# Supplementary material for: Ecology of community reassembly: Movements and diets of megafauna during a decade of restoration in Mozambique
Source: Ecology. 2026 Apr 12;107(4):e70386. doi: 10.1002/ecy.70386 (PMC13071350; doi:10.1002/ecy.70386)
Supplement: Supplementary file 1 — Data S1. [file ECY-107-e70386-s001.zip]

Archive with 296 entries (274 files):
- Data_S1/
- Data_S1/Datasets_1-17/
- Data_S1/Datasets_1-17/.DS_Store
- Data_S1/Datasets_1-17/annual_rainfall_1957-2024.csv
- Data_S1/Datasets_1-17/COLLAR-CAPTURE-AND-FATE-RECORDS_2014-2023.csv
- Data_S1/Datasets_1-17/GPS-COLLAR-LOCATION-RECORDS_BUSHBUCK.csv
- Data_S1/Datasets_1-17/GPS-COLLAR-LOCATION-RECORDS_ELAND.csv
- Data_S1/Datasets_1-17/GPS-COLLAR-LOCATION-RECORDS_ELEPHANT.csv
- Data_S1/Datasets_1-17/GPS-COLLAR-LOCATION-RECORDS_KUDU.csv
- Data_S1/Datasets_1-17/GPS-COLLAR-LOCATION-RECORDS_NYALA.csv
- Data_S1/Datasets_1-17/GPS-COLLAR-LOCATION-RECORDS_WATERBUCK.csv
- Data_S1/Datasets_1-17/GPS-COLLAR-LOCATION-RECORDS_ZEBRA.csv
- Data_S1/Datasets_1-17/monthly_rainfall_2011-2024.csv
- Data_S1/Datasets_1-17/mOTU_matching_Potter2022.csv
- Data_S1/Datasets_1-17/primer_template_alignments.csv
- Data_S1/Datasets_1-17/step7_resolved_mOTUs.csv
- Data_S1/Datasets_1-17/step8_final_dataset_rarefied_RRA.csv
- Data_S1/Datasets_1-17/step8_final_dataset_raw_reads.csv
- Data_S1/Datasets_1-17/step8_final_metadata.csv
- Data_S1/Datasets_1-17/step8_final_mOTU_taxonomy.csv
- Data_S1/Dataset_20/
- Data_S1/Dataset_20/.DS_Store
- Data_S1/Dataset_20/DietDataFilteringScripts/
- Data_S1/Dataset_20/DietDataFilteringScripts/.DS_Store
- Data_S1/Dataset_20/DietDataFilteringScripts/DNA_metabarcoding_data_processing/
- Data_S1/Dataset_20/DietDataFilteringScripts/DNA_metabarcoding_data_processing/.DS_Store
- Data_S1/Dataset_20/DietDataFilteringScripts/DNA_metabarcoding_data_processing/additional_files_scripts/
- Data_S1/Dataset_20/DietDataFilteringScripts/DNA_metabarcoding_data_processing/additional_files_scripts/.DS_Store
- Data_S1/Dataset_20/DietDataFilteringScripts/DNA_metabarcoding_data_processing/additional_files_scripts/assigning_finalTaxonomy_to_topSequences.txt
- Data_S1/Dataset_20/DietDataFilteringScripts/DNA_metabarcoding_data_processing/additional_files_scripts/clean_obicleanstatuses.r
- Data_S1/Dataset_20/DietDataFilteringScripts/DNA_metabarcoding_data_processing/additional_files_scripts/combinedHarmonized_Gorongosa_plantList.RData
- Data_S1/Dataset_20/DietDataFilteringScripts/DNA_metabarcoding_data_processing/additional_files_scripts/final_filtering_allData.r
- Data_S1/Dataset_20/DietDataFilteringScripts/DNA_metabarcoding_data_processing/additional_files_scripts/gorongosa_trnL_reference_database.fasta
- Data_S1/Dataset_20/DietDataFilteringScripts/DNA_metabarcoding_data_processing/additional_files_scripts/helpful_functions.r
- Data_S1/Dataset_20/DietDataFilteringScripts/DNA_metabarcoding_data_processing/additional_files_scripts/MamP007_16S_rRNA_reference_database.fasta
- Data_S1/Dataset_20/DietDataFilteringScripts/DNA_metabarcoding_data_processing/additional_files_scripts/NCBI_blast_imperfect_matches_clean.RData
- Data_S1/Dataset_20/DietDataFilteringScripts/DNA_metabarcoding_data_processing/additional_files_scripts/NCBI_blast_perfect_matches_clean.RData
- Data_S1/Dataset_20/DietDataFilteringScripts/DNA_metabarcoding_data_processing/additional_files_scripts/NCBI_blast_results/
- Data_S1/Dataset_20/DietDataFilteringScripts/DNA_metabarcoding_data_processing/additional_files_scripts/NCBI_blast_results/.DS_Store
- Data_S1/Dataset_20/DietDataFilteringScripts/DNA_metabarcoding_data_processing/additional_files_scripts/NCBI_blast_results/atcacgttttccgaaaacaaacaaaggttcagaaagcgaaaataaaaaag.csv
- Data_S1/Dataset_20/DietDataFilteringScripts/DNA_metabarcoding_data_processing/additional_files_scripts/NCBI_blast_results/atcacgttttccgaaaacaaacaaaggttcagaaagcgaaaatcaaaaag.csv
- Data_S1/Dataset_20/DietDataFilteringScripts/DNA_metabarcoding_data_processing/additional_files_scripts/NCBI_blast_results/atcacgttttccgaaaacaagcaaaggttcagaaagcgaaaataaaaaag.csv
- Data_S1/Dataset_20/DietDataFilteringScripts/DNA_metabarcoding_data_processing/additional_files_scripts/NCBI_blast_results/atcacgttttctgaaaacaaacaaaggttcagaaagcgaaaataaaaaag.csv
- Data_S1/Dataset_20/DietDataFilteringScripts/DNA_metabarcoding_data_processing/additional_files_scripts/NCBI_blast_results/atcattattttgaaaaaatataaaaaaatatataatatatatagaatattattattctaaattttttattatattataaaaatttttttttatataaaaaaag.csv
- Data_S1/Dataset_20/DietDataFilteringScripts/DNA_metabarcoding_data_processing/additional_files_scripts/NCBI_blast_results/atcattttcatttcaaaaaaaaggaaaaaaaattatatatattttttattttcctttaataaaaataaagag.csv
- Data_S1/Dataset_20/DietDataFilteringScripts/DNA_metabarcoding_data_processing/additional_files_scripts/NCBI_blast_results/atcattttcatttcaaaaaaatgaaaaaaaattctatatttcctcttcttctttaataaagaagataggtgcaaaagag.csv
- Data_S1/Dataset_20/DietDataFilteringScripts/DNA_metabarcoding_data_processing/additional_files_scripts/NCBI_blast_results/atccacttttttcaaaaaagtggttctcaaactagaacccaaaggaaaag.csv
- Data_S1/Dataset_20/DietDataFilteringScripts/DNA_metabarcoding_data_processing/additional_files_scripts/NCBI_blast_results/atccatgttttgagaaaacaagcggttctcgaactagaacccaaaggaaaag.csv
- Data_S1/Dataset_20/DietDataFilteringScripts/DNA_metabarcoding_data_processing/additional_files_scripts/NCBI_blast_results/atcccaaaacaaacagaggggttcagaaagtgaaaaaggg.csv
- Data_S1/Dataset_20/DietDataFilteringScripts/DNA_metabarcoding_data_processing/additional_files_scripts/NCBI_blast_results/atcccgttttatgaaaacaaaacaaacaggggttcagaaagtgagaaaagg.csv
- Data_S1/Dataset_20/DietDataFilteringScripts/DNA_metabarcoding_data_processing/additional_files_scripts/NCBI_blast_results/atcccgttttccaaaagaaaagtaaacaaaaaaag.csv
- Data_S1/Dataset_20/DietDataFilteringScripts/DNA_metabarcoding_data_processing/additional_files_scripts/NCBI_blast_results/atcccgttttccgaaaacaaagaaaagttcagaaagttataataaaaaagg.csv
- Data_S1/Dataset_20/DietDataFilteringScripts/DNA_metabarcoding_data_processing/additional_files_scripts/NCBI_blast_results/atcccgttttccgaaaacaacagaaaactatatataataaaaaaag.csv
- Data_S1/Dataset_20/DietDataFilteringScripts/DNA_metabarcoding_data_processing/additional_files_scripts/NCBI_blast_results/atcccgttttccgaaaacaaccaagggttcagaaaacgataataaaaaag.csv
- Data_S1/Dataset_20/DietDataFilteringScripts/DNA_metabarcoding_data_processing/additional_files_scripts/NCBI_blast_results/atcccgttttccgaaaaccagaaaacgctaataacaaaag.csv
- Data_S1/Dataset_20/DietDataFilteringScripts/DNA_metabarcoding_data_processing/additional_files_scripts/NCBI_blast_results/atcccgttttccgaaaccaaaggttcagaaagtgaaaaaag.csv
- Data_S1/Dataset_20/DietDataFilteringScripts/DNA_metabarcoding_data_processing/additional_files_scripts/NCBI_blast_results/atcccgttttccgaaagcaaagaaaagttaagaaagcgagaaagaataaaaaaag.csv
- Data_S1/Dataset_20/DietDataFilteringScripts/DNA_metabarcoding_data_processing/additional_files_scripts/NCBI_blast_results/atcccgttttctgaaagcaaagaaaagttaagaaagcgagaataaaaaaag.csv
- Data_S1/Dataset_20/DietDataFilteringScripts/DNA_metabarcoding_data_processing/additional_files_scripts/NCBI_blast_results/atcccgttttctgaaagcaaagaaaagttacgaaagcgagaaaaaaaaaaaag.csv
- Data_S1/Dataset_20/DietDataFilteringScripts/DNA_metabarcoding_data_processing/additional_files_scripts/NCBI_blast_results/atcccgttttctgaaagcaaagaaaagttacgaaagcgagaaaaaaaaaaag.csv
- Data_S1/Dataset_20/DietDataFilteringScripts/DNA_metabarcoding_data_processing/additional_files_scripts/NCBI_blast_results/atccctctttaaaaaaaagtggttctcaaactagaacccaaaggaaaag.csv
- Data_S1/Dataset_20/DietDataFilteringScripts/DNA_metabarcoding_data_processing/additional_files_scripts/NCBI_blast_results/atccctcttttaaaaaaacaagtggttctcaaactagaacccaaaggaaaag.csv
- Data_S1/Dataset_20/DietDataFilteringScripts/DNA_metabarcoding_data_processing/additional_files_scripts/NCBI_blast_results/atccctcttttgaaaaaacaagtggttctcaaactagaacccaaaggaaaag.csv
- Data_S1/Dataset_20/DietDataFilteringScripts/DNA_metabarcoding_data_processing/additional_files_scripts/NCBI_blast_results/atccctgttttaaaaaaacaagtggttctcaaactagaacccaaaggaaaag.csv
- Data_S1/Dataset_20/DietDataFilteringScripts/DNA_metabarcoding_data_processing/additional_files_scripts/NCBI_blast_results/atcccttttttgaaaaaacaagacaagcggttctcaaactagaacccaaaggaaaag.csv
- Data_S1/Dataset_20/DietDataFilteringScripts/DNA_metabarcoding_data_processing/additional_files_scripts/NCBI_blast_results/atcccttttttgaaaaaacaagcggttctcaaactagaaccaaaaggaaaag.csv
- Data_S1/Dataset_20/DietDataFilteringScripts/DNA_metabarcoding_data_processing/additional_files_scripts/NCBI_blast_results/atcccttttttgaaaaaacaagcggttctcaaactagaacccaaaggaaaag.csv
- Data_S1/Dataset_20/DietDataFilteringScripts/DNA_metabarcoding_data_processing/additional_files_scripts/NCBI_blast_results/atcccttttttgaaaaaacaagcggttcttattcttaaactagaacccaaagaaaaag.csv
- Data_S1/Dataset_20/DietDataFilteringScripts/DNA_metabarcoding_data_processing/additional_files_scripts/NCBI_blast_results/atcccttttttgaaaaaacaagcggttttcaaactagaacccaaaggaaaag.csv
- Data_S1/Dataset_20/DietDataFilteringScripts/DNA_metabarcoding_data_processing/additional_files_scripts/NCBI_blast_results/atcccttttttgaaaaaacaagtgcaaactagaacccaaaggaaaag.csv
- Data_S1/Dataset_20/DietDataFilteringScripts/DNA_metabarcoding_data_processing/additional_files_scripts/NCBI_blast_results/atcccttttttgaaaaaacaagtggttctaaaactagaacccaaaggaaaag.csv
- Data_S1/Dataset_20/DietDataFilteringScripts/DNA_metabarcoding_data_processing/additional_files_scripts/NCBI_blast_results/atcccttttttgaaaaaacaagtggttctcaaactagaacccaaaagaaaag.csv
- Data_S1/Dataset_20/DietDataFilteringScripts/DNA_metabarcoding_data_processing/additional_files_scripts/NCBI_blast_results/atcccttttttgaaaaaacaagtggttctcaaactagaacccaaaggaaaag.csv
- Data_S1/Dataset_20/DietDataFilteringScripts/DNA_metabarcoding_data_processing/additional_files_scripts/NCBI_blast_results/atcccttttttgaaaaaacaagtggttctcaaactagaacccaaatgaaaag.csv
- Data_S1/Dataset_20/DietDataFilteringScripts/DNA_metabarcoding_data_processing/additional_files_scripts/NCBI_blast_results/atcccttttttgaaaaaacaggtggttctcaaactagaacccaaagggaaag.csv
- Data_S1/Dataset_20/DietDataFilteringScripts/DNA_metabarcoding_data_processing/additional_files_scripts/NCBI_blast_results/atcccttttttgaaaaacaagtggttctcaaaccagaacccaaaggaaaag.csv
- Data_S1/Dataset_20/DietDataFilteringScripts/DNA_metabarcoding_data_processing/additional_files_scripts/NCBI_blast_results/atcccttttttgaaaaacaagtggttctcaaactagaacccaaaagaaaag.csv
- Data_S1/Dataset_20/DietDataFilteringScripts/DNA_metabarcoding_data_processing/additional_files_scripts/NCBI_blast_results/atcccttttttgaaaaacaagtggttctcaaactagaacccaaaggaaaag.csv
- Data_S1/Dataset_20/DietDataFilteringScripts/DNA_metabarcoding_data_processing/additional_files_scripts/NCBI_blast_results/atccctttttttaaaaaacaagcggttctcaaactagaacccaaaggaaaag.csv
- Data_S1/Dataset_20/DietDataFilteringScripts/DNA_metabarcoding_data_processing/additional_files_scripts/NCBI_blast_results/atccctttttttaaaaaacaagtggttctcaaactagaacccaaaggaaaag.csv
- Data_S1/Dataset_20/DietDataFilteringScripts/DNA_metabarcoding_data_processing/additional_files_scripts/NCBI_blast_results/atccctttttttaaaaacaagtggttctcaaactagaacccaaaggaaaag.csv
- Data_S1/Dataset_20/DietDataFilteringScripts/DNA_metabarcoding_data_processing/additional_files_scripts/NCBI_blast_results/atccgattttatgaaaaccaacaaaaaacaaaacaacaaagattcataaagcaagaataaaaaaag.csv
- Data_S1/Dataset_20/DietDataFilteringScripts/DNA_metabarcoding_data_processing/additional_files_scripts/NCBI_blast_results/atccggttttctgaaaacaaacaagggttcagaaggcgataataaaaaag.csv
- Data_S1/Dataset_20/DietDataFilteringScripts/DNA_metabarcoding_data_processing/additional_files_scripts/NCBI_blast_results/atccggttttctgaagacaaacaaggattcagaaggcgataataaaaacg.csv
- Data_S1/Dataset_20/DietDataFilteringScripts/DNA_metabarcoding_data_processing/additional_files_scripts/NCBI_blast_results/atccgtgttttgagaaaacaagcggttctcgaactagaacccaaaggaaaag.csv
- Data_S1/Dataset_20/DietDataFilteringScripts/DNA_metabarcoding_data_processing/additional_files_scripts/NCBI_blast_results/atcctattacgaaaataaacatgaacaaaggttcagcaagcgggaataaaaaaaaacgaaag.csv
- Data_S1/Dataset_20/DietDataFilteringScripts/DNA_metabarcoding_data_processing/additional_files_scripts/NCBI_blast_results/atcctattattttacgaaaataaacaaacaaaggttcagcaagggagaataaaaaaaagg.csv
- Data_S1/Dataset_20/DietDataFilteringScripts/DNA_metabarcoding_data_processing/additional_files_scripts/NCBI_blast_results/atcctattattttacgaaaataaacataaacaaaggttcagcaagcgaaaataataaaaaaggaaag.csv
- Data_S1/Dataset_20/DietDataFilteringScripts/DNA_metabarcoding_data_processing/additional_files_scripts/NCBI_blast_results/atcctattattttacgaaaataaacataaacaaaggttcagcaagcgagaataaaataaaataataaaaaaag.csv
- Data_S1/Dataset_20/DietDataFilteringScripts/DNA_metabarcoding_data_processing/additional_files_scripts/NCBI_blast_results/atcctattattttacgaaaataaacataaacaaaggttcagcaagcgagaataaaataataaaaaaag.csv
- Data_S1/Dataset_20/DietDataFilteringScripts/DNA_metabarcoding_data_processing/additional_files_scripts/NCBI_blast_results/atcctattattttaggaaaataaacaaaggttcagcaagcgagaatactaaaaaagg.csv
- Data_S1/Dataset_20/DietDataFilteringScripts/DNA_metabarcoding_data_processing/additional_files_scripts/NCBI_blast_results/atcctattgtccgaaaacaaagaaagattcagaaagcaagaataacacaag.csv
- Data_S1/Dataset_20/DietDataFilteringScripts/DNA_metabarcoding_data_processing/additional_files_scripts/NCBI_blast_results/atcctattttacgaaaaccaacaacaagggtttagaaaacgagaaaaaaag.csv
- Data_S1/Dataset_20/DietDataFilteringScripts/DNA_metabarcoding_data_processing/additional_files_scripts/NCBI_blast_results/atcctattttatgaaaaccaacaaaaaacaaaacaacaaagattcataaagcaagaataaaaaaag.csv
- Data_S1/Dataset_20/DietDataFilteringScripts/DNA_metabarcoding_data_processing/additional_files_scripts/NCBI_blast_results/atcctattttatgaaaaccaacaaaacaacaaagattcagaataaaaaaag.csv
- Data_S1/Dataset_20/DietDataFilteringScripts/DNA_metabarcoding_data_processing/additional_files_scripts/NCBI_blast_results/atcctattttccaaaataagttcgaataaaaaaag.csv
- Data_S1/Dataset_20/DietDataFilteringScripts/DNA_metabarcoding_data_processing/additional_files_scripts/NCBI_blast_results/atcctattttccacaaacaaaggttcagaaaacgaaaacaag.csv
- Data_S1/Dataset_20/DietDataFilteringScripts/DNA_metabarcoding_data_processing/additional_files_scripts/NCBI_blast_results/atcctattttccgaaaacaaaaaacaaaggttcagaaagggaaaaaggg.csv
- Data_S1/Dataset_20/DietDataFilteringScripts/DNA_metabarcoding_data_processing/additional_files_scripts/NCBI_blast_results/atcctattttccgaaaacaaagaaaagttcagaaagcgagaatataaaaag.csv
- Data_S1/Dataset_20/DietDataFilteringScripts/DNA_metabarcoding_data_processing/additional_files_scripts/NCBI_blast_results/atcctatttttaaaaaacaaagaaaaattcagaaagctaaaataaaaaaaag.csv
- Data_S1/Dataset_20/DietDataFilteringScripts/DNA_metabarcoding_data_processing/additional_files_scripts/NCBI_blast_results/atcctatttttatacgaagaccaacaacaagggtttagaaagcgagaataaaaaaag.csv
- Data_S1/Dataset_20/DietDataFilteringScripts/DNA_metabarcoding_data_processing/additional_files_scripts/NCBI_blast_results/atcctatttttcaaaaacaaagaaaaattcagaaagctaaaataaaaaaaag.csv
- Data_S1/Dataset_20/DietDataFilteringScripts/DNA_metabarcoding_data_processing/additional_files_scripts/NCBI_blast_results/atcctatttttttacgaaaataaacaaaggttcagcaagcgagaataataaaaaaaagg.csv
- Data_S1/Dataset_20/DietDataFilteringScripts/DNA_metabarcoding_data_processing/additional_files_scripts/NCBI_blast_results/atcctcttttccgaaaacaaacaaaggttcagaaagacagaaaaaag.csv
- Data_S1/Dataset_20/DietDataFilteringScripts/DNA_metabarcoding_data_processing/additional_files_scripts/NCBI_blast_results/atcctcttttcgcaagacaaaggttcagaaaacgaaaaagg.csv
- Data_S1/Dataset_20/DietDataFilteringScripts/DNA_metabarcoding_data_processing/additional_files_scripts/NCBI_blast_results/atcctgattttcgaaaacaaacaaagattcagaaagcgaaaataaaaaaag.csv
- Data_S1/Dataset_20/DietDataFilteringScripts/DNA_metabarcoding_data_processing/additional_files_scripts/NCBI_blast_results/atcctgctttacgaaaacaagggaaagttcagttaagaaagcgacgagaaaaaaag.csv
- Data_S1/Dataset_20/DietDataFilteringScripts/DNA_metabarcoding_data_processing/additional_files_scripts/NCBI_blast_results/atcctgctttacgcgaacaaaaaagggtttagaaagcgagaaaaaaaaaagg.csv
- Data_S1/Dataset_20/DietDataFilteringScripts/DNA_metabarcoding_data_processing/additional_files_scripts/NCBI_blast_results/atcctgctttacgcgaacaaaaaagggtttagaaagcgagaaaaaaaaagg.csv
- Data_S1/Dataset_20/DietDataFilteringScripts/DNA_metabarcoding_data_processing/additional_files_scripts/NCBI_blast_results/atcctgctttacgcgaacaaaaaagggtttagaaagcgagaaaaaaaagg.csv
- Data_S1/Dataset_20/DietDataFilteringScripts/DNA_metabarcoding_data_processing/additional_files_scripts/NCBI_blast_results/atcctgctttacgtgaacaaaaaagggtttagaaagcgagaaaaaaagg.csv
- Data_S1/Dataset_20/DietDataFilteringScripts/DNA_metabarcoding_data_processing/additional_files_scripts/NCBI_blast_results/atcctgctttccgaaaaaataaaaataaaagttcagaaagttaaaattaaacaaaaaag.csv
- Data_S1/Dataset_20/DietDataFilteringScripts/DNA_metabarcoding_data_processing/additional_files_scripts/NCBI_blast_results/atcctgctttccgaaaacaaagaaaagttcagaaagcgagaataaaaaaag.csv
- Data_S1/Dataset_20/DietDataFilteringScripts/DNA_metabarcoding_data_processing/additional_files_scripts/NCBI_blast_results/atcctgtgttcagaaaacaaggttcagaaagcgagaataaaaaaag.csv
- Data_S1/Dataset_20/DietDataFilteringScripts/DNA_metabarcoding_data_processing/additional_files_scripts/NCBI_blast_results/atcctgtgttcagaaaacaaggttcagaaagcgagaatcaaaaaag.csv
- Data_S1/Dataset_20/DietDataFilteringScripts/DNA_metabarcoding_data_processing/additional_files_scripts/NCBI_blast_results/atcctgtttacagaaaacaagggttcccttcctagaaagcgagaatcaaaaaag.csv
- Data_S1/Dataset_20/DietDataFilteringScripts/DNA_metabarcoding_data_processing/additional_files_scripts/NCBI_blast_results/atcctgtttacagaaaacaagggttcctttcctagaaagcgagaatgagaatcaaaaaag.csv
- Data_S1/Dataset_20/DietDataFilteringScripts/DNA_metabarcoding_data_processing/additional_files_scripts/NCBI_blast_results/atcctgtttgccgaaaacaaagaaaagttcagaaagagaaaataaaaaaaaagg.csv
- Data_S1/Dataset_20/DietDataFilteringScripts/DNA_metabarcoding_data_processing/additional_files_scripts/NCBI_blast_results/atcctgttttacaagaacaaacaagggttcagaaagcgaaaaaggg.csv
- Data_S1/Dataset_20/DietDataFilteringScripts/DNA_metabarcoding_data_processing/additional_files_scripts/NCBI_blast_results/atcctgttttacgagaacaaacaagggttcagaacgcgagaaaaag.csv
- Data_S1/Dataset_20/DietDataFilteringScripts/DNA_metabarcoding_data_processing/additional_files_scripts/NCBI_blast_results/atcctgttttcagaaaacaaaaaagagttcagaaagcgagactcaaaaatg.csv
- Data_S1/Dataset_20/DietDataFilteringScripts/DNA_metabarcoding_data_processing/additional_files_scripts/NCBI_blast_results/atcctgttttcagaaaacaaacaaggattaatgaagcgagaataaaaaagg.csv
- Data_S1/Dataset_20/DietDataFilteringScripts/DNA_metabarcoding_data_processing/additional_files_scripts/NCBI_blast_results/atcctgttttccaaaaacaaacaaaggttcgtatcataaagatagaataaaaaag.csv
- Data_S1/Dataset_20/DietDataFilteringScripts/DNA_metabarcoding_data_processing/additional_files_scripts/NCBI_blast_results/atcctgttttccaaaaaccaagaagagttcagaaagggagaataaaataaaaaaag.csv
- Data_S1/Dataset_20/DietDataFilteringScripts/DNA_metabarcoding_data_processing/additional_files_scripts/NCBI_blast_results/atcctgttttccaaaaaccaagaagagttctgaaagggagaataaaaaaaaag.csv
- Data_S1/Dataset_20/DietDataFilteringScripts/DNA_metabarcoding_data_processing/additional_files_scripts/NCBI_blast_results/atcctgttttccacaaacaaaggttcagaaaacgaaaacaag.csv
- Data_S1/Dataset_20/DietDataFilteringScripts/DNA_metabarcoding_data_processing/additional_files_scripts/NCBI_blast_results/atcctgttttccccaaacaagagttcagaaagaaaaaagg.csv
- Data_S1/Dataset_20/DietDataFilteringScripts/DNA_metabarcoding_data_processing/additional_files_scripts/NCBI_blast_results/atcctgttttccgaaaacaaaaaaaggttcataaagacagaataaaaaagg.csv
- Data_S1/Dataset_20/DietDataFilteringScripts/DNA_metabarcoding_data_processing/additional_files_scripts/NCBI_blast_results/atcctgttttccgaaaacaaacaaaggttcataaagacaga.csv
- Data_S1/Dataset_20/DietDataFilteringScripts/DNA_metabarcoding_data_processing/additional_files_scripts/NCBI_blast_results/atcctgttttccgaaaacaaagaaaggttcagaaagcaaaaaagg.csv
- Data_S1/Dataset_20/DietDataFilteringScripts/DNA_metabarcoding_data_processing/additional_files_scripts/NCBI_blast_results/atcctgttttccgaaaacaaagaaaggttcagaaagcgaaaaaaag.csv
- Data_S1/Dataset_20/DietDataFilteringScripts/DNA_metabarcoding_data_processing/additional_files_scripts/NCBI_blast_results/atcctgttttccgaaaacaaagaaaggttcagaaagcgaaaaag.csv
- Data_S1/Dataset_20/DietDataFilteringScripts/DNA_metabarcoding_data_processing/additional_files_scripts/NCBI_blast_results/atcctgttttccgaaaacaaagaacaaagaaaaagaagagtttagaaagcgagaataaaaaatcaaag.csv
- Data_S1/Dataset_20/DietDataFilteringScripts/DNA_metabarcoding_data_processing/additional_files_scripts/NCBI_blast_results/atcctgttttccgaaaacaaagaagagttcagaaagcgagaataaaaaaag.csv
- Data_S1/Dataset_20/DietDataFilteringScripts/DNA_metabarcoding_data_processing/additional_files_scripts/NCBI_blast_results/atcctgttttccgaaaacaaagaataaagaagagttcagaaagcgagaataaaaaatcaaag.csv
- Data_S1/Dataset_20/DietDataFilteringScripts/DNA_metabarcoding_data_processing/additional_files_scripts/NCBI_blast_results/atcctgttttccgaaaacaaaggttcagaagcgaaaaagg.csv
- Data_S1/Dataset_20/DietDataFilteringScripts/DNA_metabarcoding_data_processing/additional_files_scripts/NCBI_blast_results/atcctgttttccgaaaacagaaaaagaaaagtttcataaaaacagaaaaaaacaaggaag.csv
- Data_S1/Dataset_20/DietDataFilteringScripts/DNA_metabarcoding_data_processing/additional_files_scripts/NCBI_blast_results/atcctgttttccgaaaacagaaaaagtttcataaaaacagaaaaaaacaaggaag.csv
- Data_S1/Dataset_20/DietDataFilteringScripts/DNA_metabarcoding_data_processing/additional_files_scripts/NCBI_blast_results/atcctgttttccgaaaaccaagaagagctcagaaagggagaataaaaaaaaag.csv
- Data_S1/Dataset_20/DietDataFilteringScripts/DNA_metabarcoding_data_processing/additional_files_scripts/NCBI_blast_results/atcctgttttccgaaaaccaagaagagttcagaaaaggagaataaaaaaag.csv
- Data_S1/Dataset_20/DietDataFilteringScripts/DNA_metabarcoding_data_processing/additional_files_scripts/NCBI_blast_results/atcctgttttccgaaaaccaagaagagttcagaaaggcagaataaaaaaag.csv
- Data_S1/Dataset_20/DietDataFilteringScripts/DNA_metabarcoding_data_processing/additional_files_scripts/NCBI_blast_results/atcctgttttccgaaaaccaagaagagttcagaaagggagaataaaaaaaag.csv
- Data_S1/Dataset_20/DietDataFilteringScripts/DNA_metabarcoding_data_processing/additional_files_scripts/NCBI_blast_results/atcctgttttccgaaaaccaagaagagttcagaaagggagaataaaaaaag.csv
- Data_S1/Dataset_20/DietDataFilteringScripts/DNA_metabarcoding_data_processing/additional_files_scripts/NCBI_blast_results/atcctgttttccgaaaaccaagaagagttcagaaagggagaatcaaaaaaaaag.csv
- Data_S1/Dataset_20/DietDataFilteringScripts/DNA_metabarcoding_data_processing/additional_files_scripts/NCBI_blast_results/atcctgttttccgaaaaccaagaagagttcagaaagggagaatcaaataaaaaagg.csv
- Data_S1/Dataset_20/DietDataFilteringScripts/DNA_metabarcoding_data_processing/additional_files_scripts/NCBI_blast_results/atcctgttttccgaaaataaagaaaagttcagaaagtgataataaaaaagg.csv
- Data_S1/Dataset_20/DietDataFilteringScripts/DNA_metabarcoding_data_processing/additional_files_scripts/NCBI_blast_results/atcctgttttccgaaaataaataaaagttcagaaagtgataataaaaaagg.csv
- Data_S1/Dataset_20/DietDataFilteringScripts/DNA_metabarcoding_data_processing/additional_files_scripts/NCBI_blast_results/atcctgttttccgaaaccaaaggttcagaaagtgaaaaagg.csv
- Data_S1/Dataset_20/DietDataFilteringScripts/DNA_metabarcoding_data_processing/additional_files_scripts/NCBI_blast_results/atcctgttttcgaaaataaacaaagattcagaaagcgaaaataaaaaaag.csv
- Data_S1/Dataset_20/DietDataFilteringScripts/DNA_metabarcoding_data_processing/additional_files_scripts/NCBI_blast_results/atcctgttttcgcaagacaaagaaaacgaaaaaag.csv
- Data_S1/Dataset_20/DietDataFilteringScripts/DNA_metabarcoding_data_processing/additional_files_scripts/NCBI_blast_results/atcctgttttctcaaaacaaacaaaggttcagaaaaaaag.csv
- Data_S1/Dataset_20/DietDataFilteringScripts/DNA_metabarcoding_data_processing/additional_files_scripts/NCBI_blast_results/atcctgttttctcaaaacaaaggttcaaaaaacgaaaaaaaaaag.csv
- Data_S1/Dataset_20/DietDataFilteringScripts/DNA_metabarcoding_data_processing/additional_files_scripts/NCBI_blast_results/atcctgttttctcaaaacaaaggttcaaaaaacgaaaaaaaag.csv
- Data_S1/Dataset_20/DietDataFilteringScripts/DNA_metabarcoding_data_processing/additional_files_scripts/NCBI_blast_results/atcctgttttctcaaaacaaaggttcaaaagacgaaaaaaag.csv
- Data_S1/Dataset_20/DietDataFilteringScripts/DNA_metabarcoding_data_processing/additional_files_scripts/NCBI_blast_results/atcctgttttctcaaaacaaaggttcagaaaacgccaaaggcg.csv
- Data_S1/Dataset_20/DietDataFilteringScripts/DNA_metabarcoding_data_processing/additional_files_scripts/NCBI_blast_results/atcctgttttctgaaaacaaacaaaggttcagaaagcgataataaaaaaggatagatagg.csv
- Data_S1/Dataset_20/DietDataFilteringScripts/DNA_metabarcoding_data_processing/additional_files_scripts/NCBI_blast_results/atcctgttttctgaaaacaaacaaggattcagaaagtgataataaaaaag.csv
- Data_S1/Dataset_20/DietDataFilteringScripts/DNA_metabarcoding_data_processing/additional_files_scripts/NCBI_blast_results/atcctgttttctgaaaacaaacaagggttcataaagatagaataaaaaag.csv
- Data_S1/Dataset_20/DietDataFilteringScripts/DNA_metabarcoding_data_processing/additional_files_scripts/NCBI_blast_results/atcctgttttctgaaaacaaaggtttcgag.csv
- Data_S1/Dataset_20/DietDataFilteringScripts/DNA_metabarcoding_data_processing/additional_files_scripts/NCBI_blast_results/atcctgtttttcaaaaataaacaaaggttcataaatacaaaaaaag.csv
- Data_S1/Dataset_20/DietDataFilteringScripts/DNA_metabarcoding_data_processing/additional_files_scripts/NCBI_blast_results/atccttattgtttttgttgagaaaataggggtttatattaataaactagaataaaacacgaaaagg.csv
- Data_S1/Dataset_20/DietDataFilteringScripts/DNA_metabarcoding_data_processing/additional_files_scripts/NCBI_blast_results/atccttattttgagaaaacaaaggtttataaaactagaatttaaaag.csv
- Data_S1/Dataset_20/DietDataFilteringScripts/DNA_metabarcoding_data_processing/additional_files_scripts/NCBI_blast_results/atccttatttttgaaaacaaacaaagattcagacaaagattcagaaagcgaaaataaaaaaag.csv
- Data_S1/Dataset_20/DietDataFilteringScripts/DNA_metabarcoding_data_processing/additional_files_scripts/NCBI_blast_results/atccttgtttacgcgaacaaacccgagtttagaaagcgagaaaaagg.csv
- Data_S1/Dataset_20/DietDataFilteringScripts/DNA_metabarcoding_data_processing/additional_files_scripts/NCBI_blast_results/atccttgtttacgcgaacaaacccgcgtttagaaagcgagaaaaagg.csv
- Data_S1/Dataset_20/DietDataFilteringScripts/DNA_metabarcoding_data_processing/additional_files_scripts/NCBI_blast_results/atccttgttttgagaaaataagcggttctcaaactagaatccaaaggaaaag.csv
- Data_S1/Dataset_20/DietDataFilteringScripts/DNA_metabarcoding_data_processing/additional_files_scripts/NCBI_blast_results/atccttgtttttttttttaagaaacaaag.csv
- Data_S1/Dataset_20/DietDataFilteringScripts/DNA_metabarcoding_data_processing/additional_files_scripts/NCBI_blast_results/atcctttttccgaaaacaaaaaaaag.csv
- Data_S1/Dataset_20/DietDataFilteringScripts/DNA_metabarcoding_data_processing/additional_files_scripts/NCBI_blast_results/atccttttttctcaaaacaaaggttcagaaaacgaaaaaaaaaag.csv
- Data_S1/Dataset_20/DietDataFilteringScripts/DNA_metabarcoding_data_processing/additional_files_scripts/NCBI_blast_results/atccttttttctcaaaacaaaggttcagaaaacgaaaaaaaaag.csv
- Data_S1/Dataset_20/DietDataFilteringScripts/DNA_metabarcoding_data_processing/additional_files_scripts/NCBI_blast_results/atccttttttctcaaaacaaaggttcagaaaacgaaaaaaaag.csv
- Data_S1/Dataset_20/DietDataFilteringScripts/DNA_metabarcoding_data_processing/additional_files_scripts/NCBI_blast_results/atcttattttatgaaaaccaacaaaaaacaaaacaacaaagattcataaagcaagaataaaaaaag.csv
- Data_S1/Dataset_20/DietDataFilteringScripts/DNA_metabarcoding_data_processing/additional_files_scripts/NCBI_blast_results/atctttattttgagaaaacaagggtttataaaactagaataaaaaaag.csv
- Data_S1/Dataset_20/DietDataFilteringScripts/DNA_metabarcoding_data_processing/additional_files_scripts/NCBI_blast_results/ctcctgctttcaaaaaggaaagaaaaaagg.csv
- Data_S1/Dataset_20/DietDataFilteringScripts/DNA_metabarcoding_data_processing/additional_files_scripts/NCBI_blast_results/ctcctgtttacagaaaacaagggttcccttcctagaaagcgagaatcaaaaaag.csv
- Data_S1/Dataset_20/DietDataFilteringScripts/DNA_metabarcoding_data_processing/additional_files_scripts/NCBI_blast_results/ctcctgtttacagaaaacaagggttcctttcctagaaagcgagaatgagaatcaaaaaag.csv
- Data_S1/Dataset_20/DietDataFilteringScripts/DNA_metabarcoding_data_processing/additional_files_scripts/NCBI_blast_results/ctccttatattaatattaggaaaaaaaaagaattcagaaaacaaaaaaaacaaag.csv
- Data_S1/Dataset_20/DietDataFilteringScripts/DNA_metabarcoding_data_processing/additional_files_scripts/NCBI_blast_results/ctccttatattaggaaaaaaaaagaattcagaaaacaaaaaaaaaaacaaag.csv
- Data_S1/Dataset_20/DietDataFilteringScripts/DNA_metabarcoding_data_processing/additional_files_scripts/NCBI_blast_results/ctccttctttccaaaaggaagaaaaagg.csv
- Data_S1/Dataset_20/DietDataFilteringScripts/DNA_metabarcoding_data_processing/additional_files_scripts/NCBI_blast_results/ctcctttattaggaaaaaaataagaattcagaaaccaagaataaaaaaaataaaag.csv
- Data_S1/Dataset_20/DietDataFilteringScripts/DNA_metabarcoding_data_processing/additional_files_scripts/NCBI_blast_results/ctcctttttttttcaaaagcaaaaaacaaaaaataaggattcagaaagcaagaaaaag.csv
- Data_S1/Dataset_20/DietDataFilteringScripts/DNA_metabarcoding_data_processing/additional_files_scripts/plantList_GorongosaFoM_Oct2023.csv
- Data_S1/Dataset_20/DietDataFilteringScripts/DNA_metabarcoding_data_processing/additional_files_scripts/plantList_Gorongosa_Oct2023.xlsx
- Data_S1/Dataset_20/DietDataFilteringScripts/DNA_metabarcoding_data_processing/additional_files_scripts/POWO_acceptedSpecies_Mozambique.RData
- Data_S1/Dataset_20/DietDataFilteringScripts/DNA_metabarcoding_data_processing/additional_files_scripts/POWO_synonyms_acceptedSpecies_Mozambique.RData
- Data_S1/Dataset_20/DietDataFilteringScripts/DNA_metabarcoding_data_processing/additional_files_scripts/step3_join_data.r
- Data_S1/Dataset_20/DietDataFilteringScripts/DNA_metabarcoding_data_processing/additional_files_scripts/step4_correct_species_IDs.R
- Data_S1/Dataset_20/DietDataFilteringScripts/DNA_metabarcoding_data_processing/additional_files_scripts/step5_identify_mOTUs_to_investigate.r
- Data_S1/Dataset_20/DietDataFilteringScripts/DNA_metabarcoding_data_processing/additional_files_scripts/step6_plant_lists_for_final_IDs.r
- Data_S1/Dataset_20/DietDataFilteringScripts/DNA_metabarcoding_data_processing/additional_files_scripts/step7_combine_plant_ID_data.r
- Data_S1/Dataset_20/DietDataFilteringScripts/DNA_metabarcoding_data_processing/additional_files_scripts/step8_final_data_curation.r
- Data_S1/Dataset_20/DietDataFilteringScripts/DNA_metabarcoding_data_processing/additional_files_scripts/trnL_p6_ghPrimers_reference_database.fasta
- Data_S1/Dataset_20/DietDataFilteringScripts/DNA_metabarcoding_data_processing/bioinformatics_step1/
- Data_S1/Dataset_20/DietDataFilteringScripts/DNA_metabarcoding_data_processing/bioinformatics_step1/.DS_Store
- Data_S1/Dataset_20/DietDataFilteringScripts/DNA_metabarcoding_data_processing/bioinformatics_step1/step1_png13_jul_allLibs.sh
- Data_S1/Dataset_20/DietDataFilteringScripts/DNA_metabarcoding_data_processing/bioinformatics_step1/step1_png14_jul.sh
- Data_S1/Dataset_20/DietDataFilteringScripts/DNA_metabarcoding_data_processing/bioinformatics_step1/step1_png15_jul_allLibs.sh
- Data_S1/Dataset_20/DietDataFilteringScripts/DNA_metabarcoding_data_processing/bioinformatics_step1/step1_png15_jul_part2.sh
- Data_S1/Dataset_20/DietDataFilteringScripts/DNA_metabarcoding_data_processing/bioinformatics_step1/step1_png16_jul_allLibs.sh
- Data_S1/Dataset_20/DietDataFilteringScripts/DNA_metabarcoding_data_processing/bioinformatics_step1/step1_png17_jul.sh
- Data_S1/Dataset_20/DietDataFilteringScripts/DNA_metabarcoding_data_processing/bioinformatics_step1/step1_png17_julRedo_nov.sh
- Data_S1/Dataset_20/DietDataFilteringScripts/DNA_metabarcoding_data_processing/bioinformatics_step1/step1_png18_apr.sh
- Data_S1/Dataset_20/DietDataFilteringScripts/DNA_metabarcoding_data_processing/bioinformatics_step1/step1_png18_jul_allLibs.sh
- Data_S1/Dataset_20/DietDataFilteringScripts/DNA_metabarcoding_data_processing/bioinformatics_step1/step1_png18_nov.sh
- Data_S1/Dataset_20/DietDataFilteringScripts/DNA_metabarcoding_data_processing/bioinformatics_step1/step1_png19_apr.sh
- Data_S1/Dataset_20/DietDataFilteringScripts/DNA_metabarcoding_data_processing/bioinformatics_step1/step1_png19_jul_allLibs.sh
- Data_S1/Dataset_20/DietDataFilteringScripts/DNA_metabarcoding_data_processing/bioinformatics_step1/step1_png19_nov.sh
- Data_S1/Dataset_20/DietDataFilteringScripts/DNA_metabarcoding_data_processing/bioinformatics_step1/step1_png20_apr.sh
- Data_S1/Dataset_20/DietDataFilteringScripts/DNA_metabarcoding_data_processing/bioinformatics_step1/step1_png21_22_allLibs.sh
- Data_S1/Dataset_20/DietDataFilteringScripts/DNA_metabarcoding_data_processing/bioinformatics_step1/step1_png21_jul_allLibs.sh
- Data_S1/Dataset_20/DietDataFilteringScripts/DNA_metabarcoding_data_processing/bioinformatics_step1/step1_sample_id_tests_2022_allLibs.sh
- Data_S1/Dataset_20/DietDataFilteringScripts/DNA_metabarcoding_data_processing/bioinformatics_step1/step1_sample_id_tests_2023_allLibs.sh
- Data_S1/Dataset_20/DietDataFilteringScripts/DNA_metabarcoding_data_processing/bioinformatics_step1/step1_sample_id_tests_lib1.sh
- Data_S1/Dataset_20/DietDataFilteringScripts/DNA_metabarcoding_data_processing/bioinformatics_step1/step1_sample_id_tests_lib2.sh
- Data_S1/Dataset_20/DietDataFilteringScripts/DNA_metabarcoding_data_processing/bioinformatics_step2/
- Data_S1/Dataset_20/DietDataFilteringScripts/DNA_metabarcoding_data_processing/bioinformatics_step2/step2_png13_jul.r
- Data_S1/Dataset_20/DietDataFilteringScripts/DNA_metabarcoding_data_processing/bioinformatics_step2/step2_png14_jul.r
- Data_S1/Dataset_20/DietDataFilteringScripts/DNA_metabarcoding_data_processing/bioinformatics_step2/step2_png15_jul.r
- Data_S1/Dataset_20/DietDataFilteringScripts/DNA_metabarcoding_data_processing/bioinformatics_step2/step2_png15_jul_part2.r
- Data_S1/Dataset_20/DietDataFilteringScripts/DNA_metabarcoding_data_processing/bioinformatics_step2/step2_png16_jul.r
- Data_S1/Dataset_20/DietDataFilteringScripts/DNA_metabarcoding_data_processing/bioinformatics_step2/step2_png17_jul.r
- Data_S1/Dataset_20/DietDataFilteringScripts/DNA_metabarcoding_data_processing/bioinformatics_step2/step2_png17_julRedo_nov.r
- Data_S1/Dataset_20/DietDataFilteringScripts/DNA_metabarcoding_data_processing/bioinformatics_step2/step2_png18_apr.r
- Data_S1/Dataset_20/DietDataFilteringScripts/DNA_metabarcoding_data_processing/bioinformatics_step2/step2_png18_jul.r
- Data_S1/Dataset_20/DietDataFilteringScripts/DNA_metabarcoding_data_processing/bioinformatics_step2/step2_png18_nov.r
- Data_S1/Dataset_20/DietDataFilteringScripts/DNA_metabarcoding_data_processing/bioinformatics_step2/step2_png19_apr.r
- Data_S1/Dataset_20/DietDataFilteringScripts/DNA_metabarcoding_data_processing/bioinformatics_step2/step2_png19_jul.r
- Data_S1/Dataset_20/DietDataFilteringScripts/DNA_metabarcoding_data_processing/bioinformatics_step2/step2_png19_nov.r
- Data_S1/Dataset_20/DietDataFilteringScripts/DNA_metabarcoding_data_processing/bioinformatics_step2/step2_png20_apr.r
- Data_S1/Dataset_20/DietDataFilteringScripts/DNA_metabarcoding_data_processing/bioinformatics_step2/step2_png21_22.r
- Data_S1/Dataset_20/DietDataFilteringScripts/DNA_metabarcoding_data_processing/bioinformatics_step2/step2_png21_jul.r
- Data_S1/Dataset_20/DietDataFilteringScripts/DNA_metabarcoding_data_processing/bioinformatics_step2/step2_sample_id_tests.r
- Data_S1/Dataset_20/DietDataFilteringScripts/DNA_metabarcoding_data_processing/bioinformatics_step2/step2_sample_id_tests_2022.r
- Data_S1/Dataset_20/DietDataFilteringScripts/DNA_metabarcoding_data_processing/bioinformatics_step2/step2_sample_id_tests_2023.r
- Data_S1/Dataset_20/DietDataFilteringScripts/DNA_metabarcoding_data_processing/filtering_prerequisites.txt
- Data_S1/Dataset_20/DietDataFilteringScripts/DNA_metabarcoding_data_processing/metadata_files/
- Data_S1/Dataset_20/DietDataFilteringScripts/DNA_metabarcoding_data_processing/metadata_files/.DS_Store
- Data_S1/Dataset_20/DietDataFilteringScripts/DNA_metabarcoding_data_processing/metadata_files/COLLAR-CAPTURE-AND-FATE-RECORDS_2014-2023.csv
- Data_S1/Dataset_20/DietDataFilteringScripts/DNA_metabarcoding_data_processing/metadata_files/png13_metadata.csv
- Data_S1/Dataset_20/DietDataFilteringScripts/DNA_metabarcoding_data_processing/metadata_files/png14_15_metadata_supplement.csv
- Data_S1/Dataset_20/DietDataFilteringScripts/DNA_metabarcoding_data_processing/metadata_files/png14_metadata.csv
- Data_S1/Dataset_20/DietDataFilteringScripts/DNA_metabarcoding_data_processing/metadata_files/png15_metadata.csv
- Data_S1/Dataset_20/DietDataFilteringScripts/DNA_metabarcoding_data_processing/metadata_files/png15_part2_metadata.csv
- Data_S1/Dataset_20/DietDataFilteringScripts/DNA_metabarcoding_data_processing/metadata_files/png16_metadata.csv
- Data_S1/Dataset_20/DietDataFilteringScripts/DNA_metabarcoding_data_processing/metadata_files/png17_metadata.csv
- Data_S1/Dataset_20/DietDataFilteringScripts/DNA_metabarcoding_data_processing/metadata_files/png18_metadata.csv
- Data_S1/Dataset_20/DietDataFilteringScripts/DNA_metabarcoding_data_processing/metadata_files/png19_metadata.csv
- Data_S1/Dataset_20/DietDataFilteringScripts/DNA_metabarcoding_data_processing/metadata_files/png20_metadata.csv
- Data_S1/Dataset_20/DietDataFilteringScripts/DNA_metabarcoding_data_processing/metadata_files/png21_metadata.csv
- Data_S1/Dataset_20/DietDataFilteringScripts/DNA_metabarcoding_data_processing/metadata_files/png22_metadata.csv
- Data_S1/Dataset_20/DietDataFilteringScripts/DNA_metabarcoding_data_processing/ngsfilter_files/
- Data_S1/Dataset_20/DietDataFilteringScripts/DNA_metabarcoding_data_processing/ngsfilter_files/.DS_Store
- Data_S1/Dataset_20/DietDataFilteringScripts/DNA_metabarcoding_data_processing/ngsfilter_files/2013/
- Data_S1/Dataset_20/DietDataFilteringScripts/DNA_metabarcoding_data_processing/ngsfilter_files/2014/
- Data_S1/Dataset_20/DietDataFilteringScripts/DNA_metabarcoding_data_processing/ngsfilter_files/2015/
- Data_S1/Dataset_20/DietDataFilteringScripts/DNA_metabarcoding_data_processing/ngsfilter_files/2015/png15_jul_lib1.ngsfilter
- Data_S1/Dataset_20/DietDataFilteringScripts/DNA_metabarcoding_data_processing/ngsfilter_files/2015/png15_jul_lib2.ngsfilter
- Data_S1/Dataset_20/DietDataFilteringScripts/DNA_metabarcoding_data_processing/ngsfilter_files/2015/png15_jul_lib3.ngsfilter
- Data_S1/Dataset_20/DietDataFilteringScripts/DNA_metabarcoding_data_processing/ngsfilter_files/2015/png15_jul_lib4lib5.ngsfilter
- Data_S1/Dataset_20/DietDataFilteringScripts/DNA_metabarcoding_data_processing/ngsfilter_files/2016/
- Data_S1/Dataset_20/DietDataFilteringScripts/DNA_metabarcoding_data_processing/ngsfilter_files/2016/png16_jul_lib1.ngsfilter
- Data_S1/Dataset_20/DietDataFilteringScripts/DNA_metabarcoding_data_processing/ngsfilter_files/2016/png16_jul_lib2.ngsfilter
- Data_S1/Dataset_20/DietDataFilteringScripts/DNA_metabarcoding_data_processing/ngsfilter_files/2016/png16_jul_lib3.ngsfilter
- Data_S1/Dataset_20/DietDataFilteringScripts/DNA_metabarcoding_data_processing/ngsfilter_files/2017/
- Data_S1/Dataset_20/DietDataFilteringScripts/DNA_metabarcoding_data_processing/ngsfilter_files/2017/png17_jul.ngsfilter
- Data_S1/Dataset_20/DietDataFilteringScripts/DNA_metabarcoding_data_processing/ngsfilter_files/2017/png17_julRedo_nov.ngsfilter
- Data_S1/Dataset_20/DietDataFilteringScripts/DNA_metabarcoding_data_processing/ngsfilter_files/2018/
- Data_S1/Dataset_20/DietDataFilteringScripts/DNA_metabarcoding_data_processing/ngsfilter_files/2018/png18_apr.ngsfilter
- Data_S1/Dataset_20/DietDataFilteringScripts/DNA_metabarcoding_data_processing/ngsfilter_files/2018/png18_jul_lib1.ngsfilter
- Data_S1/Dataset_20/DietDataFilteringScripts/DNA_metabarcoding_data_processing/ngsfilter_files/2018/png18_jul_lib2.ngsfilter
- Data_S1/Dataset_20/DietDataFilteringScripts/DNA_metabarcoding_data_processing/ngsfilter_files/2018/png18_jul_lib3.ngsfilter
- Data_S1/Dataset_20/DietDataFilteringScripts/DNA_metabarcoding_data_processing/ngsfilter_files/2018/png18_nov.ngsfilter
- Data_S1/Dataset_20/DietDataFilteringScripts/DNA_metabarcoding_data_processing/ngsfilter_files/2019/
- Data_S1/Dataset_20/DietDataFilteringScripts/DNA_metabarcoding_data_processing/ngsfilter_files/2019/png19_apr.ngsfilter
- Data_S1/Dataset_20/DietDataFilteringScripts/DNA_metabarcoding_data_processing/ngsfilter_files/2019/png19_jul_lib1.ngsfilter
- Data_S1/Dataset_20/DietDataFilteringScripts/DNA_metabarcoding_data_processing/ngsfilter_files/2019/png19_jul_lib2.ngsfilter
- Data_S1/Dataset_20/DietDataFilteringScripts/DNA_metabarcoding_data_processing/ngsfilter_files/2019/png19_jul_lib3.ngsfilter
- Data_S1/Dataset_20/DietDataFilteringScripts/DNA_metabarcoding_data_processing/ngsfilter_files/2019/png19_nov.ngsfilter
- Data_S1/Dataset_20/DietDataFilteringScripts/DNA_metabarcoding_data_processing/ngsfilter_files/2020/
- Data_S1/Dataset_20/DietDataFilteringScripts/DNA_metabarcoding_data_processing/ngsfilter_files/2020/png20_apr.ngsfilter
- Data_S1/Dataset_20/DietDataFilteringScripts/DNA_metabarcoding_data_processing/ngsfilter_files/2021/
- Data_S1/Dataset_20/DietDataFilteringScripts/DNA_metabarcoding_data_processing/ngsfilter_files/2021/png21_jul_lib1.ngsfilter
- Data_S1/Dataset_20/DietDataFilteringScripts/DNA_metabarcoding_data_processing/ngsfilter_files/2021/png21_jul_lib2.ngsfilter
- Data_S1/Dataset_20/DietDataFilteringScripts/DNA_metabarcoding_data_processing/ngsfilter_files/2021/png21_jul_lib3.ngsfilter
- Data_S1/Dataset_20/DietDataFilteringScripts/DNA_metabarcoding_data_processing/ngsfilter_files/2021_2022/
- Data_S1/Dataset_20/DietDataFilteringScripts/DNA_metabarcoding_data_processing/ngsfilter_files/2021_2022/png21_22_lib1.ngsfilter
- Data_S1/Dataset_20/DietDataFilteringScripts/DNA_metabarcoding_data_processing/ngsfilter_files/2021_2022/png21_22_lib2.ngsfilter
- Data_S1/Dataset_20/DietDataFilteringScripts/DNA_metabarcoding_data_processing/ngsfilter_files/2021_2022/png21_22_lib3.ngsfilter
- Data_S1/Dataset_20/DietDataFilteringScripts/DNA_metabarcoding_data_processing/ngsfilter_files/sample_id_tests/
- Data_S1/Dataset_20/DietDataFilteringScripts/DNA_metabarcoding_data_processing/ngsfilter_files/sample_id_tests/sample_id_test_2022_lib1.ngsfilter
- Data_S1/Dataset_20/DietDataFilteringScripts/DNA_metabarcoding_data_processing/ngsfilter_files/sample_id_tests/sample_id_test_2023_lib1.ngsfilter
- Data_S1/Dataset_20/DietDataFilteringScripts/DNA_metabarcoding_data_processing/ngsfilter_files/sample_id_tests/sample_id_test_2023_lib2.ngsfilter
- Data_S1/Dataset_20/DietDataFilteringScripts/DNA_metabarcoding_data_processing/ngsfilter_files/sample_id_tests/sample_id_test_lib1.ngsfilter
- Data_S1/Dataset_20/DietDataFilteringScripts/DNA_metabarcoding_data_processing/ngsfilter_files/sample_id_tests/sample_id_test_lib2.ngsfilter
- Data_S1/Dataset_20/GPS-collar-location-data-processing.R
- Metadata_S1.pdf
