# Supplementary material for: Ecology of community reassembly: Movements and diets of megafauna during a decade of restoration in Mozambique
Source: Ecology. 2026 Apr 12;107(4):e70386. doi: 10.1002/ecy.70386 (PMC13071350; doi:10.1002/ecy.70386)
Supplement: Supplementary file 1 — Data S1. [file ECY-107-e70386-s001.zip › Data_S1/Datasets_1-17/annual_rainfall_1957-2024.csv]

Year	Rainfall (mm)
1957	656
1958	1025
1959	951
1960	877
1961	877
1962	1447
1963	1096
1964	747
1965	569
1966	911
1967	1062
1968	713
1969	1136
1999	407
2000	1024
2001	1219
2002	717
2003	632
2004	418
2005	691
2006	545
2007	752
2008	204
2009	583
2010	NA
2011	NA
2012	514
2013	1479
2014	1201
2015	688
2016	755
2017	536
2018	1389
2019	1874
2020	1037
2021	1013
2022	1452
2023	1328
2024	640
