# Supplementary material for: Ecology of community reassembly: Movements and diets of megafauna during a decade of restoration in Mozambique
Source: Ecology. 2026 Apr 12;107(4):e70386. doi: 10.1002/ecy.70386 (PMC13071350; doi:10.1002/ecy.70386)
Supplement: Supplementary file 1 — Data S1. [file ECY-107-e70386-s001.zip › Data_S1/Datasets_1-17/COLLAR-CAPTURE-AND-FATE-RECORDS_2014-2023.csv]

AnimalID	Species	Sex	CollarSerial	Latitude	Longitude	DeployDate	DeployYear	DeployMonth	DeployDayOfYear	FirstFixDate	LastFixDate	Fetus	Lactate	MaxFat_mm	Bfemoris_mm	Ldorsi_mm	SSligament_score	Lumbar_score	Sacrum_score	BaseTail_score	Caudal_score	ChestGirth_cm	BodyLength_cm	HindFoot_cm	MeasuredWeight_kg	EstimatedWeight_kg	FecalSample	FecalDietID	HairSample	BloodSample	HornSample	Mortality	MortDate	MortCause	OtherNotes
TRSC-14-f-33265-1	bushbuck	female	33265	-18.936121	34.397639	2014-06-20	2014	June	171	2014-06-26	2014-09-30	1	0	2	11	31	0.25	4.5	4	4	4.25	75	124	33	39.7	36.239	1	PNG_14_TRSC_024_A	0	0	0	1	2014-10-01	Unknown	Young adult.
TRSC-14-f-33266-1	bushbuck	female	33266	-18.941844	34.375467	2014-06-18	2014	June	169	2014-06-23	2015-03-29	0	1	0	12	26	1	2.5	3	2.5	3	80	125	32	31	44.257	1	PNG_14_TRSC_016_A	0	0	0	0	NA	NA	Late lactation, older calf likely. Ilial wings evident. SS not flesh covered, evident and sharp. Prime-age female.
TRSC-14-f-33267-1	bushbuck	female	33267	-18.954385	34.426869	2014-06-17	2014	June	168	2014-06-22	2014-08-10	1	0	0	12	28	0.5	4	3.5	3	3	72	113	32	37	31.4282	1	PNG_14_TRSC_009_A	0	0	0	1	2014-08-15	Unknown
TRSC-14-f-33268-1	bushbuck	female	33268	-18.925436	34.425588	2014-06-17	2014	June	168	2014-06-22	2015-03-29	0	1	0	11	27	0.75	3	3	2.5	3	74	115	31	29	34.6354	1	PNG_14_TRSC_001_A	0	0	0	0	NA	NA	Lactating, calf at heel. Older female.
TRSC-14-f-33269-0	bushbuck	female	33269	-18.930804	34.408932	2014-06-13	2014	June	164	NA	NA	0	0	0	11	26	0.875	2.25	1.5	2	3	71	131	33	30.5	29.8246	1	PNG_14_TRSC_021_A	0	0	0	1	2014-06-22	Capture related
TRSC-14-f-33269-1	bushbuck	female	33269	-18.937026	34.398644	2014-06-19	2014	June	170	2014-06-24	2015-03-29	0	1	1	12	28	0.25	4.5	3.5	4	4	79	111	32	36.9	42.6534	1	PNG_14_TRSC_021_A	0	0	0	0	NA	NA	Just gave birth morning of capture, contracted uterus still evident, vulva swollen. Huge full udder, not lactating yet. Decent shape. Young adult.
TRSC-14-f-33270-1	bushbuck	female	33270	-18.932938	34.37377	2014-06-18	2014	June	169	2014-06-23	2014-12-11	0	1	0	10	30	1	2.5	2.75	2.25	2.5	75	113	34	33.6	36.239	1	PNG_14_TRSC_014_A	0	0	0	1	2014-12-12	Unknown	Lactating, udder 1/2 to 3/4 full.
TRSC-14-f-33271-1	bushbuck	female	33271	-18.915421	34.414281	2014-06-13	2014	June	164	2014-06-22	2014-07-31	1	1	0	10	28	0.375	4	4.5	3	4	68	129	35	32.6	25.0138	1	PNG_14_TRSC_019_A	0	0	0	1	2014-07-31	Unknown	Udder full in preparation for parturition, but not lactating. Right at theshold of Sub Q fat. Decent shape.
TRSC-14-f-33271-2	bushbuck	female	33271	-18.929556	34.417381	2014-08-08	2014	August	220	2014-08-13	2015-03-29	1	0	3	12	28	0.25	3.5	4	3.5	3	69	117	31	28.9	26.6174	1	PNG_14_TRSC_019_A	0	0	0	0	NA	NA	Pregnant but not lactating. In pretty good shape, with really nice-looking coat. Deep dart wound (~4 inches).
TRSC-14-f-33272-1	bushbuck	female	33272	-18.950832	34.37329	2014-06-16	2014	June	167	2014-06-21	2015-02-09	0	0	2	12	27	0.375	4	3.5	3	3.5	74	117	34	34.7	34.6354	1	PNG_14_TRSC_022_A	0	0	0	1	2015-02-10	Unknown	Only one fecal pellet obtained.
TRSC-14-f-33273-1	bushbuck	female	33273	-18.916716	34.416229	2014-06-17	2014	June	168	2014-06-22	2015-01-23	0	0	0	11	28	0.75	3.5	3	3	3	69	110	32	28.7	26.6174	1	PNG_14_TRSC_010_A	0	0	0	0	NA	NA	Young, probably ~2 years old.
TRSC-14-f-33274-1	bushbuck	female	33274	-18.942478	34.437165	2014-06-19	2014	June	170	2014-07-08	2014-10-24	1	0	0	11	29	0.375	4	3	3.5	3.5	81	119	31	37.4	45.8606	1	PNG_14_TRSC_018_A	0	0	0	1	2014-10-25	Unknown	Decent shape. Older female.
TRSC-15-f-33265-1	bushbuck	female	33265	-18.893985	34.431292	2015-06-17	2015	June	168	2015-06-24	2016-04-04	1	0	3	15	32	0.5	4.5	6	4	5	73	123	32	36.5	33.0318	1	PNG_15_TRSC_018	0	0	0	0	NA	NA	No real udder development.
TRSC-15-f-33266-1	bushbuck	female	33266	-18.928324	34.421378	2015-06-15	2015	June	166	2015-06-17	2015-07-29	0	0	2	9	24	0.875	2	2.5	1.5	2	65	116	32	26.2	20.203	1	PNG_15_TRSC_021	0	0	0	1	2015-08-01	Unknown	Really poor condition but very little tooth wear. Possibly disease.
TRSC-15-f-33266-2	bushbuck	female	33266	-18.926543	34.36127	2015-08-06	2015	August	218	2015-08-08	2015-10-29	1	NA	2	16	28	0.5	4.5	5.5	4	4.5	69	118	32	28.7	26.6174	0	PNG_15_TRSC_021	0	0	0	1	2015-11-01	Unknown	Small body but great condition. Late pregnancy, could see fetal heart beat.
TRSC-15-f-33267-1	bushbuck	female	33267	-18.948999	34.378051	2015-06-13	2015	June	164	2015-06-20	2015-10-31	0	0	1	8	28	0.25	4	4	3.5	5.5	74	124	33	36.8	34.6354	1	NA	0	0	0	1	2015-11-01	Unknown	Udder empty but covered in ticks. In pretty good condition.
TRSC-15-f-33268-1	bushbuck	female	33268	-18.925278	34.427419	2015-06-07	2015	June	158	2015-06-14	2015-09-29	1	1	0	10	31	0.5	4	4.5	2	3	77	132	34	NA	39.4	1	PNG_15_TRSC_024_A	0	0	0	1	2015-10-01	Unknown	Nice-looking coat, large body size. Pregnant and lactating, milk easily expressed. Could not get a good image to measure fetal eye diameter.
TRSC-15-f-33269-1	bushbuck	female	33269	-18.90789	34.410164	2015-06-14	2015	June	165	2015-06-21	2015-10-31	0	0	4	10	26	0.25	4.5	5	4	5	70	113	36	30.7	28.221	1	PNG_15_TRSC_017	0	0	0	1	2015-11-15	Unknown	Lots of fat deposited on rump. Can see ribs but in great condition.
TRSC-15-f-33270-0	bushbuck	female	33270	-18.914791	34.412766	2015-06-13	2015	June	164	NA	NA	0	1	2	9	27	0.25	3.5	3.5	2.5	4.5	68	124	33	31.8	25.0138	1	PNG_15_TRSC_010	0	0	0	1	2015-07-04	Unknown	Mortality possibly avian (eagle); heavily lactating with big, full udder. Appears to have just given birth (swollen, bloody vulva). Moderately good condition. No usable data
TRSC-15-f-33270-1	bushbuck	female	33270	-18.905956	34.434926	2015-07-06	2015	July	187	2015-07-09	2015-10-22	1	0	3	11	31	0.5	4	3.5	4	4.5	74	119	34	38.9	34.6354	1	PNG_15_TRSC_010	0	0	0	1	2015-10-24	Unknown	May have just given birth. Vulva swollen, Clear fluid expressed from teats.
TRSC-15-f-33271-1	bushbuck	female	33271	-18.926208	34.420363	2015-06-15	2015	June	166	2015-06-22	2016-04-04	0	0	1	12	31	0.625	5	5.5	5	6	69	115	35	34.5	26.6174	1	PNG_15_TRSC_020	0	0	0	0	NA	NA
TRSC-15-f-33272-1	bushbuck	female	33272	-18.894547	34.428725	2015-07-03	2015	July	184	2015-07-05	2015-09-01	1	0	2	11	35	0.375	4.5	5	4	5	68	115	34	34.9	25.0138	1	PNG_15_TRSC_025_A	0	0	0	1	2015-09-01	Unknown
TRSC-15-f-33273-1	bushbuck	female	33273	-18.932037	34.4167	2015-06-08	2015	June	159	2015-06-14	2015-10-31	0	1	3	8	32	0.375	4.5	5	2.5	4.5	67	123	34	31	23.4102	1	PNG_15_TRSC_023_A	0	0	0	1	2015-11-03	Unknown	May have just given birth. Vulva swollen, Clear fluid expressed from teats.
TRSC-15-f-33274-1	bushbuck	female	33274	-18.962952	34.368023	2015-06-15	2015	June	166	2015-06-17	2015-08-01	0	1	4	7	29	0.75	4.5	5.5	4	4.5	73	110	33	32.2	33.0318	1	PNG_15_TRSC_019	0	0	0	1	2015-08-01	Unknown	Mortality possibly from poaching; collar found hanging in tree.; Lactating with obvious colostrum. Had just given birth in past 24 hours (vulva swollen).
TRSC-16-f-33265-0	bushbuck	female	33265	NA	NA	2016-08-13	2016	August	225	NA	NA	0	NA	0	12	26	3	3.5	3	3	3.5	67	116	33	29.8	23.4102	1	PNG_16_TRSC_014	1	0	0	0	NA	NA	No usable GPS data; Individual part of a manipulative experiment; Injection time NA, hindquarter, dapram given, heavy dose for very small female. Position sternal, open airway, blindfold. Weather: warm, clear; Subadult and small-bodied. Thin but in decent condition for size.
TRSC-16-f-33266-1	bushbuck	female	33266	-18.91925	34.41831	2016-08-03	2016	August	215	2016-08-04	2016-09-14	0	0	2	15	31	4	5.5	3.5	3	4	74	117	32	31.1	34.6354	1	PNG_16_TRSC_003	1	0	0	0	NA	NA	Individual part of a manipulative experiment; Injection time 8.42am, first dart in stomach, second dart in hindquarters 21 minutes after the first (9.03am; full dosage for both darts). Position sternal, open airway, blindfold. Weather: sunny, few clouds.; Not pregnant or lactating.
TRSC-16-f-33268-1	bushbuck	female	33268	-18.91366	34.43582	2016-08-05	2016	August	217	2016-08-06	2016-09-14	0	0	NA	NA	NA	NA	NA	NA	NA	NA	72	119	35	40	31.4282	1	PNG_16_TRSC_008	1	0	0	0	NA	NA	Individual part of a manipulative experiment; Injection time 9.11am, hindquarter. Very docile and did not stand until approached. Post-induction found with palm nut stuck on left front foot, removed. Some swelling of the foot but expected to heal quickly after removal. Weather: sunny, small gusting winds.; Coat in good condition, good body condition. Appears heavily pregnant, not lactating. Body …
TRSC-16-f-33269-1	bushbuck	female	33269	-18.90831	34.43539	2016-08-03	2016	August	215	2016-08-04	2016-09-14	1	0	2	12	29	4	4	3.5	3.5	4.5	65	117	33	33	20.203	1	PNG_16_TRSC_004	1	0	0	0	NA	NA	Individual part of a manipulative experiment; Injection time NA, hindquarter, dart fell out but good injection. Found within <10 minutes. Position sternal, open airway, blindfold. Weather: cloudy and warm.; Pregnant, not lactating
TRSC-16-f-33270-1	bushbuck	female	33270	NA	NA	2016-08-03	2016	August	215	2016-08-04	2016-09-14	0	0	1	14	32	3	4.5	4	3	4	67	120	35	34.2	23.4102	1	NA	1	0	0	0	NA	NA	Individual part of a manipulative experiment; Injection time 4.52pm, hindquarter, ran long way but good induction. Position sternal, open airway, blindfold. Weather: sunny, calm, near sunset.; Not pregnant or lactating.
TRSC-16-f-33271-0	bushbuck	female	33271	NA	NA	2016-08-15	2016	August	227	NA	NA	1	0	1	13	35	2	3.5	3.5	4	4	73	126	36	37.8	33.0318	1	PNG_16_TRSC_018	1	0	0	0	NA	NA	No usable GPS data; Individual part of a manipulative experiment; Injection time NA, posterior stomach. Position sternal, open airway, blindfold. Weather: cool, clear AM; Pregnant but very early on. Tiny fetus.
TRSC-16-f-33272-1	bushbuck	female	33272	-18.89066	34.40703	2016-08-14	2016	August	226	2016-08-15	2016-09-14	1	0	0	10	28	3	0.5	4	3.5	3.5	68	122	35	32.8	25.0138	1	NA	1	0	0	0	NA	NA	Individual part of a manipulative experiment; Injection time NA, hindquarter (forward). Position sternal, open airway, blindfold. Weather: warm, clear.; Moderate condition. Pregnant, not lactating
TRSC-16-f-33273-1	bushbuck	female	33273	-18.89219	34.42938	2016-08-08	2016	August	220	2016-08-09	2016-09-14	1	1	2	14	37	1.5	3.5	3	3	4	68	120	34	36.5	25.0138	1	NA	1	0	0	0	NA	NA	Individual part of a manipulative experiment; Injection time 12.52pm, upper front leg, stayed in general area and saw go down. Position sternal, open airway, blindfold. Weather: sunny and warm.; Pregnant and lactating. Coat in very good condition.
TRSC-16-f-33274-1	bushbuck	female	33274	-18.95615	34.4093	2016-08-04	2016	August	216	2016-08-05	2016-09-14	0	0	NA	NA	NA	NA	NA	NA	NA	NA	68	121	33	38.7	25.0138	1	PNG_16_TRSC_007	1	0	0	0	NA	NA	Individual part of a manipulative experiment; Injection time 9.39am, low hindquarter, stayed in immediate area. Position sternal, open airway, blindfold. Weather: sunny, warm, clear.; Coat in good condition. Appears heavily pregnant, not lactating. Body condition scores and ultrasound NA as RL was not with capture team.
TRSC-16-m-33252-1	bushbuck	male	33252	-18.90474	34.43092	2016-08-03	2016	August	215	2016-08-04	2016-09-14	NA	NA	<1	15	36	3	3	3.5	2	3.5	78	133	37	49.3	41.0498	1	NA	1	0	0	0	NA	NA	Individual part of a manipulative experiment; Injection time 3.44pm, hindquarter, ~4 minute induction. Position sternal, open airway, blindfold. Weather: sunny, few clouds.; Quite thin, horns 40.5cm
TRSC-16-m-33253-1	bushbuck	male	33253	-18.94277	34.37575	2016-08-06	2016	August	218	2016-08-07	2016-09-14	NA	NA	2	14	42	3.5	4.5	5	2.5	4.5	78	132	35	52.1	41.0498	1	PNG_16_TRSC_011	1	0	0	0	NA	NA	Individual part of a manipulative experiment; Injection time 2.02pm, hindquarter, ~4 minute induction, ran but returned close to dart site. Position sternal, open airway, blindfold. Weather: sunny, small breeze.; Prime male, good condition in coat and ears. Right horn 37cm
TRSC-16-m-33256-1	bushbuck	male	33256	-18.91593	34.433	2016-08-15	2016	August	227	2016-08-16	2016-09-14	NA	NA	0	17	37	2	3.5	3	2.5	2	80	138	38	50.8	44.257	1	PNG_16_TRSC_017	1	0	0	0	NA	NA	Individual part of a manipulative experiment; Injection time NA, hindquarter. Position sternal, open airway, blindfold. Weather: hot, clear; Pretty poor condition. Mature male, teeth indicate not that old.
TRSC-16-m-33258-1	bushbuck	male	33258	-18.87999	34.411	2016-08-05	2016	August	217	2016-08-06	2016-09-14	NA	NA	NA	NA	NA	NA	NA	NA	NA	NA	78	129	35	50.6	41.0498	1	PNG_16_TRSC_010	1	0	0	0	NA	NA	Individual part of a manipulative experiment; Injection time 3.36pm, stomach, still standing (eyes closed, ears back) after 15 minutes, gave top up injection at 3.52pm. Position sternal, open airway, blindfold. Weather: sunny, small breeze.; Older male, ~7 years old based on teeth, coat in good condition but more worn than younger males collared. Horns: both 36cm. Body condition scores and ultras…
TRSC-16-m-33259-1	bushbuck	male	33259	-18.89109	34.40995	2016-08-05	2016	August	217	2016-08-06	2016-09-14	NA	NA	NA	NA	NA	NA	NA	NA	NA	NA	78	119	37	50.5	41.0498	1	NA	1	0	0	0	NA	NA	Individual part of a manipulative experiment; Injection time 10.06am, hindquarter, good induction. Position sternal, open airway, blindfold. Weather: sunny, small gusting winds.; Prime male, 5-6 years old, teeth great condition, coat very good condition. Horns: left 39cm, right 38.5cm. Body condition scores and ultrasound NA as RL was not with capture team.
TRSC-18-f-31471-1	bushbuck	female	31471	-18.920494	34.417423	2018-06-18	2018	June	169	2018-06-19	2019-10-23	0	0	0	12	34	3.5	3	1.5	4	3.5	67	112	34	30.8	23.4102	1	PNG_18_TRSC_014	1	0	0	0	NA	Unknown	Older female; Evidence (ear punch) that individual had been previously collared in 2015
TRSC-18-f-31472-1	bushbuck	female	31472	-18.917601	34.416583	2018-06-17	2018	June	168	2018-06-18	2019-05-13	1	1	3	14	30	3.5	4.5	3	3	4	73	121	32.5	41.9	33.0318	1	PNG_18_TRSC_012	1	0	0	0	NA	NA
TRSC-18-f-31473-1	bushbuck	female	31473	-18.916911	34.413783	2018-06-30	2018	June	181	2018-07-01	2018-10-09	1	0	2	15	28	3	4	3	2.5	3	66.5	117	36	35	22.6084	1	PNG_18_TRSC_021	1	0	0	1	2018-10-10	Unknown	Older female, pregnant with large fetus
TRSC-18-f-32004-1	bushbuck	female	32004	-18.885842	34.412615	2018-06-26	2018	June	177	2018-06-27	2019-05-21	1	0	2	12	30	2.5	4.5	2.5	2	3	74	113	35.5	32.1	34.6354	1	PNG_18_TRSC_017	1	0	0	0	NA	NA	Fetus small/in early stage
TRSC-18-f-32006-1	bushbuck	female	32006	-18.885764	34.414996	2018-06-27	2018	June	178	2018-06-28	2018-10-27	1	0	2	14	29	4	4.5	4	3	4	75	114.5	32.5	30.9	36.239	1	PNG_18_TRSC_018	1	0	0	1	2018-10-27	Unknown
TRSC-18-f-32007-1	bushbuck	female	32007	-18.896803	34.394535	2018-06-16	2018	June	167	2018-06-17	2019-03-20	0	1	2	13	28	2.5	4	2.5	3	4	67	122	32.5	26.6	23.4102	1	PNG_18_TRSC_010	1	0	0	1	2019-03-21	Drowning	Mortality within a week of Cyclone Idai and collar in severely flooded area; evidence of recent partuition: full udder/heavily lactating
TRSC-18-f-32008-1	bushbuck	female	32008	-18.905625	34.43353	2018-06-18	2018	June	169	2018-06-19	2019-03-17	0	0	0	13	30	1	3.5	2	2	3.5	66	120	36	31.8	21.8066	1	PNG_18_TRSC_013	1	0	0	1	2019-03-18	Drowning	Mortality within a week of Cyclone Idai and collar in severely flooded area; older female; evidence (ear punch) that individual had been previously collared in 2015
TRSC-18-f-32009-1	bushbuck	female	32009	-18.915478	34.43261	2018-06-15	2018	June	166	2018-06-16	2019-05-13	1	0	1	14	27	3	4	2.5	3	4	68	126	37	37.3	25.0138	1	PNG_18_TRSC_009	1	0	0	0	NA	NA	Very young fetus, early stages of pregancy; Evidence of previous collar, likely one of mound individuals from 2016, maybe #33268
TRSC-18-m-31483-1	bushbuck	male	31483	-18.886524	34.412111	2018-06-15	2018	June	166	2018-06-16	2018-12-18	NA	NA	3	19	48	4.5	5	5	5	5.5	83	125	35	51.3	49.0678	1	PNG_18_TRSC_008	1	0	1	0	NA	NA	Male is in his prime (ca 5 yrs), very good condition
TRSC-18-m-31759-1	bushbuck	male	31759	-18.985355	34.345676	2018-06-28	2018	June	179	2018-06-29	2018-11-07	NA	NA	1	12	34	4	3.5	3	3	4	82	122	37	45.7	47.4642	1	PNG_18_TRSC_020	1	0	1	0	NA	NA
TRSC-18-m-31765-1	bushbuck	male	31765	-18.888306	34.414714	2018-06-30	2018	June	181	2018-07-01	2019-05-15	NA	NA	2	16	39	4.5	4.5	5	4	4	82	130	41	63.4	47.4642	1	PNG_18_TRSC_022	1	0	1	0	NA	NA
TRSC-18-m-32010-1	bushbuck	male	32010	-18.879487	34.410607	2018-06-26	2018	June	177	2018-06-27	2019-05-13	NA	NA	2	14	36	4	4	3.5	3	3	82	129	39	55.1	47.4642	1	PNG_18_TRSC_016	1	0	1	0	NA	NA
TRSC-18-m-32011-1	bushbuck	male	32011	-18.891641	34.423328	2018-06-17	2018	June	168	2018-06-18	2018-11-24	NA	NA	4	17	43	4	5	2.5	4	4.5	85	134	38	61.6	52.275	1	PNG_18_TRSC_011	1	0	1	1	2018-11-25	Unknown	Older male, multiple marks/scars from fighting;
TRSC-18-m-32012-1	bushbuck	male	32012	-18.92345	34.491847	2018-06-28	2018	June	179	2018-06-29	2019-03-18	NA	NA	4	16	39	4	4	3.5	3	4	88	129	39	48.6	57.0858	1	PNG_18_TRSC_019	1	0	1	1	2019-03-18	Drowning	Mortality within a week of Cyclone Idai and collar in severely flooded area;
TRSC-18-m-32013-1	bushbuck	male	32013	-18.928306	34.364679	2018-06-18	2018	June	169	2018-06-19	2018-11-20	NA	NA	0	18	34	3.5	4	2	3	4	75	122	32.5	37.9	36.239	1	PNG_18_TRSC_015	1	0	1	1	2018-11-21	Unknown
TRSC-19-f-31470-1	bushbuck	female	31470	-18.947021	34.373612	2019-06-29	2019	June	180	2019-06-30	2020-06-20	1	0	1	16	29	1.5	2.5	2.5	3	4	71	121	28	37.4	29.8246	1	PNG_19_TRSC_024	1	0	0	0	NA	NA	Very early pregnancy;
TRSC-19-f-31471-1	bushbuck	female	31471	-18.925202	34.419275	2019-06-23	2019	June	174	2019-06-24	2020-06-23	0	1	1	16	30	1.5	2	2	1.5	2	69	109	26	24.7	26.6174	1	PNG_19_TRSC_016	1	0	0	0	NA	NA	Heavily lactating, likely calf nearby, clear signs of recent birth with vulva red and swollen;
TRSC-19-f-31472-1	bushbuck	female	31472	-18.929503	34.416548	2019-06-21	2019	June	172	2019-06-22	2020-08-05	1	1	0	11	31	1	3.5	3	2	2.5	72	120	32.5	32.9	31.4282	1	PNG_19_TRSC_013	1	0	0	0	NA	NA	Collar communication failure; Late pregnancy; Older female with grey head and aged teeth;
TRSC-19-f-31473-1	bushbuck	female	31473	NA	NA	2019-06-24	2019	June	175	2019-06-25	2019-12-19	0	0	1	13	34	1	2.5	2	2	2.5	77	120	33	40	39.4462	1	PNG_19_TRSC_018	1	0	0	1	2019-12-20	Unknown
TRSC-19-f-32004-1	bushbuck	female	32004	-18.942252	34.376876	2019-06-26	2019	June	177	2019-06-27	2020-06-16	0	1	0	13	26	1	1.5	1.5	1	2	69	122	32	NA	26.6	1	PNG_19_TRSC_021	1	0	0	0	NA	NA	Heavily lactating;
TRSC-19-f-32005-1	bushbuck	female	32005	-18.923138	34.376859	2019-06-18	2019	June	169	2019-06-19	2020-06-21	0	0	0	13	35	1.5	3	2.5	2	2.5	72	113	33	31	31.4282	1	PNG_19_TRSC_011	1	0	0	0	NA	NA
TRSC-19-f-32006-1	bushbuck	female	32006	-18.922803	34.376276	2019-06-24	2019	June	175	2019-06-25	2020-06-21	0	1	0	14	34	1.5	2	1.5	1	2	62	128.5	30.5	28	15.3922	1	PNG_19_TRSC_017	1	0	0	0	NA	NA	Seen with a very young calf at heel;
TRSC-19-f-32007-1	bushbuck	female	32007	-18.929177	34.417841	2019-06-27	2019	June	178	2019-06-28	2019-11-30	0	1	2	18	29	3	3.5	2	2	2.5	65	114	30	28.1	20.203	0	PNG_19_TRSC_089	0	0	0	1	2019-12-02	African wild dog	Heavily lactating with full udder;
TRSC-19-f-32008-0	bushbuck	female	32008	-18.910613	34.408378	2019-06-20	2019	June	171	NA	NA	1	0	0	13	29	2.5	3.5	2.5	2	2.5	77	111	32	33.7	39.4462	1	PNG_19_TRSC_012	1	0	0	1	2019-07-04	Unknown	Likely capture related (within a few weeks of capture); No useable GPS data; Late pregnancy;
TRSC-19-f-32008-1	bushbuck	female	32008	-18.952243	34.37383	2019-08-14	2019	August	226	2019-08-15	2020-06-14	NA	0	NA	NA	NA	NA	NA	NA	NA	NA	67	107	26	22.7	23.4102	1	PNG_19_TRSC_012	1	0	0	0	NA	NA
TRSC-19-f-32009-1	bushbuck	female	32009	-18.931966	34.409802	2019-06-29	2019	June	180	2019-06-30	2020-10-08	1	0	0	13	26	1.5	2	2	1.5	2.5	62	123	32	30.7	15.3922	1	PNG_19_TRSC_025	1	0	0	1	2020-10-08	African wild dog	Mid/late pregnancy;
TRSC-19-m-32010-1	bushbuck	male	32010	-18.912502	34.415378	2019-06-26	2019	June	177	2019-06-27	2019-12-14	NA	NA	0	18	41	3	3.5	4	3.5	3	87	134	31	55.7	55.4822	1	PNG_19_TRSC_020	1	0	1	1	2019-12-15	Unknown
TRSC-19-m-32011-1	bushbuck	male	32011	-18.934645	34.419333	2019-06-27	2019	June	178	2019-06-28	2020-04-14	NA	NA	0	16	39	3	3.5	4	3	3.5	84.5	130.5	30	49.7	51.4732	1	PNG_19_TRSC_022	1	0	1	1	2020-04-15	African wild dog
TRSC-19-m-32012-1	bushbuck	male	32012	-18.923448	34.36806	2019-06-22	2019	June	173	2019-06-23	2020-06-23	NA	NA	1	12	38	3.5	5	4	2.5	3	83	129	35.5	47.3	49.0678	1	PNG_19_TRSC_014	1	0	1	0	NA	NA
TRSC-21-f-31470-1	bushbuck	female	31470	-18.924505	34.376076	2021-07-14	2021	July	195	2021-07-15	2021-08-23	0	1	2	18	28	3	2	2.5	2	2	72	114	NA	31.4	31.4282	1	PNG_21_TRSC_010	0	1	0	1	2021-08-23	Unknown	Heavily lactating
TRSC-21-f-31471-1	bushbuck	female	31471	-18.912089	34.337977	2021-07-16	2021	July	197	2021-07-17	2021-11-13	0	1	2	16	30	1	3	4	2.5	2	69	117	26	28.3	26.6174	1	PNG_21_TRSC_012	0	1	0	0	NA	NA
TRSC-21-f-31472-1	bushbuck	female	31472	-18.906159	34.391877	2021-07-13	2021	July	194	2021-07-14	2021-10-10	1	0	3	19	30	3	3.5	4	3	3	75	116	NA	27.7	36.239	1	PNG_21_TRSC_009	0	1	0	1	2021-10-10	Unknown
TRSC-21-f-31473-1	bushbuck	female	31473	-18.919866	34.366524	2021-07-08	2021	July	189	2021-07-09	2022-05-10	0	0	4	14	33	3	4.5	3.5	2.5	3.5	66.5	112	24	28	22.6084	1	PNG_21_TRSC_005	0	1	0	0	NA	NA
TRSC-21-f-32004-1	bushbuck	female	32004	-18.914976	34.434967	2021-07-08	2021	July	189	2021-07-09	2022-05-10	0	0	5	12	29	1	3	3.5	3	4	67	116	31	28.7	23.4102	1	PNG_21_TRSC_006	0	1	0	0	NA	NA	Brittle hair
TRSC-21-f-32005-1	bushbuck	female	32005	-18.924344	34.33537	2021-07-16	2021	July	197	2021-07-17	2022-05-10	0	1	4	17	31	1	3	2.5	2.5	2	66	109	23	24.9	21.8066	1	PNG_21_TRSC_011	0	1	0	0	NA	NA
TRSC-21-f-32006-1	bushbuck	female	32006	-18.893135	34.42879	2021-07-06	2021	July	187	2021-07-07	2022-05-10	1	0	2	13	26	1	3.5	3	2	3	71.5	123	23.5	28.1	30.6264	1	PNG_21_TRSC_003	0	1	0	0	NA	NA	Heavily pregnant
TRSC-21-f-32007-1	bushbuck	female	32007	-18.914256	34.370152	2021-07-07	2021	July	188	2021-07-08	2022-05-10	1	0	2	14	29	3.5	4	2.5	1.5	4	61	113	23	23.2	13.7886	1	PNG_21_TRSC_004	0	1	0	0	NA	NA	Early in her pregnancy
TRSC-21-f-32008-1	bushbuck	female	32008	-18.893291	34.429398	2021-07-06	2021	July	187	2021-07-07	2022-05-10	1	0	3	12	35	2	3.5	3	2	3	74	116	23	35.3	34.6354	1	PNG_21_TRSC_002	0	1	0	0	NA	NA	Heavily pregnant
TRSC-21-f-32009-1	bushbuck	female	32009	-18.901544	34.337005	2021-07-16	2021	July	197	2021-07-17	2022-05-10	0	1	2	16	33	3	3.5	3	2.5	3	61	108	26	25	13.7886	1	NA	0	1	0	0	NA	NA
TRSC-21-m-32010-1	bushbuck	male	32010	-18.923662	34.366178	2021-07-10	2021	July	191	2021-07-11	2022-05-10	NA	NA	3	18	33	2	4	5.5	3	3.5	78	133	30	47.6	41.0498	1	PNG_21_TRSC_007	0	1	1	0	NA	NA
TRSC-21-m-32011-1	bushbuck	male	32011	-18.913663	34.370576	2021-07-13	2021	July	194	2021-07-14	2022-05-10	NA	NA	3	20	47	3	4	5.5	4	4	86	129	NA	45.6	53.8786	1	PNG_21_TRSC_008	0	1	1	0	NA	NA
TRSC-21-m-32012-1	bushbuck	male	32012	-18.917081	34.334502	2021-07-05	2021	July	186	2021-07-06	2022-05-03	NA	NA	5	16	35	3	4	5	5	4	79.5	136	27.5	49.5	43.4552	1	PNG_21_TRSC_001	0	1	1	0	NA	NA	In excellent condition
TRSC-22-f-31470-1	bushbuck	female	31470	-18.912221	34.328098	2022-06-11	2022	June	162	2022-06-12	2023-05-15	1	0	0	12	30	2.5	4.5	4	2	3.5	66	116	31	26.4	21.8066	1	PNG_22_TRSC_017	0	1	0	0	NA	NA
TRSC-22-f-31472-1	bushbuck	female	31472	-18.899261	34.33923	2022-06-12	2022	June	163	2022-06-13	2023-05-15	0	0	0	13	36	1.5	3	5	3	3	63	111	30	26.4	16.9958	1	PNG_22_TRSC_021	0	1	0	0	NA	NA
TRSC-22-f-31473-1	bushbuck	female	31473	-18.902302	34.346824	2022-06-17	2022	June	168	2022-06-17	2023-05-15	0	0	3	14	32	3	3.5	4.5	2.5	4	71	116	34	28.9	29.8246	1	PNG_22_TRSC_023	0	1	0	0	NA	NA
TRSC-22-f-32004-1	bushbuck	female	32004	-18.892045	34.408552	2022-06-10	2022	June	161	2022-06-11	2022-11-22	0	0	1	17	35	2	3	4.5	2	3	66.5	114	31.5	27.4	22.6084	1	PNG_22_TRSC_014	0	1	0	0	NA	NA
TRSC-22-f-32005-1	bushbuck	female	32005	-18.91163	34.372506	2022-06-10	2022	June	161	2022-06-11	2023-05-15	1	1	0	14	36	2	3.5	4	2	4	71	118	32.5	33.3	29.8246	1	PNG_22_TRSC_012	0	1	0	0	NA	NA	Heavily pregnant
TRSC-22-f-32006-1	bushbuck	female	32006	-18.909582	34.346095	2022-06-11	2022	June	162	2022-06-12	2023-05-15	0	1	0	17	33	1.5	3	3	2	3	69.5	116	33.5	35.5	27.4192	1	PNG_22_TRSC_016	0	1	0	0	NA	NA
TRSC-22-f-32007-1	bushbuck	female	32007	-18.911112	34.36549	2022-06-11	2022	June	162	2022-06-12	2023-05-15	0	0	0	17	37	3	4	4.5	2.5	4	67	116	31	27.7	23.4102	1	PNG_22_TRSC_019	0	1	0	0	NA	NA
TRSC-22-f-32008-1	bushbuck	female	32008	-18.909116	34.361511	2022-06-11	2022	June	162	2022-06-12	2023-05-15	0	1	2	18	36	1	4	4.5	3	4	71	117	33	32.4	29.8246	1	PNG_22_TRSC_018	0	1	0	0	NA	NA
TRSC-22-f-32009-1	bushbuck	female	32009	-18.900715	34.377392	2022-06-10	2022	June	161	2022-06-11	2023-05-15	1	0	3	15	37	2	4.5	3.5	2	4	66	105	31	27.2	21.8066	1	PNG_22_TRSC_011	0	1	0	0	NA	NA	Heavily pregnant
TRSC-22-m-32010-1	bushbuck	male	32010	-18.898414	34.338763	2022-06-11	2022	June	162	2022-06-12	2023-05-15	NA	NA	2	16	43	3.5	4.5	5.5	5	4	79	124	35	48.6	42.6534	1	PNG_22_TRSC_015	0	1	0	0	NA	NA
TRSC-22-m-32011-1	bushbuck	male	32011	-18.915405	34.363972	2022-06-11	2022	June	162	2022-06-12	2023-05-15	NA	NA	2	17	43	3	4.5	5	3	4	82	127	35	56.7	47.4642	1	PNG_22_TRSC_020	0	1	0	0	NA	NA
TRSC-22-m-32012-1	bushbuck	male	32012	-18.911442	34.373021	2022-06-10	2022	June	161	2022-06-11	2022-11-23	NA	NA	<1	17	35	4	4.5	4	3.5	5	79	125	32	41.7	42.6534	1	PNG_22_TRSC_013	0	1	0	0	2022-11-23	Unknown	Mortality alert received 2022 Nov. 23
TRSC-22-m-31483-1	bushbuck	male	31483	-18.910277	34.358055	2022-06-17	2022	June	168	2022-06-17	2023-05-15	NA	NA	0	13	41	2	3.5	3	2	3	77	126	37	NA	39.4	1	PNG_22_TRSC_022	0	1	0	0	NA	NA	Collar failure, never transmitted; Roughed up from fighting
TAOR-22-f-85625-1	eland	female	85625	-18.846605	34.302201	2022-06-15	2022	June	166	2022-06-16	2023-06-01	0	0	5	39	63	2	3.5	2.5	3	3	186	234	63	NA	NA	1	PNG_22_TAOR_012	0	1	0	0	NA	NA	Visually pregnant
TAOR-22-f-85657-1	eland	female	85657	-19.064554	34.675791	2022-06-13	2022	June	164	2022-06-14	2023-06-01	0	0	1	31	56	5	4.5	4	6	5	156	204	63	NA	NA	1	PNG_22_TAOR_010	0	1	0	0	NA	NA
TAOR-22-f-85658-1	eland	female	85658	-18.955	34.331944	2022-06-15	2022	June	166	2022-06-16	2023-06-01	0	0	2	34	65	2.5	4	5	4	4.5	178	226	60	NA	NA	1	PNG_22_TAOR_013	0	1	0	0	NA	NA
TAOR-22-f-85661-1	eland	female	85661	-19.016155	34.732457	2022-06-13	2022	June	164	2022-06-14	2022-10-15	0	0	3	32	52	2.5	4	5.5	3	4	158	218	62	NA	NA	1	PNG_22_TAOR_011	0	1	0	0	NA	NA	Almost certainly pregnant
LOAF-16-m-02E3-1	elephant	male	01145070SKY02E3	NA	NA	NA	2016	August	NA	2016-08-12	2017-04-27	NA	NA	NA	NA	NA	NA	NA	NA	NA	NA	NA	NA	NA	NA	NA	NA	NA	NA	NA	NA	NA	NA	NA
LOAF-15-m-7C59-1	elephant	male	01125484SKY7C59	NA	NA	NA	2015	December	NA	2015-12-14	2017-11-19	NA	NA	NA	NA	NA	NA	NA	NA	NA	NA	NA	NA	NA	NA	NA	NA	NA	NA	NA	NA	NA	NA	NA
LOAF-15-m-A48B-1	elephant	male	01125494SKYA48B	NA	NA	NA	2015	December	NA	2015-12-14	2017-11-19	NA	NA	NA	NA	NA	NA	NA	NA	NA	NA	NA	NA	NA	NA	NA	NA	NA	NA	NA	NA	NA	NA	NA
LOAF-15-m-B35F-1	elephant	male	01125434SKYB35F	NA	NA	NA	2015	December	NA	2015-12-14	2017-12-10	NA	NA	NA	NA	NA	NA	NA	NA	NA	NA	NA	NA	NA	NA	NA	NA	NA	NA	NA	NA	NA	NA	NA
LOAF-15-m-E036-1	elephant	male	01125477SKYE036	NA	NA	NA	2015	December	NA	2015-12-14	2017-11-20	NA	NA	NA	NA	NA	NA	NA	NA	NA	NA	NA	NA	NA	NA	NA	NA	NA	NA	NA	NA	NA	NA	NA
LOAF-15-m-F04A-1	elephant	male	01125481SKYF04A	NA	NA	NA	2015	December	NA	2015-12-14	2017-11-21	NA	NA	NA	NA	NA	NA	NA	NA	NA	NA	NA	NA	NA	NA	NA	NA	NA	NA	NA	NA	NA	NA	NA
LOAF-15-m-F854-1	elephant	male	01125483SKYF854	NA	NA	NA	2015	December	NA	2015-12-14	2016-12-16	NA	NA	NA	NA	NA	NA	NA	NA	NA	NA	NA	NA	NA	NA	NA	NA	NA	NA	NA	NA	NA	NA	NA
LOAF-16-m-FAD9-1	elephant	male	01145068SKYFAD9	NA	NA	NA	2016	August	NA	2016-08-12	2017-12-24	NA	NA	NA	NA	NA	NA	NA	NA	NA	NA	NA	NA	NA	NA	NA	NA	NA	NA	NA	NA	NA	NA	NA
LOAF-16-m-8DB2-1	elephant	male	01145009SKY8DB2	NA	NA	NA	2016	August	NA	2016-08-12	2017-07-03	NA	NA	NA	NA	NA	NA	NA	NA	NA	NA	NA	NA	NA	NA	NA	NA	NA	NA	NA	NA	NA	NA	NA
LOAF-16-m-8EF2-1	elephant	male	01145073SKY8EF2	NA	NA	NA	2016	August	NA	2016-08-12	2017-12-24	NA	NA	NA	NA	NA	NA	NA	NA	NA	NA	NA	NA	NA	NA	NA	NA	NA	NA	NA	NA	NA	NA	NA
LOAF-16-m-C293-1	elephant	male	01145054SKYC293	NA	NA	NA	2016	August	NA	2016-08-12	2017-11-07	NA	NA	NA	NA	NA	NA	NA	NA	NA	NA	NA	NA	NA	NA	NA	NA	NA	NA	NA	NA	NA	NA	NA
LOAF-16-m-EAC5-1	elephant	male	01145064SKYEAC5	NA	NA	NA	2016	August	NA	2016-08-12	2017-09-01	NA	NA	NA	NA	NA	NA	NA	NA	NA	NA	NA	NA	NA	NA	NA	NA	NA	NA	NA	NA	NA	NA	NA
LOAF-18-f-2981-1	elephant	female	ST2010-2981	NA	NA	2018-06-20	2018	June	171	2018-08-01	2020-09-25	NA	NA	NA	NA	NA	NA	NA	NA	NA	NA	NA	NA	NA	NA	NA	1	PNG_18_LOAF_019	NA	NA	NA	NA	NA	NA	Tusked elephant
LOAF-18-f-2982-1	elephant	female	ST2010-2982	NA	NA	2018-06-22	2018	June	173	2018-08-01	2021-09-28	NA	NA	NA	NA	NA	NA	NA	NA	NA	NA	NA	NA	NA	NA	NA	1	PNG_18_LOAF_022	NA	NA	NA	NA	NA	NA	Tuskless elephant
LOAF-18-f-2983-1	elephant	female	ST2010-2983	NA	NA	2018-06-22	2018	June	173	2018-08-01	2021-09-29	NA	NA	NA	NA	NA	NA	NA	NA	NA	NA	NA	NA	NA	NA	NA	1	PNG_18_LOAF_021	NA	NA	NA	NA	NA	NA	Tusked elephant
LOAF-18-f-2984-1	elephant	female	ST2010-2984	NA	NA	2018-06-24	2018	June	175	2018-08-01	2021-09-28	NA	NA	NA	NA	NA	NA	NA	NA	NA	NA	NA	NA	NA	NA	NA	1	PNG_18_LOAF_024	NA	NA	NA	NA	NA	NA	Tusked elephant
LOAF-18-f-2985-1	elephant	female	ST2010-2985	NA	NA	2018-06-24	2018	June	175	2018-08-01	2021-09-27	NA	NA	NA	NA	NA	NA	NA	NA	NA	NA	NA	NA	NA	NA	NA	1	PNG_18_LOAF_025	NA	NA	NA	NA	NA	NA	Tuskless elephant
LOAF-18-f-2986-1	elephant	female	ST2010-2986	NA	NA	2018-06-20	2018	June	171	2018-08-01	2020-07-10	NA	NA	NA	NA	NA	NA	NA	NA	NA	NA	NA	NA	NA	NA	NA	1	PNG_18_LOAF_020	NA	NA	NA	NA	NA	NA	Tuskless elephant
TRST-14-f-33235-1	kudu	female	33235	-18.969321	34.364552	2014-06-15	2014	June	166	2014-06-20	2014-08-01	0	0	4	24	57	0.125	4.5	4.5	4	4.5	130	207	61	NA	124.4	1	PNG_14_TRST_013_A	0	0	0	1	2014-08-01	Unknown	Good shape, "rounded" appearance, ilial wings not evident. Tip of SS not evident, covered in fat.
TRST-14-f-33235-2	kudu	female	33235	-18.928235	34.332257	2014-08-14	2014	August	226	2014-08-19	2015-03-10	0	1	2	20	52	1	3	2.5	2.5	3.5	141	214	59	NA	142.1	1	PNG_14_TRST_013_A	0	0	0	0	NA	NA	Fully lactating with full udder. Observed with large group that included 3 calves. Relatively poor condition, but large body. Prime-age, probably ~4 years old.
TRST-14-f-33236-1	kudu	female	33236	-18.920144	34.407504	2014-06-14	2014	June	165	2014-06-19	2015-04-29	0	1	0	14	37	1.25	2.5	2	2	2	130	197	58	NA	124.4	1	NA	0	0	0	0	NA	NA	Udder full. Sacrum protruding 1.5-2 inches. Scapula evident.
TRST-14-f-33237-1	kudu	female	33237	-18.913045	34.389139	2014-06-14	2014	June	165	2014-06-19	2015-02-23	0	1	1	23	54	0.25	5	3.5	4.25	4	140	192	61	NA	140.5	1	PNG_14_TRST_007_A	0	0	0	0	NA	NA	Udder full, calf observed. Slightly above Sub Q threshold. Sacrum probably not best measure of condition in kudu.
TRST-14-f-33238-1	kudu	female	33238	-18.927915	34.399024	2014-06-13	2014	June	164	2014-06-18	2015-04-23	0	1	0	20	56	0.5	4.5	4	3.5	4.5	132	201	62	NA	127.6	1	PNG_14_TRST_010_A	0	0	0	0	NA	NA	Lactating, full udder, 2-3 month old calf observed. At cusp of Sub Q transition. Tall highpoint on sacrum, ~0.25-0.5 in. Probably 2-3 years old. Had two baby teeth.
TRST-14-f-33239-1	kudu	female	33239	-18.940525	34.386357	2014-06-15	2014	June	166	2014-06-20	2014-09-14	0	1	0	19	49	0.625	4	3	3	3.5	133	213	63	NA	129.2	1	PNG_14_TRST_014_A	0	0	0	1	2014-09-14	Unknown	Lactating, full udder, small calf at heel. Ilial wings evident, scapula not evident.
TRST-14-f-33240-1	kudu	female	33240	-18.944459	34.337789	2014-06-14	2014	June	165	2014-06-19	2015-03-13	0	0	3	21	47	0.25	5	3.5	4.5	4.75	131	202	62.5	NA	126	1	PNG_14_TRST_008_A	0	0	0	0	NA	NA	Two baby teeth still present. Sacrum poor measure of condition.
TRST-14-f-33241-1	kudu	female	33241	-18.933275	34.396428	2014-06-14	2014	June	165	2014-06-20	2015-02-23	0	0	4	21	56	0.125	5	4	4.5	5	125	202	63	NA	116.4	1	PNG_14_TRST_006_A	0	0	0	0	NA	NA	Good shape. Ilial wings not evident, "plump," smooth in appearance, rounded.
TRST-14-f-33242-1	kudu	female	33242	-18.953316	34.333843	2014-06-14	2014	June	165	2014-06-19	2015-04-28	0	1	0	21	48	0.5	3.5	3.5	2.5	3	124	197	60	NA	114.8	1	PNG_14_TRST_009_A	0	0	0	0	NA	NA	Full udder, calf at heel. Ilial wings evident at this stage of condition. Young cow, probably 2-3 years.
TRST-14-f-33243-1	kudu	female	33243	-18.942551	34.329266	2014-06-15	2014	June	166	2014-06-20	2014-08-02	0	1	0	21	46	1	4	3.5	2.5	2.5	135	210	59	NA	132.5	1	PNG_14_TRST_012_A	0	0	0	1	2014-08-02	Lion	Lactating, udder full, calf at heel. Sacrum protrudes ~1". Ilial wings evident, scapula not yet evident. Old, or at least prime-age, tooth wear evident.
TRST-14-f-33243-2	kudu	female	33243	-18.891832	34.365584	2014-08-14	2014	August	165	2014-08-20	2015-02-04	0	0	3	22	50	0.25	4	5	5.5	5	122	149	59	NA	111.6	1	PNG_14_TRST_012_A	0	0	0	0	NA	NA	In great condition. Young, probably 2-3 years.
TRST-14-f-33244-1	kudu	female	33244	-18.949175	34.372602	2014-06-14	2014	June	165	2014-06-19	2015-03-18	0	0	0	21	48	0.5	4	4	3	3.5	127	214	63.5	NA	119.6	1	PNG_14_TRST_015_A	0	0	0	0	NA	NA
TRST-15-f-33235-1	kudu	female	33235	-18.910669	34.333561	2015-06-21	2015	June	172	2015-06-28	2016-04-04	0	1	3	19	49	0.5	4	4	3	4	127	193	60	NA	119.6	1	PNG_15_TRST_006_A	0	0	0	0	NA	NA	Not pregnant, but heavily lactating (huge udder). No calf observed during chase, but two young ones (yearlings?) seen.
TRST-15-f-33236-1	kudu	female	33236	-18.943723	34.369348	2015-06-10	2015	June	161	2015-06-17	2016-04-04	0	0	3	10	53	0.5	4.5	4	5	5.5	131	210	61	NA	126	1	NA	0	0	0	0	NA	NA	Ilial wings evident, but moderate condition. Appears to have been collared in 2014 (scar tissue evident on back of neck).
TRST-15-f-33237-1	kudu	female	33237	-18.925617	34.364301	2015-06-10	2015	June	161	2015-06-17	2016-04-04	0	1	4	23	56	NA	NA	NA	NA	NA	133	202	64	NA	129.2	1	PNG_15_TRST_004_A	0	0	0	0	NA	NA	Observed with older calf before capture. Lactating.
TRST-15-f-33238-1	kudu	female	33238	-18.927261	34.350746	2015-06-11	2015	June	162	2015-06-18	2016-04-04	0	NA	1	19	51	0.5	4	4	3.5	5	113	178	60	NA	97.2	1	PNG_15_TRST_009_A	0	0	0	0	NA	NA	Sub-adult female. Pregnancy and lactation status not checked. Dart hit vein, resulting in profuse bleeding from dart wound. Light anesthesia.
TRST-15-f-33239-1	kudu	female	33239	-18.972993	34.371315	2015-06-10	2015	June	161	2015-06-17	2016-04-04	0	NA	4	15	49	0.25	4.5	6	4	5	102	163	57	NA	79.5	1	PNG_15_TRST_003_A	0	0	0	0	NA	NA	Sub-adult female. Pregnancy and lactation status not checked (light anesthesia and assumed too young to be pregnant).
TRST-15-f-33240-1	kudu	female	33240	-18.922741	34.322159	2015-06-12	2015	June	163	2015-06-19	2015-10-31	0	1	3	25	50	0.25	4.5	6	4	5.5	131	212	62	NA	126	1	PNG_15_TRST_010_A	0	0	0	0	NA	NA	Collar transmission failure; Lactating with huge, full udder. Not pregnant. Excellent condition.
TRST-15-f-33241-1	kudu	female	33241	-18.952104	34.331526	2015-06-10	2015	June	161	2015-06-17	2016-03-25	0	1	0	23	47	0.5	4	3.5	2.5	3.5	120	186	59	NA	108.4	1	PNG_15_TRST_002_A	0	0	0	0	NA	NA	Young female, observed with young calf. Ilial wings prominent.
TRST-15-f-33242-1	kudu	female	33242	-18.909284	34.352671	2015-06-21	2015	June	172	2015-06-28	2016-04-04	0	0	3	21	56	0.25	4.5	5	4	5.5	117	191	59	NA	103.6	1	PNG_15_TRST_007_A	0	0	0	0	NA	NA
TRST-15-f-33243-1	kudu	female	33243	-18.90663	34.325972	2015-06-11	2015	June	162	2015-06-18	2016-04-04	1	1	5	21	56	0.25	6	6	4.5	5.5	134	220	62	NA	130.9	1	PNG_15_TRST_008_A	0	0	0	0	NA	NA	Observed with older calf prior to capture. Pregnant and lactating, but in excellent condition.
TRST-15-f-33244-1	kudu	female	33244	-18.952589	34.346866	2015-06-10	2015	June	161	2015-06-17	2016-04-04	1	0	2	22	54	0.5	5.5	6	4	5.5	125	200	65	NA	116.4	1	PNG_15_TRST_005_A	0	0	0	0	NA	NA	Young adult female, great condition.
TRST-18-f-31460-1	kudu	female	31460	-19.003217	34.266553	2018-06-20	2018	June	171	2018-06-21	2019-05-13	0	1	4	25	49	4	4.5	3	4.5	5	124	191	58	NA	114.8	1	PNG_18_TRST_023	1	0	0	0	NA	NA	Barely lactating
TRST-18-f-31461-1	kudu	female	31461	-18.913772	34.385338	2018-06-23	2018	June	174	2018-06-24	2019-05-13	0	1	2	17	56	2	3.5	3.5	2.5	4	129	192	61	NA	122.8	1	PNG_18_TRST_030	1	0	0	0	NA	NA
TRST-18-f-31462-1	kudu	female	31462	-18.809783	34.31943	2018-06-23	2018	June	174	2018-06-24	2019-05-13	0	1	3	22	44	2	3	3.5	3.5	4	123.5	191	62	NA	114	1	PNG_18_TRST_027	1	0	0	0	NA	NA
TRST-18-f-31463-1	kudu	female	31463	-18.900516	34.331071	2018-06-19	2018	June	170	2018-06-20	2019-05-13	0	0	4	23	55	3.5	4.5	4	5	5	141	220	55	NA	142	1	PNG_18_TRST_022	1	0	0	0	NA	NA	Older female
TRST-18-f-31464-1	kudu	female	31464	-18.913232	34.355078	2018-06-19	2018	June	170	2018-06-20	2019-05-13	0	1	4	27	49	4	4.5	4	4.5	4.5	125.5	195	58	NA	117.2	1	PNG_18_TRST_018	1	0	0	0	NA	NA	Lactating heavily
TRST-18-f-31465-1	kudu	female	31465	-18.992912	34.271752	2018-06-20	2018	June	171	2018-06-21	2019-03-08	0	1	2	24	53	4.5	5	3.5	4	4	128.5	190	58	NA	122	1	PNG_18_TRST_024	1	0	0	1	2019-03-08	Unknown	Barely lactating
TRST-18-f-31466-1	kudu	female	31466	-18.929419	34.392511	2018-06-24	2018	June	175	2018-06-25	2019-05-13	0	0	4	27	56	2	3.5	3	2.5	3.5	133.5	208	62	NA	130	1	PNG_18_TRST_032	1	0	0	0	NA	NA	Likely just reared a calf
TRST-18-f-31467-1	kudu	female	31467	-18.831889	34.309742	2018-06-23	2018	June	174	2018-06-24	2019-05-13	0	1	2	26	56	1.5	4	4.5	2	3	125.5	187	60	NA	117.2	1	PNG_18_TRST_026	1	0	0	0	NA	NA
TRST-18-f-31468-1	kudu	female	31468	-18.804087	34.321025	2018-06-23	2018	June	174	2018-06-24	2019-05-13	0	1	2	19	49	2	4	2.5	3	3	120.5	180	57	NA	109.2	1	PNG_18_TRST_028	1	0	0	0	NA	NA	Younger cow than others collared, likely heifer with first calf
TRST-18-f-31469-1	kudu	female	31469	-18.901125	34.346543	2018-06-23	2018	June	174	2018-06-24	2019-05-13	0	1	3	22	53	4	3.5	2.5	3	4	133	189	60	NA	129.2	1	PNG_18_TRST_029	1	0	0	0	NA	NA
TRST-18-f-31769-1	kudu	female	31769	-18.958511	34.349229	2018-07-01	2018	June	182	2018-07-02	2019-05-14	0	1	4	26	57	2	4.5	5	3	4	129.5	209	60	NA	123.6	1	PNG_18_TRST_033	1	0	0	0	NA	NA	Lactating, full bag, likely calf at heel
TRST-18-f-31771-1	kudu	female	31771	-18.923101	34.327152	2018-07-01	2018	July	182	2018-07-02	2019-05-14	0	0	7	25	46	5.5	5	5.5	5	4	130	204	59.5	NA	124.4	1	PNG_18_TRST_034	1	0	0	0	NA	NA	Amazing condition, not lactating although might have some mastitis, no fetus, most likely lost calf, seen with two subadult males
TRST-18-f-31772-1	kudu	female	31772	-18.907259	34.342706	2018-07-01	2018	July	182	2018-07-02	2019-05-14	0	1	4	21	50	3	4.5	3.5	4	4	143	199	61	NA	145.2	1	PNG_18_TRST_035	0	0	0	0	NA	NA
TRST-18-m-31753-1	kudu	male	31753	-18.89506	34.340213	2018-06-19	2018	June	170	2018-06-20	2018-07-07	NA	NA	<1	23	61	4	4	3	4	4	146	224	66	NA	150.1	1	PNG_18_TRST_021	1	0	1	1	2018-07-08	Collar issue	Mortality due to improper collar fitting
TRST-18-m-31754-1	kudu	male	31754	-18.982361	34.263253	2018-06-22	2018	June	173	2018-06-23	2018-07-12	NA	NA	0	23	66	3	4	3	2.5	3.5	154	217	66	NA	162.9	1	PNG_18_TRST_025	1	0	1	0	NA	NA
TRST-18-m-31755-1	kudu	male	31755	-18.915083	34.352794	2018-06-19	2018	June	170	2018-06-20	2018-07-09	NA	NA	1	19	57	3.5	4	4	5	4.5	136	223	66.5	NA	134.1	1	PNG_18_TRST_019	1	0	1	1	2018-07-09	Collar issue	Mortality due to improper collar fitting
TRST-18-m-31757-1	kudu	male	31757	-18.927207	34.36892	2018-06-24	2018	June	175	2018-06-25	2018-07-12	NA	NA	5	28	65	4	5	4	4.5	4	152	202	66	NA	159.7	1	PNG_18_TRST_031	1	0	1	0	NA	NA
TRST-18-m-31758-1	kudu	male	31758	-18.901324	34.352938	2018-06-19	2018	June	170	2018-06-20	2018-07-12	NA	NA	3	26	64	5	5	4.5	5	5	148	231	68	NA	153.3	1	PNG_18_TRST_020	1	0	1	0	NA	NA
TRST-19-f-31461-1	kudu	female	31461	-18.924009	34.406455	2019-06-15	2019	June	166	2019-06-16	2020-06-21	0	0	1	20	51	2	4	4	3	4	113	167	54.5	NA	97.2	1	PNG_19_TRST_025	1	0	0	0	NA	NA	Younger, smaller female than normally darted;
TRST-19-f-31462-1	kudu	female	31462	-18.921442	34.346726	2019-06-14	2019	June	165	2019-06-15	2020-06-21	0	0	0	21	46	3	4	2.5	3	3.5	122.5	188	52.5	NA	112.4	1	PNG_19_TRST_019	1	0	0	0	NA	NA
TRST-19-f-31463-1	kudu	female	31463	-18.952116	34.409493	2019-06-13	2019	June	164	2019-06-14	2020-06-23	0	0	3	22	49	3	4	2.5	4	4	134	176	55	NA	130.9	1	PNG_19_TRST_016	1	0	0	0	NA	NA
TRST-19-f-31464-1	kudu	female	31464	-18.94971	34.393553	2019-06-16	2019	June	167	2019-06-17	2020-06-21	0	0	3	22	54	3	4.5	3	3	4.5	129	201	58.5	NA	122.8	1	PNG_19_TRST_029	1	0	0	0	NA	NA
TRST-19-f-31465-1	kudu	female	31465	-18.924896	34.431975	2019-06-16	2019	June	167	2019-06-17	2020-06-21	0	1	2	25	56	3	5.5	3	3	4	128	198	56	NA	121.2	1	PNG_19_TRST_028	1	0	0	0	NA	NA
TRST-19-f-31466-1	kudu	female	31466	-18.930916	34.395563	2019-06-16	2019	June	167	2019-06-17	2020-06-21	0	0	1	21	54	5	4.5	4	4	4.5	119	175	52	NA	106.8	1	PNG_19_TRST_027	1	0	0	0	NA	NA
TRST-19-f-31467-1	kudu	female	31467	-18.934776	34.397214	2019-06-15	2019	June	166	2019-06-16	2020-06-21	0	0	8	25	50	3	5	3.5	4	4.5	134	199	54	NA	130.9	1	PNG_19_TRST_023	1	0	0	0	NA	NA
TRST-19-f-31468-1	kudu	female	31468	-18.93976	34.35064	2019-06-14	2019	June	165	2019-06-15	2020-06-21	0	0	1	26	53	3	4	3	4	4	131	197	57	NA	126	1	PNG_19_TRST_018	1	0	0	0	NA	NA
TRST-19-f-31469-1	kudu	female	31469	-18.927796	34.384962	2019-06-15	2019	June	166	2019-06-16	2020-06-21	0	0	1	29	55	3	4	3	3	4	125	187	50	NA	116.4	1	PNG_19_TRST_024	1	0	0	0	NA	NA
TRST-19-m-31753-1	kudu	male	31753	-18.982696	34.355759	2019-06-14	2019	June	165	2019-06-15	2020-01-15	NA	NA	1	23	55	4	4.5	3	4	4	145	211	58	NA	148.5	1	PNG_19_TRST_020	1	0	1	1	2020-01-16	Unknown
TRST-19-m-31754-1	kudu	male	31754	-18.937791	34.38639	2019-06-16	2019	June	167	2019-06-17	2019-11-09	NA	NA	2	29	63	5	5	4	4.5	5	153	210	55	NA	161.3	1	PNG_19_TRST_026	1	0	1	0	NA	NA
TRST-19-m-31755-1	kudu	male	31755	-18.954255	34.353721	2019-06-14	2019	June	165	2019-06-15	2020-02-21	NA	NA	1	25	60	4	4	3	3	4	146	224	60	NA	150.1	1	PNG_19_TRST_017	1	0	1	0	NA	NA
TRST-19-m-31757-1	kudu	male	31757	-18.930259	34.392039	2019-06-14	2019	June	165	2019-06-15	2019-12-04	NA	NA	2	31	67	4	4	4.5	4	4.5	152	213	58	NA	159.7	1	PNG_19_TRST_021	1	0	1	1	2019-12-05	Unknown	Appeared to be an old bull (eyes sunken); only one horn
TRST-19-m-31758-1	kudu	male	31758	-18.931729	34.424251	2019-06-15	2019	June	166	2019-06-16	2019-10-11	NA	NA	4	26	55	3.5	4.5	4.5	5	5	143	218	56	NA	145.3	1	PNG_19_TRST_022	1	0	1	0	NA	NA
TRST-21-f-31461-1	kudu	female	31461	-18.920592	34.391141	2021-07-13	2021	July	194	2021-07-14	2022-05-10	0	1	1	31	50	4	4	3.5	3	4	128.5	196	NA	NA	122	1	PNG_21_TRST_010	0	0	0	0	NA	NA	In group of 5 (4 young ones in group);
TRST-21-f-31462-1	kudu	female	31462	-18.920041	34.381955	2021-07-13	2021	July	194	2021-07-14	2022-05-10	0	1	0	21	46	3	3.5	2.5	3	4	123	192	NA	NA	113.2	1	PNG_21_TRST_012	0	0	0	0	NA	NA	In group of 3 (Bull and calf);
TRST-21-f-31463-1	kudu	female	31463	-18.913981	34.390934	2021-07-12	2021	July	193	2021-07-13	2022-05-10	0	1	1	22	49	3	4	4.5	4	4.5	130	201	44	NA	124.4	1	PNG_21_TRST_005	0	0	0	0	NA	NA	Has older calf at heel; In group of 2;
TRST-21-f-31464-1	kudu	female	31464	-18.880797	34.402113	2021-07-12	2021	July	193	2021-07-13	2022-05-10	0	1	2	21	46	1.5	3.5	3	3	4	131.5	197	41	NA	126.8	1	PNG_21_TRST_006	0	0	0	0	NA	NA	Calf at heel; In group of 4;
TRST-21-f-31465-1	kudu	female	31465	-18.898128	34.39593	2021-07-12	2021	July	193	2021-07-13	2022-05-10	0	1	<1	30	47	2	3.5	3	2.5	4	131.5	189	NA	NA	126.8	1	PNG_21_TRST_008	0	0	0	0	NA	NA	Calf at heel; In group of 10 (3 young bulls, 3 or 4 calves);
TRST-21-f-31466-1	kudu	female	31466	-18.914702	34.369786	2021-07-12	2021	July	193	2021-07-13	2022-05-10	0	0	3	26	51	4	4.5	4	5	4.5	132	201	NA	NA	127.6	1	NA	0	0	0	0	NA	NA	In group of 1;
TRST-21-f-31467-1	kudu	female	31467	-18.921475	34.410319	2021-07-12	2021	July	193	2021-07-13	2022-03-14	0	1	1	25	51	4	4.5	3.5	3.5	4.5	135	194	44	NA	132.5	1	PNG_21_TRST_007	0	0	0	1	2021-03-14	Unknown	In group of 5 (1 bull, 2 subad cows, 1 cow with calf);
TRST-21-f-31468-1	kudu	female	31468	-18.909262	34.377421	2021-07-13	2021	July	194	2021-07-14	2022-05-10	0	0	7	27	59	3	5	5.5	5	4	125.5	203	NA	NA	117.2	1	PNG_21_TRST_011	0	0	0	0	NA	NA	In group of 5 (bull, 2 cows, 2 calves one of which was male);
TRST-21-f-31469-1	kudu	female	31469	-18.937089	34.391758	2021-07-13	2021	July	194	2021-07-14	2022-05-10	0	0	2	23	53	3	3.5	4.5	4	3.5	128	202	NA	NA	121.2	1	PNG_21_TRST_013	0	0	0	0	NA	NA	Temp high so did not check for fetus; In group of 3 (2 cows, 1 calf);
TRST-21-f-31770-1	kudu	female	31770	-18.928481	34.397453	2021-07-13	2021	July	194	2021-07-14	2022-04-25	0	1	<1	25	46	2	4	3	3.5	4	123	185	41	NA	113.2	1	PNG_21_TRST_014	0	0	0	0	NA	NA	In group of 6 (2 calves, 2 cows, 2 young bulls);
TRST-21-f-31771-1	kudu	female	31771	-18.908221	34.352578	2021-07-16	2021	July	197	2021-07-17	2022-05-10	0	0	2	27	55	2.5	4	2.5	4	4.5	126	209	40	NA	118	1	PNG_21_TRST_015	0	0	0	0	NA	NA	In group of 1;
TRST-21-m-31753-1	kudu	male	31753	-18.891996	34.408187	2021-07-12	2021	July	193	2021-07-13	2022-02-02	NA	NA	1	29	62	3	3.5	2.5	2.5	3	152	229	NA	NA	159.7	1	PNG_21_TRST_009	0	0	1	0	NA	NA
TRST-21-m-31757-1	kudu	male	31757	-18.903123	34.326608	2021-07-16	2021	July	197	2021-07-17	2022-04-13	NA	NA	<1	24	62	1	3	1.5	2.5	3	147	226	46	NA	151.7	1	PNG_21_TRST_016	0	0	0	0	NA	NA	Lone male
TRST-22-f-31461-1	kudu	female	31461	-18.884009	34.409831	2022-06-10	2022	June	161	2022-06-11	2025-05-01	NA	0	3	27	49	3	5	4	4.5	5	122	184	57	NA	111.6	1	PNG_22_TRST_032	0	1	0	0	NA	NA
TRST-22-f-31462-1	kudu	female	31462	-18.893149	34.3951	2022-06-10	2022	June	161	2022-06-11	2025-05-01	NA	1	0	22	52	2	4	3.5	3	4.5	133	197	57	NA	129.2	1	PNG_22_TRST_033	0	1	0	0	NA	NA
TRST-22-f-31463-1	kudu	female	31463	-18.934051	34.289017	2022-06-12	2022	June	163	2022-06-13	2025-05-01	NA	1	0	31	50	3	4	4.5	3.5	5	129	182	57	NA	122.8	1	PNG_22_TRST_039	0	1	0	0	NA	NA
TRST-22-f-31464-1	kudu	female	31464	-18.912221	34.328098	2022-06-11	2022	June	162	2022-06-12	2023-03-07	NA	1	0	20	44	1.5	3	2	3	3	127	202	57	NA	119.6	1	PNG_22_TRST_035	0	1	0	1	2023-03-07	Unknown	Mortality alert received 2023 Mar. 08
TRST-22-f-31465-1	kudu	female	31465	-18.901079	34.334942	2022-06-17	2022	June	168	2022-06-18	2023-06-19	NA	0	2	23	53	2	4	2.5	4	3	123	181	57	NA	113.2	1	PNG_22_TRST_040	0	1	0	0	NA	NA
TRST-22-f-31466-1	kudu	female	31466	-18.91941	34.30606	2022-06-12	2022	June	163	2022-06-13	2025-05-01	NA	0	1	29	50	4	4	3.5	4	4.5	135	186	58	NA	132.5	1	PNG_22_TRST_038	0	1	0	0	NA	NA
TRST-22-f-31467-1	kudu	female	31467	-18.904246	34.32305	2022-06-12	2022	June	163	2022-06-13	2023-02-11	NA	0	3	23	53	3	5	4	3	4	116	176	54	NA	102	1	PNG_22_TRST_037	0	1	0	1	2023-02-11	Unknown	Moratlity alert received 2023 Feb. 11
TRST-22-f-31468-1	kudu	female	31468	-18.90525	34.324209	2022-06-12	2022	June	163	2022-07-21	2025-05-01	NA	1	1	24	57	4	5	2.5	2.5	4	133	194	54	NA	129.2	1	PNG_22_TRST_036	0	1	0	0	NA	NA
TRST-22-f-31469-1	kudu	female	31469	-18.887245	34.333473	2022-06-11	2022	June	162	2022-06-12	2025-05-01	0	0	0	24	54	2	4.5	2.5	4	4.5	124	173	53	NA	114.8	1	PNG_22_TRST_034	0	1	0	0	NA	NA
TRST-22-f-31771-0	kudu	female	31771	-18.897033	34.336651	2022-06-17	2022	June	168	NA	NA	NA	1	0	28	58	4	4.5	4	3	4	125	175	56	NA	116.4	1	PNG_22_TRST_041	0	1	0	0	NA	NA	Collar failure, never transmitted; Lactating with full udder
TRAN-14-f-33251-1	nyala	female	33251	-18.941123	34.381329	2014-07-25	2014	July	206	2014-07-30	2015-04-28	0	1	0	15	38	0.375	4.5	5.5	4.5	5	98	145	43	NA	73.1	0	NA	0	0	0	0	NA	NA	Observed with small calf. Fat measurement may not be reliable. Weight and fecal not obtained due to extremely light anesthesia.
TRAN-14-f-33252-1	nyala	female	33252	-18.936494	34.375575	2014-07-22	2014	July	203	2014-07-27	2015-04-28	1	0	2	16	39	0.125	5.5	5	6	6	94	134	40	57	66.7074	1	PNG_14_TRAN_004_A	0	0	0	0	NA	NA	Young adult (probabl <2 years old). Great condition but small bodied. Early in pregnancy, fetal eye not measurable.
TRAN-14-f-33253-0	nyala	female	33253	-18.932376	34.377734	2014-06-27	2014	June	178	NA	NA	0	0	1	15	40	0.25	4.5	4	5	5.5	100	156	44	76.1	76.329	1	PNG_14_TRAN_001_A	0	0	0	1	2014-07-19	Capture related	One lung twice the size of the other and partially eaten by bacteria. No usable GPS data.
TRAN-14-f-33253-1	nyala	female	33253	-18.944244	34.379588	2014-08-05	2014	August	217	2014-08-10	2015-04-28	0	0	2	14	38	0.5	4	5	5	4.5	96	140	41	67.2	69.9146	1	PNG_14_TRAN_001_A	0	0	0	0	NA	NA	Observed with large calf, and not pregnant or lactating, so may have recently weaned.
TRAN-14-f-33254-1	nyala	female	33254	-18.942842	34.376035	2014-06-20	2014	June	171	2014-06-25	2015-04-28	1	0	6	21	46	0.125	5	4.5	6	5.5	97.5	161	43.5	81	72.32	1	PNG_14_TRAN_011_A	0	0	0	0	NA	NA	Early in pregnancy, fetal eye not measurable. Fat evident on SS. Base of tail covered in fat, bulging and evident.
TRAN-14-f-33255-1	nyala	female	33255	-18.945866	34.382603	2014-06-21	2014	June	172	2014-06-26	2015-02-24	1	0	6	17	37	0	4.5	4.5	5.5	6	90	155	43	64.7	60.293	1	PNG_14_TRAN_009_A	0	0	0	0	NA	NA	Ilial wings, base of tail bulging. Youg adult.
TRAN-14-f-33256-1	nyala	female	33256	-18.941154	34.374654	2014-06-21	2014	June	172	2014-06-26	2015-04-28	1	0	5	18	38	0	5.5	5.5	6	6	94	143	45	64.9	66.7074	1	PNG_14_TRAN_010_A	0	0	0	0	NA	NA	Fat evident on SS. Base of tail "plumpy." Young adult.
TRAN-14-f-33257-1	nyala	female	33257	-18.931972	34.382146	2014-06-23	2014	June	174	2014-06-28	2015-02-23	0	1	5	19	46	0	4.5	6	5.5	6	97	149	43	79.2	71.5182	1	NA	0	0	0	0	NA	NA	Calves observed, but relationship unknown (other females present). Pregnancy not checked, but not likely pregnant. Prime-age female.
TRAN-14-f-33258-1	nyala	female	33258	-18.939325	34.441772	2014-07-25	2014	July	206	2014-07-30	2015-03-06	0	1	1	17	41	0.25	5.5	6	6	5.5	105	144	43	82.8	84.347	1	PNG_14_TRAN_003_A	0	0	0	1	2015-03-06	Unknown	Almost no measurable fat on rump, but appeared to be in great condition. Fat measurement may not be reliable. Lactating and observed with small calf.
TRAN-14-f-33259-1	nyala	female	33259	-18.944058	34.37783	2014-08-06	2014	August	218	2014-08-11	2014-11-29	1	1	4	18	37	0.125	4.5	6	5	5.5	104	144	42	79.9	82.7434	1	PNG_14_TRAN_002_A	0	0	0	1	2014-11-29	Poacher	Late pregnancy, lactating but not a lot of milk yet, prime-age female.
TRAN-14-f-33260-1	nyala	female	33260	-18.943082	34.375419	2014-07-22	2014	July	203	2014-07-27	2015-04-28	0	1	1	18	40	0.75	4	4	4.5	5	92	168	45	76.7	63.5002	1	PNG_14_TRAN_005_A	0	0	0	0	NA	NA	Large body but relatively poorer condition than previous females. Right at threshold of Sub Q fat. Observed with large calf, likely late in lactation (very little milk expressed)
TRAN-15-f-33251-1	nyala	female	33251	-18.936396	34.374216	2015-06-14	2015	June	165	2015-06-21	2016-04-04	0	0	5	16	45	0.125	5.5	6	5.5	6	97	142	43	80.7	71.5182	1	PNG_15_TRAN_006	0	0	0	0	NA	NA	Not pregnant or lactating, although udder appeared to be slightly developed.
TRAN-15-f-33253-1	nyala	female	33253	-18.94515	34.376833	2015-07-10	2015	July	191	2015-07-17	2016-04-04	0	1	3	14	37	0.625	4	5	5	5.5	90	147	42	69.1	60.293	1	PNG_15_TRAN_001	0	0	0	0	NA	NA	Observed with very young calf. Lactating with very thick, rich-looking milk.
TRAN-15-f-33257-1	nyala	female	33257	-18.941911	34.384716	2015-07-05	2015	July	186	2015-07-12	2016-04-04	0	1	4	17	38	0.5	4	5	4.5	5.5	82	142	43	61.8	47.4642	1	NA	0	0	0	0	NA	NA	Small bodied but decent condition. Appears to have been collared previously. Lactating, and observed with older calf. Possibly pregnant, but early stage (could not tell for sure). Odd elongated hoof on left front foot, and odd bend in posterior spine.
TRAN-15-f-33258-1	nyala	female	33258	-18.94165	34.366254	2015-06-16	2015	June	167	2015-06-23	2016-04-04	1	1	0	17	45	0.5	5	6	5.5	6	91	147	43	NA	61.9	1	PNG_15_TRAN_005	0	0	0	0	NA	NA	Very pregnant, udder full, colostrum expressed.
TRAN-15-f-33259-1	nyala	female	33259	-18.945365	34.374593	2015-07-02	2015	July	183	2015-07-09	2016-04-04	1	0	NA	NA	NA	0.125	5	6	5.5	6	98	146	42	80.7	73.1218	1	PNG_15_TRAN_003	0	0	0	0	NA	NA	Roller ball on ultrasound only worked side-to-side, so measured manually and attempted to calibrate.
TRAN-15-f-33260-1	nyala	female	33260	-18.945754	34.375831	2015-06-30	2015	June	181	2015-07-06	2016-04-04	0	0	4	18	46	0.125	5.5	6	5.5	6	99	160	44	79.7	74.7254	1	PNG_15_TRAN_004	0	0	0	0	NA	NA	Excellent condition, not lactating. Could not detect a fetus, which was surprising.
TRAN-18-f-31760-1	nyala	female	31760	-18.958511	34.349229	2018-06-30	2018	June	181	2018-07-01	2019-05-13	1	1	4	18	39	4.5	5	4	4	4.5	95.5	148	43	71.1	69.1128	1	PNG_18_TRAN_022	1	0	0	0	NA	NA
TRAN-18-f-31763-1	nyala	female	31763	-18.947198	34.372923	2018-06-18	2018	June	169	2018-06-19	2019-05-14	1	0	5	16	44	5	4.5	4	5	5	95	146	44	68.9	68.311	1	PNG_18_TRAN_019	1	0	0	0	NA	NA	Small fetus; excellent contition, great coat
TRAN-18-m-31770-1	nyala	male	31770	-18.962549	34.352021	2018-06-29	2018	June	180	2018-06-30	2019-05-14	NA	NA	5	19	48	5	5	4.5	5	4.5	117	177	50	NA	103.6	1	PNG_18_TRAN_021	1	0	1	0	NA	NA
TRAN-18-m-31773-1	nyala	male	31773	-18.930119	34.418587	2018-06-21	2018	June	172	2018-06-22	2019-05-14	NA	NA	3	20	47	5	4.5	4.5	4.5	4	116	187	49	NA	102	1	PNG_18_TRAN_020	1	0	1	0	NA	NA
TRAN-19-f-31762-1	nyala	female	31762	-18.945465	34.375684	2019-06-25	2019	June	176	2019-06-26	2019-07-30	1	0	3	20	38	4	4	5	5	4.5	79	128	32	53.4	42.6534	1	PNG_19_TRAN_021	1	0	0	1	2019-07-31	African wild dog
TRAN-19-f-31763-1	nyala	female	31763	-18.946952	34.374799	2019-06-23	2019	June	174	2019-06-24	2020-06-21	1	1	0	20	40	2.5	4	4	3.5	4.5	91	143	35	68.1	61.8966	1	PNG_19_TRAN_020	1	0	0	0	NA	NA	Heavily pregnant with bag full, parturition imminant
TRAN-19-f-31768-1	nyala	female	31768	-18.947256	34.374465	2019-06-21	2019	June	172	2019-06-22	2020-04-30	0	0	2	16	37	2.5	4	3.5	4.5	4	80	142	40	NA	44.3	1	PNG_19_TRAN_018	1	0	0	1	2020-05-01	Unknown
TRAN-19-m-31769-1	nyala	male	31769	-18.943128	34.361429	2019-06-19	2019	June	170	2019-06-20	2019-11-22	NA	NA	1	22	44	3.5	4	3	4	4.5	108	148	45	NA	89.2	1	PNG_19_TRAN_016	1	0	1	1	2020-05-21	Unknown	Collar communication failure on 23 Nov 2019 but mortality alert received 21 May 20
TRAN-19-m-31770-1	nyala	male	31770	-18.945552	34.37376	2019-06-28	2019	June	179	2019-06-29	2020-05-19	NA	NA	2	26	53	3	4	5.5	4	5	118	187	40	NA	105.2	1	PNG_19_TRAN_023	1	0	1	0	NA	NA	Belting failure caused collar to drop
TRAN-19-m-31771-1	nyala	male	31771	-18.923182	34.417824	2019-06-21	2019	June	172	2019-06-22	2020-06-23	NA	NA	2	21	42	4	4.5	4	NA	NA	117	177	47	NA	103.6	1	PNG_19_TRAN_017	1	0	1	0	NA	NA
TRAN-19-m-31772-1	nyala	male	31772	-18.923419	34.423021	2019-06-28	2019	June	179	2019-06-29	2019-09-03	NA	NA	2	23	50	3	4.5	5	5.5	5	115	189	42.5	NA	100.4	1	PNG_19_TRAN_022	1	0	1	1	2019-09-04	Collar issue	Mortality due to impared mobility from foot stuck in collar loop
TRAN-19-m-31773-1	nyala	male	31773	-18.920791	34.375406	2019-06-23	2019	June	174	2019-06-24	2020-06-23	NA	NA	1	22	42	2.5	3.5	2.5	4	4.5	114	183	49	NA	98.8	1	PNG_19_TRAN_019	1	0	1	0	NA	NA
TRAN-22-f-31760-1	nyala	female	31760	-18.852795	34.3598337	2022-06-14	2022	June	165	2022-06-15	2023-11-01	0	1	1	24	47	2.5	3.5	3	3	4	89	155	45	NA	58.7	1	PNG_22_TRAN_028	0	1	0	0	NA	NA
TRAN-22-f-31761-1	nyala	female	31761	-18.851388	34.363333	2022-06-16	2022	June	167	2022-06-17	2023-06-01	0	1	3	22	36	3	3.5	4.5	3	3	87	154	39	NA	55.5	1	PNG_22_TRAN_031	0	1	0	0	NA	NA	Barely lactating, recently gave birth
TRAN-22-f-31762-1	nyala	female	31762	-18.90828	34.340945	2022-06-11	2022	June	162	2022-06-12	2022-12-03	0	0	3	23	45	2	4.5	4	4.5	5	92	138	41	NA	63.5	1	PNG_22_TRAN_025	0	1	0	0	2022-12-21	Unknown	Communication failure starting 3 Dec 2022; Mortality alert received 24 Aug 2023
TRAN-22-f-31763-1	nyala	female	31763	-18.859048	34.347007	2022-06-16	2022	June	167	2022-06-17	2023-11-01	1	0	11	21	45	5	4	5.5	5	4	95	151	40	NA	68.3	1	PNG_22_TRAN_032	0	1	0	0	NA	NA	Early fetus, not lactating
TRAN-22-f-31764-1	nyala	female	31764	-18.876388	34.353611	2022-06-16	2022	June	167	2022-06-17	2023-11-01	0	0	2	22	44	1.5	3	5	4	4	81	140	41	NA	45.9	1	PNG_22_TRAN_034	0	1	0	0	NA	NA
TRAN-22-f-31765-1	nyala	female	31765	-18.877222	34.360277	2022-06-16	2022	June	167	2022-06-17	2023-06-01	0	0	5	25	47	2	4	5	4	4.5	94	158	41	NA	66.7	1	PNG_22_TRAN_033	0	1	0	0	NA	NA
TRAN-22-f-31766-1	nyala	female	31766	-18.951526	34.336964	2022-06-14	2022	June	165	2022-06-15	2023-11-01	0	1	1	21	42	2.5	3	5	3	4.5	79	140	41	NA	42.7	1	NA	0	1	0	0	NA	NA	Lamb observed
TRAN-22-f-31767-1	nyala	female	31767	-18.848372	34.373935	2022-06-14	2022	June	165	2022-06-15	2023-11-01	1	0	6	22	39	2.5	3.5	5.5	4	4	87	153	41	NA	55.5	1	PNG_22_TRAN_029	0	1	0	0	NA	NA
TRAN-22-f-31768-0	nyala	female	31768	-18.956132	34.340019	2022-06-12	2022	June	163	NA	NA	0	0	3	24	43	3	4	4.5	3.5	4.5	80	139	42	58.2	44.257	1	PNG_22_TRAN_026	0	1	0	1	2022-06-12	Capture related	Mortality during capture. No usable data.
TRAN-22-f-31768-1	nyala	female	31768	-18.730568	34.370833	2022-06-15	2022	June	166	2022-06-16	2023-11-01	0	0	5	20	52	2.5	4.5	4.5	4	4	95	157	46	NA	68.3	1	PNG_22_TRAN_026	0	1	0	0	NA	NA
KOEL-15-f-cam2-1	waterbuck	female	WBcam2	-18.88088024	34.4363828	2015-08-02	2015	August	214	2015-08-02	2015-08-19	NA	NA	2	23	59	2.5	5	5.5	4.5	5	133	192	52	NA	NA	0	PNG_15_KOEL_070	0	0	0	0	NA	NA
KOEL-15-f-cam8-1	waterbuck	female	WBcam8	-18.89371416	34.4300751	2015-08-02	2015	August	214	2015-08-02	2015-08-14	NA	NA	0	19	48	1	3	3.5	2	3.5	113	172	47	NA	NA	0	PNG_15_KOEL_068	0	0	0	0	NA	NA
KOEL-15-f-cam9-1	waterbuck	female	WBcam9	-18.89371416	34.4300751	2015-08-02	2015	August	214	2015-08-02	2015-08-16	NA	NA	3	21	47	1	4	4.5	3	3.5	115	171	50	NA	NA	0	NA	0	0	0	0	NA	NA
KOEL-15-f-F3-1	waterbuck	female	WBF3	-18.88604351	34.43586677	2015-08-02	2015	August	214	2015-08-02	2015-08-15	NA	NA	2	20	57	2.5	4.5	5.5	4.5	4.5	128	192	52	NA	NA	0	NA	0	0	0	0	NA	NA
KOEL-15-f-F4-1	waterbuck	female	WBF4	-18.89105339	34.43415334	2015-08-02	2015	August	214	2015-08-02	2015-08-15	NA	NA	2	22	60	3	4.5	5.5	4	4.5	130	200	53	NA	NA	0	PNG_15_KOEL_069	0	0	0	0	NA	NA
KOEL-16-f-1-1	waterbuck	female	WB1	-18.88595606	34.42727541	2016-08-11	2016	August	223	2016-08-11	2016-08-27	NA	NA	0	24	56	3	4	3.5	4	4	133	182	52	NA	NA	0	PNG_16_KOEL_029	0	0	0	0	NA	NA
KOEL-16-f-10-0	waterbuck	female	WB10	-18.89757821	34.44682513	2016-08-11	2016	August	223	NA	NA	NA	NA	2	25	51	3	4.5	4	3	4	130	180	51	NA	NA	0	PNG_16_KOEL_029	0	0	0	0	NA	NA
KOEL-16-f-11-0	waterbuck	female	WB11	-18.95367136	34.46853192	2016-08-12	2016	August	224	NA	NA	NA	NA	1	33	53	2.5	4	5.5	3.5	4	134	178	51	NA	NA	0	PNG_16_KOEL_030	0	0	0	0	NA	NA
KOEL-16-f-12-0	waterbuck	female	WB12	-18.94908078	34.48336219	2016-08-12	2016	August	224	NA	NA	NA	NA	6	17	57	4.5	4.5	5	4.5	5	135	179	50	NA	NA	0	PNG_16_KOEL_031	0	0	0	0	NA	NA
KOEL-16-f-13-1	waterbuck	female	WB13	-18.95019588	34.47836773	2016-08-12	2016	August	224	2016-08-15	2016-09-05	NA	NA	4	22	58	5	4.5	4.5	4.5	5	151	188	50	NA	NA	0	PNG_16_KOEL_032	0	0	0	0	NA	NA
KOEL-16-f-14-1	waterbuck	female	WB14	-18.95152993	34.47989883	2016-08-12	2016	August	224	2016-08-15	2016-08-28	NA	NA	1	24	53	3	4	5	3	4	147	159	112	NA	NA	0	PNG_16_KOEL_033	0	0	0	0	NA	NA
KOEL-16-f-15-1	waterbuck	female	WB15	-19.00164222	34.55019452	2016-08-12	2016	August	224	2016-08-15	2016-08-27	NA	NA	2	23	50	4	4.5	5.5	4	4	137	185	50	NA	NA	0	NA	0	0	0	0	NA	NA
KOEL-16-f-16-1	waterbuck	female	WB16	-19.00135909	34.55163568	2016-08-12	2016	August	224	2016-08-15	2016-08-28	NA	NA	1	22	52	5	4.5	5	4	5.5	139	178	50	NA	NA	0	PNG_16_KOEL_035	0	0	0	0	NA	NA
KOEL-16-f-17-1	waterbuck	female	WB17	-19.00893116	34.54939766	2016-08-12	2016	August	224	2016-08-15	2016-08-20	NA	NA	3	24	56	5	5	5.5	4	5	150	191	52	NA	NA	0	PNG_16_KOEL_036	0	0	0	0	NA	NA
KOEL-16-f-18-1	waterbuck	female	WB18	-18.99913975	34.55662074	2016-08-12	2016	August	224	2016-08-15	2016-08-26	NA	NA	2	26	50	2	4.5	4	4	4.5	137	177	46	NA	NA	0	PNG_16_KOEL_037	0	0	0	0	NA	NA
KOEL-16-f-19-1	waterbuck	female	WB19	-18.93247311	34.38648988	2016-08-14	2016	August	226	2016-08-15	2016-08-20	NA	NA	1	25	54	2.5	4	3.5	3.5	4	142	183	49	NA	NA	0	PNG_16_KOEL_038	0	0	0	0	NA	NA
KOEL-16-f-2-1	waterbuck	female	WB2	-18.88291093	34.4343403	2016-08-11	2016	August	223	2016-08-15	2016-08-30	NA	NA	3	22	57	3.5	4	5	4	4.5	133	195	46	NA	NA	0	PNG_16_KOEL_039	0	0	0	0	NA	NA
KOEL-16-f-20-1	waterbuck	female	WB20	-18.93108369	34.38621255	2016-08-14	2016	August	226	2016-08-15	2016-08-27	NA	NA	1	29	54	3	4	5	4	4.5	134	189	51	NA	NA	0	PNG_16_KOEL_039	0	0	0	0	NA	NA
KOEL-16-f-21-0	waterbuck	female	WB21	-18.92543432	34.40212661	2016-08-14	2016	August	226	NA	NA	NA	NA	4	23	55	4	5	4	4.5	5	147	173	46	NA	NA	0	PNG_16_KOEL_040	0	0	0	0	NA	NA
KOEL-16-f-22-1	waterbuck	female	WB22	-18.92156737	34.39609383	2016-08-14	2016	August	226	2016-08-15	2016-08-27	NA	NA	3	20	51	4	4	4.5	5	5	147	200	49	NA	NA	0	PNG_16_KOEL_041	0	0	0	0	NA	NA
KOEL-16-f-23-1	waterbuck	female	WB23	-18.92230175	34.39696393	2016-08-14	2016	August	226	2016-08-15	2016-08-26	NA	NA	0	23	54	2.5	4.5	4.5	4	4	139	186	48	NA	NA	0	PNG_16_KOEL_042	0	0	0	0	NA	NA
KOEL-16-f-24-1	waterbuck	female	WB24	-18.92343702	34.39739113	2016-08-14	2016	August	226	2016-08-15	2016-08-27	NA	NA	1	24	51	3	4	4.5	4.5	4	133	179	49	NA	NA	0	PNG_16_KOEL_043	0	0	0	0	NA	NA
KOEL-16-f-25-1	waterbuck	female	WB25	-18.93893304	34.39379777	2016-08-14	2016	August	226	2016-08-15	2016-08-18	NA	NA	8	29	51	6	4.5	5.5	6	5	153	181	51	NA	NA	0	PNG_16_KOEL_044	0	0	0	0	NA	NA
KOEL-16-f-3-1	waterbuck	female	WB3	-18.88183734	34.42590212	2016-08-11	2016	August	223	2016-08-15	2016-08-27	NA	NA	3	27	51	3.5	5.5	5	4.5	5	130	192	52	NA	NA	0	NA	0	0	0	0	NA	NA
KOEL-16-f-4-0	waterbuck	female	WB4	-18.8756887	34.43236149	2016-08-11	2016	August	223	NA	NA	NA	NA	0	19	44	3	4	4	3	4	115	167	48	NA	NA	0	NA	0	0	0	0	NA	NA
KOEL-16-f-5-0	waterbuck	female	WB5	-18.88302813	34.42968062	2016-08-11	2016	August	223	NA	NA	NA	NA	9	18	50	4	5.5	5	5	5	146	184	52	NA	NA	0	PNG_16_KOEL_024	0	0	0	0	NA	NA
KOEL-16-f-6-0	waterbuck	female	WB6	-18.88718751	34.44448615	2016-08-11	2016	August	223	NA	NA	NA	NA	0	19	56	3.5	4	4	4	4	127	192	51	NA	NA	0	PNG_16_KOEL_025	0	0	0	0	NA	NA
KOEL-16-f-7-0	waterbuck	female	WB7	-18.88933534	34.44365974	2016-08-11	2016	August	223	NA	NA	NA	NA	2	23	49	2.5	4	3.5	3.5	4	139.5	176	51	NA	NA	0	PNG_16_KOEL_026	0	0	0	0	NA	NA
KOEL-16-f-8-1	waterbuck	female	WB8	-18.88687438	34.4229926	2016-08-11	2016	August	223	2016-08-12	2016-08-27	NA	NA	2	22	58	2.5	4	3.5	3.5	4	137	189	54	NA	NA	0	PNG_16_KOEL_027	0	0	0	0	NA	NA
KOEL-16-f-9-1	waterbuck	female	WB9	-18.88819193	34.42792086	2016-08-11	2016	August	223	2016-08-15	2016-09-06	NA	NA	5	23	49	4	4	5.5	5	5	141	190	51	NA	NA	0	PNG_16_KOEL_028	0	0	0	0	NA	NA
EQQU-22-f-85656-1	zebra	female	85656	-18.939935	34.288457	2022-06-11	2022	June	162	2022-06-12	2022-07-20	0	0	NA	NA	NA	NA	NA	NA	NA	NA	175	NA	53	NA	NA	1	PNG_22_EQQU_001	1	1	0	0	NA	NA	Collar slipped off neck; Visually pregnant
EQQU-22-f-85659-1	zebra	female	85659	-18.993997	34.586097	2022-06-13	2022	June	164	2022-06-14	2023-06-01	0	0	NA	NA	NA	NA	NA	NA	NA	NA	131	NA	52	NA	NA	1	PNG_22_EQQU_002	0	1	0	0	NA	NA
EQQU-22-m-85660-1	zebra	male	85660	-18.974828	34.585322	2022-06-13	2022	June	164	2022-06-14	2022-07-07	NA	NA	NA	NA	NA	NA	NA	NA	NA	NA	144	NA	54	NA	NA	1	PNG_22_EQQU_003	0	1	0	0	NA	NA	Collar slipped off neck;
EQQU-22-m-85850-1	zebra	male	85850	-18.928002	34.289451	2022-06-16	2022	June	167	2022-06-17	2023-06-01	NA	NA	NA	NA	NA	NA	NA	NA	NA	NA	156	NA	53	NA	NA	1	PNG_22_EQQU_004	1	1	0	0	NA	NA
TRST-22-f-31461-1	kudu	female	31461	-18.92081	34.37912	2023-06-19	2023	June	170	2022-06-11	2025-05-01	NA	1	0	26	51	3	3.5	2.5	4	4	122	192	55.5	NA	113.6	NA	NA	0	0	0	0	NA	NA	Collar refurbished and redeployed on the same individual;
TRST-22-f-31462-1	kudu	female	31462	-18.90105	34.39356	2023-06-19	2023	June	170	2022-06-11	2025-05-01	NA	1	0	27	59	3	4	4	3.5	4	136	186	61	NA	136.1	NA	NA	0	0	0	0	NA	NA	Collar refurbished and redeployed on the same individual;
TRST-22-f-31463-1	kudu	female	31463	-18.93368	34.29003	2023-06-20	2023	June	171	2022-06-13	2025-05-01	NA	0	1	22	56	4	4.5	3.5	4	3.5	122	195	60	NA	113.6	NA	NA	0	0	0	0	NA	NA	Collar refurbished and redeployed on the same individual;
TRST-23-f-31464-1	kudu	female	31464	-18.89217	34.33195	2023-06-20	2023	June	171	2023-06-21	2025-05-01	NA	0	2	27	52	4	4.5	3	3.5	3	122	180	52.5	NA	113.6	NA	NA	0	1	0	0	NA	NA
TRST-22-f-31465-1	kudu	female	31465	-18.90101	34.34217	2023-06-19	2023	June	170	2022-06-18	2023-06-19	NA	0	3	22	57	4	4	3.5	4.5	4	132	201	59	NA	129.6	NA	NA	0	0	0	0	NA	NA	Collar refurbished and redeployed on the same individual; Communication failure after redeploy
TRST-22-f-31466-1	kudu	female	31466	-18.91088	34.33847	2023-06-20	2023	June	171	2022-06-13	2024-01-14	NA	0	0	24	45	3	4.5	3	4	3.5	122	192	61.5	NA	113.6	NA	NA	0	0	0	0	NA	NA	Collar refurbished and redeployed on the same individual;
TRST-23-f-31467-1	kudu	female	31467	-18.93069	34.28544	2023-06-20	2023	June	171	2023-06-21	2025-05-01	NA	0	2	28	62	3	5	5	4	4.5	133	191	61	NA	131.2	NA	NA	0	1	0	0	NA	NA
TRST-22-f-31468-1	kudu	female	31468	-18.91088	34.33858	2023-06-20	2023	June	171	2022-06-13	2025-05-01	NA	0	0	24	54	3	4	3	5	4.5	133	210	63	NA	131.2	NA	NA	0	0	0	0	NA	NA	Collar refurbished and redeployed on the same individual;
TRST-22-f-31469-1	kudu	female	31469	-18.91952	34.3827	2023-06-19	2023	June	170	2022-07-21	2025-05-01	NA	1	0	28	60	2	4.5	5	4	4.5	134	180	58	NA	132.9	NA	NA	0	0	0	0	NA	NA	Collar refurbished and redeployed on the same individual;
TRSC-23-f-31470-0	bushbuck	female	31470	-18.906081	34.375856	2023-06-13	2023	June	164	NA	NA	0	1	1	14	35	3	4.5	5	4	4.5	71	123	31	37.3	29.8246	NA	NA	0	1	0	1	2023-06-13	Capture related	Mortality from crocodile immediately following capture;
TRSC-23-f-31473-1	bushbuck	female	31473	-18.893895	34.413644	2023-06-15	2023	June	166	2023-06-16	2024-05-01	0	1	0	13	31	2	3.5	3	2.5	3.5	69	109	33	34.3	26.6174	NA	NA	0	1	0	0	NA	NA	Collar satellite communication failure; collar and data retrieved from the field
TRSC-23-m-31761-1	bushbuck	male	31761	-18.90065	34.33744	2023-06-14	2023	June	165	2023-06-15	2024-05-01	NA	NA	3	20	44	4	5.5	5.5	4.5	5	80	119	35	54.8	44.257	NA	NA	0	1	0	0	NA	NA
TRSC-23-m-31765-1	bushbuck	male	31765	-18.91712	34.387246	2023-06-14	2023	June	165	2023-06-15	2024-05-01	NA	NA	0	18	48	3	4	5	4	4.5	81	124	47	69.8	45.8606	NA	NA	0	1	0	0	NA	NA
TRST-23-f-31772-1	kudu	female	31772	-18.92055	34.30595	2023-06-20	2023	June	171	2023-06-21	2025-05-01	NA	1	0	33	56	4.5	4.5	5	3	4	130	193	60	NA	126.4	NA	NA	0	1	0	0	NA	NA
TRST-23-f-31773-1	kudu	female	31773	-18.92057	34.30599	2023-06-20	2023	June	171	2023-06-21	2025-05-01	NA	1	0	28	55	3.5	4	5	3.5	4.5	126	203	55	NA	120	NA	NA	0	1	0	0	NA	NA
TRSC-23-f-32005-1	bushbuck	female	32005	-18.90568	34.394275	2023-06-15	2023	June	166	2023-06-16	2024-05-01	0	1	0	14	28	2	3	4	2	3	61	112	31	31.4	13.7886	NA	NA	0	1	0	0	NA	NA
TRSC-23-f-32006-1	bushbuck	female	32006	-18.926014	34.377235	2023-06-13	2023	June	164	2023-06-14	2024-05-01	1	0	0	15	36	3	5	5	3	4.5	73	122	33	38.8	33.0318	NA	NA	0	1	0	0	NA	NA
TRSC-23-f-32007-1	bushbuck	female	32007	-18.910534	34.370395	2023-06-13	2023	June	164	2023-06-14	2024-05-01	0	0	0	15	35	3	4	5	4	4	65	109	29	35.6	20.203	NA	NA	0	1	0	0	NA	NA
TRSC-23-f-32008-0	bushbuck	female	32008	-18.90142	34.377085	2023-06-13	2023	June	164	NA	NA	1	0	0	15	36	4	4	4	3	4	65.5	115	32	35.8	21.0048	NA	NA	0	1	0	0	NA	NA	Collar satellite communication failure
TRSC-23-f-32009-1	bushbuck	female	32009	-18.90745	34.3768	2023-06-21	2023	June	172	2023-06-22	2024-05-01	0	1	0	11	27	2	4	4.5	2.5	3	62	107	33	NA	17.4	NA	NA	0	1	0	0	NA	NA
TRSC-23-m-32010-1	bushbuck	male	32010	-18.90101	34.33729	2023-06-14	2023	June	165	2023-06-15	2023-08-03	NA	NA	2	19	47	3.5	4	3	4	4	80	136	44	57.9	44.257	NA	NA	0	1	0	0	NA	NA
TRSC-23-m-32011-1	bushbuck	male	32011	-18.931662	34.37696	2023-06-13	2023	June	164	2023-06-14	2024-05-01	NA	NA	2	16	39	2	5	5.5	4	5	75	122	36	47	36.239	NA	NA	0	1	0	0	NA	NA
TAOR-23-f-85625-1	eland	female	85625	-18.982419	34.697317	2023-06-15	2023	June	166	2023-06-16	2024-02-05	NA	0	0	29	65	5	5	4	5	5	180	257	66	NA	NA	NA	NA	0	1	0	0	NA	NA
TAOR-23-f-85656-1	eland	female	85656	-18.90887	34.27172	2023-06-21	2023	June	172	2023-06-22	2025-05-01	NA	1	5	40	71	5.5	5	6	5.5	5	162	244	59	NA	NA	NA	NA	0	1	0	0	NA	NA
EQQU-23-m-85657-1	zebra	male	85657	-18.7791	34.53069	2023-06-20	2023	June	171	2023-06-21	2024-01-08	NA	NA	NA	NA	NA	NA	NA	NA	NA	NA	160	283	52	NA	NA	NA	NA	0	1	0	1	2024-01-04	Unknown	Mortality investigated on 2024-02-04, potential poaching event, no carcass found at site, ;
TAOR-23-f-85658-1	eland	female	85658	-18.728022	34.597566	2023-06-16	2023	June	167	2023-06-17	2024-04-30	NA	NA	0	NA	71	5	5	4.5	6	5.5	168	203	57	NA	NA	NA	NA	0	1	0	0	NA	NA
TAOR-23-f-85659-1	eland	female	85659	-18.91	34.25	2023-06-21	2023	June	172	2023-06-22	2024-04-30	NA	0	10	30	68	5.5	6	5	5	5.5	168	247	61	NA	NA	NA	NA	0	1	0	0	NA	NA
EQQU-23-m-85850-1	zebra	male	85850	-18.60207	34.49737	2023-06-20	2023	June	171	2023-06-21	2024-02-19	NA	NA	NA	NA	NA	NA	NA	NA	NA	NA	154	208	104	NA	NA	NA	NA	0	1	0	0	NA	NA
TRSC-23-f-87469-1	bushbuck	female	87469	-18.891193	34.421759	2023-06-15	2023	June	166	2023-06-16	2024-05-01	0	1	0	12	33	3	4	4	3	3	63	114	33	35.3	16.9958	NA	NA	0	1	0	0	NA	NA
TRSC-23-f-87470-1	bushbuck	female	87470	-18.90999	34.34669	2023-06-14	2023	June	165	2023-06-15	2023-09-12	0	1	0	13	32	2.5	4	5	3	3	68	110	33	36.8	25.0138	NA	NA	0	1	0	1	2023-09-12	Unknown	Mortality investigated on 2023-09-18, potential predation event, scavanged carcass found at site;
TRSC-23-f-87471-1	bushbuck	female	87471	-18.89599	34.414012	2023-06-15	2023	June	166	2023-06-16	2024-05-01	0	0	0	13	34	3.5	4	5	4	4.5	62	NA	31	27.9	15.3922	NA	NA	0	1	0	0	NA	NA
TAOR-23-f-87472-1	eland	female	87472	-18.715935	34.632644	2023-06-16	2023	June	167	2023-06-17	2024-12-12	NA	0	NA	NA	NA	NA	NA	NA	NA	NA	158	216	64	NA	NA	NA	NA	0	1	0	1	2023-12-12	Unknown	Mortality investigated on 2024-02-04, potential poaching event, no carcass found at site;
EQQU-23-f-87473-1	zebra	female	87473	-18.92499	34.303752	2023-06-16	2023	June	167	2023-06-17	2024-01-15	NA	0	NA	NA	NA	NA	NA	NA	NA	NA	154	203	51	NA	NA	NA	NA	0	1	0	1	2024-01-15	Unknown	Mortality investigated on 2024-02-04, potential poaching event, no carcass found at site;
TAOR-23-f-87475-1	eland	female	87475	-18.905789	34.281334	2023-06-16	2023	June	167	2023-06-17	2024-04-30	NA	0	5	34	68	5	4.5	3.5	5.5	6	182	234	65	NA	NA	NA	NA	0	1	0	0	NA	NA
TRSC-23-f-87486-1	bushbuck	female	87486	-18.90066	34.33731	2023-06-14	2023	June	165	2023-06-15	2024-05-01	0	1	0	15	36	1	3.5	4.5	2	3	67	119	32	35	23.4102	NA	NA	0	1	0	0	NA	NA
TRSC-23-f-87487-1	bushbuck	female	87487	-18.89867	34.34477	2023-06-14	2023	June	165	2023-06-15	2024-05-01	0	1	0	14	29	1.5	4	5	3	4	64	113	32	35.6	18.5994	NA	NA	0	1	0	0	NA	NA
TRSC-23-f-87488-1	bushbuck	female	87488	-18.90876	34.35375	2023-06-14	2023	June	165	2023-06-15	2024-01-28	0	0	0	13	27	3	4	4.5	3	4	61	107	31	29.5	13.7886	NA	NA	0	1	0	1	2024-01-28	Unknown	Mortality investigated on 2024-02-04, potential poaching event, no carcass found at site;
