# Supplementary material for: Ecology of community reassembly: Movements and diets of megafauna during a decade of restoration in Mozambique
Source: Ecology. 2026 Apr 12;107(4):e70386. doi: 10.1002/ecy.70386 (PMC13071350; doi:10.1002/ecy.70386)
Supplement: Supplementary file 1 — Data S1. [file ECY-107-e70386-s001.zip › Data_S1/Datasets_1-17/GPS-COLLAR-LOCATION-RECORDS_BUSHBUCK.csv]

AnimalID	Species	Timestamp	Year	DayOfYear	Latitude	Longitude	HDOP	DOP
TRSC-14-f-33265-1	bushbuck	2014-06-26 01:00:00	2014	177	-18.93531	34.39601	NA	NA
TRSC-14-f-33265-1	bushbuck	2014-06-26 02:00:00	2014	177	-18.93533	34.39606	NA	NA
TRSC-14-f-33265-1	bushbuck	2014-06-26 03:00:00	2014	177	-18.93534	34.39596	NA	NA
TRSC-14-f-33265-1	bushbuck	2014-06-26 04:00:00	2014	177	-18.93531	34.39602	NA	NA
TRSC-14-f-33265-1	bushbuck	2014-06-26 05:00:00	2014	177	-18.93533	34.39609	NA	NA
TRSC-14-f-33265-1	bushbuck	2014-06-26 06:00:00	2014	177	-18.93531	34.39608	NA	NA
TRSC-14-f-33265-1	bushbuck	2014-06-26 07:00:00	2014	177	-18.93533	34.39607	NA	NA
TRSC-14-f-33265-1	bushbuck	2014-06-26 08:00:00	2014	177	-18.93508	34.3959	NA	NA
TRSC-14-f-33265-1	bushbuck	2014-06-26 09:00:00	2014	177	-18.93529	34.39607	NA	NA
TRSC-14-f-33265-1	bushbuck	2014-06-26 10:01:00	2014	177	-18.93507	34.39584	NA	NA
TRSC-14-f-33265-1	bushbuck	2014-06-26 11:00:00	2014	177	-18.93507	34.39583	NA	NA
TRSC-14-f-33265-1	bushbuck	2014-06-26 12:00:00	2014	177	-18.93512	34.39582	NA	NA
TRSC-14-f-33265-1	bushbuck	2014-06-26 13:00:00	2014	177	-18.93511	34.3959	NA	NA
TRSC-14-f-33265-1	bushbuck	2014-06-26 14:00:00	2014	177	-18.93503	34.39591	NA	NA
TRSC-14-f-33265-1	bushbuck	2014-06-26 15:00:00	2014	177	-18.93479	34.39607	NA	NA
TRSC-14-f-33265-1	bushbuck	2014-06-26 16:00:00	2014	177	-18.93477	34.39639	NA	NA
TRSC-14-f-33265-1	bushbuck	2014-06-26 17:00:00	2014	177	-18.93562	34.39622	NA	NA
TRSC-14-f-33265-1	bushbuck	2014-06-26 18:00:00	2014	177	-18.93575	34.39562	NA	NA
TRSC-14-f-33265-1	bushbuck	2014-06-26 19:02:00	2014	177	-18.93538	34.39582	NA	NA
TRSC-14-f-33265-1	bushbuck	2014-06-26 20:00:00	2014	177	-18.93536	34.39587	NA	NA
TRSC-14-f-33265-1	bushbuck	2014-06-26 21:00:00	2014	177	-18.93535	34.39586	NA	NA
TRSC-14-f-33265-1	bushbuck	2014-06-26 22:00:00	2014	177	-18.93544	34.39585	NA	NA
TRSC-14-f-33265-1	bushbuck	2014-06-26 23:00:00	2014	177	-18.93562	34.39564	NA	NA
TRSC-14-f-33265-1	bushbuck	2014-06-27 01:00:00	2014	178	-18.93601	34.39532	NA	NA
TRSC-14-f-33265-1	bushbuck	2014-06-27 02:00:00	2014	178	-18.93604	34.39536	NA	NA
TRSC-14-f-33265-1	bushbuck	2014-06-27 03:00:00	2014	178	-18.93599	34.39537	NA	NA
TRSC-14-f-33265-1	bushbuck	2014-06-27 04:00:00	2014	178	-18.93599	34.3953	NA	NA
TRSC-14-f-33265-1	bushbuck	2014-06-27 05:01:00	2014	178	-18.93604	34.39542	NA	NA
TRSC-14-f-33265-1	bushbuck	2014-06-27 06:00:00	2014	178	-18.93576	34.39494	NA	NA
TRSC-14-f-33265-1	bushbuck	2014-06-27 07:00:00	2014	178	-18.93583	34.39498	NA	NA
TRSC-14-f-33265-1	bushbuck	2014-06-27 08:01:00	2014	178	-18.93577	34.39496	NA	NA
TRSC-14-f-33265-1	bushbuck	2014-06-27 09:01:00	2014	178	-18.93579	34.39498	NA	NA
TRSC-14-f-33265-1	bushbuck	2014-06-27 11:00:00	2014	178	-18.93579	34.39499	NA	NA
TRSC-14-f-33265-1	bushbuck	2014-06-27 12:01:00	2014	178	-18.93574	34.39492	NA	NA
TRSC-14-f-33265-1	bushbuck	2014-06-27 13:00:00	2014	178	-18.93574	34.3949	NA	NA
TRSC-14-f-33265-1	bushbuck	2014-06-27 14:00:00	2014	178	-18.93562	34.39494	NA	NA
TRSC-14-f-33265-1	bushbuck	2014-06-27 15:00:00	2014	178	-18.93573	34.39497	NA	NA
TRSC-14-f-33265-1	bushbuck	2014-06-27 16:01:00	2014	178	-18.93569	34.39514	NA	NA
TRSC-14-f-33265-1	bushbuck	2014-06-27 17:00:00	2014	178	-18.9356	34.3957	NA	NA
TRSC-14-f-33265-1	bushbuck	2014-06-27 18:00:00	2014	178	-18.93541	34.39585	NA	NA
TRSC-14-f-33265-1	bushbuck	2014-06-27 19:00:00	2014	178	-18.93539	34.39585	NA	NA
TRSC-14-f-33265-1	bushbuck	2014-06-27 20:01:00	2014	178	-18.93485	34.39505	NA	NA
TRSC-14-f-33265-1	bushbuck	2014-06-27 21:00:00	2014	178	-18.93523	34.39522	NA	NA
TRSC-14-f-33265-1	bushbuck	2014-06-27 22:00:00	2014	178	-18.93539	34.39537	NA	NA
TRSC-14-f-33265-1	bushbuck	2014-06-27 23:00:00	2014	178	-18.93539	34.39525	NA	NA
TRSC-14-f-33265-1	bushbuck	2014-06-28 01:00:00	2014	179	-18.93537	34.39596	NA	NA
TRSC-14-f-33265-1	bushbuck	2014-06-28 02:00:00	2014	179	-18.93476	34.39617	NA	NA
TRSC-14-f-33265-1	bushbuck	2014-06-28 03:01:00	2014	179	-18.93456	34.39608	NA	NA
TRSC-14-f-33265-1	bushbuck	2014-06-28 04:00:00	2014	179	-18.93454	34.39606	NA	NA
TRSC-14-f-33265-1	bushbuck	2014-06-28 05:00:00	2014	179	-18.93456	34.396	NA	NA
TRSC-14-f-33265-1	bushbuck	2014-06-28 06:00:00	2014	179	-18.93455	34.39604	NA	NA
TRSC-14-f-33265-1	bushbuck	2014-06-28 07:00:00	2014	179	-18.93459	34.39604	NA	NA
TRSC-14-f-33265-1	bushbuck	2014-06-28 08:00:00	2014	179	-18.93455	34.39611	NA	NA
TRSC-14-f-33265-1	bushbuck	2014-06-28 09:00:00	2014	179	-18.93459	34.39608	NA	NA
TRSC-14-f-33265-1	bushbuck	2014-06-28 10:00:00	2014	179	-18.93461	34.3961	NA	NA
TRSC-14-f-33265-1	bushbuck	2014-06-28 11:00:00	2014	179	-18.93462	34.39608	NA	NA
TRSC-14-f-33265-1	bushbuck	2014-06-28 12:00:00	2014	179	-18.93459	34.39611	NA	NA
TRSC-14-f-33265-1	bushbuck	2014-06-28 13:00:00	2014	179	-18.9345	34.39594	NA	NA
TRSC-14-f-33265-1	bushbuck	2014-06-28 14:00:00	2014	179	-18.93461	34.39609	NA	NA
TRSC-14-f-33265-1	bushbuck	2014-06-28 15:00:00	2014	179	-18.93466	34.39612	NA	NA
TRSC-14-f-33265-1	bushbuck	2014-06-28 16:00:00	2014	179	-18.93457	34.39611	NA	NA
TRSC-14-f-33265-1	bushbuck	2014-06-28 17:00:00	2014	179	-18.93554	34.39604	NA	NA
TRSC-14-f-33265-1	bushbuck	2014-06-28 18:00:00	2014	179	-18.93572	34.39606	NA	NA
TRSC-14-f-33265-1	bushbuck	2014-06-28 19:00:00	2014	179	-18.93608	34.39554	NA	NA
TRSC-14-f-33265-1	bushbuck	2014-06-28 20:00:00	2014	179	-18.93602	34.39533	NA	NA
TRSC-14-f-33265-1	bushbuck	2014-06-28 21:01:00	2014	179	-18.93602	34.39528	NA	NA
TRSC-14-f-33265-1	bushbuck	2014-06-28 22:00:00	2014	179	-18.936	34.39531	NA	NA
TRSC-14-f-33265-1	bushbuck	2014-06-28 23:00:00	2014	179	-18.93607	34.3955	NA	NA
TRSC-14-f-33265-1	bushbuck	2014-06-29 01:00:00	2014	180	-18.93544	34.39579	NA	NA
TRSC-14-f-33265-1	bushbuck	2014-06-29 02:00:00	2014	180	-18.93467	34.39605	NA	NA
TRSC-14-f-33265-1	bushbuck	2014-06-29 03:00:00	2014	180	-18.93459	34.39604	NA	NA
TRSC-14-f-33265-1	bushbuck	2014-06-29 04:00:00	2014	180	-18.93524	34.39647	NA	NA
TRSC-14-f-33265-1	bushbuck	2014-06-29 05:00:00	2014	180	-18.93525	34.39634	NA	NA
TRSC-14-f-33265-1	bushbuck	2014-06-29 06:00:00	2014	180	-18.93527	34.39633	NA	NA
TRSC-14-f-33265-1	bushbuck	2014-06-29 07:00:00	2014	180	-18.93525	34.39639	NA	NA
TRSC-14-f-33265-1	bushbuck	2014-06-29 08:00:00	2014	180	-18.93514	34.39634	NA	NA
TRSC-14-f-33265-1	bushbuck	2014-06-29 09:00:00	2014	180	-18.93521	34.39626	NA	NA
TRSC-14-f-33265-1	bushbuck	2014-06-29 10:00:00	2014	180	-18.93523	34.3963	NA	NA
TRSC-14-f-33265-1	bushbuck	2014-06-29 11:00:00	2014	180	-18.93527	34.39624	NA	NA
TRSC-14-f-33265-1	bushbuck	2014-06-29 12:00:00	2014	180	-18.93519	34.39631	NA	NA
TRSC-14-f-33265-1	bushbuck	2014-06-29 13:00:00	2014	180	-18.93523	34.3963	NA	NA
TRSC-14-f-33265-1	bushbuck	2014-06-29 14:00:00	2014	180	-18.93526	34.39649	NA	NA
TRSC-14-f-33265-1	bushbuck	2014-06-29 15:01:00	2014	180	-18.93578	34.3962	NA	NA
TRSC-14-f-33265-1	bushbuck	2014-06-29 16:00:00	2014	180	-18.93571	34.39602	NA	NA
TRSC-14-f-33265-1	bushbuck	2014-06-29 17:01:00	2014	180	-18.93556	34.39582	NA	NA
TRSC-14-f-33265-1	bushbuck	2014-06-29 18:00:00	2014	180	-18.93549	34.39588	NA	NA
TRSC-14-f-33265-1	bushbuck	2014-06-29 19:00:00	2014	180	-18.93563	34.39606	NA	NA
TRSC-14-f-33265-1	bushbuck	2014-06-29 20:01:00	2014	180	-18.93629	34.39585	NA	NA
TRSC-14-f-33265-1	bushbuck	2014-06-29 21:00:00	2014	180	-18.93595	34.39562	NA	NA
TRSC-14-f-33265-1	bushbuck	2014-06-29 22:00:00	2014	180	-18.93592	34.39554	NA	NA
TRSC-14-f-33265-1	bushbuck	2014-06-29 23:00:00	2014	180	-18.93594	34.39559	NA	NA
TRSC-14-f-33265-1	bushbuck	2014-06-30 01:01:00	2014	181	-18.93555	34.39567	NA	NA
TRSC-14-f-33265-1	bushbuck	2014-06-30 02:00:00	2014	181	-18.93501	34.39582	NA	NA
TRSC-14-f-33265-1	bushbuck	2014-06-30 03:00:00	2014	181	-18.93459	34.39511	NA	NA
TRSC-14-f-33265-1	bushbuck	2014-06-30 04:00:00	2014	181	-18.93467	34.39511	NA	NA
TRSC-14-f-33265-1	bushbuck	2014-06-30 05:00:00	2014	181	-18.93464	34.39515	NA	NA
TRSC-14-f-33265-1	bushbuck	2014-06-30 06:00:00	2014	181	-18.93468	34.39523	NA	NA
TRSC-14-f-33265-1	bushbuck	2014-06-30 07:00:00	2014	181	-18.93463	34.39511	NA	NA
TRSC-14-f-33265-1	bushbuck	2014-06-30 08:00:00	2014	181	-18.93464	34.39515	NA	NA
TRSC-14-f-33265-1	bushbuck	2014-06-30 09:00:00	2014	181	-18.93459	34.39514	NA	NA
TRSC-14-f-33265-1	bushbuck	2014-06-30 10:00:00	2014	181	-18.93456	34.3949	NA	NA
TRSC-14-f-33265-1	bushbuck	2014-06-30 12:01:00	2014	181	-18.93604	34.39556	NA	NA
TRSC-14-f-33265-1	bushbuck	2014-06-30 13:00:00	2014	181	-18.93614	34.3955	NA	NA
TRSC-14-f-33265-1	bushbuck	2014-06-30 14:00:00	2014	181	-18.9361	34.39552	NA	NA
TRSC-14-f-33265-1	bushbuck	2014-06-30 15:00:00	2014	181	-18.93614	34.39548	NA	NA
TRSC-14-f-33265-1	bushbuck	2014-06-30 16:00:00	2014	181	-18.93622	34.39577	NA	NA
TRSC-14-f-33265-1	bushbuck	2014-06-30 17:01:00	2014	181	-18.93715	34.39666	NA	NA
TRSC-14-f-33265-1	bushbuck	2014-06-30 18:00:00	2014	181	-18.93663	34.39636	NA	NA
TRSC-14-f-33265-1	bushbuck	2014-06-30 19:00:00	2014	181	-18.93678	34.39662	NA	NA
TRSC-14-f-33265-1	bushbuck	2014-06-30 20:00:00	2014	181	-18.93666	34.39664	NA	NA
TRSC-14-f-33265-1	bushbuck	2014-06-30 21:00:00	2014	181	-18.93618	34.39695	NA	NA
TRSC-14-f-33265-1	bushbuck	2014-06-30 22:00:00	2014	181	-18.93564	34.39609	NA	NA
TRSC-14-f-33265-1	bushbuck	2014-06-30 23:00:00	2014	181	-18.9357	34.39615	NA	NA
TRSC-14-f-33265-1	bushbuck	2014-07-01 01:00:00	2014	182	-18.93569	34.39593	NA	NA
TRSC-14-f-33265-1	bushbuck	2014-07-01 02:00:00	2014	182	-18.93559	34.39609	NA	NA
TRSC-14-f-33265-1	bushbuck	2014-07-01 03:00:00	2014	182	-18.93541	34.39612	NA	NA
TRSC-14-f-33265-1	bushbuck	2014-07-01 04:00:00	2014	182	-18.93529	34.39628	NA	NA
TRSC-14-f-33265-1	bushbuck	2014-07-01 05:00:00	2014	182	-18.93523	34.39627	NA	NA
TRSC-14-f-33265-1	bushbuck	2014-07-01 06:00:00	2014	182	-18.93518	34.39617	NA	NA
TRSC-14-f-33265-1	bushbuck	2014-07-01 07:00:00	2014	182	-18.93467	34.39622	NA	NA
TRSC-14-f-33265-1	bushbuck	2014-07-01 08:00:00	2014	182	-18.9346	34.39611	NA	NA
TRSC-14-f-33265-1	bushbuck	2014-07-01 09:00:00	2014	182	-18.93459	34.39609	NA	NA
TRSC-14-f-33265-1	bushbuck	2014-07-01 10:00:00	2014	182	-18.93458	34.39608	NA	NA
TRSC-14-f-33265-1	bushbuck	2014-07-01 11:00:00	2014	182	-18.93459	34.39622	NA	NA
TRSC-14-f-33265-1	bushbuck	2014-07-01 12:00:00	2014	182	-18.93459	34.39614	NA	NA
TRSC-14-f-33265-1	bushbuck	2014-07-01 13:00:00	2014	182	-18.93464	34.39607	NA	NA
TRSC-14-f-33265-1	bushbuck	2014-07-01 14:00:00	2014	182	-18.93452	34.39606	NA	NA
TRSC-14-f-33265-1	bushbuck	2014-07-01 15:00:00	2014	182	-18.93453	34.39622	NA	NA
TRSC-14-f-33265-1	bushbuck	2014-07-01 16:01:00	2014	182	-18.93478	34.39651	NA	NA
TRSC-14-f-33265-1	bushbuck	2014-07-01 17:00:00	2014	182	-18.93556	34.39596	NA	NA
TRSC-14-f-33265-1	bushbuck	2014-07-01 18:00:00	2014	182	-18.93565	34.3962	NA	NA
TRSC-14-f-33265-1	bushbuck	2014-07-01 19:00:00	2014	182	-18.93567	34.3962	NA	NA
TRSC-14-f-33265-1	bushbuck	2014-07-01 20:02:00	2014	182	-18.93633	34.39582	NA	NA
TRSC-14-f-33265-1	bushbuck	2014-07-01 21:01:00	2014	182	-18.93596	34.3955	NA	NA
TRSC-14-f-33265-1	bushbuck	2014-07-01 22:00:00	2014	182	-18.936	34.3953	NA	NA
TRSC-14-f-33265-1	bushbuck	2014-07-01 23:00:00	2014	182	-18.93603	34.39532	NA	NA
TRSC-14-f-33265-1	bushbuck	2014-07-02 01:00:00	2014	183	-18.93422	34.39316	NA	NA
TRSC-14-f-33265-1	bushbuck	2014-07-02 02:00:00	2014	183	-18.93511	34.39528	NA	NA
TRSC-14-f-33265-1	bushbuck	2014-07-02 03:00:00	2014	183	-18.93438	34.39611	NA	NA
TRSC-14-f-33265-1	bushbuck	2014-07-02 04:00:00	2014	183	-18.93459	34.39609	NA	NA
TRSC-14-f-33265-1	bushbuck	2014-07-02 05:00:00	2014	183	-18.93462	34.39595	NA	NA
TRSC-14-f-33265-1	bushbuck	2014-07-02 06:00:00	2014	183	-18.93461	34.39611	NA	NA
TRSC-14-f-33265-1	bushbuck	2014-07-02 07:00:00	2014	183	-18.93457	34.39617	NA	NA
TRSC-14-f-33265-1	bushbuck	2014-07-02 08:01:00	2014	183	-18.93566	34.3962	NA	NA
TRSC-14-f-33265-1	bushbuck	2014-07-02 09:01:00	2014	183	-18.93593	34.39625	NA	NA
TRSC-14-f-33265-1	bushbuck	2014-07-02 10:00:00	2014	183	-18.93578	34.39617	NA	NA
TRSC-14-f-33265-1	bushbuck	2014-07-02 11:00:00	2014	183	-18.93566	34.39606	NA	NA
TRSC-14-f-33265-1	bushbuck	2014-07-02 12:01:00	2014	183	-18.93571	34.39606	NA	NA
TRSC-14-f-33265-1	bushbuck	2014-07-02 13:00:00	2014	183	-18.93569	34.3961	NA	NA
TRSC-14-f-33265-1	bushbuck	2014-07-02 14:01:00	2014	183	-18.93568	34.39604	NA	NA
TRSC-14-f-33265-1	bushbuck	2014-07-02 15:00:00	2014	183	-18.93581	34.39619	NA	NA
TRSC-14-f-33265-1	bushbuck	2014-07-02 16:01:00	2014	183	-18.93581	34.39605	NA	NA
TRSC-14-f-33265-1	bushbuck	2014-07-02 17:01:00	2014	183	-18.93594	34.39537	NA	NA
TRSC-14-f-33265-1	bushbuck	2014-07-02 18:01:00	2014	183	-18.93729	34.3958	NA	NA
TRSC-14-f-33265-1	bushbuck	2014-07-02 19:01:00	2014	183	-18.93741	34.3962	NA	NA
TRSC-14-f-33265-1	bushbuck	2014-07-02 20:00:00	2014	183	-18.9362	34.39583	NA	NA
TRSC-14-f-33265-1	bushbuck	2014-07-02 21:00:00	2014	183	-18.9359	34.39554	NA	NA
TRSC-14-f-33265-1	bushbuck	2014-07-02 22:00:00	2014	183	-18.93604	34.39557	NA	NA
TRSC-14-f-33265-1	bushbuck	2014-07-02 23:01:00	2014	183	-18.93564	34.39572	NA	NA
TRSC-14-f-33265-1	bushbuck	2014-07-03 01:00:00	2014	184	-18.93543	34.39567	NA	NA
TRSC-14-f-33265-1	bushbuck	2014-07-03 02:01:00	2014	184	-18.93537	34.39593	NA	NA
TRSC-14-f-33265-1	bushbuck	2014-07-03 03:00:00	2014	184	-18.9346	34.39609	NA	NA
TRSC-14-f-33265-1	bushbuck	2014-07-03 04:00:00	2014	184	-18.9346	34.39611	NA	NA
TRSC-14-f-33265-1	bushbuck	2014-07-03 05:00:00	2014	184	-18.93461	34.39604	NA	NA
TRSC-14-f-33265-1	bushbuck	2014-07-03 06:00:00	2014	184	-18.93462	34.3961	NA	NA
TRSC-14-f-33265-1	bushbuck	2014-07-03 07:00:00	2014	184	-18.93462	34.39614	NA	NA
TRSC-14-f-33265-1	bushbuck	2014-07-03 08:00:00	2014	184	-18.9346	34.39616	NA	NA
TRSC-14-f-33265-1	bushbuck	2014-07-03 09:00:00	2014	184	-18.93459	34.39612	NA	NA
TRSC-14-f-33265-1	bushbuck	2014-07-03 10:00:00	2014	184	-18.93463	34.39613	NA	NA
TRSC-14-f-33265-1	bushbuck	2014-07-03 11:00:00	2014	184	-18.9347	34.39608	NA	NA
TRSC-14-f-33265-1	bushbuck	2014-07-03 12:00:00	2014	184	-18.93452	34.39611	NA	NA
TRSC-14-f-33265-1	bushbuck	2014-07-03 13:00:00	2014	184	-18.93458	34.39612	NA	NA
TRSC-14-f-33265-1	bushbuck	2014-07-03 14:00:00	2014	184	-18.93456	34.39617	NA	NA
TRSC-14-f-33265-1	bushbuck	2014-07-03 15:00:00	2014	184	-18.93459	34.39611	NA	NA
TRSC-14-f-33265-1	bushbuck	2014-07-03 16:00:00	2014	184	-18.93522	34.39536	NA	NA
TRSC-14-f-33265-1	bushbuck	2014-07-03 17:00:00	2014	184	-18.93532	34.39568	NA	NA
TRSC-14-f-33265-1	bushbuck	2014-07-03 18:00:00	2014	184	-18.9356	34.39611	NA	NA
TRSC-14-f-33265-1	bushbuck	2014-07-03 19:00:00	2014	184	-18.93689	34.39572	NA	NA
TRSC-14-f-33265-1	bushbuck	2014-07-03 20:01:00	2014	184	-18.93729	34.39565	NA	NA
TRSC-14-f-33265-1	bushbuck	2014-07-03 21:01:00	2014	184	-18.9372	34.39583	NA	NA
TRSC-14-f-33265-1	bushbuck	2014-07-03 22:00:00	2014	184	-18.93711	34.39558	NA	NA
TRSC-14-f-33265-1	bushbuck	2014-07-03 23:00:00	2014	184	-18.93709	34.39556	NA	NA
TRSC-14-f-33265-1	bushbuck	2014-07-04 00:01:00	2014	185	-18.93732	34.39559	NA	NA
TRSC-14-f-33265-1	bushbuck	2014-07-04 01:00:00	2014	185	-18.93656	34.39531	NA	NA
TRSC-14-f-33265-1	bushbuck	2014-07-04 02:00:00	2014	185	-18.93601	34.39532	NA	NA
TRSC-14-f-33265-1	bushbuck	2014-07-04 03:00:00	2014	185	-18.93603	34.39528	NA	NA
TRSC-14-f-33265-1	bushbuck	2014-07-04 04:00:00	2014	185	-18.93569	34.39542	NA	NA
TRSC-14-f-33265-1	bushbuck	2014-07-04 05:00:00	2014	185	-18.93549	34.39512	NA	NA
TRSC-14-f-33265-1	bushbuck	2014-07-04 06:00:00	2014	185	-18.9355	34.39511	NA	NA
TRSC-14-f-33265-1	bushbuck	2014-07-04 07:01:00	2014	185	-18.93574	34.39489	NA	NA
TRSC-14-f-33265-1	bushbuck	2014-07-04 08:02:00	2014	185	-18.93573	34.39495	NA	NA
TRSC-14-f-33265-1	bushbuck	2014-07-04 09:00:00	2014	185	-18.93574	34.39499	NA	NA
TRSC-14-f-33265-1	bushbuck	2014-07-04 10:00:00	2014	185	-18.93577	34.39499	NA	NA
TRSC-14-f-33265-1	bushbuck	2014-07-04 12:03:00	2014	185	-18.93573	34.39477	NA	NA
TRSC-14-f-33265-1	bushbuck	2014-07-04 13:01:00	2014	185	-18.93562	34.39481	NA	NA
TRSC-14-f-33265-1	bushbuck	2014-07-04 14:00:00	2014	185	-18.93575	34.39499	NA	NA
TRSC-14-f-33265-1	bushbuck	2014-07-04 15:03:00	2014	185	-18.93575	34.39498	NA	NA
TRSC-14-f-33265-1	bushbuck	2014-07-04 16:00:00	2014	185	-18.93604	34.39547	NA	NA
TRSC-14-f-33265-1	bushbuck	2014-07-04 17:00:00	2014	185	-18.93573	34.39559	NA	NA
TRSC-14-f-33265-1	bushbuck	2014-07-04 18:00:00	2014	185	-18.93545	34.39588	NA	NA
TRSC-14-f-33265-1	bushbuck	2014-07-04 19:00:00	2014	185	-18.93529	34.39537	NA	NA
TRSC-14-f-33265-1	bushbuck	2014-07-04 20:00:00	2014	185	-18.93523	34.3954	NA	NA
TRSC-14-f-33265-1	bushbuck	2014-07-04 21:00:00	2014	185	-18.93534	34.39561	NA	NA
TRSC-14-f-33265-1	bushbuck	2014-07-04 22:00:00	2014	185	-18.93539	34.39597	NA	NA
TRSC-14-f-33265-1	bushbuck	2014-07-04 23:01:00	2014	185	-18.93637	34.39592	NA	NA
TRSC-14-f-33265-1	bushbuck	2014-07-05 01:00:00	2014	186	-18.93593	34.39555	NA	NA
TRSC-14-f-33265-1	bushbuck	2014-07-05 02:00:00	2014	186	-18.93587	34.39554	NA	NA
TRSC-14-f-33265-1	bushbuck	2014-07-05 03:00:00	2014	186	-18.9364	34.3951	NA	NA
TRSC-14-f-33265-1	bushbuck	2014-07-05 04:00:00	2014	186	-18.93604	34.39529	NA	NA
TRSC-14-f-33265-1	bushbuck	2014-07-05 05:00:00	2014	186	-18.93548	34.39508	NA	NA
TRSC-14-f-33265-1	bushbuck	2014-07-05 06:00:00	2014	186	-18.93552	34.39513	NA	NA
TRSC-14-f-33265-1	bushbuck	2014-07-05 07:00:00	2014	186	-18.93573	34.39497	NA	NA
TRSC-14-f-33265-1	bushbuck	2014-07-05 08:01:00	2014	186	-18.93574	34.39496	NA	NA
TRSC-14-f-33265-1	bushbuck	2014-07-05 09:00:00	2014	186	-18.93573	34.39498	NA	NA
TRSC-14-f-33265-1	bushbuck	2014-07-05 11:01:00	2014	186	-18.93578	34.39497	NA	NA
TRSC-14-f-33265-1	bushbuck	2014-07-05 12:00:00	2014	186	-18.93576	34.39498	NA	NA
TRSC-14-f-33265-1	bushbuck	2014-07-05 13:02:00	2014	186	-18.93581	34.39495	NA	NA
TRSC-14-f-33265-1	bushbuck	2014-07-05 14:00:00	2014	186	-18.93577	34.3949	NA	NA
TRSC-14-f-33265-1	bushbuck	2014-07-05 15:01:00	2014	186	-18.93576	34.39514	NA	NA
TRSC-14-f-33265-1	bushbuck	2014-07-05 16:00:00	2014	186	-18.93606	34.39553	NA	NA
TRSC-14-f-33265-1	bushbuck	2014-07-05 17:00:00	2014	186	-18.9384	34.39654	NA	NA
TRSC-14-f-33265-1	bushbuck	2014-07-05 18:00:00	2014	186	-18.93811	34.39617	NA	NA
TRSC-14-f-33265-1	bushbuck	2014-07-05 19:00:00	2014	186	-18.93736	34.39555	NA	NA
TRSC-14-f-33265-1	bushbuck	2014-07-05 20:00:00	2014	186	-18.93729	34.39551	NA	NA
TRSC-14-f-33265-1	bushbuck	2014-07-05 21:01:00	2014	186	-18.9373	34.39558	NA	NA
TRSC-14-f-33265-1	bushbuck	2014-07-05 22:00:00	2014	186	-18.93717	34.39521	NA	NA
TRSC-14-f-33265-1	bushbuck	2014-07-05 23:01:00	2014	186	-18.93668	34.39532	NA	NA
TRSC-14-f-33265-1	bushbuck	2014-07-06 00:01:00	2014	187	-18.93572	34.39556	NA	NA
TRSC-14-f-33265-1	bushbuck	2014-07-06 01:00:00	2014	187	-18.93561	34.39556	NA	NA
TRSC-14-f-33265-1	bushbuck	2014-07-06 02:00:00	2014	187	-18.93568	34.39564	NA	NA
TRSC-14-f-33265-1	bushbuck	2014-07-06 03:00:00	2014	187	-18.93461	34.39611	NA	NA
TRSC-14-f-33265-1	bushbuck	2014-07-06 04:00:00	2014	187	-18.93462	34.39603	NA	NA
TRSC-14-f-33265-1	bushbuck	2014-07-06 05:00:00	2014	187	-18.9346	34.39616	NA	NA
TRSC-14-f-33265-1	bushbuck	2014-07-06 06:00:00	2014	187	-18.93462	34.39608	NA	NA
TRSC-14-f-33265-1	bushbuck	2014-07-06 07:00:00	2014	187	-18.93472	34.39606	NA	NA
TRSC-14-f-33265-1	bushbuck	2014-07-06 08:00:00	2014	187	-18.93434	34.39539	NA	NA
TRSC-14-f-33265-1	bushbuck	2014-07-06 15:03:00	2014	187	-18.93455	34.39481	NA	NA
TRSC-14-f-33265-1	bushbuck	2014-07-06 16:00:00	2014	187	-18.93415	34.39665	NA	NA
TRSC-14-f-33265-1	bushbuck	2014-07-06 17:00:00	2014	187	-18.93431	34.39678	NA	NA
TRSC-14-f-33265-1	bushbuck	2014-07-06 18:01:00	2014	187	-18.93431	34.39702	NA	NA
TRSC-14-f-33265-1	bushbuck	2014-07-06 19:01:00	2014	187	-18.93437	34.39704	NA	NA
TRSC-14-f-33265-1	bushbuck	2014-07-06 20:00:00	2014	187	-18.93448	34.3969	NA	NA
TRSC-14-f-33265-1	bushbuck	2014-07-06 21:01:00	2014	187	-18.93502	34.39692	NA	NA
TRSC-14-f-33265-1	bushbuck	2014-07-06 22:00:00	2014	187	-18.93561	34.3961	NA	NA
TRSC-14-f-33265-1	bushbuck	2014-07-06 23:00:00	2014	187	-18.93588	34.3958	NA	NA
TRSC-14-f-33265-1	bushbuck	2014-07-07 01:00:00	2014	188	-18.93584	34.3955	NA	NA
TRSC-14-f-33265-1	bushbuck	2014-07-07 02:01:00	2014	188	-18.9365	34.39542	NA	NA
TRSC-14-f-33265-1	bushbuck	2014-07-07 03:00:00	2014	188	-18.93619	34.39493	NA	NA
TRSC-14-f-33265-1	bushbuck	2014-07-07 04:00:00	2014	188	-18.93618	34.39497	NA	NA
TRSC-14-f-33265-1	bushbuck	2014-07-07 05:00:00	2014	188	-18.93618	34.39489	NA	NA
TRSC-14-f-33265-1	bushbuck	2014-07-07 06:00:00	2014	188	-18.93621	34.39495	NA	NA
TRSC-14-f-33265-1	bushbuck	2014-07-07 07:00:00	2014	188	-18.93617	34.39495	NA	NA
TRSC-14-f-33265-1	bushbuck	2014-07-07 08:01:00	2014	188	-18.9358	34.39494	NA	NA
TRSC-14-f-33265-1	bushbuck	2014-07-07 09:02:00	2014	188	-18.93579	34.39496	NA	NA
TRSC-14-f-33265-1	bushbuck	2014-07-07 10:02:00	2014	188	-18.93578	34.39499	NA	NA
TRSC-14-f-33265-1	bushbuck	2014-07-07 11:03:00	2014	188	-18.93576	34.39497	NA	NA
TRSC-14-f-33265-1	bushbuck	2014-07-07 12:01:00	2014	188	-18.93577	34.39495	NA	NA
TRSC-14-f-33265-1	bushbuck	2014-07-07 13:02:00	2014	188	-18.93584	34.39495	NA	NA
TRSC-14-f-33265-1	bushbuck	2014-07-07 14:02:00	2014	188	-18.93575	34.39501	NA	NA
TRSC-14-f-33265-1	bushbuck	2014-07-07 15:00:00	2014	188	-18.93577	34.39493	NA	NA
TRSC-14-f-33265-1	bushbuck	2014-07-07 16:00:00	2014	188	-18.93607	34.39553	NA	NA
TRSC-14-f-33265-1	bushbuck	2014-07-07 17:01:00	2014	188	-18.93727	34.39575	NA	NA
TRSC-14-f-33265-1	bushbuck	2014-07-07 18:00:00	2014	188	-18.93854	34.39641	NA	NA
TRSC-14-f-33265-1	bushbuck	2014-07-07 19:01:00	2014	188	-18.93858	34.39645	NA	NA
TRSC-14-f-33265-1	bushbuck	2014-07-07 20:00:00	2014	188	-18.93794	34.39644	NA	NA
TRSC-14-f-33265-1	bushbuck	2014-07-07 21:01:00	2014	188	-18.93745	34.39551	NA	NA
TRSC-14-f-33265-1	bushbuck	2014-07-07 22:00:00	2014	188	-18.93738	34.39564	NA	NA
TRSC-14-f-33265-1	bushbuck	2014-07-07 23:00:00	2014	188	-18.93729	34.39554	NA	NA
TRSC-14-f-33265-1	bushbuck	2014-07-08 01:02:00	2014	189	-18.93695	34.39565	NA	NA
TRSC-14-f-33265-1	bushbuck	2014-07-08 02:01:00	2014	189	-18.93618	34.39525	NA	NA
TRSC-14-f-33265-1	bushbuck	2014-07-08 03:00:00	2014	189	-18.93619	34.39522	NA	NA
TRSC-14-f-33265-1	bushbuck	2014-07-08 04:00:00	2014	189	-18.93613	34.39524	NA	NA
TRSC-14-f-33265-1	bushbuck	2014-07-08 05:00:00	2014	189	-18.93616	34.3953	NA	NA
TRSC-14-f-33265-1	bushbuck	2014-07-08 06:00:00	2014	189	-18.93607	34.39545	NA	NA
TRSC-14-f-33265-1	bushbuck	2014-07-08 07:00:00	2014	189	-18.93608	34.39544	NA	NA
TRSC-14-f-33265-1	bushbuck	2014-07-08 08:00:00	2014	189	-18.93596	34.39546	NA	NA
TRSC-14-f-33265-1	bushbuck	2014-07-08 09:01:00	2014	189	-18.93575	34.39479	NA	NA
TRSC-14-f-33265-1	bushbuck	2014-07-08 10:02:00	2014	189	-18.93578	34.39495	NA	NA
TRSC-14-f-33265-1	bushbuck	2014-07-08 12:02:00	2014	189	-18.93576	34.39496	NA	NA
TRSC-14-f-33265-1	bushbuck	2014-07-08 13:00:00	2014	189	-18.93581	34.39497	NA	NA
TRSC-14-f-33265-1	bushbuck	2014-07-08 14:01:00	2014	189	-18.93578	34.39494	NA	NA
TRSC-14-f-33265-1	bushbuck	2014-07-08 15:00:00	2014	189	-18.93625	34.39542	NA	NA
TRSC-14-f-33265-1	bushbuck	2014-07-08 16:00:00	2014	189	-18.93678	34.39558	NA	NA
TRSC-14-f-33265-1	bushbuck	2014-07-08 17:01:00	2014	189	-18.93687	34.39563	NA	NA
TRSC-14-f-33265-1	bushbuck	2014-07-08 18:00:00	2014	189	-18.93678	34.39579	NA	NA
TRSC-14-f-33265-1	bushbuck	2014-07-08 19:01:00	2014	189	-18.9383	34.39661	NA	NA
TRSC-14-f-33265-1	bushbuck	2014-07-08 20:00:00	2014	189	-18.93819	34.39615	NA	NA
TRSC-14-f-33265-1	bushbuck	2014-07-08 21:01:00	2014	189	-18.93792	34.39603	NA	NA
TRSC-14-f-33265-1	bushbuck	2014-07-08 22:02:00	2014	189	-18.93717	34.3958	NA	NA
TRSC-14-f-33265-1	bushbuck	2014-07-08 23:00:00	2014	189	-18.93735	34.39559	NA	NA
TRSC-14-f-33265-1	bushbuck	2014-07-09 01:00:00	2014	190	-18.93682	34.39577	NA	NA
TRSC-14-f-33265-1	bushbuck	2014-07-09 02:00:00	2014	190	-18.93669	34.3955	NA	NA
TRSC-14-f-33265-1	bushbuck	2014-07-09 03:00:00	2014	190	-18.93573	34.39614	NA	NA
TRSC-14-f-33265-1	bushbuck	2014-07-09 04:00:00	2014	190	-18.93569	34.39615	NA	NA
TRSC-14-f-33265-1	bushbuck	2014-07-09 05:00:00	2014	190	-18.9357	34.39613	NA	NA
TRSC-14-f-33265-1	bushbuck	2014-07-09 06:00:00	2014	190	-18.93542	34.39598	NA	NA
TRSC-14-f-33265-1	bushbuck	2014-07-09 07:00:00	2014	190	-18.93475	34.39613	NA	NA
TRSC-14-f-33265-1	bushbuck	2014-07-09 08:00:00	2014	190	-18.93458	34.39611	NA	NA
TRSC-14-f-33265-1	bushbuck	2014-07-09 09:00:00	2014	190	-18.93456	34.39614	NA	NA
TRSC-14-f-33265-1	bushbuck	2014-07-09 10:00:00	2014	190	-18.93459	34.39608	NA	NA
TRSC-14-f-33265-1	bushbuck	2014-07-09 11:00:00	2014	190	-18.93466	34.3961	NA	NA
TRSC-14-f-33265-1	bushbuck	2014-07-09 12:00:00	2014	190	-18.93461	34.39611	NA	NA
TRSC-14-f-33265-1	bushbuck	2014-07-09 13:00:00	2014	190	-18.93462	34.39611	NA	NA
TRSC-14-f-33265-1	bushbuck	2014-07-09 14:00:00	2014	190	-18.93465	34.39609	NA	NA
TRSC-14-f-33265-1	bushbuck	2014-07-09 15:00:00	2014	190	-18.93467	34.39614	NA	NA
TRSC-14-f-33265-1	bushbuck	2014-07-09 16:00:00	2014	190	-18.93561	34.39646	NA	NA
TRSC-14-f-33265-1	bushbuck	2014-07-09 17:00:00	2014	190	-18.93676	34.39582	NA	NA
TRSC-14-f-33265-1	bushbuck	2014-07-09 18:00:00	2014	190	-18.93677	34.39577	NA	NA
TRSC-14-f-33265-1	bushbuck	2014-07-09 19:00:00	2014	190	-18.93672	34.39574	NA	NA
TRSC-14-f-33265-1	bushbuck	2014-07-09 20:00:00	2014	190	-18.93734	34.39557	NA	NA
TRSC-14-f-33265-1	bushbuck	2014-07-09 21:01:00	2014	190	-18.93757	34.39544	NA	NA
TRSC-14-f-33265-1	bushbuck	2014-07-09 22:00:00	2014	190	-18.93744	34.39559	NA	NA
TRSC-14-f-33265-1	bushbuck	2014-07-09 23:01:00	2014	190	-18.93808	34.39703	NA	NA
TRSC-14-f-33265-1	bushbuck	2014-07-10 01:00:00	2014	191	-18.9383	34.39579	NA	NA
TRSC-14-f-33265-1	bushbuck	2014-07-10 02:00:00	2014	191	-18.9382	34.39583	NA	NA
TRSC-14-f-33265-1	bushbuck	2014-07-10 03:00:00	2014	191	-18.93747	34.39553	NA	NA
TRSC-14-f-33265-1	bushbuck	2014-07-10 04:00:00	2014	191	-18.93713	34.39521	NA	NA
TRSC-14-f-33265-1	bushbuck	2014-07-10 05:00:00	2014	191	-18.93696	34.39526	NA	NA
TRSC-14-f-33265-1	bushbuck	2014-07-10 06:00:00	2014	191	-18.93609	34.39541	NA	NA
TRSC-14-f-33265-1	bushbuck	2014-07-10 07:00:00	2014	191	-18.93657	34.39532	NA	NA
TRSC-14-f-33265-1	bushbuck	2014-07-10 08:00:00	2014	191	-18.93661	34.3954	NA	NA
TRSC-14-f-33265-1	bushbuck	2014-07-10 09:00:00	2014	191	-18.9366	34.39527	NA	NA
TRSC-14-f-33265-1	bushbuck	2014-07-10 10:01:00	2014	191	-18.93688	34.39533	NA	NA
TRSC-14-f-33265-1	bushbuck	2014-07-10 11:02:00	2014	191	-18.93671	34.39533	NA	NA
TRSC-14-f-33265-1	bushbuck	2014-07-10 12:01:00	2014	191	-18.93664	34.39522	NA	NA
TRSC-14-f-33265-1	bushbuck	2014-07-10 13:02:00	2014	191	-18.93667	34.39544	NA	NA
TRSC-14-f-33265-1	bushbuck	2014-07-10 14:01:00	2014	191	-18.93681	34.3952	NA	NA
TRSC-14-f-33265-1	bushbuck	2014-07-10 15:01:00	2014	191	-18.93675	34.39534	NA	NA
TRSC-14-f-33265-1	bushbuck	2014-07-10 16:00:00	2014	191	-18.93691	34.3957	NA	NA
TRSC-14-f-33265-1	bushbuck	2014-07-10 17:00:00	2014	191	-18.93784	34.39561	NA	NA
TRSC-14-f-33265-1	bushbuck	2014-07-10 18:01:00	2014	191	-18.93823	34.39673	NA	NA
TRSC-14-f-33265-1	bushbuck	2014-07-10 19:01:00	2014	191	-18.93859	34.39628	NA	NA
TRSC-14-f-33265-1	bushbuck	2014-07-10 20:00:00	2014	191	-18.93841	34.39646	NA	NA
TRSC-14-f-33265-1	bushbuck	2014-07-10 21:01:00	2014	191	-18.93838	34.39601	NA	NA
TRSC-14-f-33265-1	bushbuck	2014-07-10 22:00:00	2014	191	-18.93848	34.39556	NA	NA
TRSC-14-f-33265-1	bushbuck	2014-07-10 23:00:00	2014	191	-18.93825	34.39584	NA	NA
TRSC-14-f-33265-1	bushbuck	2014-07-11 01:00:00	2014	192	-18.93798	34.39517	NA	NA
TRSC-14-f-33265-1	bushbuck	2014-07-11 02:00:00	2014	192	-18.93827	34.39473	NA	NA
TRSC-14-f-33265-1	bushbuck	2014-07-11 03:00:00	2014	192	-18.93718	34.39509	NA	NA
TRSC-14-f-33265-1	bushbuck	2014-07-11 04:00:00	2014	192	-18.93711	34.39522	NA	NA
TRSC-14-f-33265-1	bushbuck	2014-07-11 05:00:00	2014	192	-18.93734	34.39524	NA	NA
TRSC-14-f-33265-1	bushbuck	2014-07-11 06:00:00	2014	192	-18.9369	34.39519	NA	NA
TRSC-14-f-33265-1	bushbuck	2014-07-11 07:00:00	2014	192	-18.93685	34.39517	NA	NA
TRSC-14-f-33265-1	bushbuck	2014-07-11 08:00:00	2014	192	-18.93691	34.39521	NA	NA
TRSC-14-f-33265-1	bushbuck	2014-07-11 10:01:00	2014	192	-18.93669	34.39534	NA	NA
TRSC-14-f-33265-1	bushbuck	2014-07-11 11:01:00	2014	192	-18.93668	34.39535	NA	NA
TRSC-14-f-33265-1	bushbuck	2014-07-11 12:00:00	2014	192	-18.93667	34.39534	NA	NA
TRSC-14-f-33265-1	bushbuck	2014-07-11 13:01:00	2014	192	-18.93671	34.3953	NA	NA
TRSC-14-f-33265-1	bushbuck	2014-07-11 14:00:00	2014	192	-18.93662	34.39538	NA	NA
TRSC-14-f-33265-1	bushbuck	2014-07-11 15:01:00	2014	192	-18.9367	34.39543	NA	NA
TRSC-14-f-33265-1	bushbuck	2014-07-11 16:00:00	2014	192	-18.93695	34.39572	NA	NA
TRSC-14-f-33265-1	bushbuck	2014-07-11 17:00:00	2014	192	-18.93719	34.39588	NA	NA
TRSC-14-f-33265-1	bushbuck	2014-07-11 18:00:00	2014	192	-18.93745	34.39612	NA	NA
TRSC-14-f-33265-1	bushbuck	2014-07-11 19:00:00	2014	192	-18.93782	34.39668	NA	NA
TRSC-14-f-33265-1	bushbuck	2014-07-11 20:01:00	2014	192	-18.93792	34.39568	NA	NA
TRSC-14-f-33265-1	bushbuck	2014-07-11 21:00:00	2014	192	-18.93828	34.39501	NA	NA
TRSC-14-f-33265-1	bushbuck	2014-07-11 22:00:00	2014	192	-18.93835	34.39485	NA	NA
TRSC-14-f-33265-1	bushbuck	2014-07-11 23:00:00	2014	192	-18.9383	34.39479	NA	NA
TRSC-14-f-33265-1	bushbuck	2014-07-12 01:00:00	2014	193	-18.93815	34.39487	NA	NA
TRSC-14-f-33265-1	bushbuck	2014-07-12 02:00:00	2014	193	-18.93825	34.39492	NA	NA
TRSC-14-f-33265-1	bushbuck	2014-07-12 03:01:00	2014	193	-18.93816	34.39495	NA	NA
TRSC-14-f-33265-1	bushbuck	2014-07-12 04:01:00	2014	193	-18.93819	34.3949	NA	NA
TRSC-14-f-33265-1	bushbuck	2014-07-12 05:00:00	2014	193	-18.9381	34.39516	NA	NA
TRSC-14-f-33265-1	bushbuck	2014-07-12 06:00:00	2014	193	-18.93818	34.39493	NA	NA
TRSC-14-f-33265-1	bushbuck	2014-07-12 07:00:00	2014	193	-18.93816	34.39491	NA	NA
TRSC-14-f-33265-1	bushbuck	2014-07-12 08:00:00	2014	193	-18.9383	34.3949	NA	NA
TRSC-14-f-33265-1	bushbuck	2014-07-12 09:00:00	2014	193	-18.93811	34.39456	NA	NA
TRSC-14-f-33265-1	bushbuck	2014-07-12 10:00:00	2014	193	-18.93709	34.39503	NA	NA
TRSC-14-f-33265-1	bushbuck	2014-07-12 11:00:00	2014	193	-18.93718	34.39499	NA	NA
TRSC-14-f-33265-1	bushbuck	2014-07-12 12:02:00	2014	193	-18.93708	34.39493	NA	NA
TRSC-14-f-33265-1	bushbuck	2014-07-12 13:00:00	2014	193	-18.93711	34.3949	NA	NA
TRSC-14-f-33265-1	bushbuck	2014-07-12 14:01:00	2014	193	-18.93709	34.39502	NA	NA
TRSC-14-f-33265-1	bushbuck	2014-07-12 15:00:00	2014	193	-18.93703	34.39503	NA	NA
TRSC-14-f-33265-1	bushbuck	2014-07-12 16:00:00	2014	193	-18.93819	34.39492	NA	NA
TRSC-14-f-33265-1	bushbuck	2014-07-12 18:00:00	2014	193	-18.93836	34.39486	NA	NA
TRSC-14-f-33265-1	bushbuck	2014-07-12 19:00:00	2014	193	-18.93832	34.39479	NA	NA
TRSC-14-f-33265-1	bushbuck	2014-07-12 20:00:00	2014	193	-18.93807	34.39548	NA	NA
TRSC-14-f-33265-1	bushbuck	2014-07-12 21:00:00	2014	193	-18.9382	34.39594	NA	NA
TRSC-14-f-33265-1	bushbuck	2014-07-12 22:00:00	2014	193	-18.93832	34.39591	NA	NA
TRSC-14-f-33265-1	bushbuck	2014-07-12 23:00:00	2014	193	-18.93825	34.39576	NA	NA
TRSC-14-f-33265-1	bushbuck	2014-07-13 00:01:00	2014	194	-18.93842	34.39609	NA	NA
TRSC-14-f-33265-1	bushbuck	2014-07-13 01:01:00	2014	194	-18.93843	34.39645	NA	NA
TRSC-14-f-33265-1	bushbuck	2014-07-13 02:00:00	2014	194	-18.93824	34.3965	NA	NA
TRSC-14-f-33265-1	bushbuck	2014-07-13 03:00:00	2014	194	-18.93771	34.39623	NA	NA
TRSC-14-f-33265-1	bushbuck	2014-07-13 04:00:00	2014	194	-18.93757	34.39593	NA	NA
TRSC-14-f-33265-1	bushbuck	2014-07-13 05:00:00	2014	194	-18.93756	34.39595	NA	NA
TRSC-14-f-33265-1	bushbuck	2014-07-13 06:00:00	2014	194	-18.93773	34.39621	NA	NA
TRSC-14-f-33265-1	bushbuck	2014-07-13 07:01:00	2014	194	-18.93744	34.39625	NA	NA
TRSC-14-f-33265-1	bushbuck	2014-07-13 08:00:00	2014	194	-18.93684	34.39568	NA	NA
TRSC-14-f-33265-1	bushbuck	2014-07-13 09:00:00	2014	194	-18.9367	34.3953	NA	NA
TRSC-14-f-33265-1	bushbuck	2014-07-13 10:00:00	2014	194	-18.93682	34.39548	NA	NA
TRSC-14-f-33265-1	bushbuck	2014-07-13 11:01:00	2014	194	-18.93641	34.39509	NA	NA
TRSC-14-f-33265-1	bushbuck	2014-07-13 12:00:00	2014	194	-18.93647	34.395	NA	NA
TRSC-14-f-33265-1	bushbuck	2014-07-13 13:00:00	2014	194	-18.93648	34.39516	NA	NA
TRSC-14-f-33265-1	bushbuck	2014-07-13 14:00:00	2014	194	-18.93639	34.39513	NA	NA
TRSC-14-f-33265-1	bushbuck	2014-07-13 15:00:00	2014	194	-18.93638	34.39517	NA	NA
TRSC-14-f-33265-1	bushbuck	2014-07-13 16:00:00	2014	194	-18.93643	34.39525	NA	NA
TRSC-14-f-33265-1	bushbuck	2014-07-13 17:01:00	2014	194	-18.93709	34.39575	NA	NA
TRSC-14-f-33265-1	bushbuck	2014-07-13 18:01:00	2014	194	-18.93824	34.39661	NA	NA
TRSC-14-f-33265-1	bushbuck	2014-07-13 19:01:00	2014	194	-18.93819	34.39635	NA	NA
TRSC-14-f-33265-1	bushbuck	2014-07-13 20:00:00	2014	194	-18.93789	34.39571	NA	NA
TRSC-14-f-33265-1	bushbuck	2014-07-13 21:00:00	2014	194	-18.93805	34.39532	NA	NA
TRSC-14-f-33265-1	bushbuck	2014-07-13 22:00:00	2014	194	-18.93797	34.39518	NA	NA
TRSC-14-f-33265-1	bushbuck	2014-07-13 23:00:00	2014	194	-18.93829	34.39488	NA	NA
TRSC-14-f-33265-1	bushbuck	2014-07-14 01:00:00	2014	195	-18.93773	34.39494	NA	NA
TRSC-14-f-33265-1	bushbuck	2014-07-14 02:00:00	2014	195	-18.93734	34.39558	NA	NA
TRSC-14-f-33265-1	bushbuck	2014-07-14 03:00:00	2014	195	-18.93707	34.39527	NA	NA
TRSC-14-f-33265-1	bushbuck	2014-07-14 04:00:00	2014	195	-18.93705	34.39524	NA	NA
TRSC-14-f-33265-1	bushbuck	2014-07-14 05:00:00	2014	195	-18.93708	34.39524	NA	NA
TRSC-14-f-33265-1	bushbuck	2014-07-14 06:00:00	2014	195	-18.93707	34.39525	NA	NA
TRSC-14-f-33265-1	bushbuck	2014-07-14 07:00:00	2014	195	-18.93713	34.39519	NA	NA
TRSC-14-f-33265-1	bushbuck	2014-07-14 09:03:00	2014	195	-18.93671	34.39523	NA	NA
TRSC-14-f-33265-1	bushbuck	2014-07-14 10:02:00	2014	195	-18.9368	34.3953	NA	NA
TRSC-14-f-33265-1	bushbuck	2014-07-14 11:00:00	2014	195	-18.93664	34.3954	NA	NA
TRSC-14-f-33265-1	bushbuck	2014-07-14 12:01:00	2014	195	-18.9366	34.39524	NA	NA
TRSC-14-f-33265-1	bushbuck	2014-07-14 13:01:00	2014	195	-18.93647	34.39536	NA	NA
TRSC-14-f-33265-1	bushbuck	2014-07-14 14:01:00	2014	195	-18.93639	34.39531	NA	NA
TRSC-14-f-33265-1	bushbuck	2014-07-14 15:00:00	2014	195	-18.93633	34.39524	NA	NA
TRSC-14-f-33265-1	bushbuck	2014-07-14 16:00:00	2014	195	-18.93706	34.39625	NA	NA
TRSC-14-f-33265-1	bushbuck	2014-07-14 17:00:00	2014	195	-18.93837	34.39654	NA	NA
TRSC-14-f-33265-1	bushbuck	2014-07-14 18:01:00	2014	195	-18.93786	34.39586	NA	NA
TRSC-14-f-33265-1	bushbuck	2014-07-14 19:00:00	2014	195	-18.93782	34.39561	NA	NA
TRSC-14-f-33265-1	bushbuck	2014-07-14 20:00:00	2014	195	-18.9378	34.39563	NA	NA
TRSC-14-f-33265-1	bushbuck	2014-07-14 21:00:00	2014	195	-18.938	34.39566	NA	NA
TRSC-14-f-33265-1	bushbuck	2014-07-14 22:00:00	2014	195	-18.93789	34.39474	NA	NA
TRSC-14-f-33265-1	bushbuck	2014-07-14 23:00:00	2014	195	-18.93791	34.39479	NA	NA
TRSC-14-f-33265-1	bushbuck	2014-07-15 01:00:00	2014	196	-18.93784	34.39516	NA	NA
TRSC-14-f-33265-1	bushbuck	2014-07-15 02:00:00	2014	196	-18.93787	34.3965	NA	NA
TRSC-14-f-33265-1	bushbuck	2014-07-15 03:00:00	2014	196	-18.93673	34.3968	NA	NA
TRSC-14-f-33265-1	bushbuck	2014-07-15 04:00:00	2014	196	-18.93673	34.39665	NA	NA
TRSC-14-f-33265-1	bushbuck	2014-07-15 05:00:00	2014	196	-18.93671	34.39653	NA	NA
TRSC-14-f-33265-1	bushbuck	2014-07-15 06:00:00	2014	196	-18.93661	34.39659	NA	NA
TRSC-14-f-33265-1	bushbuck	2014-07-15 07:00:00	2014	196	-18.93669	34.39662	NA	NA
TRSC-14-f-33265-1	bushbuck	2014-07-15 08:00:00	2014	196	-18.93668	34.39535	NA	NA
TRSC-14-f-33265-1	bushbuck	2014-07-15 09:00:00	2014	196	-18.93661	34.39528	NA	NA
TRSC-14-f-33265-1	bushbuck	2014-07-15 10:00:00	2014	196	-18.93633	34.39516	NA	NA
TRSC-14-f-33265-1	bushbuck	2014-07-15 11:00:00	2014	196	-18.93638	34.39514	NA	NA
TRSC-14-f-33265-1	bushbuck	2014-07-15 12:00:00	2014	196	-18.93632	34.39516	NA	NA
TRSC-14-f-33265-1	bushbuck	2014-07-15 13:00:00	2014	196	-18.93635	34.39522	NA	NA
TRSC-14-f-33265-1	bushbuck	2014-07-15 14:01:00	2014	196	-18.93641	34.39518	NA	NA
TRSC-14-f-33265-1	bushbuck	2014-07-15 15:00:00	2014	196	-18.93641	34.39521	NA	NA
TRSC-14-f-33265-1	bushbuck	2014-07-15 16:00:00	2014	196	-18.93681	34.3956	NA	NA
TRSC-14-f-33265-1	bushbuck	2014-07-15 17:01:00	2014	196	-18.93729	34.39587	NA	NA
TRSC-14-f-33265-1	bushbuck	2014-07-15 18:01:00	2014	196	-18.93827	34.39651	NA	NA
TRSC-14-f-33265-1	bushbuck	2014-07-15 19:03:00	2014	196	-18.93788	34.39579	NA	NA
TRSC-14-f-33265-1	bushbuck	2014-07-15 20:01:00	2014	196	-18.93779	34.39562	NA	NA
TRSC-14-f-33265-1	bushbuck	2014-07-15 21:00:00	2014	196	-18.93787	34.39568	NA	NA
TRSC-14-f-33265-1	bushbuck	2014-07-15 22:00:00	2014	196	-18.93752	34.39552	NA	NA
TRSC-14-f-33265-1	bushbuck	2014-07-15 23:00:00	2014	196	-18.93728	34.39562	NA	NA
TRSC-14-f-33265-1	bushbuck	2014-07-16 01:02:00	2014	197	-18.93729	34.39558	NA	NA
TRSC-14-f-33265-1	bushbuck	2014-07-16 02:00:00	2014	197	-18.93732	34.39545	NA	NA
TRSC-14-f-33265-1	bushbuck	2014-07-16 03:00:00	2014	197	-18.93727	34.39559	NA	NA
TRSC-14-f-33265-1	bushbuck	2014-07-16 04:01:00	2014	197	-18.93715	34.39541	NA	NA
TRSC-14-f-33265-1	bushbuck	2014-07-16 05:00:00	2014	197	-18.93718	34.39506	NA	NA
TRSC-14-f-33265-1	bushbuck	2014-07-16 06:00:00	2014	197	-18.93692	34.39511	NA	NA
TRSC-14-f-33265-1	bushbuck	2014-07-16 07:00:00	2014	197	-18.93693	34.39523	NA	NA
TRSC-14-f-33265-1	bushbuck	2014-07-16 08:01:00	2014	197	-18.93651	34.39507	NA	NA
TRSC-14-f-33265-1	bushbuck	2014-07-16 09:01:00	2014	197	-18.93671	34.39539	NA	NA
TRSC-14-f-33265-1	bushbuck	2014-07-16 10:03:00	2014	197	-18.9363	34.39507	NA	NA
TRSC-14-f-33265-1	bushbuck	2014-07-16 11:00:00	2014	197	-18.93705	34.39489	NA	NA
TRSC-14-f-33265-1	bushbuck	2014-07-16 12:01:00	2014	197	-18.93709	34.39493	NA	NA
TRSC-14-f-33265-1	bushbuck	2014-07-16 13:00:00	2014	197	-18.93712	34.39523	NA	NA
TRSC-14-f-33265-1	bushbuck	2014-07-16 14:00:00	2014	197	-18.9371	34.39493	NA	NA
TRSC-14-f-33265-1	bushbuck	2014-07-16 15:01:00	2014	197	-18.93708	34.395	NA	NA
TRSC-14-f-33265-1	bushbuck	2014-07-16 16:00:00	2014	197	-18.9374	34.3953	NA	NA
TRSC-14-f-33265-1	bushbuck	2014-07-16 17:01:00	2014	197	-18.93721	34.39588	NA	NA
TRSC-14-f-33265-1	bushbuck	2014-07-16 18:01:00	2014	197	-18.9382	34.3962	NA	NA
TRSC-14-f-33265-1	bushbuck	2014-07-16 19:00:00	2014	197	-18.93787	34.39571	NA	NA
TRSC-14-f-33265-1	bushbuck	2014-07-16 20:00:00	2014	197	-18.93783	34.39559	NA	NA
TRSC-14-f-33265-1	bushbuck	2014-07-16 21:00:00	2014	197	-18.93779	34.39557	NA	NA
TRSC-14-f-33265-1	bushbuck	2014-07-16 22:00:00	2014	197	-18.93773	34.39566	NA	NA
TRSC-14-f-33265-1	bushbuck	2014-07-16 23:00:00	2014	197	-18.93775	34.39492	NA	NA
TRSC-14-f-33265-1	bushbuck	2014-07-17 01:00:00	2014	198	-18.93784	34.39497	NA	NA
TRSC-14-f-33265-1	bushbuck	2014-07-17 02:00:00	2014	198	-18.93749	34.39542	NA	NA
TRSC-14-f-33265-1	bushbuck	2014-07-17 03:00:00	2014	198	-18.93719	34.39488	NA	NA
TRSC-14-f-33265-1	bushbuck	2014-07-17 04:00:00	2014	198	-18.9371	34.39525	NA	NA
TRSC-14-f-33265-1	bushbuck	2014-07-17 05:00:00	2014	198	-18.93716	34.39532	NA	NA
TRSC-14-f-33265-1	bushbuck	2014-07-17 06:00:00	2014	198	-18.93721	34.39517	NA	NA
TRSC-14-f-33265-1	bushbuck	2014-07-17 07:00:00	2014	198	-18.93685	34.39524	NA	NA
TRSC-14-f-33265-1	bushbuck	2014-07-17 08:00:00	2014	198	-18.93664	34.39525	NA	NA
TRSC-14-f-33265-1	bushbuck	2014-07-17 09:02:00	2014	198	-18.9367	34.39521	NA	NA
TRSC-14-f-33265-1	bushbuck	2014-07-17 10:01:00	2014	198	-18.93667	34.39528	NA	NA
TRSC-14-f-33265-1	bushbuck	2014-07-17 11:00:00	2014	198	-18.93671	34.39534	NA	NA
TRSC-14-f-33265-1	bushbuck	2014-07-17 12:00:00	2014	198	-18.93627	34.39513	NA	NA
TRSC-14-f-33265-1	bushbuck	2014-07-17 13:00:00	2014	198	-18.93638	34.39508	NA	NA
TRSC-14-f-33265-1	bushbuck	2014-07-17 14:00:00	2014	198	-18.93678	34.39537	NA	NA
TRSC-14-f-33265-1	bushbuck	2014-07-17 15:01:00	2014	198	-18.93684	34.39527	NA	NA
TRSC-14-f-33265-1	bushbuck	2014-07-17 16:01:00	2014	198	-18.93684	34.39593	NA	NA
TRSC-14-f-33265-1	bushbuck	2014-07-17 17:00:00	2014	198	-18.93814	34.39617	NA	NA
TRSC-14-f-33265-1	bushbuck	2014-07-17 18:00:00	2014	198	-18.93807	34.39538	NA	NA
TRSC-14-f-33265-1	bushbuck	2014-07-17 19:00:00	2014	198	-18.93835	34.3949	NA	NA
TRSC-14-f-33265-1	bushbuck	2014-07-17 20:01:00	2014	198	-18.93844	34.39498	NA	NA
TRSC-14-f-33265-1	bushbuck	2014-07-17 21:00:00	2014	198	-18.93842	34.39497	NA	NA
TRSC-14-f-33265-1	bushbuck	2014-07-17 22:00:00	2014	198	-18.93836	34.39515	NA	NA
TRSC-14-f-33265-1	bushbuck	2014-07-17 23:00:00	2014	198	-18.93719	34.39597	NA	NA
TRSC-14-f-33265-1	bushbuck	2014-07-18 01:00:00	2014	199	-18.93709	34.39686	NA	NA
TRSC-14-f-33265-1	bushbuck	2014-07-18 02:00:00	2014	199	-18.93709	34.39691	NA	NA
TRSC-14-f-33265-1	bushbuck	2014-07-18 03:00:00	2014	199	-18.93715	34.39683	NA	NA
TRSC-14-f-33265-1	bushbuck	2014-07-18 04:00:00	2014	199	-18.93713	34.39661	NA	NA
TRSC-14-f-33265-1	bushbuck	2014-07-18 05:00:00	2014	199	-18.937	34.39677	NA	NA
TRSC-14-f-33265-1	bushbuck	2014-07-18 06:00:00	2014	199	-18.93731	34.39591	NA	NA
TRSC-14-f-33265-1	bushbuck	2014-07-18 07:01:00	2014	199	-18.93719	34.39583	NA	NA
TRSC-14-f-33265-1	bushbuck	2014-07-18 08:00:00	2014	199	-18.93721	34.39585	NA	NA
TRSC-14-f-33265-1	bushbuck	2014-07-18 09:01:00	2014	199	-18.93715	34.39576	NA	NA
TRSC-14-f-33265-1	bushbuck	2014-07-18 10:01:00	2014	199	-18.93728	34.39583	NA	NA
TRSC-14-f-33265-1	bushbuck	2014-07-18 11:00:00	2014	199	-18.93633	34.39589	NA	NA
TRSC-14-f-33265-1	bushbuck	2014-07-18 12:00:00	2014	199	-18.93673	34.39521	NA	NA
TRSC-14-f-33265-1	bushbuck	2014-07-18 13:00:00	2014	199	-18.93667	34.39532	NA	NA
TRSC-14-f-33265-1	bushbuck	2014-07-18 14:00:00	2014	199	-18.93661	34.39533	NA	NA
TRSC-14-f-33265-1	bushbuck	2014-07-18 15:00:00	2014	199	-18.93657	34.39535	NA	NA
TRSC-14-f-33265-1	bushbuck	2014-07-18 16:00:00	2014	199	-18.93656	34.39519	NA	NA
TRSC-14-f-33265-1	bushbuck	2014-07-18 17:00:00	2014	199	-18.93686	34.39572	NA	NA
TRSC-14-f-33265-1	bushbuck	2014-07-18 18:00:00	2014	199	-18.93682	34.39572	NA	NA
TRSC-14-f-33265-1	bushbuck	2014-07-18 19:00:00	2014	199	-18.93686	34.39567	NA	NA
TRSC-14-f-33265-1	bushbuck	2014-07-18 20:00:00	2014	199	-18.93822	34.39662	NA	NA
TRSC-14-f-33265-1	bushbuck	2014-07-18 21:00:00	2014	199	-18.93787	34.39585	NA	NA
TRSC-14-f-33265-1	bushbuck	2014-07-18 22:00:00	2014	199	-18.93735	34.39562	NA	NA
TRSC-14-f-33265-1	bushbuck	2014-07-18 23:00:00	2014	199	-18.9373	34.39548	NA	NA
TRSC-14-f-33265-1	bushbuck	2014-07-19 01:00:00	2014	200	-18.93719	34.3955	NA	NA
TRSC-14-f-33265-1	bushbuck	2014-07-19 02:00:00	2014	200	-18.93721	34.39581	NA	NA
TRSC-14-f-33265-1	bushbuck	2014-07-19 03:01:00	2014	200	-18.93634	34.39564	NA	NA
TRSC-14-f-33265-1	bushbuck	2014-07-19 04:00:00	2014	200	-18.93622	34.39605	NA	NA
TRSC-14-f-33265-1	bushbuck	2014-07-19 05:00:00	2014	200	-18.93631	34.39588	NA	NA
TRSC-14-f-33265-1	bushbuck	2014-07-19 06:00:00	2014	200	-18.93553	34.39628	NA	NA
TRSC-14-f-33265-1	bushbuck	2014-07-19 07:00:00	2014	200	-18.93563	34.39622	NA	NA
TRSC-14-f-33265-1	bushbuck	2014-07-19 08:00:00	2014	200	-18.93567	34.3962	NA	NA
TRSC-14-f-33265-1	bushbuck	2014-07-19 09:02:00	2014	200	-18.93632	34.39587	NA	NA
TRSC-14-f-33265-1	bushbuck	2014-07-19 10:01:00	2014	200	-18.93629	34.39587	NA	NA
TRSC-14-f-33265-1	bushbuck	2014-07-19 11:01:00	2014	200	-18.93633	34.3958	NA	NA
TRSC-14-f-33265-1	bushbuck	2014-07-19 12:00:00	2014	200	-18.93635	34.39516	NA	NA
TRSC-14-f-33265-1	bushbuck	2014-07-19 13:01:00	2014	200	-18.93636	34.39514	NA	NA
TRSC-14-f-33265-1	bushbuck	2014-07-19 14:02:00	2014	200	-18.93641	34.39519	NA	NA
TRSC-14-f-33265-1	bushbuck	2014-07-19 15:00:00	2014	200	-18.93641	34.3951	NA	NA
TRSC-14-f-33265-1	bushbuck	2014-07-19 16:01:00	2014	200	-18.93822	34.39663	NA	NA
TRSC-14-f-33265-1	bushbuck	2014-07-19 17:00:00	2014	200	-18.93791	34.39673	NA	NA
TRSC-14-f-33265-1	bushbuck	2014-07-19 18:01:00	2014	200	-18.93693	34.39672	NA	NA
TRSC-14-f-33265-1	bushbuck	2014-07-19 19:00:00	2014	200	-18.93619	34.39613	NA	NA
TRSC-14-f-33265-1	bushbuck	2014-07-19 20:00:00	2014	200	-18.93622	34.39593	NA	NA
TRSC-14-f-33265-1	bushbuck	2014-07-19 21:00:00	2014	200	-18.93628	34.39603	NA	NA
TRSC-14-f-33265-1	bushbuck	2014-07-19 22:00:00	2014	200	-18.93588	34.39602	NA	NA
TRSC-14-f-33265-1	bushbuck	2014-07-19 23:00:00	2014	200	-18.93574	34.39614	NA	NA
TRSC-14-f-33265-1	bushbuck	2014-07-20 00:01:00	2014	201	-18.9357	34.39609	NA	NA
TRSC-14-f-33265-1	bushbuck	2014-07-20 01:00:00	2014	201	-18.93575	34.39614	NA	NA
TRSC-14-f-33265-1	bushbuck	2014-07-20 02:00:00	2014	201	-18.93567	34.39622	NA	NA
TRSC-14-f-33265-1	bushbuck	2014-07-20 03:00:00	2014	201	-18.9357	34.39608	NA	NA
TRSC-14-f-33265-1	bushbuck	2014-07-20 04:00:00	2014	201	-18.93569	34.39602	NA	NA
TRSC-14-f-33265-1	bushbuck	2014-07-20 05:00:00	2014	201	-18.93561	34.39636	NA	NA
TRSC-14-f-33265-1	bushbuck	2014-07-20 06:00:00	2014	201	-18.93559	34.39635	NA	NA
TRSC-14-f-33265-1	bushbuck	2014-07-20 07:00:00	2014	201	-18.93561	34.39632	NA	NA
TRSC-14-f-33265-1	bushbuck	2014-07-20 08:01:00	2014	201	-18.93544	34.39588	NA	NA
TRSC-14-f-33265-1	bushbuck	2014-07-20 09:00:00	2014	201	-18.93543	34.39583	NA	NA
TRSC-14-f-33265-1	bushbuck	2014-07-20 10:00:00	2014	201	-18.93545	34.39571	NA	NA
TRSC-14-f-33265-1	bushbuck	2014-07-20 11:00:00	2014	201	-18.93612	34.39552	NA	NA
TRSC-14-f-33265-1	bushbuck	2014-07-20 12:00:00	2014	201	-18.93609	34.39544	NA	NA
TRSC-14-f-33265-1	bushbuck	2014-07-20 13:01:00	2014	201	-18.93608	34.39538	NA	NA
TRSC-14-f-33265-1	bushbuck	2014-07-20 14:00:00	2014	201	-18.93601	34.39546	NA	NA
TRSC-14-f-33265-1	bushbuck	2014-07-20 15:00:00	2014	201	-18.9361	34.39543	NA	NA
TRSC-14-f-33265-1	bushbuck	2014-07-20 16:00:00	2014	201	-18.93605	34.39557	NA	NA
TRSC-14-f-33265-1	bushbuck	2014-07-20 17:00:00	2014	201	-18.93815	34.39646	NA	NA
TRSC-14-f-33265-1	bushbuck	2014-07-20 18:00:00	2014	201	-18.93792	34.39569	NA	NA
TRSC-14-f-33265-1	bushbuck	2014-07-20 19:00:00	2014	201	-18.93733	34.39567	NA	NA
TRSC-14-f-33265-1	bushbuck	2014-07-20 20:00:00	2014	201	-18.93679	34.39575	NA	NA
TRSC-14-f-33265-1	bushbuck	2014-07-20 21:00:00	2014	201	-18.93676	34.39574	NA	NA
TRSC-14-f-33265-1	bushbuck	2014-07-20 22:01:00	2014	201	-18.93677	34.39583	NA	NA
TRSC-14-f-33265-1	bushbuck	2014-07-20 23:00:00	2014	201	-18.93686	34.39567	NA	NA
TRSC-14-f-33265-1	bushbuck	2014-07-21 01:01:00	2014	202	-18.93698	34.39567	NA	NA
TRSC-14-f-33265-1	bushbuck	2014-07-21 02:00:00	2014	202	-18.93696	34.39572	NA	NA
TRSC-14-f-33265-1	bushbuck	2014-07-21 03:00:00	2014	202	-18.93718	34.39545	NA	NA
TRSC-14-f-33265-1	bushbuck	2014-07-21 04:00:00	2014	202	-18.93695	34.39506	NA	NA
TRSC-14-f-33265-1	bushbuck	2014-07-21 05:00:00	2014	202	-18.93702	34.3952	NA	NA
TRSC-14-f-33265-1	bushbuck	2014-07-21 06:01:00	2014	202	-18.93683	34.3954	NA	NA
TRSC-14-f-33265-1	bushbuck	2014-07-21 07:01:00	2014	202	-18.93664	34.39527	NA	NA
TRSC-14-f-33265-1	bushbuck	2014-07-21 08:00:00	2014	202	-18.93676	34.39537	NA	NA
TRSC-14-f-33265-1	bushbuck	2014-07-21 11:01:00	2014	202	-18.93658	34.39524	NA	NA
TRSC-14-f-33265-1	bushbuck	2014-07-21 12:00:00	2014	202	-18.93666	34.39532	NA	NA
TRSC-14-f-33265-1	bushbuck	2014-07-21 13:00:00	2014	202	-18.93607	34.39539	NA	NA
TRSC-14-f-33265-1	bushbuck	2014-07-21 14:01:00	2014	202	-18.93598	34.39547	NA	NA
TRSC-14-f-33265-1	bushbuck	2014-07-21 15:00:00	2014	202	-18.93608	34.39537	NA	NA
TRSC-14-f-33265-1	bushbuck	2014-07-21 16:00:00	2014	202	-18.93607	34.3957	NA	NA
TRSC-14-f-33265-1	bushbuck	2014-07-21 17:00:00	2014	202	-18.93625	34.39622	NA	NA
TRSC-14-f-33265-1	bushbuck	2014-07-21 18:01:00	2014	202	-18.93639	34.39592	NA	NA
TRSC-14-f-33265-1	bushbuck	2014-07-21 19:01:00	2014	202	-18.93591	34.3955	NA	NA
TRSC-14-f-33265-1	bushbuck	2014-07-21 20:00:00	2014	202	-18.93553	34.39581	NA	NA
TRSC-14-f-33265-1	bushbuck	2014-07-21 21:00:00	2014	202	-18.93545	34.396	NA	NA
TRSC-14-f-33265-1	bushbuck	2014-07-21 22:00:00	2014	202	-18.93544	34.39609	NA	NA
TRSC-14-f-33265-1	bushbuck	2014-07-21 23:00:00	2014	202	-18.93439	34.3967	NA	NA
TRSC-14-f-33265-1	bushbuck	2014-07-22 01:02:00	2014	203	-18.93419	34.3966	NA	NA
TRSC-14-f-33265-1	bushbuck	2014-07-22 02:00:00	2014	203	-18.93536	34.39673	NA	NA
TRSC-14-f-33265-1	bushbuck	2014-07-22 03:00:00	2014	203	-18.9356	34.3963	NA	NA
TRSC-14-f-33265-1	bushbuck	2014-07-22 04:00:00	2014	203	-18.93564	34.39621	NA	NA
TRSC-14-f-33265-1	bushbuck	2014-07-22 05:00:00	2014	203	-18.93565	34.39623	NA	NA
TRSC-14-f-33265-1	bushbuck	2014-07-22 06:00:00	2014	203	-18.93559	34.39627	NA	NA
TRSC-14-f-33265-1	bushbuck	2014-07-22 07:00:00	2014	203	-18.93561	34.39619	NA	NA
TRSC-14-f-33265-1	bushbuck	2014-07-22 08:01:00	2014	203	-18.93577	34.39616	NA	NA
TRSC-14-f-33265-1	bushbuck	2014-07-22 09:00:00	2014	203	-18.93635	34.39587	NA	NA
TRSC-14-f-33265-1	bushbuck	2014-07-22 10:01:00	2014	203	-18.93625	34.39582	NA	NA
TRSC-14-f-33265-1	bushbuck	2014-07-22 11:00:00	2014	203	-18.93601	34.39545	NA	NA
TRSC-14-f-33265-1	bushbuck	2014-07-22 12:00:00	2014	203	-18.93606	34.39539	NA	NA
TRSC-14-f-33265-1	bushbuck	2014-07-22 13:00:00	2014	203	-18.93594	34.396	NA	NA
TRSC-14-f-33265-1	bushbuck	2014-07-22 14:01:00	2014	203	-18.93611	34.39606	NA	NA
TRSC-14-f-33265-1	bushbuck	2014-07-22 15:00:00	2014	203	-18.93609	34.39617	NA	NA
TRSC-14-f-33265-1	bushbuck	2014-07-22 16:01:00	2014	203	-18.93565	34.3963	NA	NA
TRSC-14-f-33265-1	bushbuck	2014-07-22 17:00:00	2014	203	-18.93435	34.39669	NA	NA
TRSC-14-f-33265-1	bushbuck	2014-07-22 18:00:00	2014	203	-18.93433	34.39696	NA	NA
TRSC-14-f-33265-1	bushbuck	2014-07-22 19:00:00	2014	203	-18.9346	34.39673	NA	NA
TRSC-14-f-33265-1	bushbuck	2014-07-22 20:00:00	2014	203	-18.9355	34.39606	NA	NA
TRSC-14-f-33265-1	bushbuck	2014-07-22 21:00:00	2014	203	-18.9355	34.39603	NA	NA
TRSC-14-f-33265-1	bushbuck	2014-07-22 22:01:00	2014	203	-18.93548	34.39626	NA	NA
TRSC-14-f-33265-1	bushbuck	2014-07-22 23:00:00	2014	203	-18.93553	34.39606	NA	NA
TRSC-14-f-33265-1	bushbuck	2014-07-23 00:01:00	2014	204	-18.93554	34.39597	NA	NA
TRSC-14-f-33265-1	bushbuck	2014-07-23 01:00:00	2014	204	-18.93566	34.39606	NA	NA
TRSC-14-f-33265-1	bushbuck	2014-07-23 02:00:00	2014	204	-18.93566	34.39627	NA	NA
TRSC-14-f-33265-1	bushbuck	2014-07-23 03:00:00	2014	204	-18.9357	34.39588	NA	NA
TRSC-14-f-33265-1	bushbuck	2014-07-23 04:01:00	2014	204	-18.93571	34.39612	NA	NA
TRSC-14-f-33265-1	bushbuck	2014-07-23 05:00:00	2014	204	-18.93576	34.3962	NA	NA
TRSC-14-f-33265-1	bushbuck	2014-07-23 06:01:00	2014	204	-18.93566	34.39614	NA	NA
TRSC-14-f-33265-1	bushbuck	2014-07-23 07:01:00	2014	204	-18.93581	34.396	NA	NA
TRSC-14-f-33265-1	bushbuck	2014-07-23 08:01:00	2014	204	-18.9357	34.39598	NA	NA
TRSC-14-f-33265-1	bushbuck	2014-07-23 09:00:00	2014	204	-18.93624	34.39588	NA	NA
TRSC-14-f-33265-1	bushbuck	2014-07-23 10:00:00	2014	204	-18.93675	34.39535	NA	NA
TRSC-14-f-33265-1	bushbuck	2014-07-23 11:01:00	2014	204	-18.93667	34.39524	NA	NA
TRSC-14-f-33265-1	bushbuck	2014-07-23 13:01:00	2014	204	-18.93664	34.39531	NA	NA
TRSC-14-f-33265-1	bushbuck	2014-07-23 14:00:00	2014	204	-18.93672	34.39537	NA	NA
TRSC-14-f-33265-1	bushbuck	2014-07-23 15:02:00	2014	204	-18.9365	34.39536	NA	NA
TRSC-14-f-33265-1	bushbuck	2014-07-23 16:00:00	2014	204	-18.9369	34.39572	NA	NA
TRSC-14-f-33265-1	bushbuck	2014-07-23 17:02:00	2014	204	-18.93726	34.39587	NA	NA
TRSC-14-f-33265-1	bushbuck	2014-07-23 18:00:00	2014	204	-18.9376	34.39591	NA	NA
TRSC-14-f-33265-1	bushbuck	2014-07-23 19:01:00	2014	204	-18.93836	34.39546	NA	NA
TRSC-14-f-33265-1	bushbuck	2014-07-23 20:00:00	2014	204	-18.9383	34.39487	NA	NA
TRSC-14-f-33265-1	bushbuck	2014-07-23 21:00:00	2014	204	-18.93832	34.39488	NA	NA
TRSC-14-f-33265-1	bushbuck	2014-07-23 22:00:00	2014	204	-18.93838	34.39482	NA	NA
TRSC-14-f-33265-1	bushbuck	2014-07-23 23:00:00	2014	204	-18.93831	34.39487	NA	NA
TRSC-14-f-33265-1	bushbuck	2014-07-24 01:00:00	2014	205	-18.93854	34.39488	NA	NA
TRSC-14-f-33265-1	bushbuck	2014-07-24 02:00:00	2014	205	-18.93857	34.39477	NA	NA
TRSC-14-f-33265-1	bushbuck	2014-07-24 03:00:00	2014	205	-18.93812	34.39501	NA	NA
TRSC-14-f-33265-1	bushbuck	2014-07-24 04:01:00	2014	205	-18.9378	34.39515	NA	NA
TRSC-14-f-33265-1	bushbuck	2014-07-24 05:00:00	2014	205	-18.93786	34.39529	NA	NA
TRSC-14-f-33265-1	bushbuck	2014-07-24 06:01:00	2014	205	-18.937	34.39514	NA	NA
TRSC-14-f-33265-1	bushbuck	2014-07-24 07:00:00	2014	205	-18.93696	34.39521	NA	NA
TRSC-14-f-33265-1	bushbuck	2014-07-24 08:00:00	2014	205	-18.93694	34.39514	NA	NA
TRSC-14-f-33265-1	bushbuck	2014-07-24 09:00:00	2014	205	-18.9363	34.39511	NA	NA
TRSC-14-f-33265-1	bushbuck	2014-07-24 10:00:00	2014	205	-18.9364	34.39519	NA	NA
TRSC-14-f-33265-1	bushbuck	2014-07-24 11:00:00	2014	205	-18.93613	34.39508	NA	NA
TRSC-14-f-33265-1	bushbuck	2014-07-24 12:01:00	2014	205	-18.93639	34.39535	NA	NA
TRSC-14-f-33265-1	bushbuck	2014-07-24 13:00:00	2014	205	-18.936	34.39537	NA	NA
TRSC-14-f-33265-1	bushbuck	2014-07-24 14:00:00	2014	205	-18.93585	34.39543	NA	NA
TRSC-14-f-33265-1	bushbuck	2014-07-24 15:01:00	2014	205	-18.93432	34.39652	NA	NA
TRSC-14-f-33265-1	bushbuck	2014-07-24 16:00:00	2014	205	-18.93433	34.39723	NA	NA
TRSC-14-f-33265-1	bushbuck	2014-07-24 17:00:00	2014	205	-18.9343	34.3967	NA	NA
TRSC-14-f-33265-1	bushbuck	2014-07-24 18:00:00	2014	205	-18.93421	34.39659	NA	NA
TRSC-14-f-33265-1	bushbuck	2014-07-24 19:01:00	2014	205	-18.93442	34.39669	NA	NA
TRSC-14-f-33265-1	bushbuck	2014-07-24 20:01:00	2014	205	-18.93428	34.39657	NA	NA
TRSC-14-f-33265-1	bushbuck	2014-07-24 21:02:00	2014	205	-18.9356	34.3963	NA	NA
TRSC-14-f-33265-1	bushbuck	2014-07-24 22:00:00	2014	205	-18.93566	34.39627	NA	NA
TRSC-14-f-33265-1	bushbuck	2014-07-24 23:00:00	2014	205	-18.9357	34.39618	NA	NA
TRSC-14-f-33265-1	bushbuck	2014-07-25 01:00:00	2014	206	-18.93567	34.39616	NA	NA
TRSC-14-f-33265-1	bushbuck	2014-07-25 02:00:00	2014	206	-18.93569	34.39616	NA	NA
TRSC-14-f-33265-1	bushbuck	2014-07-25 03:00:00	2014	206	-18.93621	34.39619	NA	NA
TRSC-14-f-33265-1	bushbuck	2014-07-25 04:00:00	2014	206	-18.93629	34.396	NA	NA
TRSC-14-f-33265-1	bushbuck	2014-07-25 05:00:00	2014	206	-18.93641	34.39604	NA	NA
TRSC-14-f-33265-1	bushbuck	2014-07-25 06:00:00	2014	206	-18.9368	34.39604	NA	NA
TRSC-14-f-33265-1	bushbuck	2014-07-25 07:02:00	2014	206	-18.93721	34.39597	NA	NA
TRSC-14-f-33265-1	bushbuck	2014-07-25 08:00:00	2014	206	-18.93758	34.39614	NA	NA
TRSC-14-f-33265-1	bushbuck	2014-07-25 09:01:00	2014	206	-18.9372	34.39586	NA	NA
TRSC-14-f-33265-1	bushbuck	2014-07-25 10:00:00	2014	206	-18.93726	34.39584	NA	NA
TRSC-14-f-33265-1	bushbuck	2014-07-25 11:01:00	2014	206	-18.93738	34.3956	NA	NA
TRSC-14-f-33265-1	bushbuck	2014-07-25 13:00:00	2014	206	-18.93668	34.3958	NA	NA
TRSC-14-f-33265-1	bushbuck	2014-07-25 14:01:00	2014	206	-18.93663	34.39528	NA	NA
TRSC-14-f-33265-1	bushbuck	2014-07-25 15:00:00	2014	206	-18.93671	34.3953	NA	NA
TRSC-14-f-33265-1	bushbuck	2014-07-25 16:01:00	2014	206	-18.93626	34.39588	NA	NA
TRSC-14-f-33265-1	bushbuck	2014-07-25 17:00:00	2014	206	-18.93531	34.3966	NA	NA
TRSC-14-f-33265-1	bushbuck	2014-07-25 18:01:00	2014	206	-18.93435	34.39671	NA	NA
TRSC-14-f-33265-1	bushbuck	2014-07-25 19:00:00	2014	206	-18.93417	34.39719	NA	NA
TRSC-14-f-33265-1	bushbuck	2014-07-25 20:00:00	2014	206	-18.93403	34.39701	NA	NA
TRSC-14-f-33265-1	bushbuck	2014-07-25 21:00:00	2014	206	-18.9342	34.39715	NA	NA
TRSC-14-f-33265-1	bushbuck	2014-07-25 22:00:00	2014	206	-18.93437	34.39662	NA	NA
TRSC-14-f-33265-1	bushbuck	2014-07-25 23:00:00	2014	206	-18.9343	34.39667	NA	NA
TRSC-14-f-33265-1	bushbuck	2014-07-26 01:00:00	2014	207	-18.9342	34.39663	NA	NA
TRSC-14-f-33265-1	bushbuck	2014-07-26 02:00:00	2014	207	-18.9342	34.39669	NA	NA
TRSC-14-f-33265-1	bushbuck	2014-07-26 03:00:00	2014	207	-18.93435	34.39666	NA	NA
TRSC-14-f-33265-1	bushbuck	2014-07-26 04:00:00	2014	207	-18.93449	34.39681	NA	NA
TRSC-14-f-33265-1	bushbuck	2014-07-26 05:00:00	2014	207	-18.93441	34.39684	NA	NA
TRSC-14-f-33265-1	bushbuck	2014-07-26 06:00:00	2014	207	-18.93449	34.39676	NA	NA
TRSC-14-f-33265-1	bushbuck	2014-07-26 07:00:00	2014	207	-18.93463	34.39674	NA	NA
TRSC-14-f-33265-1	bushbuck	2014-07-26 09:01:00	2014	207	-18.93632	34.39582	NA	NA
TRSC-14-f-33265-1	bushbuck	2014-07-26 10:01:00	2014	207	-18.93665	34.3953	NA	NA
TRSC-14-f-33265-1	bushbuck	2014-07-26 11:00:00	2014	207	-18.93623	34.39513	NA	NA
TRSC-14-f-33265-1	bushbuck	2014-07-26 12:00:00	2014	207	-18.93615	34.39538	NA	NA
TRSC-14-f-33265-1	bushbuck	2014-07-26 13:00:00	2014	207	-18.93639	34.39521	NA	NA
TRSC-14-f-33265-1	bushbuck	2014-07-26 14:00:00	2014	207	-18.93624	34.39525	NA	NA
TRSC-14-f-33265-1	bushbuck	2014-07-26 15:01:00	2014	207	-18.9364	34.39517	NA	NA
TRSC-14-f-33265-1	bushbuck	2014-07-26 16:01:00	2014	207	-18.93546	34.39636	NA	NA
TRSC-14-f-33265-1	bushbuck	2014-07-26 17:01:00	2014	207	-18.93441	34.39692	NA	NA
TRSC-14-f-33265-1	bushbuck	2014-07-26 18:01:00	2014	207	-18.93423	34.39702	NA	NA
TRSC-14-f-33265-1	bushbuck	2014-07-26 19:00:00	2014	207	-18.93415	34.39706	NA	NA
TRSC-14-f-33265-1	bushbuck	2014-07-26 20:00:00	2014	207	-18.93439	34.39715	NA	NA
TRSC-14-f-33265-1	bushbuck	2014-07-26 21:00:00	2014	207	-18.93436	34.39673	NA	NA
TRSC-14-f-33265-1	bushbuck	2014-07-26 22:00:00	2014	207	-18.93455	34.39678	NA	NA
TRSC-14-f-33265-1	bushbuck	2014-07-26 23:00:00	2014	207	-18.93443	34.39693	NA	NA
TRSC-14-f-33265-1	bushbuck	2014-07-27 00:01:00	2014	208	-18.93449	34.39678	NA	NA
TRSC-14-f-33265-1	bushbuck	2014-07-27 01:00:00	2014	208	-18.93453	34.39678	NA	NA
TRSC-14-f-33265-1	bushbuck	2014-07-27 02:00:00	2014	208	-18.9345	34.39681	NA	NA
TRSC-14-f-33265-1	bushbuck	2014-07-27 03:00:00	2014	208	-18.9345	34.39686	NA	NA
TRSC-14-f-33265-1	bushbuck	2014-07-27 04:00:00	2014	208	-18.93457	34.39677	NA	NA
TRSC-14-f-33265-1	bushbuck	2014-07-27 05:00:00	2014	208	-18.93459	34.39687	NA	NA
TRSC-14-f-33265-1	bushbuck	2014-07-27 06:00:00	2014	208	-18.93476	34.39635	NA	NA
TRSC-14-f-33265-1	bushbuck	2014-07-27 07:00:00	2014	208	-18.93522	34.39643	NA	NA
TRSC-14-f-33265-1	bushbuck	2014-07-27 08:00:00	2014	208	-18.93546	34.39673	NA	NA
TRSC-14-f-33265-1	bushbuck	2014-07-27 09:01:00	2014	208	-18.9356	34.39687	NA	NA
TRSC-14-f-33265-1	bushbuck	2014-07-27 10:01:00	2014	208	-18.93553	34.39678	NA	NA
TRSC-14-f-33265-1	bushbuck	2014-07-27 11:00:00	2014	208	-18.93551	34.39683	NA	NA
TRSC-14-f-33265-1	bushbuck	2014-07-27 12:00:00	2014	208	-18.93563	34.39681	NA	NA
TRSC-14-f-33265-1	bushbuck	2014-07-27 13:01:00	2014	208	-18.93564	34.39683	NA	NA
TRSC-14-f-33265-1	bushbuck	2014-07-27 14:00:00	2014	208	-18.9353	34.39659	NA	NA
TRSC-14-f-33265-1	bushbuck	2014-07-27 15:00:00	2014	208	-18.93518	34.39659	NA	NA
TRSC-14-f-33265-1	bushbuck	2014-07-27 16:00:00	2014	208	-18.93438	34.39691	NA	NA
TRSC-14-f-33265-1	bushbuck	2014-07-27 17:01:00	2014	208	-18.93429	34.39665	NA	NA
TRSC-14-f-33265-1	bushbuck	2014-07-27 18:01:00	2014	208	-18.93443	34.39694	NA	NA
TRSC-14-f-33265-1	bushbuck	2014-07-27 19:00:00	2014	208	-18.93612	34.39734	NA	NA
TRSC-14-f-33265-1	bushbuck	2014-07-27 20:00:00	2014	208	-18.93636	34.39699	NA	NA
TRSC-14-f-33265-1	bushbuck	2014-07-27 21:00:00	2014	208	-18.93667	34.39569	NA	NA
TRSC-14-f-33265-1	bushbuck	2014-07-27 22:00:00	2014	208	-18.9368	34.39579	NA	NA
TRSC-14-f-33265-1	bushbuck	2014-07-27 23:00:00	2014	208	-18.93683	34.39569	NA	NA
TRSC-14-f-33265-1	bushbuck	2014-07-28 01:00:00	2014	209	-18.93714	34.39516	NA	NA
TRSC-14-f-33265-1	bushbuck	2014-07-28 02:00:00	2014	209	-18.93711	34.39511	NA	NA
TRSC-14-f-33265-1	bushbuck	2014-07-28 03:00:00	2014	209	-18.93697	34.39516	NA	NA
TRSC-14-f-33265-1	bushbuck	2014-07-28 04:00:00	2014	209	-18.93695	34.3952	NA	NA
TRSC-14-f-33265-1	bushbuck	2014-07-28 05:00:00	2014	209	-18.93689	34.39521	NA	NA
TRSC-14-f-33265-1	bushbuck	2014-07-28 06:00:00	2014	209	-18.93694	34.3952	NA	NA
TRSC-14-f-33265-1	bushbuck	2014-07-28 07:00:00	2014	209	-18.93668	34.39535	NA	NA
TRSC-14-f-33265-1	bushbuck	2014-07-28 08:01:00	2014	209	-18.93683	34.39555	NA	NA
TRSC-14-f-33265-1	bushbuck	2014-07-28 09:01:00	2014	209	-18.93668	34.39533	NA	NA
TRSC-14-f-33265-1	bushbuck	2014-07-28 10:02:00	2014	209	-18.93664	34.39534	NA	NA
TRSC-14-f-33265-1	bushbuck	2014-07-28 11:00:00	2014	209	-18.93641	34.39514	NA	NA
TRSC-14-f-33265-1	bushbuck	2014-07-28 12:00:00	2014	209	-18.93635	34.39513	NA	NA
TRSC-14-f-33265-1	bushbuck	2014-07-28 13:00:00	2014	209	-18.93597	34.39543	NA	NA
TRSC-14-f-33265-1	bushbuck	2014-07-28 14:00:00	2014	209	-18.93598	34.39571	NA	NA
TRSC-14-f-33265-1	bushbuck	2014-07-28 15:01:00	2014	209	-18.93587	34.39582	NA	NA
TRSC-14-f-33265-1	bushbuck	2014-07-28 16:00:00	2014	209	-18.93583	34.39582	NA	NA
TRSC-14-f-33265-1	bushbuck	2014-07-28 17:02:00	2014	209	-18.93576	34.39611	NA	NA
TRSC-14-f-33265-1	bushbuck	2014-07-28 18:01:00	2014	209	-18.9357	34.39613	NA	NA
TRSC-14-f-33265-1	bushbuck	2014-07-28 19:01:00	2014	209	-18.93571	34.39614	NA	NA
TRSC-14-f-33265-1	bushbuck	2014-07-28 20:00:00	2014	209	-18.9357	34.39611	NA	NA
TRSC-14-f-33265-1	bushbuck	2014-07-28 21:00:00	2014	209	-18.93577	34.39617	NA	NA
TRSC-14-f-33265-1	bushbuck	2014-07-28 22:00:00	2014	209	-18.93566	34.39606	NA	NA
TRSC-14-f-33265-1	bushbuck	2014-07-28 23:00:00	2014	209	-18.93607	34.39589	NA	NA
TRSC-14-f-33265-1	bushbuck	2014-07-29 01:00:00	2014	210	-18.93579	34.39625	NA	NA
TRSC-14-f-33265-1	bushbuck	2014-07-29 02:00:00	2014	210	-18.93568	34.39626	NA	NA
TRSC-14-f-33265-1	bushbuck	2014-07-29 03:00:00	2014	210	-18.93572	34.39612	NA	NA
TRSC-14-f-33265-1	bushbuck	2014-07-29 04:00:00	2014	210	-18.93575	34.39636	NA	NA
TRSC-14-f-33265-1	bushbuck	2014-07-29 05:00:00	2014	210	-18.93572	34.39626	NA	NA
TRSC-14-f-33265-1	bushbuck	2014-07-29 06:00:00	2014	210	-18.93577	34.39627	NA	NA
TRSC-14-f-33265-1	bushbuck	2014-07-29 07:01:00	2014	210	-18.9357	34.39638	NA	NA
TRSC-14-f-33265-1	bushbuck	2014-07-29 08:00:00	2014	210	-18.93566	34.39633	NA	NA
TRSC-14-f-33265-1	bushbuck	2014-07-29 09:00:00	2014	210	-18.93572	34.39631	NA	NA
TRSC-14-f-33265-1	bushbuck	2014-07-29 10:01:00	2014	210	-18.93584	34.39586	NA	NA
TRSC-14-f-33265-1	bushbuck	2014-07-29 11:00:00	2014	210	-18.9364	34.39516	NA	NA
TRSC-14-f-33265-1	bushbuck	2014-07-29 12:00:00	2014	210	-18.93631	34.39519	NA	NA
TRSC-14-f-33265-1	bushbuck	2014-07-29 13:00:00	2014	210	-18.93638	34.39518	NA	NA
TRSC-14-f-33265-1	bushbuck	2014-07-29 14:00:00	2014	210	-18.93638	34.39518	NA	NA
TRSC-14-f-33265-1	bushbuck	2014-07-29 15:01:00	2014	210	-18.93645	34.39523	NA	NA
TRSC-14-f-33265-1	bushbuck	2014-07-29 16:01:00	2014	210	-18.93639	34.39482	NA	NA
TRSC-14-f-33265-1	bushbuck	2014-07-29 17:00:00	2014	210	-18.93654	34.39537	NA	NA
TRSC-14-f-33265-1	bushbuck	2014-07-29 18:00:00	2014	210	-18.93652	34.39524	NA	NA
TRSC-14-f-33265-1	bushbuck	2014-07-29 19:01:00	2014	210	-18.93796	34.39373	NA	NA
TRSC-14-f-33265-1	bushbuck	2014-07-29 20:00:00	2014	210	-18.93811	34.39404	NA	NA
TRSC-14-f-33265-1	bushbuck	2014-07-29 21:00:00	2014	210	-18.93815	34.39406	NA	NA
TRSC-14-f-33265-1	bushbuck	2014-07-29 22:00:00	2014	210	-18.9381	34.39425	NA	NA
TRSC-14-f-33265-1	bushbuck	2014-07-29 23:00:00	2014	210	-18.93847	34.39381	NA	NA
TRSC-14-f-33265-1	bushbuck	2014-07-30 01:01:00	2014	211	-18.93785	34.39373	NA	NA
TRSC-14-f-33265-1	bushbuck	2014-07-30 02:00:00	2014	211	-18.93797	34.39424	NA	NA
TRSC-14-f-33265-1	bushbuck	2014-07-30 03:00:00	2014	211	-18.93637	34.39503	NA	NA
TRSC-14-f-33265-1	bushbuck	2014-07-30 04:00:00	2014	211	-18.93634	34.39516	NA	NA
TRSC-14-f-33265-1	bushbuck	2014-07-30 05:00:00	2014	211	-18.93631	34.3953	NA	NA
TRSC-14-f-33265-1	bushbuck	2014-07-30 06:00:00	2014	211	-18.93635	34.39531	NA	NA
TRSC-14-f-33265-1	bushbuck	2014-07-30 07:01:00	2014	211	-18.93622	34.39513	NA	NA
TRSC-14-f-33265-1	bushbuck	2014-07-30 08:00:00	2014	211	-18.93631	34.39506	NA	NA
TRSC-14-f-33265-1	bushbuck	2014-07-30 10:01:00	2014	211	-18.93634	34.3952	NA	NA
TRSC-14-f-33265-1	bushbuck	2014-07-30 11:01:00	2014	211	-18.93603	34.39548	NA	NA
TRSC-14-f-33265-1	bushbuck	2014-07-30 12:01:00	2014	211	-18.93617	34.39555	NA	NA
TRSC-14-f-33265-1	bushbuck	2014-07-30 13:00:00	2014	211	-18.93635	34.39522	NA	NA
TRSC-14-f-33265-1	bushbuck	2014-07-30 14:00:00	2014	211	-18.93635	34.39516	NA	NA
TRSC-14-f-33265-1	bushbuck	2014-07-30 15:01:00	2014	211	-18.93639	34.39592	NA	NA
TRSC-14-f-33265-1	bushbuck	2014-07-30 16:00:00	2014	211	-18.93607	34.39583	NA	NA
TRSC-14-f-33265-1	bushbuck	2014-07-30 17:01:00	2014	211	-18.93453	34.39722	NA	NA
TRSC-14-f-33265-1	bushbuck	2014-07-30 18:00:00	2014	211	-18.93433	34.39673	NA	NA
TRSC-14-f-33265-1	bushbuck	2014-07-30 19:00:00	2014	211	-18.93419	34.39659	NA	NA
TRSC-14-f-33265-1	bushbuck	2014-07-30 20:00:00	2014	211	-18.93438	34.39703	NA	NA
TRSC-14-f-33265-1	bushbuck	2014-07-30 21:00:00	2014	211	-18.93443	34.39686	NA	NA
TRSC-14-f-33265-1	bushbuck	2014-07-30 22:00:00	2014	211	-18.93445	34.39691	NA	NA
TRSC-14-f-33265-1	bushbuck	2014-07-30 23:00:00	2014	211	-18.93437	34.39689	NA	NA
TRSC-14-f-33265-1	bushbuck	2014-07-31 01:00:00	2014	212	-18.93428	34.3967	NA	NA
TRSC-14-f-33265-1	bushbuck	2014-07-31 02:01:00	2014	212	-18.93451	34.39691	NA	NA
TRSC-14-f-33265-1	bushbuck	2014-07-31 03:01:00	2014	212	-18.93444	34.39682	NA	NA
TRSC-14-f-33265-1	bushbuck	2014-07-31 04:00:00	2014	212	-18.93444	34.39692	NA	NA
TRSC-14-f-33265-1	bushbuck	2014-07-31 05:00:00	2014	212	-18.93441	34.39692	NA	NA
TRSC-14-f-33265-1	bushbuck	2014-07-31 06:00:00	2014	212	-18.93423	34.39665	NA	NA
TRSC-14-f-33265-1	bushbuck	2014-07-31 07:00:00	2014	212	-18.93457	34.39665	NA	NA
TRSC-14-f-33265-1	bushbuck	2014-07-31 08:00:00	2014	212	-18.93701	34.39551	NA	NA
TRSC-14-f-33265-1	bushbuck	2014-07-31 09:01:00	2014	212	-18.93688	34.39565	NA	NA
TRSC-14-f-33265-1	bushbuck	2014-07-31 10:00:00	2014	212	-18.93687	34.3957	NA	NA
TRSC-14-f-33265-1	bushbuck	2014-07-31 11:01:00	2014	212	-18.93693	34.39553	NA	NA
TRSC-14-f-33265-1	bushbuck	2014-07-31 12:00:00	2014	212	-18.93684	34.39564	NA	NA
TRSC-14-f-33265-1	bushbuck	2014-07-31 13:01:00	2014	212	-18.93658	34.39534	NA	NA
TRSC-14-f-33265-1	bushbuck	2014-07-31 14:00:00	2014	212	-18.93638	34.39516	NA	NA
TRSC-14-f-33265-1	bushbuck	2014-07-31 15:00:00	2014	212	-18.9364	34.39515	NA	NA
TRSC-14-f-33265-1	bushbuck	2014-07-31 16:01:00	2014	212	-18.93647	34.39557	NA	NA
TRSC-14-f-33265-1	bushbuck	2014-07-31 17:00:00	2014	212	-18.93437	34.39686	NA	NA
TRSC-14-f-33265-1	bushbuck	2014-07-31 18:01:00	2014	212	-18.93429	34.39673	NA	NA
TRSC-14-f-33265-1	bushbuck	2014-07-31 19:01:00	2014	212	-18.93441	34.39697	NA	NA
TRSC-14-f-33265-1	bushbuck	2014-07-31 20:00:00	2014	212	-18.93437	34.39692	NA	NA
TRSC-14-f-33265-1	bushbuck	2014-07-31 21:01:00	2014	212	-18.93438	34.3969	NA	NA
TRSC-14-f-33265-1	bushbuck	2014-07-31 22:00:00	2014	212	-18.93438	34.39709	NA	NA
TRSC-14-f-33265-1	bushbuck	2014-07-31 23:00:00	2014	212	-18.93441	34.39688	NA	NA
TRSC-14-f-33265-1	bushbuck	2014-08-01 01:00:00	2014	213	-18.93451	34.397	NA	NA
TRSC-14-f-33265-1	bushbuck	2014-08-01 02:00:00	2014	213	-18.93469	34.39703	NA	NA
TRSC-14-f-33265-1	bushbuck	2014-08-01 03:00:00	2014	213	-18.93472	34.39702	NA	NA
TRSC-14-f-33265-1	bushbuck	2014-08-01 04:00:00	2014	213	-18.93486	34.39692	NA	NA
TRSC-14-f-33265-1	bushbuck	2014-08-01 05:00:00	2014	213	-18.9349	34.39694	NA	NA
TRSC-14-f-33265-1	bushbuck	2014-08-01 06:00:00	2014	213	-18.93486	34.39701	NA	NA
TRSC-14-f-33265-1	bushbuck	2014-08-01 07:00:00	2014	213	-18.93492	34.39692	NA	NA
TRSC-14-f-33265-1	bushbuck	2014-08-01 08:01:00	2014	213	-18.93554	34.3968	NA	NA
TRSC-14-f-33265-1	bushbuck	2014-08-01 09:01:00	2014	213	-18.93558	34.3969	NA	NA
TRSC-14-f-33265-1	bushbuck	2014-08-01 10:01:00	2014	213	-18.93563	34.39683	NA	NA
TRSC-14-f-33265-1	bushbuck	2014-08-01 11:01:00	2014	213	-18.93553	34.39688	NA	NA
TRSC-14-f-33265-1	bushbuck	2014-08-01 12:01:00	2014	213	-18.93562	34.39697	NA	NA
TRSC-14-f-33265-1	bushbuck	2014-08-01 13:01:00	2014	213	-18.93563	34.39668	NA	NA
TRSC-14-f-33265-1	bushbuck	2014-08-01 14:01:00	2014	213	-18.93561	34.39684	NA	NA
TRSC-14-f-33265-1	bushbuck	2014-08-01 15:01:00	2014	213	-18.93555	34.39675	NA	NA
TRSC-14-f-33265-1	bushbuck	2014-08-01 16:00:00	2014	213	-18.93562	34.39663	NA	NA
TRSC-14-f-33265-1	bushbuck	2014-08-01 17:00:00	2014	213	-18.93441	34.39657	NA	NA
TRSC-14-f-33265-1	bushbuck	2014-08-01 18:01:00	2014	213	-18.9341	34.39706	NA	NA
TRSC-14-f-33265-1	bushbuck	2014-08-01 19:00:00	2014	213	-18.93409	34.39716	NA	NA
TRSC-14-f-33265-1	bushbuck	2014-08-01 20:00:00	2014	213	-18.93416	34.39706	NA	NA
TRSC-14-f-33265-1	bushbuck	2014-08-01 21:00:00	2014	213	-18.93434	34.39664	NA	NA
TRSC-14-f-33265-1	bushbuck	2014-08-01 22:00:00	2014	213	-18.93438	34.39699	NA	NA
TRSC-14-f-33265-1	bushbuck	2014-08-01 23:00:00	2014	213	-18.93442	34.3968	NA	NA
TRSC-14-f-33265-1	bushbuck	2014-08-02 01:00:00	2014	214	-18.93486	34.39693	NA	NA
TRSC-14-f-33265-1	bushbuck	2014-08-02 02:00:00	2014	214	-18.93483	34.39692	NA	NA
TRSC-14-f-33265-1	bushbuck	2014-08-02 03:00:00	2014	214	-18.93491	34.39682	NA	NA
TRSC-14-f-33265-1	bushbuck	2014-08-02 04:00:00	2014	214	-18.93505	34.39673	NA	NA
TRSC-14-f-33265-1	bushbuck	2014-08-02 05:00:00	2014	214	-18.93532	34.39673	NA	NA
TRSC-14-f-33265-1	bushbuck	2014-08-02 06:00:00	2014	214	-18.93545	34.39673	NA	NA
TRSC-14-f-33265-1	bushbuck	2014-08-02 07:00:00	2014	214	-18.93573	34.39634	NA	NA
TRSC-14-f-33265-1	bushbuck	2014-08-02 08:00:00	2014	214	-18.93623	34.39587	NA	NA
TRSC-14-f-33265-1	bushbuck	2014-08-02 09:00:00	2014	214	-18.93628	34.3959	NA	NA
TRSC-14-f-33265-1	bushbuck	2014-08-02 10:00:00	2014	214	-18.9369	34.39558	NA	NA
TRSC-14-f-33265-1	bushbuck	2014-08-02 11:00:00	2014	214	-18.93679	34.39562	NA	NA
TRSC-14-f-33265-1	bushbuck	2014-08-02 12:00:00	2014	214	-18.93635	34.39517	NA	NA
TRSC-14-f-33265-1	bushbuck	2014-08-02 13:00:00	2014	214	-18.93641	34.39522	NA	NA
TRSC-14-f-33265-1	bushbuck	2014-08-02 14:00:00	2014	214	-18.93631	34.39513	NA	NA
TRSC-14-f-33265-1	bushbuck	2014-08-02 15:00:00	2014	214	-18.93631	34.39519	NA	NA
TRSC-14-f-33265-1	bushbuck	2014-08-02 16:00:00	2014	214	-18.935	34.39699	NA	NA
TRSC-14-f-33265-1	bushbuck	2014-08-02 17:02:00	2014	214	-18.93433	34.39713	NA	NA
TRSC-14-f-33265-1	bushbuck	2014-08-02 18:01:00	2014	214	-18.93429	34.3967	NA	NA
TRSC-14-f-33265-1	bushbuck	2014-08-02 19:01:00	2014	214	-18.93433	34.39664	NA	NA
TRSC-14-f-33265-1	bushbuck	2014-08-02 20:00:00	2014	214	-18.9345	34.39687	NA	NA
TRSC-14-f-33265-1	bushbuck	2014-08-02 21:01:00	2014	214	-18.9348	34.39697	NA	NA
TRSC-14-f-33265-1	bushbuck	2014-08-02 22:00:00	2014	214	-18.93484	34.39694	NA	NA
TRSC-14-f-33265-1	bushbuck	2014-08-02 23:00:00	2014	214	-18.93514	34.39681	NA	NA
TRSC-14-f-33265-1	bushbuck	2014-08-03 01:00:00	2014	215	-18.93507	34.39674	NA	NA
TRSC-14-f-33265-1	bushbuck	2014-08-03 02:00:00	2014	215	-18.93507	34.3968	NA	NA
TRSC-14-f-33265-1	bushbuck	2014-08-03 03:00:00	2014	215	-18.93507	34.39678	NA	NA
TRSC-14-f-33265-1	bushbuck	2014-08-03 04:00:00	2014	215	-18.9351	34.39663	NA	NA
TRSC-14-f-33265-1	bushbuck	2014-08-03 05:00:00	2014	215	-18.93552	34.39667	NA	NA
TRSC-14-f-33265-1	bushbuck	2014-08-03 06:01:00	2014	215	-18.93554	34.39652	NA	NA
TRSC-14-f-33265-1	bushbuck	2014-08-03 07:00:00	2014	215	-18.93579	34.39653	NA	NA
TRSC-14-f-33265-1	bushbuck	2014-08-03 08:00:00	2014	215	-18.93645	34.39583	NA	NA
TRSC-14-f-33265-1	bushbuck	2014-08-03 09:01:00	2014	215	-18.93645	34.39583	NA	NA
TRSC-14-f-33265-1	bushbuck	2014-08-03 10:00:00	2014	215	-18.93639	34.39509	NA	NA
TRSC-14-f-33265-1	bushbuck	2014-08-03 11:02:00	2014	215	-18.93642	34.39517	NA	NA
TRSC-14-f-33265-1	bushbuck	2014-08-03 12:02:00	2014	215	-18.93641	34.39516	NA	NA
TRSC-14-f-33265-1	bushbuck	2014-08-03 13:00:00	2014	215	-18.93634	34.39516	NA	NA
TRSC-14-f-33265-1	bushbuck	2014-08-03 14:01:00	2014	215	-18.93632	34.39519	NA	NA
TRSC-14-f-33265-1	bushbuck	2014-08-03 15:01:00	2014	215	-18.9364	34.39514	NA	NA
TRSC-14-f-33265-1	bushbuck	2014-08-03 16:00:00	2014	215	-18.9379	34.39642	NA	NA
TRSC-14-f-33265-1	bushbuck	2014-08-03 17:01:00	2014	215	-18.93855	34.39685	NA	NA
TRSC-14-f-33265-1	bushbuck	2014-08-03 18:02:00	2014	215	-18.93898	34.39659	NA	NA
TRSC-14-f-33265-1	bushbuck	2014-08-03 19:00:00	2014	215	-18.93846	34.39659	NA	NA
TRSC-14-f-33265-1	bushbuck	2014-08-03 20:00:00	2014	215	-18.93783	34.39575	NA	NA
TRSC-14-f-33265-1	bushbuck	2014-08-03 21:00:00	2014	215	-18.93766	34.39586	NA	NA
TRSC-14-f-33265-1	bushbuck	2014-08-03 22:01:00	2014	215	-18.93745	34.39565	NA	NA
TRSC-14-f-33265-1	bushbuck	2014-08-03 23:00:00	2014	215	-18.93749	34.39562	NA	NA
TRSC-14-f-33265-1	bushbuck	2014-08-04 01:00:00	2014	216	-18.93727	34.39566	NA	NA
TRSC-14-f-33265-1	bushbuck	2014-08-04 02:00:00	2014	216	-18.93676	34.39567	NA	NA
TRSC-14-f-33265-1	bushbuck	2014-08-04 03:00:00	2014	216	-18.93623	34.39613	NA	NA
TRSC-14-f-33265-1	bushbuck	2014-08-04 04:00:00	2014	216	-18.93606	34.39619	NA	NA
TRSC-14-f-33265-1	bushbuck	2014-08-04 05:00:00	2014	216	-18.93623	34.39612	NA	NA
TRSC-14-f-33265-1	bushbuck	2014-08-04 06:00:00	2014	216	-18.93638	34.3963	NA	NA
TRSC-14-f-33265-1	bushbuck	2014-08-04 07:00:00	2014	216	-18.93635	34.39593	NA	NA
TRSC-14-f-33265-1	bushbuck	2014-08-04 08:01:00	2014	216	-18.93621	34.39583	NA	NA
TRSC-14-f-33265-1	bushbuck	2014-08-04 09:00:00	2014	216	-18.93626	34.39591	NA	NA
TRSC-14-f-33265-1	bushbuck	2014-08-04 10:01:00	2014	216	-18.93641	34.39507	NA	NA
TRSC-14-f-33265-1	bushbuck	2014-08-04 11:00:00	2014	216	-18.9363	34.39512	NA	NA
TRSC-14-f-33265-1	bushbuck	2014-08-04 12:00:00	2014	216	-18.93661	34.39544	NA	NA
TRSC-14-f-33265-1	bushbuck	2014-08-04 13:00:00	2014	216	-18.93666	34.39528	NA	NA
TRSC-14-f-33265-1	bushbuck	2014-08-04 14:00:00	2014	216	-18.9367	34.39526	NA	NA
TRSC-14-f-33265-1	bushbuck	2014-08-04 15:00:00	2014	216	-18.93665	34.39546	NA	NA
TRSC-14-f-33265-1	bushbuck	2014-08-04 16:01:00	2014	216	-18.93641	34.39547	NA	NA
TRSC-14-f-33265-1	bushbuck	2014-08-04 17:00:00	2014	216	-18.93556	34.39643	NA	NA
TRSC-14-f-33265-1	bushbuck	2014-08-04 18:01:00	2014	216	-18.93468	34.39667	NA	NA
TRSC-14-f-33265-1	bushbuck	2014-08-04 19:03:00	2014	216	-18.93432	34.39712	NA	NA
TRSC-14-f-33265-1	bushbuck	2014-08-04 20:00:00	2014	216	-18.9343	34.397	NA	NA
TRSC-14-f-33265-1	bushbuck	2014-08-04 21:00:00	2014	216	-18.93429	34.39691	NA	NA
TRSC-14-f-33265-1	bushbuck	2014-08-04 22:00:00	2014	216	-18.93499	34.39683	NA	NA
TRSC-14-f-33265-1	bushbuck	2014-08-04 23:00:00	2014	216	-18.93501	34.39676	NA	NA
TRSC-14-f-33265-1	bushbuck	2014-08-05 01:00:00	2014	217	-18.93615	34.39619	NA	NA
TRSC-14-f-33265-1	bushbuck	2014-08-05 02:00:00	2014	217	-18.93651	34.39571	NA	NA
TRSC-14-f-33265-1	bushbuck	2014-08-05 03:03:00	2014	217	-18.93619	34.39609	NA	NA
TRSC-14-f-33265-1	bushbuck	2014-08-05 04:00:00	2014	217	-18.93627	34.39607	NA	NA
TRSC-14-f-33265-1	bushbuck	2014-08-05 05:00:00	2014	217	-18.93625	34.39612	NA	NA
TRSC-14-f-33265-1	bushbuck	2014-08-05 06:00:00	2014	217	-18.93626	34.39613	NA	NA
TRSC-14-f-33265-1	bushbuck	2014-08-05 07:00:00	2014	217	-18.9363	34.3963	NA	NA
TRSC-14-f-33265-1	bushbuck	2014-08-05 08:00:00	2014	217	-18.93626	34.39591	NA	NA
TRSC-14-f-33265-1	bushbuck	2014-08-05 09:01:00	2014	217	-18.93611	34.39602	NA	NA
TRSC-14-f-33265-1	bushbuck	2014-08-05 10:00:00	2014	217	-18.9362	34.39584	NA	NA
TRSC-14-f-33265-1	bushbuck	2014-08-05 11:00:00	2014	217	-18.93653	34.39476	NA	NA
TRSC-14-f-33265-1	bushbuck	2014-08-05 12:00:00	2014	217	-18.93634	34.39518	NA	NA
TRSC-14-f-33265-1	bushbuck	2014-08-05 13:00:00	2014	217	-18.93634	34.395	NA	NA
TRSC-14-f-33265-1	bushbuck	2014-08-05 14:00:00	2014	217	-18.93634	34.39498	NA	NA
TRSC-14-f-33265-1	bushbuck	2014-08-05 15:00:00	2014	217	-18.93638	34.39503	NA	NA
TRSC-14-f-33265-1	bushbuck	2014-08-05 16:00:00	2014	217	-18.9367	34.39535	NA	NA
TRSC-14-f-33265-1	bushbuck	2014-08-05 17:00:00	2014	217	-18.93835	34.39655	NA	NA
TRSC-14-f-33265-1	bushbuck	2014-08-05 18:00:00	2014	217	-18.93886	34.39661	NA	NA
TRSC-14-f-33265-1	bushbuck	2014-08-05 19:00:00	2014	217	-18.94111	34.39738	NA	NA
TRSC-14-f-33265-1	bushbuck	2014-08-05 20:00:00	2014	217	-18.94097	34.39778	NA	NA
TRSC-14-f-33265-1	bushbuck	2014-08-05 21:02:00	2014	217	-18.94098	34.39772	NA	NA
TRSC-14-f-33265-1	bushbuck	2014-08-05 22:00:00	2014	217	-18.93898	34.39662	NA	NA
TRSC-14-f-33265-1	bushbuck	2014-08-05 23:00:00	2014	217	-18.93781	34.39678	NA	NA
TRSC-14-f-33265-1	bushbuck	2014-08-06 01:00:00	2014	218	-18.93699	34.39683	NA	NA
TRSC-14-f-33265-1	bushbuck	2014-08-06 02:00:00	2014	218	-18.93706	34.39673	NA	NA
TRSC-14-f-33265-1	bushbuck	2014-08-06 03:00:00	2014	218	-18.93701	34.3966	NA	NA
TRSC-14-f-33265-1	bushbuck	2014-08-06 04:00:00	2014	218	-18.93685	34.39693	NA	NA
TRSC-14-f-33265-1	bushbuck	2014-08-06 05:00:00	2014	218	-18.93718	34.39742	NA	NA
TRSC-14-f-33265-1	bushbuck	2014-08-06 06:00:00	2014	218	-18.93695	34.39723	NA	NA
TRSC-14-f-33265-1	bushbuck	2014-08-06 07:00:00	2014	218	-18.93698	34.39685	NA	NA
TRSC-14-f-33265-1	bushbuck	2014-08-06 08:02:00	2014	218	-18.93697	34.39673	NA	NA
TRSC-14-f-33265-1	bushbuck	2014-08-06 09:00:00	2014	218	-18.93689	34.39688	NA	NA
TRSC-14-f-33265-1	bushbuck	2014-08-06 10:00:00	2014	218	-18.93701	34.39686	NA	NA
TRSC-14-f-33265-1	bushbuck	2014-08-06 11:00:00	2014	218	-18.93722	34.39663	NA	NA
TRSC-14-f-33265-1	bushbuck	2014-08-06 12:00:00	2014	218	-18.93716	34.39677	NA	NA
TRSC-14-f-33265-1	bushbuck	2014-08-06 13:00:00	2014	218	-18.93758	34.39661	NA	NA
TRSC-14-f-33265-1	bushbuck	2014-08-06 14:01:00	2014	218	-18.93738	34.39647	NA	NA
TRSC-14-f-33265-1	bushbuck	2014-08-06 15:01:00	2014	218	-18.9371	34.39666	NA	NA
TRSC-14-f-33265-1	bushbuck	2014-08-06 16:00:00	2014	218	-18.93797	34.39651	NA	NA
TRSC-14-f-33265-1	bushbuck	2014-08-06 17:00:00	2014	218	-18.93823	34.39569	NA	NA
TRSC-14-f-33265-1	bushbuck	2014-08-06 18:00:00	2014	218	-18.93788	34.39479	NA	NA
TRSC-14-f-33265-1	bushbuck	2014-08-06 19:00:00	2014	218	-18.93793	34.39472	NA	NA
TRSC-14-f-33265-1	bushbuck	2014-08-06 20:00:00	2014	218	-18.93793	34.39484	NA	NA
TRSC-14-f-33265-1	bushbuck	2014-08-06 21:00:00	2014	218	-18.93766	34.39515	NA	NA
TRSC-14-f-33265-1	bushbuck	2014-08-06 22:00:00	2014	218	-18.93805	34.39512	NA	NA
TRSC-14-f-33265-1	bushbuck	2014-08-06 23:00:00	2014	218	-18.93837	34.39503	NA	NA
TRSC-14-f-33265-1	bushbuck	2014-08-07 01:00:00	2014	219	-18.93842	34.39506	NA	NA
TRSC-14-f-33265-1	bushbuck	2014-08-07 02:00:00	2014	219	-18.93789	34.39508	NA	NA
TRSC-14-f-33265-1	bushbuck	2014-08-07 03:00:00	2014	219	-18.93732	34.39554	NA	NA
TRSC-14-f-33265-1	bushbuck	2014-08-07 04:00:00	2014	219	-18.93732	34.39553	NA	NA
TRSC-14-f-33265-1	bushbuck	2014-08-07 05:00:00	2014	219	-18.93731	34.39561	NA	NA
TRSC-14-f-33265-1	bushbuck	2014-08-07 07:01:00	2014	219	-18.93589	34.39455	NA	NA
TRSC-14-f-33265-1	bushbuck	2014-08-07 08:00:00	2014	219	-18.93581	34.39469	NA	NA
TRSC-14-f-33265-1	bushbuck	2014-08-07 10:01:00	2014	219	-18.93633	34.39504	NA	NA
TRSC-14-f-33265-1	bushbuck	2014-08-07 11:01:00	2014	219	-18.93641	34.395	NA	NA
TRSC-14-f-33265-1	bushbuck	2014-08-07 12:00:00	2014	219	-18.93635	34.39488	NA	NA
TRSC-14-f-33265-1	bushbuck	2014-08-07 13:00:00	2014	219	-18.93636	34.39497	NA	NA
TRSC-14-f-33265-1	bushbuck	2014-08-07 14:00:00	2014	219	-18.93636	34.39497	NA	NA
TRSC-14-f-33265-1	bushbuck	2014-08-07 15:01:00	2014	219	-18.93636	34.39505	NA	NA
TRSC-14-f-33265-1	bushbuck	2014-08-07 16:01:00	2014	219	-18.93601	34.3958	NA	NA
TRSC-14-f-33265-1	bushbuck	2014-08-07 17:01:00	2014	219	-18.9343	34.39669	NA	NA
TRSC-14-f-33265-1	bushbuck	2014-08-07 18:00:00	2014	219	-18.93462	34.39708	NA	NA
TRSC-14-f-33265-1	bushbuck	2014-08-07 19:00:00	2014	219	-18.93577	34.39646	NA	NA
TRSC-14-f-33265-1	bushbuck	2014-08-07 20:00:00	2014	219	-18.93622	34.39622	NA	NA
TRSC-14-f-33265-1	bushbuck	2014-08-07 21:01:00	2014	219	-18.93617	34.39618	NA	NA
TRSC-14-f-33265-1	bushbuck	2014-08-07 22:00:00	2014	219	-18.93622	34.39627	NA	NA
TRSC-14-f-33265-1	bushbuck	2014-08-07 23:00:00	2014	219	-18.93618	34.39614	NA	NA
TRSC-14-f-33265-1	bushbuck	2014-08-08 01:00:00	2014	220	-18.93692	34.39564	NA	NA
TRSC-14-f-33265-1	bushbuck	2014-08-08 02:00:00	2014	220	-18.93725	34.39505	NA	NA
TRSC-14-f-33265-1	bushbuck	2014-08-08 03:01:00	2014	220	-18.93737	34.39514	NA	NA
TRSC-14-f-33265-1	bushbuck	2014-08-08 04:00:00	2014	220	-18.93735	34.39514	NA	NA
TRSC-14-f-33265-1	bushbuck	2014-08-08 05:00:00	2014	220	-18.93768	34.39519	NA	NA
TRSC-14-f-33265-1	bushbuck	2014-08-08 06:00:00	2014	220	-18.93751	34.395	NA	NA
TRSC-14-f-33265-1	bushbuck	2014-08-08 07:00:00	2014	220	-18.93753	34.3949	NA	NA
TRSC-14-f-33265-1	bushbuck	2014-08-08 08:00:00	2014	220	-18.93702	34.395	NA	NA
TRSC-14-f-33265-1	bushbuck	2014-08-08 09:03:00	2014	220	-18.93707	34.39497	NA	NA
TRSC-14-f-33265-1	bushbuck	2014-08-08 10:00:00	2014	220	-18.93706	34.39493	NA	NA
TRSC-14-f-33265-1	bushbuck	2014-08-08 11:01:00	2014	220	-18.93638	34.39533	NA	NA
TRSC-14-f-33265-1	bushbuck	2014-08-08 12:00:00	2014	220	-18.93633	34.39519	NA	NA
TRSC-14-f-33265-1	bushbuck	2014-08-08 13:03:00	2014	220	-18.93647	34.39508	NA	NA
TRSC-14-f-33265-1	bushbuck	2014-08-08 14:00:00	2014	220	-18.93638	34.3952	NA	NA
TRSC-14-f-33265-1	bushbuck	2014-08-08 16:01:00	2014	220	-18.93611	34.3955	NA	NA
TRSC-14-f-33265-1	bushbuck	2014-08-08 17:00:00	2014	220	-18.93678	34.39597	NA	NA
TRSC-14-f-33265-1	bushbuck	2014-08-08 18:00:00	2014	220	-18.93707	34.39689	NA	NA
TRSC-14-f-33265-1	bushbuck	2014-08-08 19:00:00	2014	220	-18.93702	34.3969	NA	NA
TRSC-14-f-33265-1	bushbuck	2014-08-08 20:01:00	2014	220	-18.93703	34.39688	NA	NA
TRSC-14-f-33265-1	bushbuck	2014-08-08 21:01:00	2014	220	-18.93776	34.39697	NA	NA
TRSC-14-f-33265-1	bushbuck	2014-08-08 22:00:00	2014	220	-18.93786	34.39644	NA	NA
TRSC-14-f-33265-1	bushbuck	2014-08-08 23:00:00	2014	220	-18.93827	34.39632	NA	NA
TRSC-14-f-33265-1	bushbuck	2014-08-09 01:00:00	2014	221	-18.93763	34.39687	NA	NA
TRSC-14-f-33265-1	bushbuck	2014-08-09 02:00:00	2014	221	-18.93774	34.39686	NA	NA
TRSC-14-f-33265-1	bushbuck	2014-08-09 03:00:00	2014	221	-18.93694	34.39693	NA	NA
TRSC-14-f-33265-1	bushbuck	2014-08-09 04:00:00	2014	221	-18.93688	34.39697	NA	NA
TRSC-14-f-33265-1	bushbuck	2014-08-09 05:00:00	2014	221	-18.93705	34.39717	NA	NA
TRSC-14-f-33265-1	bushbuck	2014-08-09 06:00:00	2014	221	-18.93625	34.39611	NA	NA
TRSC-14-f-33265-1	bushbuck	2014-08-09 07:00:00	2014	221	-18.93634	34.39611	NA	NA
TRSC-14-f-33265-1	bushbuck	2014-08-09 08:01:00	2014	221	-18.93634	34.3959	NA	NA
TRSC-14-f-33265-1	bushbuck	2014-08-09 09:01:00	2014	221	-18.93672	34.3954	NA	NA
TRSC-14-f-33265-1	bushbuck	2014-08-09 10:00:00	2014	221	-18.93665	34.39534	NA	NA
TRSC-14-f-33265-1	bushbuck	2014-08-09 11:01:00	2014	221	-18.9364	34.39519	NA	NA
TRSC-14-f-33265-1	bushbuck	2014-08-09 12:00:00	2014	221	-18.9364	34.39512	NA	NA
TRSC-14-f-33265-1	bushbuck	2014-08-09 13:00:00	2014	221	-18.93639	34.39516	NA	NA
TRSC-14-f-33265-1	bushbuck	2014-08-09 14:00:00	2014	221	-18.93636	34.39501	NA	NA
TRSC-14-f-33265-1	bushbuck	2014-08-09 15:01:00	2014	221	-18.93636	34.39503	NA	NA
TRSC-14-f-33265-1	bushbuck	2014-08-09 16:00:00	2014	221	-18.93652	34.39569	NA	NA
TRSC-14-f-33265-1	bushbuck	2014-08-09 17:00:00	2014	221	-18.93788	34.39647	NA	NA
TRSC-14-f-33265-1	bushbuck	2014-08-09 18:00:00	2014	221	-18.93835	34.39641	NA	NA
TRSC-14-f-33265-1	bushbuck	2014-08-09 19:00:00	2014	221	-18.93761	34.39685	NA	NA
TRSC-14-f-33265-1	bushbuck	2014-08-09 20:00:00	2014	221	-18.93707	34.39694	NA	NA
TRSC-14-f-33265-1	bushbuck	2014-08-09 21:00:00	2014	221	-18.93698	34.39704	NA	NA
TRSC-14-f-33265-1	bushbuck	2014-08-09 22:00:00	2014	221	-18.93702	34.39703	NA	NA
TRSC-14-f-33265-1	bushbuck	2014-08-09 23:01:00	2014	221	-18.93712	34.3972	NA	NA
TRSC-14-f-33265-1	bushbuck	2014-08-10 00:01:00	2014	222	-18.93729	34.39706	NA	NA
TRSC-14-f-33265-1	bushbuck	2014-08-10 01:00:00	2014	222	-18.9378	34.39668	NA	NA
TRSC-14-f-33265-1	bushbuck	2014-08-10 02:00:00	2014	222	-18.93764	34.39615	NA	NA
TRSC-14-f-33265-1	bushbuck	2014-08-10 03:00:00	2014	222	-18.93744	34.39562	NA	NA
TRSC-14-f-33265-1	bushbuck	2014-08-10 04:01:00	2014	222	-18.93755	34.39552	NA	NA
TRSC-14-f-33265-1	bushbuck	2014-08-10 05:00:00	2014	222	-18.93743	34.39503	NA	NA
TRSC-14-f-33265-1	bushbuck	2014-08-10 06:00:00	2014	222	-18.93739	34.3951	NA	NA
TRSC-14-f-33265-1	bushbuck	2014-08-10 07:00:00	2014	222	-18.93737	34.39509	NA	NA
TRSC-14-f-33265-1	bushbuck	2014-08-10 08:00:00	2014	222	-18.93713	34.39493	NA	NA
TRSC-14-f-33265-1	bushbuck	2014-08-10 09:01:00	2014	222	-18.93715	34.39488	NA	NA
TRSC-14-f-33265-1	bushbuck	2014-08-10 10:01:00	2014	222	-18.93709	34.39497	NA	NA
TRSC-14-f-33265-1	bushbuck	2014-08-10 11:00:00	2014	222	-18.93741	34.39497	NA	NA
TRSC-14-f-33265-1	bushbuck	2014-08-10 12:01:00	2014	222	-18.93719	34.3949	NA	NA
TRSC-14-f-33265-1	bushbuck	2014-08-10 13:01:00	2014	222	-18.93654	34.39519	NA	NA
TRSC-14-f-33265-1	bushbuck	2014-08-10 14:00:00	2014	222	-18.93666	34.39522	NA	NA
TRSC-14-f-33265-1	bushbuck	2014-08-10 15:02:00	2014	222	-18.93714	34.39497	NA	NA
TRSC-14-f-33265-1	bushbuck	2014-08-10 16:00:00	2014	222	-18.93784	34.39485	NA	NA
TRSC-14-f-33265-1	bushbuck	2014-08-10 17:00:00	2014	222	-18.93808	34.39651	NA	NA
TRSC-14-f-33265-1	bushbuck	2014-08-10 18:00:00	2014	222	-18.93857	34.39651	NA	NA
TRSC-14-f-33265-1	bushbuck	2014-08-10 19:00:00	2014	222	-18.9387	34.39662	NA	NA
TRSC-14-f-33265-1	bushbuck	2014-08-10 20:00:00	2014	222	-18.93861	34.39578	NA	NA
TRSC-14-f-33265-1	bushbuck	2014-08-10 21:00:00	2014	222	-18.93845	34.39524	NA	NA
TRSC-14-f-33265-1	bushbuck	2014-08-10 22:00:00	2014	222	-18.93791	34.39471	NA	NA
TRSC-14-f-33265-1	bushbuck	2014-08-10 23:00:00	2014	222	-18.93792	34.3947	NA	NA
TRSC-14-f-33265-1	bushbuck	2014-08-11 01:00:00	2014	223	-18.93741	34.39468	NA	NA
TRSC-14-f-33265-1	bushbuck	2014-08-11 02:00:00	2014	223	-18.93705	34.39466	NA	NA
TRSC-14-f-33265-1	bushbuck	2014-08-11 03:00:00	2014	223	-18.93704	34.39472	NA	NA
TRSC-14-f-33265-1	bushbuck	2014-08-11 04:00:00	2014	223	-18.93638	34.39487	NA	NA
TRSC-14-f-33265-1	bushbuck	2014-08-11 05:00:00	2014	223	-18.9364	34.39491	NA	NA
TRSC-14-f-33265-1	bushbuck	2014-08-11 06:00:00	2014	223	-18.93638	34.39488	NA	NA
TRSC-14-f-33265-1	bushbuck	2014-08-11 07:00:00	2014	223	-18.93634	34.39493	NA	NA
TRSC-14-f-33265-1	bushbuck	2014-08-11 08:00:00	2014	223	-18.93671	34.3953	NA	NA
TRSC-14-f-33265-1	bushbuck	2014-08-11 09:00:00	2014	223	-18.93659	34.39524	NA	NA
TRSC-14-f-33265-1	bushbuck	2014-08-11 10:01:00	2014	223	-18.93654	34.39515	NA	NA
TRSC-14-f-33265-1	bushbuck	2014-08-11 11:00:00	2014	223	-18.93664	34.39537	NA	NA
TRSC-14-f-33265-1	bushbuck	2014-08-11 12:00:00	2014	223	-18.93636	34.395	NA	NA
TRSC-14-f-33265-1	bushbuck	2014-08-11 13:00:00	2014	223	-18.93641	34.39503	NA	NA
TRSC-14-f-33265-1	bushbuck	2014-08-11 14:00:00	2014	223	-18.9364	34.39502	NA	NA
TRSC-14-f-33265-1	bushbuck	2014-08-11 15:01:00	2014	223	-18.93635	34.39485	NA	NA
TRSC-14-f-33265-1	bushbuck	2014-08-11 16:00:00	2014	223	-18.93645	34.39511	NA	NA
TRSC-14-f-33265-1	bushbuck	2014-08-11 17:00:00	2014	223	-18.93726	34.39513	NA	NA
TRSC-14-f-33265-1	bushbuck	2014-08-11 18:00:00	2014	223	-18.93764	34.3961	NA	NA
TRSC-14-f-33265-1	bushbuck	2014-08-11 19:00:00	2014	223	-18.93786	34.39666	NA	NA
TRSC-14-f-33265-1	bushbuck	2014-08-11 20:00:00	2014	223	-18.93712	34.39694	NA	NA
TRSC-14-f-33265-1	bushbuck	2014-08-11 21:00:00	2014	223	-18.93723	34.39633	NA	NA
TRSC-14-f-33265-1	bushbuck	2014-08-11 22:00:00	2014	223	-18.93792	34.3961	NA	NA
TRSC-14-f-33265-1	bushbuck	2014-08-11 23:00:00	2014	223	-18.93786	34.39588	NA	NA
TRSC-14-f-33265-1	bushbuck	2014-08-12 01:00:00	2014	224	-18.93723	34.39688	NA	NA
TRSC-14-f-33265-1	bushbuck	2014-08-12 02:01:00	2014	224	-18.93696	34.39711	NA	NA
TRSC-14-f-33265-1	bushbuck	2014-08-12 03:00:00	2014	224	-18.937	34.39688	NA	NA
TRSC-14-f-33265-1	bushbuck	2014-08-12 04:00:00	2014	224	-18.93696	34.39699	NA	NA
TRSC-14-f-33265-1	bushbuck	2014-08-12 05:00:00	2014	224	-18.93657	34.39661	NA	NA
TRSC-14-f-33265-1	bushbuck	2014-08-12 06:00:00	2014	224	-18.93619	34.39614	NA	NA
TRSC-14-f-33265-1	bushbuck	2014-08-12 07:00:00	2014	224	-18.9362	34.39611	NA	NA
TRSC-14-f-33265-1	bushbuck	2014-08-12 08:00:00	2014	224	-18.93628	34.39614	NA	NA
TRSC-14-f-33265-1	bushbuck	2014-08-12 09:01:00	2014	224	-18.93624	34.3962	NA	NA
TRSC-14-f-33265-1	bushbuck	2014-08-12 10:00:00	2014	224	-18.93639	34.3958	NA	NA
TRSC-14-f-33265-1	bushbuck	2014-08-12 11:01:00	2014	224	-18.9363	34.39501	NA	NA
TRSC-14-f-33265-1	bushbuck	2014-08-12 12:00:00	2014	224	-18.93632	34.39494	NA	NA
TRSC-14-f-33265-1	bushbuck	2014-08-12 13:00:00	2014	224	-18.93635	34.39498	NA	NA
TRSC-14-f-33265-1	bushbuck	2014-08-12 14:00:00	2014	224	-18.9365	34.39532	NA	NA
TRSC-14-f-33265-1	bushbuck	2014-08-12 15:00:00	2014	224	-18.93673	34.39548	NA	NA
TRSC-14-f-33265-1	bushbuck	2014-08-12 16:00:00	2014	224	-18.93681	34.39563	NA	NA
TRSC-14-f-33265-1	bushbuck	2014-08-12 17:00:00	2014	224	-18.93748	34.39564	NA	NA
TRSC-14-f-33265-1	bushbuck	2014-08-12 18:00:00	2014	224	-18.93762	34.39564	NA	NA
TRSC-14-f-33265-1	bushbuck	2014-08-12 19:01:00	2014	224	-18.93741	34.39571	NA	NA
TRSC-14-f-33265-1	bushbuck	2014-08-12 20:01:00	2014	224	-18.93796	34.3967	NA	NA
TRSC-14-f-33265-1	bushbuck	2014-08-12 21:00:00	2014	224	-18.93753	34.39694	NA	NA
TRSC-14-f-33265-1	bushbuck	2014-08-12 22:00:00	2014	224	-18.93713	34.39632	NA	NA
TRSC-14-f-33265-1	bushbuck	2014-08-12 23:00:00	2014	224	-18.93664	34.3959	NA	NA
TRSC-14-f-33265-1	bushbuck	2014-08-13 01:00:00	2014	225	-18.93685	34.39517	NA	NA
TRSC-14-f-33265-1	bushbuck	2014-08-13 02:00:00	2014	225	-18.93708	34.39472	NA	NA
TRSC-14-f-33265-1	bushbuck	2014-08-13 03:00:00	2014	225	-18.93708	34.39464	NA	NA
TRSC-14-f-33265-1	bushbuck	2014-08-13 04:00:00	2014	225	-18.93696	34.39456	NA	NA
TRSC-14-f-33265-1	bushbuck	2014-08-13 05:00:00	2014	225	-18.93705	34.39462	NA	NA
TRSC-14-f-33265-1	bushbuck	2014-08-13 06:00:00	2014	225	-18.93713	34.39461	NA	NA
TRSC-14-f-33265-1	bushbuck	2014-08-13 07:00:00	2014	225	-18.93696	34.39473	NA	NA
TRSC-14-f-33265-1	bushbuck	2014-08-13 08:00:00	2014	225	-18.93747	34.39398	NA	NA
TRSC-14-f-33265-1	bushbuck	2014-08-13 09:01:00	2014	225	-18.93777	34.39482	NA	NA
TRSC-14-f-33265-1	bushbuck	2014-08-13 10:00:00	2014	225	-18.93709	34.39487	NA	NA
TRSC-14-f-33265-1	bushbuck	2014-08-13 11:00:00	2014	225	-18.93703	34.39501	NA	NA
TRSC-14-f-33265-1	bushbuck	2014-08-13 12:01:00	2014	225	-18.93706	34.3944	NA	NA
TRSC-14-f-33265-1	bushbuck	2014-08-13 13:00:00	2014	225	-18.93756	34.3944	NA	NA
TRSC-14-f-33265-1	bushbuck	2014-08-13 14:00:00	2014	225	-18.93754	34.39443	NA	NA
TRSC-14-f-33265-1	bushbuck	2014-08-13 15:00:00	2014	225	-18.93776	34.39444	NA	NA
TRSC-14-f-33265-1	bushbuck	2014-08-13 16:00:00	2014	225	-18.93784	34.39434	NA	NA
TRSC-14-f-33265-1	bushbuck	2014-08-13 17:01:00	2014	225	-18.93787	34.39591	NA	NA
TRSC-14-f-33265-1	bushbuck	2014-08-13 18:01:00	2014	225	-18.9387	34.39754	NA	NA
TRSC-14-f-33265-1	bushbuck	2014-08-13 19:00:00	2014	225	-18.93898	34.39844	NA	NA
TRSC-14-f-33265-1	bushbuck	2014-08-13 20:00:00	2014	225	-18.93886	34.398	NA	NA
TRSC-14-f-33265-1	bushbuck	2014-08-13 21:00:00	2014	225	-18.93901	34.39786	NA	NA
TRSC-14-f-33265-1	bushbuck	2014-08-13 22:00:00	2014	225	-18.9387	34.39793	NA	NA
TRSC-14-f-33265-1	bushbuck	2014-08-13 23:00:00	2014	225	-18.93878	34.39792	NA	NA
TRSC-14-f-33265-1	bushbuck	2014-08-14 01:00:00	2014	226	-18.93881	34.39798	NA	NA
TRSC-14-f-33265-1	bushbuck	2014-08-14 02:00:00	2014	226	-18.93886	34.39759	NA	NA
TRSC-14-f-33265-1	bushbuck	2014-08-14 03:00:00	2014	226	-18.93798	34.39726	NA	NA
TRSC-14-f-33265-1	bushbuck	2014-08-14 04:00:00	2014	226	-18.93787	34.3974	NA	NA
TRSC-14-f-33265-1	bushbuck	2014-08-14 05:01:00	2014	226	-18.93743	34.39739	NA	NA
TRSC-14-f-33265-1	bushbuck	2014-08-14 06:00:00	2014	226	-18.93737	34.39748	NA	NA
TRSC-14-f-33265-1	bushbuck	2014-08-14 07:01:00	2014	226	-18.9373	34.39748	NA	NA
TRSC-14-f-33265-1	bushbuck	2014-08-14 08:00:00	2014	226	-18.93752	34.39736	NA	NA
TRSC-14-f-33265-1	bushbuck	2014-08-14 09:01:00	2014	226	-18.93786	34.39669	NA	NA
TRSC-14-f-33265-1	bushbuck	2014-08-14 10:00:00	2014	226	-18.93748	34.39636	NA	NA
TRSC-14-f-33265-1	bushbuck	2014-08-14 11:00:00	2014	226	-18.93741	34.39616	NA	NA
TRSC-14-f-33265-1	bushbuck	2014-08-14 12:00:00	2014	226	-18.93722	34.39579	NA	NA
TRSC-14-f-33265-1	bushbuck	2014-08-14 13:00:00	2014	226	-18.93665	34.3953	NA	NA
TRSC-14-f-33265-1	bushbuck	2014-08-14 14:00:00	2014	226	-18.93659	34.39528	NA	NA
TRSC-14-f-33265-1	bushbuck	2014-08-14 15:00:00	2014	226	-18.93663	34.3953	NA	NA
TRSC-14-f-33265-1	bushbuck	2014-08-14 16:00:00	2014	226	-18.93665	34.39537	NA	NA
TRSC-14-f-33265-1	bushbuck	2014-08-14 17:00:00	2014	226	-18.93605	34.39537	NA	NA
TRSC-14-f-33265-1	bushbuck	2014-08-14 18:01:00	2014	226	-18.93535	34.39556	NA	NA
TRSC-14-f-33265-1	bushbuck	2014-08-14 19:00:00	2014	226	-18.93425	34.39712	NA	NA
TRSC-14-f-33265-1	bushbuck	2014-08-14 20:00:00	2014	226	-18.93409	34.39727	NA	NA
TRSC-14-f-33265-1	bushbuck	2014-08-14 21:00:00	2014	226	-18.93416	34.39687	NA	NA
TRSC-14-f-33265-1	bushbuck	2014-08-14 22:00:00	2014	226	-18.93385	34.39661	NA	NA
TRSC-14-f-33265-1	bushbuck	2014-08-14 23:00:00	2014	226	-18.93254	34.39582	NA	NA
TRSC-14-f-33265-1	bushbuck	2014-08-15 01:00:00	2014	227	-18.93321	34.39527	NA	NA
TRSC-14-f-33265-1	bushbuck	2014-08-15 02:00:00	2014	227	-18.93384	34.39477	NA	NA
TRSC-14-f-33265-1	bushbuck	2014-08-15 03:00:00	2014	227	-18.93615	34.39459	NA	NA
TRSC-14-f-33265-1	bushbuck	2014-08-15 04:00:00	2014	227	-18.9362	34.39467	NA	NA
TRSC-14-f-33265-1	bushbuck	2014-08-15 05:00:00	2014	227	-18.93636	34.39466	NA	NA
TRSC-14-f-33265-1	bushbuck	2014-08-15 06:00:00	2014	227	-18.93617	34.39469	NA	NA
TRSC-14-f-33265-1	bushbuck	2014-08-15 07:00:00	2014	227	-18.93637	34.3944	NA	NA
TRSC-14-f-33265-1	bushbuck	2014-08-15 08:01:00	2014	227	-18.93636	34.39435	NA	NA
TRSC-14-f-33265-1	bushbuck	2014-08-15 09:00:00	2014	227	-18.9361	34.39349	NA	NA
TRSC-14-f-33265-1	bushbuck	2014-08-15 10:00:00	2014	227	-18.93595	34.3934	NA	NA
TRSC-14-f-33265-1	bushbuck	2014-08-15 11:01:00	2014	227	-18.93601	34.39355	NA	NA
TRSC-14-f-33265-1	bushbuck	2014-08-15 12:01:00	2014	227	-18.93624	34.39361	NA	NA
TRSC-14-f-33265-1	bushbuck	2014-08-15 13:00:00	2014	227	-18.93624	34.39401	NA	NA
TRSC-14-f-33265-1	bushbuck	2014-08-15 14:01:00	2014	227	-18.93586	34.39387	NA	NA
TRSC-14-f-33265-1	bushbuck	2014-08-15 15:01:00	2014	227	-18.93635	34.39431	NA	NA
TRSC-14-f-33265-1	bushbuck	2014-08-15 16:00:00	2014	227	-18.93662	34.39482	NA	NA
TRSC-14-f-33265-1	bushbuck	2014-08-15 17:00:00	2014	227	-18.93718	34.39522	NA	NA
TRSC-14-f-33265-1	bushbuck	2014-08-15 18:00:00	2014	227	-18.93825	34.39686	NA	NA
TRSC-14-f-33265-1	bushbuck	2014-08-15 19:00:00	2014	227	-18.93847	34.39692	NA	NA
TRSC-14-f-33265-1	bushbuck	2014-08-15 20:01:00	2014	227	-18.93801	34.39683	NA	NA
TRSC-14-f-33265-1	bushbuck	2014-08-15 21:00:00	2014	227	-18.93783	34.39678	NA	NA
TRSC-14-f-33265-1	bushbuck	2014-08-15 22:00:00	2014	227	-18.93769	34.39673	NA	NA
TRSC-14-f-33265-1	bushbuck	2014-08-15 23:00:00	2014	227	-18.93762	34.39685	NA	NA
TRSC-14-f-33265-1	bushbuck	2014-08-16 01:00:00	2014	228	-18.93684	34.39552	NA	NA
TRSC-14-f-33265-1	bushbuck	2014-08-16 02:00:00	2014	228	-18.93681	34.39539	NA	NA
TRSC-14-f-33265-1	bushbuck	2014-08-16 03:00:00	2014	228	-18.93685	34.39563	NA	NA
TRSC-14-f-33265-1	bushbuck	2014-08-16 04:00:00	2014	228	-18.93718	34.3949	NA	NA
TRSC-14-f-33265-1	bushbuck	2014-08-16 05:00:00	2014	228	-18.93701	34.39482	NA	NA
TRSC-14-f-33265-1	bushbuck	2014-08-16 06:00:00	2014	228	-18.93702	34.39493	NA	NA
TRSC-14-f-33265-1	bushbuck	2014-08-16 07:00:00	2014	228	-18.93707	34.3946	NA	NA
TRSC-14-f-33265-1	bushbuck	2014-08-16 08:00:00	2014	228	-18.93708	34.39465	NA	NA
TRSC-14-f-33265-1	bushbuck	2014-08-16 10:01:00	2014	228	-18.9365	34.39316	NA	NA
TRSC-14-f-33265-1	bushbuck	2014-08-16 11:01:00	2014	228	-18.93653	34.39349	NA	NA
TRSC-14-f-33265-1	bushbuck	2014-08-16 12:00:00	2014	228	-18.93662	34.39348	NA	NA
TRSC-14-f-33265-1	bushbuck	2014-08-16 13:00:00	2014	228	-18.93568	34.39414	NA	NA
TRSC-14-f-33265-1	bushbuck	2014-08-16 14:00:00	2014	228	-18.93566	34.3941	NA	NA
TRSC-14-f-33265-1	bushbuck	2014-08-16 15:00:00	2014	228	-18.93556	34.39406	NA	NA
TRSC-14-f-33265-1	bushbuck	2014-08-16 16:01:00	2014	228	-18.93585	34.39441	NA	NA
TRSC-14-f-33265-1	bushbuck	2014-08-16 17:01:00	2014	228	-18.93731	34.39478	NA	NA
TRSC-14-f-33265-1	bushbuck	2014-08-16 18:00:00	2014	228	-18.93743	34.39474	NA	NA
TRSC-14-f-33265-1	bushbuck	2014-08-16 19:00:00	2014	228	-18.93748	34.39456	NA	NA
TRSC-14-f-33265-1	bushbuck	2014-08-16 20:00:00	2014	228	-18.93745	34.3945	NA	NA
TRSC-14-f-33265-1	bushbuck	2014-08-16 21:00:00	2014	228	-18.93744	34.39426	NA	NA
TRSC-14-f-33265-1	bushbuck	2014-08-16 22:00:00	2014	228	-18.93745	34.3943	NA	NA
TRSC-14-f-33265-1	bushbuck	2014-08-16 23:00:00	2014	228	-18.93753	34.39433	NA	NA
TRSC-14-f-33265-1	bushbuck	2014-08-17 01:00:00	2014	229	-18.93767	34.39397	NA	NA
TRSC-14-f-33265-1	bushbuck	2014-08-17 02:00:00	2014	229	-18.93757	34.39422	NA	NA
TRSC-14-f-33265-1	bushbuck	2014-08-17 03:00:00	2014	229	-18.93756	34.39425	NA	NA
TRSC-14-f-33265-1	bushbuck	2014-08-17 04:00:00	2014	229	-18.93752	34.3943	NA	NA
TRSC-14-f-33265-1	bushbuck	2014-08-17 05:00:00	2014	229	-18.93755	34.39432	NA	NA
TRSC-14-f-33265-1	bushbuck	2014-08-17 06:00:00	2014	229	-18.93758	34.39427	NA	NA
TRSC-14-f-33265-1	bushbuck	2014-08-17 07:00:00	2014	229	-18.93749	34.39442	NA	NA
TRSC-14-f-33265-1	bushbuck	2014-08-17 08:01:00	2014	229	-18.937	34.3938	NA	NA
TRSC-14-f-33265-1	bushbuck	2014-08-17 09:01:00	2014	229	-18.93592	34.39206	NA	NA
TRSC-14-f-33265-1	bushbuck	2014-08-17 10:00:00	2014	229	-18.93763	34.39271	NA	NA
TRSC-14-f-33265-1	bushbuck	2014-08-17 11:00:00	2014	229	-18.93753	34.39275	NA	NA
TRSC-14-f-33265-1	bushbuck	2014-08-17 12:00:00	2014	229	-18.93728	34.39277	NA	NA
TRSC-14-f-33265-1	bushbuck	2014-08-17 13:00:00	2014	229	-18.93711	34.39272	NA	NA
TRSC-14-f-33265-1	bushbuck	2014-08-17 14:00:00	2014	229	-18.93734	34.39279	NA	NA
TRSC-14-f-33265-1	bushbuck	2014-08-17 15:01:00	2014	229	-18.93709	34.39222	NA	NA
TRSC-14-f-33265-1	bushbuck	2014-08-17 16:01:00	2014	229	-18.93728	34.39224	NA	NA
TRSC-14-f-33265-1	bushbuck	2014-08-17 17:01:00	2014	229	-18.93568	34.39158	NA	NA
TRSC-14-f-33265-1	bushbuck	2014-08-17 18:00:00	2014	229	-18.93465	34.39114	NA	NA
TRSC-14-f-33265-1	bushbuck	2014-08-17 19:00:00	2014	229	-18.93475	34.39146	NA	NA
TRSC-14-f-33265-1	bushbuck	2014-08-17 20:00:00	2014	229	-18.93396	34.39094	NA	NA
TRSC-14-f-33265-1	bushbuck	2014-08-17 21:00:00	2014	229	-18.93388	34.39134	NA	NA
TRSC-14-f-33265-1	bushbuck	2014-08-17 22:00:00	2014	229	-18.93414	34.39127	NA	NA
TRSC-14-f-33265-1	bushbuck	2014-08-17 23:00:00	2014	229	-18.93417	34.39131	NA	NA
TRSC-14-f-33265-1	bushbuck	2014-08-18 01:01:00	2014	230	-18.93519	34.39119	NA	NA
TRSC-14-f-33265-1	bushbuck	2014-08-18 02:00:00	2014	230	-18.93523	34.39124	NA	NA
TRSC-14-f-33265-1	bushbuck	2014-08-18 03:00:00	2014	230	-18.93579	34.39288	NA	NA
TRSC-14-f-33265-1	bushbuck	2014-08-18 04:00:00	2014	230	-18.93658	34.39468	NA	NA
TRSC-14-f-33265-1	bushbuck	2014-08-18 05:00:00	2014	230	-18.93653	34.39459	NA	NA
TRSC-14-f-33265-1	bushbuck	2014-08-18 06:00:00	2014	230	-18.93655	34.39461	NA	NA
TRSC-14-f-33265-1	bushbuck	2014-08-18 07:00:00	2014	230	-18.93676	34.39524	NA	NA
TRSC-14-f-33265-1	bushbuck	2014-08-18 08:00:00	2014	230	-18.93671	34.39541	NA	NA
TRSC-14-f-33265-1	bushbuck	2014-08-18 09:00:00	2014	230	-18.9365	34.39559	NA	NA
TRSC-14-f-33265-1	bushbuck	2014-08-18 10:01:00	2014	230	-18.93627	34.39493	NA	NA
TRSC-14-f-33265-1	bushbuck	2014-08-18 11:00:00	2014	230	-18.93576	34.39428	NA	NA
TRSC-14-f-33265-1	bushbuck	2014-08-18 12:01:00	2014	230	-18.9357	34.39382	NA	NA
TRSC-14-f-33265-1	bushbuck	2014-08-18 13:00:00	2014	230	-18.93573	34.39379	NA	NA
TRSC-14-f-33265-1	bushbuck	2014-08-18 14:01:00	2014	230	-18.93552	34.39334	NA	NA
TRSC-14-f-33265-1	bushbuck	2014-08-18 15:00:00	2014	230	-18.93611	34.39356	NA	NA
TRSC-14-f-33265-1	bushbuck	2014-08-18 16:00:00	2014	230	-18.93852	34.39575	NA	NA
TRSC-14-f-33265-1	bushbuck	2014-08-18 17:02:00	2014	230	-18.93815	34.39641	NA	NA
TRSC-14-f-33265-1	bushbuck	2014-08-18 18:01:00	2014	230	-18.93791	34.39591	NA	NA
TRSC-14-f-33265-1	bushbuck	2014-08-18 19:00:00	2014	230	-18.93742	34.39546	NA	NA
TRSC-14-f-33265-1	bushbuck	2014-08-18 20:00:00	2014	230	-18.93735	34.39554	NA	NA
TRSC-14-f-33265-1	bushbuck	2014-08-18 21:00:00	2014	230	-18.93734	34.39553	NA	NA
TRSC-14-f-33265-1	bushbuck	2014-08-18 22:00:00	2014	230	-18.93714	34.3952	NA	NA
TRSC-14-f-33265-1	bushbuck	2014-08-18 23:00:00	2014	230	-18.93732	34.39507	NA	NA
TRSC-14-f-33265-1	bushbuck	2014-08-19 01:00:00	2014	231	-18.9374	34.39535	NA	NA
TRSC-14-f-33265-1	bushbuck	2014-08-19 02:00:00	2014	231	-18.93715	34.39536	NA	NA
TRSC-14-f-33265-1	bushbuck	2014-08-19 03:00:00	2014	231	-18.93699	34.39538	NA	NA
TRSC-14-f-33265-1	bushbuck	2014-08-19 04:00:00	2014	231	-18.93717	34.39536	NA	NA
TRSC-14-f-33265-1	bushbuck	2014-08-19 05:01:00	2014	231	-18.93699	34.39521	NA	NA
TRSC-14-f-33265-1	bushbuck	2014-08-19 06:00:00	2014	231	-18.93699	34.39515	NA	NA
TRSC-14-f-33265-1	bushbuck	2014-08-19 07:01:00	2014	231	-18.93673	34.3953	NA	NA
TRSC-14-f-33265-1	bushbuck	2014-08-19 08:00:00	2014	231	-18.93589	34.39471	NA	NA
TRSC-14-f-33265-1	bushbuck	2014-08-19 09:00:00	2014	231	-18.93584	34.39433	NA	NA
TRSC-14-f-33265-1	bushbuck	2014-08-19 10:00:00	2014	231	-18.93513	34.39416	NA	NA
TRSC-14-f-33265-1	bushbuck	2014-08-19 11:00:00	2014	231	-18.93489	34.39432	NA	NA
TRSC-14-f-33265-1	bushbuck	2014-08-19 12:01:00	2014	231	-18.93478	34.39429	NA	NA
TRSC-14-f-33265-1	bushbuck	2014-08-19 13:00:00	2014	231	-18.93456	34.39421	NA	NA
TRSC-14-f-33265-1	bushbuck	2014-08-19 14:00:00	2014	231	-18.93452	34.39417	NA	NA
TRSC-14-f-33265-1	bushbuck	2014-08-19 15:00:00	2014	231	-18.93446	34.39421	NA	NA
TRSC-14-f-33265-1	bushbuck	2014-08-19 16:00:00	2014	231	-18.93456	34.39419	NA	NA
TRSC-14-f-33265-1	bushbuck	2014-08-19 17:00:00	2014	231	-18.93472	34.39638	NA	NA
TRSC-14-f-33265-1	bushbuck	2014-08-19 18:00:00	2014	231	-18.93487	34.39691	NA	NA
TRSC-14-f-33265-1	bushbuck	2014-08-19 19:00:00	2014	231	-18.93572	34.39622	NA	NA
TRSC-14-f-33265-1	bushbuck	2014-08-19 20:00:00	2014	231	-18.93573	34.39621	NA	NA
TRSC-14-f-33265-1	bushbuck	2014-08-19 21:00:00	2014	231	-18.93602	34.39611	NA	NA
TRSC-14-f-33265-1	bushbuck	2014-08-19 22:00:00	2014	231	-18.9362	34.39607	NA	NA
TRSC-14-f-33265-1	bushbuck	2014-08-19 23:00:00	2014	231	-18.93647	34.39585	NA	NA
TRSC-14-f-33265-1	bushbuck	2014-08-20 01:00:00	2014	232	-18.93731	34.39548	NA	NA
TRSC-14-f-33265-1	bushbuck	2014-08-20 02:00:00	2014	232	-18.9371	34.39577	NA	NA
TRSC-14-f-33265-1	bushbuck	2014-08-20 03:00:00	2014	232	-18.93719	34.39538	NA	NA
TRSC-14-f-33265-1	bushbuck	2014-08-20 04:01:00	2014	232	-18.93724	34.39513	NA	NA
TRSC-14-f-33265-1	bushbuck	2014-08-20 05:00:00	2014	232	-18.93756	34.39462	NA	NA
TRSC-14-f-33265-1	bushbuck	2014-08-20 06:00:00	2014	232	-18.93764	34.39453	NA	NA
TRSC-14-f-33265-1	bushbuck	2014-08-20 07:00:00	2014	232	-18.93791	34.39352	NA	NA
TRSC-14-f-33265-1	bushbuck	2014-08-20 08:00:00	2014	232	-18.93807	34.39321	NA	NA
TRSC-14-f-33265-1	bushbuck	2014-08-20 09:01:00	2014	232	-18.93792	34.39326	NA	NA
TRSC-14-f-33265-1	bushbuck	2014-08-20 10:00:00	2014	232	-18.93794	34.39289	NA	NA
TRSC-14-f-33265-1	bushbuck	2014-08-20 11:01:00	2014	232	-18.93791	34.39256	NA	NA
TRSC-14-f-33265-1	bushbuck	2014-08-20 12:00:00	2014	232	-18.93828	34.39225	NA	NA
TRSC-14-f-33265-1	bushbuck	2014-08-20 13:00:00	2014	232	-18.93807	34.39266	NA	NA
TRSC-14-f-33265-1	bushbuck	2014-08-20 14:00:00	2014	232	-18.93802	34.39259	NA	NA
TRSC-14-f-33265-1	bushbuck	2014-08-20 15:00:00	2014	232	-18.93796	34.39268	NA	NA
TRSC-14-f-33265-1	bushbuck	2014-08-20 16:00:00	2014	232	-18.93857	34.3927	NA	NA
TRSC-14-f-33265-1	bushbuck	2014-08-20 17:01:00	2014	232	-18.93922	34.39389	NA	NA
TRSC-14-f-33265-1	bushbuck	2014-08-20 18:01:00	2014	232	-18.94011	34.39112	NA	NA
TRSC-14-f-33265-1	bushbuck	2014-08-20 19:00:00	2014	232	-18.94016	34.39102	NA	NA
TRSC-14-f-33265-1	bushbuck	2014-08-20 20:00:00	2014	232	-18.94006	34.39107	NA	NA
TRSC-14-f-33265-1	bushbuck	2014-08-20 21:00:00	2014	232	-18.93932	34.39351	NA	NA
TRSC-14-f-33265-1	bushbuck	2014-08-20 22:00:00	2014	232	-18.93918	34.39375	NA	NA
TRSC-14-f-33265-1	bushbuck	2014-08-20 23:00:00	2014	232	-18.93926	34.39366	NA	NA
TRSC-14-f-33265-1	bushbuck	2014-08-21 01:00:00	2014	233	-18.9392	34.39344	NA	NA
TRSC-14-f-33265-1	bushbuck	2014-08-21 02:00:00	2014	233	-18.93927	34.39337	NA	NA
TRSC-14-f-33265-1	bushbuck	2014-08-21 03:00:00	2014	233	-18.93926	34.39361	NA	NA
TRSC-14-f-33265-1	bushbuck	2014-08-21 04:00:00	2014	233	-18.93915	34.39364	NA	NA
TRSC-14-f-33265-1	bushbuck	2014-08-21 05:02:00	2014	233	-18.93932	34.39394	NA	NA
TRSC-14-f-33265-1	bushbuck	2014-08-21 06:00:00	2014	233	-18.93924	34.39393	NA	NA
TRSC-14-f-33265-1	bushbuck	2014-08-21 07:00:00	2014	233	-18.93926	34.39361	NA	NA
TRSC-14-f-33265-1	bushbuck	2014-08-21 09:01:00	2014	233	-18.93912	34.39284	NA	NA
TRSC-14-f-33265-1	bushbuck	2014-08-21 10:00:00	2014	233	-18.93894	34.39262	NA	NA
TRSC-14-f-33265-1	bushbuck	2014-08-21 11:01:00	2014	233	-18.93831	34.39268	NA	NA
TRSC-14-f-33265-1	bushbuck	2014-08-21 12:00:00	2014	233	-18.93856	34.39321	NA	NA
TRSC-14-f-33265-1	bushbuck	2014-08-21 13:01:00	2014	233	-18.93862	34.39363	NA	NA
TRSC-14-f-33265-1	bushbuck	2014-08-21 14:00:00	2014	233	-18.93861	34.39357	NA	NA
TRSC-14-f-33265-1	bushbuck	2014-08-21 15:01:00	2014	233	-18.93861	34.3937	NA	NA
TRSC-14-f-33265-1	bushbuck	2014-08-21 16:00:00	2014	233	-18.93753	34.39441	NA	NA
TRSC-14-f-33265-1	bushbuck	2014-08-21 17:00:00	2014	233	-18.93763	34.39464	NA	NA
TRSC-14-f-33265-1	bushbuck	2014-08-21 18:00:00	2014	233	-18.93759	34.3955	NA	NA
TRSC-14-f-33265-1	bushbuck	2014-08-21 19:00:00	2014	233	-18.93833	34.39663	NA	NA
TRSC-14-f-33265-1	bushbuck	2014-08-21 20:01:00	2014	233	-18.93848	34.3969	NA	NA
TRSC-14-f-33265-1	bushbuck	2014-08-21 21:00:00	2014	233	-18.93791	34.39675	NA	NA
TRSC-14-f-33265-1	bushbuck	2014-08-21 22:00:00	2014	233	-18.93727	34.39681	NA	NA
TRSC-14-f-33265-1	bushbuck	2014-08-21 23:00:00	2014	233	-18.93709	34.39654	NA	NA
TRSC-14-f-33265-1	bushbuck	2014-08-22 01:00:00	2014	234	-18.93719	34.39549	NA	NA
TRSC-14-f-33265-1	bushbuck	2014-08-22 02:00:00	2014	234	-18.93727	34.39546	NA	NA
TRSC-14-f-33265-1	bushbuck	2014-08-22 03:00:00	2014	234	-18.93716	34.39506	NA	NA
TRSC-14-f-33265-1	bushbuck	2014-08-22 04:00:00	2014	234	-18.93703	34.39522	NA	NA
TRSC-14-f-33265-1	bushbuck	2014-08-22 05:01:00	2014	234	-18.93725	34.39515	NA	NA
TRSC-14-f-33265-1	bushbuck	2014-08-22 06:00:00	2014	234	-18.93713	34.39486	NA	NA
TRSC-14-f-33265-1	bushbuck	2014-08-22 07:00:00	2014	234	-18.93703	34.39482	NA	NA
TRSC-14-f-33265-1	bushbuck	2014-08-22 08:00:00	2014	234	-18.93686	34.39495	NA	NA
TRSC-14-f-33265-1	bushbuck	2014-08-22 09:02:00	2014	234	-18.93695	34.3947	NA	NA
TRSC-14-f-33265-1	bushbuck	2014-08-22 10:01:00	2014	234	-18.93694	34.39491	NA	NA
TRSC-14-f-33265-1	bushbuck	2014-08-22 11:02:00	2014	234	-18.93687	34.39484	NA	NA
TRSC-14-f-33265-1	bushbuck	2014-08-22 12:00:00	2014	234	-18.93711	34.39463	NA	NA
TRSC-14-f-33265-1	bushbuck	2014-08-22 13:00:00	2014	234	-18.93664	34.39485	NA	NA
TRSC-14-f-33265-1	bushbuck	2014-08-22 14:01:00	2014	234	-18.93718	34.39493	NA	NA
TRSC-14-f-33265-1	bushbuck	2014-08-22 15:00:00	2014	234	-18.93719	34.39484	NA	NA
TRSC-14-f-33265-1	bushbuck	2014-08-22 16:00:00	2014	234	-18.93733	34.39539	NA	NA
TRSC-14-f-33265-1	bushbuck	2014-08-22 17:01:00	2014	234	-18.93824	34.39646	NA	NA
TRSC-14-f-33265-1	bushbuck	2014-08-22 18:00:00	2014	234	-18.93945	34.3968	NA	NA
TRSC-14-f-33265-1	bushbuck	2014-08-22 19:01:00	2014	234	-18.94015	34.39599	NA	NA
TRSC-14-f-33265-1	bushbuck	2014-08-22 20:01:00	2014	234	-18.93954	34.3963	NA	NA
TRSC-14-f-33265-1	bushbuck	2014-08-22 21:00:00	2014	234	-18.93956	34.3961	NA	NA
TRSC-14-f-33265-1	bushbuck	2014-08-22 22:02:00	2014	234	-18.93939	34.39593	NA	NA
TRSC-14-f-33265-1	bushbuck	2014-08-22 23:00:00	2014	234	-18.93974	34.39646	NA	NA
TRSC-14-f-33265-1	bushbuck	2014-08-23 01:00:00	2014	235	-18.93977	34.39661	NA	NA
TRSC-14-f-33265-1	bushbuck	2014-08-23 02:00:00	2014	235	-18.9384	34.39662	NA	NA
TRSC-14-f-33265-1	bushbuck	2014-08-23 03:01:00	2014	235	-18.93818	34.39635	NA	NA
TRSC-14-f-33265-1	bushbuck	2014-08-23 04:00:00	2014	235	-18.93822	34.39645	NA	NA
TRSC-14-f-33265-1	bushbuck	2014-08-23 05:00:00	2014	235	-18.93811	34.39649	NA	NA
TRSC-14-f-33265-1	bushbuck	2014-08-23 06:01:00	2014	235	-18.93794	34.39669	NA	NA
TRSC-14-f-33265-1	bushbuck	2014-08-23 07:00:00	2014	235	-18.93754	34.39677	NA	NA
TRSC-14-f-33265-1	bushbuck	2014-08-23 08:01:00	2014	235	-18.93721	34.39686	NA	NA
TRSC-14-f-33265-1	bushbuck	2014-08-23 09:00:00	2014	235	-18.9369	34.39639	NA	NA
TRSC-14-f-33265-1	bushbuck	2014-08-23 10:01:00	2014	235	-18.93697	34.39627	NA	NA
TRSC-14-f-33265-1	bushbuck	2014-08-23 11:00:00	2014	235	-18.93668	34.39634	NA	NA
TRSC-14-f-33265-1	bushbuck	2014-08-23 12:00:00	2014	235	-18.93686	34.39564	NA	NA
TRSC-14-f-33265-1	bushbuck	2014-08-23 13:01:00	2014	235	-18.93673	34.39533	NA	NA
TRSC-14-f-33265-1	bushbuck	2014-08-23 14:00:00	2014	235	-18.93671	34.39533	NA	NA
TRSC-14-f-33265-1	bushbuck	2014-08-23 15:00:00	2014	235	-18.93671	34.3954	NA	NA
TRSC-14-f-33265-1	bushbuck	2014-08-23 16:01:00	2014	235	-18.93679	34.39557	NA	NA
TRSC-14-f-33265-1	bushbuck	2014-08-23 17:01:00	2014	235	-18.93695	34.39574	NA	NA
TRSC-14-f-33265-1	bushbuck	2014-08-23 18:00:00	2014	235	-18.93715	34.39588	NA	NA
TRSC-14-f-33265-1	bushbuck	2014-08-23 19:00:00	2014	235	-18.93727	34.39543	NA	NA
TRSC-14-f-33265-1	bushbuck	2014-08-23 20:00:00	2014	235	-18.93711	34.39558	NA	NA
TRSC-14-f-33265-1	bushbuck	2014-08-23 21:00:00	2014	235	-18.93709	34.39561	NA	NA
TRSC-14-f-33265-1	bushbuck	2014-08-23 22:00:00	2014	235	-18.93678	34.39531	NA	NA
TRSC-14-f-33265-1	bushbuck	2014-08-23 23:00:00	2014	235	-18.93671	34.39527	NA	NA
TRSC-14-f-33265-1	bushbuck	2014-08-24 00:01:00	2014	236	-18.93686	34.39578	NA	NA
TRSC-14-f-33265-1	bushbuck	2014-08-24 01:00:00	2014	236	-18.93686	34.3957	NA	NA
TRSC-14-f-33265-1	bushbuck	2014-08-24 02:01:00	2014	236	-18.93678	34.3958	NA	NA
TRSC-14-f-33265-1	bushbuck	2014-08-24 03:00:00	2014	236	-18.93673	34.39565	NA	NA
TRSC-14-f-33265-1	bushbuck	2014-08-24 04:01:00	2014	236	-18.93564	34.39603	NA	NA
TRSC-14-f-33265-1	bushbuck	2014-08-24 05:01:00	2014	236	-18.93515	34.39674	NA	NA
TRSC-14-f-33265-1	bushbuck	2014-08-24 06:01:00	2014	236	-18.9343	34.39718	NA	NA
TRSC-14-f-33265-1	bushbuck	2014-08-24 07:00:00	2014	236	-18.93435	34.39707	NA	NA
TRSC-14-f-33265-1	bushbuck	2014-08-24 08:02:00	2014	236	-18.93435	34.3967	NA	NA
TRSC-14-f-33265-1	bushbuck	2014-08-24 09:00:00	2014	236	-18.93437	34.39548	NA	NA
TRSC-14-f-33265-1	bushbuck	2014-08-24 10:01:00	2014	236	-18.93486	34.39471	NA	NA
TRSC-14-f-33265-1	bushbuck	2014-08-24 11:00:00	2014	236	-18.93484	34.39432	NA	NA
TRSC-14-f-33265-1	bushbuck	2014-08-24 12:00:00	2014	236	-18.93574	34.39383	NA	NA
TRSC-14-f-33265-1	bushbuck	2014-08-24 13:00:00	2014	236	-18.93575	34.39388	NA	NA
TRSC-14-f-33265-1	bushbuck	2014-08-24 14:00:00	2014	236	-18.93667	34.39486	NA	NA
TRSC-14-f-33265-1	bushbuck	2014-08-24 15:00:00	2014	236	-18.93712	34.39516	NA	NA
TRSC-14-f-33265-1	bushbuck	2014-08-24 16:01:00	2014	236	-18.93719	34.39517	NA	NA
TRSC-14-f-33265-1	bushbuck	2014-08-24 17:00:00	2014	236	-18.93694	34.39588	NA	NA
TRSC-14-f-33265-1	bushbuck	2014-08-24 18:00:00	2014	236	-18.93782	34.39681	NA	NA
TRSC-14-f-33265-1	bushbuck	2014-08-24 19:00:00	2014	236	-18.9383	34.3966	NA	NA
TRSC-14-f-33265-1	bushbuck	2014-08-24 20:00:00	2014	236	-18.93916	34.39665	NA	NA
TRSC-14-f-33265-1	bushbuck	2014-08-24 21:00:00	2014	236	-18.93974	34.39652	NA	NA
TRSC-14-f-33265-1	bushbuck	2014-08-24 22:01:00	2014	236	-18.93964	34.39676	NA	NA
TRSC-14-f-33265-1	bushbuck	2014-08-24 23:00:00	2014	236	-18.93976	34.39662	NA	NA
TRSC-14-f-33265-1	bushbuck	2014-08-25 01:00:00	2014	237	-18.94025	34.39575	NA	NA
TRSC-14-f-33265-1	bushbuck	2014-08-25 02:00:00	2014	237	-18.94017	34.39587	NA	NA
TRSC-14-f-33265-1	bushbuck	2014-08-25 03:00:00	2014	237	-18.94017	34.3959	NA	NA
TRSC-14-f-33265-1	bushbuck	2014-08-25 04:00:00	2014	237	-18.94021	34.39584	NA	NA
TRSC-14-f-33265-1	bushbuck	2014-08-25 05:00:00	2014	237	-18.94015	34.39572	NA	NA
TRSC-14-f-33265-1	bushbuck	2014-08-25 06:00:00	2014	237	-18.94041	34.39599	NA	NA
TRSC-14-f-33265-1	bushbuck	2014-08-25 07:00:00	2014	237	-18.94041	34.39558	NA	NA
TRSC-14-f-33265-1	bushbuck	2014-08-25 08:01:00	2014	237	-18.94039	34.39551	NA	NA
TRSC-14-f-33265-1	bushbuck	2014-08-25 09:00:00	2014	237	-18.93993	34.39631	NA	NA
TRSC-14-f-33265-1	bushbuck	2014-08-25 10:02:00	2014	237	-18.93975	34.39644	NA	NA
TRSC-14-f-33265-1	bushbuck	2014-08-25 11:00:00	2014	237	-18.93981	34.39665	NA	NA
TRSC-14-f-33265-1	bushbuck	2014-08-25 12:00:00	2014	237	-18.93985	34.39654	NA	NA
TRSC-14-f-33265-1	bushbuck	2014-08-25 13:00:00	2014	237	-18.9398	34.39654	NA	NA
TRSC-14-f-33265-1	bushbuck	2014-08-25 14:01:00	2014	237	-18.93955	34.39587	NA	NA
TRSC-14-f-33265-1	bushbuck	2014-08-25 15:02:00	2014	237	-18.93935	34.39564	NA	NA
TRSC-14-f-33265-1	bushbuck	2014-08-25 16:02:00	2014	237	-18.93945	34.39604	NA	NA
TRSC-14-f-33265-1	bushbuck	2014-08-25 17:00:00	2014	237	-18.9381	34.39652	NA	NA
TRSC-14-f-33265-1	bushbuck	2014-08-25 18:00:00	2014	237	-18.93786	34.39673	NA	NA
TRSC-14-f-33265-1	bushbuck	2014-08-25 19:00:00	2014	237	-18.93714	34.39664	NA	NA
TRSC-14-f-33265-1	bushbuck	2014-08-25 20:00:00	2014	237	-18.93675	34.39584	NA	NA
TRSC-14-f-33265-1	bushbuck	2014-08-25 21:00:00	2014	237	-18.93682	34.39562	NA	NA
TRSC-14-f-33265-1	bushbuck	2014-08-25 22:00:00	2014	237	-18.93686	34.39573	NA	NA
TRSC-14-f-33265-1	bushbuck	2014-08-25 23:00:00	2014	237	-18.93679	34.39567	NA	NA
TRSC-14-f-33265-1	bushbuck	2014-08-26 01:00:00	2014	238	-18.93692	34.39563	NA	NA
TRSC-14-f-33265-1	bushbuck	2014-08-26 02:00:00	2014	238	-18.93684	34.39566	NA	NA
TRSC-14-f-33265-1	bushbuck	2014-08-26 03:00:00	2014	238	-18.93676	34.39572	NA	NA
TRSC-14-f-33265-1	bushbuck	2014-08-26 04:00:00	2014	238	-18.93708	34.39566	NA	NA
TRSC-14-f-33265-1	bushbuck	2014-08-26 05:01:00	2014	238	-18.93708	34.39556	NA	NA
TRSC-14-f-33265-1	bushbuck	2014-08-26 06:00:00	2014	238	-18.93724	34.39584	NA	NA
TRSC-14-f-33265-1	bushbuck	2014-08-26 07:00:00	2014	238	-18.93742	34.39587	NA	NA
TRSC-14-f-33265-1	bushbuck	2014-08-26 08:03:00	2014	238	-18.93792	34.39667	NA	NA
TRSC-14-f-33265-1	bushbuck	2014-08-26 09:01:00	2014	238	-18.93796	34.39647	NA	NA
TRSC-14-f-33265-1	bushbuck	2014-08-26 10:00:00	2014	238	-18.93719	34.39584	NA	NA
TRSC-14-f-33265-1	bushbuck	2014-08-26 11:01:00	2014	238	-18.93674	34.39538	NA	NA
TRSC-14-f-33265-1	bushbuck	2014-08-26 12:00:00	2014	238	-18.93671	34.39536	NA	NA
TRSC-14-f-33265-1	bushbuck	2014-08-26 13:00:00	2014	238	-18.93676	34.39562	NA	NA
TRSC-14-f-33265-1	bushbuck	2014-08-26 14:00:00	2014	238	-18.93678	34.3957	NA	NA
TRSC-14-f-33265-1	bushbuck	2014-08-26 15:00:00	2014	238	-18.93683	34.39539	NA	NA
TRSC-14-f-33265-1	bushbuck	2014-08-26 16:00:00	2014	238	-18.93677	34.39578	NA	NA
TRSC-14-f-33265-1	bushbuck	2014-08-26 17:01:00	2014	238	-18.93719	34.39687	NA	NA
TRSC-14-f-33265-1	bushbuck	2014-08-26 18:00:00	2014	238	-18.93803	34.39669	NA	NA
TRSC-14-f-33265-1	bushbuck	2014-08-26 19:00:00	2014	238	-18.93856	34.39669	NA	NA
TRSC-14-f-33265-1	bushbuck	2014-08-26 20:00:00	2014	238	-18.93851	34.39675	NA	NA
TRSC-14-f-33265-1	bushbuck	2014-08-26 21:01:00	2014	238	-18.93872	34.39675	NA	NA
TRSC-14-f-33265-1	bushbuck	2014-08-26 22:00:00	2014	238	-18.93775	34.39683	NA	NA
TRSC-14-f-33265-1	bushbuck	2014-08-26 23:00:00	2014	238	-18.93762	34.39553	NA	NA
TRSC-14-f-33265-1	bushbuck	2014-08-27 01:00:00	2014	239	-18.93757	34.39554	NA	NA
TRSC-14-f-33265-1	bushbuck	2014-08-27 02:00:00	2014	239	-18.93758	34.3956	NA	NA
TRSC-14-f-33265-1	bushbuck	2014-08-27 03:00:00	2014	239	-18.9375	34.39543	NA	NA
TRSC-14-f-33265-1	bushbuck	2014-08-27 04:00:00	2014	239	-18.9375	34.39569	NA	NA
TRSC-14-f-33265-1	bushbuck	2014-08-27 05:00:00	2014	239	-18.93745	34.39547	NA	NA
TRSC-14-f-33265-1	bushbuck	2014-08-27 06:00:00	2014	239	-18.93771	34.39526	NA	NA
TRSC-14-f-33265-1	bushbuck	2014-08-27 07:00:00	2014	239	-18.93783	34.39533	NA	NA
TRSC-14-f-33265-1	bushbuck	2014-08-27 08:00:00	2014	239	-18.93794	34.39525	NA	NA
TRSC-14-f-33265-1	bushbuck	2014-08-27 09:01:00	2014	239	-18.93721	34.39536	NA	NA
TRSC-14-f-33265-1	bushbuck	2014-08-27 10:00:00	2014	239	-18.93672	34.39545	NA	NA
TRSC-14-f-33265-1	bushbuck	2014-08-27 11:00:00	2014	239	-18.9368	34.39528	NA	NA
TRSC-14-f-33265-1	bushbuck	2014-08-27 12:00:00	2014	239	-18.93664	34.39481	NA	NA
TRSC-14-f-33265-1	bushbuck	2014-08-27 13:00:00	2014	239	-18.93666	34.39491	NA	NA
TRSC-14-f-33265-1	bushbuck	2014-08-27 14:00:00	2014	239	-18.93639	34.395	NA	NA
TRSC-14-f-33265-1	bushbuck	2014-08-27 15:00:00	2014	239	-18.93644	34.39495	NA	NA
TRSC-14-f-33265-1	bushbuck	2014-08-27 16:00:00	2014	239	-18.93623	34.39562	NA	NA
TRSC-14-f-33265-1	bushbuck	2014-08-27 17:01:00	2014	239	-18.93433	34.39721	NA	NA
TRSC-14-f-33265-1	bushbuck	2014-08-27 18:00:00	2014	239	-18.9352	34.39639	NA	NA
TRSC-14-f-33265-1	bushbuck	2014-08-27 19:01:00	2014	239	-18.93641	34.39583	NA	NA
TRSC-14-f-33265-1	bushbuck	2014-08-27 20:00:00	2014	239	-18.9368	34.3959	NA	NA
TRSC-14-f-33265-1	bushbuck	2014-08-27 21:00:00	2014	239	-18.93684	34.39575	NA	NA
TRSC-14-f-33265-1	bushbuck	2014-08-27 22:00:00	2014	239	-18.93679	34.39554	NA	NA
TRSC-14-f-33265-1	bushbuck	2014-08-27 23:00:00	2014	239	-18.93686	34.39573	NA	NA
TRSC-14-f-33265-1	bushbuck	2014-08-28 01:01:00	2014	240	-18.93668	34.39596	NA	NA
TRSC-14-f-33265-1	bushbuck	2014-08-28 02:00:00	2014	240	-18.93716	34.3959	NA	NA
TRSC-14-f-33265-1	bushbuck	2014-08-28 03:00:00	2014	240	-18.9375	34.39567	NA	NA
TRSC-14-f-33265-1	bushbuck	2014-08-28 04:00:00	2014	240	-18.93783	34.39573	NA	NA
TRSC-14-f-33265-1	bushbuck	2014-08-28 05:01:00	2014	240	-18.93789	34.39559	NA	NA
TRSC-14-f-33265-1	bushbuck	2014-08-28 06:00:00	2014	240	-18.93788	34.3953	NA	NA
TRSC-14-f-33265-1	bushbuck	2014-08-28 07:00:00	2014	240	-18.93787	34.3953	NA	NA
TRSC-14-f-33265-1	bushbuck	2014-08-28 08:03:00	2014	240	-18.93791	34.39533	NA	NA
TRSC-14-f-33265-1	bushbuck	2014-08-28 09:01:00	2014	240	-18.93799	34.39516	NA	NA
TRSC-14-f-33265-1	bushbuck	2014-08-28 10:00:00	2014	240	-18.93742	34.39499	NA	NA
TRSC-14-f-33265-1	bushbuck	2014-08-28 11:00:00	2014	240	-18.93713	34.39516	NA	NA
TRSC-14-f-33265-1	bushbuck	2014-08-28 12:01:00	2014	240	-18.93716	34.3954	NA	NA
TRSC-14-f-33265-1	bushbuck	2014-08-28 13:00:00	2014	240	-18.93684	34.39516	NA	NA
TRSC-14-f-33265-1	bushbuck	2014-08-28 14:01:00	2014	240	-18.93641	34.39514	NA	NA
TRSC-14-f-33265-1	bushbuck	2014-08-28 15:00:00	2014	240	-18.93645	34.39512	NA	NA
TRSC-14-f-33265-1	bushbuck	2014-08-28 16:01:00	2014	240	-18.93664	34.39539	NA	NA
TRSC-14-f-33265-1	bushbuck	2014-08-28 17:00:00	2014	240	-18.93771	34.3968	NA	NA
TRSC-14-f-33265-1	bushbuck	2014-08-28 18:00:00	2014	240	-18.93829	34.39666	NA	NA
TRSC-14-f-33265-1	bushbuck	2014-08-28 19:00:00	2014	240	-18.93955	34.39669	NA	NA
TRSC-14-f-33265-1	bushbuck	2014-08-28 20:00:00	2014	240	-18.93998	34.39612	NA	NA
TRSC-14-f-33265-1	bushbuck	2014-08-28 21:00:00	2014	240	-18.93988	34.39636	NA	NA
TRSC-14-f-33265-1	bushbuck	2014-08-28 22:00:00	2014	240	-18.93979	34.39665	NA	NA
TRSC-14-f-33265-1	bushbuck	2014-08-28 23:00:00	2014	240	-18.93968	34.39674	NA	NA
TRSC-14-f-33265-1	bushbuck	2014-08-29 01:00:00	2014	241	-18.93971	34.3969	NA	NA
TRSC-14-f-33265-1	bushbuck	2014-08-29 02:00:00	2014	241	-18.93966	34.39691	NA	NA
TRSC-14-f-33265-1	bushbuck	2014-08-29 03:00:00	2014	241	-18.93964	34.39692	NA	NA
TRSC-14-f-33265-1	bushbuck	2014-08-29 04:00:00	2014	241	-18.9395	34.39712	NA	NA
TRSC-14-f-33265-1	bushbuck	2014-08-29 05:00:00	2014	241	-18.93834	34.39665	NA	NA
TRSC-14-f-33265-1	bushbuck	2014-08-29 06:00:00	2014	241	-18.93818	34.39651	NA	NA
TRSC-14-f-33265-1	bushbuck	2014-08-29 07:00:00	2014	241	-18.93826	34.39658	NA	NA
TRSC-14-f-33265-1	bushbuck	2014-08-29 08:00:00	2014	241	-18.93742	34.39615	NA	NA
TRSC-14-f-33265-1	bushbuck	2014-08-29 09:00:00	2014	241	-18.93707	34.39555	NA	NA
TRSC-14-f-33265-1	bushbuck	2014-08-29 10:00:00	2014	241	-18.93717	34.39541	NA	NA
TRSC-14-f-33265-1	bushbuck	2014-08-29 11:00:00	2014	241	-18.93711	34.39543	NA	NA
TRSC-14-f-33265-1	bushbuck	2014-08-29 12:00:00	2014	241	-18.93705	34.39544	NA	NA
TRSC-14-f-33265-1	bushbuck	2014-08-29 13:00:00	2014	241	-18.93725	34.39485	NA	NA
TRSC-14-f-33265-1	bushbuck	2014-08-29 14:00:00	2014	241	-18.93708	34.39496	NA	NA
TRSC-14-f-33265-1	bushbuck	2014-08-29 15:00:00	2014	241	-18.9371	34.39483	NA	NA
TRSC-14-f-33265-1	bushbuck	2014-08-29 16:00:00	2014	241	-18.93797	34.39649	NA	NA
TRSC-14-f-33265-1	bushbuck	2014-08-29 17:00:00	2014	241	-18.93815	34.3971	NA	NA
TRSC-14-f-33265-1	bushbuck	2014-08-29 18:00:00	2014	241	-18.93893	34.39849	NA	NA
TRSC-14-f-33265-1	bushbuck	2014-08-29 19:00:00	2014	241	-18.93896	34.39851	NA	NA
TRSC-14-f-33265-1	bushbuck	2014-08-29 20:00:00	2014	241	-18.939	34.39857	NA	NA
TRSC-14-f-33265-1	bushbuck	2014-08-29 21:01:00	2014	241	-18.9395	34.3972	NA	NA
TRSC-14-f-33265-1	bushbuck	2014-08-29 22:00:00	2014	241	-18.93841	34.39654	NA	NA
TRSC-14-f-33265-1	bushbuck	2014-08-29 23:00:00	2014	241	-18.93841	34.39675	NA	NA
TRSC-14-f-33265-1	bushbuck	2014-08-30 01:00:00	2014	242	-18.93836	34.39688	NA	NA
TRSC-14-f-33265-1	bushbuck	2014-08-30 02:00:00	2014	242	-18.93832	34.39641	NA	NA
TRSC-14-f-33265-1	bushbuck	2014-08-30 03:00:00	2014	242	-18.93838	34.39649	NA	NA
TRSC-14-f-33265-1	bushbuck	2014-08-30 04:02:00	2014	242	-18.93783	34.39674	NA	NA
TRSC-14-f-33265-1	bushbuck	2014-08-30 05:00:00	2014	242	-18.93761	34.39683	NA	NA
TRSC-14-f-33265-1	bushbuck	2014-08-30 06:00:00	2014	242	-18.93755	34.39669	NA	NA
TRSC-14-f-33265-1	bushbuck	2014-08-30 07:01:00	2014	242	-18.9374	34.39694	NA	NA
TRSC-14-f-33265-1	bushbuck	2014-08-30 08:00:00	2014	242	-18.93753	34.39675	NA	NA
TRSC-14-f-33265-1	bushbuck	2014-08-30 09:00:00	2014	242	-18.93775	34.39683	NA	NA
TRSC-14-f-33265-1	bushbuck	2014-08-30 10:00:00	2014	242	-18.9373	34.3965	NA	NA
TRSC-14-f-33265-1	bushbuck	2014-08-30 11:00:00	2014	242	-18.93722	34.39622	NA	NA
TRSC-14-f-33265-1	bushbuck	2014-08-30 12:00:00	2014	242	-18.93684	34.39565	NA	NA
TRSC-14-f-33265-1	bushbuck	2014-08-30 13:00:00	2014	242	-18.93674	34.3953	NA	NA
TRSC-14-f-33265-1	bushbuck	2014-08-30 14:00:00	2014	242	-18.93678	34.3953	NA	NA
TRSC-14-f-33265-1	bushbuck	2014-08-30 15:00:00	2014	242	-18.93676	34.39527	NA	NA
TRSC-14-f-33265-1	bushbuck	2014-08-30 16:00:00	2014	242	-18.93684	34.39558	NA	NA
TRSC-14-f-33265-1	bushbuck	2014-08-30 17:02:00	2014	242	-18.93653	34.39555	NA	NA
TRSC-14-f-33265-1	bushbuck	2014-08-30 18:01:00	2014	242	-18.93692	34.39588	NA	NA
TRSC-14-f-33265-1	bushbuck	2014-08-30 19:00:00	2014	242	-18.93674	34.39579	NA	NA
TRSC-14-f-33265-1	bushbuck	2014-08-30 20:00:00	2014	242	-18.93681	34.39561	NA	NA
TRSC-14-f-33265-1	bushbuck	2014-08-30 21:00:00	2014	242	-18.93665	34.39535	NA	NA
TRSC-14-f-33265-1	bushbuck	2014-08-30 22:01:00	2014	242	-18.93681	34.3957	NA	NA
TRSC-14-f-33265-1	bushbuck	2014-08-30 23:00:00	2014	242	-18.93681	34.39579	NA	NA
TRSC-14-f-33265-1	bushbuck	2014-08-31 01:00:00	2014	243	-18.93681	34.39574	NA	NA
TRSC-14-f-33265-1	bushbuck	2014-08-31 02:00:00	2014	243	-18.93684	34.39575	NA	NA
TRSC-14-f-33265-1	bushbuck	2014-08-31 03:02:00	2014	243	-18.93715	34.39585	NA	NA
TRSC-14-f-33265-1	bushbuck	2014-08-31 04:00:00	2014	243	-18.93737	34.39592	NA	NA
TRSC-14-f-33265-1	bushbuck	2014-08-31 05:00:00	2014	243	-18.9374	34.39588	NA	NA
TRSC-14-f-33265-1	bushbuck	2014-08-31 06:00:00	2014	243	-18.93734	34.39581	NA	NA
TRSC-14-f-33265-1	bushbuck	2014-08-31 07:00:00	2014	243	-18.93731	34.39588	NA	NA
TRSC-14-f-33265-1	bushbuck	2014-08-31 08:00:00	2014	243	-18.93768	34.39699	NA	NA
TRSC-14-f-33265-1	bushbuck	2014-08-31 09:01:00	2014	243	-18.93787	34.39661	NA	NA
TRSC-14-f-33265-1	bushbuck	2014-08-31 10:00:00	2014	243	-18.93827	34.39657	NA	NA
TRSC-14-f-33265-1	bushbuck	2014-08-31 11:01:00	2014	243	-18.93659	34.39538	NA	NA
TRSC-14-f-33265-1	bushbuck	2014-08-31 12:01:00	2014	243	-18.93693	34.39538	NA	NA
TRSC-14-f-33265-1	bushbuck	2014-08-31 13:00:00	2014	243	-18.93663	34.39554	NA	NA
TRSC-14-f-33265-1	bushbuck	2014-08-31 14:00:00	2014	243	-18.93677	34.3955	NA	NA
TRSC-14-f-33265-1	bushbuck	2014-08-31 15:01:00	2014	243	-18.93679	34.39574	NA	NA
TRSC-14-f-33265-1	bushbuck	2014-08-31 16:01:00	2014	243	-18.93707	34.39558	NA	NA
TRSC-14-f-33265-1	bushbuck	2014-08-31 17:00:00	2014	243	-18.93793	34.39655	NA	NA
TRSC-14-f-33265-1	bushbuck	2014-08-31 18:00:00	2014	243	-18.93872	34.39683	NA	NA
TRSC-14-f-33265-1	bushbuck	2014-08-31 19:01:00	2014	243	-18.93859	34.39665	NA	NA
TRSC-14-f-33265-1	bushbuck	2014-08-31 20:00:00	2014	243	-18.93839	34.39699	NA	NA
TRSC-14-f-33265-1	bushbuck	2014-08-31 21:00:00	2014	243	-18.9386	34.3968	NA	NA
TRSC-14-f-33265-1	bushbuck	2014-08-31 22:00:00	2014	243	-18.9386	34.39669	NA	NA
TRSC-14-f-33265-1	bushbuck	2014-08-31 23:00:00	2014	243	-18.93875	34.39657	NA	NA
TRSC-14-f-33265-1	bushbuck	2014-09-01 01:00:00	2014	244	-18.93877	34.39657	NA	NA
TRSC-14-f-33265-1	bushbuck	2014-09-01 02:00:00	2014	244	-18.93885	34.39657	NA	NA
TRSC-14-f-33265-1	bushbuck	2014-09-01 03:00:00	2014	244	-18.93865	34.39669	NA	NA
TRSC-14-f-33265-1	bushbuck	2014-09-01 04:00:00	2014	244	-18.93873	34.39675	NA	NA
TRSC-14-f-33265-1	bushbuck	2014-09-01 05:00:00	2014	244	-18.93864	34.39673	NA	NA
TRSC-14-f-33265-1	bushbuck	2014-09-01 06:00:00	2014	244	-18.93849	34.39684	NA	NA
TRSC-14-f-33265-1	bushbuck	2014-09-01 07:01:00	2014	244	-18.93806	34.39669	NA	NA
TRSC-14-f-33265-1	bushbuck	2014-09-01 08:01:00	2014	244	-18.93795	34.39674	NA	NA
TRSC-14-f-33265-1	bushbuck	2014-09-01 09:00:00	2014	244	-18.93802	34.39664	NA	NA
TRSC-14-f-33265-1	bushbuck	2014-09-01 10:03:00	2014	244	-18.93791	34.39666	NA	NA
TRSC-14-f-33265-1	bushbuck	2014-09-01 11:00:00	2014	244	-18.93724	34.39616	NA	NA
TRSC-14-f-33265-1	bushbuck	2014-09-01 12:01:00	2014	244	-18.93685	34.3956	NA	NA
TRSC-14-f-33265-1	bushbuck	2014-09-01 13:00:00	2014	244	-18.93696	34.39522	NA	NA
TRSC-14-f-33265-1	bushbuck	2014-09-01 14:00:00	2014	244	-18.93667	34.39525	NA	NA
TRSC-14-f-33265-1	bushbuck	2014-09-01 16:01:00	2014	244	-18.93659	34.39532	NA	NA
TRSC-14-f-33265-1	bushbuck	2014-09-01 17:00:00	2014	244	-18.93648	34.39596	NA	NA
TRSC-14-f-33265-1	bushbuck	2014-09-01 18:02:00	2014	244	-18.93687	34.39575	NA	NA
TRSC-14-f-33265-1	bushbuck	2014-09-01 19:00:00	2014	244	-18.93711	34.39629	NA	NA
TRSC-14-f-33265-1	bushbuck	2014-09-01 20:00:00	2014	244	-18.93717	34.39682	NA	NA
TRSC-14-f-33265-1	bushbuck	2014-09-01 21:00:00	2014	244	-18.93715	34.39677	NA	NA
TRSC-14-f-33265-1	bushbuck	2014-09-01 22:00:00	2014	244	-18.93711	34.39695	NA	NA
TRSC-14-f-33265-1	bushbuck	2014-09-01 23:00:00	2014	244	-18.93724	34.39672	NA	NA
TRSC-14-f-33265-1	bushbuck	2014-09-02 01:00:00	2014	245	-18.93836	34.39662	NA	NA
TRSC-14-f-33265-1	bushbuck	2014-09-02 02:00:00	2014	245	-18.93869	34.39657	NA	NA
TRSC-14-f-33265-1	bushbuck	2014-09-02 03:00:00	2014	245	-18.93878	34.39658	NA	NA
TRSC-14-f-33265-1	bushbuck	2014-09-02 04:01:00	2014	245	-18.93881	34.39653	NA	NA
TRSC-14-f-33265-1	bushbuck	2014-09-02 05:00:00	2014	245	-18.93884	34.39663	NA	NA
TRSC-14-f-33265-1	bushbuck	2014-09-02 06:00:00	2014	245	-18.93878	34.39673	NA	NA
TRSC-14-f-33265-1	bushbuck	2014-09-02 07:02:00	2014	245	-18.93789	34.39675	NA	NA
TRSC-14-f-33265-1	bushbuck	2014-09-02 08:01:00	2014	245	-18.93784	34.39657	NA	NA
TRSC-14-f-33265-1	bushbuck	2014-09-02 09:01:00	2014	245	-18.93694	34.39582	NA	NA
TRSC-14-f-33265-1	bushbuck	2014-09-02 10:00:00	2014	245	-18.93687	34.39569	NA	NA
TRSC-14-f-33265-1	bushbuck	2014-09-02 11:00:00	2014	245	-18.93683	34.39566	NA	NA
TRSC-14-f-33265-1	bushbuck	2014-09-02 12:00:00	2014	245	-18.93675	34.39532	NA	NA
TRSC-14-f-33265-1	bushbuck	2014-09-02 13:00:00	2014	245	-18.93676	34.3952	NA	NA
TRSC-14-f-33265-1	bushbuck	2014-09-02 14:00:00	2014	245	-18.93676	34.3953	NA	NA
TRSC-14-f-33265-1	bushbuck	2014-09-02 15:02:00	2014	245	-18.93802	34.39582	NA	NA
TRSC-14-f-33265-1	bushbuck	2014-09-02 16:01:00	2014	245	-18.93786	34.39583	NA	NA
TRSC-14-f-33265-1	bushbuck	2014-09-02 17:00:00	2014	245	-18.93738	34.39685	NA	NA
TRSC-14-f-33265-1	bushbuck	2014-09-02 18:00:00	2014	245	-18.93754	34.39687	NA	NA
TRSC-14-f-33265-1	bushbuck	2014-09-02 19:00:00	2014	245	-18.9375	34.39695	NA	NA
TRSC-14-f-33265-1	bushbuck	2014-09-02 20:00:00	2014	245	-18.93731	34.39669	NA	NA
TRSC-14-f-33265-1	bushbuck	2014-09-02 21:00:00	2014	245	-18.93757	34.39683	NA	NA
TRSC-14-f-33265-1	bushbuck	2014-09-02 22:00:00	2014	245	-18.93758	34.39682	NA	NA
TRSC-14-f-33265-1	bushbuck	2014-09-02 23:00:00	2014	245	-18.93802	34.39678	NA	NA
TRSC-14-f-33265-1	bushbuck	2014-09-03 01:00:00	2014	246	-18.9376	34.3966	NA	NA
TRSC-14-f-33265-1	bushbuck	2014-09-03 02:00:00	2014	246	-18.93748	34.39676	NA	NA
TRSC-14-f-33265-1	bushbuck	2014-09-03 03:00:00	2014	246	-18.93729	34.3962	NA	NA
TRSC-14-f-33265-1	bushbuck	2014-09-03 04:00:00	2014	246	-18.93721	34.39632	NA	NA
TRSC-14-f-33265-1	bushbuck	2014-09-03 05:00:00	2014	246	-18.93731	34.39614	NA	NA
TRSC-14-f-33265-1	bushbuck	2014-09-03 06:00:00	2014	246	-18.93722	34.3958	NA	NA
TRSC-14-f-33265-1	bushbuck	2014-09-03 07:01:00	2014	246	-18.93718	34.39584	NA	NA
TRSC-14-f-33265-1	bushbuck	2014-09-03 08:01:00	2014	246	-18.93669	34.39534	NA	NA
TRSC-14-f-33265-1	bushbuck	2014-09-03 09:02:00	2014	246	-18.93681	34.39546	NA	NA
TRSC-14-f-33265-1	bushbuck	2014-09-03 11:01:00	2014	246	-18.93667	34.39558	NA	NA
TRSC-14-f-33265-1	bushbuck	2014-09-03 12:00:00	2014	246	-18.93686	34.39569	NA	NA
TRSC-14-f-33265-1	bushbuck	2014-09-03 13:01:00	2014	246	-18.93688	34.39565	NA	NA
TRSC-14-f-33265-1	bushbuck	2014-09-03 14:00:00	2014	246	-18.93692	34.39568	NA	NA
TRSC-14-f-33265-1	bushbuck	2014-09-03 15:00:00	2014	246	-18.9367	34.39532	NA	NA
TRSC-14-f-33265-1	bushbuck	2014-09-03 16:00:00	2014	246	-18.93662	34.39519	NA	NA
TRSC-14-f-33265-1	bushbuck	2014-09-03 17:00:00	2014	246	-18.93714	34.396	NA	NA
TRSC-14-f-33265-1	bushbuck	2014-09-03 18:00:00	2014	246	-18.938	34.3967	NA	NA
TRSC-14-f-33265-1	bushbuck	2014-09-03 19:00:00	2014	246	-18.9377	34.39645	NA	NA
TRSC-14-f-33265-1	bushbuck	2014-09-03 20:00:00	2014	246	-18.93688	34.39575	NA	NA
TRSC-14-f-33265-1	bushbuck	2014-09-03 21:00:00	2014	246	-18.93692	34.39554	NA	NA
TRSC-14-f-33265-1	bushbuck	2014-09-03 22:00:00	2014	246	-18.93685	34.39566	NA	NA
TRSC-14-f-33265-1	bushbuck	2014-09-03 23:00:00	2014	246	-18.93684	34.39579	NA	NA
TRSC-14-f-33265-1	bushbuck	2014-09-04 01:00:00	2014	247	-18.93719	34.39529	NA	NA
TRSC-14-f-33265-1	bushbuck	2014-09-04 02:00:00	2014	247	-18.9372	34.395	NA	NA
TRSC-14-f-33265-1	bushbuck	2014-09-04 03:01:00	2014	247	-18.93708	34.39494	NA	NA
TRSC-14-f-33265-1	bushbuck	2014-09-04 04:00:00	2014	247	-18.93699	34.39486	NA	NA
TRSC-14-f-33265-1	bushbuck	2014-09-04 05:00:00	2014	247	-18.93705	34.39492	NA	NA
TRSC-14-f-33265-1	bushbuck	2014-09-04 06:00:00	2014	247	-18.93708	34.39501	NA	NA
TRSC-14-f-33265-1	bushbuck	2014-09-04 07:00:00	2014	247	-18.93699	34.39469	NA	NA
TRSC-14-f-33265-1	bushbuck	2014-09-04 08:00:00	2014	247	-18.93705	34.39472	NA	NA
TRSC-14-f-33265-1	bushbuck	2014-09-04 09:00:00	2014	247	-18.93584	34.394	NA	NA
TRSC-14-f-33265-1	bushbuck	2014-09-04 10:00:00	2014	247	-18.93579	34.39402	NA	NA
TRSC-14-f-33265-1	bushbuck	2014-09-04 11:00:00	2014	247	-18.9356	34.3942	NA	NA
TRSC-14-f-33265-1	bushbuck	2014-09-04 12:01:00	2014	247	-18.93506	34.39479	NA	NA
TRSC-14-f-33265-1	bushbuck	2014-09-04 13:00:00	2014	247	-18.93514	34.39471	NA	NA
TRSC-14-f-33265-1	bushbuck	2014-09-04 14:02:00	2014	247	-18.93506	34.39485	NA	NA
TRSC-14-f-33265-1	bushbuck	2014-09-04 15:01:00	2014	247	-18.93499	34.39505	NA	NA
TRSC-14-f-33265-1	bushbuck	2014-09-04 16:00:00	2014	247	-18.93577	34.39564	NA	NA
TRSC-14-f-33265-1	bushbuck	2014-09-04 17:00:00	2014	247	-18.93689	34.39549	NA	NA
TRSC-14-f-33265-1	bushbuck	2014-09-04 18:00:00	2014	247	-18.93689	34.39574	NA	NA
TRSC-14-f-33265-1	bushbuck	2014-09-04 19:00:00	2014	247	-18.93698	34.39574	NA	NA
TRSC-14-f-33265-1	bushbuck	2014-09-04 20:00:00	2014	247	-18.93682	34.39602	NA	NA
TRSC-14-f-33265-1	bushbuck	2014-09-04 21:00:00	2014	247	-18.9365	34.39597	NA	NA
TRSC-14-f-33265-1	bushbuck	2014-09-04 22:00:00	2014	247	-18.93625	34.39584	NA	NA
TRSC-14-f-33265-1	bushbuck	2014-09-04 23:00:00	2014	247	-18.93651	34.39564	NA	NA
TRSC-14-f-33265-1	bushbuck	2014-09-05 01:00:00	2014	248	-18.9363	34.39591	NA	NA
TRSC-14-f-33265-1	bushbuck	2014-09-05 02:00:00	2014	248	-18.93559	34.39636	NA	NA
TRSC-14-f-33265-1	bushbuck	2014-09-05 03:00:00	2014	248	-18.93568	34.39628	NA	NA
TRSC-14-f-33265-1	bushbuck	2014-09-05 04:00:00	2014	248	-18.93564	34.39624	NA	NA
TRSC-14-f-33265-1	bushbuck	2014-09-05 05:01:00	2014	248	-18.93535	34.39621	NA	NA
TRSC-14-f-33265-1	bushbuck	2014-09-05 06:00:00	2014	248	-18.93545	34.39622	NA	NA
TRSC-14-f-33265-1	bushbuck	2014-09-05 07:02:00	2014	248	-18.93536	34.39638	NA	NA
TRSC-14-f-33265-1	bushbuck	2014-09-05 08:00:00	2014	248	-18.93546	34.39634	NA	NA
TRSC-14-f-33265-1	bushbuck	2014-09-05 09:00:00	2014	248	-18.93519	34.3964	NA	NA
TRSC-14-f-33265-1	bushbuck	2014-09-05 10:00:00	2014	248	-18.93373	34.39744	NA	NA
TRSC-14-f-33265-1	bushbuck	2014-09-05 11:00:00	2014	248	-18.93405	34.39712	NA	NA
TRSC-14-f-33265-1	bushbuck	2014-09-05 12:00:00	2014	248	-18.93411	34.39714	NA	NA
TRSC-14-f-33265-1	bushbuck	2014-09-05 13:00:00	2014	248	-18.93412	34.39729	NA	NA
TRSC-14-f-33265-1	bushbuck	2014-09-05 14:00:00	2014	248	-18.93418	34.39717	NA	NA
TRSC-14-f-33265-1	bushbuck	2014-09-05 15:01:00	2014	248	-18.93548	34.3963	NA	NA
TRSC-14-f-33265-1	bushbuck	2014-09-05 16:00:00	2014	248	-18.9355	34.39631	NA	NA
TRSC-14-f-33265-1	bushbuck	2014-09-05 17:00:00	2014	248	-18.93552	34.3955	NA	NA
TRSC-14-f-33265-1	bushbuck	2014-09-05 18:00:00	2014	248	-18.93554	34.39564	NA	NA
TRSC-14-f-33265-1	bushbuck	2014-09-05 19:00:00	2014	248	-18.93514	34.39562	NA	NA
TRSC-14-f-33265-1	bushbuck	2014-09-05 20:00:00	2014	248	-18.93467	34.3953	NA	NA
TRSC-14-f-33265-1	bushbuck	2014-09-05 21:00:00	2014	248	-18.93483	34.3949	NA	NA
TRSC-14-f-33265-1	bushbuck	2014-09-05 22:00:00	2014	248	-18.93481	34.39498	NA	NA
TRSC-14-f-33265-1	bushbuck	2014-09-05 23:00:00	2014	248	-18.93485	34.39486	NA	NA
TRSC-14-f-33265-1	bushbuck	2014-09-06 01:00:00	2014	249	-18.93499	34.39453	NA	NA
TRSC-14-f-33265-1	bushbuck	2014-09-06 02:00:00	2014	249	-18.93493	34.3949	NA	NA
TRSC-14-f-33265-1	bushbuck	2014-09-06 03:00:00	2014	249	-18.93488	34.39491	NA	NA
TRSC-14-f-33265-1	bushbuck	2014-09-06 04:00:00	2014	249	-18.93502	34.39503	NA	NA
TRSC-14-f-33265-1	bushbuck	2014-09-06 05:00:00	2014	249	-18.93507	34.39489	NA	NA
TRSC-14-f-33265-1	bushbuck	2014-09-06 06:00:00	2014	249	-18.93504	34.39491	NA	NA
TRSC-14-f-33265-1	bushbuck	2014-09-06 07:00:00	2014	249	-18.93501	34.39451	NA	NA
TRSC-14-f-33265-1	bushbuck	2014-09-06 08:00:00	2014	249	-18.9351	34.39406	NA	NA
TRSC-14-f-33265-1	bushbuck	2014-09-06 09:01:00	2014	249	-18.93545	34.3931	NA	NA
TRSC-14-f-33265-1	bushbuck	2014-09-06 10:00:00	2014	249	-18.93635	34.39298	NA	NA
TRSC-14-f-33265-1	bushbuck	2014-09-06 13:01:00	2014	249	-18.93668	34.39345	NA	NA
TRSC-14-f-33265-1	bushbuck	2014-09-06 14:00:00	2014	249	-18.93674	34.39344	NA	NA
TRSC-14-f-33265-1	bushbuck	2014-09-06 15:01:00	2014	249	-18.93715	34.39473	NA	NA
TRSC-14-f-33265-1	bushbuck	2014-09-06 16:00:00	2014	249	-18.9372	34.39472	NA	NA
TRSC-14-f-33265-1	bushbuck	2014-09-06 17:00:00	2014	249	-18.93715	34.39492	NA	NA
TRSC-14-f-33265-1	bushbuck	2014-09-06 18:00:00	2014	249	-18.93775	34.39442	NA	NA
TRSC-14-f-33265-1	bushbuck	2014-09-06 19:00:00	2014	249	-18.93783	34.39442	NA	NA
TRSC-14-f-33265-1	bushbuck	2014-09-06 20:00:00	2014	249	-18.93785	34.39471	NA	NA
TRSC-14-f-33265-1	bushbuck	2014-09-06 21:00:00	2014	249	-18.93783	34.3947	NA	NA
TRSC-14-f-33265-1	bushbuck	2014-09-06 22:00:00	2014	249	-18.93787	34.3946	NA	NA
TRSC-14-f-33265-1	bushbuck	2014-09-06 23:01:00	2014	249	-18.93855	34.39425	NA	NA
TRSC-14-f-33265-1	bushbuck	2014-09-07 00:01:00	2014	250	-18.9385	34.39417	NA	NA
TRSC-14-f-33265-1	bushbuck	2014-09-07 01:01:00	2014	250	-18.93843	34.39416	NA	NA
TRSC-14-f-33265-1	bushbuck	2014-09-07 02:00:00	2014	250	-18.93834	34.39416	NA	NA
TRSC-14-f-33265-1	bushbuck	2014-09-07 03:00:00	2014	250	-18.9384	34.39421	NA	NA
TRSC-14-f-33265-1	bushbuck	2014-09-07 04:00:00	2014	250	-18.93847	34.39397	NA	NA
TRSC-14-f-33265-1	bushbuck	2014-09-07 05:00:00	2014	250	-18.93864	34.39375	NA	NA
TRSC-14-f-33265-1	bushbuck	2014-09-07 06:00:00	2014	250	-18.93883	34.39352	NA	NA
TRSC-14-f-33265-1	bushbuck	2014-09-07 07:00:00	2014	250	-18.93769	34.39275	NA	NA
TRSC-14-f-33265-1	bushbuck	2014-09-07 08:01:00	2014	250	-18.93715	34.39284	NA	NA
TRSC-14-f-33265-1	bushbuck	2014-09-07 09:01:00	2014	250	-18.93712	34.39288	NA	NA
TRSC-14-f-33265-1	bushbuck	2014-09-07 10:00:00	2014	250	-18.93669	34.39355	NA	NA
TRSC-14-f-33265-1	bushbuck	2014-09-07 11:01:00	2014	250	-18.93734	34.39375	NA	NA
TRSC-14-f-33265-1	bushbuck	2014-09-07 12:00:00	2014	250	-18.93752	34.39444	NA	NA
TRSC-14-f-33265-1	bushbuck	2014-09-07 13:00:00	2014	250	-18.93755	34.39442	NA	NA
TRSC-14-f-33265-1	bushbuck	2014-09-07 14:00:00	2014	250	-18.93755	34.3947	NA	NA
TRSC-14-f-33265-1	bushbuck	2014-09-07 15:00:00	2014	250	-18.9375	34.39453	NA	NA
TRSC-14-f-33265-1	bushbuck	2014-09-07 16:00:00	2014	250	-18.93751	34.39447	NA	NA
TRSC-14-f-33265-1	bushbuck	2014-09-07 17:00:00	2014	250	-18.93773	34.39499	NA	NA
TRSC-14-f-33265-1	bushbuck	2014-09-07 18:00:00	2014	250	-18.93791	34.39287	NA	NA
TRSC-14-f-33265-1	bushbuck	2014-09-07 19:00:00	2014	250	-18.93825	34.39277	NA	NA
TRSC-14-f-33265-1	bushbuck	2014-09-07 20:00:00	2014	250	-18.93886	34.3936	NA	NA
TRSC-14-f-33265-1	bushbuck	2014-09-07 21:01:00	2014	250	-18.93879	34.39369	NA	NA
TRSC-14-f-33265-1	bushbuck	2014-09-07 22:00:00	2014	250	-18.93873	34.39363	NA	NA
TRSC-14-f-33265-1	bushbuck	2014-09-07 23:00:00	2014	250	-18.93823	34.39512	NA	NA
TRSC-14-f-33265-1	bushbuck	2014-09-08 01:01:00	2014	251	-18.93833	34.39492	NA	NA
TRSC-14-f-33265-1	bushbuck	2014-09-08 02:00:00	2014	251	-18.9382	34.39495	NA	NA
TRSC-14-f-33265-1	bushbuck	2014-09-08 03:00:00	2014	251	-18.9382	34.39536	NA	NA
TRSC-14-f-33265-1	bushbuck	2014-09-08 04:00:00	2014	251	-18.93835	34.39518	NA	NA
TRSC-14-f-33265-1	bushbuck	2014-09-08 05:00:00	2014	251	-18.93744	34.39474	NA	NA
TRSC-14-f-33265-1	bushbuck	2014-09-08 06:00:00	2014	251	-18.93763	34.39469	NA	NA
TRSC-14-f-33265-1	bushbuck	2014-09-08 07:00:00	2014	251	-18.93748	34.39493	NA	NA
TRSC-14-f-33265-1	bushbuck	2014-09-08 08:00:00	2014	251	-18.93745	34.39497	NA	NA
TRSC-14-f-33265-1	bushbuck	2014-09-08 09:00:00	2014	251	-18.93652	34.39559	NA	NA
TRSC-14-f-33265-1	bushbuck	2014-09-08 10:01:00	2014	251	-18.93595	34.39555	NA	NA
TRSC-14-f-33265-1	bushbuck	2014-09-08 11:00:00	2014	251	-18.93614	34.39499	NA	NA
TRSC-14-f-33265-1	bushbuck	2014-09-08 12:00:00	2014	251	-18.93577	34.3953	NA	NA
TRSC-14-f-33265-1	bushbuck	2014-09-08 13:01:00	2014	251	-18.93581	34.39526	NA	NA
TRSC-14-f-33265-1	bushbuck	2014-09-08 14:00:00	2014	251	-18.93577	34.39536	NA	NA
TRSC-14-f-33265-1	bushbuck	2014-09-08 15:00:00	2014	251	-18.93599	34.39543	NA	NA
TRSC-14-f-33265-1	bushbuck	2014-09-08 16:01:00	2014	251	-18.936	34.39534	NA	NA
TRSC-14-f-33265-1	bushbuck	2014-09-08 17:00:00	2014	251	-18.9349	34.3955	NA	NA
TRSC-14-f-33265-1	bushbuck	2014-09-08 18:01:00	2014	251	-18.93563	34.39556	NA	NA
TRSC-14-f-33265-1	bushbuck	2014-09-08 19:00:00	2014	251	-18.93664	34.3954	NA	NA
TRSC-14-f-33265-1	bushbuck	2014-09-08 20:00:00	2014	251	-18.9369	34.39569	NA	NA
TRSC-14-f-33265-1	bushbuck	2014-09-08 21:00:00	2014	251	-18.93697	34.3956	NA	NA
TRSC-14-f-33265-1	bushbuck	2014-09-08 22:00:00	2014	251	-18.93747	34.39447	NA	NA
TRSC-14-f-33265-1	bushbuck	2014-09-08 23:00:00	2014	251	-18.93743	34.3946	NA	NA
TRSC-14-f-33265-1	bushbuck	2014-09-09 01:00:00	2014	252	-18.93791	34.3948	NA	NA
TRSC-14-f-33265-1	bushbuck	2014-09-09 02:00:00	2014	252	-18.93834	34.39419	NA	NA
TRSC-14-f-33265-1	bushbuck	2014-09-09 03:01:00	2014	252	-18.93852	34.39348	NA	NA
TRSC-14-f-33265-1	bushbuck	2014-09-09 04:00:00	2014	252	-18.93855	34.39356	NA	NA
TRSC-14-f-33265-1	bushbuck	2014-09-09 05:00:00	2014	252	-18.93908	34.39341	NA	NA
TRSC-14-f-33265-1	bushbuck	2014-09-09 06:02:00	2014	252	-18.93908	34.39347	NA	NA
TRSC-14-f-33265-1	bushbuck	2014-09-09 07:00:00	2014	252	-18.93905	34.3928	NA	NA
TRSC-14-f-33265-1	bushbuck	2014-09-09 08:00:00	2014	252	-18.93915	34.39271	NA	NA
TRSC-14-f-33265-1	bushbuck	2014-09-09 09:00:00	2014	252	-18.93922	34.39287	NA	NA
TRSC-14-f-33265-1	bushbuck	2014-09-09 10:00:00	2014	252	-18.93942	34.39265	NA	NA
TRSC-14-f-33265-1	bushbuck	2014-09-09 11:00:00	2014	252	-18.9385	34.39241	NA	NA
TRSC-14-f-33265-1	bushbuck	2014-09-09 12:00:00	2014	252	-18.93844	34.39275	NA	NA
TRSC-14-f-33265-1	bushbuck	2014-09-09 13:01:00	2014	252	-18.93791	34.39288	NA	NA
TRSC-14-f-33265-1	bushbuck	2014-09-09 14:00:00	2014	252	-18.93826	34.39437	NA	NA
TRSC-14-f-33265-1	bushbuck	2014-09-09 15:00:00	2014	252	-18.93855	34.39441	NA	NA
TRSC-14-f-33265-1	bushbuck	2014-09-09 16:00:00	2014	252	-18.93855	34.39442	NA	NA
TRSC-14-f-33265-1	bushbuck	2014-09-09 17:01:00	2014	252	-18.93835	34.39475	NA	NA
TRSC-14-f-33265-1	bushbuck	2014-09-09 18:00:00	2014	252	-18.93828	34.39492	NA	NA
TRSC-14-f-33265-1	bushbuck	2014-09-09 19:00:00	2014	252	-18.93826	34.39485	NA	NA
TRSC-14-f-33265-1	bushbuck	2014-09-09 20:01:00	2014	252	-18.93818	34.39549	NA	NA
TRSC-14-f-33265-1	bushbuck	2014-09-09 21:00:00	2014	252	-18.93798	34.39571	NA	NA
TRSC-14-f-33265-1	bushbuck	2014-09-09 22:00:00	2014	252	-18.93807	34.39564	NA	NA
TRSC-14-f-33265-1	bushbuck	2014-09-09 23:00:00	2014	252	-18.93811	34.39574	NA	NA
TRSC-14-f-33265-1	bushbuck	2014-09-10 00:01:00	2014	253	-18.9368	34.39565	NA	NA
TRSC-14-f-33265-1	bushbuck	2014-09-10 01:00:00	2014	253	-18.93683	34.39569	NA	NA
TRSC-14-f-33265-1	bushbuck	2014-09-10 02:00:00	2014	253	-18.93687	34.39567	NA	NA
TRSC-14-f-33265-1	bushbuck	2014-09-10 03:00:00	2014	253	-18.93656	34.39454	NA	NA
TRSC-14-f-33265-1	bushbuck	2014-09-10 04:00:00	2014	253	-18.93636	34.39455	NA	NA
TRSC-14-f-33265-1	bushbuck	2014-09-10 05:00:00	2014	253	-18.93639	34.3944	NA	NA
TRSC-14-f-33265-1	bushbuck	2014-09-10 06:00:00	2014	253	-18.93646	34.39424	NA	NA
TRSC-14-f-33265-1	bushbuck	2014-09-10 07:01:00	2014	253	-18.93626	34.39437	NA	NA
TRSC-14-f-33265-1	bushbuck	2014-09-10 08:00:00	2014	253	-18.93629	34.39403	NA	NA
TRSC-14-f-33265-1	bushbuck	2014-09-10 09:01:00	2014	253	-18.93613	34.39353	NA	NA
TRSC-14-f-33265-1	bushbuck	2014-09-10 10:00:00	2014	253	-18.93567	34.39373	NA	NA
TRSC-14-f-33265-1	bushbuck	2014-09-10 11:00:00	2014	253	-18.93571	34.39381	NA	NA
TRSC-14-f-33265-1	bushbuck	2014-09-10 12:01:00	2014	253	-18.93664	34.39546	NA	NA
TRSC-14-f-33265-1	bushbuck	2014-09-10 13:02:00	2014	253	-18.93671	34.39552	NA	NA
TRSC-14-f-33265-1	bushbuck	2014-09-10 14:00:00	2014	253	-18.937	34.39557	NA	NA
TRSC-14-f-33265-1	bushbuck	2014-09-10 15:00:00	2014	253	-18.93692	34.39561	NA	NA
TRSC-14-f-33265-1	bushbuck	2014-09-10 16:01:00	2014	253	-18.93663	34.39528	NA	NA
TRSC-14-f-33265-1	bushbuck	2014-09-10 17:00:00	2014	253	-18.93701	34.39593	NA	NA
TRSC-14-f-33265-1	bushbuck	2014-09-10 18:00:00	2014	253	-18.93624	34.39553	NA	NA
TRSC-14-f-33265-1	bushbuck	2014-09-10 19:00:00	2014	253	-18.93537	34.39322	NA	NA
TRSC-14-f-33265-1	bushbuck	2014-09-10 20:00:00	2014	253	-18.93711	34.39289	NA	NA
TRSC-14-f-33265-1	bushbuck	2014-09-10 21:00:00	2014	253	-18.93705	34.39496	NA	NA
TRSC-14-f-33265-1	bushbuck	2014-09-10 22:00:00	2014	253	-18.93712	34.39485	NA	NA
TRSC-14-f-33265-1	bushbuck	2014-09-10 23:00:00	2014	253	-18.93742	34.39536	NA	NA
TRSC-14-f-33265-1	bushbuck	2014-09-11 01:00:00	2014	254	-18.93835	34.39414	NA	NA
TRSC-14-f-33265-1	bushbuck	2014-09-11 02:00:00	2014	254	-18.93831	34.39405	NA	NA
TRSC-14-f-33265-1	bushbuck	2014-09-11 03:00:00	2014	254	-18.93831	34.39413	NA	NA
TRSC-14-f-33265-1	bushbuck	2014-09-11 04:00:00	2014	254	-18.93854	34.39347	NA	NA
TRSC-14-f-33265-1	bushbuck	2014-09-11 05:00:00	2014	254	-18.93883	34.39326	NA	NA
TRSC-14-f-33265-1	bushbuck	2014-09-11 06:01:00	2014	254	-18.93901	34.39251	NA	NA
TRSC-14-f-33265-1	bushbuck	2014-09-11 07:00:00	2014	254	-18.93871	34.39249	NA	NA
TRSC-14-f-33265-1	bushbuck	2014-09-11 08:00:00	2014	254	-18.9385	34.39278	NA	NA
TRSC-14-f-33265-1	bushbuck	2014-09-11 09:01:00	2014	254	-18.93749	34.39199	NA	NA
TRSC-14-f-33265-1	bushbuck	2014-09-11 10:00:00	2014	254	-18.93746	34.39277	NA	NA
TRSC-14-f-33265-1	bushbuck	2014-09-11 11:00:00	2014	254	-18.93745	34.39278	NA	NA
TRSC-14-f-33265-1	bushbuck	2014-09-11 12:00:00	2014	254	-18.93852	34.39414	NA	NA
TRSC-14-f-33265-1	bushbuck	2014-09-11 13:01:00	2014	254	-18.93838	34.39509	NA	NA
TRSC-14-f-33265-1	bushbuck	2014-09-11 14:00:00	2014	254	-18.9383	34.39493	NA	NA
TRSC-14-f-33265-1	bushbuck	2014-09-11 15:01:00	2014	254	-18.93828	34.39487	NA	NA
TRSC-14-f-33265-1	bushbuck	2014-09-11 16:00:00	2014	254	-18.93849	34.39485	NA	NA
TRSC-14-f-33265-1	bushbuck	2014-09-11 17:00:00	2014	254	-18.9384	34.39373	NA	NA
TRSC-14-f-33265-1	bushbuck	2014-09-11 18:00:00	2014	254	-18.93725	34.39276	NA	NA
TRSC-14-f-33265-1	bushbuck	2014-09-11 19:00:00	2014	254	-18.93689	34.39562	NA	NA
TRSC-14-f-33265-1	bushbuck	2014-09-11 20:01:00	2014	254	-18.93685	34.39561	NA	NA
TRSC-14-f-33265-1	bushbuck	2014-09-11 21:00:00	2014	254	-18.93684	34.3956	NA	NA
TRSC-14-f-33265-1	bushbuck	2014-09-11 22:00:00	2014	254	-18.93661	34.39533	NA	NA
TRSC-14-f-33265-1	bushbuck	2014-09-11 23:00:00	2014	254	-18.93641	34.39437	NA	NA
TRSC-14-f-33265-1	bushbuck	2014-09-12 01:00:00	2014	255	-18.93647	34.39431	NA	NA
TRSC-14-f-33265-1	bushbuck	2014-09-12 02:00:00	2014	255	-18.93645	34.39317	NA	NA
TRSC-14-f-33265-1	bushbuck	2014-09-12 03:00:00	2014	255	-18.937	34.39277	NA	NA
TRSC-14-f-33265-1	bushbuck	2014-09-12 04:01:00	2014	255	-18.93702	34.39282	NA	NA
TRSC-14-f-33265-1	bushbuck	2014-09-12 05:00:00	2014	255	-18.93725	34.39278	NA	NA
TRSC-14-f-33265-1	bushbuck	2014-09-12 06:00:00	2014	255	-18.93765	34.3927	NA	NA
TRSC-14-f-33265-1	bushbuck	2014-09-12 07:01:00	2014	255	-18.93744	34.39236	NA	NA
TRSC-14-f-33265-1	bushbuck	2014-09-12 08:00:00	2014	255	-18.93721	34.39236	NA	NA
TRSC-14-f-33265-1	bushbuck	2014-09-12 09:03:00	2014	255	-18.93737	34.39236	NA	NA
TRSC-14-f-33265-1	bushbuck	2014-09-12 10:00:00	2014	255	-18.93761	34.39321	NA	NA
TRSC-14-f-33265-1	bushbuck	2014-09-12 11:00:00	2014	255	-18.93836	34.39502	NA	NA
TRSC-14-f-33265-1	bushbuck	2014-09-12 12:00:00	2014	255	-18.93832	34.39508	NA	NA
TRSC-14-f-33265-1	bushbuck	2014-09-12 13:00:00	2014	255	-18.93832	34.39498	NA	NA
TRSC-14-f-33265-1	bushbuck	2014-09-12 14:00:00	2014	255	-18.93834	34.39495	NA	NA
TRSC-14-f-33265-1	bushbuck	2014-09-12 15:00:00	2014	255	-18.93835	34.39527	NA	NA
TRSC-14-f-33265-1	bushbuck	2014-09-12 16:00:00	2014	255	-18.93824	34.39487	NA	NA
TRSC-14-f-33265-1	bushbuck	2014-09-12 17:01:00	2014	255	-18.94012	34.39588	NA	NA
TRSC-14-f-33265-1	bushbuck	2014-09-12 18:00:00	2014	255	-18.93981	34.39664	NA	NA
TRSC-14-f-33265-1	bushbuck	2014-09-12 19:00:00	2014	255	-18.93954	34.39661	NA	NA
TRSC-14-f-33265-1	bushbuck	2014-09-12 20:00:00	2014	255	-18.93953	34.3966	NA	NA
TRSC-14-f-33265-1	bushbuck	2014-09-12 21:00:00	2014	255	-18.93968	34.39665	NA	NA
TRSC-14-f-33265-1	bushbuck	2014-09-12 22:00:00	2014	255	-18.93978	34.3965	NA	NA
TRSC-14-f-33265-1	bushbuck	2014-09-12 23:00:00	2014	255	-18.93968	34.39636	NA	NA
TRSC-14-f-33265-1	bushbuck	2014-09-13 00:01:00	2014	256	-18.93973	34.39603	NA	NA
TRSC-14-f-33265-1	bushbuck	2014-09-13 01:00:00	2014	256	-18.93972	34.39602	NA	NA
TRSC-14-f-33265-1	bushbuck	2014-09-13 02:00:00	2014	256	-18.93987	34.39606	NA	NA
TRSC-14-f-33265-1	bushbuck	2014-09-13 03:00:00	2014	256	-18.93994	34.39601	NA	NA
TRSC-14-f-33265-1	bushbuck	2014-09-13 04:00:00	2014	256	-18.94034	34.39554	NA	NA
TRSC-14-f-33265-1	bushbuck	2014-09-13 05:00:00	2014	256	-18.94029	34.39541	NA	NA
TRSC-14-f-33265-1	bushbuck	2014-09-13 06:00:00	2014	256	-18.94036	34.39539	NA	NA
TRSC-14-f-33265-1	bushbuck	2014-09-13 07:01:00	2014	256	-18.93996	34.39461	NA	NA
TRSC-14-f-33265-1	bushbuck	2014-09-13 08:00:00	2014	256	-18.93937	34.39348	NA	NA
TRSC-14-f-33265-1	bushbuck	2014-09-13 09:01:00	2014	256	-18.93857	34.39247	NA	NA
TRSC-14-f-33265-1	bushbuck	2014-09-13 10:00:00	2014	256	-18.93757	34.39276	NA	NA
TRSC-14-f-33265-1	bushbuck	2014-09-13 11:00:00	2014	256	-18.93777	34.39376	NA	NA
TRSC-14-f-33265-1	bushbuck	2014-09-13 12:00:00	2014	256	-18.93793	34.39476	NA	NA
TRSC-14-f-33265-1	bushbuck	2014-09-13 13:00:00	2014	256	-18.93791	34.39483	NA	NA
TRSC-14-f-33265-1	bushbuck	2014-09-13 14:00:00	2014	256	-18.93827	34.39496	NA	NA
TRSC-14-f-33265-1	bushbuck	2014-09-13 15:01:00	2014	256	-18.93837	34.39492	NA	NA
TRSC-14-f-33265-1	bushbuck	2014-09-13 16:00:00	2014	256	-18.93838	34.39493	NA	NA
TRSC-14-f-33265-1	bushbuck	2014-09-13 17:01:00	2014	256	-18.93724	34.3955	NA	NA
TRSC-14-f-33265-1	bushbuck	2014-09-13 18:00:00	2014	256	-18.93471	34.39432	NA	NA
TRSC-14-f-33265-1	bushbuck	2014-09-13 19:00:00	2014	256	-18.93496	34.39458	NA	NA
TRSC-14-f-33265-1	bushbuck	2014-09-13 20:01:00	2014	256	-18.93444	34.39723	NA	NA
TRSC-14-f-33265-1	bushbuck	2014-09-13 21:00:00	2014	256	-18.93664	34.39593	NA	NA
TRSC-14-f-33265-1	bushbuck	2014-09-13 22:00:00	2014	256	-18.93692	34.39557	NA	NA
TRSC-14-f-33265-1	bushbuck	2014-09-13 23:00:00	2014	256	-18.93702	34.39582	NA	NA
TRSC-14-f-33265-1	bushbuck	2014-09-14 01:00:00	2014	257	-18.93764	34.39556	NA	NA
TRSC-14-f-33265-1	bushbuck	2014-09-14 02:00:00	2014	257	-18.93754	34.39561	NA	NA
TRSC-14-f-33265-1	bushbuck	2014-09-14 03:00:00	2014	257	-18.93751	34.39523	NA	NA
TRSC-14-f-33265-1	bushbuck	2014-09-14 04:00:00	2014	257	-18.93744	34.39524	NA	NA
TRSC-14-f-33265-1	bushbuck	2014-09-14 05:00:00	2014	257	-18.93757	34.39519	NA	NA
TRSC-14-f-33265-1	bushbuck	2014-09-14 06:00:00	2014	257	-18.93804	34.39516	NA	NA
TRSC-14-f-33265-1	bushbuck	2014-09-14 07:00:00	2014	257	-18.93935	34.39348	NA	NA
TRSC-14-f-33265-1	bushbuck	2014-09-14 08:00:00	2014	257	-18.93898	34.39324	NA	NA
TRSC-14-f-33265-1	bushbuck	2014-09-14 09:00:00	2014	257	-18.93712	34.39189	NA	NA
TRSC-14-f-33265-1	bushbuck	2014-09-14 10:00:00	2014	257	-18.93685	34.39154	NA	NA
TRSC-14-f-33265-1	bushbuck	2014-09-14 11:03:00	2014	257	-18.93682	34.39155	NA	NA
TRSC-14-f-33265-1	bushbuck	2014-09-14 12:00:00	2014	257	-18.9368	34.39171	NA	NA
TRSC-14-f-33265-1	bushbuck	2014-09-14 13:00:00	2014	257	-18.93864	34.39336	NA	NA
TRSC-14-f-33265-1	bushbuck	2014-09-14 14:01:00	2014	257	-18.9385	34.39371	NA	NA
TRSC-14-f-33265-1	bushbuck	2014-09-14 15:00:00	2014	257	-18.93831	34.39385	NA	NA
TRSC-14-f-33265-1	bushbuck	2014-09-14 16:00:00	2014	257	-18.93839	34.39398	NA	NA
TRSC-14-f-33265-1	bushbuck	2014-09-14 17:00:00	2014	257	-18.93838	34.3949	NA	NA
TRSC-14-f-33265-1	bushbuck	2014-09-14 18:00:00	2014	257	-18.93843	34.39478	NA	NA
TRSC-14-f-33265-1	bushbuck	2014-09-14 19:00:00	2014	257	-18.93845	34.39484	NA	NA
TRSC-14-f-33265-1	bushbuck	2014-09-14 20:01:00	2014	257	-18.93816	34.39503	NA	NA
TRSC-14-f-33265-1	bushbuck	2014-09-14 21:01:00	2014	257	-18.93769	34.39675	NA	NA
TRSC-14-f-33265-1	bushbuck	2014-09-14 22:00:00	2014	257	-18.93797	34.39726	NA	NA
TRSC-14-f-33265-1	bushbuck	2014-09-14 23:00:00	2014	257	-18.93802	34.39729	NA	NA
TRSC-14-f-33265-1	bushbuck	2014-09-15 01:00:00	2014	258	-18.93797	34.39728	NA	NA
TRSC-14-f-33265-1	bushbuck	2014-09-15 02:01:00	2014	258	-18.93785	34.39694	NA	NA
TRSC-14-f-33265-1	bushbuck	2014-09-15 03:00:00	2014	258	-18.9379	34.39725	NA	NA
TRSC-14-f-33265-1	bushbuck	2014-09-15 04:00:00	2014	258	-18.93787	34.39726	NA	NA
TRSC-14-f-33265-1	bushbuck	2014-09-15 05:01:00	2014	258	-18.93784	34.39722	NA	NA
TRSC-14-f-33265-1	bushbuck	2014-09-15 06:00:00	2014	258	-18.9377	34.3977	NA	NA
TRSC-14-f-33265-1	bushbuck	2014-09-15 07:00:00	2014	258	-18.93562	34.39823	NA	NA
TRSC-14-f-33265-1	bushbuck	2014-09-15 08:00:00	2014	258	-18.93461	34.39775	NA	NA
TRSC-14-f-33265-1	bushbuck	2014-09-15 09:00:00	2014	258	-18.93369	34.3964	NA	NA
TRSC-14-f-33265-1	bushbuck	2014-09-15 10:00:00	2014	258	-18.93366	34.39646	NA	NA
TRSC-14-f-33265-1	bushbuck	2014-09-15 11:01:00	2014	258	-18.93375	34.39586	NA	NA
TRSC-14-f-33265-1	bushbuck	2014-09-15 12:00:00	2014	258	-18.93373	34.39585	NA	NA
TRSC-14-f-33265-1	bushbuck	2014-09-15 13:00:00	2014	258	-18.93382	34.39644	NA	NA
TRSC-14-f-33265-1	bushbuck	2014-09-15 14:01:00	2014	258	-18.93412	34.39653	NA	NA
TRSC-14-f-33265-1	bushbuck	2014-09-15 15:00:00	2014	258	-18.9341	34.39662	NA	NA
TRSC-14-f-33265-1	bushbuck	2014-09-15 16:00:00	2014	258	-18.93434	34.39642	NA	NA
TRSC-14-f-33265-1	bushbuck	2014-09-15 17:00:00	2014	258	-18.93694	34.39549	NA	NA
TRSC-14-f-33265-1	bushbuck	2014-09-15 18:00:00	2014	258	-18.93677	34.39589	NA	NA
TRSC-14-f-33265-1	bushbuck	2014-09-15 19:00:00	2014	258	-18.93791	34.39731	NA	NA
TRSC-14-f-33265-1	bushbuck	2014-09-15 20:00:00	2014	258	-18.93795	34.39731	NA	NA
TRSC-14-f-33265-1	bushbuck	2014-09-15 21:00:00	2014	258	-18.93795	34.39734	NA	NA
TRSC-14-f-33265-1	bushbuck	2014-09-15 22:00:00	2014	258	-18.93783	34.39748	NA	NA
TRSC-14-f-33265-1	bushbuck	2014-09-15 23:00:00	2014	258	-18.93778	34.39754	NA	NA
TRSC-14-f-33265-1	bushbuck	2014-09-16 01:03:00	2014	259	-18.93752	34.39821	NA	NA
TRSC-14-f-33265-1	bushbuck	2014-09-16 02:00:00	2014	259	-18.93559	34.39832	NA	NA
TRSC-14-f-33265-1	bushbuck	2014-09-16 03:01:00	2014	259	-18.93468	34.39712	NA	NA
TRSC-14-f-33265-1	bushbuck	2014-09-16 04:00:00	2014	259	-18.93469	34.3971	NA	NA
TRSC-14-f-33265-1	bushbuck	2014-09-16 05:00:00	2014	259	-18.93476	34.39711	NA	NA
TRSC-14-f-33265-1	bushbuck	2014-09-16 06:01:00	2014	259	-18.93439	34.39678	NA	NA
TRSC-14-f-33265-1	bushbuck	2014-09-16 07:01:00	2014	259	-18.93376	34.39636	NA	NA
TRSC-14-f-33265-1	bushbuck	2014-09-16 08:01:00	2014	259	-18.93374	34.39566	NA	NA
TRSC-14-f-33265-1	bushbuck	2014-09-16 09:01:00	2014	259	-18.93444	34.3953	NA	NA
TRSC-14-f-33265-1	bushbuck	2014-09-16 10:00:00	2014	259	-18.93471	34.39481	NA	NA
TRSC-14-f-33265-1	bushbuck	2014-09-16 11:01:00	2014	259	-18.9349	34.39485	NA	NA
TRSC-14-f-33265-1	bushbuck	2014-09-16 12:00:00	2014	259	-18.93485	34.3948	NA	NA
TRSC-14-f-33265-1	bushbuck	2014-09-16 13:00:00	2014	259	-18.93487	34.39481	NA	NA
TRSC-14-f-33265-1	bushbuck	2014-09-16 14:00:00	2014	259	-18.93478	34.39548	NA	NA
TRSC-14-f-33265-1	bushbuck	2014-09-16 15:01:00	2014	259	-18.93525	34.39561	NA	NA
TRSC-14-f-33265-1	bushbuck	2014-09-16 16:00:00	2014	259	-18.93613	34.39546	NA	NA
TRSC-14-f-33265-1	bushbuck	2014-09-16 17:00:00	2014	259	-18.93718	34.39543	NA	NA
TRSC-14-f-33265-1	bushbuck	2014-09-16 18:00:00	2014	259	-18.93651	34.39346	NA	NA
TRSC-14-f-33265-1	bushbuck	2014-09-16 19:00:00	2014	259	-18.93489	34.3928	NA	NA
TRSC-14-f-33265-1	bushbuck	2014-09-16 20:00:00	2014	259	-18.93294	34.39266	NA	NA
TRSC-14-f-33265-1	bushbuck	2014-09-16 21:01:00	2014	259	-18.93282	34.39263	NA	NA
TRSC-14-f-33265-1	bushbuck	2014-09-16 22:01:00	2014	259	-18.93288	34.39257	NA	NA
TRSC-14-f-33265-1	bushbuck	2014-09-16 23:00:00	2014	259	-18.93344	34.39271	NA	NA
TRSC-14-f-33265-1	bushbuck	2014-09-17 01:01:00	2014	260	-18.93469	34.39118	NA	NA
TRSC-14-f-33265-1	bushbuck	2014-09-17 02:00:00	2014	260	-18.93483	34.39098	NA	NA
TRSC-14-f-33265-1	bushbuck	2014-09-17 03:00:00	2014	260	-18.93488	34.39093	NA	NA
TRSC-14-f-33265-1	bushbuck	2014-09-17 04:00:00	2014	260	-18.93478	34.39094	NA	NA
TRSC-14-f-33265-1	bushbuck	2014-09-17 05:01:00	2014	260	-18.93618	34.39011	NA	NA
TRSC-14-f-33265-1	bushbuck	2014-09-17 06:01:00	2014	260	-18.93639	34.39028	NA	NA
TRSC-14-f-33265-1	bushbuck	2014-09-17 07:00:00	2014	260	-18.93635	34.39033	NA	NA
TRSC-14-f-33265-1	bushbuck	2014-09-17 08:02:00	2014	260	-18.93631	34.39023	NA	NA
TRSC-14-f-33265-1	bushbuck	2014-09-17 09:00:00	2014	260	-18.93641	34.39032	NA	NA
TRSC-14-f-33265-1	bushbuck	2014-09-17 10:00:00	2014	260	-18.93673	34.39064	NA	NA
TRSC-14-f-33265-1	bushbuck	2014-09-17 11:00:00	2014	260	-18.93715	34.39154	NA	NA
TRSC-14-f-33265-1	bushbuck	2014-09-17 12:00:00	2014	260	-18.93716	34.39155	NA	NA
TRSC-14-f-33265-1	bushbuck	2014-09-17 13:00:00	2014	260	-18.93783	34.3931	NA	NA
TRSC-14-f-33265-1	bushbuck	2014-09-17 14:01:00	2014	260	-18.93842	34.39406	NA	NA
TRSC-14-f-33265-1	bushbuck	2014-09-17 15:00:00	2014	260	-18.93835	34.39403	NA	NA
TRSC-14-f-33265-1	bushbuck	2014-09-17 16:01:00	2014	260	-18.93844	34.39474	NA	NA
TRSC-14-f-33265-1	bushbuck	2014-09-17 17:00:00	2014	260	-18.93665	34.39562	NA	NA
TRSC-14-f-33265-1	bushbuck	2014-09-17 18:00:00	2014	260	-18.93435	34.39644	NA	NA
TRSC-14-f-33265-1	bushbuck	2014-09-17 19:00:00	2014	260	-18.93378	34.39585	NA	NA
TRSC-14-f-33265-1	bushbuck	2014-09-17 20:01:00	2014	260	-18.9338	34.39588	NA	NA
TRSC-14-f-33265-1	bushbuck	2014-09-17 21:00:00	2014	260	-18.93379	34.39591	NA	NA
TRSC-14-f-33265-1	bushbuck	2014-09-17 22:00:00	2014	260	-18.93495	34.39506	NA	NA
TRSC-14-f-33265-1	bushbuck	2014-09-17 23:00:00	2014	260	-18.93506	34.39448	NA	NA
TRSC-14-f-33265-1	bushbuck	2014-09-18 01:00:00	2014	261	-18.93502	34.3945	NA	NA
TRSC-14-f-33265-1	bushbuck	2014-09-18 02:00:00	2014	261	-18.93713	34.39513	NA	NA
TRSC-14-f-33265-1	bushbuck	2014-09-18 03:01:00	2014	261	-18.93805	34.39508	NA	NA
TRSC-14-f-33265-1	bushbuck	2014-09-18 04:00:00	2014	261	-18.93814	34.395	NA	NA
TRSC-14-f-33265-1	bushbuck	2014-09-18 05:00:00	2014	261	-18.93813	34.39508	NA	NA
TRSC-14-f-33265-1	bushbuck	2014-09-18 06:01:00	2014	261	-18.93869	34.39435	NA	NA
TRSC-14-f-33265-1	bushbuck	2014-09-18 07:00:00	2014	261	-18.93839	34.39409	NA	NA
TRSC-14-f-33265-1	bushbuck	2014-09-18 08:00:00	2014	261	-18.93852	34.39421	NA	NA
TRSC-14-f-33265-1	bushbuck	2014-09-18 09:02:00	2014	261	-18.93862	34.39418	NA	NA
TRSC-14-f-33265-1	bushbuck	2014-09-18 10:01:00	2014	261	-18.93867	34.39425	NA	NA
TRSC-14-f-33265-1	bushbuck	2014-09-18 11:00:00	2014	261	-18.9387	34.39417	NA	NA
TRSC-14-f-33265-1	bushbuck	2014-09-18 12:00:00	2014	261	-18.93837	34.3943	NA	NA
TRSC-14-f-33265-1	bushbuck	2014-09-18 13:00:00	2014	261	-18.93834	34.39497	NA	NA
TRSC-14-f-33265-1	bushbuck	2014-09-18 14:00:00	2014	261	-18.93827	34.3949	NA	NA
TRSC-14-f-33265-1	bushbuck	2014-09-18 15:00:00	2014	261	-18.93835	34.395	NA	NA
TRSC-14-f-33265-1	bushbuck	2014-09-18 16:01:00	2014	261	-18.93837	34.39483	NA	NA
TRSC-14-f-33265-1	bushbuck	2014-09-18 17:00:00	2014	261	-18.93932	34.3936	NA	NA
TRSC-14-f-33265-1	bushbuck	2014-09-18 18:00:00	2014	261	-18.94018	34.391	NA	NA
TRSC-14-f-33265-1	bushbuck	2014-09-18 19:00:00	2014	261	-18.93904	34.3907	NA	NA
TRSC-14-f-33265-1	bushbuck	2014-09-18 20:00:00	2014	261	-18.93879	34.39111	NA	NA
TRSC-14-f-33265-1	bushbuck	2014-09-18 21:00:00	2014	261	-18.94019	34.3936	NA	NA
TRSC-14-f-33265-1	bushbuck	2014-09-18 22:00:00	2014	261	-18.94017	34.39371	NA	NA
TRSC-14-f-33265-1	bushbuck	2014-09-18 23:00:00	2014	261	-18.93942	34.3935	NA	NA
TRSC-14-f-33265-1	bushbuck	2014-09-19 01:00:00	2014	262	-18.93918	34.39369	NA	NA
TRSC-14-f-33265-1	bushbuck	2014-09-19 02:01:00	2014	262	-18.93926	34.39362	NA	NA
TRSC-14-f-33265-1	bushbuck	2014-09-19 03:00:00	2014	262	-18.93897	34.39339	NA	NA
TRSC-14-f-33265-1	bushbuck	2014-09-19 04:00:00	2014	262	-18.93897	34.39337	NA	NA
TRSC-14-f-33265-1	bushbuck	2014-09-19 05:00:00	2014	262	-18.9387	34.39357	NA	NA
TRSC-14-f-33265-1	bushbuck	2014-09-19 06:00:00	2014	262	-18.93878	34.39343	NA	NA
TRSC-14-f-33265-1	bushbuck	2014-09-19 07:01:00	2014	262	-18.93824	34.39357	NA	NA
TRSC-14-f-33265-1	bushbuck	2014-09-19 08:00:00	2014	262	-18.93872	34.39436	NA	NA
TRSC-14-f-33265-1	bushbuck	2014-09-19 09:00:00	2014	262	-18.93876	34.39434	NA	NA
TRSC-14-f-33265-1	bushbuck	2014-09-19 10:00:00	2014	262	-18.93877	34.39437	NA	NA
TRSC-14-f-33265-1	bushbuck	2014-09-19 11:01:00	2014	262	-18.93862	34.39429	NA	NA
TRSC-14-f-33265-1	bushbuck	2014-09-19 12:02:00	2014	262	-18.93858	34.39416	NA	NA
TRSC-14-f-33265-1	bushbuck	2014-09-19 13:00:00	2014	262	-18.93832	34.39405	NA	NA
TRSC-14-f-33265-1	bushbuck	2014-09-19 14:00:00	2014	262	-18.93881	34.39448	NA	NA
TRSC-14-f-33265-1	bushbuck	2014-09-19 15:00:00	2014	262	-18.93885	34.39488	NA	NA
TRSC-14-f-33265-1	bushbuck	2014-09-19 16:00:00	2014	262	-18.93892	34.3949	NA	NA
TRSC-14-f-33265-1	bushbuck	2014-09-19 17:01:00	2014	262	-18.93953	34.39584	NA	NA
TRSC-14-f-33265-1	bushbuck	2014-09-19 18:00:00	2014	262	-18.93997	34.39656	NA	NA
TRSC-14-f-33265-1	bushbuck	2014-09-19 19:00:00	2014	262	-18.93982	34.39474	NA	NA
TRSC-14-f-33265-1	bushbuck	2014-09-19 20:00:00	2014	262	-18.93872	34.39113	NA	NA
TRSC-14-f-33265-1	bushbuck	2014-09-19 21:00:00	2014	262	-18.94008	34.39096	NA	NA
TRSC-14-f-33265-1	bushbuck	2014-09-19 22:00:00	2014	262	-18.94008	34.39102	NA	NA
TRSC-14-f-33265-1	bushbuck	2014-09-19 23:00:00	2014	262	-18.94011	34.39099	NA	NA
TRSC-14-f-33265-1	bushbuck	2014-09-20 01:00:00	2014	263	-18.93907	34.39373	NA	NA
TRSC-14-f-33265-1	bushbuck	2014-09-20 02:00:00	2014	263	-18.93902	34.39372	NA	NA
TRSC-14-f-33265-1	bushbuck	2014-09-20 03:00:00	2014	263	-18.93898	34.39372	NA	NA
TRSC-14-f-33265-1	bushbuck	2014-09-20 04:00:00	2014	263	-18.93899	34.39377	NA	NA
TRSC-14-f-33265-1	bushbuck	2014-09-20 05:00:00	2014	263	-18.93836	34.39383	NA	NA
TRSC-14-f-33265-1	bushbuck	2014-09-20 06:00:00	2014	263	-18.9381	34.39382	NA	NA
TRSC-14-f-33265-1	bushbuck	2014-09-20 07:00:00	2014	263	-18.93797	34.39421	NA	NA
TRSC-14-f-33265-1	bushbuck	2014-09-20 08:02:00	2014	263	-18.93844	34.39419	NA	NA
TRSC-14-f-33265-1	bushbuck	2014-09-20 09:00:00	2014	263	-18.93866	34.39425	NA	NA
TRSC-14-f-33265-1	bushbuck	2014-09-20 10:03:00	2014	263	-18.93881	34.39427	NA	NA
TRSC-14-f-33265-1	bushbuck	2014-09-20 11:00:00	2014	263	-18.9386	34.39425	NA	NA
TRSC-14-f-33265-1	bushbuck	2014-09-20 12:01:00	2014	263	-18.93876	34.39458	NA	NA
TRSC-14-f-33265-1	bushbuck	2014-09-20 13:00:00	2014	263	-18.93868	34.39487	NA	NA
TRSC-14-f-33265-1	bushbuck	2014-09-20 14:00:00	2014	263	-18.93875	34.39496	NA	NA
TRSC-14-f-33265-1	bushbuck	2014-09-20 15:00:00	2014	263	-18.93844	34.39415	NA	NA
TRSC-14-f-33265-1	bushbuck	2014-09-20 16:00:00	2014	263	-18.9383	34.39477	NA	NA
TRSC-14-f-33265-1	bushbuck	2014-09-20 17:02:00	2014	263	-18.93935	34.39348	NA	NA
TRSC-14-f-33265-1	bushbuck	2014-09-20 18:00:00	2014	263	-18.9401	34.39102	NA	NA
TRSC-14-f-33265-1	bushbuck	2014-09-20 19:00:00	2014	263	-18.94027	34.39095	NA	NA
TRSC-14-f-33265-1	bushbuck	2014-09-20 20:00:00	2014	263	-18.94012	34.39097	NA	NA
TRSC-14-f-33265-1	bushbuck	2014-09-20 21:00:00	2014	263	-18.9401	34.39089	NA	NA
TRSC-14-f-33265-1	bushbuck	2014-09-20 22:00:00	2014	263	-18.94008	34.39097	NA	NA
TRSC-14-f-33265-1	bushbuck	2014-09-20 23:01:00	2014	263	-18.93895	34.39054	NA	NA
TRSC-14-f-33265-1	bushbuck	2014-09-21 00:01:00	2014	264	-18.9389	34.39048	NA	NA
TRSC-14-f-33265-1	bushbuck	2014-09-21 01:00:00	2014	264	-18.93887	34.39052	NA	NA
TRSC-14-f-33265-1	bushbuck	2014-09-21 02:01:00	2014	264	-18.93885	34.39054	NA	NA
TRSC-14-f-33265-1	bushbuck	2014-09-21 03:01:00	2014	264	-18.93851	34.39155	NA	NA
TRSC-14-f-33265-1	bushbuck	2014-09-21 04:00:00	2014	264	-18.93853	34.39152	NA	NA
TRSC-14-f-33265-1	bushbuck	2014-09-21 05:03:00	2014	264	-18.93862	34.3915	NA	NA
TRSC-14-f-33265-1	bushbuck	2014-09-21 06:00:00	2014	264	-18.93854	34.39156	NA	NA
TRSC-14-f-33265-1	bushbuck	2014-09-21 07:00:00	2014	264	-18.93876	34.39168	NA	NA
TRSC-14-f-33265-1	bushbuck	2014-09-21 08:00:00	2014	264	-18.93982	34.39244	NA	NA
TRSC-14-f-33265-1	bushbuck	2014-09-21 09:01:00	2014	264	-18.94029	34.39355	NA	NA
TRSC-14-f-33265-1	bushbuck	2014-09-21 10:00:00	2014	264	-18.94026	34.39365	NA	NA
TRSC-14-f-33265-1	bushbuck	2014-09-21 11:00:00	2014	264	-18.94027	34.39364	NA	NA
TRSC-14-f-33265-1	bushbuck	2014-09-21 12:01:00	2014	264	-18.93976	34.39428	NA	NA
TRSC-14-f-33265-1	bushbuck	2014-09-21 13:00:00	2014	264	-18.93979	34.39424	NA	NA
TRSC-14-f-33265-1	bushbuck	2014-09-21 14:00:00	2014	264	-18.94008	34.39408	NA	NA
TRSC-14-f-33265-1	bushbuck	2014-09-21 15:00:00	2014	264	-18.94017	34.39373	NA	NA
[truncated: 654,829 more rows]
