# Supplementary material for: Ecology of community reassembly: Movements and diets of megafauna during a decade of restoration in Mozambique
Source: Ecology. 2026 Apr 12;107(4):e70386. doi: 10.1002/ecy.70386 (PMC13071350; doi:10.1002/ecy.70386)
Supplement: Supplementary file 1 — Data S1. [file ECY-107-e70386-s001.zip › Data_S1/Datasets_1-17/GPS-COLLAR-LOCATION-RECORDS_ELAND.csv]

AnimalID	Species	Timestamp	Year	DayOfYear	Latitude	Longitude	HDOP	DOP
TAOR-22-f-85625-1	eland	2023-06-01 23:30:00	2023	152	-18.8657412	34.2313239	NA	NA
TAOR-22-f-85625-1	eland	2023-06-01 23:00:00	2023	152	-18.8672858	34.232659	NA	NA
TAOR-22-f-85625-1	eland	2023-06-01 22:30:00	2023	152	-18.8673685	34.2325937	NA	NA
TAOR-22-f-85625-1	eland	2023-06-01 22:00:00	2023	152	-18.8686526	34.2329154	NA	NA
TAOR-22-f-85625-1	eland	2023-06-01 21:30:00	2023	152	-18.8704794	34.2329371	NA	NA
TAOR-22-f-85625-1	eland	2023-06-01 21:00:00	2023	152	-18.8725678	34.2336553	NA	NA
TAOR-22-f-85625-1	eland	2023-06-01 20:30:00	2023	152	-18.8760369	34.2349571	NA	NA
TAOR-22-f-85625-1	eland	2023-06-01 20:00:00	2023	152	-18.8856647	34.2369856	NA	NA
TAOR-22-f-85625-1	eland	2023-06-01 19:30:00	2023	152	-18.8953464	34.238889	NA	NA
TAOR-22-f-85625-1	eland	2023-06-01 19:00:00	2023	152	-18.8966871	34.2395206	NA	NA
TAOR-22-f-85625-1	eland	2023-06-01 18:30:00	2023	152	-18.8969817	34.2395244	NA	NA
TAOR-22-f-85625-1	eland	2023-06-01 18:00:00	2023	152	-18.8969485	34.2387812	NA	NA
TAOR-22-f-85625-1	eland	2023-06-01 17:30:00	2023	152	-18.8972717	34.2379035	NA	NA
TAOR-22-f-85625-1	eland	2023-06-01 17:00:00	2023	152	-18.8974218	34.2378002	NA	NA
TAOR-22-f-85625-1	eland	2023-06-01 16:30:00	2023	152	-18.8972231	34.2380652	NA	NA
TAOR-22-f-85625-1	eland	2023-06-01 16:00:00	2023	152	-18.8973184	34.2389348	NA	NA
TAOR-22-f-85625-1	eland	2023-06-01 15:30:00	2023	152	-18.8968381	34.2387386	NA	NA
TAOR-22-f-85625-1	eland	2023-06-01 15:00:00	2023	152	-18.8973645	34.2368059	NA	NA
TAOR-22-f-85625-1	eland	2023-06-01 14:30:00	2023	152	-18.897465	34.2372345	NA	NA
TAOR-22-f-85625-1	eland	2023-06-01 14:00:00	2023	152	-18.8970809	34.2370913	NA	NA
TAOR-22-f-85625-1	eland	2023-06-01 13:30:00	2023	152	-18.8976563	34.2386712	NA	NA
TAOR-22-f-85625-1	eland	2023-06-01 13:00:00	2023	152	-18.8976148	34.2390321	NA	NA
TAOR-22-f-85625-1	eland	2023-06-01 12:30:00	2023	152	-18.8976822	34.2390595	NA	NA
TAOR-22-f-85625-1	eland	2023-06-01 12:00:00	2023	152	-18.897006	34.2376313	NA	NA
TAOR-22-f-85625-1	eland	2023-06-01 11:30:00	2023	152	-18.8976681	34.2385757	NA	NA
TAOR-22-f-85625-1	eland	2023-06-01 11:00:00	2023	152	-18.8999547	34.2426694	NA	NA
TAOR-22-f-85625-1	eland	2023-06-01 10:30:00	2023	152	-18.8993521	34.2444526	NA	NA
TAOR-22-f-85625-1	eland	2023-06-01 10:00:00	2023	152	-18.8993113	34.2442281	NA	NA
TAOR-22-f-85625-1	eland	2023-06-01 09:30:00	2023	152	-18.8993043	34.2442544	NA	NA
TAOR-22-f-85625-1	eland	2023-06-01 09:00:00	2023	152	-18.8985196	34.2438837	NA	NA
TAOR-22-f-85625-1	eland	2023-06-01 08:30:00	2023	152	-18.8984694	34.2440191	NA	NA
TAOR-22-f-85625-1	eland	2023-06-01 08:00:00	2023	152	-18.8983897	34.2431549	NA	NA
TAOR-22-f-85625-1	eland	2023-06-01 07:30:00	2023	152	-18.899029	34.2425945	NA	NA
TAOR-22-f-85625-1	eland	2023-06-01 07:00:00	2023	152	-18.8991053	34.2428588	NA	NA
TAOR-22-f-85625-1	eland	2023-06-01 06:30:00	2023	152	-18.8987663	34.2435754	NA	NA
TAOR-22-f-85625-1	eland	2023-06-01 06:00:00	2023	152	-18.8986161	34.2430003	NA	NA
TAOR-22-f-85625-1	eland	2023-06-01 05:30:00	2023	152	-18.8984671	34.2429242	NA	NA
TAOR-22-f-85625-1	eland	2023-06-01 05:00:00	2023	152	-18.8986284	34.2428996	NA	NA
TAOR-22-f-85625-1	eland	2023-06-01 04:30:00	2023	152	-18.8984344	34.2424419	NA	NA
TAOR-22-f-85625-1	eland	2023-06-01 04:00:00	2023	152	-18.8985835	34.2426808	NA	NA
TAOR-22-f-85625-1	eland	2023-06-01 03:30:00	2023	152	-18.8989264	34.2444137	NA	NA
TAOR-22-f-85625-1	eland	2023-06-01 03:00:00	2023	152	-18.9002235	34.2464055	NA	NA
TAOR-22-f-85625-1	eland	2023-06-01 02:30:00	2023	152	-18.9012159	34.2468095	NA	NA
TAOR-22-f-85625-1	eland	2023-06-01 02:00:00	2023	152	-18.9012094	34.2466647	NA	NA
TAOR-22-f-85625-1	eland	2023-06-01 01:30:00	2023	152	-18.9012193	34.2470155	NA	NA
TAOR-22-f-85625-1	eland	2023-06-01 01:00:00	2023	152	-18.90069	34.2474613	NA	NA
TAOR-22-f-85625-1	eland	2023-06-01 00:30:00	2023	152	-18.9004219	34.2479553	NA	NA
TAOR-22-f-85625-1	eland	2023-05-31 23:30:00	2023	151	-18.8986937	34.2475699	NA	NA
TAOR-22-f-85625-1	eland	2023-05-31 23:00:00	2023	151	-18.8986092	34.2477141	NA	NA
TAOR-22-f-85625-1	eland	2023-05-31 22:30:00	2023	151	-18.8982279	34.2481209	NA	NA
TAOR-22-f-85625-1	eland	2023-05-31 22:00:00	2023	151	-18.8980846	34.2477266	NA	NA
TAOR-22-f-85625-1	eland	2023-05-31 21:30:00	2023	151	-18.8989458	34.2474108	NA	NA
TAOR-22-f-85625-1	eland	2023-05-31 21:00:00	2023	151	-18.8989329	34.2473158	NA	NA
TAOR-22-f-85625-1	eland	2023-05-31 20:30:00	2023	151	-18.8990861	34.2472994	NA	NA
TAOR-22-f-85625-1	eland	2023-05-31 20:00:00	2023	151	-18.8992335	34.2472624	NA	NA
TAOR-22-f-85625-1	eland	2023-05-31 19:30:00	2023	151	-18.8991667	34.2470911	NA	NA
TAOR-22-f-85625-1	eland	2023-05-31 19:00:00	2023	151	-18.8992004	34.247318	NA	NA
TAOR-22-f-85625-1	eland	2023-05-31 18:30:00	2023	151	-18.900207	34.2470021	NA	NA
TAOR-22-f-85625-1	eland	2023-05-31 18:00:00	2023	151	-18.9005809	34.2475478	NA	NA
TAOR-22-f-85625-1	eland	2023-05-31 17:30:00	2023	151	-18.9009502	34.2462845	NA	NA
TAOR-22-f-85625-1	eland	2023-05-31 17:00:00	2023	151	-18.9009378	34.2460424	NA	NA
TAOR-22-f-85625-1	eland	2023-05-31 16:30:00	2023	151	-18.9009778	34.2459978	NA	NA
TAOR-22-f-85625-1	eland	2023-05-31 16:00:00	2023	151	-18.9002983	34.2450515	NA	NA
TAOR-22-f-85625-1	eland	2023-05-31 15:30:00	2023	151	-18.9007837	34.2456022	NA	NA
TAOR-22-f-85625-1	eland	2023-05-31 15:00:00	2023	151	-18.9009069	34.245774	NA	NA
TAOR-22-f-85625-1	eland	2023-05-31 14:30:00	2023	151	-18.9008967	34.2457818	NA	NA
TAOR-22-f-85625-1	eland	2023-05-31 14:00:00	2023	151	-18.9007224	34.2460604	NA	NA
TAOR-22-f-85625-1	eland	2023-05-31 13:30:00	2023	151	-18.9007556	34.247648	NA	NA
TAOR-22-f-85625-1	eland	2023-05-31 13:00:00	2023	151	-18.9006117	34.2479094	NA	NA
TAOR-22-f-85625-1	eland	2023-05-31 12:30:00	2023	151	-18.9005567	34.2479201	NA	NA
TAOR-22-f-85625-1	eland	2023-05-31 12:00:00	2023	151	-18.9000193	34.2488302	NA	NA
TAOR-22-f-85625-1	eland	2023-05-31 11:30:00	2023	151	-18.9000848	34.250183	NA	NA
TAOR-22-f-85625-1	eland	2023-05-31 11:00:00	2023	151	-18.9001673	34.2508916	NA	NA
TAOR-22-f-85625-1	eland	2023-05-31 10:30:00	2023	151	-18.9005384	34.2511432	NA	NA
TAOR-22-f-85625-1	eland	2023-05-31 10:00:00	2023	151	-18.9005482	34.2511582	NA	NA
TAOR-22-f-85625-1	eland	2023-05-31 09:30:00	2023	151	-18.9005641	34.2511122	NA	NA
TAOR-22-f-85625-1	eland	2023-05-31 09:00:00	2023	151	-18.9011131	34.2509427	NA	NA
TAOR-22-f-85625-1	eland	2023-05-31 08:30:00	2023	151	-18.9062197	34.2518169	NA	NA
TAOR-22-f-85625-1	eland	2023-05-31 08:00:00	2023	151	-18.9078903	34.2522179	NA	NA
TAOR-22-f-85625-1	eland	2023-05-31 07:30:00	2023	151	-18.9070512	34.2518463	NA	NA
TAOR-22-f-85625-1	eland	2023-05-31 07:00:00	2023	151	-18.9069918	34.2509169	NA	NA
TAOR-22-f-85625-1	eland	2023-05-31 06:30:00	2023	151	-18.9072033	34.2497016	NA	NA
TAOR-22-f-85625-1	eland	2023-05-31 06:00:00	2023	151	-18.9077042	34.2501215	NA	NA
TAOR-22-f-85625-1	eland	2023-05-31 05:30:00	2023	151	-18.9077175	34.2493979	NA	NA
TAOR-22-f-85625-1	eland	2023-05-31 05:00:00	2023	151	-18.9078656	34.2492081	NA	NA
TAOR-22-f-85625-1	eland	2023-05-31 04:30:00	2023	151	-18.9082502	34.2486716	NA	NA
TAOR-22-f-85625-1	eland	2023-05-31 04:00:00	2023	151	-18.9081766	34.248628	NA	NA
TAOR-22-f-85625-1	eland	2023-05-31 03:30:00	2023	151	-18.9082246	34.2486127	NA	NA
TAOR-22-f-85625-1	eland	2023-05-31 03:00:00	2023	151	-18.9077919	34.2487148	NA	NA
TAOR-22-f-85625-1	eland	2023-05-31 02:30:00	2023	151	-18.9076084	34.249143	NA	NA
TAOR-22-f-85625-1	eland	2023-05-31 02:00:00	2023	151	-18.9075171	34.2488727	NA	NA
TAOR-22-f-85625-1	eland	2023-05-31 01:30:00	2023	151	-18.9074801	34.2487794	NA	NA
TAOR-22-f-85625-1	eland	2023-05-31 01:00:00	2023	151	-18.9074925	34.2488143	NA	NA
TAOR-22-f-85625-1	eland	2023-05-31 00:30:00	2023	151	-18.907625	34.2486015	NA	NA
TAOR-22-f-85625-1	eland	2023-05-30 23:30:00	2023	150	-18.9070817	34.2487637	NA	NA
TAOR-22-f-85625-1	eland	2023-05-30 23:00:00	2023	150	-18.9074573	34.2488727	NA	NA
TAOR-22-f-85625-1	eland	2023-05-30 22:30:00	2023	150	-18.9075385	34.2489126	NA	NA
TAOR-22-f-85625-1	eland	2023-05-30 22:00:00	2023	150	-18.9075116	34.2488178	NA	NA
TAOR-22-f-85625-1	eland	2023-05-30 21:30:00	2023	150	-18.908193	34.2492919	NA	NA
TAOR-22-f-85625-1	eland	2023-05-30 21:00:00	2023	150	-18.9085674	34.2500346	NA	NA
TAOR-22-f-85625-1	eland	2023-05-30 20:30:00	2023	150	-18.90854	34.2500488	NA	NA
TAOR-22-f-85625-1	eland	2023-05-30 20:00:00	2023	150	-18.9086816	34.2503712	NA	NA
TAOR-22-f-85625-1	eland	2023-05-30 19:30:00	2023	150	-18.9085036	34.2509994	NA	NA
TAOR-22-f-85625-1	eland	2023-05-30 19:00:00	2023	150	-18.9077367	34.2514615	NA	NA
TAOR-22-f-85625-1	eland	2023-05-30 18:30:00	2023	150	-18.907854	34.2522207	NA	NA
TAOR-22-f-85625-1	eland	2023-05-30 18:00:00	2023	150	-18.9071246	34.2535217	NA	NA
TAOR-22-f-85625-1	eland	2023-05-30 17:30:00	2023	150	-18.9054884	34.2504677	NA	NA
TAOR-22-f-85625-1	eland	2023-05-30 17:00:00	2023	150	-18.9021371	34.2462624	NA	NA
TAOR-22-f-85625-1	eland	2023-05-30 16:30:00	2023	150	-18.9009227	34.2458211	NA	NA
TAOR-22-f-85625-1	eland	2023-05-30 16:00:00	2023	150	-18.9009177	34.2458478	NA	NA
TAOR-22-f-85625-1	eland	2023-05-30 15:30:00	2023	150	-18.9008501	34.2458585	NA	NA
TAOR-22-f-85625-1	eland	2023-05-30 15:00:00	2023	150	-18.9009211	34.2458226	NA	NA
TAOR-22-f-85625-1	eland	2023-05-30 14:30:00	2023	150	-18.8995946	34.2439004	NA	NA
TAOR-22-f-85625-1	eland	2023-05-30 14:00:00	2023	150	-18.8999969	34.2427886	NA	NA
TAOR-22-f-85625-1	eland	2023-05-30 13:30:00	2023	150	-18.9000264	34.2427405	NA	NA
TAOR-22-f-85625-1	eland	2023-05-30 13:00:00	2023	150	-18.8997573	34.2416668	NA	NA
TAOR-22-f-85625-1	eland	2023-05-30 12:30:00	2023	150	-18.8997535	34.2425073	NA	NA
TAOR-22-f-85625-1	eland	2023-05-30 12:00:00	2023	150	-18.8995577	34.2422646	NA	NA
TAOR-22-f-85625-1	eland	2023-05-30 11:30:00	2023	150	-18.8994709	34.2442767	NA	NA
TAOR-22-f-85625-1	eland	2023-05-30 11:00:00	2023	150	-18.8993634	34.2443553	NA	NA
TAOR-22-f-85625-1	eland	2023-05-30 10:30:00	2023	150	-18.8993139	34.244483	NA	NA
TAOR-22-f-85625-1	eland	2023-05-30 10:00:00	2023	150	-18.8987054	34.2443736	NA	NA
TAOR-22-f-85625-1	eland	2023-05-30 09:30:00	2023	150	-18.8989082	34.2435417	NA	NA
TAOR-22-f-85625-1	eland	2023-05-30 09:00:00	2023	150	-18.8993468	34.2425898	NA	NA
TAOR-22-f-85625-1	eland	2023-05-30 08:30:00	2023	150	-18.8986416	34.2416403	NA	NA
TAOR-22-f-85625-1	eland	2023-05-30 08:00:00	2023	150	-18.8986619	34.2416589	NA	NA
TAOR-22-f-85625-1	eland	2023-05-30 07:30:00	2023	150	-18.8977451	34.2403677	NA	NA
TAOR-22-f-85625-1	eland	2023-05-30 07:00:00	2023	150	-18.897894	34.240872	NA	NA
TAOR-22-f-85625-1	eland	2023-05-30 06:30:00	2023	150	-18.8979304	34.2408349	NA	NA
TAOR-22-f-85625-1	eland	2023-05-30 06:00:00	2023	150	-18.8973269	34.2410169	NA	NA
TAOR-22-f-85625-1	eland	2023-05-30 05:30:00	2023	150	-18.8973025	34.2408901	NA	NA
TAOR-22-f-85625-1	eland	2023-05-30 05:00:00	2023	150	-18.8973297	34.2409164	NA	NA
TAOR-22-f-85625-1	eland	2023-05-30 04:30:00	2023	150	-18.8972842	34.240958	NA	NA
TAOR-22-f-85625-1	eland	2023-05-30 04:00:00	2023	150	-18.8969821	34.2400691	NA	NA
TAOR-22-f-85625-1	eland	2023-05-30 03:30:00	2023	150	-18.8969834	34.2397414	NA	NA
TAOR-22-f-85625-1	eland	2023-05-30 03:00:00	2023	150	-18.8970005	34.2400841	NA	NA
TAOR-22-f-85625-1	eland	2023-05-30 02:30:00	2023	150	-18.8969009	34.2397423	NA	NA
TAOR-22-f-85625-1	eland	2023-05-30 02:00:00	2023	150	-18.8969137	34.2394154	NA	NA
TAOR-22-f-85625-1	eland	2023-05-30 01:30:00	2023	150	-18.8971277	34.2394825	NA	NA
TAOR-22-f-85625-1	eland	2023-05-30 01:00:00	2023	150	-18.8969493	34.2394481	NA	NA
TAOR-22-f-85625-1	eland	2023-05-30 00:30:00	2023	150	-18.8968601	34.2394899	NA	NA
TAOR-22-f-85625-1	eland	2023-05-29 23:30:00	2023	149	-18.8969285	34.2394069	NA	NA
TAOR-22-f-85625-1	eland	2023-05-29 23:00:00	2023	149	-18.8966916	34.2388694	NA	NA
TAOR-22-f-85625-1	eland	2023-05-29 22:30:00	2023	149	-18.8969467	34.2389684	NA	NA
TAOR-22-f-85625-1	eland	2023-05-29 22:00:00	2023	149	-18.8972826	34.2387697	NA	NA
TAOR-22-f-85625-1	eland	2023-05-29 21:30:00	2023	149	-18.898194	34.2379454	NA	NA
TAOR-22-f-85625-1	eland	2023-05-29 21:00:00	2023	149	-18.8984849	34.2393262	NA	NA
TAOR-22-f-85625-1	eland	2023-05-29 20:30:00	2023	149	-18.8983789	34.2400919	NA	NA
TAOR-22-f-85625-1	eland	2023-05-29 20:01:00	2023	149	-18.8984318	34.2405129	NA	NA
TAOR-22-f-85625-1	eland	2023-05-29 19:30:00	2023	149	-18.8988362	34.2406436	NA	NA
TAOR-22-f-85625-1	eland	2023-05-29 19:00:00	2023	149	-18.9016854	34.2413485	NA	NA
TAOR-22-f-85625-1	eland	2023-05-29 18:30:00	2023	149	-18.9018467	34.2421538	NA	NA
TAOR-22-f-85625-1	eland	2023-05-29 18:00:00	2023	149	-18.9026315	34.2443413	NA	NA
TAOR-22-f-85625-1	eland	2023-05-29 17:30:00	2023	149	-18.9020387	34.2455688	NA	NA
TAOR-22-f-85625-1	eland	2023-05-29 17:00:00	2023	149	-18.901167	34.2454795	NA	NA
TAOR-22-f-85625-1	eland	2023-05-29 16:30:00	2023	149	-18.9003045	34.2453236	NA	NA
TAOR-22-f-85625-1	eland	2023-05-29 16:00:00	2023	149	-18.8999136	34.2455361	NA	NA
TAOR-22-f-85625-1	eland	2023-05-29 15:30:00	2023	149	-18.9000985	34.2450887	NA	NA
TAOR-22-f-85625-1	eland	2023-05-29 15:00:00	2023	149	-18.9001181	34.2450599	NA	NA
TAOR-22-f-85625-1	eland	2023-05-29 14:30:00	2023	149	-18.900162	34.2450812	NA	NA
TAOR-22-f-85625-1	eland	2023-05-29 14:00:00	2023	149	-18.9004049	34.2452498	NA	NA
TAOR-22-f-85625-1	eland	2023-05-29 13:30:00	2023	149	-18.9001449	34.2450502	NA	NA
TAOR-22-f-85625-1	eland	2023-05-29 13:00:00	2023	149	-18.9001103	34.2450452	NA	NA
TAOR-22-f-85625-1	eland	2023-05-29 12:30:00	2023	149	-18.8998294	34.2448696	NA	NA
TAOR-22-f-85625-1	eland	2023-05-29 12:00:00	2023	149	-18.8995194	34.2435226	NA	NA
TAOR-22-f-85625-1	eland	2023-05-29 11:30:00	2023	149	-18.8993016	34.2435251	NA	NA
TAOR-22-f-85625-1	eland	2023-05-29 11:00:00	2023	149	-18.8996903	34.2447192	NA	NA
TAOR-22-f-85625-1	eland	2023-05-29 10:30:00	2023	149	-18.9001123	34.2448517	NA	NA
TAOR-22-f-85625-1	eland	2023-05-29 10:00:00	2023	149	-18.9004245	34.2454769	NA	NA
TAOR-22-f-85625-1	eland	2023-05-29 09:30:00	2023	149	-18.9006168	34.2466861	NA	NA
TAOR-22-f-85625-1	eland	2023-05-29 09:00:00	2023	149	-18.9007198	34.2476526	NA	NA
TAOR-22-f-85625-1	eland	2023-05-29 08:30:00	2023	149	-18.9002674	34.2489834	NA	NA
TAOR-22-f-85625-1	eland	2023-05-29 08:00:00	2023	149	-18.9005739	34.2499059	NA	NA
TAOR-22-f-85625-1	eland	2023-05-29 07:30:00	2023	149	-18.9012808	34.2512903	NA	NA
TAOR-22-f-85625-1	eland	2023-05-29 07:00:00	2023	149	-18.9018959	34.2513379	NA	NA
TAOR-22-f-85625-1	eland	2023-05-29 06:30:00	2023	149	-18.901164	34.2525504	NA	NA
TAOR-22-f-85625-1	eland	2023-05-29 06:00:00	2023	149	-18.9009327	34.252185	NA	NA
TAOR-22-f-85625-1	eland	2023-05-29 05:30:00	2023	149	-18.900975	34.2520692	NA	NA
TAOR-22-f-85625-1	eland	2023-05-29 05:00:00	2023	149	-18.9009138	34.2521163	NA	NA
TAOR-22-f-85625-1	eland	2023-05-29 04:30:00	2023	149	-18.9013673	34.2518033	NA	NA
TAOR-22-f-85625-1	eland	2023-05-29 04:00:00	2023	149	-18.9005931	34.2483638	NA	NA
TAOR-22-f-85625-1	eland	2023-05-29 03:30:00	2023	149	-18.9004081	34.2477109	NA	NA
TAOR-22-f-85625-1	eland	2023-05-29 03:00:00	2023	149	-18.9005396	34.248062	NA	NA
TAOR-22-f-85625-1	eland	2023-05-29 02:30:00	2023	149	-18.9005004	34.2480608	NA	NA
TAOR-22-f-85625-1	eland	2023-05-29 02:00:00	2023	149	-18.9005354	34.248074	NA	NA
TAOR-22-f-85625-1	eland	2023-05-29 01:30:00	2023	149	-18.9005083	34.2481553	NA	NA
TAOR-22-f-85625-1	eland	2023-05-29 01:00:00	2023	149	-18.899808	34.2473894	NA	NA
TAOR-22-f-85625-1	eland	2023-05-29 00:30:00	2023	149	-18.8989319	34.2474021	NA	NA
TAOR-22-f-85625-1	eland	2023-05-28 23:30:00	2023	148	-18.8982818	34.2482029	NA	NA
TAOR-22-f-85625-1	eland	2023-05-28 23:00:00	2023	148	-18.8983814	34.2484269	NA	NA
TAOR-22-f-85625-1	eland	2023-05-28 22:30:00	2023	148	-18.8983428	34.2485878	NA	NA
TAOR-22-f-85625-1	eland	2023-05-28 22:00:00	2023	148	-18.898356	34.248608	NA	NA
TAOR-22-f-85625-1	eland	2023-05-28 21:30:00	2023	148	-18.8982496	34.2486003	NA	NA
TAOR-22-f-85625-1	eland	2023-05-28 21:00:00	2023	148	-18.8982016	34.2484402	NA	NA
TAOR-22-f-85625-1	eland	2023-05-28 20:30:00	2023	148	-18.8981701	34.2478964	NA	NA
TAOR-22-f-85625-1	eland	2023-05-28 20:00:00	2023	148	-18.8983484	34.2477914	NA	NA
TAOR-22-f-85625-1	eland	2023-05-28 19:30:00	2023	148	-18.8989094	34.247026	NA	NA
TAOR-22-f-85625-1	eland	2023-05-28 19:00:00	2023	148	-18.8988939	34.2471911	NA	NA
TAOR-22-f-85625-1	eland	2023-05-28 18:30:00	2023	148	-18.8988933	34.2471684	NA	NA
TAOR-22-f-85625-1	eland	2023-05-28 18:00:00	2023	148	-18.8990715	34.2472706	NA	NA
TAOR-22-f-85625-1	eland	2023-05-28 17:30:00	2023	148	-18.8993075	34.2473724	NA	NA
TAOR-22-f-85625-1	eland	2023-05-28 17:00:00	2023	148	-18.8997625	34.2481994	NA	NA
TAOR-22-f-85625-1	eland	2023-05-28 16:30:00	2023	148	-18.8999524	34.2482029	NA	NA
TAOR-22-f-85625-1	eland	2023-05-28 16:00:00	2023	148	-18.8999048	34.2483372	NA	NA
TAOR-22-f-85625-1	eland	2023-05-28 15:30:00	2023	148	-18.8999811	34.248286	NA	NA
TAOR-22-f-85625-1	eland	2023-05-28 15:00:00	2023	148	-18.8992966	34.2480454	NA	NA
TAOR-22-f-85625-1	eland	2023-05-28 14:30:00	2023	148	-18.8992189	34.2480354	NA	NA
TAOR-22-f-85625-1	eland	2023-05-28 14:00:00	2023	148	-18.8993412	34.2475714	NA	NA
TAOR-22-f-85625-1	eland	2023-05-28 13:30:00	2023	148	-18.8993924	34.2471799	NA	NA
TAOR-22-f-85625-1	eland	2023-05-28 13:00:00	2023	148	-18.8991108	34.2471817	NA	NA
TAOR-22-f-85625-1	eland	2023-05-28 12:30:00	2023	148	-18.8990812	34.2472887	NA	NA
TAOR-22-f-85625-1	eland	2023-05-28 12:00:00	2023	148	-18.8988214	34.246685	NA	NA
TAOR-22-f-85625-1	eland	2023-05-28 11:30:00	2023	148	-18.8983397	34.2478573	NA	NA
TAOR-22-f-85625-1	eland	2023-05-28 11:00:00	2023	148	-18.898067	34.2478084	NA	NA
TAOR-22-f-85625-1	eland	2023-05-28 10:30:00	2023	148	-18.8970833	34.2474564	NA	NA
TAOR-22-f-85625-1	eland	2023-05-28 10:00:00	2023	148	-18.8972184	34.2477512	NA	NA
TAOR-22-f-85625-1	eland	2023-05-28 09:30:00	2023	148	-18.8972331	34.2478845	NA	NA
TAOR-22-f-85625-1	eland	2023-05-28 09:00:00	2023	148	-18.8972046	34.2477076	NA	NA
TAOR-22-f-85625-1	eland	2023-05-28 08:30:00	2023	148	-18.8974826	34.2479939	NA	NA
TAOR-22-f-85625-1	eland	2023-05-28 08:00:00	2023	148	-18.8979415	34.2474584	NA	NA
TAOR-22-f-85625-1	eland	2023-05-28 07:30:00	2023	148	-18.8984663	34.2472634	NA	NA
TAOR-22-f-85625-1	eland	2023-05-28 07:00:00	2023	148	-18.8984893	34.2472739	NA	NA
TAOR-22-f-85625-1	eland	2023-05-28 06:30:00	2023	148	-18.8985291	34.2473256	NA	NA
TAOR-22-f-85625-1	eland	2023-05-28 06:00:00	2023	148	-18.8984887	34.2473342	NA	NA
TAOR-22-f-85625-1	eland	2023-05-28 05:30:00	2023	148	-18.8985326	34.2474664	NA	NA
TAOR-22-f-85625-1	eland	2023-05-28 05:00:00	2023	148	-18.8986198	34.2475694	NA	NA
TAOR-22-f-85625-1	eland	2023-05-28 04:30:00	2023	148	-18.8985482	34.2475508	NA	NA
TAOR-22-f-85625-1	eland	2023-05-28 04:00:00	2023	148	-18.8985963	34.2475044	NA	NA
TAOR-22-f-85625-1	eland	2023-05-28 03:30:00	2023	148	-18.8985759	34.247548	NA	NA
TAOR-22-f-85625-1	eland	2023-05-28 03:00:00	2023	148	-18.8986082	34.2478004	NA	NA
TAOR-22-f-85625-1	eland	2023-05-28 02:30:00	2023	148	-18.8985125	34.2473515	NA	NA
TAOR-22-f-85625-1	eland	2023-05-28 02:00:00	2023	148	-18.8985779	34.2474064	NA	NA
TAOR-22-f-85625-1	eland	2023-05-28 01:30:00	2023	148	-18.8985158	34.2473916	NA	NA
TAOR-22-f-85625-1	eland	2023-05-28 01:00:00	2023	148	-18.8983119	34.2475517	NA	NA
TAOR-22-f-85625-1	eland	2023-05-28 00:30:00	2023	148	-18.898298	34.2475113	NA	NA
TAOR-22-f-85625-1	eland	2023-05-27 23:30:00	2023	147	-18.8983485	34.2473011	NA	NA
TAOR-22-f-85625-1	eland	2023-05-27 23:00:00	2023	147	-18.8978833	34.2468519	NA	NA
TAOR-22-f-85625-1	eland	2023-05-27 22:30:00	2023	147	-18.8977559	34.2466992	NA	NA
TAOR-22-f-85625-1	eland	2023-05-27 22:00:00	2023	147	-18.897732	34.2463423	NA	NA
TAOR-22-f-85625-1	eland	2023-05-27 21:30:00	2023	147	-18.8982572	34.2459515	NA	NA
TAOR-22-f-85625-1	eland	2023-05-27 21:00:00	2023	147	-18.8988986	34.2446826	NA	NA
TAOR-22-f-85625-1	eland	2023-05-27 20:30:00	2023	147	-18.8985179	34.2444895	NA	NA
TAOR-22-f-85625-1	eland	2023-05-27 20:00:00	2023	147	-18.898507	34.2440832	NA	NA
TAOR-22-f-85625-1	eland	2023-05-27 19:30:00	2023	147	-18.898504	34.2439962	NA	NA
TAOR-22-f-85625-1	eland	2023-05-27 19:00:00	2023	147	-18.8984199	34.2440321	NA	NA
TAOR-22-f-85625-1	eland	2023-05-27 18:30:00	2023	147	-18.8989061	34.2435166	NA	NA
TAOR-22-f-85625-1	eland	2023-05-27 18:00:00	2023	147	-18.8990011	34.2434614	NA	NA
TAOR-22-f-85625-1	eland	2023-05-27 17:30:00	2023	147	-18.8999066	34.2444831	NA	NA
TAOR-22-f-85625-1	eland	2023-05-27 17:00:00	2023	147	-18.89994	34.2444699	NA	NA
TAOR-22-f-85625-1	eland	2023-05-27 16:30:00	2023	147	-18.9000292	34.2446322	NA	NA
TAOR-22-f-85625-1	eland	2023-05-27 16:00:00	2023	147	-18.900007	34.244804	NA	NA
TAOR-22-f-85625-1	eland	2023-05-27 15:30:00	2023	147	-18.8999827	34.2449019	NA	NA
TAOR-22-f-85625-1	eland	2023-05-27 15:00:00	2023	147	-18.9000546	34.2449255	NA	NA
TAOR-22-f-85625-1	eland	2023-05-27 14:30:00	2023	147	-18.8999524	34.2448507	NA	NA
TAOR-22-f-85625-1	eland	2023-05-27 14:00:00	2023	147	-18.8999261	34.2448312	NA	NA
TAOR-22-f-85625-1	eland	2023-05-27 13:30:00	2023	147	-18.8993116	34.2439835	NA	NA
TAOR-22-f-85625-1	eland	2023-05-27 13:00:00	2023	147	-18.8992745	34.2440074	NA	NA
TAOR-22-f-85625-1	eland	2023-05-27 12:30:00	2023	147	-18.8994733	34.2443649	NA	NA
TAOR-22-f-85625-1	eland	2023-05-27 12:00:00	2023	147	-18.8993656	34.2451106	NA	NA
TAOR-22-f-85625-1	eland	2023-05-27 11:30:00	2023	147	-18.8994255	34.2449656	NA	NA
TAOR-22-f-85625-1	eland	2023-05-27 11:00:00	2023	147	-18.9003546	34.2451635	NA	NA
TAOR-22-f-85625-1	eland	2023-05-27 10:30:00	2023	147	-18.9008041	34.2458703	NA	NA
TAOR-22-f-85625-1	eland	2023-05-27 10:00:00	2023	147	-18.9008406	34.2462798	NA	NA
TAOR-22-f-85625-1	eland	2023-05-27 09:30:00	2023	147	-18.9008374	34.2462923	NA	NA
TAOR-22-f-85625-1	eland	2023-05-27 09:00:00	2023	147	-18.9008482	34.2463661	NA	NA
TAOR-22-f-85625-1	eland	2023-05-27 08:30:00	2023	147	-18.9003296	34.2471448	NA	NA
TAOR-22-f-85625-1	eland	2023-05-27 08:00:00	2023	147	-18.9004738	34.2477461	NA	NA
TAOR-22-f-85625-1	eland	2023-05-27 07:30:00	2023	147	-18.8998536	34.2477354	NA	NA
TAOR-22-f-85625-1	eland	2023-05-27 07:00:00	2023	147	-18.8998032	34.2473166	NA	NA
TAOR-22-f-85625-1	eland	2023-05-27 06:30:00	2023	147	-18.9004188	34.247162	NA	NA
TAOR-22-f-85625-1	eland	2023-05-27 06:00:00	2023	147	-18.9003185	34.246921	NA	NA
TAOR-22-f-85625-1	eland	2023-05-27 05:30:00	2023	147	-18.9004986	34.2466048	NA	NA
TAOR-22-f-85625-1	eland	2023-05-27 05:00:00	2023	147	-18.900415	34.2463549	NA	NA
TAOR-22-f-85625-1	eland	2023-05-27 04:30:00	2023	147	-18.900195	34.2462875	NA	NA
TAOR-22-f-85625-1	eland	2023-05-27 04:00:00	2023	147	-18.9001862	34.2463591	NA	NA
TAOR-22-f-85625-1	eland	2023-05-27 03:30:00	2023	147	-18.9002102	34.2463327	NA	NA
TAOR-22-f-85625-1	eland	2023-05-27 03:00:00	2023	147	-18.9003454	34.2465933	NA	NA
TAOR-22-f-85625-1	eland	2023-05-27 02:30:00	2023	147	-18.9002964	34.2470617	NA	NA
TAOR-22-f-85625-1	eland	2023-05-27 02:00:00	2023	147	-18.9003487	34.2469754	NA	NA
TAOR-22-f-85625-1	eland	2023-05-27 01:30:00	2023	147	-18.9004425	34.2476114	NA	NA
TAOR-22-f-85625-1	eland	2023-05-27 01:00:00	2023	147	-18.9015172	34.2487893	NA	NA
TAOR-22-f-85625-1	eland	2023-05-27 00:30:00	2023	147	-18.9021337	34.2492946	NA	NA
TAOR-22-f-85625-1	eland	2023-05-26 23:30:00	2023	146	-18.9028499	34.2485404	NA	NA
TAOR-22-f-85625-1	eland	2023-05-26 23:00:00	2023	146	-18.9027397	34.2485719	NA	NA
TAOR-22-f-85625-1	eland	2023-05-26 22:30:00	2023	146	-18.9027986	34.2485683	NA	NA
TAOR-22-f-85625-1	eland	2023-05-26 22:00:00	2023	146	-18.9028257	34.2486257	NA	NA
TAOR-22-f-85625-1	eland	2023-05-26 21:30:00	2023	146	-18.9024595	34.2487826	NA	NA
TAOR-22-f-85625-1	eland	2023-05-26 21:00:00	2023	146	-18.9023823	34.2491659	NA	NA
TAOR-22-f-85625-1	eland	2023-05-26 20:30:00	2023	146	-18.9037118	34.2506905	NA	NA
TAOR-22-f-85625-1	eland	2023-05-26 20:00:00	2023	146	-18.9042468	34.2506815	NA	NA
TAOR-22-f-85625-1	eland	2023-05-26 19:30:00	2023	146	-18.9048774	34.2507052	NA	NA
TAOR-22-f-85625-1	eland	2023-05-26 19:00:00	2023	146	-18.9051143	34.250271	NA	NA
TAOR-22-f-85625-1	eland	2023-05-26 18:30:00	2023	146	-18.9040549	34.2497091	NA	NA
TAOR-22-f-85625-1	eland	2023-05-26 18:00:00	2023	146	-18.9032316	34.2509758	NA	NA
TAOR-22-f-85625-1	eland	2023-05-26 17:30:00	2023	146	-18.9017999	34.2521889	NA	NA
TAOR-22-f-85625-1	eland	2023-05-26 17:00:00	2023	146	-18.9006848	34.2525277	NA	NA
TAOR-22-f-85625-1	eland	2023-05-26 16:30:00	2023	146	-18.9006407	34.2520351	NA	NA
TAOR-22-f-85625-1	eland	2023-05-26 16:00:00	2023	146	-18.9006668	34.2519812	NA	NA
TAOR-22-f-85625-1	eland	2023-05-26 15:30:00	2023	146	-18.9008027	34.2520333	NA	NA
TAOR-22-f-85625-1	eland	2023-05-26 15:00:00	2023	146	-18.9007887	34.2522248	NA	NA
TAOR-22-f-85625-1	eland	2023-05-26 14:30:00	2023	146	-18.9007142	34.2524828	NA	NA
TAOR-22-f-85625-1	eland	2023-05-26 14:00:00	2023	146	-18.9006524	34.2524546	NA	NA
TAOR-22-f-85625-1	eland	2023-05-26 13:30:00	2023	146	-18.899934	34.2527055	NA	NA
TAOR-22-f-85625-1	eland	2023-05-26 13:00:00	2023	146	-18.8975571	34.2531814	NA	NA
TAOR-22-f-85625-1	eland	2023-05-26 12:30:00	2023	146	-18.897155	34.2541696	NA	NA
TAOR-22-f-85625-1	eland	2023-05-26 12:00:00	2023	146	-18.897069	34.2541988	NA	NA
TAOR-22-f-85625-1	eland	2023-05-26 11:30:00	2023	146	-18.8970368	34.2540572	NA	NA
TAOR-22-f-85625-1	eland	2023-05-26 11:00:00	2023	146	-18.8973634	34.2541539	NA	NA
TAOR-22-f-85625-1	eland	2023-05-26 10:30:00	2023	146	-18.8973118	34.2541147	NA	NA
TAOR-22-f-85625-1	eland	2023-05-26 10:00:00	2023	146	-18.8972002	34.2537771	NA	NA
TAOR-22-f-85625-1	eland	2023-05-26 09:30:00	2023	146	-18.8972793	34.2528545	NA	NA
TAOR-22-f-85625-1	eland	2023-05-26 09:00:00	2023	146	-18.8971186	34.2536701	NA	NA
TAOR-22-f-85625-1	eland	2023-05-26 08:30:00	2023	146	-18.8973385	34.2541392	NA	NA
TAOR-22-f-85625-1	eland	2023-05-26 08:00:00	2023	146	-18.8973479	34.2541492	NA	NA
TAOR-22-f-85625-1	eland	2023-05-26 07:30:00	2023	146	-18.8973544	34.2541242	NA	NA
TAOR-22-f-85625-1	eland	2023-05-26 07:00:00	2023	146	-18.8974699	34.2533653	NA	NA
TAOR-22-f-85625-1	eland	2023-05-26 06:30:00	2023	146	-18.9005982	34.2527591	NA	NA
TAOR-22-f-85625-1	eland	2023-05-26 06:01:00	2023	146	-18.901062	34.2534587	NA	NA
TAOR-22-f-85625-1	eland	2023-05-26 05:30:00	2023	146	-18.9012256	34.2538437	NA	NA
TAOR-22-f-85625-1	eland	2023-05-26 05:00:00	2023	146	-18.9066593	34.2546986	NA	NA
TAOR-22-f-85625-1	eland	2023-05-26 04:30:00	2023	146	-18.9068741	34.2542632	NA	NA
TAOR-22-f-85625-1	eland	2023-05-26 04:00:00	2023	146	-18.9100428	34.2545302	NA	NA
TAOR-22-f-85625-1	eland	2023-05-26 03:30:00	2023	146	-18.9110298	34.2535313	NA	NA
TAOR-22-f-85625-1	eland	2023-05-26 03:00:00	2023	146	-18.9110004	34.2535451	NA	NA
TAOR-22-f-85625-1	eland	2023-05-26 02:30:00	2023	146	-18.9110091	34.2535109	NA	NA
TAOR-22-f-85625-1	eland	2023-05-26 02:00:00	2023	146	-18.9114488	34.2524727	NA	NA
TAOR-22-f-85625-1	eland	2023-05-26 01:30:00	2023	146	-18.9113913	34.2520834	NA	NA
TAOR-22-f-85625-1	eland	2023-05-26 01:00:00	2023	146	-18.9100504	34.2519458	NA	NA
TAOR-22-f-85625-1	eland	2023-05-26 00:30:00	2023	146	-18.9088774	34.2522052	NA	NA
TAOR-22-f-85625-1	eland	2023-05-25 23:30:00	2023	145	-18.9061302	34.2528063	NA	NA
TAOR-22-f-85625-1	eland	2023-05-25 23:00:00	2023	145	-18.9063927	34.2527484	NA	NA
TAOR-22-f-85625-1	eland	2023-05-25 22:30:00	2023	145	-18.9061128	34.2521748	NA	NA
TAOR-22-f-85625-1	eland	2023-05-25 22:00:00	2023	145	-18.9054989	34.2503882	NA	NA
TAOR-22-f-85625-1	eland	2023-05-25 21:30:00	2023	145	-18.9051493	34.250143	NA	NA
TAOR-22-f-85625-1	eland	2023-05-25 21:00:00	2023	145	-18.9043236	34.2507499	NA	NA
TAOR-22-f-85625-1	eland	2023-05-25 20:30:00	2023	145	-18.9028317	34.2511003	NA	NA
TAOR-22-f-85625-1	eland	2023-05-25 20:01:00	2023	145	-18.9003221	34.249757	NA	NA
TAOR-22-f-85625-1	eland	2023-05-25 19:30:00	2023	145	-18.8994516	34.2482055	NA	NA
TAOR-22-f-85625-1	eland	2023-05-25 19:00:00	2023	145	-18.8947238	34.2503025	NA	NA
TAOR-22-f-85625-1	eland	2023-05-25 18:30:00	2023	145	-18.8875364	34.2540478	NA	NA
TAOR-22-f-85625-1	eland	2023-05-25 18:00:00	2023	145	-18.884042	34.2551059	NA	NA
TAOR-22-f-85625-1	eland	2023-05-25 17:30:00	2023	145	-18.8815647	34.2569317	NA	NA
TAOR-22-f-85625-1	eland	2023-05-25 17:00:00	2023	145	-18.8800122	34.2594273	NA	NA
TAOR-22-f-85625-1	eland	2023-05-25 16:30:00	2023	145	-18.8798574	34.260019	NA	NA
TAOR-22-f-85625-1	eland	2023-05-25 16:00:00	2023	145	-18.8798114	34.2602874	NA	NA
TAOR-22-f-85625-1	eland	2023-05-25 15:30:00	2023	145	-18.8798046	34.2602453	NA	NA
TAOR-22-f-85625-1	eland	2023-05-25 15:00:00	2023	145	-18.8798918	34.2601444	NA	NA
TAOR-22-f-85625-1	eland	2023-05-25 14:30:00	2023	145	-18.8798082	34.2602378	NA	NA
TAOR-22-f-85625-1	eland	2023-05-25 14:00:00	2023	145	-18.8797454	34.2602927	NA	NA
TAOR-22-f-85625-1	eland	2023-05-25 13:30:00	2023	145	-18.879557	34.2600286	NA	NA
TAOR-22-f-85625-1	eland	2023-05-25 13:00:00	2023	145	-18.8795488	34.2601268	NA	NA
TAOR-22-f-85625-1	eland	2023-05-25 12:30:00	2023	145	-18.8795073	34.260024	NA	NA
TAOR-22-f-85625-1	eland	2023-05-25 12:00:00	2023	145	-18.8797393	34.2586513	NA	NA
TAOR-22-f-85625-1	eland	2023-05-25 11:30:00	2023	145	-18.8798202	34.2586311	NA	NA
TAOR-22-f-85625-1	eland	2023-05-25 11:00:00	2023	145	-18.8798977	34.2587127	NA	NA
TAOR-22-f-85625-1	eland	2023-05-25 10:30:00	2023	145	-18.8797051	34.2581529	NA	NA
TAOR-22-f-85625-1	eland	2023-05-25 10:00:00	2023	145	-18.879646	34.2578513	NA	NA
TAOR-22-f-85625-1	eland	2023-05-25 09:30:00	2023	145	-18.8795415	34.2572562	NA	NA
TAOR-22-f-85625-1	eland	2023-05-25 09:00:00	2023	145	-18.8806938	34.256347	NA	NA
TAOR-22-f-85625-1	eland	2023-05-25 08:30:00	2023	145	-18.8809643	34.2569934	NA	NA
TAOR-22-f-85625-1	eland	2023-05-25 08:00:00	2023	145	-18.880858	34.2586509	NA	NA
TAOR-22-f-85625-1	eland	2023-05-25 07:30:00	2023	145	-18.8808455	34.2591138	NA	NA
TAOR-22-f-85625-1	eland	2023-05-25 07:00:00	2023	145	-18.8808749	34.259003	NA	NA
TAOR-22-f-85625-1	eland	2023-05-25 06:30:00	2023	145	-18.880887	34.2589987	NA	NA
TAOR-22-f-85625-1	eland	2023-05-25 06:00:00	2023	145	-18.8809086	34.2589702	NA	NA
TAOR-22-f-85625-1	eland	2023-05-25 05:30:00	2023	145	-18.8809032	34.2590508	NA	NA
TAOR-22-f-85625-1	eland	2023-05-25 05:00:00	2023	145	-18.8818506	34.2588414	NA	NA
TAOR-22-f-85625-1	eland	2023-05-25 04:30:00	2023	145	-18.8830291	34.2579897	NA	NA
TAOR-22-f-85625-1	eland	2023-05-25 04:00:00	2023	145	-18.8830563	34.257985	NA	NA
TAOR-22-f-85625-1	eland	2023-05-25 03:30:00	2023	145	-18.8840138	34.258847	NA	NA
TAOR-22-f-85625-1	eland	2023-05-25 03:00:00	2023	145	-18.8841948	34.2582261	NA	NA
TAOR-22-f-85625-1	eland	2023-05-25 02:30:00	2023	145	-18.8842205	34.2581121	NA	NA
TAOR-22-f-85625-1	eland	2023-05-25 02:00:00	2023	145	-18.8840129	34.2573663	NA	NA
TAOR-22-f-85625-1	eland	2023-05-25 01:30:00	2023	145	-18.8839118	34.2573199	NA	NA
TAOR-22-f-85625-1	eland	2023-05-25 01:00:00	2023	145	-18.8839496	34.2572845	NA	NA
TAOR-22-f-85625-1	eland	2023-05-25 00:30:00	2023	145	-18.8839532	34.2571662	NA	NA
TAOR-22-f-85625-1	eland	2023-05-24 23:30:00	2023	144	-18.8830196	34.2556337	NA	NA
TAOR-22-f-85625-1	eland	2023-05-24 23:00:00	2023	144	-18.8841346	34.2548446	NA	NA
TAOR-22-f-85625-1	eland	2023-05-24 22:30:00	2023	144	-18.8862129	34.2554473	NA	NA
TAOR-22-f-85625-1	eland	2023-05-24 22:00:00	2023	144	-18.8862737	34.2557069	NA	NA
TAOR-22-f-85625-1	eland	2023-05-24 21:30:00	2023	144	-18.8861504	34.2557144	NA	NA
TAOR-22-f-85625-1	eland	2023-05-24 21:00:00	2023	144	-18.8844164	34.2553728	NA	NA
TAOR-22-f-85625-1	eland	2023-05-24 20:30:00	2023	144	-18.884421	34.2557357	NA	NA
TAOR-22-f-85625-1	eland	2023-05-24 20:00:00	2023	144	-18.8840832	34.2550795	NA	NA
TAOR-22-f-85625-1	eland	2023-05-24 19:30:00	2023	144	-18.8840774	34.2550722	NA	NA
TAOR-22-f-85625-1	eland	2023-05-24 19:00:00	2023	144	-18.8840931	34.2550603	NA	NA
TAOR-22-f-85625-1	eland	2023-05-24 18:30:00	2023	144	-18.8828893	34.2568577	NA	NA
TAOR-22-f-85625-1	eland	2023-05-24 18:00:00	2023	144	-18.8832243	34.2602751	NA	NA
TAOR-22-f-85625-1	eland	2023-05-24 17:30:00	2023	144	-18.8791461	34.2604588	NA	NA
TAOR-22-f-85625-1	eland	2023-05-24 17:00:00	2023	144	-18.8784418	34.2606854	NA	NA
TAOR-22-f-85625-1	eland	2023-05-24 16:30:00	2023	144	-18.8783032	34.2610764	NA	NA
TAOR-22-f-85625-1	eland	2023-05-24 16:00:00	2023	144	-18.878249	34.2610971	NA	NA
TAOR-22-f-85625-1	eland	2023-05-24 15:30:00	2023	144	-18.8783123	34.261096	NA	NA
TAOR-22-f-85625-1	eland	2023-05-24 15:00:00	2023	144	-18.8782973	34.2610931	NA	NA
TAOR-22-f-85625-1	eland	2023-05-24 14:30:00	2023	144	-18.8782975	34.2610247	NA	NA
TAOR-22-f-85625-1	eland	2023-05-24 14:00:00	2023	144	-18.878301	34.2610856	NA	NA
TAOR-22-f-85625-1	eland	2023-05-24 13:30:00	2023	144	-18.8783008	34.261123	NA	NA
TAOR-22-f-85625-1	eland	2023-05-24 13:00:00	2023	144	-18.8782627	34.2611192	NA	NA
TAOR-22-f-85625-1	eland	2023-05-24 12:30:00	2023	144	-18.878555	34.2606236	NA	NA
TAOR-22-f-85625-1	eland	2023-05-24 12:00:00	2023	144	-18.8791943	34.2600704	NA	NA
TAOR-22-f-85625-1	eland	2023-05-24 11:30:00	2023	144	-18.8793385	34.2606754	NA	NA
TAOR-22-f-85625-1	eland	2023-05-24 11:00:00	2023	144	-18.8794578	34.2613417	NA	NA
TAOR-22-f-85625-1	eland	2023-05-24 10:30:00	2023	144	-18.8794863	34.2613831	NA	NA
TAOR-22-f-85625-1	eland	2023-05-24 10:00:00	2023	144	-18.879981	34.2616043	NA	NA
TAOR-22-f-85625-1	eland	2023-05-24 09:30:00	2023	144	-18.8799892	34.2617102	NA	NA
TAOR-22-f-85625-1	eland	2023-05-24 09:00:00	2023	144	-18.8799957	34.2617098	NA	NA
TAOR-22-f-85625-1	eland	2023-05-24 08:30:00	2023	144	-18.8805084	34.2616085	NA	NA
TAOR-22-f-85625-1	eland	2023-05-24 08:00:00	2023	144	-18.8806405	34.2614984	NA	NA
TAOR-22-f-85625-1	eland	2023-05-24 07:30:00	2023	144	-18.8823636	34.2616339	NA	NA
TAOR-22-f-85625-1	eland	2023-05-24 07:00:00	2023	144	-18.8825882	34.2614176	NA	NA
TAOR-22-f-85625-1	eland	2023-05-24 06:30:00	2023	144	-18.8830003	34.2606009	NA	NA
TAOR-22-f-85625-1	eland	2023-05-24 06:00:00	2023	144	-18.8832756	34.2601332	NA	NA
TAOR-22-f-85625-1	eland	2023-05-24 05:30:00	2023	144	-18.8831184	34.2603459	NA	NA
TAOR-22-f-85625-1	eland	2023-05-24 05:00:00	2023	144	-18.8833228	34.2603916	NA	NA
TAOR-22-f-85625-1	eland	2023-05-24 04:30:00	2023	144	-18.8831594	34.2603328	NA	NA
TAOR-22-f-85625-1	eland	2023-05-24 04:00:00	2023	144	-18.8831558	34.2603403	NA	NA
TAOR-22-f-85625-1	eland	2023-05-24 03:30:00	2023	144	-18.8833254	34.2601556	NA	NA
TAOR-22-f-85625-1	eland	2023-05-24 03:00:00	2023	144	-18.8840562	34.2595204	NA	NA
TAOR-22-f-85625-1	eland	2023-05-24 02:30:00	2023	144	-18.8840396	34.2592384	NA	NA
TAOR-22-f-85625-1	eland	2023-05-24 02:00:00	2023	144	-18.8841135	34.2588677	NA	NA
TAOR-22-f-85625-1	eland	2023-05-24 01:30:00	2023	144	-18.8841197	34.2588592	NA	NA
TAOR-22-f-85625-1	eland	2023-05-24 01:00:00	2023	144	-18.8841062	34.2589169	NA	NA
TAOR-22-f-85625-1	eland	2023-05-24 00:30:00	2023	144	-18.8841409	34.2588845	NA	NA
TAOR-22-f-85625-1	eland	2023-05-23 23:30:00	2023	143	-18.8843025	34.2581341	NA	NA
TAOR-22-f-85625-1	eland	2023-05-23 23:00:00	2023	143	-18.8842462	34.2580779	NA	NA
TAOR-22-f-85625-1	eland	2023-05-23 22:30:00	2023	143	-18.8845768	34.2577496	NA	NA
TAOR-22-f-85625-1	eland	2023-05-23 22:00:00	2023	143	-18.8847723	34.2568769	NA	NA
TAOR-22-f-85625-1	eland	2023-05-23 21:30:00	2023	143	-18.8848131	34.2551158	NA	NA
TAOR-22-f-85625-1	eland	2023-05-23 21:00:00	2023	143	-18.8846068	34.2552984	NA	NA
TAOR-22-f-85625-1	eland	2023-05-23 20:30:00	2023	143	-18.8843846	34.2555511	NA	NA
TAOR-22-f-85625-1	eland	2023-05-23 20:00:00	2023	143	-18.8836538	34.2552832	NA	NA
TAOR-22-f-85625-1	eland	2023-05-23 19:30:00	2023	143	-18.8832407	34.2558682	NA	NA
TAOR-22-f-85625-1	eland	2023-05-23 19:00:00	2023	143	-18.883111	34.2555549	NA	NA
TAOR-22-f-85625-1	eland	2023-05-23 18:30:00	2023	143	-18.8831921	34.2580403	NA	NA
TAOR-22-f-85625-1	eland	2023-05-23 18:00:00	2023	143	-18.8834632	34.2584327	NA	NA
TAOR-22-f-85625-1	eland	2023-05-23 17:30:00	2023	143	-18.8824777	34.2597694	NA	NA
TAOR-22-f-85625-1	eland	2023-05-23 17:00:00	2023	143	-18.8809548	34.2607887	NA	NA
TAOR-22-f-85625-1	eland	2023-05-23 16:30:00	2023	143	-18.8797446	34.2604524	NA	NA
TAOR-22-f-85625-1	eland	2023-05-23 16:00:00	2023	143	-18.8797048	34.2604286	NA	NA
TAOR-22-f-85625-1	eland	2023-05-23 15:30:00	2023	143	-18.8795967	34.2603426	NA	NA
TAOR-22-f-85625-1	eland	2023-05-23 15:00:00	2023	143	-18.8795824	34.2607786	NA	NA
TAOR-22-f-85625-1	eland	2023-05-23 14:30:00	2023	143	-18.8797003	34.2609036	NA	NA
TAOR-22-f-85625-1	eland	2023-05-23 14:00:00	2023	143	-18.8797051	34.2608345	NA	NA
TAOR-22-f-85625-1	eland	2023-05-23 13:30:00	2023	143	-18.8796621	34.260934	NA	NA
TAOR-22-f-85625-1	eland	2023-05-23 13:00:00	2023	143	-18.8796778	34.2608734	NA	NA
TAOR-22-f-85625-1	eland	2023-05-23 12:30:00	2023	143	-18.8794974	34.2616867	NA	NA
TAOR-22-f-85625-1	eland	2023-05-23 12:00:00	2023	143	-18.8797469	34.2618518	NA	NA
TAOR-22-f-85625-1	eland	2023-05-23 11:30:00	2023	143	-18.8796782	34.2618956	NA	NA
TAOR-22-f-85625-1	eland	2023-05-23 11:00:00	2023	143	-18.8797782	34.2625781	NA	NA
TAOR-22-f-85625-1	eland	2023-05-23 10:30:00	2023	143	-18.879071	34.2628805	NA	NA
TAOR-22-f-85625-1	eland	2023-05-23 10:00:00	2023	143	-18.8791488	34.2628594	NA	NA
TAOR-22-f-85625-1	eland	2023-05-23 09:30:00	2023	143	-18.8790833	34.2628976	NA	NA
TAOR-22-f-85625-1	eland	2023-05-23 09:00:00	2023	143	-18.8785906	34.262044	NA	NA
TAOR-22-f-85625-1	eland	2023-05-23 08:30:00	2023	143	-18.8781432	34.2615903	NA	NA
TAOR-22-f-85625-1	eland	2023-05-23 08:00:00	2023	143	-18.8784296	34.2616302	NA	NA
TAOR-22-f-85625-1	eland	2023-05-23 07:30:00	2023	143	-18.8784599	34.2614224	NA	NA
TAOR-22-f-85625-1	eland	2023-05-23 07:00:00	2023	143	-18.876615	34.2616907	NA	NA
TAOR-22-f-85625-1	eland	2023-05-23 06:30:00	2023	143	-18.8765333	34.261618	NA	NA
TAOR-22-f-85625-1	eland	2023-05-23 06:00:00	2023	143	-18.8765337	34.261623	NA	NA
TAOR-22-f-85625-1	eland	2023-05-23 05:30:00	2023	143	-18.876537	34.2615864	NA	NA
TAOR-22-f-85625-1	eland	2023-05-23 05:00:00	2023	143	-18.8765834	34.2615998	NA	NA
TAOR-22-f-85625-1	eland	2023-05-23 04:30:00	2023	143	-18.8764545	34.2616113	NA	NA
TAOR-22-f-85625-1	eland	2023-05-23 04:00:00	2023	143	-18.8764019	34.2616273	NA	NA
TAOR-22-f-85625-1	eland	2023-05-23 03:30:00	2023	143	-18.8763029	34.2616818	NA	NA
TAOR-22-f-85625-1	eland	2023-05-23 03:00:00	2023	143	-18.8762384	34.2617478	NA	NA
TAOR-22-f-85625-1	eland	2023-05-23 02:30:00	2023	143	-18.8762538	34.2616448	NA	NA
TAOR-22-f-85625-1	eland	2023-05-23 02:00:00	2023	143	-18.8760945	34.2609673	NA	NA
TAOR-22-f-85625-1	eland	2023-05-23 01:30:00	2023	143	-18.8757682	34.2607927	NA	NA
TAOR-22-f-85625-1	eland	2023-05-23 01:00:00	2023	143	-18.8745195	34.2599111	NA	NA
TAOR-22-f-85625-1	eland	2023-05-23 00:30:00	2023	143	-18.8737394	34.260325	NA	NA
TAOR-22-f-85625-1	eland	2023-05-22 23:30:00	2023	142	-18.8728794	34.2611054	NA	NA
TAOR-22-f-85625-1	eland	2023-05-22 23:00:00	2023	142	-18.8728348	34.2611538	NA	NA
TAOR-22-f-85625-1	eland	2023-05-22 22:30:00	2023	142	-18.8725318	34.2615103	NA	NA
TAOR-22-f-85625-1	eland	2023-05-22 22:00:00	2023	142	-18.8728458	34.2615816	NA	NA
TAOR-22-f-85625-1	eland	2023-05-22 21:30:00	2023	142	-18.8727569	34.2616524	NA	NA
TAOR-22-f-85625-1	eland	2023-05-22 21:00:00	2023	142	-18.8728899	34.2615655	NA	NA
TAOR-22-f-85625-1	eland	2023-05-22 20:30:00	2023	142	-18.8728359	34.2616008	NA	NA
TAOR-22-f-85625-1	eland	2023-05-22 20:00:00	2023	142	-18.8728346	34.2616168	NA	NA
TAOR-22-f-85625-1	eland	2023-05-22 19:30:00	2023	142	-18.8729631	34.2615863	NA	NA
TAOR-22-f-85625-1	eland	2023-05-22 19:00:00	2023	142	-18.8735297	34.2625886	NA	NA
TAOR-22-f-85625-1	eland	2023-05-22 18:30:00	2023	142	-18.8744335	34.2635871	NA	NA
TAOR-22-f-85625-1	eland	2023-05-22 18:00:00	2023	142	-18.8753847	34.2622359	NA	NA
TAOR-22-f-85625-1	eland	2023-05-22 17:30:00	2023	142	-18.8768861	34.2617684	NA	NA
TAOR-22-f-85625-1	eland	2023-05-22 17:00:00	2023	142	-18.8778762	34.2618737	NA	NA
TAOR-22-f-85625-1	eland	2023-05-22 16:30:00	2023	142	-18.8776396	34.2616136	NA	NA
TAOR-22-f-85625-1	eland	2023-05-22 16:00:00	2023	142	-18.8775246	34.2619112	NA	NA
TAOR-22-f-85625-1	eland	2023-05-22 15:30:00	2023	142	-18.8774966	34.2617919	NA	NA
TAOR-22-f-85625-1	eland	2023-05-22 15:00:00	2023	142	-18.8775329	34.261841	NA	NA
TAOR-22-f-85625-1	eland	2023-05-22 14:30:00	2023	142	-18.8774073	34.2619198	NA	NA
TAOR-22-f-85625-1	eland	2023-05-22 14:00:00	2023	142	-18.8775427	34.261908	NA	NA
TAOR-22-f-85625-1	eland	2023-05-22 13:30:00	2023	142	-18.8774688	34.2619119	NA	NA
TAOR-22-f-85625-1	eland	2023-05-22 13:00:00	2023	142	-18.8770487	34.2618728	NA	NA
TAOR-22-f-85625-1	eland	2023-05-22 12:30:00	2023	142	-18.8773261	34.2619698	NA	NA
TAOR-22-f-85625-1	eland	2023-05-22 12:00:00	2023	142	-18.8772828	34.2617463	NA	NA
TAOR-22-f-85625-1	eland	2023-05-22 11:30:00	2023	142	-18.8776323	34.2614557	NA	NA
TAOR-22-f-85625-1	eland	2023-05-22 11:00:00	2023	142	-18.8777545	34.2615409	NA	NA
TAOR-22-f-85625-1	eland	2023-05-22 10:30:00	2023	142	-18.8778249	34.2623304	NA	NA
TAOR-22-f-85625-1	eland	2023-05-22 10:00:00	2023	142	-18.8772386	34.26253	NA	NA
TAOR-22-f-85625-1	eland	2023-05-22 09:30:00	2023	142	-18.877461	34.2624647	NA	NA
TAOR-22-f-85625-1	eland	2023-05-22 09:00:00	2023	142	-18.877355	34.2624797	NA	NA
TAOR-22-f-85625-1	eland	2023-05-22 08:30:00	2023	142	-18.8769239	34.2626152	NA	NA
TAOR-22-f-85625-1	eland	2023-05-22 08:00:00	2023	142	-18.8741843	34.2634093	NA	NA
TAOR-22-f-85625-1	eland	2023-05-22 07:30:00	2023	142	-18.8730332	34.2639941	NA	NA
TAOR-22-f-85625-1	eland	2023-05-22 07:00:00	2023	142	-18.872979	34.2641078	NA	NA
TAOR-22-f-85625-1	eland	2023-05-22 06:30:00	2023	142	-18.8739975	34.2639608	NA	NA
TAOR-22-f-85625-1	eland	2023-05-22 06:00:00	2023	142	-18.8743756	34.2645007	NA	NA
TAOR-22-f-85625-1	eland	2023-05-22 05:30:00	2023	142	-18.8744878	34.2646671	NA	NA
TAOR-22-f-85625-1	eland	2023-05-22 05:00:00	2023	142	-18.8744397	34.2645128	NA	NA
TAOR-22-f-85625-1	eland	2023-05-22 04:30:00	2023	142	-18.8744683	34.2647416	NA	NA
TAOR-22-f-85625-1	eland	2023-05-22 04:00:00	2023	142	-18.8733711	34.2655989	NA	NA
TAOR-22-f-85625-1	eland	2023-05-22 03:30:00	2023	142	-18.8727454	34.2663781	NA	NA
TAOR-22-f-85625-1	eland	2023-05-22 03:00:00	2023	142	-18.8723573	34.2663792	NA	NA
TAOR-22-f-85625-1	eland	2023-05-22 02:30:00	2023	142	-18.8723426	34.2664644	NA	NA
TAOR-22-f-85625-1	eland	2023-05-22 02:00:00	2023	142	-18.872303	34.2664031	NA	NA
TAOR-22-f-85625-1	eland	2023-05-22 01:30:00	2023	142	-18.8720855	34.2662542	NA	NA
TAOR-22-f-85625-1	eland	2023-05-22 01:00:00	2023	142	-18.8715279	34.2661708	NA	NA
TAOR-22-f-85625-1	eland	2023-05-22 00:30:00	2023	142	-18.8708975	34.2659089	NA	NA
TAOR-22-f-85625-1	eland	2023-05-21 23:30:00	2023	141	-18.8706559	34.266143	NA	NA
TAOR-22-f-85625-1	eland	2023-05-21 23:00:00	2023	141	-18.8701792	34.2665891	NA	NA
TAOR-22-f-85625-1	eland	2023-05-21 22:30:00	2023	141	-18.8702566	34.2666429	NA	NA
TAOR-22-f-85625-1	eland	2023-05-21 22:00:00	2023	141	-18.8696028	34.2668803	NA	NA
TAOR-22-f-85625-1	eland	2023-05-21 21:30:00	2023	141	-18.8696137	34.2671726	NA	NA
TAOR-22-f-85625-1	eland	2023-05-21 21:00:00	2023	141	-18.8699112	34.2673432	NA	NA
TAOR-22-f-85625-1	eland	2023-05-21 20:30:00	2023	141	-18.869921	34.2695311	NA	NA
TAOR-22-f-85625-1	eland	2023-05-21 20:01:00	2023	141	-18.8699644	34.2707344	NA	NA
TAOR-22-f-85625-1	eland	2023-05-21 19:30:00	2023	141	-18.8703217	34.2713958	NA	NA
TAOR-22-f-85625-1	eland	2023-05-21 19:00:00	2023	141	-18.8703248	34.2714454	NA	NA
TAOR-22-f-85625-1	eland	2023-05-21 18:30:00	2023	141	-18.8703298	34.2717233	NA	NA
TAOR-22-f-85625-1	eland	2023-05-21 18:00:00	2023	141	-18.870393	34.2726696	NA	NA
TAOR-22-f-85625-1	eland	2023-05-21 17:30:00	2023	141	-18.8706703	34.2728008	NA	NA
TAOR-22-f-85625-1	eland	2023-05-21 17:00:00	2023	141	-18.8706516	34.2723488	NA	NA
TAOR-22-f-85625-1	eland	2023-05-21 16:30:00	2023	141	-18.8707283	34.2729259	NA	NA
TAOR-22-f-85625-1	eland	2023-05-21 16:00:00	2023	141	-18.8705195	34.2730232	NA	NA
TAOR-22-f-85625-1	eland	2023-05-21 15:30:00	2023	141	-18.8701938	34.2733489	NA	NA
TAOR-22-f-85625-1	eland	2023-05-21 15:00:00	2023	141	-18.86983	34.2734281	NA	NA
TAOR-22-f-85625-1	eland	2023-05-21 14:30:00	2023	141	-18.8700417	34.2733347	NA	NA
TAOR-22-f-85625-1	eland	2023-05-21 14:00:00	2023	141	-18.8690671	34.2729014	NA	NA
TAOR-22-f-85625-1	eland	2023-05-21 13:30:00	2023	141	-18.8689637	34.2728914	NA	NA
TAOR-22-f-85625-1	eland	2023-05-21 13:00:00	2023	141	-18.8689685	34.2728711	NA	NA
TAOR-22-f-85625-1	eland	2023-05-21 12:30:00	2023	141	-18.8689609	34.2729988	NA	NA
TAOR-22-f-85625-1	eland	2023-05-21 12:00:00	2023	141	-18.8689719	34.2729453	NA	NA
TAOR-22-f-85625-1	eland	2023-05-21 11:30:00	2023	141	-18.8690174	34.2729588	NA	NA
TAOR-22-f-85625-1	eland	2023-05-21 11:00:00	2023	141	-18.8692568	34.2730386	NA	NA
TAOR-22-f-85625-1	eland	2023-05-21 10:30:00	2023	141	-18.8691856	34.2723468	NA	NA
TAOR-22-f-85625-1	eland	2023-05-21 10:00:00	2023	141	-18.8691479	34.2720642	NA	NA
TAOR-22-f-85625-1	eland	2023-05-21 09:30:00	2023	141	-18.8690153	34.2720895	NA	NA
TAOR-22-f-85625-1	eland	2023-05-21 09:00:00	2023	141	-18.8690049	34.2704426	NA	NA
TAOR-22-f-85625-1	eland	2023-05-21 08:30:00	2023	141	-18.8689393	34.2699165	NA	NA
TAOR-22-f-85625-1	eland	2023-05-21 08:00:00	2023	141	-18.868934	34.2699939	NA	NA
TAOR-22-f-85625-1	eland	2023-05-21 07:30:00	2023	141	-18.8693782	34.2703702	NA	NA
TAOR-22-f-85625-1	eland	2023-05-21 07:00:00	2023	141	-18.8694293	34.2706913	NA	NA
TAOR-22-f-85625-1	eland	2023-05-21 06:30:00	2023	141	-18.8694307	34.2706201	NA	NA
TAOR-22-f-85625-1	eland	2023-05-21 06:00:00	2023	141	-18.8692638	34.2706386	NA	NA
TAOR-22-f-85625-1	eland	2023-05-21 05:30:00	2023	141	-18.8693728	34.2708175	NA	NA
TAOR-22-f-85625-1	eland	2023-05-21 05:00:00	2023	141	-18.8696601	34.2705394	NA	NA
TAOR-22-f-85625-1	eland	2023-05-21 04:30:00	2023	141	-18.8697034	34.2704582	NA	NA
TAOR-22-f-85625-1	eland	2023-05-21 04:00:00	2023	141	-18.8696453	34.2683294	NA	NA
TAOR-22-f-85625-1	eland	2023-05-21 03:30:00	2023	141	-18.8702224	34.2668645	NA	NA
TAOR-22-f-85625-1	eland	2023-05-21 03:00:00	2023	141	-18.8704091	34.2672783	NA	NA
TAOR-22-f-85625-1	eland	2023-05-21 02:30:00	2023	141	-18.8702569	34.2675441	NA	NA
TAOR-22-f-85625-1	eland	2023-05-21 02:00:00	2023	141	-18.8702529	34.2674116	NA	NA
TAOR-22-f-85625-1	eland	2023-05-21 01:30:00	2023	141	-18.870252	34.2674048	NA	NA
TAOR-22-f-85625-1	eland	2023-05-21 01:00:00	2023	141	-18.8703885	34.2672206	NA	NA
TAOR-22-f-85625-1	eland	2023-05-21 00:30:00	2023	141	-18.8707841	34.2669764	NA	NA
TAOR-22-f-85625-1	eland	2023-05-20 23:30:00	2023	140	-18.8720822	34.2660659	NA	NA
TAOR-22-f-85625-1	eland	2023-05-20 23:00:00	2023	140	-18.8722273	34.265598	NA	NA
TAOR-22-f-85625-1	eland	2023-05-20 22:30:00	2023	140	-18.8718958	34.2654697	NA	NA
TAOR-22-f-85625-1	eland	2023-05-20 22:00:00	2023	140	-18.8719341	34.2654052	NA	NA
TAOR-22-f-85625-1	eland	2023-05-20 21:30:00	2023	140	-18.8719587	34.2654427	NA	NA
TAOR-22-f-85625-1	eland	2023-05-20 21:00:00	2023	140	-18.8719594	34.2651753	NA	NA
TAOR-22-f-85625-1	eland	2023-05-20 20:30:00	2023	140	-18.8727918	34.2640767	NA	NA
TAOR-22-f-85625-1	eland	2023-05-20 20:00:00	2023	140	-18.8729175	34.2641366	NA	NA
TAOR-22-f-85625-1	eland	2023-05-20 19:30:00	2023	140	-18.8732152	34.2634465	NA	NA
TAOR-22-f-85625-1	eland	2023-05-20 19:00:00	2023	140	-18.8738995	34.2629461	NA	NA
TAOR-22-f-85625-1	eland	2023-05-20 18:30:00	2023	140	-18.8746055	34.2622278	NA	NA
TAOR-22-f-85625-1	eland	2023-05-20 18:00:00	2023	140	-18.8752792	34.2629381	NA	NA
TAOR-22-f-85625-1	eland	2023-05-20 17:30:00	2023	140	-18.8764157	34.2631478	NA	NA
TAOR-22-f-85625-1	eland	2023-05-20 17:00:00	2023	140	-18.8773002	34.263564	NA	NA
TAOR-22-f-85625-1	eland	2023-05-20 16:30:00	2023	140	-18.8775757	34.2634326	NA	NA
TAOR-22-f-85625-1	eland	2023-05-20 16:00:00	2023	140	-18.8772352	34.2632614	NA	NA
TAOR-22-f-85625-1	eland	2023-05-20 15:30:00	2023	140	-18.8769975	34.2620805	NA	NA
TAOR-22-f-85625-1	eland	2023-05-20 15:00:00	2023	140	-18.8770389	34.2616019	NA	NA
TAOR-22-f-85625-1	eland	2023-05-20 14:30:00	2023	140	-18.8770742	34.2615955	NA	NA
TAOR-22-f-85625-1	eland	2023-05-20 14:00:00	2023	140	-18.877191	34.2613634	NA	NA
TAOR-22-f-85625-1	eland	2023-05-20 13:30:00	2023	140	-18.8785074	34.263021	NA	NA
TAOR-22-f-85625-1	eland	2023-05-20 13:00:00	2023	140	-18.8783874	34.2625042	NA	NA
TAOR-22-f-85625-1	eland	2023-05-20 12:30:00	2023	140	-18.8789225	34.2631457	NA	NA
TAOR-22-f-85625-1	eland	2023-05-20 12:00:00	2023	140	-18.8789768	34.2630876	NA	NA
TAOR-22-f-85625-1	eland	2023-05-20 11:30:00	2023	140	-18.8791428	34.2630313	NA	NA
TAOR-22-f-85625-1	eland	2023-05-20 11:00:00	2023	140	-18.878983	34.2630822	NA	NA
TAOR-22-f-85625-1	eland	2023-05-20 10:30:00	2023	140	-18.8790203	34.262817	NA	NA
TAOR-22-f-85625-1	eland	2023-05-20 10:00:00	2023	140	-18.8790637	34.2627846	NA	NA
TAOR-22-f-85625-1	eland	2023-05-20 09:30:00	2023	140	-18.8790511	34.2626972	NA	NA
TAOR-22-f-85625-1	eland	2023-05-20 09:00:00	2023	140	-18.8792297	34.2626042	NA	NA
TAOR-22-f-85625-1	eland	2023-05-20 08:30:00	2023	140	-18.8787276	34.261581	NA	NA
TAOR-22-f-85625-1	eland	2023-05-20 08:00:00	2023	140	-18.8788349	34.2616259	NA	NA
TAOR-22-f-85625-1	eland	2023-05-20 07:30:00	2023	140	-18.8792305	34.2613165	NA	NA
TAOR-22-f-85625-1	eland	2023-05-20 07:00:00	2023	140	-18.8792698	34.2616774	NA	NA
TAOR-22-f-85625-1	eland	2023-05-20 06:30:00	2023	140	-18.8793356	34.2616543	NA	NA
TAOR-22-f-85625-1	eland	2023-05-20 06:00:00	2023	140	-18.879292	34.2617064	NA	NA
TAOR-22-f-85625-1	eland	2023-05-20 05:30:00	2023	140	-18.880552	34.2603974	NA	NA
TAOR-22-f-85625-1	eland	2023-05-20 05:00:00	2023	140	-18.8805962	34.2603959	NA	NA
TAOR-22-f-85625-1	eland	2023-05-20 04:30:00	2023	140	-18.8814811	34.2594085	NA	NA
TAOR-22-f-85625-1	eland	2023-05-20 04:00:00	2023	140	-18.8824781	34.2570826	NA	NA
TAOR-22-f-85625-1	eland	2023-05-20 03:30:00	2023	140	-18.882811	34.2567628	NA	NA
TAOR-22-f-85625-1	eland	2023-05-20 03:00:00	2023	140	-18.8826189	34.2555752	NA	NA
TAOR-22-f-85625-1	eland	2023-05-20 02:30:00	2023	140	-18.8826822	34.2555253	NA	NA
TAOR-22-f-85625-1	eland	2023-05-20 02:00:00	2023	140	-18.8840165	34.2551616	NA	NA
TAOR-22-f-85625-1	eland	2023-05-20 01:30:00	2023	140	-18.8856801	34.2556378	NA	NA
TAOR-22-f-85625-1	eland	2023-05-20 01:00:00	2023	140	-18.885771	34.2556782	NA	NA
TAOR-22-f-85625-1	eland	2023-05-20 00:30:00	2023	140	-18.8858143	34.254113	NA	NA
TAOR-22-f-85625-1	eland	2023-05-19 23:30:00	2023	139	-18.8856467	34.2542151	NA	NA
TAOR-22-f-85625-1	eland	2023-05-19 23:00:00	2023	139	-18.8841374	34.2537858	NA	NA
TAOR-22-f-85625-1	eland	2023-05-19 22:30:00	2023	139	-18.8822806	34.2531666	NA	NA
TAOR-22-f-85625-1	eland	2023-05-19 22:00:00	2023	139	-18.8817511	34.2535352	NA	NA
TAOR-22-f-85625-1	eland	2023-05-19 21:30:00	2023	139	-18.8743121	34.2486703	NA	NA
TAOR-22-f-85625-1	eland	2023-05-19 21:00:00	2023	139	-18.8732898	34.247514	NA	NA
TAOR-22-f-85625-1	eland	2023-05-19 20:30:00	2023	139	-18.8702939	34.2464305	NA	NA
TAOR-22-f-85625-1	eland	2023-05-19 20:00:00	2023	139	-18.8703745	34.246333	NA	NA
TAOR-22-f-85625-1	eland	2023-05-19 19:30:00	2023	139	-18.8704823	34.2462068	NA	NA
TAOR-22-f-85625-1	eland	2023-05-19 19:00:00	2023	139	-18.8710651	34.2457247	NA	NA
TAOR-22-f-85625-1	eland	2023-05-19 18:30:00	2023	139	-18.86991	34.2465679	NA	NA
TAOR-22-f-85625-1	eland	2023-05-19 18:00:00	2023	139	-18.8682507	34.2450703	NA	NA
TAOR-22-f-85625-1	eland	2023-05-19 17:30:00	2023	139	-18.8683502	34.2424304	NA	NA
TAOR-22-f-85625-1	eland	2023-05-19 17:00:00	2023	139	-18.8680632	34.2415933	NA	NA
TAOR-22-f-85625-1	eland	2023-05-19 16:30:00	2023	139	-18.8668265	34.2412472	NA	NA
TAOR-22-f-85625-1	eland	2023-05-19 16:00:00	2023	139	-18.8670046	34.2410447	NA	NA
TAOR-22-f-85625-1	eland	2023-05-19 15:30:00	2023	139	-18.86693	34.2411122	NA	NA
TAOR-22-f-85625-1	eland	2023-05-19 15:00:00	2023	139	-18.8669362	34.2410758	NA	NA
TAOR-22-f-85625-1	eland	2023-05-19 14:30:00	2023	139	-18.8669611	34.2410594	NA	NA
TAOR-22-f-85625-1	eland	2023-05-19 14:00:00	2023	139	-18.8668845	34.2412126	NA	NA
TAOR-22-f-85625-1	eland	2023-05-19 13:30:00	2023	139	-18.8670195	34.2409709	NA	NA
TAOR-22-f-85625-1	eland	2023-05-19 13:00:00	2023	139	-18.8529722	34.2283651	NA	NA
TAOR-22-f-85625-1	eland	2023-05-19 12:30:00	2023	139	-18.8399502	34.2104892	NA	NA
TAOR-22-f-85625-1	eland	2023-05-19 12:00:00	2023	139	-18.8376451	34.2040473	NA	NA
TAOR-22-f-85625-1	eland	2023-05-19 11:30:00	2023	139	-18.837455	34.2038758	NA	NA
TAOR-22-f-85625-1	eland	2023-05-19 11:00:00	2023	139	-18.8374591	34.2037625	NA	NA
TAOR-22-f-85625-1	eland	2023-05-19 10:30:00	2023	139	-18.8370054	34.2029758	NA	NA
TAOR-22-f-85625-1	eland	2023-05-19 10:00:00	2023	139	-18.8369474	34.2028995	NA	NA
TAOR-22-f-85625-1	eland	2023-05-19 09:30:00	2023	139	-18.8369356	34.202881	NA	NA
TAOR-22-f-85625-1	eland	2023-05-19 09:00:00	2023	139	-18.8369834	34.2029993	NA	NA
TAOR-22-f-85625-1	eland	2023-05-19 08:30:00	2023	139	-18.8367342	34.2031572	NA	NA
TAOR-22-f-85625-1	eland	2023-05-19 08:00:00	2023	139	-18.8368559	34.202137	NA	NA
TAOR-22-f-85625-1	eland	2023-05-19 07:30:00	2023	139	-18.8365254	34.2011195	NA	NA
TAOR-22-f-85625-1	eland	2023-05-19 07:00:00	2023	139	-18.8364144	34.2011163	NA	NA
TAOR-22-f-85625-1	eland	2023-05-19 06:30:00	2023	139	-18.8369027	34.2009336	NA	NA
TAOR-22-f-85625-1	eland	2023-05-19 06:00:00	2023	139	-18.8373924	34.2009732	NA	NA
TAOR-22-f-85625-1	eland	2023-05-19 05:30:00	2023	139	-18.8375038	34.2010164	NA	NA
TAOR-22-f-85625-1	eland	2023-05-19 05:00:00	2023	139	-18.8375032	34.200824	NA	NA
TAOR-22-f-85625-1	eland	2023-05-19 04:30:00	2023	139	-18.8373413	34.2007287	NA	NA
TAOR-22-f-85625-1	eland	2023-05-19 04:00:00	2023	139	-18.837394	34.2007271	NA	NA
TAOR-22-f-85625-1	eland	2023-05-19 03:30:00	2023	139	-18.8369673	34.2001635	NA	NA
TAOR-22-f-85625-1	eland	2023-05-19 03:00:00	2023	139	-18.8366019	34.1995496	NA	NA
TAOR-22-f-85625-1	eland	2023-05-19 02:30:00	2023	139	-18.8330828	34.1988034	NA	NA
TAOR-22-f-85625-1	eland	2023-05-19 02:00:00	2023	139	-18.8309262	34.1988469	NA	NA
TAOR-22-f-85625-1	eland	2023-05-19 01:30:00	2023	139	-18.8306907	34.1985918	NA	NA
TAOR-22-f-85625-1	eland	2023-05-19 01:00:00	2023	139	-18.8307256	34.1987658	NA	NA
TAOR-22-f-85625-1	eland	2023-05-19 00:30:00	2023	139	-18.8308548	34.1985695	NA	NA
TAOR-22-f-85625-1	eland	2023-05-18 23:30:00	2023	138	-18.8301355	34.1980025	NA	NA
TAOR-22-f-85625-1	eland	2023-05-18 23:00:00	2023	138	-18.8289974	34.196458	NA	NA
TAOR-22-f-85625-1	eland	2023-05-18 22:30:00	2023	138	-18.8292488	34.1967746	NA	NA
TAOR-22-f-85625-1	eland	2023-05-18 22:00:00	2023	138	-18.829301	34.1984291	NA	NA
TAOR-22-f-85625-1	eland	2023-05-18 21:30:00	2023	138	-18.8292828	34.1984077	NA	NA
TAOR-22-f-85625-1	eland	2023-05-18 21:00:00	2023	138	-18.8293889	34.1984344	NA	NA
TAOR-22-f-85625-1	eland	2023-05-18 20:30:00	2023	138	-18.8293125	34.1986132	NA	NA
TAOR-22-f-85625-1	eland	2023-05-18 20:00:00	2023	138	-18.8293039	34.1985677	NA	NA
TAOR-22-f-85625-1	eland	2023-05-18 19:30:00	2023	138	-18.8293683	34.1986635	NA	NA
TAOR-22-f-85625-1	eland	2023-05-18 19:00:00	2023	138	-18.8297885	34.1987303	NA	NA
TAOR-22-f-85625-1	eland	2023-05-18 18:30:00	2023	138	-18.8297713	34.1984601	NA	NA
TAOR-22-f-85625-1	eland	2023-05-18 18:01:00	2023	138	-18.8300844	34.1980791	NA	NA
TAOR-22-f-85625-1	eland	2023-05-18 17:30:00	2023	138	-18.8305808	34.1978427	NA	NA
TAOR-22-f-85625-1	eland	2023-05-18 17:00:00	2023	138	-18.8298417	34.1968479	NA	NA
TAOR-22-f-85625-1	eland	2023-05-18 16:30:00	2023	138	-18.8295756	34.1969843	NA	NA
TAOR-22-f-85625-1	eland	2023-05-18 16:01:00	2023	138	-18.8302895	34.1966282	NA	NA
TAOR-22-f-85625-1	eland	2023-05-18 15:30:00	2023	138	-18.8297899	34.1966213	NA	NA
TAOR-22-f-85625-1	eland	2023-05-18 15:00:00	2023	138	-18.8289672	34.19641	NA	NA
TAOR-22-f-85625-1	eland	2023-05-18 14:30:00	2023	138	-18.8291128	34.1960691	NA	NA
TAOR-22-f-85625-1	eland	2023-05-18 14:00:00	2023	138	-18.8295199	34.1980647	NA	NA
TAOR-22-f-85625-1	eland	2023-05-18 13:30:00	2023	138	-18.8294466	34.1983431	NA	NA
TAOR-22-f-85625-1	eland	2023-05-18 13:00:00	2023	138	-18.8288122	34.198672	NA	NA
TAOR-22-f-85625-1	eland	2023-05-18 12:30:00	2023	138	-18.8279953	34.1992941	NA	NA
TAOR-22-f-85625-1	eland	2023-05-18 12:00:00	2023	138	-18.8276547	34.1995618	NA	NA
TAOR-22-f-85625-1	eland	2023-05-18 11:30:00	2023	138	-18.8271783	34.2000459	NA	NA
TAOR-22-f-85625-1	eland	2023-05-18 11:00:00	2023	138	-18.8267261	34.1999118	NA	NA
TAOR-22-f-85625-1	eland	2023-05-18 10:30:00	2023	138	-18.8267009	34.1998993	NA	NA
TAOR-22-f-85625-1	eland	2023-05-18 10:01:00	2023	138	-18.8265035	34.1995029	NA	NA
TAOR-22-f-85625-1	eland	2023-05-18 09:30:00	2023	138	-18.826385	34.1989299	NA	NA
TAOR-22-f-85625-1	eland	2023-05-18 09:00:00	2023	138	-18.8261354	34.1985713	NA	NA
TAOR-22-f-85625-1	eland	2023-05-18 08:30:00	2023	138	-18.8261386	34.1984456	NA	NA
TAOR-22-f-85625-1	eland	2023-05-18 08:00:00	2023	138	-18.8257558	34.1984284	NA	NA
TAOR-22-f-85625-1	eland	2023-05-18 07:30:00	2023	138	-18.8258247	34.1984645	NA	NA
TAOR-22-f-85625-1	eland	2023-05-18 07:00:00	2023	138	-18.8256125	34.1979308	NA	NA
TAOR-22-f-85625-1	eland	2023-05-18 06:30:00	2023	138	-18.8248551	34.1965338	NA	NA
TAOR-22-f-85625-1	eland	2023-05-18 06:00:00	2023	138	-18.8250537	34.1962784	NA	NA
TAOR-22-f-85625-1	eland	2023-05-18 05:30:00	2023	138	-18.8250144	34.1963081	NA	NA
TAOR-22-f-85625-1	eland	2023-05-18 05:00:00	2023	138	-18.8249371	34.1963941	NA	NA
TAOR-22-f-85625-1	eland	2023-05-18 04:30:00	2023	138	-18.8249129	34.1960236	NA	NA
TAOR-22-f-85625-1	eland	2023-05-18 04:00:00	2023	138	-18.8250832	34.1962646	NA	NA
TAOR-22-f-85625-1	eland	2023-05-18 03:30:00	2023	138	-18.8246505	34.1951439	NA	NA
TAOR-22-f-85625-1	eland	2023-05-18 03:00:00	2023	138	-18.8244551	34.1941225	NA	NA
TAOR-22-f-85625-1	eland	2023-05-18 02:30:00	2023	138	-18.8248696	34.1929528	NA	NA
TAOR-22-f-85625-1	eland	2023-05-18 02:00:00	2023	138	-18.8254068	34.1919043	NA	NA
TAOR-22-f-85625-1	eland	2023-05-18 01:30:00	2023	138	-18.8255106	34.1913147	NA	NA
TAOR-22-f-85625-1	eland	2023-05-18 01:00:00	2023	138	-18.8243432	34.1891699	NA	NA
TAOR-22-f-85625-1	eland	2023-05-18 00:30:00	2023	138	-18.8226526	34.1880408	NA	NA
TAOR-22-f-85625-1	eland	2023-05-17 23:30:00	2023	137	-18.8201056	34.1854532	NA	NA
TAOR-22-f-85625-1	eland	2023-05-17 23:00:00	2023	137	-18.8200762	34.1854009	NA	NA
TAOR-22-f-85625-1	eland	2023-05-17 22:30:00	2023	137	-18.8200407	34.1854169	NA	NA
TAOR-22-f-85625-1	eland	2023-05-17 22:00:00	2023	137	-18.8200748	34.18542	NA	NA
TAOR-22-f-85625-1	eland	2023-05-17 21:30:00	2023	137	-18.8200901	34.1853513	NA	NA
TAOR-22-f-85625-1	eland	2023-05-17 21:00:00	2023	137	-18.8195706	34.1855557	NA	NA
TAOR-22-f-85625-1	eland	2023-05-17 20:30:00	2023	137	-18.8186279	34.1860237	NA	NA
TAOR-22-f-85625-1	eland	2023-05-17 20:00:00	2023	137	-18.8187043	34.1858912	NA	NA
TAOR-22-f-85625-1	eland	2023-05-17 19:30:00	2023	137	-18.8177877	34.1859834	NA	NA
TAOR-22-f-85625-1	eland	2023-05-17 19:00:00	2023	137	-18.8176328	34.1858626	NA	NA
TAOR-22-f-85625-1	eland	2023-05-17 18:30:00	2023	137	-18.8144799	34.1867666	NA	NA
TAOR-22-f-85625-1	eland	2023-05-17 18:00:00	2023	137	-18.8136485	34.1868938	NA	NA
TAOR-22-f-85625-1	eland	2023-05-17 17:30:00	2023	137	-18.8143032	34.1875608	NA	NA
TAOR-22-f-85625-1	eland	2023-05-17 17:00:00	2023	137	-18.8138087	34.1872836	NA	NA
TAOR-22-f-85625-1	eland	2023-05-17 16:30:00	2023	137	-18.813485	34.1872047	NA	NA
TAOR-22-f-85625-1	eland	2023-05-17 16:00:00	2023	137	-18.8134676	34.1871169	NA	NA
TAOR-22-f-85625-1	eland	2023-05-17 15:30:00	2023	137	-18.8136233	34.1868988	NA	NA
TAOR-22-f-85625-1	eland	2023-05-17 15:00:00	2023	137	-18.813844	34.1871624	NA	NA
TAOR-22-f-85625-1	eland	2023-05-17 14:30:00	2023	137	-18.814283	34.1870763	NA	NA
TAOR-22-f-85625-1	eland	2023-05-17 14:00:00	2023	137	-18.8148273	34.1867481	NA	NA
TAOR-22-f-85625-1	eland	2023-05-17 13:30:00	2023	137	-18.8151415	34.1864163	NA	NA
TAOR-22-f-85625-1	eland	2023-05-17 13:00:00	2023	137	-18.8162782	34.186733	NA	NA
TAOR-22-f-85625-1	eland	2023-05-17 12:30:00	2023	137	-18.8190791	34.1890944	NA	NA
TAOR-22-f-85625-1	eland	2023-05-17 12:00:00	2023	137	-18.8197439	34.1895465	NA	NA
TAOR-22-f-85625-1	eland	2023-05-17 11:30:00	2023	137	-18.8201447	34.1887899	NA	NA
TAOR-22-f-85625-1	eland	2023-05-17 11:00:00	2023	137	-18.8208915	34.1878547	NA	NA
TAOR-22-f-85625-1	eland	2023-05-17 10:30:00	2023	137	-18.8209925	34.1880386	NA	NA
TAOR-22-f-85625-1	eland	2023-05-17 10:00:00	2023	137	-18.8214139	34.18782	NA	NA
TAOR-22-f-85625-1	eland	2023-05-17 09:30:00	2023	137	-18.8210293	34.1880862	NA	NA
TAOR-22-f-85625-1	eland	2023-05-17 09:00:00	2023	137	-18.8210158	34.1878397	NA	NA
TAOR-22-f-85625-1	eland	2023-05-17 08:30:00	2023	137	-18.8206381	34.1876827	NA	NA
TAOR-22-f-85625-1	eland	2023-05-17 08:00:00	2023	137	-18.8198546	34.1873682	NA	NA
TAOR-22-f-85625-1	eland	2023-05-17 07:30:00	2023	137	-18.8197988	34.1873315	NA	NA
TAOR-22-f-85625-1	eland	2023-05-17 07:00:00	2023	137	-18.8201116	34.1870833	NA	NA
TAOR-22-f-85625-1	eland	2023-05-17 06:30:00	2023	137	-18.8198496	34.18656	NA	NA
TAOR-22-f-85625-1	eland	2023-05-17 06:00:00	2023	137	-18.8198039	34.1864899	NA	NA
TAOR-22-f-85625-1	eland	2023-05-17 05:30:00	2023	137	-18.8197837	34.1864682	NA	NA
TAOR-22-f-85625-1	eland	2023-05-17 05:00:00	2023	137	-18.8198322	34.1867591	NA	NA
TAOR-22-f-85625-1	eland	2023-05-17 04:30:00	2023	137	-18.819791	34.1890718	NA	NA
TAOR-22-f-85625-1	eland	2023-05-17 04:00:00	2023	137	-18.8197787	34.1906502	NA	NA
TAOR-22-f-85625-1	eland	2023-05-17 03:30:00	2023	137	-18.8199379	34.1917852	NA	NA
TAOR-22-f-85625-1	eland	2023-05-17 03:00:00	2023	137	-18.8207965	34.1916047	NA	NA
TAOR-22-f-85625-1	eland	2023-05-17 02:30:00	2023	137	-18.8207796	34.1916615	NA	NA
TAOR-22-f-85625-1	eland	2023-05-17 02:00:00	2023	137	-18.8207494	34.1917075	NA	NA
TAOR-22-f-85625-1	eland	2023-05-17 01:30:00	2023	137	-18.8207717	34.1917742	NA	NA
TAOR-22-f-85625-1	eland	2023-05-17 01:00:00	2023	137	-18.8207552	34.1916797	NA	NA
TAOR-22-f-85625-1	eland	2023-05-17 00:30:00	2023	137	-18.8208135	34.1916222	NA	NA
TAOR-22-f-85625-1	eland	2023-05-16 23:30:00	2023	136	-18.8222892	34.1913239	NA	NA
TAOR-22-f-85625-1	eland	2023-05-16 23:01:00	2023	136	-18.8217435	34.1903616	NA	NA
TAOR-22-f-85625-1	eland	2023-05-16 22:30:00	2023	136	-18.8219859	34.1889938	NA	NA
TAOR-22-f-85625-1	eland	2023-05-16 22:00:00	2023	136	-18.821657	34.1886586	NA	NA
TAOR-22-f-85625-1	eland	2023-05-16 21:30:00	2023	136	-18.821011	34.1891244	NA	NA
TAOR-22-f-85625-1	eland	2023-05-16 21:00:00	2023	136	-18.821023	34.1889295	NA	NA
TAOR-22-f-85625-1	eland	2023-05-16 20:30:00	2023	136	-18.8210641	34.1889987	NA	NA
TAOR-22-f-85625-1	eland	2023-05-16 20:00:00	2023	136	-18.8211268	34.1889143	NA	NA
TAOR-22-f-85625-1	eland	2023-05-16 19:30:00	2023	136	-18.8212023	34.188774	NA	NA
TAOR-22-f-85625-1	eland	2023-05-16 19:00:00	2023	136	-18.8211586	34.1881418	NA	NA
TAOR-22-f-85625-1	eland	2023-05-16 18:30:00	2023	136	-18.8202821	34.1878629	NA	NA
TAOR-22-f-85625-1	eland	2023-05-16 18:00:00	2023	136	-18.8198039	34.1865695	NA	NA
TAOR-22-f-85625-1	eland	2023-05-16 17:30:00	2023	136	-18.8195518	34.1855157	NA	NA
TAOR-22-f-85625-1	eland	2023-05-16 17:00:00	2023	136	-18.8190115	34.1831568	NA	NA
TAOR-22-f-85625-1	eland	2023-05-16 16:30:00	2023	136	-18.8185231	34.1834701	NA	NA
TAOR-22-f-85625-1	eland	2023-05-16 16:00:00	2023	136	-18.8183387	34.1837948	NA	NA
TAOR-22-f-85625-1	eland	2023-05-16 15:30:00	2023	136	-18.8182844	34.1846989	NA	NA
TAOR-22-f-85625-1	eland	2023-05-16 15:00:00	2023	136	-18.8183107	34.1847152	NA	NA
TAOR-22-f-85625-1	eland	2023-05-16 14:30:00	2023	136	-18.8182746	34.1847149	NA	NA
TAOR-22-f-85625-1	eland	2023-05-16 14:00:00	2023	136	-18.8182865	34.1847447	NA	NA
TAOR-22-f-85625-1	eland	2023-05-16 13:30:00	2023	136	-18.8183381	34.1848181	NA	NA
TAOR-22-f-85625-1	eland	2023-05-16 13:00:00	2023	136	-18.8183996	34.1848557	NA	NA
TAOR-22-f-85625-1	eland	2023-05-16 12:30:00	2023	136	-18.8183603	34.1850783	NA	NA
TAOR-22-f-85625-1	eland	2023-05-16 12:00:00	2023	136	-18.8183039	34.185281	NA	NA
TAOR-22-f-85625-1	eland	2023-05-16 11:30:00	2023	136	-18.8185637	34.1854414	NA	NA
TAOR-22-f-85625-1	eland	2023-05-16 11:00:00	2023	136	-18.8186381	34.1856781	NA	NA
TAOR-22-f-85625-1	eland	2023-05-16 10:30:00	2023	136	-18.8186969	34.1855748	NA	NA
TAOR-22-f-85625-1	eland	2023-05-16 10:00:00	2023	136	-18.8187488	34.1859312	NA	NA
TAOR-22-f-85625-1	eland	2023-05-16 09:30:00	2023	136	-18.8184891	34.1854809	NA	NA
TAOR-22-f-85625-1	eland	2023-05-16 09:00:00	2023	136	-18.8185178	34.1851815	NA	NA
TAOR-22-f-85625-1	eland	2023-05-16 08:30:00	2023	136	-18.8188281	34.1849789	NA	NA
TAOR-22-f-85625-1	eland	2023-05-16 08:00:00	2023	136	-18.8188797	34.1848405	NA	NA
TAOR-22-f-85625-1	eland	2023-05-16 07:30:00	2023	136	-18.8189124	34.184944	NA	NA
TAOR-22-f-85625-1	eland	2023-05-16 07:00:00	2023	136	-18.818974	34.1848852	NA	NA
TAOR-22-f-85625-1	eland	2023-05-16 06:30:00	2023	136	-18.819246	34.1844613	NA	NA
TAOR-22-f-85625-1	eland	2023-05-16 06:00:00	2023	136	-18.8189083	34.1839387	NA	NA
TAOR-22-f-85625-1	eland	2023-05-16 05:30:00	2023	136	-18.8187176	34.1842743	NA	NA
TAOR-22-f-85625-1	eland	2023-05-16 05:00:00	2023	136	-18.8188473	34.1844456	NA	NA
TAOR-22-f-85625-1	eland	2023-05-16 04:30:00	2023	136	-18.8185264	34.1851162	NA	NA
TAOR-22-f-85625-1	eland	2023-05-16 04:00:00	2023	136	-18.8193918	34.1856341	NA	NA
TAOR-22-f-85625-1	eland	2023-05-16 03:30:00	2023	136	-18.8209428	34.1872954	NA	NA
TAOR-22-f-85625-1	eland	2023-05-16 03:00:00	2023	136	-18.8205581	34.1873114	NA	NA
TAOR-22-f-85625-1	eland	2023-05-16 02:30:00	2023	136	-18.8205816	34.1873771	NA	NA
TAOR-22-f-85625-1	eland	2023-05-16 02:00:00	2023	136	-18.8203141	34.1874371	NA	NA
TAOR-22-f-85625-1	eland	2023-05-16 01:30:00	2023	136	-18.8206899	34.1870003	NA	NA
TAOR-22-f-85625-1	eland	2023-05-16 01:00:00	2023	136	-18.8203715	34.1866024	NA	NA
TAOR-22-f-85625-1	eland	2023-05-16 00:30:00	2023	136	-18.8199532	34.1865359	NA	NA
TAOR-22-f-85625-1	eland	2023-05-15 23:30:00	2023	135	-18.820258	34.1866736	NA	NA
TAOR-22-f-85625-1	eland	2023-05-15 23:00:00	2023	135	-18.8202813	34.1866683	NA	NA
TAOR-22-f-85625-1	eland	2023-05-15 22:30:00	2023	135	-18.8199775	34.1865208	NA	NA
TAOR-22-f-85625-1	eland	2023-05-15 22:00:00	2023	135	-18.819917	34.1865212	NA	NA
TAOR-22-f-85625-1	eland	2023-05-15 21:30:00	2023	135	-18.8198696	34.1866015	NA	NA
TAOR-22-f-85625-1	eland	2023-05-15 21:00:00	2023	135	-18.8196397	34.1862109	NA	NA
TAOR-22-f-85625-1	eland	2023-05-15 20:30:00	2023	135	-18.8189354	34.1857917	NA	NA
TAOR-22-f-85625-1	eland	2023-05-15 20:00:00	2023	135	-18.8186857	34.1857852	NA	NA
TAOR-22-f-85625-1	eland	2023-05-15 19:30:00	2023	135	-18.8151903	34.1873883	NA	NA
TAOR-22-f-85625-1	eland	2023-05-15 19:00:00	2023	135	-18.8112578	34.1901507	NA	NA
TAOR-22-f-85625-1	eland	2023-05-15 18:30:00	2023	135	-18.8098881	34.1917566	NA	NA
TAOR-22-f-85625-1	eland	2023-05-15 18:00:00	2023	135	-18.8088477	34.1924082	NA	NA
TAOR-22-f-85625-1	eland	2023-05-15 17:30:00	2023	135	-18.8103528	34.1926107	NA	NA
TAOR-22-f-85625-1	eland	2023-05-15 17:00:00	2023	135	-18.8099838	34.1922602	NA	NA
TAOR-22-f-85625-1	eland	2023-05-15 16:30:00	2023	135	-18.8104277	34.1924374	NA	NA
TAOR-22-f-85625-1	eland	2023-05-15 16:00:00	2023	135	-18.8098067	34.1921206	NA	NA
TAOR-22-f-85625-1	eland	2023-05-15 15:30:00	2023	135	-18.8098248	34.1923832	NA	NA
TAOR-22-f-85625-1	eland	2023-05-15 15:00:00	2023	135	-18.8100404	34.1929291	NA	NA
TAOR-22-f-85625-1	eland	2023-05-15 14:30:00	2023	135	-18.8100153	34.1929796	NA	NA
TAOR-22-f-85625-1	eland	2023-05-15 14:00:00	2023	135	-18.8099939	34.1930362	NA	NA
TAOR-22-f-85625-1	eland	2023-05-15 13:30:00	2023	135	-18.809955	34.193071	NA	NA
TAOR-22-f-85625-1	eland	2023-05-15 13:00:00	2023	135	-18.8097735	34.1931018	NA	NA
TAOR-22-f-85625-1	eland	2023-05-15 12:30:00	2023	135	-18.8099034	34.1931736	NA	NA
TAOR-22-f-85625-1	eland	2023-05-15 12:00:00	2023	135	-18.80955	34.1937224	NA	NA
TAOR-22-f-85625-1	eland	2023-05-15 11:30:00	2023	135	-18.809984	34.1940606	NA	NA
TAOR-22-f-85625-1	eland	2023-05-15 11:00:00	2023	135	-18.8105633	34.1942881	NA	NA
TAOR-22-f-85625-1	eland	2023-05-15 10:30:00	2023	135	-18.81059	34.1943436	NA	NA
TAOR-22-f-85625-1	eland	2023-05-15 10:00:00	2023	135	-18.8106152	34.194466	NA	NA
TAOR-22-f-85625-1	eland	2023-05-15 09:30:00	2023	135	-18.810606	34.194433	NA	NA
TAOR-22-f-85625-1	eland	2023-05-15 09:00:00	2023	135	-18.8113242	34.1948026	NA	NA
TAOR-22-f-85625-1	eland	2023-05-15 08:30:00	2023	135	-18.811038	34.195029	NA	NA
TAOR-22-f-85625-1	eland	2023-05-15 08:00:00	2023	135	-18.8110512	34.1951566	NA	NA
TAOR-22-f-85625-1	eland	2023-05-15 07:30:00	2023	135	-18.8110568	34.1950332	NA	NA
TAOR-22-f-85625-1	eland	2023-05-15 07:00:00	2023	135	-18.8115172	34.195657	NA	NA
TAOR-22-f-85625-1	eland	2023-05-15 06:30:00	2023	135	-18.8119674	34.196593	NA	NA
TAOR-22-f-85625-1	eland	2023-05-15 06:00:00	2023	135	-18.8124853	34.1974816	NA	NA
TAOR-22-f-85625-1	eland	2023-05-15 05:30:00	2023	135	-18.8119631	34.1982293	NA	NA
TAOR-22-f-85625-1	eland	2023-05-15 05:00:00	2023	135	-18.8118185	34.1985316	NA	NA
TAOR-22-f-85625-1	eland	2023-05-15 04:30:00	2023	135	-18.8118909	34.1984836	NA	NA
TAOR-22-f-85625-1	eland	2023-05-15 04:00:00	2023	135	-18.8084136	34.2013999	NA	NA
TAOR-22-f-85625-1	eland	2023-05-15 03:30:00	2023	135	-18.8090289	34.2038175	NA	NA
TAOR-22-f-85625-1	eland	2023-05-15 03:00:00	2023	135	-18.8118056	34.2030103	NA	NA
TAOR-22-f-85625-1	eland	2023-05-15 02:30:00	2023	135	-18.8122521	34.2036359	NA	NA
TAOR-22-f-85625-1	eland	2023-05-15 02:00:00	2023	135	-18.8124225	34.2037137	NA	NA
TAOR-22-f-85625-1	eland	2023-05-15 01:30:00	2023	135	-18.8123934	34.2038001	NA	NA
TAOR-22-f-85625-1	eland	2023-05-15 01:00:00	2023	135	-18.812604	34.2041625	NA	NA
TAOR-22-f-85625-1	eland	2023-05-15 00:30:00	2023	135	-18.8123747	34.2051456	NA	NA
TAOR-22-f-85625-1	eland	2023-05-14 23:30:00	2023	134	-18.8132972	34.2066699	NA	NA
TAOR-22-f-85625-1	eland	2023-05-14 23:00:00	2023	134	-18.8133072	34.2066652	NA	NA
TAOR-22-f-85625-1	eland	2023-05-14 22:30:00	2023	134	-18.8133819	34.2066568	NA	NA
TAOR-22-f-85625-1	eland	2023-05-14 22:00:00	2023	134	-18.8133282	34.2066514	NA	NA
TAOR-22-f-85625-1	eland	2023-05-14 21:30:00	2023	134	-18.8137331	34.2075024	NA	NA
TAOR-22-f-85625-1	eland	2023-05-14 21:00:00	2023	134	-18.8143786	34.2083437	NA	NA
TAOR-22-f-85625-1	eland	2023-05-14 20:30:00	2023	134	-18.8163443	34.2099766	NA	NA
TAOR-22-f-85625-1	eland	2023-05-14 20:00:00	2023	134	-18.8195188	34.2118847	NA	NA
TAOR-22-f-85625-1	eland	2023-05-14 19:30:00	2023	134	-18.8222499	34.2180162	NA	NA
TAOR-22-f-85625-1	eland	2023-05-14 19:00:00	2023	134	-18.8245737	34.2224764	NA	NA
TAOR-22-f-85625-1	eland	2023-05-14 18:30:00	2023	134	-18.8292805	34.225457	NA	NA
TAOR-22-f-85625-1	eland	2023-05-14 18:00:00	2023	134	-18.8314429	34.2261956	NA	NA
TAOR-22-f-85625-1	eland	2023-05-14 17:30:00	2023	134	-18.8322639	34.2258755	NA	NA
TAOR-22-f-85625-1	eland	2023-05-14 17:00:00	2023	134	-18.832847	34.226694	NA	NA
TAOR-22-f-85625-1	eland	2023-05-14 16:30:00	2023	134	-18.8323129	34.2268042	NA	NA
TAOR-22-f-85625-1	eland	2023-05-14 16:01:00	2023	134	-18.8324983	34.2270154	NA	NA
TAOR-22-f-85625-1	eland	2023-05-14 15:30:00	2023	134	-18.8328087	34.2273189	NA	NA
TAOR-22-f-85625-1	eland	2023-05-14 15:00:00	2023	134	-18.8328124	34.2273393	NA	NA
TAOR-22-f-85625-1	eland	2023-05-14 14:30:00	2023	134	-18.8327905	34.2273907	NA	NA
TAOR-22-f-85625-1	eland	2023-05-14 14:00:00	2023	134	-18.8328261	34.2273581	NA	NA
TAOR-22-f-85625-1	eland	2023-05-14 13:30:00	2023	134	-18.8328328	34.2273236	NA	NA
TAOR-22-f-85625-1	eland	2023-05-14 13:00:00	2023	134	-18.832557	34.2271701	NA	NA
TAOR-22-f-85625-1	eland	2023-05-14 12:30:00	2023	134	-18.8323999	34.2274695	NA	NA
TAOR-22-f-85625-1	eland	2023-05-14 12:00:00	2023	134	-18.8327888	34.2278801	NA	NA
TAOR-22-f-85625-1	eland	2023-05-14 11:30:00	2023	134	-18.8326214	34.2281408	NA	NA
TAOR-22-f-85625-1	eland	2023-05-14 11:00:00	2023	134	-18.833213	34.2281992	NA	NA
TAOR-22-f-85625-1	eland	2023-05-14 10:30:00	2023	134	-18.8338225	34.228219	NA	NA
TAOR-22-f-85625-1	eland	2023-05-14 10:00:00	2023	134	-18.8334486	34.2287836	NA	NA
TAOR-22-f-85625-1	eland	2023-05-14 09:30:00	2023	134	-18.8336036	34.2285833	NA	NA
TAOR-22-f-85625-1	eland	2023-05-14 09:00:00	2023	134	-18.8337111	34.2283837	NA	NA
TAOR-22-f-85625-1	eland	2023-05-14 08:30:00	2023	134	-18.833242	34.2269875	NA	NA
TAOR-22-f-85625-1	eland	2023-05-14 08:00:00	2023	134	-18.8360258	34.2256944	NA	NA
TAOR-22-f-85625-1	eland	2023-05-14 07:30:00	2023	134	-18.8384498	34.220835	NA	NA
TAOR-22-f-85625-1	eland	2023-05-14 07:00:00	2023	134	-18.8383841	34.2203401	NA	NA
TAOR-22-f-85625-1	eland	2023-05-14 06:30:00	2023	134	-18.8386069	34.2201204	NA	NA
TAOR-22-f-85625-1	eland	2023-05-14 06:00:00	2023	134	-18.8388126	34.2219717	NA	NA
TAOR-22-f-85625-1	eland	2023-05-14 05:30:00	2023	134	-18.8388389	34.2219394	NA	NA
TAOR-22-f-85625-1	eland	2023-05-14 05:00:00	2023	134	-18.8396923	34.222698	NA	NA
TAOR-22-f-85625-1	eland	2023-05-14 04:30:00	2023	134	-18.8396002	34.2231581	NA	NA
TAOR-22-f-85625-1	eland	2023-05-14 04:00:00	2023	134	-18.8395963	34.2231885	NA	NA
TAOR-22-f-85625-1	eland	2023-05-14 03:30:00	2023	134	-18.8396379	34.223219	NA	NA
TAOR-22-f-85625-1	eland	2023-05-14 03:00:00	2023	134	-18.8397854	34.2229748	NA	NA
TAOR-22-f-85625-1	eland	2023-05-14 02:30:00	2023	134	-18.8402271	34.2219796	NA	NA
TAOR-22-f-85625-1	eland	2023-05-14 02:00:00	2023	134	-18.8400991	34.2208259	NA	NA
TAOR-22-f-85625-1	eland	2023-05-14 01:30:00	2023	134	-18.84038	34.2204101	NA	NA
TAOR-22-f-85625-1	eland	2023-05-14 01:00:00	2023	134	-18.840364	34.2204004	NA	NA
TAOR-22-f-85625-1	eland	2023-05-14 00:30:00	2023	134	-18.840412	34.2204161	NA	NA
TAOR-22-f-85625-1	eland	2023-05-13 23:30:00	2023	133	-18.840285	34.220019	NA	NA
TAOR-22-f-85625-1	eland	2023-05-13 23:00:00	2023	133	-18.8400157	34.2191673	NA	NA
TAOR-22-f-85625-1	eland	2023-05-13 22:30:00	2023	133	-18.8402939	34.218099	NA	NA
TAOR-22-f-85625-1	eland	2023-05-13 22:00:00	2023	133	-18.8409008	34.2198408	NA	NA
TAOR-22-f-85625-1	eland	2023-05-13 21:30:00	2023	133	-18.8408903	34.2199202	NA	NA
TAOR-22-f-85625-1	eland	2023-05-13 21:00:00	2023	133	-18.8408581	34.2196202	NA	NA
TAOR-22-f-85625-1	eland	2023-05-13 20:30:00	2023	133	-18.8409799	34.2223544	NA	NA
TAOR-22-f-85625-1	eland	2023-05-13 20:00:00	2023	133	-18.842862	34.2214406	NA	NA
TAOR-22-f-85625-1	eland	2023-05-13 19:30:00	2023	133	-18.8440167	34.2214808	NA	NA
TAOR-22-f-85625-1	eland	2023-05-13 19:00:00	2023	133	-18.8492154	34.2254779	NA	NA
TAOR-22-f-85625-1	eland	2023-05-13 18:30:00	2023	133	-18.8503882	34.2265275	NA	NA
TAOR-22-f-85625-1	eland	2023-05-13 18:01:00	2023	133	-18.8548939	34.2287708	NA	NA
TAOR-22-f-85625-1	eland	2023-05-13 17:30:00	2023	133	-18.8646185	34.237655	NA	NA
TAOR-22-f-85625-1	eland	2023-05-13 17:00:00	2023	133	-18.8666398	34.240007	NA	NA
TAOR-22-f-85625-1	eland	2023-05-13 16:30:00	2023	133	-18.8668197	34.2408074	NA	NA
TAOR-22-f-85625-1	eland	2023-05-13 16:00:00	2023	133	-18.8669084	34.2407151	NA	NA
TAOR-22-f-85625-1	eland	2023-05-13 15:30:00	2023	133	-18.8668437	34.2411642	NA	NA
TAOR-22-f-85625-1	eland	2023-05-13 15:00:00	2023	133	-18.8670013	34.2405695	NA	NA
TAOR-22-f-85625-1	eland	2023-05-13 14:30:00	2023	133	-18.8669111	34.2405557	NA	NA
TAOR-22-f-85625-1	eland	2023-05-13 14:00:00	2023	133	-18.867066	34.2407221	NA	NA
TAOR-22-f-85625-1	eland	2023-05-13 13:30:00	2023	133	-18.8670158	34.2409785	NA	NA
TAOR-22-f-85625-1	eland	2023-05-13 13:00:00	2023	133	-18.8668994	34.2411667	NA	NA
TAOR-22-f-85625-1	eland	2023-05-13 12:30:00	2023	133	-18.8670167	34.2409574	NA	NA
TAOR-22-f-85625-1	eland	2023-05-13 12:00:00	2023	133	-18.8669163	34.2410312	NA	NA
TAOR-22-f-85625-1	eland	2023-05-13 11:30:00	2023	133	-18.8669275	34.2409992	NA	NA
TAOR-22-f-85625-1	eland	2023-05-13 11:00:00	2023	133	-18.867008	34.2412785	NA	NA
TAOR-22-f-85625-1	eland	2023-05-13 10:30:00	2023	133	-18.8669714	34.2412732	NA	NA
TAOR-22-f-85625-1	eland	2023-05-13 10:00:00	2023	133	-18.8693519	34.2373457	NA	NA
TAOR-22-f-85625-1	eland	2023-05-13 09:30:00	2023	133	-18.8858881	34.2464216	NA	NA
TAOR-22-f-85625-1	eland	2023-05-13 09:00:00	2023	133	-18.9005832	34.2462552	NA	NA
TAOR-22-f-85625-1	eland	2023-05-13 08:30:00	2023	133	-18.9072525	34.240236	NA	NA
TAOR-22-f-85625-1	eland	2023-05-13 08:00:00	2023	133	-18.9078519	34.2411702	NA	NA
TAOR-22-f-85625-1	eland	2023-05-13 07:30:00	2023	133	-18.9079448	34.2414047	NA	NA
TAOR-22-f-85625-1	eland	2023-05-13 07:00:00	2023	133	-18.9077942	34.2418179	NA	NA
TAOR-22-f-85625-1	eland	2023-05-13 06:30:00	2023	133	-18.9073669	34.2415556	NA	NA
TAOR-22-f-85625-1	eland	2023-05-13 06:00:00	2023	133	-18.9062251	34.2424719	NA	NA
TAOR-22-f-85625-1	eland	2023-05-13 05:30:00	2023	133	-18.9056854	34.2426019	NA	NA
TAOR-22-f-85625-1	eland	2023-05-13 05:00:00	2023	133	-18.9056141	34.2426505	NA	NA
TAOR-22-f-85625-1	eland	2023-05-13 04:30:00	2023	133	-18.9056113	34.2426401	NA	NA
TAOR-22-f-85625-1	eland	2023-05-13 04:00:00	2023	133	-18.905625	34.242659	NA	NA
TAOR-22-f-85625-1	eland	2023-05-13 03:30:00	2023	133	-18.9040711	34.242541	NA	NA
TAOR-22-f-85625-1	eland	2023-05-13 03:00:00	2023	133	-18.9031032	34.2430564	NA	NA
TAOR-22-f-85625-1	eland	2023-05-13 02:30:00	2023	133	-18.9032515	34.2424865	NA	NA
TAOR-22-f-85625-1	eland	2023-05-13 02:00:00	2023	133	-18.9040332	34.2424345	NA	NA
TAOR-22-f-85625-1	eland	2023-05-13 01:30:00	2023	133	-18.9044997	34.2428949	NA	NA
TAOR-22-f-85625-1	eland	2023-05-13 01:00:00	2023	133	-18.9047143	34.2446349	NA	NA
TAOR-22-f-85625-1	eland	2023-05-13 00:30:00	2023	133	-18.9043766	34.2450518	NA	NA
TAOR-22-f-85625-1	eland	2023-05-12 23:30:00	2023	132	-18.9053609	34.2459383	NA	NA
TAOR-22-f-85625-1	eland	2023-05-12 23:00:00	2023	132	-18.905742	34.2457387	NA	NA
TAOR-22-f-85625-1	eland	2023-05-12 22:30:00	2023	132	-18.9060189	34.2462037	NA	NA
TAOR-22-f-85625-1	eland	2023-05-12 22:00:00	2023	132	-18.9065344	34.247272	NA	NA
TAOR-22-f-85625-1	eland	2023-05-12 21:30:00	2023	132	-18.909969	34.2501822	NA	NA
TAOR-22-f-85625-1	eland	2023-05-12 21:00:00	2023	132	-18.9099769	34.2503014	NA	NA
TAOR-22-f-85625-1	eland	2023-05-12 20:30:00	2023	132	-18.9096965	34.250464	NA	NA
TAOR-22-f-85625-1	eland	2023-05-12 20:00:00	2023	132	-18.9104593	34.2498923	NA	NA
TAOR-22-f-85625-1	eland	2023-05-12 19:30:00	2023	132	-18.911383	34.2504236	NA	NA
TAOR-22-f-85625-1	eland	2023-05-12 19:00:00	2023	132	-18.9114564	34.2514453	NA	NA
TAOR-22-f-85625-1	eland	2023-05-12 18:30:00	2023	132	-18.911273	34.252348	NA	NA
TAOR-22-f-85625-1	eland	2023-05-12 18:00:00	2023	132	-18.9120677	34.2524994	NA	NA
TAOR-22-f-85625-1	eland	2023-05-12 17:30:00	2023	132	-18.9163645	34.2518624	NA	NA
TAOR-22-f-85625-1	eland	2023-05-12 17:00:00	2023	132	-18.9170976	34.250782	NA	NA
TAOR-22-f-85625-1	eland	2023-05-12 16:30:00	2023	132	-18.9175293	34.2511025	NA	NA
TAOR-22-f-85625-1	eland	2023-05-12 16:00:00	2023	132	-18.9160667	34.2517292	NA	NA
TAOR-22-f-85625-1	eland	2023-05-12 15:30:00	2023	132	-18.9154491	34.2514274	NA	NA
TAOR-22-f-85625-1	eland	2023-05-12 15:00:00	2023	132	-18.9157333	34.252587	NA	NA
TAOR-22-f-85625-1	eland	2023-05-12 14:30:00	2023	132	-18.9152347	34.2523486	NA	NA
TAOR-22-f-85625-1	eland	2023-05-12 14:00:00	2023	132	-18.915329	34.2521382	NA	NA
TAOR-22-f-85625-1	eland	2023-05-12 13:30:00	2023	132	-18.9154556	34.2522569	NA	NA
TAOR-22-f-85625-1	eland	2023-05-12 13:00:00	2023	132	-18.915489	34.2522437	NA	NA
TAOR-22-f-85625-1	eland	2023-05-12 12:30:00	2023	132	-18.9154354	34.2520591	NA	NA
TAOR-22-f-85625-1	eland	2023-05-12 12:00:00	2023	132	-18.9155291	34.2523347	NA	NA
TAOR-22-f-85625-1	eland	2023-05-12 11:30:00	2023	132	-18.9152529	34.2519785	NA	NA
TAOR-22-f-85625-1	eland	2023-05-12 11:00:00	2023	132	-18.915264	34.2519432	NA	NA
TAOR-22-f-85625-1	eland	2023-05-12 10:30:00	2023	132	-18.9154873	34.2517429	NA	NA
TAOR-22-f-85625-1	eland	2023-05-12 10:00:00	2023	132	-18.9158483	34.2519681	NA	NA
TAOR-22-f-85625-1	eland	2023-05-12 09:30:00	2023	132	-18.9159453	34.2523142	NA	NA
TAOR-22-f-85625-1	eland	2023-05-12 09:00:00	2023	132	-18.9158766	34.2525588	NA	NA
TAOR-22-f-85625-1	eland	2023-05-12 08:30:00	2023	132	-18.9158347	34.2525656	NA	NA
TAOR-22-f-85625-1	eland	2023-05-12 08:00:00	2023	132	-18.9160174	34.2525652	NA	NA
TAOR-22-f-85625-1	eland	2023-05-12 07:30:00	2023	132	-18.9160277	34.2527948	NA	NA
TAOR-22-f-85625-1	eland	2023-05-12 07:00:00	2023	132	-18.9151282	34.2531404	NA	NA
TAOR-22-f-85625-1	eland	2023-05-12 06:30:00	2023	132	-18.9150836	34.2537533	NA	NA
TAOR-22-f-85625-1	eland	2023-05-12 06:00:00	2023	132	-18.9148576	34.2530335	NA	NA
TAOR-22-f-85625-1	eland	2023-05-12 05:30:00	2023	132	-18.9139591	34.2528399	NA	NA
TAOR-22-f-85625-1	eland	2023-05-12 05:00:00	2023	132	-18.9125893	34.252514	NA	NA
TAOR-22-f-85625-1	eland	2023-05-12 04:30:00	2023	132	-18.912127	34.2520751	NA	NA
TAOR-22-f-85625-1	eland	2023-05-12 04:00:00	2023	132	-18.9114326	34.2521957	NA	NA
TAOR-22-f-85625-1	eland	2023-05-12 03:30:00	2023	132	-18.9112033	34.2519972	NA	NA
TAOR-22-f-85625-1	eland	2023-05-12 03:00:00	2023	132	-18.911227	34.2519627	NA	NA
TAOR-22-f-85625-1	eland	2023-05-12 02:30:00	2023	132	-18.9111185	34.2517944	NA	NA
TAOR-22-f-85625-1	eland	2023-05-12 02:00:00	2023	132	-18.9111872	34.251942	NA	NA
TAOR-22-f-85625-1	eland	2023-05-12 01:30:00	2023	132	-18.9112912	34.2520026	NA	NA
TAOR-22-f-85625-1	eland	2023-05-12 01:00:00	2023	132	-18.9106315	34.2514954	NA	NA
TAOR-22-f-85625-1	eland	2023-05-12 00:30:00	2023	132	-18.9100303	34.2520007	NA	NA
TAOR-22-f-85625-1	eland	2023-05-11 23:30:00	2023	131	-18.9105278	34.253377	NA	NA
TAOR-22-f-85625-1	eland	2023-05-11 23:00:00	2023	131	-18.9109115	34.2532283	NA	NA
TAOR-22-f-85625-1	eland	2023-05-11 22:30:00	2023	131	-18.9121177	34.2534809	NA	NA
TAOR-22-f-85625-1	eland	2023-05-11 22:00:00	2023	131	-18.9121084	34.2538649	NA	NA
TAOR-22-f-85625-1	eland	2023-05-11 21:30:00	2023	131	-18.9115789	34.2539814	NA	NA
TAOR-22-f-85625-1	eland	2023-05-11 21:00:00	2023	131	-18.9114282	34.2539201	NA	NA
TAOR-22-f-85625-1	eland	2023-05-11 20:30:00	2023	131	-18.9114688	34.2539229	NA	NA
TAOR-22-f-85625-1	eland	2023-05-11 20:00:00	2023	131	-18.911339	34.2536996	NA	NA
TAOR-22-f-85625-1	eland	2023-05-11 19:30:00	2023	131	-18.9113582	34.2538937	NA	NA
TAOR-22-f-85625-1	eland	2023-05-11 19:00:00	2023	131	-18.9120646	34.2534951	NA	NA
TAOR-22-f-85625-1	eland	2023-05-11 18:30:00	2023	131	-18.9119637	34.2534904	NA	NA
TAOR-22-f-85625-1	eland	2023-05-11 18:00:00	2023	131	-18.9117706	34.2523857	NA	NA
TAOR-22-f-85625-1	eland	2023-05-11 17:30:00	2023	131	-18.9141769	34.2482661	NA	NA
TAOR-22-f-85625-1	eland	2023-05-11 17:00:00	2023	131	-18.9144231	34.2471881	NA	NA
TAOR-22-f-85625-1	eland	2023-05-11 16:30:00	2023	131	-18.9150434	34.2458044	NA	NA
TAOR-22-f-85625-1	eland	2023-05-11 16:01:00	2023	131	-18.9158466	34.245558	NA	NA
TAOR-22-f-85625-1	eland	2023-05-11 15:30:00	2023	131	-18.9159272	34.2452325	NA	NA
TAOR-22-f-85625-1	eland	2023-05-11 15:00:00	2023	131	-18.9156101	34.2454264	NA	NA
TAOR-22-f-85625-1	eland	2023-05-11 14:30:00	2023	131	-18.9156564	34.24545	NA	NA
TAOR-22-f-85625-1	eland	2023-05-11 14:00:00	2023	131	-18.915982	34.2454042	NA	NA
TAOR-22-f-85625-1	eland	2023-05-11 13:30:00	2023	131	-18.916043	34.2454256	NA	NA
TAOR-22-f-85625-1	eland	2023-05-11 13:00:00	2023	131	-18.9159786	34.2454542	NA	NA
TAOR-22-f-85625-1	eland	2023-05-11 12:30:00	2023	131	-18.9159289	34.2453944	NA	NA
TAOR-22-f-85625-1	eland	2023-05-11 12:00:00	2023	131	-18.9158358	34.2454874	NA	NA
TAOR-22-f-85625-1	eland	2023-05-11 11:30:00	2023	131	-18.916102	34.2452705	NA	NA
TAOR-22-f-85625-1	eland	2023-05-11 11:00:00	2023	131	-18.9160181	34.2452386	NA	NA
TAOR-22-f-85625-1	eland	2023-05-11 10:30:00	2023	131	-18.9162014	34.2454218	NA	NA
TAOR-22-f-85625-1	eland	2023-05-11 10:00:00	2023	131	-18.9161937	34.2454039	NA	NA
TAOR-22-f-85625-1	eland	2023-05-11 09:30:00	2023	131	-18.9161154	34.2453122	NA	NA
TAOR-22-f-85625-1	eland	2023-05-11 09:00:00	2023	131	-18.9160891	34.2453757	NA	NA
TAOR-22-f-85625-1	eland	2023-05-11 08:30:00	2023	131	-18.9146848	34.2450448	NA	NA
TAOR-22-f-85625-1	eland	2023-05-11 08:00:00	2023	131	-18.9145447	34.2452335	NA	NA
TAOR-22-f-85625-1	eland	2023-05-11 07:30:00	2023	131	-18.9143941	34.2453597	NA	NA
TAOR-22-f-85625-1	eland	2023-05-11 07:00:00	2023	131	-18.9134646	34.2447278	NA	NA
TAOR-22-f-85625-1	eland	2023-05-11 06:30:00	2023	131	-18.9131185	34.2459061	NA	NA
TAOR-22-f-85625-1	eland	2023-05-11 06:00:00	2023	131	-18.9130126	34.2466377	NA	NA
TAOR-22-f-85625-1	eland	2023-05-11 05:30:00	2023	131	-18.9124345	34.2481709	NA	NA
TAOR-22-f-85625-1	eland	2023-05-11 05:00:00	2023	131	-18.9123162	34.2480098	NA	NA
TAOR-22-f-85625-1	eland	2023-05-11 04:30:00	2023	131	-18.911994	34.248999	NA	NA
TAOR-22-f-85625-1	eland	2023-05-11 04:00:00	2023	131	-18.9117775	34.2491273	NA	NA
TAOR-22-f-85625-1	eland	2023-05-11 03:30:00	2023	131	-18.9115048	34.2490544	NA	NA
TAOR-22-f-85625-1	eland	2023-05-11 03:00:00	2023	131	-18.9108454	34.2489843	NA	NA
TAOR-22-f-85625-1	eland	2023-05-11 02:30:00	2023	131	-18.9106554	34.2481572	NA	NA
TAOR-22-f-85625-1	eland	2023-05-11 02:00:00	2023	131	-18.9102828	34.2472255	NA	NA
TAOR-22-f-85625-1	eland	2023-05-11 01:30:00	2023	131	-18.9093446	34.246372	NA	NA
TAOR-22-f-85625-1	eland	2023-05-11 01:00:00	2023	131	-18.9093234	34.2463776	NA	NA
TAOR-22-f-85625-1	eland	2023-05-11 00:30:00	2023	131	-18.9092255	34.2461698	NA	NA
TAOR-22-f-85625-1	eland	2023-05-10 23:30:00	2023	130	-18.9099316	34.2496519	NA	NA
TAOR-22-f-85625-1	eland	2023-05-10 23:00:00	2023	130	-18.9082004	34.2500333	NA	NA
TAOR-22-f-85625-1	eland	2023-05-10 22:30:00	2023	130	-18.9081378	34.2496251	NA	NA
TAOR-22-f-85625-1	eland	2023-05-10 22:00:00	2023	130	-18.9082647	34.2492434	NA	NA
TAOR-22-f-85625-1	eland	2023-05-10 21:30:00	2023	130	-18.9077694	34.2488784	NA	NA
TAOR-22-f-85625-1	eland	2023-05-10 21:00:00	2023	130	-18.9071001	34.2489973	NA	NA
TAOR-22-f-85625-1	eland	2023-05-10 20:30:00	2023	130	-18.906606	34.249844	NA	NA
TAOR-22-f-85625-1	eland	2023-05-10 20:00:00	2023	130	-18.9099615	34.2529643	NA	NA
TAOR-22-f-85625-1	eland	2023-05-10 19:30:00	2023	130	-18.9105714	34.2535011	NA	NA
TAOR-22-f-85625-1	eland	2023-05-10 19:00:00	2023	130	-18.9119642	34.2545406	NA	NA
TAOR-22-f-85625-1	eland	2023-05-10 18:30:00	2023	130	-18.9126078	34.2567195	NA	NA
TAOR-22-f-85625-1	eland	2023-05-10 18:00:00	2023	130	-18.9123641	34.2605311	NA	NA
TAOR-22-f-85625-1	eland	2023-05-10 17:30:00	2023	130	-18.9165134	34.2716675	NA	NA
TAOR-22-f-85625-1	eland	2023-05-10 17:00:00	2023	130	-18.9187915	34.2739996	NA	NA
TAOR-22-f-85625-1	eland	2023-05-10 16:30:00	2023	130	-18.918867	34.2740499	NA	NA
TAOR-22-f-85625-1	eland	2023-05-10 16:00:00	2023	130	-18.9190411	34.2740748	NA	NA
TAOR-22-f-85625-1	eland	2023-05-10 15:30:00	2023	130	-18.9191446	34.2734862	NA	NA
TAOR-22-f-85625-1	eland	2023-05-10 15:00:00	2023	130	-18.919137	34.2738288	NA	NA
TAOR-22-f-85625-1	eland	2023-05-10 14:30:00	2023	130	-18.9190784	34.2739546	NA	NA
TAOR-22-f-85625-1	eland	2023-05-10 14:00:00	2023	130	-18.9190855	34.2740391	NA	NA
TAOR-22-f-85625-1	eland	2023-05-10 13:30:00	2023	130	-18.9190654	34.2740908	NA	NA
TAOR-22-f-85625-1	eland	2023-05-10 13:00:00	2023	130	-18.9183934	34.2733757	NA	NA
TAOR-22-f-85625-1	eland	2023-05-10 12:30:00	2023	130	-18.9172307	34.2730874	NA	NA
TAOR-22-f-85625-1	eland	2023-05-10 12:00:00	2023	130	-18.9182846	34.2742046	NA	NA
TAOR-22-f-85625-1	eland	2023-05-10 11:30:00	2023	130	-18.9190735	34.2746256	NA	NA
TAOR-22-f-85625-1	eland	2023-05-10 11:00:00	2023	130	-18.9187941	34.2744484	NA	NA
TAOR-22-f-85625-1	eland	2023-05-10 10:30:00	2023	130	-18.9181283	34.2738356	NA	NA
TAOR-22-f-85625-1	eland	2023-05-10 10:00:00	2023	130	-18.9176642	34.2734179	NA	NA
TAOR-22-f-85625-1	eland	2023-05-10 09:30:00	2023	130	-18.9175274	34.2733038	NA	NA
TAOR-22-f-85625-1	eland	2023-05-10 09:00:00	2023	130	-18.9175445	34.2737016	NA	NA
TAOR-22-f-85625-1	eland	2023-05-10 08:30:00	2023	130	-18.915879	34.27902	NA	NA
TAOR-22-f-85625-1	eland	2023-05-10 08:00:00	2023	130	-18.9153877	34.2803452	NA	NA
TAOR-22-f-85625-1	eland	2023-05-10 07:30:00	2023	130	-18.915292	34.2803348	NA	NA
TAOR-22-f-85625-1	eland	2023-05-10 07:00:00	2023	130	-18.9153627	34.2802325	NA	NA
TAOR-22-f-85625-1	eland	2023-05-10 06:30:00	2023	130	-18.9153671	34.2804293	NA	NA
TAOR-22-f-85625-1	eland	2023-05-10 06:00:00	2023	130	-18.9155479	34.2805055	NA	NA
TAOR-22-f-85625-1	eland	2023-05-10 05:30:00	2023	130	-18.9159566	34.2813423	NA	NA
TAOR-22-f-85625-1	eland	2023-05-10 05:00:00	2023	130	-18.9159367	34.2819515	NA	NA
TAOR-22-f-85625-1	eland	2023-05-10 04:30:00	2023	130	-18.9160385	34.2819352	NA	NA
TAOR-22-f-85625-1	eland	2023-05-10 04:00:00	2023	130	-18.9160947	34.2818072	NA	NA
TAOR-22-f-85625-1	eland	2023-05-10 03:30:00	2023	130	-18.9158767	34.2815053	NA	NA
TAOR-22-f-85625-1	eland	2023-05-10 03:00:00	2023	130	-18.9160638	34.2819023	NA	NA
TAOR-22-f-85625-1	eland	2023-05-10 02:30:00	2023	130	-18.9158599	34.2816924	NA	NA
TAOR-22-f-85625-1	eland	2023-05-10 02:00:00	2023	130	-18.9155556	34.2819509	NA	NA
TAOR-22-f-85625-1	eland	2023-05-10 01:30:00	2023	130	-18.9156567	34.2830154	NA	NA
TAOR-22-f-85625-1	eland	2023-05-10 01:00:00	2023	130	-18.9157031	34.283122	NA	NA
TAOR-22-f-85625-1	eland	2023-05-10 00:30:00	2023	130	-18.9154668	34.2832368	NA	NA
TAOR-22-f-85625-1	eland	2023-05-09 23:30:00	2023	129	-18.9134845	34.2838183	NA	NA
TAOR-22-f-85625-1	eland	2023-05-09 23:00:00	2023	129	-18.9131342	34.2829733	NA	NA
TAOR-22-f-85625-1	eland	2023-05-09 22:30:00	2023	129	-18.9129357	34.2827138	NA	NA
TAOR-22-f-85625-1	eland	2023-05-09 22:00:00	2023	129	-18.9127766	34.2826425	NA	NA
TAOR-22-f-85625-1	eland	2023-05-09 21:30:00	2023	129	-18.9129376	34.2823816	NA	NA
TAOR-22-f-85625-1	eland	2023-05-09 21:00:00	2023	129	-18.9131099	34.2820507	NA	NA
TAOR-22-f-85625-1	eland	2023-05-09 20:30:00	2023	129	-18.9129908	34.2823021	NA	NA
TAOR-22-f-85625-1	eland	2023-05-09 20:00:00	2023	129	-18.9123332	34.2825534	NA	NA
TAOR-22-f-85625-1	eland	2023-05-09 19:30:00	2023	129	-18.9127295	34.2833056	NA	NA
TAOR-22-f-85625-1	eland	2023-05-09 19:00:00	2023	129	-18.9127734	34.2831883	NA	NA
TAOR-22-f-85625-1	eland	2023-05-09 18:30:00	2023	129	-18.9136329	34.2826069	NA	NA
TAOR-22-f-85625-1	eland	2023-05-09 18:00:00	2023	129	-18.913661	34.2810646	NA	NA
TAOR-22-f-85625-1	eland	2023-05-09 17:30:00	2023	129	-18.9150666	34.2785068	NA	NA
TAOR-22-f-85625-1	eland	2023-05-09 17:00:00	2023	129	-18.915047	34.2782551	NA	NA
TAOR-22-f-85625-1	eland	2023-05-09 16:30:00	2023	129	-18.914936	34.2781068	NA	NA
TAOR-22-f-85625-1	eland	2023-05-09 16:00:00	2023	129	-18.9148688	34.278208	NA	NA
TAOR-22-f-85625-1	eland	2023-05-09 15:30:00	2023	129	-18.9149421	34.2780243	NA	NA
TAOR-22-f-85625-1	eland	2023-05-09 15:00:00	2023	129	-18.914847	34.2781663	NA	NA
TAOR-22-f-85625-1	eland	2023-05-09 14:30:00	2023	129	-18.9144887	34.2769745	NA	NA
TAOR-22-f-85625-1	eland	2023-05-09 14:00:00	2023	129	-18.9144935	34.2769852	NA	NA
TAOR-22-f-85625-1	eland	2023-05-09 13:30:00	2023	129	-18.9145021	34.2769788	NA	NA
TAOR-22-f-85625-1	eland	2023-05-09 13:00:00	2023	129	-18.9144261	34.2777193	NA	NA
TAOR-22-f-85625-1	eland	2023-05-09 12:30:00	2023	129	-18.9148639	34.2782347	NA	NA
TAOR-22-f-85625-1	eland	2023-05-09 12:00:00	2023	129	-18.9148353	34.2782864	NA	NA
TAOR-22-f-85625-1	eland	2023-05-09 11:30:00	2023	129	-18.9148303	34.27831	NA	NA
TAOR-22-f-85625-1	eland	2023-05-09 11:00:00	2023	129	-18.9147557	34.2787164	NA	NA
TAOR-22-f-85625-1	eland	2023-05-09 10:30:00	2023	129	-18.9155073	34.2788286	NA	NA
TAOR-22-f-85625-1	eland	2023-05-09 10:00:00	2023	129	-18.9151785	34.2794785	NA	NA
TAOR-22-f-85625-1	eland	2023-05-09 09:30:00	2023	129	-18.9153824	34.2795776	NA	NA
TAOR-22-f-85625-1	eland	2023-05-09 09:00:00	2023	129	-18.9152258	34.2799833	NA	NA
TAOR-22-f-85625-1	eland	2023-05-09 08:30:00	2023	129	-18.9154894	34.2804032	NA	NA
TAOR-22-f-85625-1	eland	2023-05-09 08:00:00	2023	129	-18.9154488	34.2803355	NA	NA
TAOR-22-f-85625-1	eland	2023-05-09 07:30:00	2023	129	-18.9154778	34.2803997	NA	NA
TAOR-22-f-85625-1	eland	2023-05-09 07:00:00	2023	129	-18.9153267	34.280358	NA	NA
TAOR-22-f-85625-1	eland	2023-05-09 06:30:00	2023	129	-18.9158459	34.2819669	NA	NA
TAOR-22-f-85625-1	eland	2023-05-09 06:00:00	2023	129	-18.9158666	34.2811491	NA	NA
TAOR-22-f-85625-1	eland	2023-05-09 05:30:00	2023	129	-18.9160579	34.2818671	NA	NA
TAOR-22-f-85625-1	eland	2023-05-09 05:00:00	2023	129	-18.91636	34.2825426	NA	NA
TAOR-22-f-85625-1	eland	2023-05-09 04:30:00	2023	129	-18.9163626	34.2826246	NA	NA
TAOR-22-f-85625-1	eland	2023-05-09 04:00:00	2023	129	-18.9163434	34.2826585	NA	NA
TAOR-22-f-85625-1	eland	2023-05-09 03:30:00	2023	129	-18.917067	34.2826235	NA	NA
TAOR-22-f-85625-1	eland	2023-05-09 03:00:00	2023	129	-18.9167542	34.2833565	NA	NA
TAOR-22-f-85625-1	eland	2023-05-09 02:30:00	2023	129	-18.9167234	34.2834485	NA	NA
TAOR-22-f-85625-1	eland	2023-05-09 02:00:00	2023	129	-18.916844	34.2832545	NA	NA
TAOR-22-f-85625-1	eland	2023-05-09 01:30:00	2023	129	-18.9169869	34.2841184	NA	NA
TAOR-22-f-85625-1	eland	2023-05-09 01:00:00	2023	129	-18.9167135	34.2833258	NA	NA
TAOR-22-f-85625-1	eland	2023-05-09 00:30:00	2023	129	-18.9134438	34.2838771	NA	NA
TAOR-22-f-85625-1	eland	2023-05-08 23:30:00	2023	128	-18.9135659	34.2831886	NA	NA
TAOR-22-f-85625-1	eland	2023-05-08 23:00:00	2023	128	-18.9134669	34.2832307	NA	NA
TAOR-22-f-85625-1	eland	2023-05-08 22:30:00	2023	128	-18.9133797	34.2833591	NA	NA
TAOR-22-f-85625-1	eland	2023-05-08 22:00:00	2023	128	-18.912767	34.2832343	NA	NA
TAOR-22-f-85625-1	eland	2023-05-08 21:30:00	2023	128	-18.9128193	34.283096	NA	NA
TAOR-22-f-85625-1	eland	2023-05-08 21:00:00	2023	128	-18.9130604	34.2830197	NA	NA
TAOR-22-f-85625-1	eland	2023-05-08 20:30:00	2023	128	-18.913085	34.282517	NA	NA
TAOR-22-f-85625-1	eland	2023-05-08 20:00:00	2023	128	-18.912886	34.2824286	NA	NA
TAOR-22-f-85625-1	eland	2023-05-08 19:30:00	2023	128	-18.9125366	34.2826507	NA	NA
TAOR-22-f-85625-1	eland	2023-05-08 19:00:00	2023	128	-18.9126145	34.2832707	NA	NA
TAOR-22-f-85625-1	eland	2023-05-08 18:30:00	2023	128	-18.9123907	34.2836421	NA	NA
TAOR-22-f-85625-1	eland	2023-05-08 18:00:00	2023	128	-18.9140433	34.2835558	NA	NA
TAOR-22-f-85625-1	eland	2023-05-08 17:30:00	2023	128	-18.9147389	34.2807348	NA	NA
TAOR-22-f-85625-1	eland	2023-05-08 17:00:00	2023	128	-18.9145775	34.2769	NA	NA
TAOR-22-f-85625-1	eland	2023-05-08 16:30:00	2023	128	-18.9144566	34.2775881	NA	NA
TAOR-22-f-85625-1	eland	2023-05-08 16:00:00	2023	128	-18.914504	34.2770134	NA	NA
TAOR-22-f-85625-1	eland	2023-05-08 15:30:00	2023	128	-18.9145492	34.2770772	NA	NA
TAOR-22-f-85625-1	eland	2023-05-08 15:00:00	2023	128	-18.9145829	34.2771342	NA	NA
TAOR-22-f-85625-1	eland	2023-05-08 14:30:00	2023	128	-18.9145231	34.2770169	NA	NA
TAOR-22-f-85625-1	eland	2023-05-08 14:00:00	2023	128	-18.9144968	34.2769663	NA	NA
TAOR-22-f-85625-1	eland	2023-05-08 13:30:00	2023	128	-18.9145009	34.276967	NA	NA
TAOR-22-f-85625-1	eland	2023-05-08 13:00:00	2023	128	-18.9144844	34.2770144	NA	NA
TAOR-22-f-85625-1	eland	2023-05-08 12:30:00	2023	128	-18.9146686	34.2771182	NA	NA
TAOR-22-f-85625-1	eland	2023-05-08 12:00:00	2023	128	-18.914691	34.2770166	NA	NA
TAOR-22-f-85625-1	eland	2023-05-08 11:30:00	2023	128	-18.9145981	34.2765909	NA	NA
TAOR-22-f-85625-1	eland	2023-05-08 11:00:00	2023	128	-18.9148152	34.2782026	NA	NA
TAOR-22-f-85625-1	eland	2023-05-08 10:30:00	2023	128	-18.9151552	34.2795181	NA	NA
TAOR-22-f-85625-1	eland	2023-05-08 10:00:00	2023	128	-18.91487	34.2788458	NA	NA
TAOR-22-f-85625-1	eland	2023-05-08 09:30:00	2023	128	-18.9143644	34.2776537	NA	NA
TAOR-22-f-85625-1	eland	2023-05-08 09:00:00	2023	128	-18.9141291	34.276813	NA	NA
TAOR-22-f-85625-1	eland	2023-05-08 08:30:00	2023	128	-18.915298	34.2803299	NA	NA
TAOR-22-f-85625-1	eland	2023-05-08 08:00:00	2023	128	-18.915326	34.2803106	NA	NA
TAOR-22-f-85625-1	eland	2023-05-08 07:30:00	2023	128	-18.9154041	34.2803288	NA	NA
TAOR-22-f-85625-1	eland	2023-05-08 07:00:00	2023	128	-18.91538	34.2803274	NA	NA
TAOR-22-f-85625-1	eland	2023-05-08 06:30:00	2023	128	-18.9152188	34.2802839	NA	NA
TAOR-22-f-85625-1	eland	2023-05-08 06:00:00	2023	128	-18.915354	34.2808835	NA	NA
TAOR-22-f-85625-1	eland	2023-05-08 05:30:00	2023	128	-18.915099	34.2811723	NA	NA
TAOR-22-f-85625-1	eland	2023-05-08 05:00:00	2023	128	-18.9150498	34.2811662	NA	NA
TAOR-22-f-85625-1	eland	2023-05-08 04:30:00	2023	128	-18.9137274	34.28247	NA	NA
TAOR-22-f-85625-1	eland	2023-05-08 04:00:00	2023	128	-18.9127823	34.2832243	NA	NA
TAOR-22-f-85625-1	eland	2023-05-08 03:30:00	2023	128	-18.9126719	34.2833238	NA	NA
TAOR-22-f-85625-1	eland	2023-05-08 03:00:00	2023	128	-18.9125336	34.2832422	NA	NA
TAOR-22-f-85625-1	eland	2023-05-08 02:30:00	2023	128	-18.9117871	34.2843605	NA	NA
TAOR-22-f-85625-1	eland	2023-05-08 02:00:00	2023	128	-18.91206	34.2845348	NA	NA
TAOR-22-f-85625-1	eland	2023-05-08 01:30:00	2023	128	-18.9098881	34.2861316	NA	NA
TAOR-22-f-85625-1	eland	2023-05-08 01:00:00	2023	128	-18.9098377	34.2855252	NA	NA
TAOR-22-f-85625-1	eland	2023-05-08 00:30:00	2023	128	-18.9098516	34.2848282	NA	NA
TAOR-22-f-85625-1	eland	2023-05-07 23:30:00	2023	127	-18.9103444	34.283952	NA	NA
TAOR-22-f-85625-1	eland	2023-05-07 23:00:00	2023	127	-18.9103936	34.283958	NA	NA
TAOR-22-f-85625-1	eland	2023-05-07 22:30:00	2023	127	-18.9104108	34.2839238	NA	NA
TAOR-22-f-85625-1	eland	2023-05-07 22:00:00	2023	127	-18.9101757	34.2840814	NA	NA
TAOR-22-f-85625-1	eland	2023-05-07 21:30:00	2023	127	-18.9104399	34.2837566	NA	NA
TAOR-22-f-85625-1	eland	2023-05-07 21:00:00	2023	127	-18.9104494	34.2838739	NA	NA
TAOR-22-f-85625-1	eland	2023-05-07 20:30:00	2023	127	-18.9099908	34.2837117	NA	NA
TAOR-22-f-85625-1	eland	2023-05-07 20:00:00	2023	127	-18.9098123	34.2837951	NA	NA
TAOR-22-f-85625-1	eland	2023-05-07 19:30:00	2023	127	-18.9099156	34.2840889	NA	NA
TAOR-22-f-85625-1	eland	2023-05-07 19:00:00	2023	127	-18.9094392	34.2841627	NA	NA
TAOR-22-f-85625-1	eland	2023-05-07 18:30:00	2023	127	-18.9089982	34.2873155	NA	NA
TAOR-22-f-85625-1	eland	2023-05-07 18:00:00	2023	127	-18.901748	34.2928347	NA	NA
TAOR-22-f-85625-1	eland	2023-05-07 17:30:00	2023	127	-18.8972412	34.3014346	NA	NA
TAOR-22-f-85625-1	eland	2023-05-07 17:00:00	2023	127	-18.8951009	34.3085842	NA	NA
TAOR-22-f-85625-1	eland	2023-05-07 16:30:00	2023	127	-18.8975037	34.3079678	NA	NA
TAOR-22-f-85625-1	eland	2023-05-07 16:00:00	2023	127	-18.8984312	34.3083615	NA	NA
TAOR-22-f-85625-1	eland	2023-05-07 15:30:00	2023	127	-18.8952577	34.3054884	NA	NA
TAOR-22-f-85625-1	eland	2023-05-07 15:00:00	2023	127	-18.8952027	34.3046642	NA	NA
TAOR-22-f-85625-1	eland	2023-05-07 14:30:00	2023	127	-18.8952144	34.3047138	NA	NA
TAOR-22-f-85625-1	eland	2023-05-07 14:00:00	2023	127	-18.8942894	34.3038967	NA	NA
TAOR-22-f-85625-1	eland	2023-05-07 13:30:00	2023	127	-18.8936386	34.3028465	NA	NA
TAOR-22-f-85625-1	eland	2023-05-07 13:00:00	2023	127	-18.8936433	34.3029224	NA	NA
TAOR-22-f-85625-1	eland	2023-05-07 12:30:00	2023	127	-18.8946807	34.3022135	NA	NA
TAOR-22-f-85625-1	eland	2023-05-07 12:00:00	2023	127	-18.8927495	34.3010417	NA	NA
TAOR-22-f-85625-1	eland	2023-05-07 11:30:00	2023	127	-18.8963087	34.2860963	NA	NA
TAOR-22-f-85625-1	eland	2023-05-07 11:00:00	2023	127	-18.8938449	34.2738728	NA	NA
TAOR-22-f-85625-1	eland	2023-05-07 10:30:00	2023	127	-18.8944797	34.265305	NA	NA
TAOR-22-f-85625-1	eland	2023-05-07 10:00:00	2023	127	-18.8947146	34.2660328	NA	NA
TAOR-22-f-85625-1	eland	2023-05-07 09:30:00	2023	127	-18.9069624	34.2717596	NA	NA
TAOR-22-f-85625-1	eland	2023-05-07 09:00:00	2023	127	-18.9076321	34.2762916	NA	NA
TAOR-22-f-85625-1	eland	2023-05-07 08:30:00	2023	127	-18.9078206	34.2762377	NA	NA
TAOR-22-f-85625-1	eland	2023-05-07 08:00:00	2023	127	-18.9078697	34.2764167	NA	NA
TAOR-22-f-85625-1	eland	2023-05-07 07:30:00	2023	127	-18.9081517	34.2764815	NA	NA
TAOR-22-f-85625-1	eland	2023-05-07 07:00:00	2023	127	-18.9081728	34.2767906	NA	NA
TAOR-22-f-85625-1	eland	2023-05-07 06:30:00	2023	127	-18.9081744	34.2768106	NA	NA
TAOR-22-f-85625-1	eland	2023-05-07 06:00:00	2023	127	-18.9079962	34.2765974	NA	NA
TAOR-22-f-85625-1	eland	2023-05-07 05:30:00	2023	127	-18.9084971	34.276536	NA	NA
TAOR-22-f-85625-1	eland	2023-05-07 05:00:00	2023	127	-18.9085224	34.2763832	NA	NA
TAOR-22-f-85625-1	eland	2023-05-07 04:30:00	2023	127	-18.9085979	34.2765781	NA	NA
TAOR-22-f-85625-1	eland	2023-05-07 04:00:00	2023	127	-18.9086012	34.2765624	NA	NA
TAOR-22-f-85625-1	eland	2023-05-07 03:30:00	2023	127	-18.9085505	34.2766408	NA	NA
TAOR-22-f-85625-1	eland	2023-05-07 03:00:00	2023	127	-18.9087483	34.2771335	NA	NA
TAOR-22-f-85625-1	eland	2023-05-07 02:30:00	2023	127	-18.9098027	34.2796335	NA	NA
TAOR-22-f-85625-1	eland	2023-05-07 02:00:00	2023	127	-18.9099005	34.2801561	NA	NA
TAOR-22-f-85625-1	eland	2023-05-07 01:30:00	2023	127	-18.90975	34.2811204	NA	NA
TAOR-22-f-85625-1	eland	2023-05-07 01:00:00	2023	127	-18.9103525	34.2817831	NA	NA
TAOR-22-f-85625-1	eland	2023-05-07 00:30:00	2023	127	-18.9103471	34.2821995	NA	NA
TAOR-22-f-85625-1	eland	2023-05-06 23:30:00	2023	126	-18.9103677	34.2821186	NA	NA
TAOR-22-f-85625-1	eland	2023-05-06 23:00:00	2023	126	-18.9103728	34.2818327	NA	NA
TAOR-22-f-85625-1	eland	2023-05-06 22:30:00	2023	126	-18.9102585	34.282008	NA	NA
TAOR-22-f-85625-1	eland	2023-05-06 22:00:00	2023	126	-18.9104353	34.2821022	NA	NA
TAOR-22-f-85625-1	eland	2023-05-06 21:30:00	2023	126	-18.9104041	34.282331	NA	NA
TAOR-22-f-85625-1	eland	2023-05-06 21:00:00	2023	126	-18.9103284	34.2830764	NA	NA
TAOR-22-f-85625-1	eland	2023-05-06 20:30:00	2023	126	-18.9104921	34.2833132	NA	NA
TAOR-22-f-85625-1	eland	2023-05-06 20:00:00	2023	126	-18.9111771	34.2841694	NA	NA
TAOR-22-f-85625-1	eland	2023-05-06 19:30:00	2023	126	-18.9111186	34.2840978	NA	NA
TAOR-22-f-85625-1	eland	2023-05-06 19:00:00	2023	126	-18.9096024	34.2847954	NA	NA
TAOR-22-f-85625-1	eland	2023-05-06 18:30:00	2023	126	-18.9094062	34.2849701	NA	NA
TAOR-22-f-85625-1	eland	2023-05-06 18:00:00	2023	126	-18.9089729	34.2845434	NA	NA
TAOR-22-f-85625-1	eland	2023-05-06 17:30:00	2023	126	-18.9068511	34.2791495	NA	NA
TAOR-22-f-85625-1	eland	2023-05-06 17:00:00	2023	126	-18.9063757	34.2820381	NA	NA
TAOR-22-f-85625-1	eland	2023-05-06 16:30:00	2023	126	-18.9048123	34.2836302	NA	NA
TAOR-22-f-85625-1	eland	2023-05-06 16:00:00	2023	126	-18.9047555	34.283828	NA	NA
TAOR-22-f-85625-1	eland	2023-05-06 15:30:00	2023	126	-18.9046909	34.2835304	NA	NA
TAOR-22-f-85625-1	eland	2023-05-06 15:00:00	2023	126	-18.9044397	34.2833243	NA	NA
TAOR-22-f-85625-1	eland	2023-05-06 14:30:00	2023	126	-18.9043795	34.2834302	NA	NA
TAOR-22-f-85625-1	eland	2023-05-06 14:00:00	2023	126	-18.9044245	34.2834976	NA	NA
TAOR-22-f-85625-1	eland	2023-05-06 13:30:00	2023	126	-18.9045054	34.2833906	NA	NA
TAOR-22-f-85625-1	eland	2023-05-06 13:00:00	2023	126	-18.9046651	34.2837065	NA	NA
TAOR-22-f-85625-1	eland	2023-05-06 12:30:00	2023	126	-18.9048612	34.2843553	NA	NA
TAOR-22-f-85625-1	eland	2023-05-06 12:00:00	2023	126	-18.9049276	34.2852208	NA	NA
TAOR-22-f-85625-1	eland	2023-05-06 11:30:00	2023	126	-18.9048786	34.2846472	NA	NA
TAOR-22-f-85625-1	eland	2023-05-06 11:00:00	2023	126	-18.9044602	34.2842854	NA	NA
TAOR-22-f-85625-1	eland	2023-05-06 10:30:00	2023	126	-18.9049267	34.2830502	NA	NA
TAOR-22-f-85625-1	eland	2023-05-06 10:00:00	2023	126	-18.905354	34.2831675	NA	NA
TAOR-22-f-85625-1	eland	2023-05-06 09:30:00	2023	126	-18.9053239	34.2831618	NA	NA
TAOR-22-f-85625-1	eland	2023-05-06 09:00:00	2023	126	-18.9052849	34.2831821	NA	NA
TAOR-22-f-85625-1	eland	2023-05-06 08:30:00	2023	126	-18.9053044	34.2831874	NA	NA
TAOR-22-f-85625-1	eland	2023-05-06 08:00:00	2023	126	-18.9057458	34.282678	NA	NA
TAOR-22-f-85625-1	eland	2023-05-06 07:30:00	2023	126	-18.907236	34.2822281	NA	NA
TAOR-22-f-85625-1	eland	2023-05-06 07:00:00	2023	126	-18.9083476	34.2820876	NA	NA
TAOR-22-f-85625-1	eland	2023-05-06 06:30:00	2023	126	-18.9084572	34.2820612	NA	NA
TAOR-22-f-85625-1	eland	2023-05-06 06:00:00	2023	126	-18.9084776	34.2821596	NA	NA
TAOR-22-f-85625-1	eland	2023-05-06 05:30:00	2023	126	-18.9090054	34.2817678	NA	NA
TAOR-22-f-85625-1	eland	2023-05-06 05:00:00	2023	126	-18.9092664	34.2824387	NA	NA
TAOR-22-f-85625-1	eland	2023-05-06 04:30:00	2023	126	-18.9092433	34.2826936	NA	NA
TAOR-22-f-85625-1	eland	2023-05-06 04:00:00	2023	126	-18.9094105	34.2828152	NA	NA
TAOR-22-f-85625-1	eland	2023-05-06 03:30:00	2023	126	-18.9098644	34.2838882	NA	NA
TAOR-22-f-85625-1	eland	2023-05-06 03:00:00	2023	126	-18.9097711	34.2847769	NA	NA
TAOR-22-f-85625-1	eland	2023-05-06 02:30:00	2023	126	-18.9096255	34.2848796	NA	NA
TAOR-22-f-85625-1	eland	2023-05-06 02:00:00	2023	126	-18.90952	34.2849559	NA	NA
TAOR-22-f-85625-1	eland	2023-05-06 01:30:00	2023	126	-18.9096461	34.2849619	NA	NA
TAOR-22-f-85625-1	eland	2023-05-06 01:00:00	2023	126	-18.9101402	34.2848001	NA	NA
TAOR-22-f-85625-1	eland	2023-05-06 00:30:00	2023	126	-18.9105924	34.2845063	NA	NA
TAOR-22-f-85625-1	eland	2023-05-05 23:30:00	2023	125	-18.9106429	34.2844685	NA	NA
TAOR-22-f-85625-1	eland	2023-05-05 23:00:00	2023	125	-18.9106903	34.2843473	NA	NA
TAOR-22-f-85625-1	eland	2023-05-05 22:30:00	2023	125	-18.9106623	34.2844218	NA	NA
TAOR-22-f-85625-1	eland	2023-05-05 22:00:00	2023	125	-18.9105775	34.2844725	NA	NA
TAOR-22-f-85625-1	eland	2023-05-05 21:30:00	2023	125	-18.9105839	34.2844753	NA	NA
TAOR-22-f-85625-1	eland	2023-05-05 21:00:00	2023	125	-18.9102351	34.2846682	NA	NA
TAOR-22-f-85625-1	eland	2023-05-05 20:30:00	2023	125	-18.9095933	34.2847723	NA	NA
TAOR-22-f-85625-1	eland	2023-05-05 20:00:00	2023	125	-18.9096477	34.2849883	NA	NA
TAOR-22-f-85625-1	eland	2023-05-05 19:30:00	2023	125	-18.9095716	34.2849983	NA	NA
TAOR-22-f-85625-1	eland	2023-05-05 19:00:00	2023	125	-18.9095735	34.2850297	NA	NA
TAOR-22-f-85625-1	eland	2023-05-05 18:30:00	2023	125	-18.9095782	34.2849947	NA	NA
TAOR-22-f-85625-1	eland	2023-05-05 18:00:00	2023	125	-18.9091692	34.2847569	NA	NA
TAOR-22-f-85625-1	eland	2023-05-05 17:30:00	2023	125	-18.9077629	34.283294	NA	NA
TAOR-22-f-85625-1	eland	2023-05-05 17:00:00	2023	125	-18.905613	34.2827129	NA	NA
TAOR-22-f-85625-1	eland	2023-05-05 16:30:00	2023	125	-18.9051533	34.2826955	NA	NA
TAOR-22-f-85625-1	eland	2023-05-05 16:00:00	2023	125	-18.9049912	34.2809933	NA	NA
TAOR-22-f-85625-1	eland	2023-05-05 15:30:00	2023	125	-18.9045217	34.2816881	NA	NA
TAOR-22-f-85625-1	eland	2023-05-05 15:00:00	2023	125	-18.9044956	34.2830088	NA	NA
TAOR-22-f-85625-1	eland	2023-05-05 14:30:00	2023	125	-18.9044551	34.2830794	NA	NA
TAOR-22-f-85625-1	eland	2023-05-05 14:00:00	2023	125	-18.9044698	34.2830741	NA	NA
TAOR-22-f-85625-1	eland	2023-05-05 13:30:00	2023	125	-18.9044841	34.2830637	NA	NA
TAOR-22-f-85625-1	eland	2023-05-05 13:00:00	2023	125	-18.9048977	34.2828441	NA	NA
TAOR-22-f-85625-1	eland	2023-05-05 12:30:00	2023	125	-18.9048225	34.283089	NA	NA
TAOR-22-f-85625-1	eland	2023-05-05 12:00:00	2023	125	-18.904853	34.2830965	NA	NA
TAOR-22-f-85625-1	eland	2023-05-05 11:30:00	2023	125	-18.9048188	34.2830965	NA	NA
TAOR-22-f-85625-1	eland	2023-05-05 11:00:00	2023	125	-18.9046544	34.2836327	NA	NA
TAOR-22-f-85625-1	eland	2023-05-05 10:30:00	2023	125	-18.9046499	34.2836302	NA	NA
TAOR-22-f-85625-1	eland	2023-05-05 10:00:00	2023	125	-18.9046384	34.2836541	NA	NA
TAOR-22-f-85625-1	eland	2023-05-05 09:30:00	2023	125	-18.9046508	34.2836398	NA	NA
TAOR-22-f-85625-1	eland	2023-05-05 09:00:00	2023	125	-18.9044036	34.285173	NA	NA
TAOR-22-f-85625-1	eland	2023-05-05 08:30:00	2023	125	-18.9041924	34.2855666	NA	NA
TAOR-22-f-85625-1	eland	2023-05-05 08:00:00	2023	125	-18.9042127	34.2856161	NA	NA
TAOR-22-f-85625-1	eland	2023-05-05 07:30:00	2023	125	-18.9045027	34.2856175	NA	NA
TAOR-22-f-85625-1	eland	2023-05-05 07:00:00	2023	125	-18.9054274	34.2855295	NA	NA
TAOR-22-f-85625-1	eland	2023-05-05 06:30:00	2023	125	-18.9054079	34.2855241	NA	NA
TAOR-22-f-85625-1	eland	2023-05-05 06:00:00	2023	125	-18.9076894	34.2845662	NA	NA
TAOR-22-f-85625-1	eland	2023-05-05 05:30:00	2023	125	-18.9092096	34.2849423	NA	NA
TAOR-22-f-85625-1	eland	2023-05-05 05:00:00	2023	125	-18.9094809	34.2848407	NA	NA
TAOR-22-f-85625-1	eland	2023-05-05 04:30:00	2023	125	-18.9102929	34.2847509	NA	NA
TAOR-22-f-85625-1	eland	2023-05-05 04:00:00	2023	125	-18.9110518	34.2842903	NA	NA
TAOR-22-f-85625-1	eland	2023-05-05 03:30:00	2023	125	-18.9110694	34.284209	NA	NA
TAOR-22-f-85625-1	eland	2023-05-05 03:00:00	2023	125	-18.9111391	34.2841897	NA	NA
TAOR-22-f-85625-1	eland	2023-05-05 02:30:00	2023	125	-18.9111085	34.2841855	NA	NA
TAOR-22-f-85625-1	eland	2023-05-05 02:00:00	2023	125	-18.9112876	34.2844022	NA	NA
TAOR-22-f-85625-1	eland	2023-05-05 01:30:00	2023	125	-18.9111455	34.2854906	NA	NA
TAOR-22-f-85625-1	eland	2023-05-05 01:00:00	2023	125	-18.9116951	34.2857665	NA	NA
TAOR-22-f-85625-1	eland	2023-05-05 00:30:00	2023	125	-18.9117414	34.2858453	NA	NA
TAOR-22-f-85625-1	eland	2023-05-04 23:30:00	2023	124	-18.911177	34.286426	NA	NA
TAOR-22-f-85625-1	eland	2023-05-04 23:00:00	2023	124	-18.9110791	34.2866438	NA	NA
TAOR-22-f-85625-1	eland	2023-05-04 22:30:00	2023	124	-18.9108757	34.2872153	NA	NA
TAOR-22-f-85625-1	eland	2023-05-04 22:00:00	2023	124	-18.910917	34.2873272	NA	NA
TAOR-22-f-85625-1	eland	2023-05-04 21:30:00	2023	124	-18.9099701	34.2866406	NA	NA
TAOR-22-f-85625-1	eland	2023-05-04 21:00:00	2023	124	-18.9105241	34.288017	NA	NA
TAOR-22-f-85625-1	eland	2023-05-04 20:30:00	2023	124	-18.9101308	34.2904372	NA	NA
TAOR-22-f-85625-1	eland	2023-05-04 20:00:00	2023	124	-18.911288	34.2920176	NA	NA
TAOR-22-f-85625-1	eland	2023-05-04 19:30:00	2023	124	-18.9148271	34.2916758	NA	NA
TAOR-22-f-85625-1	eland	2023-05-04 19:00:00	2023	124	-18.9151286	34.2918166	NA	NA
TAOR-22-f-85625-1	eland	2023-05-04 18:30:00	2023	124	-18.9158591	34.2916541	NA	NA
TAOR-22-f-85625-1	eland	2023-05-04 18:00:00	2023	124	-18.9159147	34.2917464	NA	NA
TAOR-22-f-85625-1	eland	2023-05-04 17:30:00	2023	124	-18.9155133	34.2956259	NA	NA
TAOR-22-f-85625-1	eland	2023-05-04 17:00:00	2023	124	-18.9144595	34.2959046	NA	NA
TAOR-22-f-85625-1	eland	2023-05-04 16:30:00	2023	124	-18.914733	34.2964932	NA	NA
TAOR-22-f-85625-1	eland	2023-05-04 16:00:00	2023	124	-18.9144714	34.2962247	NA	NA
TAOR-22-f-85625-1	eland	2023-05-04 15:30:00	2023	124	-18.9146394	34.2963627	NA	NA
TAOR-22-f-85625-1	eland	2023-05-04 15:00:00	2023	124	-18.9147782	34.2963321	NA	NA
TAOR-22-f-85625-1	eland	2023-05-04 14:30:00	2023	124	-18.9146759	34.296285	NA	NA
TAOR-22-f-85625-1	eland	2023-05-04 14:00:00	2023	124	-18.9148345	34.296444	NA	NA
TAOR-22-f-85625-1	eland	2023-05-04 13:30:00	2023	124	-18.914775	34.2963381	NA	NA
TAOR-22-f-85625-1	eland	2023-05-04 13:00:00	2023	124	-18.9148092	34.2964522	NA	NA
TAOR-22-f-85625-1	eland	2023-05-04 12:30:00	2023	124	-18.9146811	34.2963039	NA	NA
TAOR-22-f-85625-1	eland	2023-05-04 12:00:00	2023	124	-18.9148098	34.2962501	NA	NA
TAOR-22-f-85625-1	eland	2023-05-04 11:30:00	2023	124	-18.9146811	34.2963349	NA	NA
TAOR-22-f-85625-1	eland	2023-05-04 11:00:00	2023	124	-18.9146307	34.2962828	NA	NA
TAOR-22-f-85625-1	eland	2023-05-04 10:30:00	2023	124	-18.914531	34.2961823	NA	NA
TAOR-22-f-85625-1	eland	2023-05-04 10:00:00	2023	124	-18.9145297	34.2961984	NA	NA
TAOR-22-f-85625-1	eland	2023-05-04 09:30:00	2023	124	-18.9145569	34.2961659	NA	NA
TAOR-22-f-85625-1	eland	2023-05-04 09:00:00	2023	124	-18.9145927	34.2962137	NA	NA
TAOR-22-f-85625-1	eland	2023-05-04 08:30:00	2023	124	-18.9193248	34.2905779	NA	NA
TAOR-22-f-85625-1	eland	2023-05-04 08:00:00	2023	124	-18.9206653	34.2879583	NA	NA
TAOR-22-f-85625-1	eland	2023-05-04 07:30:00	2023	124	-18.9200792	34.2888788	NA	NA
TAOR-22-f-85625-1	eland	2023-05-04 07:00:00	2023	124	-18.919314	34.2886271	NA	NA
TAOR-22-f-85625-1	eland	2023-05-04 06:30:00	2023	124	-18.9193609	34.2893422	NA	NA
TAOR-22-f-85625-1	eland	2023-05-04 06:00:00	2023	124	-18.9186488	34.2911258	NA	NA
TAOR-22-f-85625-1	eland	2023-05-04 05:30:00	2023	124	-18.9168005	34.2931789	NA	NA
TAOR-22-f-85625-1	eland	2023-05-04 05:00:00	2023	124	-18.9168055	34.2931554	NA	NA
TAOR-22-f-85625-1	eland	2023-05-04 04:30:00	2023	124	-18.9168959	34.2929037	NA	NA
TAOR-22-f-85625-1	eland	2023-05-04 04:00:00	2023	124	-18.9167151	34.2926766	NA	NA
TAOR-22-f-85625-1	eland	2023-05-04 03:30:00	2023	124	-18.9166472	34.2926441	NA	NA
TAOR-22-f-85625-1	eland	2023-05-04 03:00:00	2023	124	-18.9166037	34.2926342	NA	NA
TAOR-22-f-85625-1	eland	2023-05-04 02:30:00	2023	124	-18.9162593	34.2924349	NA	NA
TAOR-22-f-85625-1	eland	2023-05-04 02:00:00	2023	124	-18.9163137	34.292432	NA	NA
TAOR-22-f-85625-1	eland	2023-05-04 01:30:00	2023	124	-18.916225	34.2924106	NA	NA
TAOR-22-f-85625-1	eland	2023-05-04 01:00:00	2023	124	-18.9162454	34.2924844	NA	NA
TAOR-22-f-85625-1	eland	2023-05-04 00:30:00	2023	124	-18.9161819	34.2924919	NA	NA
TAOR-22-f-85625-1	eland	2023-05-03 23:30:00	2023	123	-18.9160129	34.2918299	NA	NA
TAOR-22-f-85625-1	eland	2023-05-03 23:00:00	2023	123	-18.9159838	34.291735	NA	NA
TAOR-22-f-85625-1	eland	2023-05-03 22:30:00	2023	123	-18.9159625	34.2917717	NA	NA
TAOR-22-f-85625-1	eland	2023-05-03 22:00:00	2023	123	-18.9158843	34.291791	NA	NA
TAOR-22-f-85625-1	eland	2023-05-03 21:30:00	2023	123	-18.9160757	34.2916548	NA	NA
TAOR-22-f-85625-1	eland	2023-05-03 21:00:00	2023	123	-18.9161928	34.2916591	NA	NA
TAOR-22-f-85625-1	eland	2023-05-03 20:30:00	2023	123	-18.9164313	34.2915104	NA	NA
TAOR-22-f-85625-1	eland	2023-05-03 20:00:00	2023	123	-18.9165492	34.2915493	NA	NA
TAOR-22-f-85625-1	eland	2023-05-03 19:30:00	2023	123	-18.9168852	34.2916834	NA	NA
TAOR-22-f-85625-1	eland	2023-05-03 19:00:00	2023	123	-18.9167853	34.2915925	NA	NA
TAOR-22-f-85625-1	eland	2023-05-03 18:30:00	2023	123	-18.9157167	34.2936459	NA	NA
TAOR-22-f-85625-1	eland	2023-05-03 18:00:00	2023	123	-18.9165355	34.2958452	NA	NA
TAOR-22-f-85625-1	eland	2023-05-03 17:30:00	2023	123	-18.916711	34.2960171	NA	NA
TAOR-22-f-85625-1	eland	2023-05-03 17:00:00	2023	123	-18.9155792	34.2955161	NA	NA
TAOR-22-f-85625-1	eland	2023-05-03 16:30:00	2023	123	-18.9144792	34.2959588	NA	NA
TAOR-22-f-85625-1	eland	2023-05-03 16:00:00	2023	123	-18.9144736	34.2962953	NA	NA
TAOR-22-f-85625-1	eland	2023-05-03 15:30:00	2023	123	-18.9144629	34.2963324	NA	NA
TAOR-22-f-85625-1	eland	2023-05-03 15:00:00	2023	123	-18.9144607	34.2962308	NA	NA
TAOR-22-f-85625-1	eland	2023-05-03 14:30:00	2023	123	-18.9145456	34.2961834	NA	NA
TAOR-22-f-85625-1	eland	2023-05-03 14:00:00	2023	123	-18.9145863	34.2955666	NA	NA
TAOR-22-f-85625-1	eland	2023-05-03 13:30:00	2023	123	-18.9143766	34.2964643	NA	NA
TAOR-22-f-85625-1	eland	2023-05-03 13:00:00	2023	123	-18.9145165	34.2962301	NA	NA
TAOR-22-f-85625-1	eland	2023-05-03 12:30:00	2023	123	-18.9144907	34.2961877	NA	NA
TAOR-22-f-85625-1	eland	2023-05-03 12:00:00	2023	123	-18.9143803	34.2962319	NA	NA
TAOR-22-f-85625-1	eland	2023-05-03 11:30:00	2023	123	-18.9145362	34.2961702	NA	NA
TAOR-22-f-85625-1	eland	2023-05-03 11:00:00	2023	123	-18.914621	34.2962615	NA	NA
TAOR-22-f-85625-1	eland	2023-05-03 10:30:00	2023	123	-18.9144803	34.2962607	NA	NA
TAOR-22-f-85625-1	eland	2023-05-03 10:00:00	2023	123	-18.9144383	34.2962739	NA	NA
TAOR-22-f-85625-1	eland	2023-05-03 09:30:00	2023	123	-18.9143015	34.2963081	NA	NA
TAOR-22-f-85625-1	eland	2023-05-03 09:00:00	2023	123	-18.9145024	34.2962647	NA	NA
TAOR-22-f-85625-1	eland	2023-05-03 08:30:00	2023	123	-18.9148554	34.2948825	NA	NA
TAOR-22-f-85625-1	eland	2023-05-03 08:00:00	2023	123	-18.9146163	34.294987	NA	NA
TAOR-22-f-85625-1	eland	2023-05-03 07:30:00	2023	123	-18.913958	34.2948272	NA	NA
TAOR-22-f-85625-1	eland	2023-05-03 07:00:00	2023	123	-18.9137282	34.2948308	NA	NA
TAOR-22-f-85625-1	eland	2023-05-03 06:30:00	2023	123	-18.9114964	34.2920019	NA	NA
TAOR-22-f-85625-1	eland	2023-05-03 06:00:00	2023	123	-18.9096712	34.2908354	NA	NA
TAOR-22-f-85625-1	eland	2023-05-03 05:30:00	2023	123	-18.9098306	34.2905788	NA	NA
TAOR-22-f-85625-1	eland	2023-05-03 05:00:00	2023	123	-18.9097969	34.2904387	NA	NA
TAOR-22-f-85625-1	eland	2023-05-03 04:30:00	2023	123	-18.9096805	34.2899795	NA	NA
TAOR-22-f-85625-1	eland	2023-05-03 04:00:00	2023	123	-18.9099413	34.2886936	NA	NA
TAOR-22-f-85625-1	eland	2023-05-03 03:30:00	2023	123	-18.9099993	34.2885757	NA	NA
TAOR-22-f-85625-1	eland	2023-05-03 03:00:00	2023	123	-18.9099573	34.2885582	NA	NA
TAOR-22-f-85625-1	eland	2023-05-03 02:30:00	2023	123	-18.9099997	34.288633	NA	NA
TAOR-22-f-85625-1	eland	2023-05-03 02:00:00	2023	123	-18.910411	34.2883771	NA	NA
TAOR-22-f-85625-1	eland	2023-05-03 01:30:00	2023	123	-18.9103527	34.2883204	NA	NA
TAOR-22-f-85625-1	eland	2023-05-03 01:00:00	2023	123	-18.9103611	34.288216	NA	NA
TAOR-22-f-85625-1	eland	2023-05-03 00:30:00	2023	123	-18.9100495	34.2879347	NA	NA
TAOR-22-f-85625-1	eland	2023-05-02 23:30:00	2023	122	-18.9099659	34.2880249	NA	NA
TAOR-22-f-85625-1	eland	2023-05-02 23:00:00	2023	122	-18.9103443	34.2878915	NA	NA
TAOR-22-f-85625-1	eland	2023-05-02 22:30:00	2023	122	-18.9104813	34.288273	NA	NA
TAOR-22-f-85625-1	eland	2023-05-02 22:00:00	2023	122	-18.910071	34.2883564	NA	NA
TAOR-22-f-85625-1	eland	2023-05-02 21:30:00	2023	122	-18.9100193	34.2881297	NA	NA
TAOR-22-f-85625-1	eland	2023-05-02 21:00:00	2023	122	-18.9139357	34.2884128	NA	NA
TAOR-22-f-85625-1	eland	2023-05-02 20:30:00	2023	122	-18.9161624	34.289062	NA	NA
TAOR-22-f-85625-1	eland	2023-05-02 20:00:00	2023	122	-18.9155515	34.2892652	NA	NA
TAOR-22-f-85625-1	eland	2023-05-02 19:30:00	2023	122	-18.9155241	34.289304	NA	NA
TAOR-22-f-85625-1	eland	2023-05-02 19:00:00	2023	122	-18.9169636	34.2910966	NA	NA
TAOR-22-f-85625-1	eland	2023-05-02 18:30:00	2023	122	-18.9168668	34.2916994	NA	NA
TAOR-22-f-85625-1	eland	2023-05-02 18:00:00	2023	122	-18.9167816	34.2916245	NA	NA
TAOR-22-f-85625-1	eland	2023-05-02 17:30:00	2023	122	-18.9141156	34.2938023	NA	NA
TAOR-22-f-85625-1	eland	2023-05-02 17:00:00	2023	122	-18.9147138	34.2952943	NA	NA
TAOR-22-f-85625-1	eland	2023-05-02 16:30:00	2023	122	-18.9144602	34.2962878	NA	NA
TAOR-22-f-85625-1	eland	2023-05-02 16:00:00	2023	122	-18.9145119	34.2962928	NA	NA
TAOR-22-f-85625-1	eland	2023-05-02 15:30:00	2023	122	-18.9144395	34.2962643	NA	NA
TAOR-22-f-85625-1	eland	2023-05-02 15:00:00	2023	122	-18.9162587	34.2968719	NA	NA
TAOR-22-f-85625-1	eland	2023-05-02 14:30:00	2023	122	-18.9160117	34.2972701	NA	NA
TAOR-22-f-85625-1	eland	2023-05-02 14:00:00	2023	122	-18.9151478	34.2973028	NA	NA
TAOR-22-f-85625-1	eland	2023-05-02 13:30:00	2023	122	-18.9143543	34.2963623	NA	NA
TAOR-22-f-85625-1	eland	2023-05-02 13:00:00	2023	122	-18.9143247	34.2962996	NA	NA
TAOR-22-f-85625-1	eland	2023-05-02 12:30:00	2023	122	-18.9147246	34.2962893	NA	NA
TAOR-22-f-85625-1	eland	2023-05-02 12:00:00	2023	122	-18.9143159	34.2963712	NA	NA
TAOR-22-f-85625-1	eland	2023-05-02 11:30:00	2023	122	-18.9143793	34.2962871	NA	NA
TAOR-22-f-85625-1	eland	2023-05-02 11:00:00	2023	122	-18.9147923	34.2964148	NA	NA
TAOR-22-f-85625-1	eland	2023-05-02 10:30:00	2023	122	-18.9147686	34.2965292	NA	NA
TAOR-22-f-85625-1	eland	2023-05-02 10:00:00	2023	122	-18.9146999	34.296296	NA	NA
TAOR-22-f-85625-1	eland	2023-05-02 09:30:00	2023	122	-18.9143271	34.2963081	NA	NA
TAOR-22-f-85625-1	eland	2023-05-02 09:00:00	2023	122	-18.9144237	34.2962483	NA	NA
TAOR-22-f-85625-1	eland	2023-05-02 08:30:00	2023	122	-18.914304	34.2962793	NA	NA
TAOR-22-f-85625-1	eland	2023-05-02 08:00:00	2023	122	-18.9142377	34.2950436	NA	NA
TAOR-22-f-85625-1	eland	2023-05-02 07:30:00	2023	122	-18.9090596	34.2909602	NA	NA
TAOR-22-f-85625-1	eland	2023-05-02 07:00:00	2023	122	-18.9090676	34.2850963	NA	NA
TAOR-22-f-85625-1	eland	2023-05-02 06:30:00	2023	122	-18.9080653	34.2851092	NA	NA
TAOR-22-f-85625-1	eland	2023-05-02 06:01:00	2023	122	-18.9058676	34.2857911	NA	NA
TAOR-22-f-85625-1	eland	2023-05-02 05:30:00	2023	122	-18.9051339	34.2859416	NA	NA
TAOR-22-f-85625-1	eland	2023-05-02 05:00:00	2023	122	-18.9051496	34.2859918	NA	NA
TAOR-22-f-85625-1	eland	2023-05-02 04:30:00	2023	122	-18.9051644	34.2859801	NA	NA
TAOR-22-f-85625-1	eland	2023-05-02 04:00:00	2023	122	-18.9051164	34.2859644	NA	NA
TAOR-22-f-85625-1	eland	2023-05-02 03:30:00	2023	122	-18.9051636	34.2859391	NA	NA
TAOR-22-f-85625-1	eland	2023-05-02 03:00:00	2023	122	-18.9051769	34.2858699	NA	NA
TAOR-22-f-85625-1	eland	2023-05-02 02:30:00	2023	122	-18.9051262	34.2859516	NA	NA
TAOR-22-f-85625-1	eland	2023-05-02 02:00:00	2023	122	-18.9046948	34.2863765	NA	NA
TAOR-22-f-85625-1	eland	2023-05-02 01:30:00	2023	122	-18.9030788	34.2879813	NA	NA
TAOR-22-f-85625-1	eland	2023-05-02 01:00:00	2023	122	-18.9028859	34.2882854	NA	NA
TAOR-22-f-85625-1	eland	2023-05-02 00:30:00	2023	122	-18.90131	34.2891363	NA	NA
TAOR-22-f-85625-1	eland	2023-05-01 23:30:00	2023	121	-18.8994212	34.2882643	NA	NA
TAOR-22-f-85625-1	eland	2023-05-01 23:00:00	2023	121	-18.8992094	34.2882747	NA	NA
TAOR-22-f-85625-1	eland	2023-05-01 22:30:00	2023	121	-18.8995241	34.2882725	NA	NA
TAOR-22-f-85625-1	eland	2023-05-01 22:00:00	2023	121	-18.9008257	34.2902994	NA	NA
TAOR-22-f-85625-1	eland	2023-05-01 21:30:00	2023	121	-18.9010089	34.2902888	NA	NA
TAOR-22-f-85625-1	eland	2023-05-01 21:00:00	2023	121	-18.9002452	34.2914102	NA	NA
TAOR-22-f-85625-1	eland	2023-05-01 20:30:00	2023	121	-18.8993265	34.2921466	NA	NA
TAOR-22-f-85625-1	eland	2023-05-01 20:00:00	2023	121	-18.8986667	34.2927187	NA	NA
TAOR-22-f-85625-1	eland	2023-05-01 19:30:00	2023	121	-18.8988111	34.2953747	NA	NA
TAOR-22-f-85625-1	eland	2023-05-01 19:00:00	2023	121	-18.8987093	34.2953569	NA	NA
TAOR-22-f-85625-1	eland	2023-05-01 18:30:00	2023	121	-18.8982124	34.2967656	NA	NA
TAOR-22-f-85625-1	eland	2023-05-01 18:00:00	2023	121	-18.8960187	34.2976178	NA	NA
TAOR-22-f-85625-1	eland	2023-05-01 17:30:00	2023	121	-18.8949154	34.2989762	NA	NA
TAOR-22-f-85625-1	eland	2023-05-01 17:00:00	2023	121	-18.8941962	34.2996609	NA	NA
TAOR-22-f-85625-1	eland	2023-05-01 16:30:00	2023	121	-18.8931543	34.2954707	NA	NA
TAOR-22-f-85625-1	eland	2023-05-01 16:00:00	2023	121	-18.8932252	34.2962	NA	NA
TAOR-22-f-85625-1	eland	2023-05-01 15:30:00	2023	121	-18.8937597	34.2963034	NA	NA
TAOR-22-f-85625-1	eland	2023-05-01 15:00:00	2023	121	-18.8942721	34.295038	NA	NA
TAOR-22-f-85625-1	eland	2023-05-01 14:30:00	2023	121	-18.8944266	34.2943305	NA	NA
TAOR-22-f-85625-1	eland	2023-05-01 14:00:00	2023	121	-18.8946125	34.2945062	NA	NA
TAOR-22-f-85625-1	eland	2023-05-01 13:30:00	2023	121	-18.8945342	34.2944146	NA	NA
TAOR-22-f-85625-1	eland	2023-05-01 13:00:00	2023	121	-18.8941959	34.2944659	NA	NA
TAOR-22-f-85625-1	eland	2023-05-01 12:30:00	2023	121	-18.8937058	34.2936796	NA	NA
TAOR-22-f-85625-1	eland	2023-05-01 12:00:00	2023	121	-18.8936398	34.2936849	NA	NA
TAOR-22-f-85625-1	eland	2023-05-01 11:30:00	2023	121	-18.8936818	34.2936717	NA	NA
TAOR-22-f-85625-1	eland	2023-05-01 11:00:00	2023	121	-18.8939033	34.2936275	NA	NA
TAOR-22-f-85625-1	eland	2023-05-01 10:30:00	2023	121	-18.8947593	34.2929916	NA	NA
TAOR-22-f-85625-1	eland	2023-05-01 10:00:00	2023	121	-18.8945224	34.2822748	NA	NA
TAOR-22-f-85625-1	eland	2023-05-01 09:30:00	2023	121	-18.8899811	34.2723561	NA	NA
TAOR-22-f-85625-1	eland	2023-05-01 09:00:00	2023	121	-18.8929606	34.2681378	NA	NA
TAOR-22-f-85625-1	eland	2023-05-01 08:30:00	2023	121	-18.8940162	34.2666272	NA	NA
TAOR-22-f-85625-1	eland	2023-05-01 08:00:00	2023	121	-18.8948753	34.2652515	NA	NA
TAOR-22-f-85625-1	eland	2023-05-01 07:30:00	2023	121	-18.8876569	34.2584725	NA	NA
TAOR-22-f-85625-1	eland	2023-05-01 07:00:00	2023	121	-18.8860527	34.254248	NA	NA
TAOR-22-f-85625-1	eland	2023-05-01 06:30:00	2023	121	-18.8876476	34.2550928	NA	NA
TAOR-22-f-85625-1	eland	2023-05-01 06:00:00	2023	121	-18.8881128	34.2549954	NA	NA
TAOR-22-f-85625-1	eland	2023-05-01 05:30:00	2023	121	-18.8877308	34.255503	NA	NA
TAOR-22-f-85625-1	eland	2023-05-01 05:00:00	2023	121	-18.8878094	34.255523	NA	NA
TAOR-22-f-85625-1	eland	2023-05-01 04:30:00	2023	121	-18.8877598	34.2558477	NA	NA
TAOR-22-f-85625-1	eland	2023-05-01 04:00:00	2023	121	-18.8862139	34.2557069	NA	NA
TAOR-22-f-85625-1	eland	2023-05-01 03:30:00	2023	121	-18.8858341	34.2549531	NA	NA
TAOR-22-f-85625-1	eland	2023-05-01 03:00:00	2023	121	-18.8851471	34.2535474	NA	NA
TAOR-22-f-85625-1	eland	2023-05-01 02:30:00	2023	121	-18.8849213	34.2535207	NA	NA
TAOR-22-f-85625-1	eland	2023-05-01 02:00:00	2023	121	-18.8850058	34.2534341	NA	NA
TAOR-22-f-85625-1	eland	2023-05-01 01:30:00	2023	121	-18.8850836	34.2533542	NA	NA
TAOR-22-f-85625-1	eland	2023-05-01 01:00:00	2023	121	-18.8848929	34.2535072	NA	NA
TAOR-22-f-85625-1	eland	2023-05-01 00:30:00	2023	121	-18.8849152	34.253495	NA	NA
TAOR-22-f-85625-1	eland	2023-04-30 23:30:00	2023	120	-18.8853952	34.2532921	NA	NA
TAOR-22-f-85625-1	eland	2023-04-30 23:00:00	2023	120	-18.8859536	34.2542779	NA	NA
TAOR-22-f-85625-1	eland	2023-04-30 22:30:00	2023	120	-18.8861221	34.2543036	NA	NA
TAOR-22-f-85625-1	eland	2023-04-30 22:00:00	2023	120	-18.8858518	34.25435	NA	NA
TAOR-22-f-85625-1	eland	2023-04-30 21:30:00	2023	120	-18.8863198	34.2540412	NA	NA
TAOR-22-f-85625-1	eland	2023-04-30 21:00:00	2023	120	-18.8891206	34.2542652	NA	NA
TAOR-22-f-85625-1	eland	2023-04-30 20:30:00	2023	120	-18.8888446	34.2544955	NA	NA
TAOR-22-f-85625-1	eland	2023-04-30 20:00:00	2023	120	-18.890326	34.2545394	NA	NA
TAOR-22-f-85625-1	eland	2023-04-30 19:30:00	2023	120	-18.8907479	34.2554467	NA	NA
TAOR-22-f-85625-1	eland	2023-04-30 19:00:00	2023	120	-18.8904841	34.2555168	NA	NA
TAOR-22-f-85625-1	eland	2023-04-30 18:30:00	2023	120	-18.8901707	34.2558109	NA	NA
TAOR-22-f-85625-1	eland	2023-04-30 18:00:00	2023	120	-18.890252	34.2561345	NA	NA
TAOR-22-f-85625-1	eland	2023-04-30 17:30:00	2023	120	-18.8870735	34.2581187	NA	NA
TAOR-22-f-85625-1	eland	2023-04-30 17:00:00	2023	120	-18.8872554	34.2580132	NA	NA
TAOR-22-f-85625-1	eland	2023-04-30 16:30:00	2023	120	-18.8881691	34.2564458	NA	NA
TAOR-22-f-85625-1	eland	2023-04-30 16:00:00	2023	120	-18.8881144	34.2558141	NA	NA
TAOR-22-f-85625-1	eland	2023-04-30 15:30:00	2023	120	-18.8884316	34.2556481	NA	NA
TAOR-22-f-85625-1	eland	2023-04-30 15:00:00	2023	120	-18.888344	34.2557649	NA	NA
TAOR-22-f-85625-1	eland	2023-04-30 14:30:00	2023	120	-18.8884244	34.2556808	NA	NA
TAOR-22-f-85625-1	eland	2023-04-30 14:00:00	2023	120	-18.8885891	34.2554708	NA	NA
TAOR-22-f-85625-1	eland	2023-04-30 13:30:00	2023	120	-18.8883536	34.2555956	NA	NA
TAOR-22-f-85625-1	eland	2023-04-30 13:00:00	2023	120	-18.8883132	34.2558569	NA	NA
TAOR-22-f-85625-1	eland	2023-04-30 12:30:00	2023	120	-18.8880992	34.2555649	NA	NA
TAOR-22-f-85625-1	eland	2023-04-30 12:00:00	2023	120	-18.8879476	34.2558952	NA	NA
TAOR-22-f-85625-1	eland	2023-04-30 11:30:00	2023	120	-18.8880286	34.2550826	NA	NA
TAOR-22-f-85625-1	eland	2023-04-30 11:00:00	2023	120	-18.8881047	34.2556509	NA	NA
TAOR-22-f-85625-1	eland	2023-04-30 10:30:00	2023	120	-18.887882	34.2571819	NA	NA
TAOR-22-f-85625-1	eland	2023-04-30 10:00:00	2023	120	-18.8875793	34.2573281	NA	NA
TAOR-22-f-85625-1	eland	2023-04-30 09:30:00	2023	120	-18.8873304	34.2569577	NA	NA
TAOR-22-f-85625-1	eland	2023-04-30 09:00:00	2023	120	-18.8874917	34.2566804	NA	NA
TAOR-22-f-85625-1	eland	2023-04-30 08:30:00	2023	120	-18.8878254	34.2561521	NA	NA
TAOR-22-f-85625-1	eland	2023-04-30 08:00:00	2023	120	-18.8878	34.2561945	NA	NA
TAOR-22-f-85625-1	eland	2023-04-30 07:30:00	2023	120	-18.8878735	34.2563033	NA	NA
TAOR-22-f-85625-1	eland	2023-04-30 07:00:00	2023	120	-18.8875074	34.2563329	NA	NA
TAOR-22-f-85625-1	eland	2023-04-30 06:30:00	2023	120	-18.8869629	34.2571242	NA	NA
TAOR-22-f-85625-1	eland	2023-04-30 06:00:00	2023	120	-18.8869438	34.2571271	NA	NA
TAOR-22-f-85625-1	eland	2023-04-30 05:30:00	2023	120	-18.8861639	34.2579292	NA	NA
TAOR-22-f-85625-1	eland	2023-04-30 05:00:00	2023	120	-18.8861245	34.2578204	NA	NA
TAOR-22-f-85625-1	eland	2023-04-30 04:30:00	2023	120	-18.8860894	34.2579935	NA	NA
TAOR-22-f-85625-1	eland	2023-04-30 04:00:00	2023	120	-18.8851945	34.2585289	NA	NA
TAOR-22-f-85625-1	eland	2023-04-30 03:30:00	2023	120	-18.8851497	34.2585045	NA	NA
TAOR-22-f-85625-1	eland	2023-04-30 03:00:00	2023	120	-18.8851209	34.2584271	NA	NA
TAOR-22-f-85625-1	eland	2023-04-30 02:30:00	2023	120	-18.8851551	34.2585411	NA	NA
TAOR-22-f-85625-1	eland	2023-04-30 02:00:00	2023	120	-18.8850925	34.2584655	NA	NA
TAOR-22-f-85625-1	eland	2023-04-30 01:30:00	2023	120	-18.8848687	34.2585601	NA	NA
TAOR-22-f-85625-1	eland	2023-04-30 01:00:00	2023	120	-18.8849152	34.2577191	NA	NA
TAOR-22-f-85625-1	eland	2023-04-30 00:30:00	2023	120	-18.8848009	34.2573617	NA	NA
TAOR-22-f-85625-1	eland	2023-04-29 23:30:00	2023	119	-18.885404	34.2573686	NA	NA
TAOR-22-f-85625-1	eland	2023-04-29 23:00:00	2023	119	-18.8853951	34.2574193	NA	NA
TAOR-22-f-85625-1	eland	2023-04-29 22:30:00	2023	119	-18.8854631	34.2580926	NA	NA
TAOR-22-f-85625-1	eland	2023-04-29 22:00:00	2023	119	-18.8853068	34.2576097	NA	NA
TAOR-22-f-85625-1	eland	2023-04-29 21:30:00	2023	119	-18.8844984	34.257924	NA	NA
TAOR-22-f-85625-1	eland	2023-04-29 21:00:00	2023	119	-18.8842086	34.2586674	NA	NA
TAOR-22-f-85625-1	eland	2023-04-29 20:30:00	2023	119	-18.8833001	34.2590047	NA	NA
TAOR-22-f-85625-1	eland	2023-04-29 20:00:00	2023	119	-18.8844249	34.2622855	NA	NA
TAOR-22-f-85625-1	eland	2023-04-29 19:30:00	2023	119	-18.8844581	34.2665521	NA	NA
TAOR-22-f-85625-1	eland	2023-04-29 19:00:00	2023	119	-18.8844505	34.2664379	NA	NA
TAOR-22-f-85625-1	eland	2023-04-29 18:30:00	2023	119	-18.884123	34.2665111	NA	NA
TAOR-22-f-85625-1	eland	2023-04-29 18:00:00	2023	119	-18.8819766	34.2668538	NA	NA
TAOR-22-f-85625-1	eland	2023-04-29 17:30:00	2023	119	-18.8811183	34.2651974	NA	NA
TAOR-22-f-85625-1	eland	2023-04-29 17:00:00	2023	119	-18.8811403	34.2647482	NA	NA
TAOR-22-f-85625-1	eland	2023-04-29 16:30:00	2023	119	-18.8805056	34.2648752	NA	NA
TAOR-22-f-85625-1	eland	2023-04-29 16:00:00	2023	119	-18.8810558	34.2642984	NA	NA
TAOR-22-f-85625-1	eland	2023-04-29 15:30:00	2023	119	-18.879808	34.2627941	NA	NA
TAOR-22-f-85625-1	eland	2023-04-29 15:00:00	2023	119	-18.879177	34.2641593	NA	NA
TAOR-22-f-85625-1	eland	2023-04-29 14:30:00	2023	119	-18.8787806	34.2645664	NA	NA
TAOR-22-f-85625-1	eland	2023-04-29 14:00:00	2023	119	-18.878816	34.2645225	NA	NA
TAOR-22-f-85625-1	eland	2023-04-29 13:30:00	2023	119	-18.8786133	34.2628602	NA	NA
TAOR-22-f-85625-1	eland	2023-04-29 13:00:00	2023	119	-18.8807332	34.2588537	NA	NA
TAOR-22-f-85625-1	eland	2023-04-29 12:30:00	2023	119	-18.8800525	34.2592801	NA	NA
TAOR-22-f-85625-1	eland	2023-04-29 12:00:00	2023	119	-18.879618	34.2601609	NA	NA
TAOR-22-f-85625-1	eland	2023-04-29 11:30:00	2023	119	-18.879394	34.2604069	NA	NA
TAOR-22-f-85625-1	eland	2023-04-29 11:00:00	2023	119	-18.8799842	34.2613702	NA	NA
TAOR-22-f-85625-1	eland	2023-04-29 10:30:00	2023	119	-18.8798109	34.2617562	NA	NA
TAOR-22-f-85625-1	eland	2023-04-29 10:00:00	2023	119	-18.8798295	34.2617858	NA	NA
TAOR-22-f-85625-1	eland	2023-04-29 09:30:00	2023	119	-18.8797465	34.2616911	NA	NA
TAOR-22-f-85625-1	eland	2023-04-29 09:00:00	2023	119	-18.8791034	34.2606906	NA	NA
TAOR-22-f-85625-1	eland	2023-04-29 08:30:00	2023	119	-18.8776442	34.2619176	NA	NA
TAOR-22-f-85625-1	eland	2023-04-29 08:00:00	2023	119	-18.8772756	34.2626822	NA	NA
TAOR-22-f-85625-1	eland	2023-04-29 07:30:00	2023	119	-18.8772131	34.2626655	NA	NA
TAOR-22-f-85625-1	eland	2023-04-29 07:00:00	2023	119	-18.8771769	34.2626582	NA	NA
TAOR-22-f-85625-1	eland	2023-04-29 06:30:00	2023	119	-18.8770214	34.2625102	NA	NA
TAOR-22-f-85625-1	eland	2023-04-29 06:00:00	2023	119	-18.8763663	34.2618815	NA	NA
TAOR-22-f-85625-1	eland	2023-04-29 05:30:00	2023	119	-18.8764631	34.2616911	NA	NA
TAOR-22-f-85625-1	eland	2023-04-29 05:00:00	2023	119	-18.8762758	34.2616523	NA	NA
TAOR-22-f-85625-1	eland	2023-04-29 04:30:00	2023	119	-18.8763348	34.2616423	NA	NA
TAOR-22-f-85625-1	eland	2023-04-29 04:00:00	2023	119	-18.876271	34.261185	NA	NA
TAOR-22-f-85625-1	eland	2023-04-29 03:30:00	2023	119	-18.87579	34.2607888	NA	NA
TAOR-22-f-85625-1	eland	2023-04-29 03:00:00	2023	119	-18.8753447	34.2598415	NA	NA
TAOR-22-f-85625-1	eland	2023-04-29 02:30:00	2023	119	-18.8737225	34.259952	NA	NA
TAOR-22-f-85625-1	eland	2023-04-29 02:00:00	2023	119	-18.8728989	34.2592424	NA	NA
TAOR-22-f-85625-1	eland	2023-04-29 01:30:00	2023	119	-18.8730712	34.2591643	NA	NA
TAOR-22-f-85625-1	eland	2023-04-29 01:00:00	2023	119	-18.8733225	34.2600176	NA	NA
TAOR-22-f-85625-1	eland	2023-04-29 00:30:00	2023	119	-18.8733393	34.2598365	NA	NA
TAOR-22-f-85625-1	eland	2023-04-28 23:30:00	2023	118	-18.872901	34.260935	NA	NA
TAOR-22-f-85625-1	eland	2023-04-28 23:00:00	2023	118	-18.8728892	34.26166	NA	NA
TAOR-22-f-85625-1	eland	2023-04-28 22:30:00	2023	118	-18.8729777	34.2611763	NA	NA
TAOR-22-f-85625-1	eland	2023-04-28 22:00:00	2023	118	-18.8727881	34.2600739	NA	NA
TAOR-22-f-85625-1	eland	2023-04-28 21:30:00	2023	118	-18.8732332	34.2586229	NA	NA
TAOR-22-f-85625-1	eland	2023-04-28 21:00:00	2023	118	-18.8727781	34.2544641	NA	NA
TAOR-22-f-85625-1	eland	2023-04-28 20:30:00	2023	118	-18.8735143	34.2534094	NA	NA
TAOR-22-f-85625-1	eland	2023-04-28 20:00:00	2023	118	-18.8732357	34.2529795	NA	NA
TAOR-22-f-85625-1	eland	2023-04-28 19:30:00	2023	118	-18.87323	34.2530519	NA	NA
TAOR-22-f-85625-1	eland	2023-04-28 19:00:00	2023	118	-18.8731995	34.2529792	NA	NA
TAOR-22-f-85625-1	eland	2023-04-28 18:30:00	2023	118	-18.8737369	34.2521167	NA	NA
TAOR-22-f-85625-1	eland	2023-04-28 18:01:00	2023	118	-18.8700983	34.2491664	NA	NA
TAOR-22-f-85625-1	eland	2023-04-28 17:30:00	2023	118	-18.8674722	34.2429824	NA	NA
TAOR-22-f-85625-1	eland	2023-04-28 17:00:00	2023	118	-18.8659641	34.2402927	NA	NA
TAOR-22-f-85625-1	eland	2023-04-28 16:30:00	2023	118	-18.8661587	34.2388674	NA	NA
TAOR-22-f-85625-1	eland	2023-04-28 16:00:00	2023	118	-18.8660949	34.2389776	NA	NA
TAOR-22-f-85625-1	eland	2023-04-28 15:30:00	2023	118	-18.8668104	34.2413338	NA	NA
TAOR-22-f-85625-1	eland	2023-04-28 15:00:00	2023	118	-18.8668425	34.2409389	NA	NA
TAOR-22-f-85625-1	eland	2023-04-28 14:30:00	2023	118	-18.8668697	34.2411692	NA	NA
TAOR-22-f-85625-1	eland	2023-04-28 14:00:00	2023	118	-18.8713385	34.2508743	NA	NA
TAOR-22-f-85625-1	eland	2023-04-28 13:30:00	2023	118	-18.8701218	34.2512687	NA	NA
TAOR-22-f-85625-1	eland	2023-04-28 13:00:00	2023	118	-18.8700209	34.2507801	NA	NA
TAOR-22-f-85625-1	eland	2023-04-28 12:30:00	2023	118	-18.8700391	34.2510574	NA	NA
TAOR-22-f-85625-1	eland	2023-04-28 12:00:00	2023	118	-18.8699516	34.2511191	NA	NA
TAOR-22-f-85625-1	eland	2023-04-28 11:30:00	2023	118	-18.8700871	34.250928	NA	NA
TAOR-22-f-85625-1	eland	2023-04-28 11:00:00	2023	118	-18.8704013	34.2513318	NA	NA
TAOR-22-f-85625-1	eland	2023-04-28 10:30:00	2023	118	-18.8701359	34.2514965	NA	NA
TAOR-22-f-85625-1	eland	2023-04-28 10:00:00	2023	118	-18.8701366	34.2515128	NA	NA
TAOR-22-f-85625-1	eland	2023-04-28 09:30:00	2023	118	-18.870109	34.2517342	NA	NA
TAOR-22-f-85625-1	eland	2023-04-28 09:00:00	2023	118	-18.8711531	34.2513166	NA	NA
TAOR-22-f-85625-1	eland	2023-04-28 08:30:00	2023	118	-18.8717068	34.2538901	NA	NA
TAOR-22-f-85625-1	eland	2023-04-28 08:00:00	2023	118	-18.8719215	34.2523579	NA	NA
TAOR-22-f-85625-1	eland	2023-04-28 07:30:00	2023	118	-18.8720586	34.2512901	NA	NA
TAOR-22-f-85625-1	eland	2023-04-28 07:00:00	2023	118	-18.872698	34.2512079	NA	NA
TAOR-22-f-85625-1	eland	2023-04-28 06:30:00	2023	118	-18.8726191	34.2511766	NA	NA
TAOR-22-f-85625-1	eland	2023-04-28 06:00:00	2023	118	-18.8727103	34.2505987	NA	NA
TAOR-22-f-85625-1	eland	2023-04-28 05:30:00	2023	118	-18.8729053	34.2503475	NA	NA
TAOR-22-f-85625-1	eland	2023-04-28 05:00:00	2023	118	-18.8729223	34.2506066	NA	NA
TAOR-22-f-85625-1	eland	2023-04-28 04:30:00	2023	118	-18.8729423	34.2506138	NA	NA
TAOR-22-f-85625-1	eland	2023-04-28 04:00:00	2023	118	-18.8729461	34.2506727	NA	NA
TAOR-22-f-85625-1	eland	2023-04-28 03:30:00	2023	118	-18.8729051	34.2506129	NA	NA
TAOR-22-f-85625-1	eland	2023-04-28 03:00:00	2023	118	-18.8729484	34.2506116	NA	NA
TAOR-22-f-85625-1	eland	2023-04-28 02:30:00	2023	118	-18.8718248	34.2502658	NA	NA
TAOR-22-f-85625-1	eland	2023-04-28 02:00:00	2023	118	-18.8709345	34.2496694	NA	NA
TAOR-22-f-85625-1	eland	2023-04-28 01:30:00	2023	118	-18.8709918	34.2496881	NA	NA
TAOR-22-f-85625-1	eland	2023-04-28 01:00:00	2023	118	-18.8710017	34.249641	NA	NA
TAOR-22-f-85625-1	eland	2023-04-28 00:30:00	2023	118	-18.8709882	34.2497058	NA	NA
TAOR-22-f-85625-1	eland	2023-04-27 23:30:00	2023	117	-18.870603	34.2483689	NA	NA
TAOR-22-f-85625-1	eland	2023-04-27 23:00:00	2023	117	-18.8709429	34.2462412	NA	NA
TAOR-22-f-85625-1	eland	2023-04-27 22:30:00	2023	117	-18.8728189	34.242956	NA	NA
TAOR-22-f-85625-1	eland	2023-04-27 22:00:00	2023	117	-18.8736968	34.2430399	NA	NA
TAOR-22-f-85625-1	eland	2023-04-27 21:30:00	2023	117	-18.8737188	34.2432723	NA	NA
TAOR-22-f-85625-1	eland	2023-04-27 21:00:00	2023	117	-18.8728516	34.2429265	NA	NA
TAOR-22-f-85625-1	eland	2023-04-27 20:30:00	2023	117	-18.872722	34.2427727	NA	NA
TAOR-22-f-85625-1	eland	2023-04-27 20:00:00	2023	117	-18.8726935	34.2427447	NA	NA
TAOR-22-f-85625-1	eland	2023-04-27 19:30:00	2023	117	-18.8711635	34.2428594	NA	NA
TAOR-22-f-85625-1	eland	2023-04-27 19:00:00	2023	117	-18.8709361	34.2426158	NA	NA
TAOR-22-f-85625-1	eland	2023-04-27 18:30:00	2023	117	-18.8704593	34.2421178	NA	NA
TAOR-22-f-85625-1	eland	2023-04-27 18:00:00	2023	117	-18.870453	34.2414448	NA	NA
TAOR-22-f-85625-1	eland	2023-04-27 17:30:00	2023	117	-18.8709438	34.2380755	NA	NA
TAOR-22-f-85625-1	eland	2023-04-27 17:00:00	2023	117	-18.8708377	34.2372533	NA	NA
TAOR-22-f-85625-1	eland	2023-04-27 16:30:00	2023	117	-18.8702478	34.2374884	NA	NA
TAOR-22-f-85625-1	eland	2023-04-27 16:00:00	2023	117	-18.8706363	34.2375264	NA	NA
TAOR-22-f-85625-1	eland	2023-04-27 15:30:00	2023	117	-18.8704543	34.2377282	NA	NA
TAOR-22-f-85625-1	eland	2023-04-27 15:00:00	2023	117	-18.8704499	34.2377713	NA	NA
TAOR-22-f-85625-1	eland	2023-04-27 14:30:00	2023	117	-18.8700312	34.2371114	NA	NA
TAOR-22-f-85625-1	eland	2023-04-27 14:00:00	2023	117	-18.8694827	34.236712	NA	NA
TAOR-22-f-85625-1	eland	2023-04-27 13:30:00	2023	117	-18.8696576	34.2366018	NA	NA
TAOR-22-f-85625-1	eland	2023-04-27 13:00:00	2023	117	-18.8696524	34.2365862	NA	NA
TAOR-22-f-85625-1	eland	2023-04-27 12:30:00	2023	117	-18.8695703	34.2362493	NA	NA
TAOR-22-f-85625-1	eland	2023-04-27 12:00:00	2023	117	-18.8694018	34.2362826	NA	NA
TAOR-22-f-85625-1	eland	2023-04-27 11:30:00	2023	117	-18.8695678	34.2358494	NA	NA
TAOR-22-f-85625-1	eland	2023-04-27 11:00:00	2023	117	-18.8710304	34.2382387	NA	NA
TAOR-22-f-85625-1	eland	2023-04-27 10:30:00	2023	117	-18.8793045	34.2486403	NA	NA
TAOR-22-f-85625-1	eland	2023-04-27 10:00:00	2023	117	-18.8807092	34.2579116	NA	NA
TAOR-22-f-85625-1	eland	2023-04-27 09:30:00	2023	117	-18.8786327	34.2606679	NA	NA
TAOR-22-f-85625-1	eland	2023-04-27 09:00:00	2023	117	-18.8766111	34.2618287	NA	NA
TAOR-22-f-85625-1	eland	2023-04-27 08:30:00	2023	117	-18.8739374	34.2652503	NA	NA
TAOR-22-f-85625-1	eland	2023-04-27 08:00:00	2023	117	-18.8677499	34.2707596	NA	NA
TAOR-22-f-85625-1	eland	2023-04-27 07:30:00	2023	117	-18.8688234	34.2709476	NA	NA
TAOR-22-f-85625-1	eland	2023-04-27 07:00:00	2023	117	-18.8696325	34.2713592	NA	NA
TAOR-22-f-85625-1	eland	2023-04-27 06:30:00	2023	117	-18.8700299	34.2716582	NA	NA
TAOR-22-f-85625-1	eland	2023-04-27 06:00:00	2023	117	-18.86908	34.2718963	NA	NA
TAOR-22-f-85625-1	eland	2023-04-27 05:30:00	2023	117	-18.8688129	34.2734286	NA	NA
TAOR-22-f-85625-1	eland	2023-04-27 05:00:00	2023	117	-18.8688185	34.2735354	NA	NA
TAOR-22-f-85625-1	eland	2023-04-27 04:30:00	2023	117	-18.8687553	34.2734713	NA	NA
TAOR-22-f-85625-1	eland	2023-04-27 04:00:00	2023	117	-18.8686239	34.2739582	NA	NA
TAOR-22-f-85625-1	eland	2023-04-27 03:30:00	2023	117	-18.8685609	34.2740505	NA	NA
TAOR-22-f-85625-1	eland	2023-04-27 03:00:00	2023	117	-18.86861	34.2741185	NA	NA
TAOR-22-f-85625-1	eland	2023-04-27 02:30:00	2023	117	-18.8684306	34.2739215	NA	NA
TAOR-22-f-85625-1	eland	2023-04-27 02:00:00	2023	117	-18.8684568	34.2744186	NA	NA
TAOR-22-f-85625-1	eland	2023-04-27 01:30:00	2023	117	-18.8611758	34.2803875	NA	NA
TAOR-22-f-85625-1	eland	2023-04-27 01:00:00	2023	117	-18.8571932	34.2792577	NA	NA
TAOR-22-f-85625-1	eland	2023-04-27 00:30:00	2023	117	-18.8569344	34.279432	NA	NA
TAOR-22-f-85625-1	eland	2023-04-26 23:30:00	2023	116	-18.8559319	34.2798668	NA	NA
TAOR-22-f-85625-1	eland	2023-04-26 23:00:00	2023	116	-18.8560716	34.2806351	NA	NA
TAOR-22-f-85625-1	eland	2023-04-26 22:30:00	2023	116	-18.857143	34.2807641	NA	NA
TAOR-22-f-85625-1	eland	2023-04-26 22:00:00	2023	116	-18.8571659	34.2807195	NA	NA
TAOR-22-f-85625-1	eland	2023-04-26 21:30:00	2023	116	-18.8569158	34.2816076	NA	NA
TAOR-22-f-85625-1	eland	2023-04-26 21:00:00	2023	116	-18.856646	34.2820224	NA	NA
TAOR-22-f-85625-1	eland	2023-04-26 20:30:00	2023	116	-18.856902	34.2824608	NA	NA
TAOR-22-f-85625-1	eland	2023-04-26 20:00:00	2023	116	-18.8573782	34.2821781	NA	NA
TAOR-22-f-85625-1	eland	2023-04-26 19:30:00	2023	116	-18.8564148	34.2823289	NA	NA
TAOR-22-f-85625-1	eland	2023-04-26 19:00:00	2023	116	-18.8563558	34.2823079	NA	NA
TAOR-22-f-85625-1	eland	2023-04-26 18:30:00	2023	116	-18.8575262	34.2835513	NA	NA
TAOR-22-f-85625-1	eland	2023-04-26 18:00:00	2023	116	-18.857174	34.2891567	NA	NA
TAOR-22-f-85625-1	eland	2023-04-26 17:30:00	2023	116	-18.8575261	34.2916888	NA	NA
TAOR-22-f-85625-1	eland	2023-04-26 17:00:00	2023	116	-18.8566444	34.2942041	NA	NA
TAOR-22-f-85625-1	eland	2023-04-26 16:30:00	2023	116	-18.8568459	34.2952401	NA	NA
TAOR-22-f-85625-1	eland	2023-04-26 16:00:00	2023	116	-18.8572678	34.2961649	NA	NA
TAOR-22-f-85625-1	eland	2023-04-26 15:30:00	2023	116	-18.8572319	34.2961417	NA	NA
TAOR-22-f-85625-1	eland	2023-04-26 15:00:00	2023	116	-18.8569983	34.2957989	NA	NA
TAOR-22-f-85625-1	eland	2023-04-26 14:30:00	2023	116	-18.8567152	34.2959749	NA	NA
TAOR-22-f-85625-1	eland	2023-04-26 14:00:00	2023	116	-18.855042	34.2938743	NA	NA
TAOR-22-f-85625-1	eland	2023-04-26 13:30:00	2023	116	-18.8558793	34.2924852	NA	NA
TAOR-22-f-85625-1	eland	2023-04-26 13:00:00	2023	116	-18.8554935	34.2932529	NA	NA
TAOR-22-f-85625-1	eland	2023-04-26 12:30:00	2023	116	-18.8553115	34.2936242	NA	NA
TAOR-22-f-85625-1	eland	2023-04-26 12:00:00	2023	116	-18.8553795	34.293606	NA	NA
TAOR-22-f-85625-1	eland	2023-04-26 11:30:00	2023	116	-18.8545229	34.2933387	NA	NA
TAOR-22-f-85625-1	eland	2023-04-26 11:00:00	2023	116	-18.8551534	34.2924806	NA	NA
TAOR-22-f-85625-1	eland	2023-04-26 10:30:00	2023	116	-18.8556179	34.2920964	NA	NA
TAOR-22-f-85625-1	eland	2023-04-26 10:00:00	2023	116	-18.8558619	34.2929824	NA	NA
TAOR-22-f-85625-1	eland	2023-04-26 09:30:00	2023	116	-18.8560101	34.2931834	NA	NA
TAOR-22-f-85625-1	eland	2023-04-26 09:00:00	2023	116	-18.8557761	34.2930362	NA	NA
TAOR-22-f-85625-1	eland	2023-04-26 08:30:00	2023	116	-18.8558093	34.2928566	NA	NA
TAOR-22-f-85625-1	eland	2023-04-26 08:00:00	2023	116	-18.8556743	34.2927037	NA	NA
TAOR-22-f-85625-1	eland	2023-04-26 07:30:00	2023	116	-18.855939	34.2932807	NA	NA
TAOR-22-f-85625-1	eland	2023-04-26 07:00:00	2023	116	-18.8558161	34.2928188	NA	NA
TAOR-22-f-85625-1	eland	2023-04-26 06:30:00	2023	116	-18.8516509	34.3006648	NA	NA
TAOR-22-f-85625-1	eland	2023-04-26 06:00:00	2023	116	-18.8472064	34.3043837	NA	NA
TAOR-22-f-85625-1	eland	2023-04-26 05:30:00	2023	116	-18.8441477	34.3085573	NA	NA
TAOR-22-f-85625-1	eland	2023-04-26 05:00:00	2023	116	-18.8431164	34.3087927	NA	NA
TAOR-22-f-85625-1	eland	2023-04-26 04:30:00	2023	116	-18.8431233	34.3088006	NA	NA
TAOR-22-f-85625-1	eland	2023-04-26 04:00:00	2023	116	-18.8430981	34.3087746	NA	NA
TAOR-22-f-85625-1	eland	2023-04-26 03:30:00	2023	116	-18.8421191	34.3098659	NA	NA
TAOR-22-f-85625-1	eland	2023-04-26 03:00:00	2023	116	-18.8428193	34.3101575	NA	NA
TAOR-22-f-85625-1	eland	2023-04-26 02:30:00	2023	116	-18.8430562	34.310232	NA	NA
TAOR-22-f-85625-1	eland	2023-04-26 02:00:00	2023	116	-18.8432121	34.3097613	NA	NA
TAOR-22-f-85625-1	eland	2023-04-26 01:30:00	2023	116	-18.8431226	34.3096187	NA	NA
TAOR-22-f-85625-1	eland	2023-04-26 01:00:00	2023	116	-18.8431174	34.3096031	NA	NA
TAOR-22-f-85625-1	eland	2023-04-26 00:30:00	2023	116	-18.8431157	34.3096109	NA	NA
TAOR-22-f-85625-1	eland	2023-04-25 23:30:00	2023	115	-18.843088	34.3103375	NA	NA
TAOR-22-f-85625-1	eland	2023-04-25 23:00:00	2023	115	-18.843433	34.3106119	NA	NA
TAOR-22-f-85625-1	eland	2023-04-25 22:30:00	2023	115	-18.8434115	34.3106094	NA	NA
TAOR-22-f-85625-1	eland	2023-04-25 22:00:00	2023	115	-18.8434127	34.3105966	NA	NA
TAOR-22-f-85625-1	eland	2023-04-25 21:30:00	2023	115	-18.8433499	34.3104298	NA	NA
TAOR-22-f-85625-1	eland	2023-04-25 21:00:00	2023	115	-18.8437717	34.3102054	NA	NA
TAOR-22-f-85625-1	eland	2023-04-25 20:30:00	2023	115	-18.8438527	34.310092	NA	NA
TAOR-22-f-85625-1	eland	2023-04-25 20:00:00	2023	115	-18.8438408	34.3101109	NA	NA
TAOR-22-f-85625-1	eland	2023-04-25 19:30:00	2023	115	-18.8436945	34.3102738	NA	NA
TAOR-22-f-85625-1	eland	2023-04-25 19:00:00	2023	115	-18.8435061	34.3102966	NA	NA
TAOR-22-f-85625-1	eland	2023-04-25 18:30:00	2023	115	-18.8434712	34.31036	NA	NA
TAOR-22-f-85625-1	eland	2023-04-25 18:00:00	2023	115	-18.8435703	34.3102713	NA	NA
TAOR-22-f-85625-1	eland	2023-04-25 17:30:00	2023	115	-18.8424927	34.3097431	NA	NA
TAOR-22-f-85625-1	eland	2023-04-25 17:00:00	2023	115	-18.8413912	34.3139848	NA	NA
TAOR-22-f-85625-1	eland	2023-04-25 16:30:00	2023	115	-18.8388823	34.3210324	NA	NA
TAOR-22-f-85625-1	eland	2023-04-25 16:00:00	2023	115	-18.839108	34.3210624	NA	NA
TAOR-22-f-85625-1	eland	2023-04-25 15:30:00	2023	115	-18.8388711	34.3210645	NA	NA
TAOR-22-f-85625-1	eland	2023-04-25 15:00:00	2023	115	-18.8388542	34.3211379	NA	NA
TAOR-22-f-85625-1	eland	2023-04-25 14:30:00	2023	115	-18.8385399	34.3212621	NA	NA
TAOR-22-f-85625-1	eland	2023-04-25 14:00:00	2023	115	-18.8388752	34.321093	NA	NA
TAOR-22-f-85625-1	eland	2023-04-25 13:30:00	2023	115	-18.8388505	34.3210377	NA	NA
TAOR-22-f-85625-1	eland	2023-04-25 13:00:00	2023	115	-18.8396959	34.3211598	NA	NA
TAOR-22-f-85625-1	eland	2023-04-25 12:30:00	2023	115	-18.8405926	34.3206233	NA	NA
TAOR-22-f-85625-1	eland	2023-04-25 12:00:00	2023	115	-18.8406045	34.3198187	NA	NA
TAOR-22-f-85625-1	eland	2023-04-25 11:30:00	2023	115	-18.8404507	34.3198774	NA	NA
TAOR-22-f-85625-1	eland	2023-04-25 11:00:00	2023	115	-18.840243	34.3199373	NA	NA
TAOR-22-f-85625-1	eland	2023-04-25 10:30:00	2023	115	-18.8399725	34.3203193	NA	NA
TAOR-22-f-85625-1	eland	2023-04-25 10:00:00	2023	115	-18.8390174	34.3193743	NA	NA
TAOR-22-f-85625-1	eland	2023-04-25 09:30:00	2023	115	-18.8383916	34.3187057	NA	NA
TAOR-22-f-85625-1	eland	2023-04-25 09:00:00	2023	115	-18.8386497	34.3178812	NA	NA
TAOR-22-f-85625-1	eland	2023-04-25 08:30:00	2023	115	-18.8387482	34.3175414	NA	NA
TAOR-22-f-85625-1	eland	2023-04-25 08:00:00	2023	115	-18.8383974	34.3172626	NA	NA
TAOR-22-f-85625-1	eland	2023-04-25 07:30:00	2023	115	-18.8385023	34.3173022	NA	NA
TAOR-22-f-85625-1	eland	2023-04-25 07:00:00	2023	115	-18.8397949	34.3162462	NA	NA
TAOR-22-f-85625-1	eland	2023-04-25 06:30:00	2023	115	-18.8423484	34.3099504	NA	NA
TAOR-22-f-85625-1	eland	2023-04-25 06:00:00	2023	115	-18.8423407	34.310182	NA	NA
TAOR-22-f-85625-1	eland	2023-04-25 05:30:00	2023	115	-18.842297	34.309732	NA	NA
TAOR-22-f-85625-1	eland	2023-04-25 05:00:00	2023	115	-18.8422847	34.3097427	NA	NA
TAOR-22-f-85625-1	eland	2023-04-25 04:30:00	2023	115	-18.8422889	34.3097369	NA	NA
TAOR-22-f-85625-1	eland	2023-04-25 04:00:00	2023	115	-18.8422906	34.3097291	NA	NA
TAOR-22-f-85625-1	eland	2023-04-25 03:30:00	2023	115	-18.8418849	34.3096143	NA	NA
TAOR-22-f-85625-1	eland	2023-04-25 03:00:00	2023	115	-18.8416118	34.3093976	NA	NA
TAOR-22-f-85625-1	eland	2023-04-25 02:30:00	2023	115	-18.8412598	34.3092881	NA	NA
TAOR-22-f-85625-1	eland	2023-04-25 02:00:00	2023	115	-18.8408353	34.3093262	NA	NA
TAOR-22-f-85625-1	eland	2023-04-25 01:30:00	2023	115	-18.8402579	34.3093857	NA	NA
TAOR-22-f-85625-1	eland	2023-04-25 01:00:00	2023	115	-18.8398813	34.3090336	NA	NA
TAOR-22-f-85625-1	eland	2023-04-25 00:30:00	2023	115	-18.8330158	34.3093551	NA	NA
TAOR-22-f-85625-1	eland	2023-04-24 23:30:00	2023	114	-18.8197608	34.3019887	NA	NA
TAOR-22-f-85625-1	eland	2023-04-24 23:00:00	2023	114	-18.8197002	34.301203	NA	NA
TAOR-22-f-85625-1	eland	2023-04-24 22:30:00	2023	114	-18.8197155	34.301214	NA	NA
TAOR-22-f-85625-1	eland	2023-04-24 22:00:00	2023	114	-18.8196859	34.3007423	NA	NA
TAOR-22-f-85625-1	eland	2023-04-24 21:30:00	2023	114	-18.8198218	34.3004487	NA	NA
TAOR-22-f-85625-1	eland	2023-04-24 21:00:00	2023	114	-18.819433	34.300655	NA	NA
TAOR-22-f-85625-1	eland	2023-04-24 20:30:00	2023	114	-18.8196264	34.3007505	NA	NA
TAOR-22-f-85625-1	eland	2023-04-24 20:00:00	2023	114	-18.8238072	34.3012846	NA	NA
TAOR-22-f-85625-1	eland	2023-04-24 19:30:00	2023	114	-18.8282322	34.29619	NA	NA
TAOR-22-f-85625-1	eland	2023-04-24 19:00:00	2023	114	-18.8298817	34.2961131	NA	NA
TAOR-22-f-85625-1	eland	2023-04-24 18:30:00	2023	114	-18.8298773	34.2994828	NA	NA
TAOR-22-f-85625-1	eland	2023-04-24 18:00:00	2023	114	-18.8395478	34.3078665	NA	NA
TAOR-22-f-85625-1	eland	2023-04-24 17:30:00	2023	114	-18.8392524	34.3099781	NA	NA
TAOR-22-f-85625-1	eland	2023-04-24 17:00:00	2023	114	-18.8408656	34.3098764	NA	NA
TAOR-22-f-85625-1	eland	2023-04-24 16:30:00	2023	114	-18.841509	34.3098263	NA	NA
TAOR-22-f-85625-1	eland	2023-04-24 16:00:00	2023	114	-18.8418708	34.3099197	NA	NA
TAOR-22-f-85625-1	eland	2023-04-24 15:30:00	2023	114	-18.8399911	34.3190742	NA	NA
TAOR-22-f-85625-1	eland	2023-04-24 15:00:00	2023	114	-18.839718	34.3196888	NA	NA
TAOR-22-f-85625-1	eland	2023-04-24 14:30:00	2023	114	-18.8399492	34.3203099	NA	NA
TAOR-22-f-85625-1	eland	2023-04-24 14:00:00	2023	114	-18.8399166	34.3203021	NA	NA
TAOR-22-f-85625-1	eland	2023-04-24 13:30:00	2023	114	-18.8399242	34.3203573	NA	NA
TAOR-22-f-85625-1	eland	2023-04-24 13:00:00	2023	114	-18.8401382	34.3205074	NA	NA
TAOR-22-f-85625-1	eland	2023-04-24 12:30:00	2023	114	-18.8401323	34.3205242	NA	NA
TAOR-22-f-85625-1	eland	2023-04-24 12:00:00	2023	114	-18.841007	34.3205279	NA	NA
TAOR-22-f-85625-1	eland	2023-04-24 11:30:00	2023	114	-18.8409277	34.3209138	NA	NA
TAOR-22-f-85625-1	eland	2023-04-24 11:00:00	2023	114	-18.8408803	34.3211672	NA	NA
TAOR-22-f-85625-1	eland	2023-04-24 10:30:00	2023	114	-18.8408408	34.3211515	NA	NA
TAOR-22-f-85625-1	eland	2023-04-24 10:00:00	2023	114	-18.8406216	34.3217682	NA	NA
TAOR-22-f-85625-1	eland	2023-04-24 09:30:00	2023	114	-18.8406143	34.3217554	NA	NA
TAOR-22-f-85625-1	eland	2023-04-24 09:00:00	2023	114	-18.8406342	34.3217658	NA	NA
TAOR-22-f-85625-1	eland	2023-04-24 08:30:00	2023	114	-18.8386823	34.3211132	NA	NA
TAOR-22-f-85625-1	eland	2023-04-24 08:00:00	2023	114	-18.8384765	34.3172256	NA	NA
TAOR-22-f-85625-1	eland	2023-04-24 07:30:00	2023	114	-18.8406897	34.3158316	NA	NA
TAOR-22-f-85625-1	eland	2023-04-24 07:00:00	2023	114	-18.8425665	34.3097377	NA	NA
TAOR-22-f-85625-1	eland	2023-04-24 06:30:00	2023	114	-18.8427015	34.3085197	NA	NA
TAOR-22-f-85625-1	eland	2023-04-24 06:00:00	2023	114	-18.8426402	34.3082407	NA	NA
TAOR-22-f-85625-1	eland	2023-04-24 05:30:00	2023	114	-18.8423956	34.3080033	NA	NA
TAOR-22-f-85625-1	eland	2023-04-24 05:00:00	2023	114	-18.8424062	34.3080005	NA	NA
TAOR-22-f-85625-1	eland	2023-04-24 04:30:00	2023	114	-18.8424045	34.3080083	NA	NA
TAOR-22-f-85625-1	eland	2023-04-24 04:00:00	2023	114	-18.842408	34.3080351	NA	NA
TAOR-22-f-85625-1	eland	2023-04-24 03:30:00	2023	114	-18.8423957	34.3080001	NA	NA
TAOR-22-f-85625-1	eland	2023-04-24 03:00:00	2023	114	-18.8424156	34.3079795	NA	NA
TAOR-22-f-85625-1	eland	2023-04-24 02:30:00	2023	114	-18.8425063	34.3078875	NA	NA
TAOR-22-f-85625-1	eland	2023-04-24 02:00:00	2023	114	-18.8428348	34.3077073	NA	NA
TAOR-22-f-85625-1	eland	2023-04-24 01:30:00	2023	114	-18.8444288	34.3053231	NA	NA
TAOR-22-f-85625-1	eland	2023-04-24 01:00:00	2023	114	-18.8445535	34.3051578	NA	NA
TAOR-22-f-85625-1	eland	2023-04-24 00:30:00	2023	114	-18.8445266	34.304305	NA	NA
TAOR-22-f-85625-1	eland	2023-04-23 23:30:00	2023	113	-18.8422754	34.3027041	NA	NA
TAOR-22-f-85625-1	eland	2023-04-23 23:00:00	2023	113	-18.8420857	34.301372	NA	NA
TAOR-22-f-85625-1	eland	2023-04-23 22:30:00	2023	113	-18.8419557	34.3011614	NA	NA
TAOR-22-f-85625-1	eland	2023-04-23 22:00:00	2023	113	-18.8413479	34.3006871	NA	NA
TAOR-22-f-85625-1	eland	2023-04-23 21:30:00	2023	113	-18.84152	34.3008324	NA	NA
TAOR-22-f-85625-1	eland	2023-04-23 21:00:00	2023	113	-18.8415007	34.3007277	NA	NA
TAOR-22-f-85625-1	eland	2023-04-23 20:30:00	2023	113	-18.8416991	34.301005	NA	NA
TAOR-22-f-85625-1	eland	2023-04-23 20:00:00	2023	113	-18.8420317	34.3011825	NA	NA
TAOR-22-f-85625-1	eland	2023-04-23 19:30:00	2023	113	-18.8422271	34.3014202	NA	NA
TAOR-22-f-85625-1	eland	2023-04-23 19:00:00	2023	113	-18.8425913	34.3015499	NA	NA
TAOR-22-f-85625-1	eland	2023-04-23 18:30:00	2023	113	-18.8426733	34.3020904	NA	NA
TAOR-22-f-85625-1	eland	2023-04-23 18:00:00	2023	113	-18.8435421	34.3029144	NA	NA
TAOR-22-f-85625-1	eland	2023-04-23 17:30:00	2023	113	-18.845243	34.3041612	NA	NA
TAOR-22-f-85625-1	eland	2023-04-23 17:00:00	2023	113	-18.8467232	34.3038238	NA	NA
TAOR-22-f-85625-1	eland	2023-04-23 16:30:00	2023	113	-18.8472538	34.3059103	NA	NA
TAOR-22-f-85625-1	eland	2023-04-23 16:00:00	2023	113	-18.8501762	34.3046677	NA	NA
TAOR-22-f-85625-1	eland	2023-04-23 15:30:00	2023	113	-18.848523	34.3067358	NA	NA
TAOR-22-f-85625-1	eland	2023-04-23 15:00:00	2023	113	-18.8503033	34.3080189	NA	NA
TAOR-22-f-85625-1	eland	2023-04-23 14:30:00	2023	113	-18.8512647	34.3098828	NA	NA
TAOR-22-f-85625-1	eland	2023-04-23 14:00:00	2023	113	-18.8505034	34.3142336	NA	NA
TAOR-22-f-85625-1	eland	2023-04-23 13:30:00	2023	113	-18.855131	34.3183989	NA	NA
TAOR-22-f-85625-1	eland	2023-04-23 13:00:00	2023	113	-18.8549539	34.3190172	NA	NA
TAOR-22-f-85625-1	eland	2023-04-23 12:30:00	2023	113	-18.855039	34.3192617	NA	NA
TAOR-22-f-85625-1	eland	2023-04-23 12:00:00	2023	113	-18.8550141	34.3192749	NA	NA
TAOR-22-f-85625-1	eland	2023-04-23 11:30:00	2023	113	-18.8549045	34.3192703	NA	NA
TAOR-22-f-85625-1	eland	2023-04-23 11:00:00	2023	113	-18.854937	34.3193091	NA	NA
TAOR-22-f-85625-1	eland	2023-04-23 10:30:00	2023	113	-18.8557318	34.3196823	NA	NA
TAOR-22-f-85625-1	eland	2023-04-23 10:00:00	2023	113	-18.8556467	34.3193547	NA	NA
TAOR-22-f-85625-1	eland	2023-04-23 09:30:00	2023	113	-18.8572099	34.3203114	NA	NA
TAOR-22-f-85625-1	eland	2023-04-23 09:00:00	2023	113	-18.85669	34.3207078	NA	NA
TAOR-22-f-85625-1	eland	2023-04-23 08:30:00	2023	113	-18.8551473	34.3205571	NA	NA
TAOR-22-f-85625-1	eland	2023-04-23 08:00:00	2023	113	-18.8537259	34.3203676	NA	NA
TAOR-22-f-85625-1	eland	2023-04-23 07:30:00	2023	113	-18.853715	34.320359	NA	NA
TAOR-22-f-85625-1	eland	2023-04-23 07:00:00	2023	113	-18.8537283	34.3203729	NA	NA
TAOR-22-f-85625-1	eland	2023-04-23 06:30:00	2023	113	-18.8530328	34.3209918	NA	NA
TAOR-22-f-85625-1	eland	2023-04-23 06:00:00	2023	113	-18.8525985	34.3217665	NA	NA
TAOR-22-f-85625-1	eland	2023-04-23 05:30:00	2023	113	-18.8526059	34.3221086	NA	NA
TAOR-22-f-85625-1	eland	2023-04-23 05:00:00	2023	113	-18.8525969	34.3221036	NA	NA
TAOR-22-f-85625-1	eland	2023-04-23 04:30:00	2023	113	-18.8525989	34.3221008	NA	NA
TAOR-22-f-85625-1	eland	2023-04-23 04:00:00	2023	113	-18.8525989	34.3221008	NA	NA
TAOR-22-f-85625-1	eland	2023-04-23 03:30:00	2023	113	-18.8525835	34.3220929	NA	NA
TAOR-22-f-85625-1	eland	2023-04-23 03:00:00	2023	113	-18.852582	34.3220975	NA	NA
TAOR-22-f-85625-1	eland	2023-04-23 02:30:00	2023	113	-18.8523975	34.322152	NA	NA
TAOR-22-f-85625-1	eland	2023-04-23 02:00:00	2023	113	-18.8523958	34.3231053	NA	NA
TAOR-22-f-85625-1	eland	2023-04-23 01:30:00	2023	113	-18.8526619	34.3230958	NA	NA
TAOR-22-f-85625-1	eland	2023-04-23 01:00:00	2023	113	-18.8527309	34.3229247	NA	NA
TAOR-22-f-85625-1	eland	2023-04-23 00:30:00	2023	113	-18.8531461	34.3225132	NA	NA
TAOR-22-f-85625-1	eland	2023-04-22 23:30:00	2023	112	-18.8529881	34.3220755	NA	NA
TAOR-22-f-85625-1	eland	2023-04-22 23:00:00	2023	112	-18.8529437	34.3220834	NA	NA
TAOR-22-f-85625-1	eland	2023-04-22 22:30:00	2023	112	-18.8529396	34.3220858	NA	NA
TAOR-22-f-85625-1	eland	2023-04-22 22:00:00	2023	112	-18.8529204	34.3220887	NA	NA
TAOR-22-f-85625-1	eland	2023-04-22 21:30:00	2023	112	-18.8528796	34.3222619	NA	NA
TAOR-22-f-85625-1	eland	2023-04-22 21:00:00	2023	112	-18.8529036	34.3223007	NA	NA
TAOR-22-f-85625-1	eland	2023-04-22 20:30:00	2023	112	-18.8529934	34.3223096	NA	NA
TAOR-22-f-85625-1	eland	2023-04-22 20:00:00	2023	112	-18.8524229	34.3227405	NA	NA
TAOR-22-f-85625-1	eland	2023-04-22 19:30:00	2023	112	-18.8530503	34.3232758	NA	NA
TAOR-22-f-85625-1	eland	2023-04-22 19:00:00	2023	112	-18.8530665	34.3227148	NA	NA
TAOR-22-f-85625-1	eland	2023-04-22 18:30:00	2023	112	-18.8530462	34.3221176	NA	NA
TAOR-22-f-85625-1	eland	2023-04-22 18:00:00	2023	112	-18.8529951	34.3222708	NA	NA
TAOR-22-f-85625-1	eland	2023-04-22 17:30:00	2023	112	-18.8530763	34.3221999	NA	NA
TAOR-22-f-85625-1	eland	2023-04-22 17:00:00	2023	112	-18.8507047	34.3246754	NA	NA
TAOR-22-f-85625-1	eland	2023-04-22 16:30:00	2023	112	-18.8501147	34.3253503	NA	NA
TAOR-22-f-85625-1	eland	2023-04-22 16:00:00	2023	112	-18.8501271	34.3253673	NA	NA
TAOR-22-f-85625-1	eland	2023-04-22 15:30:00	2023	112	-18.8501229	34.325404	NA	NA
TAOR-22-f-85625-1	eland	2023-04-22 15:00:00	2023	112	-18.849734	34.3251114	NA	NA
TAOR-22-f-85625-1	eland	2023-04-22 14:30:00	2023	112	-18.8497542	34.3251609	NA	NA
TAOR-22-f-85625-1	eland	2023-04-22 14:00:00	2023	112	-18.8502077	34.3253599	NA	NA
TAOR-22-f-85625-1	eland	2023-04-22 13:30:00	2023	112	-18.8509396	34.3250023	NA	NA
TAOR-22-f-85625-1	eland	2023-04-22 13:00:00	2023	112	-18.8515744	34.3247027	NA	NA
TAOR-22-f-85625-1	eland	2023-04-22 12:30:00	2023	112	-18.8515542	34.3247152	NA	NA
TAOR-22-f-85625-1	eland	2023-04-22 12:00:00	2023	112	-18.8515562	34.3247433	NA	NA
TAOR-22-f-85625-1	eland	2023-04-22 11:30:00	2023	112	-18.8517956	34.324903	NA	NA
TAOR-22-f-85625-1	eland	2023-04-22 11:00:00	2023	112	-18.853262	34.3226657	NA	NA
TAOR-22-f-85625-1	eland	2023-04-22 10:30:00	2023	112	-18.8530718	34.3228414	NA	NA
TAOR-22-f-85625-1	eland	2023-04-22 10:00:00	2023	112	-18.8548013	34.3214529	NA	NA
TAOR-22-f-85625-1	eland	2023-04-22 09:30:00	2023	112	-18.8548328	34.3211378	NA	NA
TAOR-22-f-85625-1	eland	2023-04-22 09:00:00	2023	112	-18.8550315	34.3206818	NA	NA
TAOR-22-f-85625-1	eland	2023-04-22 08:30:00	2023	112	-18.8505403	34.3186208	NA	NA
TAOR-22-f-85625-1	eland	2023-04-22 08:00:00	2023	112	-18.8431301	34.3195879	NA	NA
TAOR-22-f-85625-1	eland	2023-04-22 07:30:00	2023	112	-18.8415134	34.319666	NA	NA
TAOR-22-f-85625-1	eland	2023-04-22 07:00:00	2023	112	-18.8382719	34.3175109	NA	NA
TAOR-22-f-85625-1	eland	2023-04-22 06:30:00	2023	112	-18.8382271	34.3174486	NA	NA
TAOR-22-f-85625-1	eland	2023-04-22 06:00:00	2023	112	-18.8384941	34.3166323	NA	NA
TAOR-22-f-85625-1	eland	2023-04-22 05:30:00	2023	112	-18.8385182	34.3088178	NA	NA
TAOR-22-f-85625-1	eland	2023-04-22 05:00:00	2023	112	-18.838613	34.307602	NA	NA
TAOR-22-f-85625-1	eland	2023-04-22 04:30:00	2023	112	-18.8386627	34.3073262	NA	NA
TAOR-22-f-85625-1	eland	2023-04-22 04:00:00	2023	112	-18.8385497	34.3070389	NA	NA
TAOR-22-f-85625-1	eland	2023-04-22 03:30:00	2023	112	-18.838264	34.3039723	NA	NA
TAOR-22-f-85625-1	eland	2023-04-22 03:00:00	2023	112	-18.8373722	34.3036394	NA	NA
TAOR-22-f-85625-1	eland	2023-04-22 02:30:00	2023	112	-18.8372864	34.3038496	NA	NA
TAOR-22-f-85625-1	eland	2023-04-22 02:00:00	2023	112	-18.8372864	34.3038496	NA	NA
TAOR-22-f-85625-1	eland	2023-04-22 01:30:00	2023	112	-18.837284	34.3038752	NA	NA
TAOR-22-f-85625-1	eland	2023-04-22 01:00:00	2023	112	-18.8372968	34.3037277	NA	NA
TAOR-22-f-85625-1	eland	2023-04-22 00:30:00	2023	112	-18.8375448	34.3035207	NA	NA
TAOR-22-f-85625-1	eland	2023-04-21 23:30:00	2023	111	-18.8386652	34.3038939	NA	NA
TAOR-22-f-85625-1	eland	2023-04-21 23:00:00	2023	111	-18.8391593	34.3083646	NA	NA
TAOR-22-f-85625-1	eland	2023-04-21 22:30:00	2023	111	-18.8390611	34.3084013	NA	NA
TAOR-22-f-85625-1	eland	2023-04-21 22:00:00	2023	111	-18.8392738	34.3080653	NA	NA
TAOR-22-f-85625-1	eland	2023-04-21 21:30:00	2023	111	-18.8396554	34.3082211	NA	NA
TAOR-22-f-85625-1	eland	2023-04-21 21:00:00	2023	111	-18.8398531	34.3087919	NA	NA
TAOR-22-f-85625-1	eland	2023-04-21 20:30:00	2023	111	-18.8398169	34.3086219	NA	NA
TAOR-22-f-85625-1	eland	2023-04-21 20:00:00	2023	111	-18.8403925	34.3090136	NA	NA
TAOR-22-f-85625-1	eland	2023-04-21 19:30:00	2023	111	-18.8413807	34.3098116	NA	NA
TAOR-22-f-85625-1	eland	2023-04-21 19:00:00	2023	111	-18.8418029	34.3099556	NA	NA
TAOR-22-f-85625-1	eland	2023-04-21 18:30:00	2023	111	-18.8421467	34.3100701	NA	NA
TAOR-22-f-85625-1	eland	2023-04-21 18:00:00	2023	111	-18.8469061	34.3147362	NA	NA
TAOR-22-f-85625-1	eland	2023-04-21 17:30:00	2023	111	-18.8505232	34.3174259	NA	NA
TAOR-22-f-85625-1	eland	2023-04-21 17:00:00	2023	111	-18.8437662	34.3172771	NA	NA
TAOR-22-f-85625-1	eland	2023-04-21 16:30:00	2023	111	-18.8396127	34.3203191	NA	NA
TAOR-22-f-85625-1	eland	2023-04-21 16:00:00	2023	111	-18.8398715	34.3223229	NA	NA
TAOR-22-f-85625-1	eland	2023-04-21 15:30:00	2023	111	-18.8453074	34.3233757	NA	NA
TAOR-22-f-85625-1	eland	2023-04-21 15:00:00	2023	111	-18.8441308	34.3214707	NA	NA
TAOR-22-f-85625-1	eland	2023-04-21 14:30:00	2023	111	-18.8434563	34.3214285	NA	NA
TAOR-22-f-85625-1	eland	2023-04-21 14:00:00	2023	111	-18.842742	34.3210364	NA	NA
TAOR-22-f-85625-1	eland	2023-04-21 13:30:00	2023	111	-18.8424785	34.321454	NA	NA
TAOR-22-f-85625-1	eland	2023-04-21 13:00:00	2023	111	-18.8418359	34.3214831	NA	NA
TAOR-22-f-85625-1	eland	2023-04-21 12:30:00	2023	111	-18.8416434	34.3216191	NA	NA
TAOR-22-f-85625-1	eland	2023-04-21 12:00:00	2023	111	-18.8409746	34.3220719	NA	NA
TAOR-22-f-85625-1	eland	2023-04-21 11:30:00	2023	111	-18.8426103	34.3207879	NA	NA
TAOR-22-f-85625-1	eland	2023-04-21 11:00:00	2023	111	-18.8426195	34.3207734	NA	NA
TAOR-22-f-85625-1	eland	2023-04-21 10:30:00	2023	111	-18.8424327	34.3205666	NA	NA
TAOR-22-f-85625-1	eland	2023-04-21 10:00:00	2023	111	-18.84271	34.3200718	NA	NA
TAOR-22-f-85625-1	eland	2023-04-21 09:30:00	2023	111	-18.8426187	34.3202093	NA	NA
TAOR-22-f-85625-1	eland	2023-04-21 09:00:00	2023	111	-18.842464	34.3204487	NA	NA
TAOR-22-f-85625-1	eland	2023-04-21 08:30:00	2023	111	-18.8457682	34.3239167	NA	NA
TAOR-22-f-85625-1	eland	2023-04-21 08:00:00	2023	111	-18.8524453	34.3220943	NA	NA
TAOR-22-f-85625-1	eland	2023-04-21 07:30:00	2023	111	-18.8531443	34.3208892	NA	NA
TAOR-22-f-85625-1	eland	2023-04-21 07:00:00	2023	111	-18.854076	34.320079	NA	NA
TAOR-22-f-85625-1	eland	2023-04-21 06:30:00	2023	111	-18.854403	34.3191486	NA	NA
TAOR-22-f-85625-1	eland	2023-04-21 06:00:00	2023	111	-18.8601773	34.3182281	NA	NA
TAOR-22-f-85625-1	eland	2023-04-21 05:30:00	2023	111	-18.8641311	34.3153057	NA	NA
TAOR-22-f-85625-1	eland	2023-04-21 05:00:00	2023	111	-18.8646926	34.3151682	NA	NA
TAOR-22-f-85625-1	eland	2023-04-21 04:30:00	2023	111	-18.8646954	34.3151818	NA	NA
TAOR-22-f-85625-1	eland	2023-04-21 04:00:00	2023	111	-18.8646491	34.315155	NA	NA
TAOR-22-f-85625-1	eland	2023-04-21 03:30:00	2023	111	-18.8646969	34.3151772	NA	NA
TAOR-22-f-85625-1	eland	2023-04-21 03:00:00	2023	111	-18.8646715	34.3151707	NA	NA
TAOR-22-f-85625-1	eland	2023-04-21 02:30:00	2023	111	-18.8654129	34.3147888	NA	NA
TAOR-22-f-85625-1	eland	2023-04-21 02:00:00	2023	111	-18.864656	34.3142173	NA	NA
TAOR-22-f-85625-1	eland	2023-04-21 01:30:00	2023	111	-18.8633247	34.3136358	NA	NA
TAOR-22-f-85625-1	eland	2023-04-21 01:00:00	2023	111	-18.8613907	34.3123151	NA	NA
TAOR-22-f-85625-1	eland	2023-04-21 00:30:00	2023	111	-18.861383	34.3123283	NA	NA
TAOR-22-f-85625-1	eland	2023-04-20 23:30:00	2023	110	-18.8613561	34.3123101	NA	NA
TAOR-22-f-85625-1	eland	2023-04-20 23:00:00	2023	110	-18.8613972	34.312318	NA	NA
TAOR-22-f-85625-1	eland	2023-04-20 22:30:00	2023	110	-18.8609819	34.3127637	NA	NA
TAOR-22-f-85625-1	eland	2023-04-20 22:00:00	2023	110	-18.8609387	34.3120349	NA	NA
TAOR-22-f-85625-1	eland	2023-04-20 21:30:00	2023	110	-18.8602367	34.3118995	NA	NA
TAOR-22-f-85625-1	eland	2023-04-20 21:00:00	2023	110	-18.8599319	34.3138074	NA	NA
TAOR-22-f-85625-1	eland	2023-04-20 20:30:00	2023	110	-18.8619328	34.3126157	NA	NA
TAOR-22-f-85625-1	eland	2023-04-20 20:00:00	2023	110	-18.8638813	34.3119014	NA	NA
TAOR-22-f-85625-1	eland	2023-04-20 19:30:00	2023	110	-18.8639155	34.3119324	NA	NA
TAOR-22-f-85625-1	eland	2023-04-20 19:00:00	2023	110	-18.8638951	34.3119171	NA	NA
TAOR-22-f-85625-1	eland	2023-04-20 18:30:00	2023	110	-18.8643554	34.3119852	NA	NA
TAOR-22-f-85625-1	eland	2023-04-20 18:00:00	2023	110	-18.865295	34.3125752	NA	NA
TAOR-22-f-85625-1	eland	2023-04-20 17:30:00	2023	110	-18.8649059	34.312157	NA	NA
TAOR-22-f-85625-1	eland	2023-04-20 17:00:00	2023	110	-18.8640794	34.3107328	NA	NA
TAOR-22-f-85625-1	eland	2023-04-20 16:30:00	2023	110	-18.8635013	34.3117067	NA	NA
TAOR-22-f-85625-1	eland	2023-04-20 16:00:00	2023	110	-18.8634918	34.311731	NA	NA
TAOR-22-f-85625-1	eland	2023-04-20 15:30:00	2023	110	-18.8625521	34.3122594	NA	NA
TAOR-22-f-85625-1	eland	2023-04-20 15:00:00	2023	110	-18.8625281	34.3140904	NA	NA
TAOR-22-f-85625-1	eland	2023-04-20 14:30:00	2023	110	-18.8615414	34.3210623	NA	NA
TAOR-22-f-85625-1	eland	2023-04-20 14:00:00	2023	110	-18.8681983	34.3239327	NA	NA
TAOR-22-f-85625-1	eland	2023-04-20 13:30:00	2023	110	-18.8703039	34.3246538	NA	NA
TAOR-22-f-85625-1	eland	2023-04-20 13:00:00	2023	110	-18.8703018	34.3246566	NA	NA
TAOR-22-f-85625-1	eland	2023-04-20 12:30:00	2023	110	-18.8607832	34.3243102	NA	NA
TAOR-22-f-85625-1	eland	2023-04-20 12:00:00	2023	110	-18.8607216	34.3243034	NA	NA
TAOR-22-f-85625-1	eland	2023-04-20 11:30:00	2023	110	-18.8609184	34.324367	NA	NA
[truncated: 129,174 more rows]
