# Supplementary material for: Ecology of community reassembly: Movements and diets of megafauna during a decade of restoration in Mozambique
Source: Ecology. 2026 Apr 12;107(4):e70386. doi: 10.1002/ecy.70386 (PMC13071350; doi:10.1002/ecy.70386)
Supplement: Supplementary file 1 — Data S1. [file ECY-107-e70386-s001.zip › Data_S1/Datasets_1-17/GPS-COLLAR-LOCATION-RECORDS_ELEPHANT.csv]

AnimalID	Species	Timestamp	Year	DayOfYear	Latitude	Longitude	HDOP	DOP
LOAF-15-m-7C59-1	elephant	2017-11-19 23:47:00	2017	323	-19.04368333	34.27143333	NA	NA
LOAF-15-m-7C59-1	elephant	2017-11-19 23:17:00	2017	323	-19.04218333	34.27538333	NA	NA
LOAF-15-m-7C59-1	elephant	2017-11-19 22:47:00	2017	323	-19.04181667	34.27538333	NA	NA
LOAF-15-m-7C59-1	elephant	2017-11-19 22:17:00	2017	323	-19.04196667	34.27583333	NA	NA
LOAF-15-m-7C59-1	elephant	2017-11-19 21:47:00	2017	323	-19.04308333	34.27476667	NA	NA
LOAF-15-m-7C59-1	elephant	2017-11-19 21:17:00	2017	323	-19.04318333	34.27475	NA	NA
LOAF-15-m-7C59-1	elephant	2017-11-19 20:47:00	2017	323	-19.04393333	34.27295	NA	NA
LOAF-15-m-7C59-1	elephant	2017-11-19 20:17:00	2017	323	-19.04355	34.27183333	NA	NA
LOAF-15-m-7C59-1	elephant	2017-11-19 19:47:00	2017	323	-19.04295	34.27011667	NA	NA
LOAF-15-m-7C59-1	elephant	2017-11-19 19:19:00	2017	323	-19.04056667	34.26603333	NA	NA
LOAF-15-m-7C59-1	elephant	2017-11-19 18:47:00	2017	323	-19.03723333	34.25918333	NA	NA
LOAF-15-m-7C59-1	elephant	2017-11-19 18:17:00	2017	323	-19.03506667	34.25711667	NA	NA
LOAF-15-m-7C59-1	elephant	2017-11-19 17:47:00	2017	323	-19.0337	34.25575	NA	NA
LOAF-15-m-7C59-1	elephant	2017-11-19 17:17:00	2017	323	-19.03178333	34.25428333	NA	NA
LOAF-15-m-7C59-1	elephant	2017-11-19 16:47:00	2017	323	-19.03051667	34.25161667	NA	NA
LOAF-15-m-7C59-1	elephant	2017-11-19 16:17:00	2017	323	-19.03066667	34.2501	NA	NA
LOAF-15-m-7C59-1	elephant	2017-11-19 15:47:00	2017	323	-19.02928333	34.25001667	NA	NA
LOAF-15-m-7C59-1	elephant	2017-11-19 15:16:00	2017	323	-19.02745	34.25011667	NA	NA
LOAF-15-m-7C59-1	elephant	2017-11-19 14:47:00	2017	323	-19.0254	34.24636667	NA	NA
LOAF-15-m-7C59-1	elephant	2017-11-19 14:17:00	2017	323	-19.02456667	34.24528333	NA	NA
LOAF-15-m-7C59-1	elephant	2017-11-19 13:46:00	2017	323	-19.02356667	34.24571667	NA	NA
LOAF-15-m-7C59-1	elephant	2017-11-19 13:17:00	2017	323	-19.0234	34.24595	NA	NA
LOAF-15-m-7C59-1	elephant	2017-11-19 12:47:00	2017	323	-19.02328333	34.24598333	NA	NA
LOAF-15-m-7C59-1	elephant	2017-11-19 12:17:00	2017	323	-19.02338333	34.24586667	NA	NA
LOAF-15-m-7C59-1	elephant	2017-11-19 11:46:00	2017	323	-19.0234	34.24583333	NA	NA
LOAF-15-m-7C59-1	elephant	2017-11-19 11:17:00	2017	323	-19.0234	34.24585	NA	NA
LOAF-15-m-7C59-1	elephant	2017-11-19 10:46:00	2017	323	-19.02145	34.24695	NA	NA
LOAF-15-m-7C59-1	elephant	2017-11-19 10:16:00	2017	323	-19.02013333	34.2486	NA	NA
LOAF-15-m-7C59-1	elephant	2017-11-19 09:46:00	2017	323	-19.02181667	34.25223333	NA	NA
LOAF-15-m-7C59-1	elephant	2017-11-19 09:16:00	2017	323	-19.02233333	34.25386667	NA	NA
LOAF-15-m-7C59-1	elephant	2017-11-19 08:46:00	2017	323	-19.0224	34.25386667	NA	NA
LOAF-15-m-7C59-1	elephant	2017-11-19 08:16:00	2017	323	-19.02228333	34.25393333	NA	NA
LOAF-15-m-7C59-1	elephant	2017-11-19 07:46:00	2017	323	-19.02278333	34.25468333	NA	NA
LOAF-15-m-7C59-1	elephant	2017-11-19 07:17:00	2017	323	-19.02401667	34.25665	NA	NA
LOAF-15-m-7C59-1	elephant	2017-11-19 06:46:00	2017	323	-19.02595	34.25866667	NA	NA
LOAF-15-m-7C59-1	elephant	2017-11-19 06:16:00	2017	323	-19.03261667	34.26633333	NA	NA
LOAF-15-m-7C59-1	elephant	2017-11-19 05:46:00	2017	323	-19.03425	34.26973333	NA	NA
LOAF-15-m-7C59-1	elephant	2017-11-19 05:16:00	2017	323	-19.03435	34.27195	NA	NA
LOAF-15-m-7C59-1	elephant	2017-11-19 04:46:00	2017	323	-19.0351	34.27713333	NA	NA
LOAF-15-m-7C59-1	elephant	2017-11-19 04:16:00	2017	323	-19.03505	34.27723333	NA	NA
LOAF-15-m-7C59-1	elephant	2017-11-19 03:46:00	2017	323	-19.0351	34.27708333	NA	NA
LOAF-15-m-7C59-1	elephant	2017-11-19 03:16:00	2017	323	-19.03805	34.28058333	NA	NA
LOAF-15-m-7C59-1	elephant	2017-11-19 02:46:00	2017	323	-19.03796667	34.28031667	NA	NA
LOAF-15-m-7C59-1	elephant	2017-11-19 02:16:00	2017	323	-19.03515	34.28365	NA	NA
LOAF-15-m-7C59-1	elephant	2017-11-19 01:46:00	2017	323	-19.03461667	34.28476667	NA	NA
LOAF-15-m-7C59-1	elephant	2017-11-19 01:16:00	2017	323	-19.03281667	34.28706667	NA	NA
LOAF-15-m-7C59-1	elephant	2017-11-19 00:46:00	2017	323	-19.02663333	34.29031667	NA	NA
LOAF-15-m-7C59-1	elephant	2017-11-19 00:16:00	2017	323	-19.02546667	34.29216667	NA	NA
LOAF-15-m-7C59-1	elephant	2017-11-18 23:46:00	2017	322	-19.02391667	34.29368333	NA	NA
LOAF-15-m-7C59-1	elephant	2017-11-18 23:16:00	2017	322	-19.02241667	34.29468333	NA	NA
LOAF-15-m-7C59-1	elephant	2017-11-18 22:46:00	2017	322	-19.02265	34.29728333	NA	NA
LOAF-15-m-7C59-1	elephant	2017-11-18 22:16:00	2017	322	-19.02276667	34.29928333	NA	NA
LOAF-15-m-7C59-1	elephant	2017-11-18 21:46:00	2017	322	-19.02035	34.29851667	NA	NA
LOAF-15-m-7C59-1	elephant	2017-11-18 21:16:00	2017	322	-19.02015	34.29813333	NA	NA
LOAF-15-m-7C59-1	elephant	2017-11-18 20:46:00	2017	322	-19.01793333	34.29475	NA	NA
LOAF-15-m-7C59-1	elephant	2017-11-18 20:16:00	2017	322	-19.01765	34.29433333	NA	NA
LOAF-15-m-7C59-1	elephant	2017-11-18 19:46:00	2017	322	-19.01643333	34.2933	NA	NA
LOAF-15-m-7C59-1	elephant	2017-11-18 19:15:00	2017	322	-19.01801667	34.29496667	NA	NA
LOAF-15-m-7C59-1	elephant	2017-11-18 18:46:00	2017	322	-19.01808333	34.2905	NA	NA
LOAF-15-m-7C59-1	elephant	2017-11-18 18:16:00	2017	322	-19.01851667	34.2878	NA	NA
LOAF-15-m-7C59-1	elephant	2017-11-18 17:45:00	2017	322	-19.01941667	34.28658333	NA	NA
LOAF-15-m-7C59-1	elephant	2017-11-18 17:16:00	2017	322	-19.02001667	34.28633333	NA	NA
LOAF-15-m-7C59-1	elephant	2017-11-18 16:46:00	2017	322	-19.01958333	34.28333333	NA	NA
LOAF-15-m-7C59-1	elephant	2017-11-18 16:16:00	2017	322	-19.02088333	34.27981667	NA	NA
LOAF-15-m-7C59-1	elephant	2017-11-18 15:46:00	2017	322	-19.0212	34.2714	NA	NA
LOAF-15-m-7C59-1	elephant	2017-11-18 15:15:00	2017	322	-19.01993333	34.25965	NA	NA
LOAF-15-m-7C59-1	elephant	2017-11-18 14:45:00	2017	322	-19.01803333	34.25206667	NA	NA
LOAF-15-m-7C59-1	elephant	2017-11-18 14:15:00	2017	322	-19.01785	34.25001667	NA	NA
LOAF-15-m-7C59-1	elephant	2017-11-18 13:45:00	2017	322	-19.01636667	34.24888333	NA	NA
LOAF-15-m-7C59-1	elephant	2017-11-18 13:15:00	2017	322	-19.01568333	34.24835	NA	NA
LOAF-15-m-7C59-1	elephant	2017-11-18 12:45:00	2017	322	-19.0158	34.2475	NA	NA
LOAF-15-m-7C59-1	elephant	2017-11-18 12:16:00	2017	322	-19.0157	34.24585	NA	NA
LOAF-15-m-7C59-1	elephant	2017-11-18 11:45:00	2017	322	-19.01501667	34.24575	NA	NA
LOAF-15-m-7C59-1	elephant	2017-11-18 11:15:00	2017	322	-19.01391667	34.24508333	NA	NA
LOAF-15-m-7C59-1	elephant	2017-11-18 10:45:00	2017	322	-19.01363333	34.245	NA	NA
LOAF-15-m-7C59-1	elephant	2017-11-18 10:15:00	2017	322	-19.01363333	34.245	NA	NA
LOAF-15-m-7C59-1	elephant	2017-11-18 09:45:00	2017	322	-19.01365	34.24498333	NA	NA
LOAF-15-m-7C59-1	elephant	2017-11-18 09:15:00	2017	322	-19.01356667	34.24496667	NA	NA
LOAF-15-m-7C59-1	elephant	2017-11-18 08:45:00	2017	322	-19.0133	34.24508333	NA	NA
LOAF-15-m-7C59-1	elephant	2017-11-18 08:15:00	2017	322	-19.01325	34.24555	NA	NA
LOAF-15-m-7C59-1	elephant	2017-11-18 07:45:00	2017	322	-19.01308333	34.2477	NA	NA
LOAF-15-m-7C59-1	elephant	2017-11-18 07:15:00	2017	322	-19.0137	34.2483	NA	NA
LOAF-15-m-7C59-1	elephant	2017-11-18 06:45:00	2017	322	-19.01471667	34.25048333	NA	NA
LOAF-15-m-7C59-1	elephant	2017-11-18 06:15:00	2017	322	-19.0168	34.2539	NA	NA
LOAF-15-m-7C59-1	elephant	2017-11-18 05:45:00	2017	322	-19.02178333	34.25868333	NA	NA
LOAF-15-m-7C59-1	elephant	2017-11-18 05:15:00	2017	322	-19.03105	34.26136667	NA	NA
LOAF-15-m-7C59-1	elephant	2017-11-18 04:45:00	2017	322	-19.04213333	34.27076667	NA	NA
LOAF-15-m-7C59-1	elephant	2017-11-18 04:15:00	2017	322	-19.04231667	34.2711	NA	NA
LOAF-15-m-7C59-1	elephant	2017-11-18 03:45:00	2017	322	-19.0426	34.27088333	NA	NA
LOAF-15-m-7C59-1	elephant	2017-11-18 03:15:00	2017	322	-19.0426	34.27085	NA	NA
LOAF-15-m-7C59-1	elephant	2017-11-18 02:45:00	2017	322	-19.04263333	34.27086667	NA	NA
LOAF-15-m-7C59-1	elephant	2017-11-18 02:15:00	2017	322	-19.0426	34.27085	NA	NA
LOAF-15-m-7C59-1	elephant	2017-11-18 01:45:00	2017	322	-19.04263333	34.27085	NA	NA
LOAF-15-m-7C59-1	elephant	2017-11-18 01:15:00	2017	322	-19.04263333	34.27083333	NA	NA
LOAF-15-m-7C59-1	elephant	2017-11-18 00:45:00	2017	322	-19.04266667	34.27083333	NA	NA
LOAF-15-m-7C59-1	elephant	2017-11-18 00:15:00	2017	322	-19.04265	34.27081667	NA	NA
LOAF-15-m-7C59-1	elephant	2017-11-17 23:45:00	2017	321	-19.0436	34.27146667	NA	NA
LOAF-15-m-7C59-1	elephant	2017-11-17 23:15:00	2017	321	-19.04356667	34.27145	NA	NA
LOAF-15-m-7C59-1	elephant	2017-11-17 22:45:00	2017	321	-19.04356667	34.27143333	NA	NA
LOAF-15-m-7C59-1	elephant	2017-11-17 22:14:00	2017	321	-19.04353333	34.27148333	NA	NA
LOAF-15-m-7C59-1	elephant	2017-11-17 21:45:00	2017	321	-19.04363333	34.27151667	NA	NA
LOAF-15-m-7C59-1	elephant	2017-11-17 21:14:00	2017	321	-19.04393333	34.27326667	NA	NA
LOAF-15-m-7C59-1	elephant	2017-11-17 20:45:00	2017	321	-19.04405	34.27341667	NA	NA
LOAF-15-m-7C59-1	elephant	2017-11-17 20:15:00	2017	321	-19.04423333	34.27305	NA	NA
LOAF-15-m-7C59-1	elephant	2017-11-17 19:45:00	2017	321	-19.04525	34.27256667	NA	NA
LOAF-15-m-7C59-1	elephant	2017-11-17 19:14:00	2017	321	-19.04666667	34.27135	NA	NA
LOAF-15-m-7C59-1	elephant	2017-11-17 18:44:00	2017	321	-19.04936667	34.2711	NA	NA
LOAF-15-m-7C59-1	elephant	2017-11-17 18:14:00	2017	321	-19.051	34.27023333	NA	NA
LOAF-15-m-7C59-1	elephant	2017-11-17 17:44:00	2017	321	-19.05168333	34.26878333	NA	NA
LOAF-15-m-7C59-1	elephant	2017-11-17 17:14:00	2017	321	-19.05066667	34.26811667	NA	NA
LOAF-15-m-7C59-1	elephant	2017-11-17 16:44:00	2017	321	-19.05065	34.26868333	NA	NA
LOAF-15-m-7C59-1	elephant	2017-11-17 16:14:00	2017	321	-19.05096667	34.2685	NA	NA
LOAF-15-m-7C59-1	elephant	2017-11-17 15:44:00	2017	321	-19.05185	34.26776667	NA	NA
LOAF-15-m-7C59-1	elephant	2017-11-17 15:14:00	2017	321	-19.04771667	34.26421667	NA	NA
LOAF-15-m-7C59-1	elephant	2017-11-17 14:44:00	2017	321	-19.047	34.26051667	NA	NA
LOAF-15-m-7C59-1	elephant	2017-11-17 14:15:00	2017	321	-19.0466	34.24846667	NA	NA
LOAF-15-m-7C59-1	elephant	2017-11-17 13:44:00	2017	321	-19.04353333	34.24428333	NA	NA
LOAF-15-m-7C59-1	elephant	2017-11-17 13:14:00	2017	321	-19.03965	34.24333333	NA	NA
LOAF-15-m-7C59-1	elephant	2017-11-17 12:44:00	2017	321	-19.03885	34.24206667	NA	NA
LOAF-15-m-7C59-1	elephant	2017-11-17 12:14:00	2017	321	-19.03913333	34.24065	NA	NA
LOAF-15-m-7C59-1	elephant	2017-11-17 11:45:00	2017	321	-19.03865	34.23575	NA	NA
LOAF-15-m-7C59-1	elephant	2017-11-17 11:15:00	2017	321	-19.03233333	34.23073333	NA	NA
LOAF-15-m-7C59-1	elephant	2017-11-17 10:44:00	2017	321	-19.03006667	34.2319	NA	NA
LOAF-15-m-7C59-1	elephant	2017-11-17 10:14:00	2017	321	-19.03	34.23188333	NA	NA
LOAF-15-m-7C59-1	elephant	2017-11-17 09:44:00	2017	321	-19.03008333	34.23206667	NA	NA
LOAF-15-m-7C59-1	elephant	2017-11-17 09:14:00	2017	321	-19.03008333	34.23091667	NA	NA
LOAF-15-m-7C59-1	elephant	2017-11-17 08:44:00	2017	321	-19.02785	34.22698333	NA	NA
LOAF-15-m-7C59-1	elephant	2017-11-17 08:14:00	2017	321	-19.02786667	34.22698333	NA	NA
LOAF-15-m-7C59-1	elephant	2017-11-17 07:44:00	2017	321	-19.02366667	34.23053333	NA	NA
LOAF-15-m-7C59-1	elephant	2017-11-17 07:14:00	2017	321	-19.02688333	34.2327	NA	NA
LOAF-15-m-7C59-1	elephant	2017-11-17 06:44:00	2017	321	-19.03181667	34.23665	NA	NA
LOAF-15-m-7C59-1	elephant	2017-11-17 06:14:00	2017	321	-19.03446667	34.24195	NA	NA
LOAF-15-m-7C59-1	elephant	2017-11-17 05:44:00	2017	321	-19.03488333	34.2469	NA	NA
LOAF-15-m-7C59-1	elephant	2017-11-17 05:14:00	2017	321	-19.03946667	34.25443333	NA	NA
LOAF-15-m-7C59-1	elephant	2017-11-17 04:44:00	2017	321	-19.04036667	34.25723333	NA	NA
LOAF-15-m-7C59-1	elephant	2017-11-17 04:14:00	2017	321	-19.04061667	34.25771667	NA	NA
LOAF-15-m-7C59-1	elephant	2017-11-17 03:44:00	2017	321	-19.03895	34.25991667	NA	NA
LOAF-15-m-7C59-1	elephant	2017-11-17 03:14:00	2017	321	-19.03698333	34.26268333	NA	NA
LOAF-15-m-7C59-1	elephant	2017-11-17 02:44:00	2017	321	-19.03701667	34.26278333	NA	NA
LOAF-15-m-7C59-1	elephant	2017-11-17 02:14:00	2017	321	-19.037	34.26428333	NA	NA
LOAF-15-m-7C59-1	elephant	2017-11-17 01:44:00	2017	321	-19.03775	34.26638333	NA	NA
LOAF-15-m-7C59-1	elephant	2017-11-17 01:13:00	2017	321	-19.03905	34.26771667	NA	NA
LOAF-15-m-7C59-1	elephant	2017-11-17 00:44:00	2017	321	-19.04128333	34.26938333	NA	NA
LOAF-15-m-7C59-1	elephant	2017-11-17 00:14:00	2017	321	-19.04406667	34.27263333	NA	NA
LOAF-15-m-7C59-1	elephant	2017-11-16 23:44:00	2017	320	-19.04493333	34.27258333	NA	NA
LOAF-15-m-7C59-1	elephant	2017-11-16 23:14:00	2017	320	-19.04563333	34.27208333	NA	NA
LOAF-15-m-7C59-1	elephant	2017-11-16 22:43:00	2017	320	-19.0483	34.2708	NA	NA
LOAF-15-m-7C59-1	elephant	2017-11-16 22:13:00	2017	320	-19.04905	34.27066667	NA	NA
LOAF-15-m-7C59-1	elephant	2017-11-16 21:43:00	2017	320	-19.04975	34.27051667	NA	NA
LOAF-15-m-7C59-1	elephant	2017-11-16 21:13:00	2017	320	-19.04975	34.27041667	NA	NA
LOAF-15-m-7C59-1	elephant	2017-11-16 20:43:00	2017	320	-19.04975	34.27041667	NA	NA
LOAF-15-m-7C59-1	elephant	2017-11-16 20:13:00	2017	320	-19.04973333	34.27041667	NA	NA
LOAF-15-m-7C59-1	elephant	2017-11-16 19:43:00	2017	320	-19.04973333	34.27041667	NA	NA
LOAF-15-m-7C59-1	elephant	2017-11-16 19:13:00	2017	320	-19.05023333	34.27026667	NA	NA
LOAF-15-m-7C59-1	elephant	2017-11-16 18:43:00	2017	320	-19.05188333	34.26933333	NA	NA
LOAF-15-m-7C59-1	elephant	2017-11-16 18:13:00	2017	320	-19.05186667	34.26878333	NA	NA
LOAF-15-m-7C59-1	elephant	2017-11-16 17:43:00	2017	320	-19.0501	34.26605	NA	NA
LOAF-15-m-7C59-1	elephant	2017-11-16 17:13:00	2017	320	-19.0445	34.26736667	NA	NA
LOAF-15-m-7C59-1	elephant	2017-11-16 16:44:00	2017	320	-19.04078333	34.26585	NA	NA
LOAF-15-m-7C59-1	elephant	2017-11-16 16:13:00	2017	320	-19.03146667	34.25948333	NA	NA
LOAF-15-m-7C59-1	elephant	2017-11-16 15:43:00	2017	320	-19.0189	34.256	NA	NA
LOAF-15-m-7C59-1	elephant	2017-11-16 15:13:00	2017	320	-19.00828333	34.25816667	NA	NA
LOAF-15-m-7C59-1	elephant	2017-11-16 14:43:00	2017	320	-19.00526667	34.25996667	NA	NA
LOAF-15-m-7C59-1	elephant	2017-11-16 14:13:00	2017	320	-19.00446667	34.26006667	NA	NA
LOAF-15-m-7C59-1	elephant	2017-11-16 13:43:00	2017	320	-19.00451667	34.2601	NA	NA
LOAF-15-m-7C59-1	elephant	2017-11-16 13:13:00	2017	320	-19.00368333	34.2592	NA	NA
LOAF-15-m-7C59-1	elephant	2017-11-16 12:43:00	2017	320	-19.0033	34.25785	NA	NA
LOAF-15-m-7C59-1	elephant	2017-11-16 12:13:00	2017	320	-18.99658333	34.25716667	NA	NA
LOAF-15-m-7C59-1	elephant	2017-11-16 11:43:00	2017	320	-18.99611667	34.25786667	NA	NA
LOAF-15-m-7C59-1	elephant	2017-11-16 11:13:00	2017	320	-18.9961	34.25791667	NA	NA
LOAF-15-m-7C59-1	elephant	2017-11-16 10:43:00	2017	320	-18.99531667	34.2538	NA	NA
LOAF-15-m-7C59-1	elephant	2017-11-16 10:13:00	2017	320	-18.99475	34.25368333	NA	NA
LOAF-15-m-7C59-1	elephant	2017-11-16 09:43:00	2017	320	-18.99476667	34.25368333	NA	NA
LOAF-15-m-7C59-1	elephant	2017-11-16 09:13:00	2017	320	-18.99435	34.25355	NA	NA
LOAF-15-m-7C59-1	elephant	2017-11-16 08:43:00	2017	320	-18.99368333	34.24975	NA	NA
LOAF-15-m-7C59-1	elephant	2017-11-16 08:13:00	2017	320	-18.99761667	34.23905	NA	NA
LOAF-15-m-7C59-1	elephant	2017-11-16 07:43:00	2017	320	-18.99628333	34.24061667	NA	NA
LOAF-15-m-7C59-1	elephant	2017-11-16 07:13:00	2017	320	-18.99411667	34.24408333	NA	NA
LOAF-15-m-7C59-1	elephant	2017-11-16 06:42:00	2017	320	-18.99716667	34.24925	NA	NA
LOAF-15-m-7C59-1	elephant	2017-11-16 06:12:00	2017	320	-18.99571667	34.25331667	NA	NA
LOAF-15-m-7C59-1	elephant	2017-11-16 05:43:00	2017	320	-18.99525	34.25666667	NA	NA
LOAF-15-m-7C59-1	elephant	2017-11-16 05:13:00	2017	320	-18.99931667	34.25926667	NA	NA
LOAF-15-m-7C59-1	elephant	2017-11-16 04:43:00	2017	320	-19.0031	34.26401667	NA	NA
LOAF-15-m-7C59-1	elephant	2017-11-16 04:13:00	2017	320	-19.00883333	34.27118333	NA	NA
LOAF-15-m-7C59-1	elephant	2017-11-16 03:43:00	2017	320	-19.00835	34.2786	NA	NA
LOAF-15-m-7C59-1	elephant	2017-11-16 03:13:00	2017	320	-19.00828333	34.28058333	NA	NA
LOAF-15-m-7C59-1	elephant	2017-11-16 02:43:00	2017	320	-19.00721667	34.28581667	NA	NA
LOAF-15-m-7C59-1	elephant	2017-11-16 02:12:00	2017	320	-19.01218333	34.29271667	NA	NA
LOAF-15-m-7C59-1	elephant	2017-11-16 01:42:00	2017	320	-19.01551667	34.29511667	NA	NA
LOAF-15-m-7C59-1	elephant	2017-11-16 01:12:00	2017	320	-19.01941667	34.29461667	NA	NA
LOAF-15-m-7C59-1	elephant	2017-11-16 00:42:00	2017	320	-19.02136667	34.29518333	NA	NA
LOAF-15-m-7C59-1	elephant	2017-11-16 00:12:00	2017	320	-19.02405	34.2954	NA	NA
LOAF-15-m-7C59-1	elephant	2017-11-15 23:42:00	2017	319	-19.02445	34.29513333	NA	NA
LOAF-15-m-7C59-1	elephant	2017-11-15 23:12:00	2017	319	-19.0271	34.29715	NA	NA
LOAF-15-m-7C59-1	elephant	2017-11-15 22:42:00	2017	319	-19.0303	34.29146667	NA	NA
LOAF-15-m-7C59-1	elephant	2017-11-15 22:12:00	2017	319	-19.03356667	34.29081667	NA	NA
LOAF-15-m-7C59-1	elephant	2017-11-15 21:42:00	2017	319	-19.0343	34.28758333	NA	NA
LOAF-15-m-7C59-1	elephant	2017-11-15 21:12:00	2017	319	-19.0303	34.28361667	NA	NA
LOAF-15-m-7C59-1	elephant	2017-11-15 20:42:00	2017	319	-19.03095	34.28301667	NA	NA
LOAF-15-m-7C59-1	elephant	2017-11-15 20:12:00	2017	319	-19.03215	34.28131667	NA	NA
LOAF-15-m-7C59-1	elephant	2017-11-15 19:42:00	2017	319	-19.03211667	34.28133333	NA	NA
LOAF-15-m-7C59-1	elephant	2017-11-15 19:12:00	2017	319	-19.03213333	34.28131667	NA	NA
LOAF-15-m-7C59-1	elephant	2017-11-15 18:42:00	2017	319	-19.03211667	34.28128333	NA	NA
LOAF-15-m-7C59-1	elephant	2017-11-15 18:12:00	2017	319	-19.03206667	34.28121667	NA	NA
LOAF-15-m-7C59-1	elephant	2017-11-15 17:42:00	2017	319	-19.03153333	34.28108333	NA	NA
LOAF-15-m-7C59-1	elephant	2017-11-15 17:12:00	2017	319	-19.03008333	34.2813	NA	NA
LOAF-15-m-7C59-1	elephant	2017-11-15 16:42:00	2017	319	-19.02841667	34.28113333	NA	NA
LOAF-15-m-7C59-1	elephant	2017-11-15 16:12:00	2017	319	-19.02773333	34.27943333	NA	NA
LOAF-15-m-7C59-1	elephant	2017-11-15 15:42:00	2017	319	-19.02796667	34.27815	NA	NA
LOAF-15-m-7C59-1	elephant	2017-11-15 15:12:00	2017	319	-19.02906667	34.27173333	NA	NA
LOAF-15-m-7C59-1	elephant	2017-11-15 14:42:00	2017	319	-19.02951667	34.26783333	NA	NA
LOAF-15-m-7C59-1	elephant	2017-11-15 14:12:00	2017	319	-19.02703333	34.2642	NA	NA
LOAF-15-m-7C59-1	elephant	2017-11-15 13:42:00	2017	319	-19.02523333	34.26005	NA	NA
LOAF-15-m-7C59-1	elephant	2017-11-15 13:12:00	2017	319	-19.01915	34.25426667	NA	NA
LOAF-15-m-7C59-1	elephant	2017-11-15 12:42:00	2017	319	-19.01796667	34.25371667	NA	NA
LOAF-15-m-7C59-1	elephant	2017-11-15 12:12:00	2017	319	-19.01486667	34.2528	NA	NA
LOAF-15-m-7C59-1	elephant	2017-11-15 11:42:00	2017	319	-19.01123333	34.25346667	NA	NA
LOAF-15-m-7C59-1	elephant	2017-11-15 11:12:00	2017	319	-19.01018333	34.25188333	NA	NA
LOAF-15-m-7C59-1	elephant	2017-11-15 10:42:00	2017	319	-19.01023333	34.25183333	NA	NA
LOAF-15-m-7C59-1	elephant	2017-11-15 10:11:00	2017	319	-19.0102	34.25188333	NA	NA
LOAF-15-m-7C59-1	elephant	2017-11-15 09:42:00	2017	319	-19.01025	34.25188333	NA	NA
LOAF-15-m-7C59-1	elephant	2017-11-15 09:12:00	2017	319	-19.01023333	34.25188333	NA	NA
LOAF-15-m-7C59-1	elephant	2017-11-15 08:41:00	2017	319	-19.01023333	34.25181667	NA	NA
LOAF-15-m-7C59-1	elephant	2017-11-15 08:12:00	2017	319	-19.00711667	34.25983333	NA	NA
LOAF-15-m-7C59-1	elephant	2017-11-15 07:42:00	2017	319	-19.00683333	34.26066667	NA	NA
LOAF-15-m-7C59-1	elephant	2017-11-15 07:12:00	2017	319	-19.00621667	34.26133333	NA	NA
LOAF-15-m-7C59-1	elephant	2017-11-15 06:42:00	2017	319	-19.00048333	34.27608333	NA	NA
LOAF-15-m-7C59-1	elephant	2017-11-15 06:12:00	2017	319	-18.98978333	34.29205	NA	NA
LOAF-15-m-7C59-1	elephant	2017-11-15 05:41:00	2017	319	-18.98745	34.29806667	NA	NA
LOAF-15-m-7C59-1	elephant	2017-11-15 05:12:00	2017	319	-18.97876667	34.3023	NA	NA
LOAF-15-m-7C59-1	elephant	2017-11-15 04:41:00	2017	319	-18.98333333	34.3197	NA	NA
LOAF-15-m-7C59-1	elephant	2017-11-15 04:11:00	2017	319	-18.9956	34.3203	NA	NA
LOAF-15-m-7C59-1	elephant	2017-11-15 03:41:00	2017	319	-19.004	34.31745	NA	NA
LOAF-15-m-7C59-1	elephant	2017-11-15 03:11:00	2017	319	-19.01163333	34.31295	NA	NA
LOAF-15-m-7C59-1	elephant	2017-11-15 02:41:00	2017	319	-19.01176667	34.31298333	NA	NA
LOAF-15-m-7C59-1	elephant	2017-11-15 02:13:00	2017	319	-19.01233333	34.31088333	NA	NA
LOAF-15-m-7C59-1	elephant	2017-11-15 01:41:00	2017	319	-19.01488333	34.30953333	NA	NA
LOAF-15-m-7C59-1	elephant	2017-11-15 01:11:00	2017	319	-19.01521667	34.31005	NA	NA
LOAF-15-m-7C59-1	elephant	2017-11-15 00:41:00	2017	319	-19.01611667	34.30821667	NA	NA
LOAF-15-m-7C59-1	elephant	2017-11-15 00:11:00	2017	319	-19.01663333	34.3057	NA	NA
LOAF-15-m-7C59-1	elephant	2017-11-14 23:41:00	2017	318	-19.01873333	34.30545	NA	NA
LOAF-15-m-7C59-1	elephant	2017-11-14 23:11:00	2017	318	-19.01971667	34.3048	NA	NA
LOAF-15-m-7C59-1	elephant	2017-11-14 22:41:00	2017	318	-19.02123333	34.30516667	NA	NA
LOAF-15-m-7C59-1	elephant	2017-11-14 22:11:00	2017	318	-19.02241667	34.30276667	NA	NA
LOAF-15-m-7C59-1	elephant	2017-11-14 21:42:00	2017	318	-19.01958333	34.30115	NA	NA
LOAF-15-m-7C59-1	elephant	2017-11-14 21:11:00	2017	318	-19.02035	34.29908333	NA	NA
LOAF-15-m-7C59-1	elephant	2017-11-14 20:41:00	2017	318	-19.02043333	34.29858333	NA	NA
LOAF-15-m-7C59-1	elephant	2017-11-14 20:12:00	2017	318	-19.02028333	34.29823333	NA	NA
LOAF-15-m-7C59-1	elephant	2017-11-14 19:41:00	2017	318	-19.01788333	34.29735	NA	NA
LOAF-15-m-7C59-1	elephant	2017-11-14 19:11:00	2017	318	-19.01351667	34.29586667	NA	NA
LOAF-15-m-7C59-1	elephant	2017-11-14 18:41:00	2017	318	-19.013	34.29416667	NA	NA
LOAF-15-m-7C59-1	elephant	2017-11-14 18:11:00	2017	318	-19.01155	34.29091667	NA	NA
LOAF-15-m-7C59-1	elephant	2017-11-14 17:41:00	2017	318	-19.01168333	34.28906667	NA	NA
LOAF-15-m-7C59-1	elephant	2017-11-14 17:11:00	2017	318	-19.01265	34.28738333	NA	NA
LOAF-15-m-7C59-1	elephant	2017-11-14 16:11:00	2017	318	-19.01503333	34.26555	NA	NA
LOAF-15-m-7C59-1	elephant	2017-11-14 15:41:00	2017	318	-19.00963333	34.25831667	NA	NA
LOAF-15-m-7C59-1	elephant	2017-11-14 15:11:00	2017	318	-19.00598333	34.25503333	NA	NA
LOAF-15-m-7C59-1	elephant	2017-11-14 14:41:00	2017	318	-19.00441667	34.25443333	NA	NA
LOAF-15-m-7C59-1	elephant	2017-11-14 14:10:00	2017	318	-19.00286667	34.25438333	NA	NA
LOAF-15-m-7C59-1	elephant	2017-11-14 13:40:00	2017	318	-19.00145	34.25278333	NA	NA
LOAF-15-m-7C59-1	elephant	2017-11-14 13:11:00	2017	318	-19.00028333	34.25111667	NA	NA
LOAF-15-m-7C59-1	elephant	2017-11-14 12:40:00	2017	318	-18.99815	34.24991667	NA	NA
LOAF-15-m-7C59-1	elephant	2017-11-14 12:11:00	2017	318	-18.99815	34.25051667	NA	NA
LOAF-15-m-7C59-1	elephant	2017-11-14 11:41:00	2017	318	-18.99695	34.25171667	NA	NA
LOAF-15-m-7C59-1	elephant	2017-11-14 11:11:00	2017	318	-18.99505	34.25228333	NA	NA
LOAF-15-m-7C59-1	elephant	2017-11-14 10:40:00	2017	318	-18.99506667	34.25223333	NA	NA
LOAF-15-m-7C59-1	elephant	2017-11-14 10:10:00	2017	318	-18.99541667	34.25261667	NA	NA
LOAF-15-m-7C59-1	elephant	2017-11-14 09:40:00	2017	318	-18.99596667	34.2527	NA	NA
LOAF-15-m-7C59-1	elephant	2017-11-14 09:10:00	2017	318	-18.99661667	34.25531667	NA	NA
LOAF-15-m-7C59-1	elephant	2017-11-14 08:40:00	2017	318	-19.00148333	34.25591667	NA	NA
LOAF-15-m-7C59-1	elephant	2017-11-14 08:10:00	2017	318	-19.00483333	34.25338333	NA	NA
LOAF-15-m-7C59-1	elephant	2017-11-14 07:40:00	2017	318	-19.00715	34.25506667	NA	NA
LOAF-15-m-7C59-1	elephant	2017-11-14 07:10:00	2017	318	-19.00686667	34.25376667	NA	NA
LOAF-15-m-7C59-1	elephant	2017-11-14 06:40:00	2017	318	-19.00651667	34.25595	NA	NA
LOAF-15-m-7C59-1	elephant	2017-11-14 06:10:00	2017	318	-19.00843333	34.26031667	NA	NA
LOAF-15-m-7C59-1	elephant	2017-11-14 05:40:00	2017	318	-19.01268333	34.26635	NA	NA
LOAF-15-m-7C59-1	elephant	2017-11-14 05:10:00	2017	318	-19.02238333	34.2664	NA	NA
LOAF-15-m-7C59-1	elephant	2017-11-14 04:40:00	2017	318	-19.03408333	34.2663	NA	NA
LOAF-15-m-7C59-1	elephant	2017-11-14 04:10:00	2017	318	-19.03663333	34.26741667	NA	NA
LOAF-15-m-7C59-1	elephant	2017-11-14 03:40:00	2017	318	-19.03835	34.26823333	NA	NA
LOAF-15-m-7C59-1	elephant	2017-11-14 03:10:00	2017	318	-19.03845	34.26825	NA	NA
LOAF-15-m-7C59-1	elephant	2017-11-14 02:40:00	2017	318	-19.03843333	34.26825	NA	NA
LOAF-15-m-7C59-1	elephant	2017-11-14 02:10:00	2017	318	-19.03846667	34.26825	NA	NA
LOAF-15-m-7C59-1	elephant	2017-11-14 01:40:00	2017	318	-19.03845	34.26828333	NA	NA
LOAF-15-m-7C59-1	elephant	2017-11-14 01:10:00	2017	318	-19.03845	34.26828333	NA	NA
LOAF-15-m-7C59-1	elephant	2017-11-14 00:40:00	2017	318	-19.03845	34.26828333	NA	NA
LOAF-15-m-7C59-1	elephant	2017-11-14 00:10:00	2017	318	-19.03845	34.26826667	NA	NA
LOAF-15-m-7C59-1	elephant	2017-11-13 23:40:00	2017	317	-19.0399	34.26933333	NA	NA
LOAF-15-m-7C59-1	elephant	2017-11-13 23:10:00	2017	317	-19.04023333	34.26948333	NA	NA
LOAF-15-m-7C59-1	elephant	2017-11-13 22:40:00	2017	317	-19.04026667	34.26941667	NA	NA
LOAF-15-m-7C59-1	elephant	2017-11-13 22:10:00	2017	317	-19.04031667	34.26935	NA	NA
LOAF-15-m-7C59-1	elephant	2017-11-13 21:40:00	2017	317	-19.04336667	34.27016667	NA	NA
LOAF-15-m-7C59-1	elephant	2017-11-13 21:10:00	2017	317	-19.04368333	34.27071667	NA	NA
LOAF-15-m-7C59-1	elephant	2017-11-13 20:40:00	2017	317	-19.04428333	34.26933333	NA	NA
LOAF-15-m-7C59-1	elephant	2017-11-13 20:10:00	2017	317	-19.04525	34.26858333	NA	NA
LOAF-15-m-7C59-1	elephant	2017-11-13 19:40:00	2017	317	-19.04563333	34.26828333	NA	NA
LOAF-15-m-7C59-1	elephant	2017-11-13 19:10:00	2017	317	-19.04843333	34.26953333	NA	NA
LOAF-15-m-7C59-1	elephant	2017-11-13 18:40:00	2017	317	-19.04911667	34.26973333	NA	NA
LOAF-15-m-7C59-1	elephant	2017-11-13 18:09:00	2017	317	-19.04961667	34.26928333	NA	NA
LOAF-15-m-7C59-1	elephant	2017-11-13 17:40:00	2017	317	-19.04996667	34.26898333	NA	NA
LOAF-15-m-7C59-1	elephant	2017-11-13 17:11:00	2017	317	-19.05036667	34.26716667	NA	NA
LOAF-15-m-7C59-1	elephant	2017-11-13 16:39:00	2017	317	-19.05106667	34.26571667	NA	NA
LOAF-15-m-7C59-1	elephant	2017-11-13 16:09:00	2017	317	-19.04391667	34.26288333	NA	NA
LOAF-15-m-7C59-1	elephant	2017-11-13 15:40:00	2017	317	-19.03961667	34.26023333	NA	NA
LOAF-15-m-7C59-1	elephant	2017-11-13 15:10:00	2017	317	-19.02993333	34.26018333	NA	NA
LOAF-15-m-7C59-1	elephant	2017-11-13 14:40:00	2017	317	-19.02243333	34.25595	NA	NA
LOAF-15-m-7C59-1	elephant	2017-11-13 14:10:00	2017	317	-19.01835	34.25105	NA	NA
LOAF-15-m-7C59-1	elephant	2017-11-13 13:39:00	2017	317	-19.01726667	34.24858333	NA	NA
LOAF-15-m-7C59-1	elephant	2017-11-13 13:09:00	2017	317	-19.01593333	34.24771667	NA	NA
LOAF-15-m-7C59-1	elephant	2017-11-13 12:39:00	2017	317	-19.01555	34.246	NA	NA
LOAF-15-m-7C59-1	elephant	2017-11-13 12:09:00	2017	317	-19.0156	34.24475	NA	NA
LOAF-15-m-7C59-1	elephant	2017-11-13 11:39:00	2017	317	-19.0157	34.24465	NA	NA
LOAF-15-m-7C59-1	elephant	2017-11-13 11:09:00	2017	317	-19.0157	34.24468333	NA	NA
LOAF-15-m-7C59-1	elephant	2017-11-13 10:39:00	2017	317	-19.01541667	34.2448	NA	NA
LOAF-15-m-7C59-1	elephant	2017-11-13 10:09:00	2017	317	-19.01543333	34.24538333	NA	NA
LOAF-15-m-7C59-1	elephant	2017-11-13 09:39:00	2017	317	-19.01543333	34.24536667	NA	NA
LOAF-15-m-7C59-1	elephant	2017-11-13 09:10:00	2017	317	-19.01541667	34.24543333	NA	NA
LOAF-15-m-7C59-1	elephant	2017-11-13 08:39:00	2017	317	-19.01546667	34.2454	NA	NA
LOAF-15-m-7C59-1	elephant	2017-11-13 08:09:00	2017	317	-19.01543333	34.24545	NA	NA
LOAF-15-m-7C59-1	elephant	2017-11-13 07:39:00	2017	317	-19.0144	34.24613333	NA	NA
LOAF-15-m-7C59-1	elephant	2017-11-13 07:09:00	2017	317	-19.01336667	34.24536667	NA	NA
LOAF-15-m-7C59-1	elephant	2017-11-13 06:39:00	2017	317	-19.01245	34.24515	NA	NA
LOAF-15-m-7C59-1	elephant	2017-11-13 06:09:00	2017	317	-19.01413333	34.25123333	NA	NA
LOAF-15-m-7C59-1	elephant	2017-11-13 05:39:00	2017	317	-19.02335	34.2579	NA	NA
LOAF-15-m-7C59-1	elephant	2017-11-13 05:11:00	2017	317	-19.0323	34.26461667	NA	NA
LOAF-15-m-7C59-1	elephant	2017-11-13 04:39:00	2017	317	-19.03458333	34.27263333	NA	NA
LOAF-15-m-7C59-1	elephant	2017-11-13 04:09:00	2017	317	-19.03431667	34.27291667	NA	NA
LOAF-15-m-7C59-1	elephant	2017-11-13 03:39:00	2017	317	-19.0343	34.27291667	NA	NA
LOAF-15-m-7C59-1	elephant	2017-11-13 03:09:00	2017	317	-19.03396667	34.27376667	NA	NA
LOAF-15-m-7C59-1	elephant	2017-11-13 02:39:00	2017	317	-19.03503333	34.27723333	NA	NA
LOAF-15-m-7C59-1	elephant	2017-11-13 02:09:00	2017	317	-19.03506667	34.27715	NA	NA
LOAF-15-m-7C59-1	elephant	2017-11-13 01:39:00	2017	317	-19.03571667	34.28016667	NA	NA
LOAF-15-m-7C59-1	elephant	2017-11-13 01:09:00	2017	317	-19.03501667	34.28346667	NA	NA
LOAF-15-m-7C59-1	elephant	2017-11-13 00:39:00	2017	317	-19.03516667	34.28388333	NA	NA
LOAF-15-m-7C59-1	elephant	2017-11-13 00:09:00	2017	317	-19.03368333	34.28558333	NA	NA
LOAF-15-m-7C59-1	elephant	2017-11-12 23:39:00	2017	316	-19.03378333	34.286	NA	NA
LOAF-15-m-7C59-1	elephant	2017-11-12 23:09:00	2017	316	-19.0347	34.2871	NA	NA
LOAF-15-m-7C59-1	elephant	2017-11-12 22:40:00	2017	316	-19.03513333	34.2862	NA	NA
LOAF-15-m-7C59-1	elephant	2017-11-12 22:09:00	2017	316	-19.03596667	34.28526667	NA	NA
LOAF-15-m-7C59-1	elephant	2017-11-12 21:39:00	2017	316	-19.03611667	34.28511667	NA	NA
LOAF-15-m-7C59-1	elephant	2017-11-12 21:09:00	2017	316	-19.03605	34.28516667	NA	NA
LOAF-15-m-7C59-1	elephant	2017-11-12 20:39:00	2017	316	-19.03573333	34.28445	NA	NA
LOAF-15-m-7C59-1	elephant	2017-11-12 20:08:00	2017	316	-19.03841667	34.28021667	NA	NA
LOAF-15-m-7C59-1	elephant	2017-11-12 19:39:00	2017	316	-19.04266667	34.27848333	NA	NA
LOAF-15-m-7C59-1	elephant	2017-11-12 19:09:00	2017	316	-19.04503333	34.2743	NA	NA
LOAF-15-m-7C59-1	elephant	2017-11-12 18:39:00	2017	316	-19.04541667	34.2735	NA	NA
LOAF-15-m-7C59-1	elephant	2017-11-12 18:09:00	2017	316	-19.04625	34.27245	NA	NA
LOAF-15-m-7C59-1	elephant	2017-11-12 17:38:00	2017	316	-19.04521667	34.27093333	NA	NA
LOAF-15-m-7C59-1	elephant	2017-11-12 17:08:00	2017	316	-19.04665	34.27	NA	NA
LOAF-15-m-7C59-1	elephant	2017-11-12 16:38:00	2017	316	-19.04533333	34.26976667	NA	NA
LOAF-15-m-7C59-1	elephant	2017-11-12 16:08:00	2017	316	-19.04076667	34.27033333	NA	NA
LOAF-15-m-7C59-1	elephant	2017-11-12 15:38:00	2017	316	-19.03256667	34.26956667	NA	NA
LOAF-15-m-7C59-1	elephant	2017-11-12 15:08:00	2017	316	-19.02915	34.2613	NA	NA
LOAF-15-m-7C59-1	elephant	2017-11-12 14:38:00	2017	316	-19.0227	34.25811667	NA	NA
LOAF-15-m-7C59-1	elephant	2017-11-12 14:08:00	2017	316	-19.016	34.25343333	NA	NA
LOAF-15-m-7C59-1	elephant	2017-11-12 13:38:00	2017	316	-19.01573333	34.25315	NA	NA
LOAF-15-m-7C59-1	elephant	2017-11-12 13:08:00	2017	316	-19.01183333	34.25166667	NA	NA
LOAF-15-m-7C59-1	elephant	2017-11-12 12:38:00	2017	316	-19.00878333	34.25221667	NA	NA
LOAF-15-m-7C59-1	elephant	2017-11-12 12:08:00	2017	316	-19.00495	34.25348333	NA	NA
LOAF-15-m-7C59-1	elephant	2017-11-12 11:38:00	2017	316	-19.00291667	34.24953333	NA	NA
LOAF-15-m-7C59-1	elephant	2017-11-12 11:08:00	2017	316	-19.00291667	34.24951667	NA	NA
LOAF-15-m-7C59-1	elephant	2017-11-12 10:38:00	2017	316	-19.00293333	34.24951667	NA	NA
LOAF-15-m-7C59-1	elephant	2017-11-12 10:08:00	2017	316	-19.00286667	34.2497	NA	NA
LOAF-15-m-7C59-1	elephant	2017-11-12 09:38:00	2017	316	-19.00233333	34.25086667	NA	NA
LOAF-15-m-7C59-1	elephant	2017-11-12 09:08:00	2017	316	-19.00525	34.2518	NA	NA
LOAF-15-m-7C59-1	elephant	2017-11-12 08:38:00	2017	316	-19.00558333	34.25493333	NA	NA
LOAF-15-m-7C59-1	elephant	2017-11-12 08:08:00	2017	316	-19.00566667	34.25495	NA	NA
LOAF-15-m-7C59-1	elephant	2017-11-12 07:38:00	2017	316	-19.00553333	34.25493333	NA	NA
LOAF-15-m-7C59-1	elephant	2017-11-12 07:08:00	2017	316	-19.00565	34.25491667	NA	NA
LOAF-15-m-7C59-1	elephant	2017-11-12 06:38:00	2017	316	-19.0056	34.25513333	NA	NA
LOAF-15-m-7C59-1	elephant	2017-11-12 06:08:00	2017	316	-19.00866667	34.25683333	NA	NA
LOAF-15-m-7C59-1	elephant	2017-11-12 05:38:00	2017	316	-19.01596667	34.2624	NA	NA
LOAF-15-m-7C59-1	elephant	2017-11-12 05:08:00	2017	316	-19.01826667	34.26923333	NA	NA
LOAF-15-m-7C59-1	elephant	2017-11-12 04:38:00	2017	316	-19.02248333	34.27565	NA	NA
LOAF-15-m-7C59-1	elephant	2017-11-12 04:08:00	2017	316	-19.0233	34.27818333	NA	NA
LOAF-15-m-7C59-1	elephant	2017-11-12 03:38:00	2017	316	-19.0238	34.28156667	NA	NA
LOAF-15-m-7C59-1	elephant	2017-11-12 03:08:00	2017	316	-19.02353333	34.28341667	NA	NA
LOAF-15-m-7C59-1	elephant	2017-11-12 02:38:00	2017	316	-19.02356667	34.28445	NA	NA
LOAF-15-m-7C59-1	elephant	2017-11-12 02:08:00	2017	316	-19.0279	34.28553333	NA	NA
LOAF-15-m-7C59-1	elephant	2017-11-12 01:38:00	2017	316	-19.02838333	34.28686667	NA	NA
LOAF-15-m-7C59-1	elephant	2017-11-12 01:08:00	2017	316	-19.02963333	34.28638333	NA	NA
LOAF-15-m-7C59-1	elephant	2017-11-12 00:37:00	2017	316	-19.03045	34.28688333	NA	NA
LOAF-15-m-7C59-1	elephant	2017-11-12 00:08:00	2017	316	-19.03291667	34.28748333	NA	NA
LOAF-15-m-7C59-1	elephant	2017-11-11 23:38:00	2017	315	-19.03381667	34.28605	NA	NA
LOAF-15-m-7C59-1	elephant	2017-11-11 23:08:00	2017	315	-19.03418333	34.28685	NA	NA
LOAF-15-m-7C59-1	elephant	2017-11-11 22:38:00	2017	315	-19.03478333	34.28701667	NA	NA
LOAF-15-m-7C59-1	elephant	2017-11-11 22:08:00	2017	315	-19.03431667	34.28833333	NA	NA
LOAF-15-m-7C59-1	elephant	2017-11-11 21:37:00	2017	315	-19.0344	34.28851667	NA	NA
LOAF-15-m-7C59-1	elephant	2017-11-11 21:08:00	2017	315	-19.03163333	34.28953333	NA	NA
LOAF-15-m-7C59-1	elephant	2017-11-11 20:37:00	2017	315	-19.03148333	34.29026667	NA	NA
LOAF-15-m-7C59-1	elephant	2017-11-11 20:07:00	2017	315	-19.03103333	34.29155	NA	NA
LOAF-15-m-7C59-1	elephant	2017-11-11 19:37:00	2017	315	-19.03103333	34.2912	NA	NA
LOAF-15-m-7C59-1	elephant	2017-11-11 19:07:00	2017	315	-19.03096667	34.29113333	NA	NA
LOAF-15-m-7C59-1	elephant	2017-11-11 18:38:00	2017	315	-19.0287	34.29001667	NA	NA
LOAF-15-m-7C59-1	elephant	2017-11-11 18:07:00	2017	315	-19.02318333	34.28486667	NA	NA
LOAF-15-m-7C59-1	elephant	2017-11-11 17:37:00	2017	315	-19.02151667	34.2835	NA	NA
LOAF-15-m-7C59-1	elephant	2017-11-11 17:07:00	2017	315	-19.02085	34.28156667	NA	NA
LOAF-15-m-7C59-1	elephant	2017-11-11 16:37:00	2017	315	-19.02123333	34.2795	NA	NA
LOAF-15-m-7C59-1	elephant	2017-11-11 16:07:00	2017	315	-19.02018333	34.27621667	NA	NA
LOAF-15-m-7C59-1	elephant	2017-11-11 15:37:00	2017	315	-19.01926667	34.27583333	NA	NA
LOAF-15-m-7C59-1	elephant	2017-11-11 15:07:00	2017	315	-19.02056667	34.27343333	NA	NA
LOAF-15-m-7C59-1	elephant	2017-11-11 14:38:00	2017	315	-19.02255	34.2676	NA	NA
LOAF-15-m-7C59-1	elephant	2017-11-11 14:07:00	2017	315	-19.0219	34.25953333	NA	NA
LOAF-15-m-7C59-1	elephant	2017-11-11 13:37:00	2017	315	-19.0206	34.25668333	NA	NA
LOAF-15-m-7C59-1	elephant	2017-11-11 13:07:00	2017	315	-19.02006667	34.25283333	NA	NA
LOAF-15-m-7C59-1	elephant	2017-11-11 12:37:00	2017	315	-19.02138333	34.24908333	NA	NA
LOAF-15-m-7C59-1	elephant	2017-11-11 12:08:00	2017	315	-19.02246667	34.24818333	NA	NA
LOAF-15-m-7C59-1	elephant	2017-11-11 11:37:00	2017	315	-19.02305	34.24491667	NA	NA
LOAF-15-m-7C59-1	elephant	2017-11-11 11:07:00	2017	315	-19.02178333	34.24398333	NA	NA
LOAF-15-m-7C59-1	elephant	2017-11-11 10:37:00	2017	315	-19.01993333	34.24346667	NA	NA
LOAF-15-m-7C59-1	elephant	2017-11-11 10:07:00	2017	315	-19.01991667	34.24346667	NA	NA
LOAF-15-m-7C59-1	elephant	2017-11-11 09:37:00	2017	315	-19.0199	34.24346667	NA	NA
LOAF-15-m-7C59-1	elephant	2017-11-11 09:07:00	2017	315	-19.02018333	34.24336667	NA	NA
LOAF-15-m-7C59-1	elephant	2017-11-11 08:37:00	2017	315	-19.02163333	34.24398333	NA	NA
LOAF-15-m-7C59-1	elephant	2017-11-11 08:07:00	2017	315	-19.02166667	34.24585	NA	NA
LOAF-15-m-7C59-1	elephant	2017-11-11 07:37:00	2017	315	-19.02158333	34.2459	NA	NA
LOAF-15-m-7C59-1	elephant	2017-11-11 07:07:00	2017	315	-19.02246667	34.24708333	NA	NA
LOAF-15-m-7C59-1	elephant	2017-11-11 06:37:00	2017	315	-19.02891667	34.24738333	NA	NA
LOAF-15-m-7C59-1	elephant	2017-11-11 06:07:00	2017	315	-19.03153333	34.25111667	NA	NA
LOAF-15-m-7C59-1	elephant	2017-11-11 05:37:00	2017	315	-19.0328	34.2536	NA	NA
LOAF-15-m-7C59-1	elephant	2017-11-11 05:07:00	2017	315	-19.03038333	34.25955	NA	NA
LOAF-15-m-7C59-1	elephant	2017-11-11 04:37:00	2017	315	-19.03306667	34.26573333	NA	NA
LOAF-15-m-7C59-1	elephant	2017-11-11 04:07:00	2017	315	-19.03396667	34.26851667	NA	NA
LOAF-15-m-7C59-1	elephant	2017-11-11 03:36:00	2017	315	-19.0348	34.27001667	NA	NA
LOAF-15-m-7C59-1	elephant	2017-11-11 03:07:00	2017	315	-19.03473333	34.27356667	NA	NA
LOAF-15-m-7C59-1	elephant	2017-11-11 02:37:00	2017	315	-19.03506667	34.27715	NA	NA
LOAF-15-m-7C59-1	elephant	2017-11-11 02:07:00	2017	315	-19.0355	34.2781	NA	NA
LOAF-15-m-7C59-1	elephant	2017-11-11 01:36:00	2017	315	-19.03498333	34.28365	NA	NA
LOAF-15-m-7C59-1	elephant	2017-11-11 01:06:00	2017	315	-19.03363333	34.28446667	NA	NA
LOAF-15-m-7C59-1	elephant	2017-11-11 00:36:00	2017	315	-19.03345	34.28588333	NA	NA
LOAF-15-m-7C59-1	elephant	2017-11-11 00:06:00	2017	315	-19.03343333	34.28583333	NA	NA
LOAF-15-m-7C59-1	elephant	2017-11-10 23:36:00	2017	314	-19.03411667	34.28688333	NA	NA
LOAF-15-m-7C59-1	elephant	2017-11-10 23:06:00	2017	314	-19.03436667	34.28826667	NA	NA
LOAF-15-m-7C59-1	elephant	2017-11-10 22:38:00	2017	314	-19.03423333	34.28795	NA	NA
LOAF-15-m-7C59-1	elephant	2017-11-10 22:07:00	2017	314	-19.03425	34.2881	NA	NA
LOAF-15-m-7C59-1	elephant	2017-11-10 21:36:00	2017	314	-19.03455	34.28866667	NA	NA
LOAF-15-m-7C59-1	elephant	2017-11-10 21:06:00	2017	314	-19.03523333	34.29	NA	NA
LOAF-15-m-7C59-1	elephant	2017-11-10 20:37:00	2017	314	-19.0358	34.28941667	NA	NA
LOAF-15-m-7C59-1	elephant	2017-11-10 20:06:00	2017	314	-19.03698333	34.2871	NA	NA
LOAF-15-m-7C59-1	elephant	2017-11-10 19:36:00	2017	314	-19.03791667	34.28538333	NA	NA
LOAF-15-m-7C59-1	elephant	2017-11-10 19:06:00	2017	314	-19.03811667	34.28056667	NA	NA
LOAF-15-m-7C59-1	elephant	2017-11-10 18:36:00	2017	314	-19.04233333	34.27706667	NA	NA
LOAF-15-m-7C59-1	elephant	2017-11-10 18:06:00	2017	314	-19.04356667	34.27441667	NA	NA
LOAF-15-m-7C59-1	elephant	2017-11-10 17:36:00	2017	314	-19.04313333	34.27343333	NA	NA
LOAF-15-m-7C59-1	elephant	2017-11-10 17:06:00	2017	314	-19.04306667	34.27281667	NA	NA
LOAF-15-m-7C59-1	elephant	2017-11-10 16:36:00	2017	314	-19.03953333	34.2714	NA	NA
LOAF-15-m-7C59-1	elephant	2017-11-10 16:06:00	2017	314	-19.03811667	34.27085	NA	NA
LOAF-15-m-7C59-1	elephant	2017-11-10 15:36:00	2017	314	-19.03838333	34.27003333	NA	NA
LOAF-15-m-7C59-1	elephant	2017-11-10 14:36:00	2017	314	-19.0385	34.25388333	NA	NA
LOAF-15-m-7C59-1	elephant	2017-11-10 14:06:00	2017	314	-19.0346	34.24546667	NA	NA
LOAF-15-m-7C59-1	elephant	2017-11-10 13:36:00	2017	314	-19.03105	34.24138333	NA	NA
LOAF-15-m-7C59-1	elephant	2017-11-10 13:06:00	2017	314	-19.02918333	34.23968333	NA	NA
LOAF-15-m-7C59-1	elephant	2017-11-10 12:36:00	2017	314	-19.02285	34.23358333	NA	NA
LOAF-15-m-7C59-1	elephant	2017-11-10 12:06:00	2017	314	-19.02081667	34.23188333	NA	NA
LOAF-15-m-7C59-1	elephant	2017-11-10 11:36:00	2017	314	-19.02105	34.23128333	NA	NA
LOAF-15-m-7C59-1	elephant	2017-11-10 11:06:00	2017	314	-19.02071667	34.22878333	NA	NA
LOAF-15-m-7C59-1	elephant	2017-11-10 10:36:00	2017	314	-19.02078333	34.22658333	NA	NA
LOAF-15-m-7C59-1	elephant	2017-11-10 10:06:00	2017	314	-19.02086667	34.22436667	NA	NA
LOAF-15-m-7C59-1	elephant	2017-11-10 09:36:00	2017	314	-19.02018333	34.22338333	NA	NA
LOAF-15-m-7C59-1	elephant	2017-11-10 09:06:00	2017	314	-19.0194	34.22416667	NA	NA
LOAF-15-m-7C59-1	elephant	2017-11-10 08:35:00	2017	314	-19.02071667	34.22406667	NA	NA
LOAF-15-m-7C59-1	elephant	2017-11-10 08:06:00	2017	314	-19.0207	34.2243	NA	NA
LOAF-15-m-7C59-1	elephant	2017-11-10 07:35:00	2017	314	-19.0209	34.22476667	NA	NA
LOAF-15-m-7C59-1	elephant	2017-11-10 07:06:00	2017	314	-19.01988333	34.22603333	NA	NA
LOAF-15-m-7C59-1	elephant	2017-11-10 06:36:00	2017	314	-19.02008333	34.228	NA	NA
LOAF-15-m-7C59-1	elephant	2017-11-10 06:06:00	2017	314	-19.0212	34.22981667	NA	NA
LOAF-15-m-7C59-1	elephant	2017-11-10 05:35:00	2017	314	-19.02398333	34.22981667	NA	NA
LOAF-15-m-7C59-1	elephant	2017-11-10 05:05:00	2017	314	-19.02806667	34.2305	NA	NA
LOAF-15-m-7C59-1	elephant	2017-11-10 04:35:00	2017	314	-19.03076667	34.23	NA	NA
LOAF-15-m-7C59-1	elephant	2017-11-10 04:05:00	2017	314	-19.03695	34.23015	NA	NA
LOAF-15-m-7C59-1	elephant	2017-11-10 03:35:00	2017	314	-19.03746667	34.23016667	NA	NA
LOAF-15-m-7C59-1	elephant	2017-11-10 03:06:00	2017	314	-19.0375	34.23018333	NA	NA
LOAF-15-m-7C59-1	elephant	2017-11-10 02:35:00	2017	314	-19.03745	34.23018333	NA	NA
LOAF-15-m-7C59-1	elephant	2017-11-10 02:05:00	2017	314	-19.03746667	34.23018333	NA	NA
LOAF-15-m-7C59-1	elephant	2017-11-10 01:35:00	2017	314	-19.03746667	34.23021667	NA	NA
LOAF-15-m-7C59-1	elephant	2017-11-10 01:05:00	2017	314	-19.03743333	34.23021667	NA	NA
LOAF-15-m-7C59-1	elephant	2017-11-10 00:37:00	2017	314	-19.03808333	34.22951667	NA	NA
LOAF-15-m-7C59-1	elephant	2017-11-10 00:05:00	2017	314	-19.03941667	34.2299	NA	NA
LOAF-15-m-7C59-1	elephant	2017-11-09 23:35:00	2017	313	-19.03928333	34.22898333	NA	NA
LOAF-15-m-7C59-1	elephant	2017-11-09 23:05:00	2017	313	-19.03915	34.22823333	NA	NA
LOAF-15-m-7C59-1	elephant	2017-11-09 22:35:00	2017	313	-19.03931667	34.22763333	NA	NA
LOAF-15-m-7C59-1	elephant	2017-11-09 22:05:00	2017	313	-19.04008333	34.22648333	NA	NA
LOAF-15-m-7C59-1	elephant	2017-11-09 21:35:00	2017	313	-19.04281667	34.2264	NA	NA
LOAF-15-m-7C59-1	elephant	2017-11-09 21:05:00	2017	313	-19.04406667	34.22573333	NA	NA
LOAF-15-m-7C59-1	elephant	2017-11-09 20:35:00	2017	313	-19.04396667	34.22565	NA	NA
LOAF-15-m-7C59-1	elephant	2017-11-09 20:05:00	2017	313	-19.04603333	34.22291667	NA	NA
LOAF-15-m-7C59-1	elephant	2017-11-09 19:35:00	2017	313	-19.0475	34.22205	NA	NA
LOAF-15-m-7C59-1	elephant	2017-11-09 19:05:00	2017	313	-19.0479	34.222	NA	NA
LOAF-15-m-7C59-1	elephant	2017-11-09 18:35:00	2017	313	-19.04611667	34.22003333	NA	NA
LOAF-15-m-7C59-1	elephant	2017-11-09 18:05:00	2017	313	-19.0447	34.22098333	NA	NA
LOAF-15-m-7C59-1	elephant	2017-11-09 17:35:00	2017	313	-19.04065	34.22093333	NA	NA
LOAF-15-m-7C59-1	elephant	2017-11-09 17:05:00	2017	313	-19.03888333	34.22196667	NA	NA
LOAF-15-m-7C59-1	elephant	2017-11-09 16:35:00	2017	313	-19.03613333	34.22255	NA	NA
LOAF-15-m-7C59-1	elephant	2017-11-09 16:05:00	2017	313	-19.03185	34.22353333	NA	NA
LOAF-15-m-7C59-1	elephant	2017-11-09 15:35:00	2017	313	-19.02888333	34.2252	NA	NA
LOAF-15-m-7C59-1	elephant	2017-11-09 15:05:00	2017	313	-19.02528333	34.22486667	NA	NA
LOAF-15-m-7C59-1	elephant	2017-11-09 14:35:00	2017	313	-19.02183333	34.22388333	NA	NA
LOAF-15-m-7C59-1	elephant	2017-11-09 14:05:00	2017	313	-19.02168333	34.22395	NA	NA
LOAF-15-m-7C59-1	elephant	2017-11-09 13:35:00	2017	313	-19.02171667	34.22398333	NA	NA
LOAF-15-m-7C59-1	elephant	2017-11-09 13:05:00	2017	313	-19.02178333	34.2239	NA	NA
LOAF-15-m-7C59-1	elephant	2017-11-09 12:35:00	2017	313	-19.02171667	34.22395	NA	NA
LOAF-15-m-7C59-1	elephant	2017-11-09 12:05:00	2017	313	-19.02105	34.2247	NA	NA
LOAF-15-m-7C59-1	elephant	2017-11-09 11:35:00	2017	313	-19.02103333	34.22471667	NA	NA
LOAF-15-m-7C59-1	elephant	2017-11-09 11:05:00	2017	313	-19.02105	34.2246	NA	NA
LOAF-15-m-7C59-1	elephant	2017-11-09 10:34:00	2017	313	-19.02108333	34.22515	NA	NA
LOAF-15-m-7C59-1	elephant	2017-11-09 10:05:00	2017	313	-19.02036667	34.22741667	NA	NA
LOAF-15-m-7C59-1	elephant	2017-11-09 09:35:00	2017	313	-19.02065	34.23015	NA	NA
LOAF-15-m-7C59-1	elephant	2017-11-09 09:04:00	2017	313	-19.02068333	34.2301	NA	NA
LOAF-15-m-7C59-1	elephant	2017-11-09 08:34:00	2017	313	-19.02078333	34.22988333	NA	NA
LOAF-15-m-7C59-1	elephant	2017-11-09 08:04:00	2017	313	-19.02233333	34.23088333	NA	NA
LOAF-15-m-7C59-1	elephant	2017-11-09 07:35:00	2017	313	-19.02348333	34.2362	NA	NA
LOAF-15-m-7C59-1	elephant	2017-11-09 07:04:00	2017	313	-19.02471667	34.23813333	NA	NA
LOAF-15-m-7C59-1	elephant	2017-11-09 06:34:00	2017	313	-19.02745	34.23736667	NA	NA
LOAF-15-m-7C59-1	elephant	2017-11-09 06:04:00	2017	313	-19.03111667	34.24	NA	NA
LOAF-15-m-7C59-1	elephant	2017-11-09 05:34:00	2017	313	-19.03268333	34.23813333	NA	NA
LOAF-15-m-7C59-1	elephant	2017-11-09 05:04:00	2017	313	-19.0382	34.23583333	NA	NA
LOAF-15-m-7C59-1	elephant	2017-11-09 04:34:00	2017	313	-19.03996667	34.23618333	NA	NA
LOAF-15-m-7C59-1	elephant	2017-11-09 04:04:00	2017	313	-19.0399	34.23615	NA	NA
LOAF-15-m-7C59-1	elephant	2017-11-09 03:34:00	2017	313	-19.03993333	34.23613333	NA	NA
LOAF-15-m-7C59-1	elephant	2017-11-09 03:04:00	2017	313	-19.04305	34.23795	NA	NA
LOAF-15-m-7C59-1	elephant	2017-11-09 02:34:00	2017	313	-19.04501667	34.24091667	NA	NA
LOAF-15-m-7C59-1	elephant	2017-11-09 02:04:00	2017	313	-19.04823333	34.24611667	NA	NA
LOAF-15-m-7C59-1	elephant	2017-11-09 01:34:00	2017	313	-19.049	34.24728333	NA	NA
LOAF-15-m-7C59-1	elephant	2017-11-09 01:04:00	2017	313	-19.05186667	34.248	NA	NA
LOAF-15-m-7C59-1	elephant	2017-11-09 00:34:00	2017	313	-19.06015	34.25565	NA	NA
LOAF-15-m-7C59-1	elephant	2017-11-09 00:04:00	2017	313	-19.06503333	34.26418333	NA	NA
LOAF-15-m-7C59-1	elephant	2017-11-08 23:34:00	2017	312	-19.07146667	34.2635	NA	NA
LOAF-15-m-7C59-1	elephant	2017-11-08 23:04:00	2017	312	-19.07521667	34.26401667	NA	NA
LOAF-15-m-7C59-1	elephant	2017-11-08 22:34:00	2017	312	-19.075	34.26463333	NA	NA
LOAF-15-m-7C59-1	elephant	2017-11-08 22:04:00	2017	312	-19.0749	34.26453333	NA	NA
LOAF-15-m-7C59-1	elephant	2017-11-08 21:34:00	2017	312	-19.074	34.26503333	NA	NA
LOAF-15-m-7C59-1	elephant	2017-11-08 21:04:00	2017	312	-19.07128333	34.26675	NA	NA
LOAF-15-m-7C59-1	elephant	2017-11-08 20:34:00	2017	312	-19.06896667	34.26878333	NA	NA
LOAF-15-m-7C59-1	elephant	2017-11-08 20:04:00	2017	312	-19.06826667	34.26783333	NA	NA
LOAF-15-m-7C59-1	elephant	2017-11-08 19:34:00	2017	312	-19.06635	34.268	NA	NA
LOAF-15-m-7C59-1	elephant	2017-11-08 19:04:00	2017	312	-19.06726667	34.26976667	NA	NA
LOAF-15-m-7C59-1	elephant	2017-11-08 18:34:00	2017	312	-19.0634	34.26963333	NA	NA
LOAF-15-m-7C59-1	elephant	2017-11-08 18:04:00	2017	312	-19.05986667	34.26928333	NA	NA
LOAF-15-m-7C59-1	elephant	2017-11-08 17:34:00	2017	312	-19.05633333	34.2695	NA	NA
LOAF-15-m-7C59-1	elephant	2017-11-08 17:04:00	2017	312	-19.05833333	34.26653333	NA	NA
LOAF-15-m-7C59-1	elephant	2017-11-08 16:33:00	2017	312	-19.05878333	34.26561667	NA	NA
LOAF-15-m-7C59-1	elephant	2017-11-08 16:04:00	2017	312	-19.05711667	34.25703333	NA	NA
LOAF-15-m-7C59-1	elephant	2017-11-08 15:33:00	2017	312	-19.05401667	34.2486	NA	NA
LOAF-15-m-7C59-1	elephant	2017-11-08 15:04:00	2017	312	-19.05166667	34.2439	NA	NA
LOAF-15-m-7C59-1	elephant	2017-11-08 14:33:00	2017	312	-19.04586667	34.24056667	NA	NA
LOAF-15-m-7C59-1	elephant	2017-11-08 14:04:00	2017	312	-19.04505	34.23928333	NA	NA
LOAF-15-m-7C59-1	elephant	2017-11-08 13:34:00	2017	312	-19.04348333	34.2389	NA	NA
LOAF-15-m-7C59-1	elephant	2017-11-08 13:03:00	2017	312	-19.04418333	34.23833333	NA	NA
LOAF-15-m-7C59-1	elephant	2017-11-08 12:33:00	2017	312	-19.0441	34.23855	NA	NA
LOAF-15-m-7C59-1	elephant	2017-11-08 12:03:00	2017	312	-19.04393333	34.2384	NA	NA
LOAF-15-m-7C59-1	elephant	2017-11-08 11:33:00	2017	312	-19.04378333	34.23805	NA	NA
LOAF-15-m-7C59-1	elephant	2017-11-08 11:03:00	2017	312	-19.04336667	34.23875	NA	NA
LOAF-15-m-7C59-1	elephant	2017-11-08 10:33:00	2017	312	-19.04435	34.23891667	NA	NA
LOAF-15-m-7C59-1	elephant	2017-11-08 10:03:00	2017	312	-19.04176667	34.23933333	NA	NA
LOAF-15-m-7C59-1	elephant	2017-11-08 09:33:00	2017	312	-19.03866667	34.23643333	NA	NA
LOAF-15-m-7C59-1	elephant	2017-11-08 09:03:00	2017	312	-19.03901667	34.2364	NA	NA
LOAF-15-m-7C59-1	elephant	2017-11-08 08:33:00	2017	312	-19.0393	34.23718333	NA	NA
LOAF-15-m-7C59-1	elephant	2017-11-08 08:03:00	2017	312	-19.03978333	34.24056667	NA	NA
LOAF-15-m-7C59-1	elephant	2017-11-08 07:33:00	2017	312	-19.04148333	34.24443333	NA	NA
LOAF-15-m-7C59-1	elephant	2017-11-08 07:03:00	2017	312	-19.04101667	34.24633333	NA	NA
LOAF-15-m-7C59-1	elephant	2017-11-08 06:33:00	2017	312	-19.03953333	34.24325	NA	NA
LOAF-15-m-7C59-1	elephant	2017-11-08 06:03:00	2017	312	-19.03808333	34.24461667	NA	NA
LOAF-15-m-7C59-1	elephant	2017-11-08 05:33:00	2017	312	-19.03776667	34.25113333	NA	NA
LOAF-15-m-7C59-1	elephant	2017-11-08 05:03:00	2017	312	-19.0352	34.25213333	NA	NA
LOAF-15-m-7C59-1	elephant	2017-11-08 04:33:00	2017	312	-19.03408333	34.25891667	NA	NA
LOAF-15-m-7C59-1	elephant	2017-11-08 04:03:00	2017	312	-19.0362	34.25985	NA	NA
LOAF-15-m-7C59-1	elephant	2017-11-08 03:33:00	2017	312	-19.03643333	34.26031667	NA	NA
LOAF-15-m-7C59-1	elephant	2017-11-08 03:03:00	2017	312	-19.03641667	34.26071667	NA	NA
LOAF-15-m-7C59-1	elephant	2017-11-08 02:33:00	2017	312	-19.03653333	34.2618	NA	NA
LOAF-15-m-7C59-1	elephant	2017-11-08 02:03:00	2017	312	-19.03663333	34.26165	NA	NA
LOAF-15-m-7C59-1	elephant	2017-11-08 01:33:00	2017	312	-19.03661667	34.2617	NA	NA
LOAF-15-m-7C59-1	elephant	2017-11-08 01:03:00	2017	312	-19.03663333	34.26171667	NA	NA
LOAF-15-m-7C59-1	elephant	2017-11-08 00:33:00	2017	312	-19.03721667	34.26276667	NA	NA
LOAF-15-m-7C59-1	elephant	2017-11-08 00:03:00	2017	312	-19.03773333	34.26575	NA	NA
LOAF-15-m-7C59-1	elephant	2017-11-07 23:33:00	2017	311	-19.03836667	34.26805	NA	NA
LOAF-15-m-7C59-1	elephant	2017-11-07 23:03:00	2017	311	-19.03938333	34.26863333	NA	NA
LOAF-15-m-7C59-1	elephant	2017-11-07 22:33:00	2017	311	-19.04185	34.2701	NA	NA
LOAF-15-m-7C59-1	elephant	2017-11-07 22:03:00	2017	311	-19.04385	34.27323333	NA	NA
LOAF-15-m-7C59-1	elephant	2017-11-07 21:33:00	2017	311	-19.0431	34.27353333	NA	NA
LOAF-15-m-7C59-1	elephant	2017-11-07 21:03:00	2017	311	-19.04321667	34.2734	NA	NA
LOAF-15-m-7C59-1	elephant	2017-11-07 20:33:00	2017	311	-19.04323333	34.27343333	NA	NA
LOAF-15-m-7C59-1	elephant	2017-11-07 20:02:00	2017	311	-19.04321667	34.27345	NA	NA
LOAF-15-m-7C59-1	elephant	2017-11-07 19:33:00	2017	311	-19.04325	34.27343333	NA	NA
LOAF-15-m-7C59-1	elephant	2017-11-07 19:02:00	2017	311	-19.04326667	34.27361667	NA	NA
LOAF-15-m-7C59-1	elephant	2017-11-07 18:33:00	2017	311	-19.04316667	34.27346667	NA	NA
LOAF-15-m-7C59-1	elephant	2017-11-07 18:03:00	2017	311	-19.04305	34.27355	NA	NA
LOAF-15-m-7C59-1	elephant	2017-11-07 17:33:00	2017	311	-19.04286667	34.27321667	NA	NA
LOAF-15-m-7C59-1	elephant	2017-11-07 17:03:00	2017	311	-19.03971667	34.27148333	NA	NA
LOAF-15-m-7C59-1	elephant	2017-11-07 16:32:00	2017	311	-19.03753333	34.2705	NA	NA
LOAF-15-m-7C59-1	elephant	2017-11-07 16:02:00	2017	311	-19.03663333	34.26873333	NA	NA
LOAF-15-m-7C59-1	elephant	2017-11-07 15:33:00	2017	311	-19.03966667	34.26321667	NA	NA
LOAF-15-m-7C59-1	elephant	2017-11-07 15:03:00	2017	311	-19.04095	34.26035	NA	NA
LOAF-15-m-7C59-1	elephant	2017-11-07 14:32:00	2017	311	-19.03778333	34.25738333	NA	NA
LOAF-15-m-7C59-1	elephant	2017-11-07 14:02:00	2017	311	-19.0378	34.25746667	NA	NA
LOAF-15-m-7C59-1	elephant	2017-11-07 13:32:00	2017	311	-19.0378	34.25738333	NA	NA
LOAF-15-m-7C59-1	elephant	2017-11-07 13:02:00	2017	311	-19.0358	34.25416667	NA	NA
LOAF-15-m-7C59-1	elephant	2017-11-07 12:33:00	2017	311	-19.03741667	34.25291667	NA	NA
LOAF-15-m-7C59-1	elephant	2017-11-07 12:02:00	2017	311	-19.04198333	34.2534	NA	NA
LOAF-15-m-7C59-1	elephant	2017-11-07 11:32:00	2017	311	-19.04203333	34.25378333	NA	NA
LOAF-15-m-7C59-1	elephant	2017-11-07 11:03:00	2017	311	-19.04193333	34.25363333	NA	NA
LOAF-15-m-7C59-1	elephant	2017-11-07 10:32:00	2017	311	-19.0415	34.25278333	NA	NA
LOAF-15-m-7C59-1	elephant	2017-11-07 10:03:00	2017	311	-19.04165	34.2502	NA	NA
LOAF-15-m-7C59-1	elephant	2017-11-07 09:32:00	2017	311	-19.03753333	34.2511	NA	NA
LOAF-15-m-7C59-1	elephant	2017-11-07 09:02:00	2017	311	-19.03636667	34.24701667	NA	NA
LOAF-15-m-7C59-1	elephant	2017-11-07 08:32:00	2017	311	-19.03635	34.24693333	NA	NA
LOAF-15-m-7C59-1	elephant	2017-11-07 08:02:00	2017	311	-19.03676667	34.24658333	NA	NA
LOAF-15-m-7C59-1	elephant	2017-11-07 07:32:00	2017	311	-19.03543333	34.24681667	NA	NA
LOAF-15-m-7C59-1	elephant	2017-11-07 07:02:00	2017	311	-19.0329	34.25425	NA	NA
LOAF-15-m-7C59-1	elephant	2017-11-07 06:32:00	2017	311	-19.02746667	34.25571667	NA	NA
LOAF-15-m-7C59-1	elephant	2017-11-07 06:02:00	2017	311	-19.02491667	34.25405	NA	NA
LOAF-15-m-7C59-1	elephant	2017-11-07 05:32:00	2017	311	-19.02238333	34.25563333	NA	NA
LOAF-15-m-7C59-1	elephant	2017-11-07 05:02:00	2017	311	-19.01741667	34.26351667	NA	NA
LOAF-15-m-7C59-1	elephant	2017-11-07 04:32:00	2017	311	-19.01228333	34.26643333	NA	NA
LOAF-15-m-7C59-1	elephant	2017-11-07 04:02:00	2017	311	-19.00311667	34.2781	NA	NA
LOAF-15-m-7C59-1	elephant	2017-11-07 03:02:00	2017	311	-18.99066667	34.3006	NA	NA
LOAF-15-m-7C59-1	elephant	2017-11-07 02:32:00	2017	311	-18.98671667	34.31411667	NA	NA
LOAF-15-m-7C59-1	elephant	2017-11-07 01:32:00	2017	311	-18.99451667	34.33325	NA	NA
LOAF-15-m-7C59-1	elephant	2017-11-07 01:02:00	2017	311	-18.99508333	34.3413	NA	NA
LOAF-15-m-7C59-1	elephant	2017-11-07 00:32:00	2017	311	-19.00336667	34.33525	NA	NA
LOAF-15-m-7C59-1	elephant	2017-11-07 00:02:00	2017	311	-19.01236667	34.31463333	NA	NA
LOAF-15-m-7C59-1	elephant	2017-11-06 23:31:00	2017	310	-19.01833333	34.30696667	NA	NA
LOAF-15-m-7C59-1	elephant	2017-11-06 23:01:00	2017	310	-19.02256667	34.29776667	NA	NA
LOAF-15-m-7C59-1	elephant	2017-11-06 22:32:00	2017	310	-19.03155	34.28683333	NA	NA
LOAF-15-m-7C59-1	elephant	2017-11-06 22:02:00	2017	310	-19.0341	34.2904	NA	NA
LOAF-15-m-7C59-1	elephant	2017-11-06 21:33:00	2017	310	-19.03521667	34.28781667	NA	NA
LOAF-15-m-7C59-1	elephant	2017-11-06 21:02:00	2017	310	-19.03611667	34.28528333	NA	NA
LOAF-15-m-7C59-1	elephant	2017-11-06 20:32:00	2017	310	-19.0382	34.28076667	NA	NA
LOAF-15-m-7C59-1	elephant	2017-11-06 20:02:00	2017	310	-19.03556667	34.27636667	NA	NA
LOAF-15-m-7C59-1	elephant	2017-11-06 19:31:00	2017	310	-19.04075	34.27203333	NA	NA
LOAF-15-m-7C59-1	elephant	2017-11-06 19:01:00	2017	310	-19.04115	34.27055	NA	NA
LOAF-15-m-7C59-1	elephant	2017-11-06 18:31:00	2017	310	-19.03978333	34.2701	NA	NA
LOAF-15-m-7C59-1	elephant	2017-11-06 18:01:00	2017	310	-19.039	34.26823333	NA	NA
LOAF-15-m-7C59-1	elephant	2017-11-06 17:02:00	2017	310	-19.03845	34.26221667	NA	NA
LOAF-15-m-7C59-1	elephant	2017-11-06 16:31:00	2017	310	-19.03805	34.26058333	NA	NA
LOAF-15-m-7C59-1	elephant	2017-11-06 16:01:00	2017	310	-19.0411	34.25553333	NA	NA
LOAF-15-m-7C59-1	elephant	2017-11-06 15:31:00	2017	310	-19.0376	34.24685	NA	NA
LOAF-15-m-7C59-1	elephant	2017-11-06 15:01:00	2017	310	-19.03713333	34.24155	NA	NA
LOAF-15-m-7C59-1	elephant	2017-11-06 14:31:00	2017	310	-19.03493333	34.23791667	NA	NA
LOAF-15-m-7C59-1	elephant	2017-11-06 14:01:00	2017	310	-19.03248333	34.23573333	NA	NA
LOAF-15-m-7C59-1	elephant	2017-11-06 13:31:00	2017	310	-19.03183333	34.23576667	NA	NA
LOAF-15-m-7C59-1	elephant	2017-11-06 13:01:00	2017	310	-19.0308	34.2353	NA	NA
LOAF-15-m-7C59-1	elephant	2017-11-06 12:31:00	2017	310	-19.02705	34.23521667	NA	NA
LOAF-15-m-7C59-1	elephant	2017-11-06 12:01:00	2017	310	-19.0238	34.23306667	NA	NA
LOAF-15-m-7C59-1	elephant	2017-11-06 11:31:00	2017	310	-19.02363333	34.23285	NA	NA
LOAF-15-m-7C59-1	elephant	2017-11-06 11:01:00	2017	310	-19.0237	34.23283333	NA	NA
LOAF-15-m-7C59-1	elephant	2017-11-06 10:31:00	2017	310	-19.02361667	34.23276667	NA	NA
LOAF-15-m-7C59-1	elephant	2017-11-06 10:01:00	2017	310	-19.02403333	34.23248333	NA	NA
LOAF-15-m-7C59-1	elephant	2017-11-06 09:31:00	2017	310	-19.02395	34.23125	NA	NA
LOAF-15-m-7C59-1	elephant	2017-11-06 09:01:00	2017	310	-19.02218333	34.22953333	NA	NA
LOAF-15-m-7C59-1	elephant	2017-11-06 08:31:00	2017	310	-19.02068333	34.2276	NA	NA
LOAF-15-m-7C59-1	elephant	2017-11-06 08:01:00	2017	310	-19.02141667	34.22658333	NA	NA
LOAF-15-m-7C59-1	elephant	2017-11-06 07:31:00	2017	310	-19.02543333	34.22723333	NA	NA
LOAF-15-m-7C59-1	elephant	2017-11-06 07:01:00	2017	310	-19.02596667	34.23606667	NA	NA
LOAF-15-m-7C59-1	elephant	2017-11-06 06:31:00	2017	310	-19.02696667	34.2401	NA	NA
LOAF-15-m-7C59-1	elephant	2017-11-06 06:01:00	2017	310	-19.02811667	34.24168333	NA	NA
LOAF-15-m-7C59-1	elephant	2017-11-06 05:31:00	2017	310	-19.0315	34.24545	NA	NA
LOAF-15-m-7C59-1	elephant	2017-11-06 05:01:00	2017	310	-19.0336	34.25761667	NA	NA
LOAF-15-m-7C59-1	elephant	2017-11-06 04:31:00	2017	310	-19.03898333	34.26868333	NA	NA
LOAF-15-m-7C59-1	elephant	2017-11-06 04:00:00	2017	310	-19.03896667	34.26863333	NA	NA
LOAF-15-m-7C59-1	elephant	2017-11-06 03:30:00	2017	310	-19.03896667	34.26865	NA	NA
LOAF-15-m-7C59-1	elephant	2017-11-06 03:00:00	2017	310	-19.03891667	34.2686	NA	NA
LOAF-15-m-7C59-1	elephant	2017-11-06 02:31:00	2017	310	-19.04258333	34.2703	NA	NA
LOAF-15-m-7C59-1	elephant	2017-11-06 02:01:00	2017	310	-19.04258333	34.27031667	NA	NA
LOAF-15-m-7C59-1	elephant	2017-11-06 01:31:00	2017	310	-19.04253333	34.26966667	NA	NA
LOAF-15-m-7C59-1	elephant	2017-11-06 01:01:00	2017	310	-19.04091667	34.27058333	NA	NA
LOAF-15-m-7C59-1	elephant	2017-11-06 00:30:00	2017	310	-19.04083333	34.27178333	NA	NA
LOAF-15-m-7C59-1	elephant	2017-11-05 23:30:00	2017	309	-19.03881667	34.27136667	NA	NA
LOAF-15-m-7C59-1	elephant	2017-11-05 23:00:00	2017	309	-19.03871667	34.2713	NA	NA
LOAF-15-m-7C59-1	elephant	2017-11-05 22:31:00	2017	309	-19.03873333	34.27131667	NA	NA
LOAF-15-m-7C59-1	elephant	2017-11-05 22:00:00	2017	309	-19.03875	34.27128333	NA	NA
LOAF-15-m-7C59-1	elephant	2017-11-05 21:30:00	2017	309	-19.03888333	34.27131667	NA	NA
LOAF-15-m-7C59-1	elephant	2017-11-05 21:00:00	2017	309	-19.03886667	34.2714	NA	NA
LOAF-15-m-7C59-1	elephant	2017-11-05 20:30:00	2017	309	-19.03826667	34.26963333	NA	NA
LOAF-15-m-7C59-1	elephant	2017-11-05 20:02:00	2017	309	-19.03501667	34.26536667	NA	NA
LOAF-15-m-7C59-1	elephant	2017-11-05 19:30:00	2017	309	-19.03388333	34.25968333	NA	NA
LOAF-15-m-7C59-1	elephant	2017-11-05 19:00:00	2017	309	-19.03406667	34.2533	NA	NA
LOAF-15-m-7C59-1	elephant	2017-11-05 18:30:00	2017	309	-19.03525	34.25001667	NA	NA
LOAF-15-m-7C59-1	elephant	2017-11-05 18:00:00	2017	309	-19.0339	34.24735	NA	NA
LOAF-15-m-7C59-1	elephant	2017-11-05 17:30:00	2017	309	-19.0344	34.24565	NA	NA
LOAF-15-m-7C59-1	elephant	2017-11-05 17:00:00	2017	309	-19.03285	34.24491667	NA	NA
LOAF-15-m-7C59-1	elephant	2017-11-05 16:30:00	2017	309	-19.0312	34.24311667	NA	NA
LOAF-15-m-7C59-1	elephant	2017-11-05 16:00:00	2017	309	-19.0285	34.24223333	NA	NA
LOAF-15-m-7C59-1	elephant	2017-11-05 15:30:00	2017	309	-19.02578333	34.2401	NA	NA
LOAF-15-m-7C59-1	elephant	2017-11-05 15:00:00	2017	309	-19.02578333	34.24	NA	NA
LOAF-15-m-7C59-1	elephant	2017-11-05 14:30:00	2017	309	-19.02578333	34.24	NA	NA
LOAF-15-m-7C59-1	elephant	2017-11-05 14:00:00	2017	309	-19.02576667	34.24008333	NA	NA
LOAF-15-m-7C59-1	elephant	2017-11-05 13:31:00	2017	309	-19.02586667	34.24001667	NA	NA
LOAF-15-m-7C59-1	elephant	2017-11-05 13:00:00	2017	309	-19.02575	34.2402	NA	NA
LOAF-15-m-7C59-1	elephant	2017-11-05 12:30:00	2017	309	-19.02575	34.24038333	NA	NA
LOAF-15-m-7C59-1	elephant	2017-11-05 12:00:00	2017	309	-19.02531667	34.24055	NA	NA
LOAF-15-m-7C59-1	elephant	2017-11-05 11:30:00	2017	309	-19.02471667	34.24043333	NA	NA
LOAF-15-m-7C59-1	elephant	2017-11-05 11:00:00	2017	309	-19.02376667	34.24035	NA	NA
LOAF-15-m-7C59-1	elephant	2017-11-05 10:30:00	2017	309	-19.02213333	34.23986667	NA	NA
LOAF-15-m-7C59-1	elephant	2017-11-05 10:00:00	2017	309	-19.02195	34.24045	NA	NA
LOAF-15-m-7C59-1	elephant	2017-11-05 09:30:00	2017	309	-19.01986667	34.23986667	NA	NA
LOAF-15-m-7C59-1	elephant	2017-11-05 09:00:00	2017	309	-19.0182	34.24076667	NA	NA
LOAF-15-m-7C59-1	elephant	2017-11-05 08:30:00	2017	309	-19.01815	34.24095	NA	NA
LOAF-15-m-7C59-1	elephant	2017-11-05 08:00:00	2017	309	-19.01821667	34.24081667	NA	NA
LOAF-15-m-7C59-1	elephant	2017-11-05 07:29:00	2017	309	-19.01811667	34.24098333	NA	NA
LOAF-15-m-7C59-1	elephant	2017-11-05 07:00:00	2017	309	-19.01903333	34.245	NA	NA
LOAF-15-m-7C59-1	elephant	2017-11-05 06:30:00	2017	309	-19.01521667	34.25428333	NA	NA
LOAF-15-m-7C59-1	elephant	2017-11-05 06:00:00	2017	309	-19.01698333	34.26021667	NA	NA
LOAF-15-m-7C59-1	elephant	2017-11-05 05:30:00	2017	309	-19.01596667	34.26491667	NA	NA
LOAF-15-m-7C59-1	elephant	2017-11-05 05:00:00	2017	309	-19.01818333	34.26868333	NA	NA
LOAF-15-m-7C59-1	elephant	2017-11-05 04:30:00	2017	309	-19.01965	34.27515	NA	NA
LOAF-15-m-7C59-1	elephant	2017-11-05 04:00:00	2017	309	-19.0211	34.27723333	NA	NA
LOAF-15-m-7C59-1	elephant	2017-11-05 03:29:00	2017	309	-19.02118333	34.27728333	NA	NA
LOAF-15-m-7C59-1	elephant	2017-11-05 02:59:00	2017	309	-19.02103333	34.27726667	NA	NA
LOAF-15-m-7C59-1	elephant	2017-11-05 02:29:00	2017	309	-19.0212	34.27821667	NA	NA
LOAF-15-m-7C59-1	elephant	2017-11-05 02:00:00	2017	309	-19.02316667	34.2858	NA	NA
LOAF-15-m-7C59-1	elephant	2017-11-05 01:29:00	2017	309	-19.02336667	34.29365	NA	NA
LOAF-15-m-7C59-1	elephant	2017-11-05 00:59:00	2017	309	-19.02261667	34.2946	NA	NA
LOAF-15-m-7C59-1	elephant	2017-11-05 00:29:00	2017	309	-19.02293333	34.29345	NA	NA
LOAF-15-m-7C59-1	elephant	2017-11-04 23:29:00	2017	308	-19.0243	34.28998333	NA	NA
LOAF-15-m-7C59-1	elephant	2017-11-04 22:59:00	2017	308	-19.02598333	34.29175	NA	NA
LOAF-15-m-7C59-1	elephant	2017-11-04 22:29:00	2017	308	-19.02795	34.29111667	NA	NA
LOAF-15-m-7C59-1	elephant	2017-11-04 21:59:00	2017	308	-19.02946667	34.29231667	NA	NA
LOAF-15-m-7C59-1	elephant	2017-11-04 21:29:00	2017	308	-19.03073333	34.29128333	NA	NA
LOAF-15-m-7C59-1	elephant	2017-11-04 20:59:00	2017	308	-19.0311	34.29141667	NA	NA
LOAF-15-m-7C59-1	elephant	2017-11-04 20:29:00	2017	308	-19.03096667	34.2913	NA	NA
LOAF-15-m-7C59-1	elephant	2017-11-04 19:59:00	2017	308	-19.03146667	34.28996667	NA	NA
LOAF-15-m-7C59-1	elephant	2017-11-04 19:29:00	2017	308	-19.03111667	34.2893	NA	NA
LOAF-15-m-7C59-1	elephant	2017-11-04 18:59:00	2017	308	-19.03075	34.2862	NA	NA
LOAF-15-m-7C59-1	elephant	2017-11-04 18:29:00	2017	308	-19.0297	34.28348333	NA	NA
LOAF-15-m-7C59-1	elephant	2017-11-04 17:59:00	2017	308	-19.02976667	34.28013333	NA	NA
LOAF-15-m-7C59-1	elephant	2017-11-04 17:29:00	2017	308	-19.02845	34.27925	NA	NA
LOAF-15-m-7C59-1	elephant	2017-11-04 16:59:00	2017	308	-19.02816667	34.27965	NA	NA
LOAF-15-m-7C59-1	elephant	2017-11-04 16:29:00	2017	308	-19.03051667	34.27701667	NA	NA
LOAF-15-m-7C59-1	elephant	2017-11-04 15:59:00	2017	308	-19.0299	34.27216667	NA	NA
LOAF-15-m-7C59-1	elephant	2017-11-04 15:29:00	2017	308	-19.0338	34.26371667	NA	NA
LOAF-15-m-7C59-1	elephant	2017-11-04 14:59:00	2017	308	-19.03798333	34.25431667	NA	NA
LOAF-15-m-7C59-1	elephant	2017-11-04 14:29:00	2017	308	-19.03775	34.24163333	NA	NA
LOAF-15-m-7C59-1	elephant	2017-11-04 13:59:00	2017	308	-19.03638333	34.24048333	NA	NA
LOAF-15-m-7C59-1	elephant	2017-11-04 13:29:00	2017	308	-19.03631667	34.2384	NA	NA
LOAF-15-m-7C59-1	elephant	2017-11-04 12:59:00	2017	308	-19.0362	34.23538333	NA	NA
LOAF-15-m-7C59-1	elephant	2017-11-04 12:29:00	2017	308	-19.03463333	34.23518333	NA	NA
LOAF-15-m-7C59-1	elephant	2017-11-04 11:59:00	2017	308	-19.03456667	34.23521667	NA	NA
LOAF-15-m-7C59-1	elephant	2017-11-04 11:29:00	2017	308	-19.03286667	34.23638333	NA	NA
LOAF-15-m-7C59-1	elephant	2017-11-04 10:58:00	2017	308	-19.03091667	34.23875	NA	NA
LOAF-15-m-7C59-1	elephant	2017-11-04 10:28:00	2017	308	-19.03183333	34.24063333	NA	NA
LOAF-15-m-7C59-1	elephant	2017-11-04 09:59:00	2017	308	-19.03163333	34.24033333	NA	NA
LOAF-15-m-7C59-1	elephant	2017-11-04 09:29:00	2017	308	-19.0325	34.24005	NA	NA
LOAF-15-m-7C59-1	elephant	2017-11-04 08:59:00	2017	308	-19.03385	34.24006667	NA	NA
LOAF-15-m-7C59-1	elephant	2017-11-04 08:29:00	2017	308	-19.03476667	34.24283333	NA	NA
LOAF-15-m-7C59-1	elephant	2017-11-04 07:58:00	2017	308	-19.0334	34.24718333	NA	NA
LOAF-15-m-7C59-1	elephant	2017-11-04 07:28:00	2017	308	-19.03411667	34.24888333	NA	NA
LOAF-15-m-7C59-1	elephant	2017-11-04 06:58:00	2017	308	-19.03256667	34.2512	NA	NA
LOAF-15-m-7C59-1	elephant	2017-11-04 06:28:00	2017	308	-19.03253333	34.25325	NA	NA
LOAF-15-m-7C59-1	elephant	2017-11-04 05:58:00	2017	308	-19.03171667	34.25608333	NA	NA
LOAF-15-m-7C59-1	elephant	2017-11-04 05:28:00	2017	308	-19.03291667	34.26228333	NA	NA
LOAF-15-m-7C59-1	elephant	2017-11-04 04:58:00	2017	308	-19.03435	34.26588333	NA	NA
LOAF-15-m-7C59-1	elephant	2017-11-04 04:29:00	2017	308	-19.03558333	34.26841667	NA	NA
LOAF-15-m-7C59-1	elephant	2017-11-04 03:59:00	2017	308	-19.03558333	34.26836667	NA	NA
LOAF-15-m-7C59-1	elephant	2017-11-04 03:28:00	2017	308	-19.0356	34.2684	NA	NA
LOAF-15-m-7C59-1	elephant	2017-11-04 02:58:00	2017	308	-19.03561667	34.26843333	NA	NA
LOAF-15-m-7C59-1	elephant	2017-11-04 02:28:00	2017	308	-19.03616667	34.26935	NA	NA
LOAF-15-m-7C59-1	elephant	2017-11-04 01:58:00	2017	308	-19.03885	34.2705	NA	NA
LOAF-15-m-7C59-1	elephant	2017-11-04 01:28:00	2017	308	-19.03726667	34.27308333	NA	NA
LOAF-15-m-7C59-1	elephant	2017-11-04 00:58:00	2017	308	-19.03635	34.2753	NA	NA
LOAF-15-m-7C59-1	elephant	2017-11-04 00:28:00	2017	308	-19.03791667	34.27931667	NA	NA
LOAF-15-m-7C59-1	elephant	2017-11-03 23:58:00	2017	307	-19.03815	34.28045	NA	NA
LOAF-15-m-7C59-1	elephant	2017-11-03 23:28:00	2017	307	-19.036	34.28368333	NA	NA
LOAF-15-m-7C59-1	elephant	2017-11-03 22:58:00	2017	307	-19.03711667	34.28648333	NA	NA
LOAF-15-m-7C59-1	elephant	2017-11-03 22:28:00	2017	307	-19.03595	34.2871	NA	NA
LOAF-15-m-7C59-1	elephant	2017-11-03 21:58:00	2017	307	-19.03615	34.28808333	NA	NA
LOAF-15-m-7C59-1	elephant	2017-11-03 21:29:00	2017	307	-19.03598333	34.28876667	NA	NA
LOAF-15-m-7C59-1	elephant	2017-11-03 20:58:00	2017	307	-19.03535	34.28976667	NA	NA
LOAF-15-m-7C59-1	elephant	2017-11-03 20:28:00	2017	307	-19.03553333	34.29015	NA	NA
LOAF-15-m-7C59-1	elephant	2017-11-03 19:59:00	2017	307	-19.03518333	34.28875	NA	NA
LOAF-15-m-7C59-1	elephant	2017-11-03 19:28:00	2017	307	-19.03305	34.28798333	NA	NA
LOAF-15-m-7C59-1	elephant	2017-11-03 18:58:00	2017	307	-19.03108333	34.28278333	NA	NA
LOAF-15-m-7C59-1	elephant	2017-11-03 18:28:00	2017	307	-19.03201667	34.28088333	NA	NA
LOAF-15-m-7C59-1	elephant	2017-11-03 17:58:00	2017	307	-19.02505	34.27925	NA	NA
LOAF-15-m-7C59-1	elephant	2017-11-03 17:28:00	2017	307	-19.0229	34.27741667	NA	NA
LOAF-15-m-7C59-1	elephant	2017-11-03 16:58:00	2017	307	-19.01911667	34.27755	NA	NA
LOAF-15-m-7C59-1	elephant	2017-11-03 16:28:00	2017	307	-19.01365	34.27501667	NA	NA
LOAF-15-m-7C59-1	elephant	2017-11-03 15:58:00	2017	307	-19.01385	34.27461667	NA	NA
LOAF-15-m-7C59-1	elephant	2017-11-03 15:28:00	2017	307	-19.00913333	34.27333333	NA	NA
LOAF-15-m-7C59-1	elephant	2017-11-03 14:58:00	2017	307	-19.00731667	34.27246667	NA	NA
LOAF-15-m-7C59-1	elephant	2017-11-03 14:28:00	2017	307	-19.0073	34.27248333	NA	NA
LOAF-15-m-7C59-1	elephant	2017-11-03 13:58:00	2017	307	-19.00735	34.27243333	NA	NA
LOAF-15-m-7C59-1	elephant	2017-11-03 13:28:00	2017	307	-19.00735	34.27248333	NA	NA
LOAF-15-m-7C59-1	elephant	2017-11-03 12:58:00	2017	307	-19.0076	34.27283333	NA	NA
LOAF-15-m-7C59-1	elephant	2017-11-03 12:28:00	2017	307	-19.00705	34.27256667	NA	NA
LOAF-15-m-7C59-1	elephant	2017-11-03 11:57:00	2017	307	-19.00646667	34.27193333	NA	NA
LOAF-15-m-7C59-1	elephant	2017-11-03 11:27:00	2017	307	-19.00613333	34.27173333	NA	NA
LOAF-15-m-7C59-1	elephant	2017-11-03 10:57:00	2017	307	-19.00641667	34.27196667	NA	NA
LOAF-15-m-7C59-1	elephant	2017-11-03 10:27:00	2017	307	-19.00633333	34.27198333	NA	NA
LOAF-15-m-7C59-1	elephant	2017-11-03 09:57:00	2017	307	-19.00635	34.27195	NA	NA
LOAF-15-m-7C59-1	elephant	2017-11-03 09:27:00	2017	307	-19.00606667	34.27163333	NA	NA
LOAF-15-m-7C59-1	elephant	2017-11-03 08:57:00	2017	307	-19.00596667	34.2713	NA	NA
LOAF-15-m-7C59-1	elephant	2017-11-03 08:27:00	2017	307	-19.00596667	34.2713	NA	NA
LOAF-15-m-7C59-1	elephant	2017-11-03 07:57:00	2017	307	-19.00595	34.27128333	NA	NA
LOAF-15-m-7C59-1	elephant	2017-11-03 07:27:00	2017	307	-19.0056	34.272	NA	NA
LOAF-15-m-7C59-1	elephant	2017-11-03 06:58:00	2017	307	-19.00348333	34.27451667	NA	NA
LOAF-15-m-7C59-1	elephant	2017-11-03 06:27:00	2017	307	-18.99718333	34.28251667	NA	NA
LOAF-15-m-7C59-1	elephant	2017-11-03 05:58:00	2017	307	-18.99326667	34.29113333	NA	NA
LOAF-15-m-7C59-1	elephant	2017-11-03 05:27:00	2017	307	-18.99175	34.3002	NA	NA
LOAF-15-m-7C59-1	elephant	2017-11-03 04:59:00	2017	307	-18.99741667	34.30785	NA	NA
LOAF-15-m-7C59-1	elephant	2017-11-03 04:27:00	2017	307	-18.99961667	34.31293333	NA	NA
LOAF-15-m-7C59-1	elephant	2017-11-03 03:57:00	2017	307	-19.00175	34.31508333	NA	NA
LOAF-15-m-7C59-1	elephant	2017-11-03 03:27:00	2017	307	-19.0047	34.31828333	NA	NA
LOAF-15-m-7C59-1	elephant	2017-11-03 02:57:00	2017	307	-19.00576667	34.31955	NA	NA
LOAF-15-m-7C59-1	elephant	2017-11-03 02:27:00	2017	307	-19.00765	34.3197	NA	NA
LOAF-15-m-7C59-1	elephant	2017-11-03 01:57:00	2017	307	-19.0092	34.32173333	NA	NA
LOAF-15-m-7C59-1	elephant	2017-11-03 01:27:00	2017	307	-19.00878333	34.32383333	NA	NA
LOAF-15-m-7C59-1	elephant	2017-11-03 00:57:00	2017	307	-19.01	34.32465	NA	NA
LOAF-15-m-7C59-1	elephant	2017-11-03 00:27:00	2017	307	-19.01038333	34.327	NA	NA
LOAF-15-m-7C59-1	elephant	2017-11-02 23:57:00	2017	306	-19.01236667	34.32886667	NA	NA
LOAF-15-m-7C59-1	elephant	2017-11-02 23:27:00	2017	306	-19.01255	34.32451667	NA	NA
LOAF-15-m-7C59-1	elephant	2017-11-02 22:57:00	2017	306	-19.01275	34.32451667	NA	NA
LOAF-15-m-7C59-1	elephant	2017-11-02 22:27:00	2017	306	-19.01298333	34.3261	NA	NA
LOAF-15-m-7C59-1	elephant	2017-11-02 21:57:00	2017	306	-19.01291667	34.32798333	NA	NA
LOAF-15-m-7C59-1	elephant	2017-11-02 21:27:00	2017	306	-19.013	34.32986667	NA	NA
LOAF-15-m-7C59-1	elephant	2017-11-02 20:57:00	2017	306	-19.01078333	34.33061667	NA	NA
LOAF-15-m-7C59-1	elephant	2017-11-02 20:27:00	2017	306	-19.00841667	34.3301	NA	NA
LOAF-15-m-7C59-1	elephant	2017-11-02 19:57:00	2017	306	-19.00773333	34.33058333	NA	NA
LOAF-15-m-7C59-1	elephant	2017-11-02 19:26:00	2017	306	-19.00366667	34.32925	NA	NA
LOAF-15-m-7C59-1	elephant	2017-11-02 18:57:00	2017	306	-19.00296667	34.32741667	NA	NA
LOAF-15-m-7C59-1	elephant	2017-11-02 18:27:00	2017	306	-19.00113333	34.3286	NA	NA
LOAF-15-m-7C59-1	elephant	2017-11-02 17:57:00	2017	306	-18.99838333	34.33293333	NA	NA
LOAF-15-m-7C59-1	elephant	2017-11-02 17:27:00	2017	306	-18.99751667	34.33483333	NA	NA
LOAF-15-m-7C59-1	elephant	2017-11-02 16:57:00	2017	306	-18.99748333	34.33483333	NA	NA
LOAF-15-m-7C59-1	elephant	2017-11-02 16:27:00	2017	306	-18.99688333	34.33543333	NA	NA
LOAF-15-m-7C59-1	elephant	2017-11-02 15:57:00	2017	306	-18.99623333	34.33596667	NA	NA
LOAF-15-m-7C59-1	elephant	2017-11-02 15:26:00	2017	306	-18.99521667	34.33213333	NA	NA
LOAF-15-m-7C59-1	elephant	2017-11-02 14:56:00	2017	306	-18.99526667	34.33218333	NA	NA
LOAF-15-m-7C59-1	elephant	2017-11-02 14:26:00	2017	306	-18.9952	34.33148333	NA	NA
LOAF-15-m-7C59-1	elephant	2017-11-02 13:56:00	2017	306	-18.99391667	34.33088333	NA	NA
LOAF-15-m-7C59-1	elephant	2017-11-02 13:26:00	2017	306	-18.99116667	34.33315	NA	NA
LOAF-15-m-7C59-1	elephant	2017-11-02 12:56:00	2017	306	-18.99073333	34.33408333	NA	NA
LOAF-15-m-7C59-1	elephant	2017-11-02 12:26:00	2017	306	-18.98843333	34.33578333	NA	NA
LOAF-15-m-7C59-1	elephant	2017-11-02 11:56:00	2017	306	-18.98475	34.33483333	NA	NA
LOAF-15-m-7C59-1	elephant	2017-11-02 11:26:00	2017	306	-18.98525	34.33383333	NA	NA
LOAF-15-m-7C59-1	elephant	2017-11-02 10:56:00	2017	306	-18.98525	34.33383333	NA	NA
LOAF-15-m-7C59-1	elephant	2017-11-02 10:26:00	2017	306	-18.98443333	34.33413333	NA	NA
LOAF-15-m-7C59-1	elephant	2017-11-02 09:56:00	2017	306	-18.98573333	34.33263333	NA	NA
LOAF-15-m-7C59-1	elephant	2017-11-02 09:26:00	2017	306	-18.98813333	34.33041667	NA	NA
LOAF-15-m-7C59-1	elephant	2017-11-02 08:56:00	2017	306	-18.98876667	34.3301	NA	NA
LOAF-15-m-7C59-1	elephant	2017-11-02 08:26:00	2017	306	-18.98876667	34.33015	NA	NA
LOAF-15-m-7C59-1	elephant	2017-11-02 07:56:00	2017	306	-18.98871667	34.3301	NA	NA
LOAF-15-m-7C59-1	elephant	2017-11-02 07:26:00	2017	306	-18.99231667	34.32935	NA	NA
LOAF-15-m-7C59-1	elephant	2017-11-02 06:56:00	2017	306	-18.9976	34.32526667	NA	NA
LOAF-15-m-7C59-1	elephant	2017-11-02 06:26:00	2017	306	-18.9994	34.32536667	NA	NA
LOAF-15-m-7C59-1	elephant	2017-11-02 05:56:00	2017	306	-19.00023333	34.32488333	NA	NA
LOAF-15-m-7C59-1	elephant	2017-11-02 05:26:00	2017	306	-19.0028	34.32271667	NA	NA
LOAF-15-m-7C59-1	elephant	2017-11-02 04:56:00	2017	306	-19.00576667	34.31953333	NA	NA
LOAF-15-m-7C59-1	elephant	2017-11-02 04:26:00	2017	306	-19.00871667	34.31751667	NA	NA
LOAF-15-m-7C59-1	elephant	2017-11-02 03:56:00	2017	306	-19.0114	34.31423333	NA	NA
LOAF-15-m-7C59-1	elephant	2017-11-02 03:26:00	2017	306	-19.01251667	34.31176667	NA	NA
LOAF-15-m-7C59-1	elephant	2017-11-02 02:56:00	2017	306	-19.01231667	34.30821667	NA	NA
LOAF-15-m-7C59-1	elephant	2017-11-02 02:27:00	2017	306	-19.01256667	34.30773333	NA	NA
LOAF-15-m-7C59-1	elephant	2017-11-02 01:56:00	2017	306	-19.01283333	34.30603333	NA	NA
LOAF-15-m-7C59-1	elephant	2017-11-02 01:26:00	2017	306	-19.0128	34.30683333	NA	NA
LOAF-15-m-7C59-1	elephant	2017-11-02 00:56:00	2017	306	-19.01261667	34.30961667	NA	NA
LOAF-15-m-7C59-1	elephant	2017-11-02 00:26:00	2017	306	-19.01621667	34.30883333	NA	NA
LOAF-15-m-7C59-1	elephant	2017-11-01 23:56:00	2017	305	-19.0178	34.30678333	NA	NA
LOAF-15-m-7C59-1	elephant	2017-11-01 23:26:00	2017	305	-19.01966667	34.3012	NA	NA
LOAF-15-m-7C59-1	elephant	2017-11-01 22:55:00	2017	305	-19.0195	34.3002	NA	NA
LOAF-15-m-7C59-1	elephant	2017-11-01 22:25:00	2017	305	-19.0195	34.2982	NA	NA
LOAF-15-m-7C59-1	elephant	2017-11-01 21:55:00	2017	305	-19.01673333	34.29818333	NA	NA
LOAF-15-m-7C59-1	elephant	2017-11-01 21:25:00	2017	305	-19.01423333	34.30126667	NA	NA
LOAF-15-m-7C59-1	elephant	2017-11-01 20:55:00	2017	305	-19.01393333	34.3008	NA	NA
LOAF-15-m-7C59-1	elephant	2017-11-01 20:26:00	2017	305	-19.01335	34.30236667	NA	NA
LOAF-15-m-7C59-1	elephant	2017-11-01 19:56:00	2017	305	-19.0136	34.30203333	NA	NA
LOAF-15-m-7C59-1	elephant	2017-11-01 19:25:00	2017	305	-19.01293333	34.30165	NA	NA
LOAF-15-m-7C59-1	elephant	2017-11-01 18:55:00	2017	305	-19.01045	34.29986667	NA	NA
LOAF-15-m-7C59-1	elephant	2017-11-01 18:25:00	2017	305	-19.00746667	34.29858333	NA	NA
LOAF-15-m-7C59-1	elephant	2017-11-01 17:55:00	2017	305	-19.00466667	34.29748333	NA	NA
LOAF-15-m-7C59-1	elephant	2017-11-01 17:25:00	2017	305	-19.0031	34.29576667	NA	NA
LOAF-15-m-7C59-1	elephant	2017-11-01 16:56:00	2017	305	-19.00006667	34.29205	NA	NA
LOAF-15-m-7C59-1	elephant	2017-11-01 16:25:00	2017	305	-18.99936667	34.28485	NA	NA
LOAF-15-m-7C59-1	elephant	2017-11-01 15:56:00	2017	305	-18.99621667	34.28306667	NA	NA
LOAF-15-m-7C59-1	elephant	2017-11-01 15:25:00	2017	305	-18.99321667	34.27931667	NA	NA
LOAF-15-m-7C59-1	elephant	2017-11-01 14:56:00	2017	305	-18.99263333	34.2785	NA	NA
LOAF-15-m-7C59-1	elephant	2017-11-01 14:25:00	2017	305	-18.99263333	34.2785	NA	NA
LOAF-15-m-7C59-1	elephant	2017-11-01 13:55:00	2017	305	-18.99298333	34.27696667	NA	NA
LOAF-15-m-7C59-1	elephant	2017-11-01 13:25:00	2017	305	-18.99278333	34.27618333	NA	NA
LOAF-15-m-7C59-1	elephant	2017-11-01 12:55:00	2017	305	-18.99063333	34.27686667	NA	NA
LOAF-15-m-7C59-1	elephant	2017-11-01 12:25:00	2017	305	-18.99001667	34.27836667	NA	NA
LOAF-15-m-7C59-1	elephant	2017-11-01 11:55:00	2017	305	-18.99025	34.2789	NA	NA
LOAF-15-m-7C59-1	elephant	2017-11-01 11:27:00	2017	305	-18.99023333	34.27886667	NA	NA
LOAF-15-m-7C59-1	elephant	2017-11-01 10:55:00	2017	305	-18.99008333	34.27843333	NA	NA
LOAF-15-m-7C59-1	elephant	2017-11-01 10:25:00	2017	305	-18.98988333	34.27771667	NA	NA
LOAF-15-m-7C59-1	elephant	2017-11-01 09:55:00	2017	305	-18.99003333	34.27748333	NA	NA
LOAF-15-m-7C59-1	elephant	2017-11-01 09:25:00	2017	305	-18.99006667	34.27743333	NA	NA
LOAF-15-m-7C59-1	elephant	2017-11-01 08:55:00	2017	305	-18.9901	34.27793333	NA	NA
LOAF-15-m-7C59-1	elephant	2017-11-01 08:25:00	2017	305	-18.99405	34.27888333	NA	NA
LOAF-15-m-7C59-1	elephant	2017-11-01 07:55:00	2017	305	-18.99603333	34.2812	NA	NA
LOAF-15-m-7C59-1	elephant	2017-11-01 07:25:00	2017	305	-18.99593333	34.28345	NA	NA
LOAF-15-m-7C59-1	elephant	2017-11-01 06:55:00	2017	305	-18.99575	34.29056667	NA	NA
LOAF-15-m-7C59-1	elephant	2017-11-01 06:26:00	2017	305	-18.99736667	34.29011667	NA	NA
LOAF-15-m-7C59-1	elephant	2017-11-01 05:55:00	2017	305	-18.99908333	34.28793333	NA	NA
LOAF-15-m-7C59-1	elephant	2017-11-01 05:25:00	2017	305	-19.00373333	34.28651667	NA	NA
LOAF-15-m-7C59-1	elephant	2017-11-01 04:55:00	2017	305	-19.00833333	34.2889	NA	NA
LOAF-15-m-7C59-1	elephant	2017-11-01 04:25:00	2017	305	-19.00948333	34.28911667	NA	NA
LOAF-15-m-7C59-1	elephant	2017-11-01 03:55:00	2017	305	-19.00948333	34.28908333	NA	NA
LOAF-15-m-7C59-1	elephant	2017-11-01 03:25:00	2017	305	-19.00946667	34.2891	NA	NA
LOAF-15-m-7C59-1	elephant	2017-11-01 02:55:00	2017	305	-19.00948333	34.28926667	NA	NA
LOAF-15-m-7C59-1	elephant	2017-11-01 02:24:00	2017	305	-19.0118	34.28956667	NA	NA
LOAF-15-m-7C59-1	elephant	2017-11-01 01:55:00	2017	305	-19.01263333	34.2948	NA	NA
LOAF-15-m-7C59-1	elephant	2017-11-01 01:25:00	2017	305	-19.01345	34.29496667	NA	NA
LOAF-15-m-7C59-1	elephant	2017-11-01 00:54:00	2017	305	-19.01925	34.29486667	NA	NA
LOAF-15-m-7C59-1	elephant	2017-11-01 00:25:00	2017	305	-19.0211	34.29401667	NA	NA
LOAF-15-m-7C59-1	elephant	2017-10-31 23:55:00	2017	304	-19.02106667	34.29405	NA	NA
LOAF-15-m-7C59-1	elephant	2017-10-31 23:24:00	2017	304	-19.02166667	34.29403333	NA	NA
LOAF-15-m-7C59-1	elephant	2017-10-31 22:54:00	2017	304	-19.02128333	34.29461667	NA	NA
LOAF-15-m-7C59-1	elephant	2017-10-31 22:24:00	2017	304	-19.02113333	34.29495	NA	NA
LOAF-15-m-7C59-1	elephant	2017-10-31 21:54:00	2017	304	-19.0214	34.29523333	NA	NA
LOAF-15-m-7C59-1	elephant	2017-10-31 21:24:00	2017	304	-19.02251667	34.29468333	NA	NA
LOAF-15-m-7C59-1	elephant	2017-10-31 20:54:00	2017	304	-19.02361667	34.29415	NA	NA
LOAF-15-m-7C59-1	elephant	2017-10-31 20:24:00	2017	304	-19.02273333	34.29165	NA	NA
LOAF-15-m-7C59-1	elephant	2017-10-31 19:54:00	2017	304	-19.02278333	34.29036667	NA	NA
LOAF-15-m-7C59-1	elephant	2017-10-31 19:24:00	2017	304	-19.02415	34.28888333	NA	NA
LOAF-15-m-7C59-1	elephant	2017-10-31 18:54:00	2017	304	-19.02313333	34.28571667	NA	NA
LOAF-15-m-7C59-1	elephant	2017-10-31 18:24:00	2017	304	-19.02208333	34.28401667	NA	NA
LOAF-15-m-7C59-1	elephant	2017-10-31 17:54:00	2017	304	-19.02046667	34.2838	NA	NA
LOAF-15-m-7C59-1	elephant	2017-10-31 17:24:00	2017	304	-19.02025	34.28371667	NA	NA
LOAF-15-m-7C59-1	elephant	2017-10-31 16:54:00	2017	304	-19.02035	34.28125	NA	NA
LOAF-15-m-7C59-1	elephant	2017-10-31 16:24:00	2017	304	-19.01863333	34.27803333	NA	NA
LOAF-15-m-7C59-1	elephant	2017-10-31 15:54:00	2017	304	-19.01756667	34.27721667	NA	NA
LOAF-15-m-7C59-1	elephant	2017-10-31 15:24:00	2017	304	-19.01753333	34.27703333	NA	NA
LOAF-15-m-7C59-1	elephant	2017-10-31 14:54:00	2017	304	-19.01395	34.27115	NA	NA
LOAF-15-m-7C59-1	elephant	2017-10-31 14:24:00	2017	304	-19.0094	34.26941667	NA	NA
LOAF-15-m-7C59-1	elephant	2017-10-31 13:54:00	2017	304	-19.0068	34.26698333	NA	NA
LOAF-15-m-7C59-1	elephant	2017-10-31 13:24:00	2017	304	-19.00366667	34.26286667	NA	NA
LOAF-15-m-7C59-1	elephant	2017-10-31 12:54:00	2017	304	-19.00308333	34.26253333	NA	NA
LOAF-15-m-7C59-1	elephant	2017-10-31 12:24:00	2017	304	-19.00286667	34.2625	NA	NA
LOAF-15-m-7C59-1	elephant	2017-10-31 11:54:00	2017	304	-19.00285	34.26266667	NA	NA
LOAF-15-m-7C59-1	elephant	2017-10-31 11:24:00	2017	304	-19.00293333	34.26251667	NA	NA
LOAF-15-m-7C59-1	elephant	2017-10-31 10:54:00	2017	304	-19.00281667	34.26251667	NA	NA
LOAF-15-m-7C59-1	elephant	2017-10-31 10:24:00	2017	304	-19.0028	34.26243333	NA	NA
LOAF-15-m-7C59-1	elephant	2017-10-31 09:54:00	2017	304	-19.00296667	34.26256667	NA	NA
LOAF-15-m-7C59-1	elephant	2017-10-31 09:24:00	2017	304	-19.0061	34.26161667	NA	NA
LOAF-15-m-7C59-1	elephant	2017-10-31 08:54:00	2017	304	-19.0063	34.26155	NA	NA
LOAF-15-m-7C59-1	elephant	2017-10-31 08:24:00	2017	304	-19.00631667	34.26196667	NA	NA
LOAF-15-m-7C59-1	elephant	2017-10-31 07:54:00	2017	304	-19.00626667	34.26301667	NA	NA
LOAF-15-m-7C59-1	elephant	2017-10-31 07:24:00	2017	304	-19.00695	34.26453333	NA	NA
LOAF-15-m-7C59-1	elephant	2017-10-31 06:53:00	2017	304	-19.00766667	34.26633333	NA	NA
LOAF-15-m-7C59-1	elephant	2017-10-31 06:23:00	2017	304	-19.00845	34.27081667	NA	NA
LOAF-15-m-7C59-1	elephant	2017-10-31 05:53:00	2017	304	-19.00748333	34.27456667	NA	NA
LOAF-15-m-7C59-1	elephant	2017-10-31 05:24:00	2017	304	-19.00735	34.2753	NA	NA
LOAF-15-m-7C59-1	elephant	2017-10-31 04:53:00	2017	304	-19.00635	34.2773	NA	NA
LOAF-15-m-7C59-1	elephant	2017-10-31 04:24:00	2017	304	-19.007	34.28241667	NA	NA
LOAF-15-m-7C59-1	elephant	2017-10-31 03:54:00	2017	304	-19.00721667	34.2839	NA	NA
LOAF-15-m-7C59-1	elephant	2017-10-31 03:24:00	2017	304	-19.00693333	34.28666667	NA	NA
LOAF-15-m-7C59-1	elephant	2017-10-31 02:53:00	2017	304	-19.0069	34.28658333	NA	NA
LOAF-15-m-7C59-1	elephant	2017-10-31 02:23:00	2017	304	-19.00691667	34.28666667	NA	NA
LOAF-15-m-7C59-1	elephant	2017-10-31 01:53:00	2017	304	-19.0069	34.28663333	NA	NA
LOAF-15-m-7C59-1	elephant	2017-10-31 01:23:00	2017	304	-19.00713333	34.28693333	NA	NA
LOAF-15-m-7C59-1	elephant	2017-10-31 00:53:00	2017	304	-19.00711667	34.2869	NA	NA
LOAF-15-m-7C59-1	elephant	2017-10-31 00:23:00	2017	304	-19.00916667	34.28681667	NA	NA
LOAF-15-m-7C59-1	elephant	2017-10-30 23:53:00	2017	303	-19.00931667	34.2867	NA	NA
LOAF-15-m-7C59-1	elephant	2017-10-30 23:23:00	2017	303	-19.01143333	34.29145	NA	NA
LOAF-15-m-7C59-1	elephant	2017-10-30 22:53:00	2017	303	-19.01305	34.2948	NA	NA
LOAF-15-m-7C59-1	elephant	2017-10-30 22:23:00	2017	303	-19.01763333	34.29648333	NA	NA
LOAF-15-m-7C59-1	elephant	2017-10-30 21:53:00	2017	303	-19.01866667	34.29835	NA	NA
LOAF-15-m-7C59-1	elephant	2017-10-30 21:23:00	2017	303	-19.02271667	34.29745	NA	NA
LOAF-15-m-7C59-1	elephant	2017-10-30 20:53:00	2017	303	-19.02678333	34.2951	NA	NA
LOAF-15-m-7C59-1	elephant	2017-10-30 20:23:00	2017	303	-19.03118333	34.2919	NA	NA
LOAF-15-m-7C59-1	elephant	2017-10-30 19:53:00	2017	303	-19.03133333	34.29043333	NA	NA
LOAF-15-m-7C59-1	elephant	2017-10-30 19:23:00	2017	303	-19.03056667	34.28718333	NA	NA
LOAF-15-m-7C59-1	elephant	2017-10-30 18:53:00	2017	303	-19.03061667	34.28376667	NA	NA
LOAF-15-m-7C59-1	elephant	2017-10-30 18:23:00	2017	303	-19.03168333	34.28115	NA	NA
LOAF-15-m-7C59-1	elephant	2017-10-30 17:53:00	2017	303	-19.03148333	34.2797	NA	NA
LOAF-15-m-7C59-1	elephant	2017-10-30 17:23:00	2017	303	-19.03133333	34.27856667	NA	NA
LOAF-15-m-7C59-1	elephant	2017-10-30 16:53:00	2017	303	-19.03181667	34.2772	NA	NA
LOAF-15-m-7C59-1	elephant	2017-10-30 16:23:00	2017	303	-19.03198333	34.27671667	NA	NA
LOAF-15-m-7C59-1	elephant	2017-10-30 15:53:00	2017	303	-19.03086667	34.2783	NA	NA
LOAF-15-m-7C59-1	elephant	2017-10-30 15:23:00	2017	303	-19.02975	34.27911667	NA	NA
LOAF-15-m-7C59-1	elephant	2017-10-30 14:53:00	2017	303	-19.02991667	34.27913333	NA	NA
LOAF-15-m-7C59-1	elephant	2017-10-30 14:23:00	2017	303	-19.02991667	34.27911667	NA	NA
LOAF-15-m-7C59-1	elephant	2017-10-30 13:53:00	2017	303	-19.0299	34.27913333	NA	NA
LOAF-15-m-7C59-1	elephant	2017-10-30 13:23:00	2017	303	-19.02996667	34.27958333	NA	NA
LOAF-15-m-7C59-1	elephant	2017-10-30 12:53:00	2017	303	-19.02918333	34.28001667	NA	NA
LOAF-15-m-7C59-1	elephant	2017-10-30 12:23:00	2017	303	-19.02901667	34.27986667	NA	NA
LOAF-15-m-7C59-1	elephant	2017-10-30 11:53:00	2017	303	-19.029	34.27991667	NA	NA
LOAF-15-m-7C59-1	elephant	2017-10-30 11:23:00	2017	303	-19.02891667	34.28003333	NA	NA
LOAF-15-m-7C59-1	elephant	2017-10-30 10:53:00	2017	303	-19.02995	34.27821667	NA	NA
LOAF-15-m-7C59-1	elephant	2017-10-30 10:23:00	2017	303	-19.02841667	34.27611667	NA	NA
LOAF-15-m-7C59-1	elephant	2017-10-30 09:53:00	2017	303	-19.02825	34.27473333	NA	NA
LOAF-15-m-7C59-1	elephant	2017-10-30 09:23:00	2017	303	-19.02611667	34.27303333	NA	NA
LOAF-15-m-7C59-1	elephant	2017-10-30 08:53:00	2017	303	-19.02461667	34.27463333	NA	NA
LOAF-15-m-7C59-1	elephant	2017-10-30 08:23:00	2017	303	-19.02428333	34.27436667	NA	NA
LOAF-15-m-7C59-1	elephant	2017-10-30 07:53:00	2017	303	-19.0236	34.27405	NA	NA
LOAF-15-m-7C59-1	elephant	2017-10-30 07:23:00	2017	303	-19.02415	34.2743	NA	NA
LOAF-15-m-7C59-1	elephant	2017-10-30 06:52:00	2017	303	-19.02423333	34.27428333	NA	NA
LOAF-15-m-7C59-1	elephant	2017-10-30 06:22:00	2017	303	-19.02276667	34.2772	NA	NA
LOAF-15-m-7C59-1	elephant	2017-10-30 05:52:00	2017	303	-19.02333333	34.27763333	NA	NA
LOAF-15-m-7C59-1	elephant	2017-10-30 05:22:00	2017	303	-19.02346667	34.27775	NA	NA
LOAF-15-m-7C59-1	elephant	2017-10-30 04:52:00	2017	303	-19.02395	34.27931667	NA	NA
LOAF-15-m-7C59-1	elephant	2017-10-30 04:22:00	2017	303	-19.02441667	34.2823	NA	NA
LOAF-15-m-7C59-1	elephant	2017-10-30 03:52:00	2017	303	-19.02441667	34.28238333	NA	NA
LOAF-15-m-7C59-1	elephant	2017-10-30 03:22:00	2017	303	-19.0247	34.28265	NA	NA
LOAF-15-m-7C59-1	elephant	2017-10-30 02:52:00	2017	303	-19.02518333	34.28345	NA	NA
LOAF-15-m-7C59-1	elephant	2017-10-30 02:22:00	2017	303	-19.02828333	34.28563333	NA	NA
LOAF-15-m-7C59-1	elephant	2017-10-30 01:52:00	2017	303	-19.03065	34.28613333	NA	NA
LOAF-15-m-7C59-1	elephant	2017-10-30 01:22:00	2017	303	-19.03008333	34.28876667	NA	NA
LOAF-15-m-7C59-1	elephant	2017-10-30 00:52:00	2017	303	-19.0313	34.28975	NA	NA
LOAF-15-m-7C59-1	elephant	2017-10-30 00:22:00	2017	303	-19.03211667	34.28895	NA	NA
LOAF-15-m-7C59-1	elephant	2017-10-29 23:52:00	2017	302	-19.03238333	34.28876667	NA	NA
LOAF-15-m-7C59-1	elephant	2017-10-29 23:22:00	2017	302	-19.0338	34.28833333	NA	NA
LOAF-15-m-7C59-1	elephant	2017-10-29 22:52:00	2017	302	-19.03476667	34.2883	NA	NA
LOAF-15-m-7C59-1	elephant	2017-10-29 22:22:00	2017	302	-19.03768333	34.28571667	NA	NA
LOAF-15-m-7C59-1	elephant	2017-10-29 21:53:00	2017	302	-19.0402	34.28581667	NA	NA
LOAF-15-m-7C59-1	elephant	2017-10-29 21:22:00	2017	302	-19.04436667	34.2812	NA	NA
LOAF-15-m-7C59-1	elephant	2017-10-29 20:52:00	2017	302	-19.0391	34.28151667	NA	NA
LOAF-15-m-7C59-1	elephant	2017-10-29 20:22:00	2017	302	-19.03811667	34.2806	NA	NA
LOAF-15-m-7C59-1	elephant	2017-10-29 19:52:00	2017	302	-19.0353	34.28	NA	NA
LOAF-15-m-7C59-1	elephant	2017-10-29 19:22:00	2017	302	-19.02793333	34.28096667	NA	NA
LOAF-15-m-7C59-1	elephant	2017-10-29 18:52:00	2017	302	-19.0249	34.27901667	NA	NA
LOAF-15-m-7C59-1	elephant	2017-10-29 18:22:00	2017	302	-19.0231	34.27828333	NA	NA
LOAF-15-m-7C59-1	elephant	2017-10-29 17:52:00	2017	302	-19.0217	34.27993333	NA	NA
LOAF-15-m-7C59-1	elephant	2017-10-29 17:22:00	2017	302	-19.01948333	34.27921667	NA	NA
LOAF-15-m-7C59-1	elephant	2017-10-29 16:52:00	2017	302	-19.01185	34.27606667	NA	NA
LOAF-15-m-7C59-1	elephant	2017-10-29 16:22:00	2017	302	-19.00518333	34.2751	NA	NA
LOAF-15-m-7C59-1	elephant	2017-10-29 15:52:00	2017	302	-18.99638333	34.27425	NA	NA
LOAF-15-m-7C59-1	elephant	2017-10-29 15:22:00	2017	302	-18.98613333	34.2757	NA	NA
LOAF-15-m-7C59-1	elephant	2017-10-29 14:52:00	2017	302	-18.9777	34.27866667	NA	NA
LOAF-15-m-7C59-1	elephant	2017-10-29 14:21:00	2017	302	-18.9701	34.2762	NA	NA
LOAF-15-m-7C59-1	elephant	2017-10-29 13:52:00	2017	302	-18.96476667	34.27351667	NA	NA
LOAF-15-m-7C59-1	elephant	2017-10-29 13:22:00	2017	302	-18.96218333	34.27023333	NA	NA
LOAF-15-m-7C59-1	elephant	2017-10-29 12:51:00	2017	302	-18.96001667	34.26858333	NA	NA
LOAF-15-m-7C59-1	elephant	2017-10-29 12:22:00	2017	302	-18.95805	34.26766667	NA	NA
LOAF-15-m-7C59-1	elephant	2017-10-29 11:52:00	2017	302	-18.9535	34.26165	NA	NA
LOAF-15-m-7C59-1	elephant	2017-10-29 11:22:00	2017	302	-18.94995	34.25893333	NA	NA
LOAF-15-m-7C59-1	elephant	2017-10-29 10:51:00	2017	302	-18.94996667	34.25896667	NA	NA
LOAF-15-m-7C59-1	elephant	2017-10-29 10:21:00	2017	302	-18.95023333	34.2586	NA	NA
LOAF-15-m-7C59-1	elephant	2017-10-29 09:51:00	2017	302	-18.95033333	34.25863333	NA	NA
LOAF-15-m-7C59-1	elephant	2017-10-29 09:21:00	2017	302	-18.95021667	34.25875	NA	NA
LOAF-15-m-7C59-1	elephant	2017-10-29 08:51:00	2017	302	-18.94918333	34.25826667	NA	NA
LOAF-15-m-7C59-1	elephant	2017-10-29 08:21:00	2017	302	-18.94905	34.25711667	NA	NA
LOAF-15-m-7C59-1	elephant	2017-10-29 07:51:00	2017	302	-18.94923333	34.25578333	NA	NA
LOAF-15-m-7C59-1	elephant	2017-10-29 07:21:00	2017	302	-18.95211667	34.25573333	NA	NA
LOAF-15-m-7C59-1	elephant	2017-10-29 06:51:00	2017	302	-18.95196667	34.25661667	NA	NA
LOAF-15-m-7C59-1	elephant	2017-10-29 06:21:00	2017	302	-18.9526	34.2591	NA	NA
LOAF-15-m-7C59-1	elephant	2017-10-29 05:51:00	2017	302	-18.9523	34.25926667	NA	NA
LOAF-15-m-7C59-1	elephant	2017-10-29 05:21:00	2017	302	-18.95091667	34.25825	NA	NA
LOAF-15-m-7C59-1	elephant	2017-10-29 04:51:00	2017	302	-18.9506	34.25895	NA	NA
LOAF-15-m-7C59-1	elephant	2017-10-29 04:22:00	2017	302	-18.94855	34.25906667	NA	NA
LOAF-15-m-7C59-1	elephant	2017-10-29 03:51:00	2017	302	-18.9484	34.25871667	NA	NA
LOAF-15-m-7C59-1	elephant	2017-10-29 03:21:00	2017	302	-18.94821667	34.25863333	NA	NA
LOAF-15-m-7C59-1	elephant	2017-10-29 02:51:00	2017	302	-18.94823333	34.25865	NA	NA
LOAF-15-m-7C59-1	elephant	2017-10-29 02:21:00	2017	302	-18.9482	34.2587	NA	NA
LOAF-15-m-7C59-1	elephant	2017-10-29 01:51:00	2017	302	-18.94833333	34.25865	NA	NA
LOAF-15-m-7C59-1	elephant	2017-10-29 01:21:00	2017	302	-18.94826667	34.25861667	NA	NA
LOAF-15-m-7C59-1	elephant	2017-10-29 00:51:00	2017	302	-18.94821667	34.25861667	NA	NA
LOAF-15-m-7C59-1	elephant	2017-10-29 00:21:00	2017	302	-18.9482	34.25865	NA	NA
LOAF-15-m-7C59-1	elephant	2017-10-28 23:51:00	2017	301	-18.9479	34.2576	NA	NA
LOAF-15-m-7C59-1	elephant	2017-10-28 23:21:00	2017	301	-18.94755	34.25728333	NA	NA
LOAF-15-m-7C59-1	elephant	2017-10-28 22:51:00	2017	301	-18.94666667	34.2565	NA	NA
LOAF-15-m-7C59-1	elephant	2017-10-28 22:21:00	2017	301	-18.94601667	34.25616667	NA	NA
LOAF-15-m-7C59-1	elephant	2017-10-28 21:51:00	2017	301	-18.94596667	34.25671667	NA	NA
LOAF-15-m-7C59-1	elephant	2017-10-28 21:21:00	2017	301	-18.94551667	34.25773333	NA	NA
LOAF-15-m-7C59-1	elephant	2017-10-28 20:51:00	2017	301	-18.94615	34.25895	NA	NA
LOAF-15-m-7C59-1	elephant	2017-10-28 20:21:00	2017	301	-18.94611667	34.25898333	NA	NA
LOAF-15-m-7C59-1	elephant	2017-10-28 19:51:00	2017	301	-18.94616667	34.25906667	NA	NA
LOAF-15-m-7C59-1	elephant	2017-10-28 19:21:00	2017	301	-18.94616667	34.25891667	NA	NA
LOAF-15-m-7C59-1	elephant	2017-10-28 18:51:00	2017	301	-18.9462	34.25895	NA	NA
LOAF-15-m-7C59-1	elephant	2017-10-28 18:21:00	2017	301	-18.9457	34.2593	NA	NA
LOAF-15-m-7C59-1	elephant	2017-10-28 17:50:00	2017	301	-18.94571667	34.2602	NA	NA
LOAF-15-m-7C59-1	elephant	2017-10-28 17:21:00	2017	301	-18.94543333	34.26091667	NA	NA
LOAF-15-m-7C59-1	elephant	2017-10-28 16:50:00	2017	301	-18.94538333	34.26098333	NA	NA
LOAF-15-m-7C59-1	elephant	2017-10-28 16:20:00	2017	301	-18.94551667	34.26118333	NA	NA
LOAF-15-m-7C59-1	elephant	2017-10-28 15:51:00	2017	301	-18.94601667	34.26113333	NA	NA
LOAF-15-m-7C59-1	elephant	2017-10-28 15:21:00	2017	301	-18.94638333	34.26075	NA	NA
LOAF-15-m-7C59-1	elephant	2017-10-28 14:51:00	2017	301	-18.94675	34.2609	NA	NA
LOAF-15-m-7C59-1	elephant	2017-10-28 14:20:00	2017	301	-18.94686667	34.2618	NA	NA
LOAF-15-m-7C59-1	elephant	2017-10-28 13:50:00	2017	301	-18.9505	34.26286667	NA	NA
LOAF-15-m-7C59-1	elephant	2017-10-28 13:20:00	2017	301	-18.95128333	34.26768333	NA	NA
LOAF-15-m-7C59-1	elephant	2017-10-28 12:50:00	2017	301	-18.95145	34.26886667	NA	NA
LOAF-15-m-7C59-1	elephant	2017-10-28 12:20:00	2017	301	-18.95145	34.26885	NA	NA
LOAF-15-m-7C59-1	elephant	2017-10-28 11:50:00	2017	301	-18.95146667	34.26883333	NA	NA
LOAF-15-m-7C59-1	elephant	2017-10-28 11:20:00	2017	301	-18.95143333	34.26885	NA	NA
LOAF-15-m-7C59-1	elephant	2017-10-28 10:50:00	2017	301	-18.95143333	34.26886667	NA	NA
LOAF-15-m-7C59-1	elephant	2017-10-28 10:20:00	2017	301	-18.95165	34.26826667	NA	NA
LOAF-15-m-7C59-1	elephant	2017-10-28 09:50:00	2017	301	-18.95085	34.26805	NA	NA
LOAF-15-m-7C59-1	elephant	2017-10-28 09:20:00	2017	301	-18.95083333	34.2675	NA	NA
LOAF-15-m-7C59-1	elephant	2017-10-28 08:50:00	2017	301	-18.9512	34.26778333	NA	NA
LOAF-15-m-7C59-1	elephant	2017-10-28 08:20:00	2017	301	-18.95381667	34.2679	NA	NA
LOAF-15-m-7C59-1	elephant	2017-10-28 07:50:00	2017	301	-18.95485	34.27486667	NA	NA
LOAF-15-m-7C59-1	elephant	2017-10-28 07:20:00	2017	301	-18.97383333	34.28263333	NA	NA
LOAF-15-m-7C59-1	elephant	2017-10-28 06:20:00	2017	301	-18.9894	34.29345	NA	NA
LOAF-15-m-7C59-1	elephant	2017-10-28 05:50:00	2017	301	-18.99321667	34.30388333	NA	NA
LOAF-15-m-7C59-1	elephant	2017-10-28 05:20:00	2017	301	-19.00208333	34.31535	NA	NA
LOAF-15-m-7C59-1	elephant	2017-10-28 04:50:00	2017	301	-19.0031	34.3168	NA	NA
LOAF-15-m-7C59-1	elephant	2017-10-28 04:20:00	2017	301	-19.00265	34.31748333	NA	NA
LOAF-15-m-7C59-1	elephant	2017-10-28 03:50:00	2017	301	-19.00458333	34.31811667	NA	NA
LOAF-15-m-7C59-1	elephant	2017-10-28 03:20:00	2017	301	-19.00566667	34.31906667	NA	NA
LOAF-15-m-7C59-1	elephant	2017-10-28 02:50:00	2017	301	-19.00895	34.3173	NA	NA
LOAF-15-m-7C59-1	elephant	2017-10-28 02:20:00	2017	301	-19.01036667	34.31615	NA	NA
LOAF-15-m-7C59-1	elephant	2017-10-28 01:50:00	2017	301	-19.0106	34.31046667	NA	NA
LOAF-15-m-7C59-1	elephant	2017-10-28 01:20:00	2017	301	-19.01245	34.3108	NA	NA
LOAF-15-m-7C59-1	elephant	2017-10-28 00:50:00	2017	301	-19.01273333	34.30953333	NA	NA
LOAF-15-m-7C59-1	elephant	2017-10-28 00:20:00	2017	301	-19.01613333	34.30886667	NA	NA
LOAF-15-m-7C59-1	elephant	2017-10-27 23:50:00	2017	300	-19.01705	34.3061	NA	NA
LOAF-15-m-7C59-1	elephant	2017-10-27 23:20:00	2017	300	-19.01701667	34.30628333	NA	NA
LOAF-15-m-7C59-1	elephant	2017-10-27 22:50:00	2017	300	-19.01823333	34.30693333	NA	NA
LOAF-15-m-7C59-1	elephant	2017-10-27 22:20:00	2017	300	-19.0183	34.30681667	NA	NA
LOAF-15-m-7C59-1	elephant	2017-10-27 21:49:00	2017	300	-19.01833333	34.30615	NA	NA
LOAF-15-m-7C59-1	elephant	2017-10-27 21:20:00	2017	300	-19.0183	34.30148333	NA	NA
LOAF-15-m-7C59-1	elephant	2017-10-27 20:50:00	2017	300	-19.01918333	34.30073333	NA	NA
LOAF-15-m-7C59-1	elephant	2017-10-27 20:20:00	2017	300	-19.02016667	34.29841667	NA	NA
LOAF-15-m-7C59-1	elephant	2017-10-27 19:49:00	2017	300	-19.02231667	34.29536667	NA	NA
LOAF-15-m-7C59-1	elephant	2017-10-27 19:20:00	2017	300	-19.02415	34.29278333	NA	NA
LOAF-15-m-7C59-1	elephant	2017-10-27 18:50:00	2017	300	-19.02656667	34.29031667	NA	NA
LOAF-15-m-7C59-1	elephant	2017-10-27 18:19:00	2017	300	-19.02578333	34.28275	NA	NA
LOAF-15-m-7C59-1	elephant	2017-10-27 17:49:00	2017	300	-19.028	34.28196667	NA	NA
LOAF-15-m-7C59-1	elephant	2017-10-27 17:19:00	2017	300	-19.02843333	34.2819	NA	NA
LOAF-15-m-7C59-1	elephant	2017-10-27 16:49:00	2017	300	-19.02933333	34.2814	NA	NA
LOAF-15-m-7C59-1	elephant	2017-10-27 16:19:00	2017	300	-19.03075	34.27985	NA	NA
LOAF-15-m-7C59-1	elephant	2017-10-27 15:49:00	2017	300	-19.03031667	34.27713333	NA	NA
LOAF-15-m-7C59-1	elephant	2017-10-27 15:19:00	2017	300	-19.03028333	34.27711667	NA	NA
LOAF-15-m-7C59-1	elephant	2017-10-27 14:49:00	2017	300	-19.03023333	34.27706667	NA	NA
LOAF-15-m-7C59-1	elephant	2017-10-27 14:19:00	2017	300	-19.03006667	34.27721667	NA	NA
LOAF-15-m-7C59-1	elephant	2017-10-27 13:49:00	2017	300	-19.02993333	34.27743333	NA	NA
LOAF-15-m-7C59-1	elephant	2017-10-27 13:19:00	2017	300	-19.02748333	34.27895	NA	NA
LOAF-15-m-7C59-1	elephant	2017-10-27 12:49:00	2017	300	-19.025	34.27953333	NA	NA
LOAF-15-m-7C59-1	elephant	2017-10-27 12:19:00	2017	300	-19.0254	34.27935	NA	NA
LOAF-15-m-7C59-1	elephant	2017-10-27 11:49:00	2017	300	-19.02543333	34.27916667	NA	NA
LOAF-15-m-7C59-1	elephant	2017-10-27 11:19:00	2017	300	-19.02571667	34.2793	NA	NA
LOAF-15-m-7C59-1	elephant	2017-10-27 10:49:00	2017	300	-19.02528333	34.27948333	NA	NA
LOAF-15-m-7C59-1	elephant	2017-10-27 10:19:00	2017	300	-19.02521667	34.27956667	NA	NA
LOAF-15-m-7C59-1	elephant	2017-10-27 09:49:00	2017	300	-19.02523333	34.27963333	NA	NA
LOAF-15-m-7C59-1	elephant	2017-10-27 09:19:00	2017	300	-19.02525	34.27963333	NA	NA
LOAF-15-m-7C59-1	elephant	2017-10-27 08:49:00	2017	300	-19.02523333	34.2796	NA	NA
LOAF-15-m-7C59-1	elephant	2017-10-27 08:19:00	2017	300	-19.0251	34.27886667	NA	NA
LOAF-15-m-7C59-1	elephant	2017-10-27 07:49:00	2017	300	-19.02495	34.27583333	NA	NA
LOAF-15-m-7C59-1	elephant	2017-10-27 07:19:00	2017	300	-19.02423333	34.27436667	NA	NA
LOAF-15-m-7C59-1	elephant	2017-10-27 06:49:00	2017	300	-19.02145	34.275	NA	NA
LOAF-15-m-7C59-1	elephant	2017-10-27 06:19:00	2017	300	-19.02073333	34.2758	NA	NA
LOAF-15-m-7C59-1	elephant	2017-10-27 05:49:00	2017	300	-19.02075	34.2758	NA	NA
LOAF-15-m-7C59-1	elephant	2017-10-27 05:19:00	2017	300	-19.02105	34.27723333	NA	NA
LOAF-15-m-7C59-1	elephant	2017-10-27 04:49:00	2017	300	-19.0213	34.27781667	NA	NA
LOAF-15-m-7C59-1	elephant	2017-10-27 04:19:00	2017	300	-19.02096667	34.27958333	NA	NA
LOAF-15-m-7C59-1	elephant	2017-10-27 03:49:00	2017	300	-19.02091667	34.28106667	NA	NA
LOAF-15-m-7C59-1	elephant	2017-10-27 03:19:00	2017	300	-19.0233	34.28665	NA	NA
LOAF-15-m-7C59-1	elephant	2017-10-27 02:49:00	2017	300	-19.02325	34.29218333	NA	NA
LOAF-15-m-7C59-1	elephant	2017-10-27 02:19:00	2017	300	-19.02033333	34.30213333	NA	NA
LOAF-15-m-7C59-1	elephant	2017-10-27 01:48:00	2017	300	-19.01663333	34.3058	NA	NA
LOAF-15-m-7C59-1	elephant	2017-10-27 01:19:00	2017	300	-19.01513333	34.30601667	NA	NA
LOAF-15-m-7C59-1	elephant	2017-10-27 00:49:00	2017	300	-19.0123	34.30788333	NA	NA
LOAF-15-m-7C59-1	elephant	2017-10-27 00:19:00	2017	300	-19.01613333	34.30866667	NA	NA
LOAF-15-m-7C59-1	elephant	2017-10-26 23:48:00	2017	299	-19.01683333	34.30788333	NA	NA
LOAF-15-m-7C59-1	elephant	2017-10-26 23:19:00	2017	299	-19.01715	34.3073	NA	NA
LOAF-15-m-7C59-1	elephant	2017-10-26 22:49:00	2017	299	-19.01735	34.30698333	NA	NA
LOAF-15-m-7C59-1	elephant	2017-10-26 22:19:00	2017	299	-19.02035	34.3032	NA	NA
LOAF-15-m-7C59-1	elephant	2017-10-26 21:48:00	2017	299	-19.02115	34.30276667	NA	NA
LOAF-15-m-7C59-1	elephant	2017-10-26 21:18:00	2017	299	-19.02195	34.30248333	NA	NA
LOAF-15-m-7C59-1	elephant	2017-10-26 20:48:00	2017	299	-19.02343333	34.30138333	NA	NA
LOAF-15-m-7C59-1	elephant	2017-10-26 20:18:00	2017	299	-19.02366667	34.30128333	NA	NA
LOAF-15-m-7C59-1	elephant	2017-10-26 19:48:00	2017	299	-19.0257	34.29766667	NA	NA
LOAF-15-m-7C59-1	elephant	2017-10-26 19:19:00	2017	299	-19.02821667	34.29443333	NA	NA
LOAF-15-m-7C59-1	elephant	2017-10-26 18:48:00	2017	299	-19.02518333	34.29093333	NA	NA
LOAF-15-m-7C59-1	elephant	2017-10-26 18:18:00	2017	299	-19.02395	34.28496667	NA	NA
LOAF-15-m-7C59-1	elephant	2017-10-26 17:49:00	2017	299	-19.02375	34.28058333	NA	NA
LOAF-15-m-7C59-1	elephant	2017-10-26 17:18:00	2017	299	-19.02641667	34.27795	NA	NA
LOAF-15-m-7C59-1	elephant	2017-10-26 16:48:00	2017	299	-19.03031667	34.27336667	NA	NA
LOAF-15-m-7C59-1	elephant	2017-10-26 16:18:00	2017	299	-19.02936667	34.26983333	NA	NA
LOAF-15-m-7C59-1	elephant	2017-10-26 15:48:00	2017	299	-19.02956667	34.26966667	NA	NA
LOAF-15-m-7C59-1	elephant	2017-10-26 15:18:00	2017	299	-19.02961667	34.26956667	NA	NA
LOAF-15-m-7C59-1	elephant	2017-10-26 14:48:00	2017	299	-19.02963333	34.26953333	NA	NA
LOAF-15-m-7C59-1	elephant	2017-10-26 14:18:00	2017	299	-19.02958333	34.26961667	NA	NA
LOAF-15-m-7C59-1	elephant	2017-10-26 13:48:00	2017	299	-19.02995	34.26971667	NA	NA
LOAF-15-m-7C59-1	elephant	2017-10-26 13:18:00	2017	299	-19.02998333	34.2697	NA	NA
LOAF-15-m-7C59-1	elephant	2017-10-26 12:48:00	2017	299	-19.02996667	34.26961667	NA	NA
LOAF-15-m-7C59-1	elephant	2017-10-26 12:18:00	2017	299	-19.02996667	34.26961667	NA	NA
LOAF-15-m-7C59-1	elephant	2017-10-26 11:48:00	2017	299	-19.02903333	34.26871667	NA	NA
LOAF-15-m-7C59-1	elephant	2017-10-26 11:18:00	2017	299	-19.02958333	34.26753333	NA	NA
LOAF-15-m-7C59-1	elephant	2017-10-26 10:48:00	2017	299	-19.02956667	34.26753333	NA	NA
LOAF-15-m-7C59-1	elephant	2017-10-26 10:18:00	2017	299	-19.0303	34.26476667	NA	NA
LOAF-15-m-7C59-1	elephant	2017-10-26 09:48:00	2017	299	-19.02963333	34.25743333	NA	NA
LOAF-15-m-7C59-1	elephant	2017-10-26 09:18:00	2017	299	-19.02961667	34.25738333	NA	NA
LOAF-15-m-7C59-1	elephant	2017-10-26 08:48:00	2017	299	-19.02666667	34.26161667	NA	NA
LOAF-15-m-7C59-1	elephant	2017-10-26 08:18:00	2017	299	-19.02611667	34.26476667	NA	NA
LOAF-15-m-7C59-1	elephant	2017-10-26 07:48:00	2017	299	-19.02355	34.26895	NA	NA
LOAF-15-m-7C59-1	elephant	2017-10-26 07:18:00	2017	299	-19.02466667	34.27373333	NA	NA
LOAF-15-m-7C59-1	elephant	2017-10-26 06:48:00	2017	299	-19.02421667	34.27405	NA	NA
LOAF-15-m-7C59-1	elephant	2017-10-26 06:18:00	2017	299	-19.02273333	34.27746667	NA	NA
LOAF-15-m-7C59-1	elephant	2017-10-26 05:48:00	2017	299	-19.02336667	34.27801667	NA	NA
LOAF-15-m-7C59-1	elephant	2017-10-26 05:18:00	2017	299	-19.02441667	34.2783	NA	NA
LOAF-15-m-7C59-1	elephant	2017-10-26 04:48:00	2017	299	-19.02695	34.28101667	NA	NA
LOAF-15-m-7C59-1	elephant	2017-10-26 04:18:00	2017	299	-19.0262	34.28158333	NA	NA
LOAF-15-m-7C59-1	elephant	2017-10-26 03:48:00	2017	299	-19.0249	34.28253333	NA	NA
LOAF-15-m-7C59-1	elephant	2017-10-26 03:18:00	2017	299	-19.02388333	34.28348333	NA	NA
LOAF-15-m-7C59-1	elephant	2017-10-26 02:48:00	2017	299	-19.02605	34.28536667	NA	NA
LOAF-15-m-7C59-1	elephant	2017-10-26 02:18:00	2017	299	-19.0346	34.28453333	NA	NA
LOAF-15-m-7C59-1	elephant	2017-10-26 01:47:00	2017	299	-19.03573333	34.28516667	NA	NA
LOAF-15-m-7C59-1	elephant	2017-10-26 01:17:00	2017	299	-19.03643333	34.28648333	NA	NA
LOAF-15-m-7C59-1	elephant	2017-10-26 00:48:00	2017	299	-19.03531667	34.28756667	NA	NA
LOAF-15-m-7C59-1	elephant	2017-10-26 00:17:00	2017	299	-19.03298333	34.28765	NA	NA
LOAF-15-m-7C59-1	elephant	2017-10-25 23:47:00	2017	298	-19.03338333	34.28638333	NA	NA
LOAF-15-m-7C59-1	elephant	2017-10-25 23:17:00	2017	298	-19.03455	34.28471667	NA	NA
LOAF-15-m-7C59-1	elephant	2017-10-25 22:48:00	2017	298	-19.0382	34.28066667	NA	NA
LOAF-15-m-7C59-1	elephant	2017-10-25 22:17:00	2017	298	-19.03536667	34.28041667	NA	NA
LOAF-15-m-7C59-1	elephant	2017-10-25 21:47:00	2017	298	-19.03193333	34.28083333	NA	NA
LOAF-15-m-7C59-1	elephant	2017-10-25 21:17:00	2017	298	-19.03043333	34.27818333	NA	NA
LOAF-15-m-7C59-1	elephant	2017-10-25 20:47:00	2017	298	-19.03005	34.27733333	NA	NA
LOAF-15-m-7C59-1	elephant	2017-10-25 20:17:00	2017	298	-19.0283	34.27303333	NA	NA
LOAF-15-m-7C59-1	elephant	2017-10-25 19:47:00	2017	298	-19.02875	34.27145	NA	NA
LOAF-15-m-7C59-1	elephant	2017-10-25 19:17:00	2017	298	-19.02985	34.26961667	NA	NA
LOAF-15-m-7C59-1	elephant	2017-10-25 18:47:00	2017	298	-19.02703333	34.26731667	NA	NA
LOAF-15-m-7C59-1	elephant	2017-10-25 18:17:00	2017	298	-19.0247	34.26816667	NA	NA
LOAF-15-m-7C59-1	elephant	2017-10-25 17:47:00	2017	298	-19.01661667	34.26481667	NA	NA
LOAF-15-m-7C59-1	elephant	2017-10-25 17:17:00	2017	298	-19.0087	34.25838333	NA	NA
LOAF-15-m-7C59-1	elephant	2017-10-25 16:47:00	2017	298	-19.00568333	34.25658333	NA	NA
LOAF-15-m-7C59-1	elephant	2017-10-25 16:17:00	2017	298	-19.00273333	34.25446667	NA	NA
LOAF-15-m-7C59-1	elephant	2017-10-25 15:47:00	2017	298	-18.99991667	34.25231667	NA	NA
LOAF-15-m-7C59-1	elephant	2017-10-25 15:17:00	2017	298	-18.99881667	34.25241667	NA	NA
LOAF-15-m-7C59-1	elephant	2017-10-25 14:47:00	2017	298	-18.99853333	34.2527	NA	NA
LOAF-15-m-7C59-1	elephant	2017-10-25 14:17:00	2017	298	-18.99776667	34.25276667	NA	NA
LOAF-15-m-7C59-1	elephant	2017-10-25 13:47:00	2017	298	-18.99775	34.25275	NA	NA
LOAF-15-m-7C59-1	elephant	2017-10-25 13:17:00	2017	298	-18.99776667	34.25265	NA	NA
LOAF-15-m-7C59-1	elephant	2017-10-25 12:47:00	2017	298	-18.99775	34.25268333	NA	NA
LOAF-15-m-7C59-1	elephant	2017-10-25 12:17:00	2017	298	-18.99785	34.25266667	NA	NA
LOAF-15-m-7C59-1	elephant	2017-10-25 11:47:00	2017	298	-18.99775	34.25268333	NA	NA
LOAF-15-m-7C59-1	elephant	2017-10-25 11:17:00	2017	298	-18.99778333	34.25266667	NA	NA
LOAF-15-m-7C59-1	elephant	2017-10-25 10:47:00	2017	298	-18.9978	34.25261667	NA	NA
LOAF-15-m-7C59-1	elephant	2017-10-25 10:17:00	2017	298	-18.99781667	34.25261667	NA	NA
LOAF-15-m-7C59-1	elephant	2017-10-25 09:47:00	2017	298	-18.99776667	34.25265	NA	NA
LOAF-15-m-7C59-1	elephant	2017-10-25 09:17:00	2017	298	-18.99778333	34.25256667	NA	NA
LOAF-15-m-7C59-1	elephant	2017-10-25 08:46:00	2017	298	-18.99771667	34.2525	NA	NA
LOAF-15-m-7C59-1	elephant	2017-10-25 08:17:00	2017	298	-18.99728333	34.25255	NA	NA
LOAF-15-m-7C59-1	elephant	2017-10-25 07:47:00	2017	298	-18.9968	34.25418333	NA	NA
LOAF-15-m-7C59-1	elephant	2017-10-25 07:17:00	2017	298	-18.99668333	34.25408333	NA	NA
LOAF-15-m-7C59-1	elephant	2017-10-25 06:47:00	2017	298	-18.99823333	34.25658333	NA	NA
LOAF-15-m-7C59-1	elephant	2017-10-25 06:17:00	2017	298	-19.00338333	34.26133333	NA	NA
LOAF-15-m-7C59-1	elephant	2017-10-25 05:47:00	2017	298	-19.00243333	34.27398333	NA	NA
LOAF-15-m-7C59-1	elephant	2017-10-25 04:47:00	2017	298	-18.9892	34.31253333	NA	NA
LOAF-15-m-7C59-1	elephant	2017-10-25 04:17:00	2017	298	-18.99743333	34.3164	NA	NA
LOAF-15-m-7C59-1	elephant	2017-10-25 03:46:00	2017	298	-19.00256667	34.31603333	NA	NA
LOAF-15-m-7C59-1	elephant	2017-10-25 03:16:00	2017	298	-19.00648333	34.31893333	NA	NA
LOAF-15-m-7C59-1	elephant	2017-10-25 02:46:00	2017	298	-19.00995	34.31676667	NA	NA
LOAF-15-m-7C59-1	elephant	2017-10-25 02:16:00	2017	298	-19.01255	34.31143333	NA	NA
LOAF-15-m-7C59-1	elephant	2017-10-25 01:46:00	2017	298	-19.0126	34.3092	NA	NA
LOAF-15-m-7C59-1	elephant	2017-10-25 01:16:00	2017	298	-19.01468333	34.30623333	NA	NA
LOAF-15-m-7C59-1	elephant	2017-10-25 00:46:00	2017	298	-19.01765	34.3045	NA	NA
LOAF-15-m-7C59-1	elephant	2017-10-25 00:16:00	2017	298	-19.01768333	34.30463333	NA	NA
LOAF-15-m-7C59-1	elephant	2017-10-24 23:46:00	2017	297	-19.01745	34.30536667	NA	NA
LOAF-15-m-7C59-1	elephant	2017-10-24 23:16:00	2017	297	-19.0153	34.30636667	NA	NA
LOAF-15-m-7C59-1	elephant	2017-10-24 22:46:00	2017	297	-19.01295	34.30585	NA	NA
LOAF-15-m-7C59-1	elephant	2017-10-24 22:17:00	2017	297	-19.01218333	34.30736667	NA	NA
LOAF-15-m-7C59-1	elephant	2017-10-24 21:46:00	2017	297	-19.0128	34.30943333	NA	NA
LOAF-15-m-7C59-1	elephant	2017-10-24 21:16:00	2017	297	-19.01273333	34.3137	NA	NA
LOAF-15-m-7C59-1	elephant	2017-10-24 20:46:00	2017	297	-19.01055	34.31536667	NA	NA
LOAF-15-m-7C59-1	elephant	2017-10-24 20:16:00	2017	297	-19.01105	34.31981667	NA	NA
LOAF-15-m-7C59-1	elephant	2017-10-24 19:46:00	2017	297	-19.0105	34.32036667	NA	NA
LOAF-15-m-7C59-1	elephant	2017-10-24 19:16:00	2017	297	-19.00933333	34.32353333	NA	NA
LOAF-15-m-7C59-1	elephant	2017-10-24 18:46:00	2017	297	-19.00345	34.32558333	NA	NA
LOAF-15-m-7C59-1	elephant	2017-10-24 18:16:00	2017	297	-19.00106667	34.32758333	NA	NA
LOAF-15-m-7C59-1	elephant	2017-10-24 17:46:00	2017	297	-18.99935	34.32701667	NA	NA
LOAF-15-m-7C59-1	elephant	2017-10-24 17:16:00	2017	297	-18.99816667	34.32723333	NA	NA
LOAF-15-m-7C59-1	elephant	2017-10-24 16:46:00	2017	297	-18.99698333	34.3284	NA	NA
LOAF-15-m-7C59-1	elephant	2017-10-24 16:16:00	2017	297	-18.99663333	34.32871667	NA	NA
LOAF-15-m-7C59-1	elephant	2017-10-24 15:46:00	2017	297	-18.996	34.32948333	NA	NA
LOAF-15-m-7C59-1	elephant	2017-10-24 15:16:00	2017	297	-18.99603333	34.32926667	NA	NA
LOAF-15-m-7C59-1	elephant	2017-10-24 14:46:00	2017	297	-18.9946	34.32885	NA	NA
LOAF-15-m-7C59-1	elephant	2017-10-24 14:16:00	2017	297	-18.99575	34.3293	NA	NA
LOAF-15-m-7C59-1	elephant	2017-10-24 13:46:00	2017	297	-18.99521667	34.32911667	NA	NA
LOAF-15-m-7C59-1	elephant	2017-10-24 13:16:00	2017	297	-18.99255	34.32743333	NA	NA
LOAF-15-m-7C59-1	elephant	2017-10-24 12:46:00	2017	297	-18.98733333	34.32376667	NA	NA
LOAF-15-m-7C59-1	elephant	2017-10-24 12:16:00	2017	297	-18.9873	34.32378333	NA	NA
LOAF-15-m-7C59-1	elephant	2017-10-24 11:45:00	2017	297	-18.9876	34.3225	NA	NA
LOAF-15-m-7C59-1	elephant	2017-10-24 11:16:00	2017	297	-18.9876	34.32245	NA	NA
LOAF-15-m-7C59-1	elephant	2017-10-24 10:46:00	2017	297	-18.98768333	34.3224	NA	NA
LOAF-15-m-7C59-1	elephant	2017-10-24 10:16:00	2017	297	-18.98766667	34.32238333	NA	NA
LOAF-15-m-7C59-1	elephant	2017-10-24 09:46:00	2017	297	-18.98761667	34.3224	NA	NA
LOAF-15-m-7C59-1	elephant	2017-10-24 09:15:00	2017	297	-18.98766667	34.32258333	NA	NA
LOAF-15-m-7C59-1	elephant	2017-10-24 08:46:00	2017	297	-18.98746667	34.3175	NA	NA
LOAF-15-m-7C59-1	elephant	2017-10-24 08:15:00	2017	297	-18.98711667	34.31515	NA	NA
LOAF-15-m-7C59-1	elephant	2017-10-24 07:45:00	2017	297	-18.98713333	34.31513333	NA	NA
LOAF-15-m-7C59-1	elephant	2017-10-24 07:15:00	2017	297	-18.98746667	34.31421667	NA	NA
LOAF-15-m-7C59-1	elephant	2017-10-24 06:45:00	2017	297	-18.98748333	34.31418333	NA	NA
LOAF-15-m-7C59-1	elephant	2017-10-24 06:15:00	2017	297	-18.986	34.3155	NA	NA
LOAF-15-m-7C59-1	elephant	2017-10-24 05:45:00	2017	297	-18.9878	34.31625	NA	NA
LOAF-15-m-7C59-1	elephant	2017-10-24 05:16:00	2017	297	-18.99156667	34.3168	NA	NA
LOAF-15-m-7C59-1	elephant	2017-10-24 04:45:00	2017	297	-18.99951667	34.31806667	NA	NA
LOAF-15-m-7C59-1	elephant	2017-10-24 04:15:00	2017	297	-19.004	34.317	NA	NA
LOAF-15-m-7C59-1	elephant	2017-10-24 03:45:00	2017	297	-19.00695	34.31916667	NA	NA
LOAF-15-m-7C59-1	elephant	2017-10-24 03:15:00	2017	297	-19.01248333	34.31221667	NA	NA
LOAF-15-m-7C59-1	elephant	2017-10-24 02:45:00	2017	297	-19.01268333	34.3104	NA	NA
LOAF-15-m-7C59-1	elephant	2017-10-24 02:15:00	2017	297	-19.0173	34.30693333	NA	NA
LOAF-15-m-7C59-1	elephant	2017-10-24 01:45:00	2017	297	-19.0191	34.30393333	NA	NA
LOAF-15-m-7C59-1	elephant	2017-10-24 01:15:00	2017	297	-19.02021667	34.30353333	NA	NA
LOAF-15-m-7C59-1	elephant	2017-10-24 00:45:00	2017	297	-19.02146667	34.30398333	NA	NA
LOAF-15-m-7C59-1	elephant	2017-10-24 00:15:00	2017	297	-19.03133333	34.30486667	NA	NA
LOAF-15-m-7C59-1	elephant	2017-10-23 23:45:00	2017	296	-19.04246667	34.30588333	NA	NA
LOAF-15-m-7C59-1	elephant	2017-10-23 23:15:00	2017	296	-19.04746667	34.29691667	NA	NA
LOAF-15-m-7C59-1	elephant	2017-10-23 22:45:00	2017	296	-19.04978333	34.28971667	NA	NA
LOAF-15-m-7C59-1	elephant	2017-10-23 22:15:00	2017	296	-19.05151667	34.29126667	NA	NA
LOAF-15-m-7C59-1	elephant	2017-10-23 21:45:00	2017	296	-19.05355	34.29045	NA	NA
LOAF-15-m-7C59-1	elephant	2017-10-23 21:15:00	2017	296	-19.05816667	34.28865	NA	NA
LOAF-15-m-7C59-1	elephant	2017-10-23 20:45:00	2017	296	-19.05868333	34.28386667	NA	NA
LOAF-15-m-7C59-1	elephant	2017-10-23 20:15:00	2017	296	-19.05896667	34.2792	NA	NA
LOAF-15-m-7C59-1	elephant	2017-10-23 19:45:00	2017	296	-19.05565	34.27453333	NA	NA
LOAF-15-m-7C59-1	elephant	2017-10-23 19:15:00	2017	296	-19.05296667	34.27351667	NA	NA
LOAF-15-m-7C59-1	elephant	2017-10-23 18:45:00	2017	296	-19.05298333	34.27216667	NA	NA
LOAF-15-m-7C59-1	elephant	2017-10-23 18:15:00	2017	296	-19.05138333	34.27071667	NA	NA
LOAF-15-m-7C59-1	elephant	2017-10-23 17:45:00	2017	296	-19.05065	34.26911667	NA	NA
LOAF-15-m-7C59-1	elephant	2017-10-23 17:15:00	2017	296	-19.05045	34.26776667	NA	NA
LOAF-15-m-7C59-1	elephant	2017-10-23 16:44:00	2017	296	-19.05093333	34.26771667	NA	NA
LOAF-15-m-7C59-1	elephant	2017-10-23 16:15:00	2017	296	-19.05056667	34.26745	NA	NA
LOAF-15-m-7C59-1	elephant	2017-10-23 15:45:00	2017	296	-19.05025	34.26703333	NA	NA
LOAF-15-m-7C59-1	elephant	2017-10-23 15:15:00	2017	296	-19.05055	34.26523333	NA	NA
LOAF-15-m-7C59-1	elephant	2017-10-23 14:45:00	2017	296	-19.05073333	34.26435	NA	NA
LOAF-15-m-7C59-1	elephant	2017-10-23 14:15:00	2017	296	-19.05118333	34.2648	NA	NA
LOAF-15-m-7C59-1	elephant	2017-10-23 13:45:00	2017	296	-19.05086667	34.26395	NA	NA
LOAF-15-m-7C59-1	elephant	2017-10-23 13:15:00	2017	296	-19.05085	34.26388333	NA	NA
LOAF-15-m-7C59-1	elephant	2017-10-23 12:44:00	2017	296	-19.05088333	34.26391667	NA	NA
LOAF-15-m-7C59-1	elephant	2017-10-23 12:14:00	2017	296	-19.05086667	34.26383333	NA	NA
LOAF-15-m-7C59-1	elephant	2017-10-23 11:44:00	2017	296	-19.05088333	34.2639	NA	NA
LOAF-15-m-7C59-1	elephant	2017-10-23 11:14:00	2017	296	-19.05085	34.26388333	NA	NA
LOAF-15-m-7C59-1	elephant	2017-10-23 10:44:00	2017	296	-19.05088333	34.26385	NA	NA
LOAF-15-m-7C59-1	elephant	2017-10-23 10:14:00	2017	296	-19.05081667	34.26356667	NA	NA
LOAF-15-m-7C59-1	elephant	2017-10-23 09:44:00	2017	296	-19.051	34.26353333	NA	NA
LOAF-15-m-7C59-1	elephant	2017-10-23 09:14:00	2017	296	-19.05213333	34.26263333	NA	NA
LOAF-15-m-7C59-1	elephant	2017-10-23 08:44:00	2017	296	-19.05213333	34.26178333	NA	NA
LOAF-15-m-7C59-1	elephant	2017-10-23 08:14:00	2017	296	-19.04953333	34.26068333	NA	NA
LOAF-15-m-7C59-1	elephant	2017-10-23 07:44:00	2017	296	-19.04655	34.25996667	NA	NA
LOAF-15-m-7C59-1	elephant	2017-10-23 07:14:00	2017	296	-19.0449	34.26001667	NA	NA
LOAF-15-m-7C59-1	elephant	2017-10-23 06:44:00	2017	296	-19.04485	34.25968333	NA	NA
LOAF-15-m-7C59-1	elephant	2017-10-23 06:14:00	2017	296	-19.04455	34.2587	NA	NA
LOAF-15-m-7C59-1	elephant	2017-10-23 05:44:00	2017	296	-19.04876667	34.25568333	NA	NA
LOAF-15-m-7C59-1	elephant	2017-10-23 05:14:00	2017	296	-19.05291667	34.2541	NA	NA
LOAF-15-m-7C59-1	elephant	2017-10-23 04:44:00	2017	296	-19.05756667	34.2552	NA	NA
LOAF-15-m-7C59-1	elephant	2017-10-23 04:14:00	2017	296	-19.05761667	34.25518333	NA	NA
LOAF-15-m-7C59-1	elephant	2017-10-23 03:44:00	2017	296	-19.0576	34.25525	NA	NA
LOAF-15-m-7C59-1	elephant	2017-10-23 03:14:00	2017	296	-19.05925	34.25413333	NA	NA
LOAF-15-m-7C59-1	elephant	2017-10-23 02:44:00	2017	296	-19.06048333	34.2522	NA	NA
LOAF-15-m-7C59-1	elephant	2017-10-23 02:14:00	2017	296	-19.06065	34.25133333	NA	NA
LOAF-15-m-7C59-1	elephant	2017-10-23 01:44:00	2017	296	-19.06056667	34.25135	NA	NA
LOAF-15-m-7C59-1	elephant	2017-10-23 01:14:00	2017	296	-19.06065	34.25128333	NA	NA
LOAF-15-m-7C59-1	elephant	2017-10-23 00:44:00	2017	296	-19.06066667	34.25133333	NA	NA
LOAF-15-m-7C59-1	elephant	2017-10-23 00:14:00	2017	296	-19.06063333	34.25133333	NA	NA
LOAF-15-m-7C59-1	elephant	2017-10-22 23:44:00	2017	295	-19.06188333	34.24848333	NA	NA
LOAF-15-m-7C59-1	elephant	2017-10-22 23:14:00	2017	295	-19.0643	34.24633333	NA	NA
LOAF-15-m-7C59-1	elephant	2017-10-22 22:44:00	2017	295	-19.06718333	34.24341667	NA	NA
LOAF-15-m-7C59-1	elephant	2017-10-22 22:14:00	2017	295	-19.07273333	34.24153333	NA	NA
LOAF-15-m-7C59-1	elephant	2017-10-22 21:44:00	2017	295	-19.07481667	34.24411667	NA	NA
LOAF-15-m-7C59-1	elephant	2017-10-22 21:14:00	2017	295	-19.0759	34.24951667	NA	NA
LOAF-15-m-7C59-1	elephant	2017-10-22 20:43:00	2017	295	-19.07585	34.2494	NA	NA
LOAF-15-m-7C59-1	elephant	2017-10-22 20:14:00	2017	295	-19.07596667	34.24953333	NA	NA
LOAF-15-m-7C59-1	elephant	2017-10-22 19:44:00	2017	295	-19.07146667	34.25091667	NA	NA
LOAF-15-m-7C59-1	elephant	2017-10-22 19:13:00	2017	295	-19.07026667	34.25341667	NA	NA
LOAF-15-m-7C59-1	elephant	2017-10-22 18:44:00	2017	295	-19.06808333	34.25466667	NA	NA
LOAF-15-m-7C59-1	elephant	2017-10-22 18:14:00	2017	295	-19.06718333	34.25573333	NA	NA
LOAF-15-m-7C59-1	elephant	2017-10-22 17:44:00	2017	295	-19.06533333	34.25698333	NA	NA
LOAF-15-m-7C59-1	elephant	2017-10-22 17:14:00	2017	295	-19.06421667	34.25651667	NA	NA
LOAF-15-m-7C59-1	elephant	2017-10-22 16:43:00	2017	295	-19.06266667	34.25818333	NA	NA
LOAF-15-m-7C59-1	elephant	2017-10-22 16:13:00	2017	295	-19.0603	34.2598	NA	NA
LOAF-15-m-7C59-1	elephant	2017-10-22 15:44:00	2017	295	-19.05773333	34.26253333	NA	NA
LOAF-15-m-7C59-1	elephant	2017-10-22 15:13:00	2017	295	-19.05713333	34.26093333	NA	NA
LOAF-15-m-7C59-1	elephant	2017-10-22 14:44:00	2017	295	-19.05538333	34.26118333	NA	NA
LOAF-15-m-7C59-1	elephant	2017-10-22 14:13:00	2017	295	-19.0521	34.26185	NA	NA
LOAF-15-m-7C59-1	elephant	2017-10-22 13:43:00	2017	295	-19.0521	34.26186667	NA	NA
LOAF-15-m-7C59-1	elephant	2017-10-22 13:13:00	2017	295	-19.05208333	34.26186667	NA	NA
LOAF-15-m-7C59-1	elephant	2017-10-22 12:43:00	2017	295	-19.05205	34.26181667	NA	NA
LOAF-15-m-7C59-1	elephant	2017-10-22 12:13:00	2017	295	-19.05281667	34.2621	NA	NA
LOAF-15-m-7C59-1	elephant	2017-10-22 11:43:00	2017	295	-19.05326667	34.26258333	NA	NA
LOAF-15-m-7C59-1	elephant	2017-10-22 11:14:00	2017	295	-19.05288333	34.26263333	NA	NA
LOAF-15-m-7C59-1	elephant	2017-10-22 10:43:00	2017	295	-19.05323333	34.2617	NA	NA
LOAF-15-m-7C59-1	elephant	2017-10-22 10:13:00	2017	295	-19.05825	34.25518333	NA	NA
LOAF-15-m-7C59-1	elephant	2017-10-22 09:43:00	2017	295	-19.05858333	34.25455	NA	NA
LOAF-15-m-7C59-1	elephant	2017-10-22 09:13:00	2017	295	-19.05858333	34.25461667	NA	NA
LOAF-15-m-7C59-1	elephant	2017-10-22 08:43:00	2017	295	-19.05256667	34.24895	NA	NA
LOAF-15-m-7C59-1	elephant	2017-10-22 08:13:00	2017	295	-19.04121667	34.25293333	NA	NA
LOAF-15-m-7C59-1	elephant	2017-10-22 07:43:00	2017	295	-19.03556667	34.25241667	NA	NA
LOAF-15-m-7C59-1	elephant	2017-10-22 06:43:00	2017	295	-19.0286	34.27456667	NA	NA
LOAF-15-m-7C59-1	elephant	2017-10-22 06:13:00	2017	295	-19.0207	34.27425	NA	NA
LOAF-15-m-7C59-1	elephant	2017-10-22 05:43:00	2017	295	-19.01108333	34.28176667	NA	NA
LOAF-15-m-7C59-1	elephant	2017-10-22 05:13:00	2017	295	-19.00703333	34.2877	NA	NA
LOAF-15-m-7C59-1	elephant	2017-10-22 04:43:00	2017	295	-19.0081	34.28915	NA	NA
LOAF-15-m-7C59-1	elephant	2017-10-22 04:13:00	2017	295	-19.00946667	34.28901667	NA	NA
LOAF-15-m-7C59-1	elephant	2017-10-22 03:43:00	2017	295	-19.00948333	34.28911667	NA	NA
LOAF-15-m-7C59-1	elephant	2017-10-22 03:13:00	2017	295	-19.01085	34.28983333	NA	NA
LOAF-15-m-7C59-1	elephant	2017-10-22 02:43:00	2017	295	-19.01243333	34.29541667	NA	NA
LOAF-15-m-7C59-1	elephant	2017-10-22 02:13:00	2017	295	-19.01325	34.29638333	NA	NA
LOAF-15-m-7C59-1	elephant	2017-10-22 01:43:00	2017	295	-19.01778333	34.29843333	NA	NA
LOAF-15-m-7C59-1	elephant	2017-10-22 01:13:00	2017	295	-19.01975	34.29813333	NA	NA
LOAF-15-m-7C59-1	elephant	2017-10-22 00:42:00	2017	295	-19.02151667	34.2983	NA	NA
LOAF-15-m-7C59-1	elephant	2017-10-22 00:12:00	2017	295	-19.02415	34.29866667	NA	NA
LOAF-15-m-7C59-1	elephant	2017-10-21 23:43:00	2017	294	-19.02541667	34.29565	NA	NA
LOAF-15-m-7C59-1	elephant	2017-10-21 23:12:00	2017	294	-19.02623333	34.29515	NA	NA
LOAF-15-m-7C59-1	elephant	2017-10-21 22:43:00	2017	294	-19.02808333	34.29385	NA	NA
LOAF-15-m-7C59-1	elephant	2017-10-21 22:13:00	2017	294	-19.0297	34.29373333	NA	NA
LOAF-15-m-7C59-1	elephant	2017-10-21 21:43:00	2017	294	-19.0325	34.29358333	NA	NA
LOAF-15-m-7C59-1	elephant	2017-10-21 21:13:00	2017	294	-19.03478333	34.2931	NA	NA
LOAF-15-m-7C59-1	elephant	2017-10-21 20:43:00	2017	294	-19.03418333	34.29116667	NA	NA
LOAF-15-m-7C59-1	elephant	2017-10-21 20:12:00	2017	294	-19.03481667	34.28933333	NA	NA
LOAF-15-m-7C59-1	elephant	2017-10-21 19:42:00	2017	294	-19.03531667	34.28991667	NA	NA
LOAF-15-m-7C59-1	elephant	2017-10-21 19:13:00	2017	294	-19.0371	34.28716667	NA	NA
LOAF-15-m-7C59-1	elephant	2017-10-21 18:42:00	2017	294	-19.03931667	34.28138333	NA	NA
LOAF-15-m-7C59-1	elephant	2017-10-21 18:12:00	2017	294	-19.0354	34.27663333	NA	NA
LOAF-15-m-7C59-1	elephant	2017-10-21 17:42:00	2017	294	-19.03408333	34.27861667	NA	NA
LOAF-15-m-7C59-1	elephant	2017-10-21 17:12:00	2017	294	-19.03188333	34.27911667	NA	NA
LOAF-15-m-7C59-1	elephant	2017-10-21 16:42:00	2017	294	-19.03165	34.279	NA	NA
LOAF-15-m-7C59-1	elephant	2017-10-21 16:12:00	2017	294	-19.03103333	34.27845	NA	NA
LOAF-15-m-7C59-1	elephant	2017-10-21 15:42:00	2017	294	-19.02968333	34.27911667	NA	NA
LOAF-15-m-7C59-1	elephant	2017-10-21 15:12:00	2017	294	-19.02963333	34.2788	NA	NA
LOAF-15-m-7C59-1	elephant	2017-10-21 14:42:00	2017	294	-19.02871667	34.27905	NA	NA
LOAF-15-m-7C59-1	elephant	2017-10-21 14:12:00	2017	294	-19.02745	34.27806667	NA	NA
LOAF-15-m-7C59-1	elephant	2017-10-21 13:42:00	2017	294	-19.02831667	34.27735	NA	NA
LOAF-15-m-7C59-1	elephant	2017-10-21 13:12:00	2017	294	-19.02838333	34.27643333	NA	NA
LOAF-15-m-7C59-1	elephant	2017-10-21 12:42:00	2017	294	-19.0271	34.2776	NA	NA
LOAF-15-m-7C59-1	elephant	2017-10-21 12:12:00	2017	294	-19.02703333	34.27761667	NA	NA
LOAF-15-m-7C59-1	elephant	2017-10-21 11:43:00	2017	294	-19.02695	34.2776	NA	NA
LOAF-15-m-7C59-1	elephant	2017-10-21 11:12:00	2017	294	-19.02698333	34.27758333	NA	NA
LOAF-15-m-7C59-1	elephant	2017-10-21 10:42:00	2017	294	-19.02611667	34.27783333	NA	NA
LOAF-15-m-7C59-1	elephant	2017-10-21 10:12:00	2017	294	-19.02563333	34.27788333	NA	NA
LOAF-15-m-7C59-1	elephant	2017-10-21 09:42:00	2017	294	-19.0255	34.2779	NA	NA
LOAF-15-m-7C59-1	elephant	2017-10-21 09:12:00	2017	294	-19.0243	34.27563333	NA	NA
LOAF-15-m-7C59-1	elephant	2017-10-21 08:42:00	2017	294	-19.0235	34.27456667	NA	NA
LOAF-15-m-7C59-1	elephant	2017-10-21 08:12:00	2017	294	-19.02338333	34.27455	NA	NA
LOAF-15-m-7C59-1	elephant	2017-10-21 07:42:00	2017	294	-19.02343333	34.27451667	NA	NA
LOAF-15-m-7C59-1	elephant	2017-10-21 07:12:00	2017	294	-19.02296667	34.27511667	NA	NA
LOAF-15-m-7C59-1	elephant	2017-10-21 06:42:00	2017	294	-19.02263333	34.27715	NA	NA
LOAF-15-m-7C59-1	elephant	2017-10-21 06:12:00	2017	294	-19.02245	34.27813333	NA	NA
LOAF-15-m-7C59-1	elephant	2017-10-21 05:42:00	2017	294	-19.02188333	34.27916667	NA	NA
LOAF-15-m-7C59-1	elephant	2017-10-21 05:12:00	2017	294	-19.02251667	34.2818	NA	NA
LOAF-15-m-7C59-1	elephant	2017-10-21 04:41:00	2017	294	-19.02311667	34.2831	NA	NA
LOAF-15-m-7C59-1	elephant	2017-10-21 04:12:00	2017	294	-19.02388333	34.2835	NA	NA
LOAF-15-m-7C59-1	elephant	2017-10-21 03:42:00	2017	294	-19.02388333	34.2835	NA	NA
LOAF-15-m-7C59-1	elephant	2017-10-21 03:12:00	2017	294	-19.02391667	34.28356667	NA	NA
LOAF-15-m-7C59-1	elephant	2017-10-21 02:41:00	2017	294	-19.02733333	34.28586667	NA	NA
LOAF-15-m-7C59-1	elephant	2017-10-21 02:12:00	2017	294	-19.02846667	34.28703333	NA	NA
LOAF-15-m-7C59-1	elephant	2017-10-21 01:42:00	2017	294	-19.03015	34.28708333	NA	NA
LOAF-15-m-7C59-1	elephant	2017-10-21 01:12:00	2017	294	-19.03093333	34.28906667	NA	NA
LOAF-15-m-7C59-1	elephant	2017-10-21 00:41:00	2017	294	-19.03171667	34.28936667	NA	NA
LOAF-15-m-7C59-1	elephant	2017-10-21 00:11:00	2017	294	-19.03355	34.28886667	NA	NA
LOAF-15-m-7C59-1	elephant	2017-10-20 23:41:00	2017	293	-19.0335	34.28921667	NA	NA
LOAF-15-m-7C59-1	elephant	2017-10-20 23:11:00	2017	293	-19.03246667	34.28821667	NA	NA
LOAF-15-m-7C59-1	elephant	2017-10-20 22:41:00	2017	293	-19.03313333	34.28773333	NA	NA
LOAF-15-m-7C59-1	elephant	2017-10-20 22:11:00	2017	293	-19.03295	34.28785	NA	NA
LOAF-15-m-7C59-1	elephant	2017-10-20 21:41:00	2017	293	-19.03335	34.2884	NA	NA
LOAF-15-m-7C59-1	elephant	2017-10-20 21:11:00	2017	293	-19.03321667	34.29013333	NA	NA
LOAF-15-m-7C59-1	elephant	2017-10-20 20:41:00	2017	293	-19.03335	34.29016667	NA	NA
LOAF-15-m-7C59-1	elephant	2017-10-20 20:11:00	2017	293	-19.03378333	34.29053333	NA	NA
LOAF-15-m-7C59-1	elephant	2017-10-20 19:41:00	2017	293	-19.03148333	34.29008333	NA	NA
LOAF-15-m-7C59-1	elephant	2017-10-20 19:11:00	2017	293	-19.02675	34.29133333	NA	NA
LOAF-15-m-7C59-1	elephant	2017-10-20 18:41:00	2017	293	-19.02608333	34.29158333	NA	NA
LOAF-15-m-7C59-1	elephant	2017-10-20 18:11:00	2017	293	-19.02428333	34.28596667	NA	NA
LOAF-15-m-7C59-1	elephant	2017-10-20 17:41:00	2017	293	-19.02723333	34.28145	NA	NA
LOAF-15-m-7C59-1	elephant	2017-10-20 17:11:00	2017	293	-19.02933333	34.28125	NA	NA
LOAF-15-m-7C59-1	elephant	2017-10-20 16:41:00	2017	293	-19.02808333	34.27986667	NA	NA
LOAF-15-m-7C59-1	elephant	2017-10-19 09:56:00	2017	292	-18.99803333	34.25811667	NA	NA
LOAF-15-m-7C59-1	elephant	2017-10-19 09:26:00	2017	292	-18.99806667	34.25811667	NA	NA
LOAF-15-m-7C59-1	elephant	2017-10-19 08:56:00	2017	292	-18.99803333	34.25811667	NA	NA
LOAF-15-m-7C59-1	elephant	2017-10-19 08:26:00	2017	292	-18.99805	34.2582	NA	NA
LOAF-15-m-7C59-1	elephant	2017-10-19 07:57:00	2017	292	-18.99831667	34.25796667	NA	NA
LOAF-15-m-7C59-1	elephant	2017-10-19 07:26:00	2017	292	-18.9994	34.25811667	NA	NA
LOAF-15-m-7C59-1	elephant	2017-10-19 06:56:00	2017	292	-19.0042	34.25731667	NA	NA
LOAF-15-m-7C59-1	elephant	2017-10-19 06:26:00	2017	292	-19.00548333	34.26525	NA	NA
LOAF-15-m-7C59-1	elephant	2017-10-19 05:56:00	2017	292	-19.00198333	34.2762	NA	NA
LOAF-15-m-7C59-1	elephant	2017-10-19 05:26:00	2017	292	-19.00695	34.27855	NA	NA
LOAF-15-m-7C59-1	elephant	2017-10-19 04:56:00	2017	292	-19.01421667	34.27696667	NA	NA
LOAF-15-m-7C59-1	elephant	2017-10-19 04:26:00	2017	292	-19.01745	34.27791667	NA	NA
LOAF-15-m-7C59-1	elephant	2017-10-19 03:56:00	2017	292	-19.02013333	34.28376667	NA	NA
LOAF-15-m-7C59-1	elephant	2017-10-19 03:26:00	2017	292	-19.02011667	34.28376667	NA	NA
LOAF-15-m-7C59-1	elephant	2017-10-19 02:56:00	2017	292	-19.02093333	34.28488333	NA	NA
LOAF-15-m-7C59-1	elephant	2017-10-19 02:26:00	2017	292	-19.02241667	34.2853	NA	NA
LOAF-15-m-7C59-1	elephant	2017-10-19 01:56:00	2017	292	-19.02293333	34.29098333	NA	NA
LOAF-15-m-7C59-1	elephant	2017-10-19 01:26:00	2017	292	-19.02281667	34.29468333	NA	NA
LOAF-15-m-7C59-1	elephant	2017-10-19 00:56:00	2017	292	-19.02266667	34.29735	NA	NA
LOAF-15-m-7C59-1	elephant	2017-10-19 00:26:00	2017	292	-19.02301667	34.30066667	NA	NA
LOAF-15-m-7C59-1	elephant	2017-10-18 23:55:00	2017	291	-19.0239	34.30048333	NA	NA
LOAF-15-m-7C59-1	elephant	2017-10-18 23:25:00	2017	291	-19.02323333	34.30201667	NA	NA
LOAF-15-m-7C59-1	elephant	2017-10-18 22:55:00	2017	291	-19.02306667	34.30315	NA	NA
LOAF-15-m-7C59-1	elephant	2017-10-18 22:25:00	2017	291	-19.02286667	34.30726667	NA	NA
LOAF-15-m-7C59-1	elephant	2017-10-18 21:55:00	2017	291	-19.02185	34.3097	NA	NA
LOAF-15-m-7C59-1	elephant	2017-10-18 21:25:00	2017	291	-19.02168333	34.31	NA	NA
LOAF-15-m-7C59-1	elephant	2017-10-18 20:55:00	2017	291	-19.0217	34.30916667	NA	NA
LOAF-15-m-7C59-1	elephant	2017-10-18 20:25:00	2017	291	-19.01816667	34.30931667	NA	NA
LOAF-15-m-7C59-1	elephant	2017-10-18 19:55:00	2017	291	-19.01743333	34.30918333	NA	NA
LOAF-15-m-7C59-1	elephant	2017-10-18 19:25:00	2017	291	-19.01563333	34.30288333	NA	NA
LOAF-15-m-7C59-1	elephant	2017-10-18 18:55:00	2017	291	-19.01173333	34.30356667	NA	NA
LOAF-15-m-7C59-1	elephant	2017-10-18 18:25:00	2017	291	-19.0086	34.30778333	NA	NA
LOAF-15-m-7C59-1	elephant	2017-10-18 17:55:00	2017	291	-19.00813333	34.3092	NA	NA
LOAF-15-m-7C59-1	elephant	2017-10-18 17:25:00	2017	291	-19.00833333	34.3098	NA	NA
LOAF-15-m-7C59-1	elephant	2017-10-18 16:55:00	2017	291	-19.00848333	34.31001667	NA	NA
LOAF-15-m-7C59-1	elephant	2017-10-18 16:25:00	2017	291	-19.0084	34.31045	NA	NA
LOAF-15-m-7C59-1	elephant	2017-10-18 15:55:00	2017	291	-19.00793333	34.31025	NA	NA
LOAF-15-m-7C59-1	elephant	2017-10-18 15:25:00	2017	291	-19.00748333	34.31128333	NA	NA
LOAF-15-m-7C59-1	elephant	2017-10-18 14:55:00	2017	291	-19.00593333	34.31191667	NA	NA
LOAF-15-m-7C59-1	elephant	2017-10-18 14:25:00	2017	291	-19.0061	34.31306667	NA	NA
LOAF-15-m-7C59-1	elephant	2017-10-18 13:55:00	2017	291	-19.0055	34.31261667	NA	NA
LOAF-15-m-7C59-1	elephant	2017-10-18 13:25:00	2017	291	-19.00551667	34.31258333	NA	NA
LOAF-15-m-7C59-1	elephant	2017-10-18 12:55:00	2017	291	-19.00543333	34.31251667	NA	NA
LOAF-15-m-7C59-1	elephant	2017-10-18 12:25:00	2017	291	-19.00541667	34.31255	NA	NA
LOAF-15-m-7C59-1	elephant	2017-10-18 11:55:00	2017	291	-19.00541667	34.31261667	NA	NA
LOAF-15-m-7C59-1	elephant	2017-10-18 11:25:00	2017	291	-19.00598333	34.31206667	NA	NA
LOAF-15-m-7C59-1	elephant	2017-10-18 10:55:00	2017	291	-19.00541667	34.3122	NA	NA
LOAF-15-m-7C59-1	elephant	2017-10-18 10:25:00	2017	291	-19.0054	34.31223333	NA	NA
LOAF-15-m-7C59-1	elephant	2017-10-18 09:55:00	2017	291	-19.00541667	34.31223333	NA	NA
LOAF-15-m-7C59-1	elephant	2017-10-18 09:25:00	2017	291	-19.00535	34.31226667	NA	NA
LOAF-15-m-7C59-1	elephant	2017-10-18 08:55:00	2017	291	-19.00535	34.31226667	NA	NA
LOAF-15-m-7C59-1	elephant	2017-10-18 08:25:00	2017	291	-19.00535	34.31226667	NA	NA
LOAF-15-m-7C59-1	elephant	2017-10-18 07:55:00	2017	291	-19.00571667	34.31228333	NA	NA
LOAF-15-m-7C59-1	elephant	2017-10-18 07:24:00	2017	291	-19.00581667	34.31341667	NA	NA
LOAF-15-m-7C59-1	elephant	2017-10-18 06:54:00	2017	291	-19.00616667	34.31358333	NA	NA
LOAF-15-m-7C59-1	elephant	2017-10-18 06:25:00	2017	291	-19.00613333	34.3139	NA	NA
LOAF-15-m-7C59-1	elephant	2017-10-18 05:55:00	2017	291	-19.00446667	34.31598333	NA	NA
LOAF-15-m-7C59-1	elephant	2017-10-18 05:25:00	2017	291	-19.00521667	34.31613333	NA	NA
LOAF-15-m-7C59-1	elephant	2017-10-18 04:55:00	2017	291	-19.00783333	34.3178	NA	NA
LOAF-15-m-7C59-1	elephant	2017-10-18 04:25:00	2017	291	-19.0116	34.31141667	NA	NA
LOAF-15-m-7C59-1	elephant	2017-10-18 03:55:00	2017	291	-19.01228333	34.31061667	NA	NA
LOAF-15-m-7C59-1	elephant	2017-10-18 03:25:00	2017	291	-19.01591667	34.30793333	NA	NA
LOAF-15-m-7C59-1	elephant	2017-10-18 02:54:00	2017	291	-19.01655	34.30771667	NA	NA
LOAF-15-m-7C59-1	elephant	2017-10-18 02:24:00	2017	291	-19.01795	34.3087	NA	NA
LOAF-15-m-7C59-1	elephant	2017-10-18 01:54:00	2017	291	-19.01896667	34.30795	NA	NA
LOAF-15-m-7C59-1	elephant	2017-10-18 01:24:00	2017	291	-19.01935	34.3081	NA	NA
LOAF-15-m-7C59-1	elephant	2017-10-18 00:54:00	2017	291	-19.01915	34.30796667	NA	NA
LOAF-15-m-7C59-1	elephant	2017-10-18 00:24:00	2017	291	-19.01955	34.30703333	NA	NA
LOAF-15-m-7C59-1	elephant	2017-10-17 23:54:00	2017	290	-19.02043333	34.30635	NA	NA
LOAF-15-m-7C59-1	elephant	2017-10-17 23:24:00	2017	290	-19.02046667	34.30658333	NA	NA
LOAF-15-m-7C59-1	elephant	2017-10-17 22:54:00	2017	290	-19.01985	34.30628333	NA	NA
LOAF-15-m-7C59-1	elephant	2017-10-17 22:24:00	2017	290	-19.01988333	34.30575	NA	NA
LOAF-15-m-7C59-1	elephant	2017-10-17 21:54:00	2017	290	-19.02071667	34.30448333	NA	NA
LOAF-15-m-7C59-1	elephant	2017-10-17 21:24:00	2017	290	-19.0238	34.30051667	NA	NA
LOAF-15-m-7C59-1	elephant	2017-10-17 20:54:00	2017	290	-19.02401667	34.29975	NA	NA
LOAF-15-m-7C59-1	elephant	2017-10-17 20:24:00	2017	290	-19.02335	34.29993333	NA	NA
LOAF-15-m-7C59-1	elephant	2017-10-17 19:54:00	2017	290	-19.02205	34.29788333	NA	NA
LOAF-15-m-7C59-1	elephant	2017-10-17 19:24:00	2017	290	-19.02048333	34.29806667	NA	NA
LOAF-15-m-7C59-1	elephant	2017-10-17 18:55:00	2017	290	-19.01831667	34.2983	NA	NA
LOAF-15-m-7C59-1	elephant	2017-10-17 18:24:00	2017	290	-19.01551667	34.293	NA	NA
LOAF-15-m-7C59-1	elephant	2017-10-17 17:54:00	2017	290	-19.0164	34.29143333	NA	NA
LOAF-15-m-7C59-1	elephant	2017-10-17 17:24:00	2017	290	-19.01821667	34.28938333	NA	NA
LOAF-15-m-7C59-1	elephant	2017-10-17 16:54:00	2017	290	-19.01826667	34.28863333	NA	NA
LOAF-15-m-7C59-1	elephant	2017-10-17 16:24:00	2017	290	-19.01786667	34.28775	NA	NA
LOAF-15-m-7C59-1	elephant	2017-10-17 15:54:00	2017	290	-19.01773333	34.28723333	NA	NA
LOAF-15-m-7C59-1	elephant	2017-10-17 15:24:00	2017	290	-19.01753333	34.28576667	NA	NA
LOAF-15-m-7C59-1	elephant	2017-10-17 14:54:00	2017	290	-19.01766667	34.28378333	NA	NA
LOAF-15-m-7C59-1	elephant	2017-10-17 14:24:00	2017	290	-19.01618333	34.2817	NA	NA
LOAF-15-m-7C59-1	elephant	2017-10-17 13:54:00	2017	290	-19.01618333	34.28175	NA	NA
LOAF-15-m-7C59-1	elephant	2017-10-17 13:24:00	2017	290	-19.0161	34.28171667	NA	NA
LOAF-15-m-7C59-1	elephant	2017-10-17 12:54:00	2017	290	-19.01613333	34.28158333	NA	NA
LOAF-15-m-7C59-1	elephant	2017-10-17 12:24:00	2017	290	-19.01615	34.28133333	NA	NA
LOAF-15-m-7C59-1	elephant	2017-10-17 11:54:00	2017	290	-19.01656667	34.28111667	NA	NA
LOAF-15-m-7C59-1	elephant	2017-10-17 11:24:00	2017	290	-19.01665	34.28076667	NA	NA
LOAF-15-m-7C59-1	elephant	2017-10-17 10:53:00	2017	290	-19.01663333	34.2824	NA	NA
LOAF-15-m-7C59-1	elephant	2017-10-17 10:24:00	2017	290	-19.01656667	34.28266667	NA	NA
LOAF-15-m-7C59-1	elephant	2017-10-17 09:54:00	2017	290	-19.0161	34.28171667	NA	NA
LOAF-15-m-7C59-1	elephant	2017-10-17 09:24:00	2017	290	-19.01656667	34.28076667	NA	NA
LOAF-15-m-7C59-1	elephant	2017-10-17 08:54:00	2017	290	-19.01668333	34.28096667	NA	NA
LOAF-15-m-7C59-1	elephant	2017-10-17 08:23:00	2017	290	-19.01665	34.28096667	NA	NA
LOAF-15-m-7C59-1	elephant	2017-10-17 07:54:00	2017	290	-19.01671667	34.28091667	NA	NA
LOAF-15-m-7C59-1	elephant	2017-10-17 07:24:00	2017	290	-19.0168	34.28078333	NA	NA
LOAF-15-m-7C59-1	elephant	2017-10-17 06:53:00	2017	290	-19.02148333	34.27865	NA	NA
LOAF-15-m-7C59-1	elephant	2017-10-17 06:23:00	2017	290	-19.02146667	34.27903333	NA	NA
LOAF-15-m-7C59-1	elephant	2017-10-17 05:53:00	2017	290	-19.02125	34.2796	NA	NA
LOAF-15-m-7C59-1	elephant	2017-10-17 05:23:00	2017	290	-19.01873333	34.28245	NA	NA
LOAF-15-m-7C59-1	elephant	2017-10-17 04:53:00	2017	290	-19.023	34.28833333	NA	NA
LOAF-15-m-7C59-1	elephant	2017-10-17 04:23:00	2017	290	-19.02276667	34.28993333	NA	NA
LOAF-15-m-7C59-1	elephant	2017-10-17 03:53:00	2017	290	-19.02375	34.2902	NA	NA
LOAF-15-m-7C59-1	elephant	2017-10-17 03:23:00	2017	290	-19.02541667	34.28928333	NA	NA
LOAF-15-m-7C59-1	elephant	2017-10-17 02:53:00	2017	290	-19.03093333	34.28963333	NA	NA
LOAF-15-m-7C59-1	elephant	2017-10-17 02:23:00	2017	290	-19.03135	34.28985	NA	NA
LOAF-15-m-7C59-1	elephant	2017-10-17 01:53:00	2017	290	-19.0316	34.28966667	NA	NA
LOAF-15-m-7C59-1	elephant	2017-10-17 01:23:00	2017	290	-19.0301	34.29316667	NA	NA
LOAF-15-m-7C59-1	elephant	2017-10-17 00:53:00	2017	290	-19.0293	34.29383333	NA	NA
LOAF-15-m-7C59-1	elephant	2017-10-17 00:23:00	2017	290	-19.02868333	34.29383333	NA	NA
LOAF-15-m-7C59-1	elephant	2017-10-16 23:53:00	2017	289	-19.02766667	34.29488333	NA	NA
LOAF-15-m-7C59-1	elephant	2017-10-16 23:23:00	2017	289	-19.02511667	34.29583333	NA	NA
LOAF-15-m-7C59-1	elephant	2017-10-16 22:53:00	2017	289	-19.0232	34.2945	NA	NA
LOAF-15-m-7C59-1	elephant	2017-10-16 22:23:00	2017	289	-19.02243333	34.29508333	NA	NA
LOAF-15-m-7C59-1	elephant	2017-10-16 21:53:00	2017	289	-19.02278333	34.29463333	NA	NA
LOAF-15-m-7C59-1	elephant	2017-10-16 21:23:00	2017	289	-19.0236	34.29425	NA	NA
LOAF-15-m-7C59-1	elephant	2017-10-16 20:53:00	2017	289	-19.02356667	34.2932	NA	NA
LOAF-15-m-7C59-1	elephant	2017-10-16 20:23:00	2017	289	-19.02361667	34.29218333	NA	NA
LOAF-15-m-7C59-1	elephant	2017-10-16 19:53:00	2017	289	-19.0239	34.2904	NA	NA
LOAF-15-m-7C59-1	elephant	2017-10-16 19:23:00	2017	289	-19.02336667	34.28625	NA	NA
LOAF-15-m-7C59-1	elephant	2017-10-16 18:53:00	2017	289	-19.02001667	34.28638333	NA	NA
LOAF-15-m-7C59-1	elephant	2017-10-16 18:23:00	2017	289	-19.01853333	34.28711667	NA	NA
LOAF-15-m-7C59-1	elephant	2017-10-16 17:53:00	2017	289	-19.01848333	34.2878	NA	NA
LOAF-15-m-7C59-1	elephant	2017-10-16 17:23:00	2017	289	-19.01863333	34.28833333	NA	NA
LOAF-15-m-7C59-1	elephant	2017-10-16 16:53:00	2017	289	-19.01873333	34.28753333	NA	NA
LOAF-15-m-7C59-1	elephant	2017-10-16 16:23:00	2017	289	-19.01848333	34.28713333	NA	NA
LOAF-15-m-7C59-1	elephant	2017-10-16 15:53:00	2017	289	-19.01833333	34.28623333	NA	NA
LOAF-15-m-7C59-1	elephant	2017-10-16 15:23:00	2017	289	-19.01836667	34.28581667	NA	NA
LOAF-15-m-7C59-1	elephant	2017-10-16 14:52:00	2017	289	-19.0176	34.28381667	NA	NA
LOAF-15-m-7C59-1	elephant	2017-10-16 14:23:00	2017	289	-19.0166	34.28233333	NA	NA
LOAF-15-m-7C59-1	elephant	2017-10-16 13:53:00	2017	289	-19.01673333	34.28075	NA	NA
LOAF-15-m-7C59-1	elephant	2017-10-16 13:22:00	2017	289	-19.0162	34.28145	NA	NA
LOAF-15-m-7C59-1	elephant	2017-10-16 12:52:00	2017	289	-19.0162	34.28145	NA	NA
LOAF-15-m-7C59-1	elephant	2017-10-16 12:23:00	2017	289	-19.01618333	34.28163333	NA	NA
LOAF-15-m-7C59-1	elephant	2017-10-16 11:52:00	2017	289	-19.01615	34.28163333	NA	NA
LOAF-15-m-7C59-1	elephant	2017-10-16 11:23:00	2017	289	-19.01615	34.2815	NA	NA
LOAF-15-m-7C59-1	elephant	2017-10-16 10:53:00	2017	289	-19.01653333	34.28111667	NA	NA
LOAF-15-m-7C59-1	elephant	2017-10-16 10:23:00	2017	289	-19.01685	34.28083333	NA	NA
LOAF-15-m-7C59-1	elephant	2017-10-16 09:53:00	2017	289	-19.0168	34.2809	NA	NA
LOAF-15-m-7C59-1	elephant	2017-10-16 09:23:00	2017	289	-19.01696667	34.28106667	NA	NA
LOAF-15-m-7C59-1	elephant	2017-10-16 08:52:00	2017	289	-19.01663333	34.28081667	NA	NA
LOAF-15-m-7C59-1	elephant	2017-10-16 08:22:00	2017	289	-19.01655	34.28088333	NA	NA
LOAF-15-m-7C59-1	elephant	2017-10-16 07:52:00	2017	289	-19.01623333	34.28036667	NA	NA
LOAF-15-m-7C59-1	elephant	2017-10-16 07:22:00	2017	289	-19.01666667	34.28411667	NA	NA
LOAF-15-m-7C59-1	elephant	2017-10-16 06:52:00	2017	289	-19.01766667	34.28385	NA	NA
LOAF-15-m-7C59-1	elephant	2017-10-16 06:22:00	2017	289	-19.01765	34.28376667	NA	NA
LOAF-15-m-7C59-1	elephant	2017-10-16 05:52:00	2017	289	-19.01915	34.2842	NA	NA
LOAF-15-m-7C59-1	elephant	2017-10-16 05:22:00	2017	289	-19.01921667	34.2842	NA	NA
LOAF-15-m-7C59-1	elephant	2017-10-16 04:52:00	2017	289	-19.02056667	34.28403333	NA	NA
LOAF-15-m-7C59-1	elephant	2017-10-16 04:22:00	2017	289	-19.02343333	34.28705	NA	NA
LOAF-15-m-7C59-1	elephant	2017-10-16 03:52:00	2017	289	-19.02836667	34.28941667	NA	NA
LOAF-15-m-7C59-1	elephant	2017-10-16 03:22:00	2017	289	-19.03066667	34.28941667	NA	NA
LOAF-15-m-7C59-1	elephant	2017-10-16 02:22:00	2017	289	-19.03278333	34.2878	NA	NA
LOAF-15-m-7C59-1	elephant	2017-10-16 01:52:00	2017	289	-19.03313333	34.28751667	NA	NA
LOAF-15-m-7C59-1	elephant	2017-10-16 01:22:00	2017	289	-19.03348333	34.28688333	NA	NA
LOAF-15-m-7C59-1	elephant	2017-10-16 00:52:00	2017	289	-19.03373333	34.28618333	NA	NA
LOAF-15-m-7C59-1	elephant	2017-10-16 00:22:00	2017	289	-19.03275	34.28713333	NA	NA
LOAF-15-m-7C59-1	elephant	2017-10-15 23:52:00	2017	288	-19.03161667	34.28966667	NA	NA
LOAF-15-m-7C59-1	elephant	2017-10-15 23:22:00	2017	288	-19.03098333	34.29058333	NA	NA
LOAF-15-m-7C59-1	elephant	2017-10-15 22:52:00	2017	288	-19.03136667	34.29041667	NA	NA
LOAF-15-m-7C59-1	elephant	2017-10-15 22:22:00	2017	288	-19.03286667	34.28798333	NA	NA
LOAF-15-m-7C59-1	elephant	2017-10-15 21:52:00	2017	288	-19.0341	34.28826667	NA	NA
LOAF-15-m-7C59-1	elephant	2017-10-15 21:22:00	2017	288	-19.03413333	34.2883	NA	NA
LOAF-15-m-7C59-1	elephant	2017-10-15 20:52:00	2017	288	-19.0354	34.28845	NA	NA
LOAF-15-m-7C59-1	elephant	2017-10-15 20:22:00	2017	288	-19.03695	34.2877	NA	NA
LOAF-15-m-7C59-1	elephant	2017-10-15 19:52:00	2017	288	-19.0371	34.28675	NA	NA
LOAF-15-m-7C59-1	elephant	2017-10-15 19:21:00	2017	288	-19.03848333	34.28205	NA	NA
LOAF-15-m-7C59-1	elephant	2017-10-15 18:51:00	2017	288	-19.03528333	34.2764	NA	NA
LOAF-15-m-7C59-1	elephant	2017-10-15 18:22:00	2017	288	-19.03501667	34.27191667	NA	NA
LOAF-15-m-7C59-1	elephant	2017-10-15 17:52:00	2017	288	-19.03351667	34.2705	NA	NA
LOAF-15-m-7C59-1	elephant	2017-10-15 17:22:00	2017	288	-19.0325	34.2699	NA	NA
LOAF-15-m-7C59-1	elephant	2017-10-15 16:52:00	2017	288	-19.02925	34.26711667	NA	NA
LOAF-15-m-7C59-1	elephant	2017-10-15 16:22:00	2017	288	-19.02808333	34.266	NA	NA
LOAF-15-m-7C59-1	elephant	2017-10-15 15:52:00	2017	288	-19.02758333	34.26685	NA	NA
LOAF-15-m-7C59-1	elephant	2017-10-15 15:22:00	2017	288	-19.02606667	34.26691667	NA	NA
LOAF-15-m-7C59-1	elephant	2017-10-15 14:51:00	2017	288	-19.02573333	34.267	NA	NA
LOAF-15-m-7C59-1	elephant	2017-10-15 14:21:00	2017	288	-19.02573333	34.26701667	NA	NA
LOAF-15-m-7C59-1	elephant	2017-10-15 13:52:00	2017	288	-19.02533333	34.26705	NA	NA
LOAF-15-m-7C59-1	elephant	2017-10-15 13:21:00	2017	288	-19.02651667	34.26731667	NA	NA
LOAF-15-m-7C59-1	elephant	2017-10-15 12:51:00	2017	288	-19.02503333	34.26785	NA	NA
LOAF-15-m-7C59-1	elephant	2017-10-15 12:21:00	2017	288	-19.02358333	34.26848333	NA	NA
LOAF-15-m-7C59-1	elephant	2017-10-15 11:51:00	2017	288	-19.0213	34.26123333	NA	NA
LOAF-15-m-7C59-1	elephant	2017-10-15 11:21:00	2017	288	-19.02296667	34.25393333	NA	NA
LOAF-15-m-7C59-1	elephant	2017-10-15 10:51:00	2017	288	-19.02296667	34.2539	NA	NA
LOAF-15-m-7C59-1	elephant	2017-10-15 10:21:00	2017	288	-19.02301667	34.25336667	NA	NA
LOAF-15-m-7C59-1	elephant	2017-10-15 09:51:00	2017	288	-19.0218	34.25488333	NA	NA
LOAF-15-m-7C59-1	elephant	2017-10-15 09:21:00	2017	288	-19.02241667	34.25605	NA	NA
LOAF-15-m-7C59-1	elephant	2017-10-15 08:51:00	2017	288	-19.0231	34.26331667	NA	NA
LOAF-15-m-7C59-1	elephant	2017-10-15 08:21:00	2017	288	-19.0321	34.26845	NA	NA
LOAF-15-m-7C59-1	elephant	2017-10-15 07:51:00	2017	288	-19.03281667	34.26826667	NA	NA
LOAF-15-m-7C59-1	elephant	2017-10-15 07:21:00	2017	288	-19.03496667	34.26536667	NA	NA
LOAF-15-m-7C59-1	elephant	2017-10-15 06:52:00	2017	288	-19.0357	34.26346667	NA	NA
LOAF-15-m-7C59-1	elephant	2017-10-15 06:21:00	2017	288	-19.04266667	34.24841667	NA	NA
LOAF-15-m-7C59-1	elephant	2017-10-15 05:51:00	2017	288	-19.04501667	34.2428	NA	NA
LOAF-15-m-7C59-1	elephant	2017-10-15 05:21:00	2017	288	-19.04516667	34.2436	NA	NA
LOAF-15-m-7C59-1	elephant	2017-10-15 04:51:00	2017	288	-19.0487	34.24593333	NA	NA
LOAF-15-m-7C59-1	elephant	2017-10-15 04:21:00	2017	288	-19.05288333	34.2469	NA	NA
LOAF-15-m-7C59-1	elephant	2017-10-15 03:51:00	2017	288	-19.0529	34.24685	NA	NA
LOAF-15-m-7C59-1	elephant	2017-10-15 03:21:00	2017	288	-19.05281667	34.24683333	NA	NA
LOAF-15-m-7C59-1	elephant	2017-10-15 02:51:00	2017	288	-19.0551	34.24685	NA	NA
LOAF-15-m-7C59-1	elephant	2017-10-15 02:21:00	2017	288	-19.0562	34.24715	NA	NA
LOAF-15-m-7C59-1	elephant	2017-10-15 01:51:00	2017	288	-19.05846667	34.24691667	NA	NA
LOAF-15-m-7C59-1	elephant	2017-10-15 01:21:00	2017	288	-19.06076667	34.24673333	NA	NA
LOAF-15-m-7C59-1	elephant	2017-10-15 00:51:00	2017	288	-19.06133333	34.24636667	NA	NA
LOAF-15-m-7C59-1	elephant	2017-10-15 00:21:00	2017	288	-19.06221667	34.24481667	NA	NA
LOAF-15-m-7C59-1	elephant	2017-10-14 23:51:00	2017	287	-19.06526667	34.24346667	NA	NA
LOAF-15-m-7C59-1	elephant	2017-10-14 23:21:00	2017	287	-19.0678	34.24311667	NA	NA
LOAF-15-m-7C59-1	elephant	2017-10-14 22:50:00	2017	287	-19.0686	34.2486	NA	NA
LOAF-15-m-7C59-1	elephant	2017-10-14 22:21:00	2017	287	-19.0729	34.25183333	NA	NA
LOAF-15-m-7C59-1	elephant	2017-10-14 21:51:00	2017	287	-19.07343333	34.25251667	NA	NA
LOAF-15-m-7C59-1	elephant	2017-10-14 21:21:00	2017	287	-19.0726	34.25258333	NA	NA
LOAF-15-m-7C59-1	elephant	2017-10-14 20:51:00	2017	287	-19.07498333	34.2505	NA	NA
LOAF-15-m-7C59-1	elephant	2017-10-14 20:21:00	2017	287	-19.07648333	34.2536	NA	NA
LOAF-15-m-7C59-1	elephant	2017-10-14 19:51:00	2017	287	-19.07636667	34.25256667	NA	NA
LOAF-15-m-7C59-1	elephant	2017-10-14 19:20:00	2017	287	-19.07565	34.25178333	NA	NA
LOAF-15-m-7C59-1	elephant	2017-10-14 18:50:00	2017	287	-19.07151667	34.25066667	NA	NA
LOAF-15-m-7C59-1	elephant	2017-10-14 18:20:00	2017	287	-19.07088333	34.25195	NA	NA
LOAF-15-m-7C59-1	elephant	2017-10-14 17:50:00	2017	287	-19.06885	34.24985	NA	NA
LOAF-15-m-7C59-1	elephant	2017-10-14 17:20:00	2017	287	-19.0686	34.24918333	NA	NA
LOAF-15-m-7C59-1	elephant	2017-10-14 16:50:00	2017	287	-19.06781667	34.24901667	NA	NA
LOAF-15-m-7C59-1	elephant	2017-10-14 16:21:00	2017	287	-19.06776667	34.24933333	NA	NA
LOAF-15-m-7C59-1	elephant	2017-10-14 15:50:00	2017	287	-19.06743333	34.25005	NA	NA
LOAF-15-m-7C59-1	elephant	2017-10-14 15:21:00	2017	287	-19.0671	34.25141667	NA	NA
LOAF-15-m-7C59-1	elephant	2017-10-14 14:50:00	2017	287	-19.06571667	34.25285	NA	NA
LOAF-15-m-7C59-1	elephant	2017-10-14 14:20:00	2017	287	-19.06521667	34.2538	NA	NA
LOAF-15-m-7C59-1	elephant	2017-10-14 13:50:00	2017	287	-19.06471667	34.25403333	NA	NA
LOAF-15-m-7C59-1	elephant	2017-10-14 13:20:00	2017	287	-19.0626	34.2509	NA	NA
LOAF-15-m-7C59-1	elephant	2017-10-14 12:50:00	2017	287	-19.05995	34.24945	NA	NA
LOAF-15-m-7C59-1	elephant	2017-10-14 12:20:00	2017	287	-19.05733333	34.24808333	NA	NA
LOAF-15-m-7C59-1	elephant	2017-10-14 11:50:00	2017	287	-19.05716667	34.248	NA	NA
LOAF-15-m-7C59-1	elephant	2017-10-14 11:20:00	2017	287	-19.05736667	34.24811667	NA	NA
LOAF-15-m-7C59-1	elephant	2017-10-14 10:50:00	2017	287	-19.05748333	34.24796667	NA	NA
LOAF-15-m-7C59-1	elephant	2017-10-14 10:20:00	2017	287	-19.05745	34.24798333	NA	NA
LOAF-15-m-7C59-1	elephant	2017-10-14 09:50:00	2017	287	-19.05921667	34.24796667	NA	NA
LOAF-15-m-7C59-1	elephant	2017-10-14 09:20:00	2017	287	-19.06	34.24825	NA	NA
LOAF-15-m-7C59-1	elephant	2017-10-14 08:50:00	2017	287	-19.06043333	34.25055	NA	NA
LOAF-15-m-7C59-1	elephant	2017-10-14 08:20:00	2017	287	-19.06026667	34.25023333	NA	NA
LOAF-15-m-7C59-1	elephant	2017-10-14 07:50:00	2017	287	-19.06026667	34.2503	NA	NA
LOAF-15-m-7C59-1	elephant	2017-10-14 07:20:00	2017	287	-19.05948333	34.25053333	NA	NA
LOAF-15-m-7C59-1	elephant	2017-10-14 06:50:00	2017	287	-19.05981667	34.2511	NA	NA
LOAF-15-m-7C59-1	elephant	2017-10-14 06:20:00	2017	287	-19.05931667	34.25243333	NA	NA
LOAF-15-m-7C59-1	elephant	2017-10-14 05:50:00	2017	287	-19.05781667	34.25498333	NA	NA
LOAF-15-m-7C59-1	elephant	2017-10-14 05:20:00	2017	287	-19.0588	34.26211667	NA	NA
LOAF-15-m-7C59-1	elephant	2017-10-14 04:50:00	2017	287	-19.05726667	34.26715	NA	NA
LOAF-15-m-7C59-1	elephant	2017-10-14 04:20:00	2017	287	-19.05643333	34.2678	NA	NA
LOAF-15-m-7C59-1	elephant	2017-10-14 03:50:00	2017	287	-19.05681667	34.26983333	NA	NA
LOAF-15-m-7C59-1	elephant	2017-10-14 03:20:00	2017	287	-19.06103333	34.2691	NA	NA
LOAF-15-m-7C59-1	elephant	2017-10-14 02:49:00	2017	287	-19.06943333	34.2642	NA	NA
LOAF-15-m-7C59-1	elephant	2017-10-14 02:19:00	2017	287	-19.0762	34.26623333	NA	NA
LOAF-15-m-7C59-1	elephant	2017-10-14 01:50:00	2017	287	-19.08813333	34.26831667	NA	NA
LOAF-15-m-7C59-1	elephant	2017-10-14 01:20:00	2017	287	-19.09063333	34.27293333	NA	NA
LOAF-15-m-7C59-1	elephant	2017-10-14 00:50:00	2017	287	-19.09216667	34.27313333	NA	NA
LOAF-15-m-7C59-1	elephant	2017-10-14 00:20:00	2017	287	-19.09528333	34.27473333	NA	NA
LOAF-15-m-7C59-1	elephant	2017-10-13 23:50:00	2017	286	-19.0916	34.27731667	NA	NA
LOAF-15-m-7C59-1	elephant	2017-10-13 23:20:00	2017	286	-19.08801667	34.2818	NA	NA
LOAF-15-m-7C59-1	elephant	2017-10-13 22:49:00	2017	286	-19.08563333	34.28301667	NA	NA
LOAF-15-m-7C59-1	elephant	2017-10-13 22:19:00	2017	286	-19.08898333	34.27726667	NA	NA
LOAF-15-m-7C59-1	elephant	2017-10-13 21:49:00	2017	286	-19.0898	34.27211667	NA	NA
LOAF-15-m-7C59-1	elephant	2017-10-13 21:19:00	2017	286	-19.08843333	34.26836667	NA	NA
LOAF-15-m-7C59-1	elephant	2017-10-13 20:49:00	2017	286	-19.08258333	34.26848333	NA	NA
LOAF-15-m-7C59-1	elephant	2017-10-13 20:20:00	2017	286	-19.07753333	34.26606667	NA	NA
LOAF-15-m-7C59-1	elephant	2017-10-13 19:49:00	2017	286	-19.07433333	34.2637	NA	NA
LOAF-15-m-7C59-1	elephant	2017-10-13 19:19:00	2017	286	-19.06911667	34.26831667	NA	NA
LOAF-15-m-7C59-1	elephant	2017-10-13 18:49:00	2017	286	-19.06253333	34.26865	NA	NA
LOAF-15-m-7C59-1	elephant	2017-10-13 18:19:00	2017	286	-19.05928333	34.27075	NA	NA
LOAF-15-m-7C59-1	elephant	2017-10-13 17:49:00	2017	286	-19.05718333	34.27115	NA	NA
LOAF-15-m-7C59-1	elephant	2017-10-13 17:19:00	2017	286	-19.05635	34.27051667	NA	NA
LOAF-15-m-7C59-1	elephant	2017-10-13 16:49:00	2017	286	-19.05628333	34.2708	NA	NA
LOAF-15-m-7C59-1	elephant	2017-10-13 16:19:00	2017	286	-19.0562	34.2649	NA	NA
LOAF-15-m-7C59-1	elephant	2017-10-13 15:49:00	2017	286	-19.0525	34.2569	NA	NA
LOAF-15-m-7C59-1	elephant	2017-10-13 15:19:00	2017	286	-19.04966667	34.25145	NA	NA
LOAF-15-m-7C59-1	elephant	2017-10-13 14:49:00	2017	286	-19.04401667	34.24831667	NA	NA
LOAF-15-m-7C59-1	elephant	2017-10-13 14:19:00	2017	286	-19.0424	34.24545	NA	NA
LOAF-15-m-7C59-1	elephant	2017-10-13 13:49:00	2017	286	-19.04106667	34.24496667	NA	NA
LOAF-15-m-7C59-1	elephant	2017-10-13 13:19:00	2017	286	-19.03915	34.24175	NA	NA
LOAF-15-m-7C59-1	elephant	2017-10-13 12:49:00	2017	286	-19.03888333	34.24125	NA	NA
LOAF-15-m-7C59-1	elephant	2017-10-13 12:19:00	2017	286	-19.03893333	34.2413	NA	NA
LOAF-15-m-7C59-1	elephant	2017-10-13 11:49:00	2017	286	-19.03895	34.2412	NA	NA
LOAF-15-m-7C59-1	elephant	2017-10-13 11:19:00	2017	286	-19.03891667	34.24118333	NA	NA
LOAF-15-m-7C59-1	elephant	2017-10-13 10:49:00	2017	286	-19.0388	34.24051667	NA	NA
LOAF-15-m-7C59-1	elephant	2017-10-13 10:19:00	2017	286	-19.03878333	34.24051667	NA	NA
LOAF-15-m-7C59-1	elephant	2017-10-13 09:49:00	2017	286	-19.03881667	34.23971667	NA	NA
LOAF-15-m-7C59-1	elephant	2017-10-13 09:19:00	2017	286	-19.03981667	34.23811667	NA	NA
LOAF-15-m-7C59-1	elephant	2017-10-13 08:49:00	2017	286	-19.04481667	34.24093333	NA	NA
LOAF-15-m-7C59-1	elephant	2017-10-13 08:19:00	2017	286	-19.04451667	34.24093333	NA	NA
LOAF-15-m-7C59-1	elephant	2017-10-13 07:50:00	2017	286	-19.04386667	34.24378333	NA	NA
LOAF-15-m-7C59-1	elephant	2017-10-13 07:19:00	2017	286	-19.04985	34.24836667	NA	NA
LOAF-15-m-7C59-1	elephant	2017-10-13 06:49:00	2017	286	-19.0551	34.25421667	NA	NA
LOAF-15-m-7C59-1	elephant	2017-10-13 06:19:00	2017	286	-19.05631667	34.25686667	NA	NA
LOAF-15-m-7C59-1	elephant	2017-10-13 05:49:00	2017	286	-19.05673333	34.26073333	NA	NA
LOAF-15-m-7C59-1	elephant	2017-10-13 05:18:00	2017	286	-19.0567	34.26213333	NA	NA
LOAF-15-m-7C59-1	elephant	2017-10-13 04:48:00	2017	286	-19.05663333	34.26538333	NA	NA
LOAF-15-m-7C59-1	elephant	2017-10-13 04:18:00	2017	286	-19.05665	34.26538333	NA	NA
LOAF-15-m-7C59-1	elephant	2017-10-13 03:49:00	2017	286	-19.05663333	34.2654	NA	NA
LOAF-15-m-7C59-1	elephant	2017-10-13 03:19:00	2017	286	-19.0564	34.26543333	NA	NA
LOAF-15-m-7C59-1	elephant	2017-10-13 02:48:00	2017	286	-19.0564	34.26543333	NA	NA
LOAF-15-m-7C59-1	elephant	2017-10-13 02:18:00	2017	286	-19.05641667	34.26543333	NA	NA
LOAF-15-m-7C59-1	elephant	2017-10-13 01:48:00	2017	286	-19.06041667	34.26606667	NA	NA
LOAF-15-m-7C59-1	elephant	2017-10-13 01:18:00	2017	286	-19.06876667	34.26471667	NA	NA
LOAF-15-m-7C59-1	elephant	2017-10-13 00:48:00	2017	286	-19.0714	34.2639	NA	NA
LOAF-15-m-7C59-1	elephant	2017-10-13 00:18:00	2017	286	-19.0741	34.26378333	NA	NA
LOAF-15-m-7C59-1	elephant	2017-10-12 23:48:00	2017	285	-19.07376667	34.26493333	NA	NA
LOAF-15-m-7C59-1	elephant	2017-10-12 23:18:00	2017	285	-19.07098333	34.2671	NA	NA
LOAF-15-m-7C59-1	elephant	2017-10-12 22:48:00	2017	285	-19.06783333	34.26621667	NA	NA
LOAF-15-m-7C59-1	elephant	2017-10-12 22:19:00	2017	285	-19.06711667	34.26971667	NA	NA
LOAF-15-m-7C59-1	elephant	2017-10-12 21:49:00	2017	285	-19.06645	34.27	NA	NA
LOAF-15-m-7C59-1	elephant	2017-10-12 21:18:00	2017	285	-19.0698	34.26858333	NA	NA
LOAF-15-m-7C59-1	elephant	2017-10-12 20:48:00	2017	285	-19.06908333	34.26793333	NA	NA
LOAF-15-m-7C59-1	elephant	2017-10-12 20:18:00	2017	285	-19.06231667	34.2703	NA	NA
LOAF-15-m-7C59-1	elephant	2017-10-12 19:48:00	2017	285	-19.06098333	34.26931667	NA	NA
LOAF-15-m-7C59-1	elephant	2017-10-12 19:18:00	2017	285	-19.0583	34.27003333	NA	NA
LOAF-15-m-7C59-1	elephant	2017-10-12 18:48:00	2017	285	-19.0578	34.27066667	NA	NA
LOAF-15-m-7C59-1	elephant	2017-10-12 18:18:00	2017	285	-19.05666667	34.27025	NA	NA
LOAF-15-m-7C59-1	elephant	2017-10-12 17:48:00	2017	285	-19.05576667	34.27021667	NA	NA
LOAF-15-m-7C59-1	elephant	2017-10-12 17:18:00	2017	285	-19.0528	34.26888333	NA	NA
LOAF-15-m-7C59-1	elephant	2017-10-12 16:48:00	2017	285	-19.05271667	34.26876667	NA	NA
LOAF-15-m-7C59-1	elephant	2017-10-12 16:18:00	2017	285	-19.0511	34.2685	NA	NA
LOAF-15-m-7C59-1	elephant	2017-10-12 15:48:00	2017	285	-19.05041667	34.26768333	NA	NA
LOAF-15-m-7C59-1	elephant	2017-10-12 15:18:00	2017	285	-19.05023333	34.26738333	NA	NA
LOAF-15-m-7C59-1	elephant	2017-10-12 14:48:00	2017	285	-19.04966667	34.26735	NA	NA
LOAF-15-m-7C59-1	elephant	2017-10-12 14:18:00	2017	285	-19.0487	34.26713333	NA	NA
LOAF-15-m-7C59-1	elephant	2017-10-12 13:48:00	2017	285	-19.04873333	34.26671667	NA	NA
LOAF-15-m-7C59-1	elephant	2017-10-12 13:18:00	2017	285	-19.04985	34.26528333	NA	NA
LOAF-15-m-7C59-1	elephant	2017-10-12 12:48:00	2017	285	-19.04555	34.26593333	NA	NA
LOAF-15-m-7C59-1	elephant	2017-10-12 12:18:00	2017	285	-19.03581667	34.26808333	NA	NA
LOAF-15-m-7C59-1	elephant	2017-10-12 11:48:00	2017	285	-19.03585	34.26603333	NA	NA
LOAF-15-m-7C59-1	elephant	2017-10-12 11:18:00	2017	285	-19.0343	34.26541667	NA	NA
LOAF-15-m-7C59-1	elephant	2017-10-12 10:48:00	2017	285	-19.02908333	34.26898333	NA	NA
LOAF-15-m-7C59-1	elephant	2017-10-12 10:18:00	2017	285	-19.02831667	34.27348333	NA	NA
LOAF-15-m-7C59-1	elephant	2017-10-12 09:47:00	2017	285	-19.02831667	34.27355	NA	NA
LOAF-15-m-7C59-1	elephant	2017-10-12 09:17:00	2017	285	-19.0283	34.27356667	NA	NA
LOAF-15-m-7C59-1	elephant	2017-10-12 08:48:00	2017	285	-19.02786667	34.27365	NA	NA
LOAF-15-m-7C59-1	elephant	2017-10-12 08:18:00	2017	285	-19.02615	34.27303333	NA	NA
LOAF-15-m-7C59-1	elephant	2017-10-12 07:48:00	2017	285	-19.02606667	34.27303333	NA	NA
LOAF-15-m-7C59-1	elephant	2017-10-12 07:18:00	2017	285	-19.02595	34.27345	NA	NA
LOAF-15-m-7C59-1	elephant	2017-10-12 06:47:00	2017	285	-19.02726667	34.27436667	NA	NA
LOAF-15-m-7C59-1	elephant	2017-10-12 06:17:00	2017	285	-19.02746667	34.27653333	NA	NA
LOAF-15-m-7C59-1	elephant	2017-10-12 05:47:00	2017	285	-19.02755	34.27523333	NA	NA
LOAF-15-m-7C59-1	elephant	2017-10-12 05:17:00	2017	285	-19.02706667	34.27395	NA	NA
LOAF-15-m-7C59-1	elephant	2017-10-12 04:47:00	2017	285	-19.02793333	34.27433333	NA	NA
LOAF-15-m-7C59-1	elephant	2017-10-12 04:18:00	2017	285	-19.02793333	34.27435	NA	NA
LOAF-15-m-7C59-1	elephant	2017-10-12 03:47:00	2017	285	-19.0291	34.2754	NA	NA
LOAF-15-m-7C59-1	elephant	2017-10-12 03:17:00	2017	285	-19.02998333	34.27701667	NA	NA
LOAF-15-m-7C59-1	elephant	2017-10-12 02:47:00	2017	285	-19.02998333	34.27703333	NA	NA
LOAF-15-m-7C59-1	elephant	2017-10-12 02:17:00	2017	285	-19.02996667	34.27701667	NA	NA
LOAF-15-m-7C59-1	elephant	2017-10-12 01:47:00	2017	285	-19.03045	34.27695	NA	NA
LOAF-15-m-7C59-1	elephant	2017-10-12 01:17:00	2017	285	-19.03045	34.27718333	NA	NA
LOAF-15-m-7C59-1	elephant	2017-10-12 00:48:00	2017	285	-19.0388	34.27893333	NA	NA
LOAF-15-m-7C59-1	elephant	2017-10-12 00:17:00	2017	285	-19.03891667	34.27965	NA	NA
LOAF-15-m-7C59-1	elephant	2017-10-11 23:47:00	2017	284	-19.037	34.28271667	NA	NA
LOAF-15-m-7C59-1	elephant	2017-10-11 23:17:00	2017	284	-19.03486667	34.28493333	NA	NA
LOAF-15-m-7C59-1	elephant	2017-10-11 22:47:00	2017	284	-19.03486667	34.28455	NA	NA
LOAF-15-m-7C59-1	elephant	2017-10-11 22:17:00	2017	284	-19.03575	34.28456667	NA	NA
LOAF-15-m-7C59-1	elephant	2017-10-11 21:47:00	2017	284	-19.03513333	34.28626667	NA	NA
LOAF-15-m-7C59-1	elephant	2017-10-11 21:17:00	2017	284	-19.0367	34.28748333	NA	NA
LOAF-15-m-7C59-1	elephant	2017-10-11 20:47:00	2017	284	-19.036	34.28821667	NA	NA
LOAF-15-m-7C59-1	elephant	2017-10-11 20:17:00	2017	284	-19.03548333	34.28993333	NA	NA
LOAF-15-m-7C59-1	elephant	2017-10-11 19:47:00	2017	284	-19.03461667	34.2889	NA	NA
LOAF-15-m-7C59-1	elephant	2017-10-11 19:17:00	2017	284	-19.0282	34.28471667	NA	NA
LOAF-15-m-7C59-1	elephant	2017-10-11 18:47:00	2017	284	-19.02785	34.28201667	NA	NA
LOAF-15-m-7C59-1	elephant	2017-10-11 18:17:00	2017	284	-19.02798333	34.28146667	NA	NA
LOAF-15-m-7C59-1	elephant	2017-10-11 17:47:00	2017	284	-19.02856667	34.27993333	NA	NA
LOAF-15-m-7C59-1	elephant	2017-10-11 17:17:00	2017	284	-19.02903333	34.27886667	NA	NA
LOAF-15-m-7C59-1	elephant	2017-10-11 16:47:00	2017	284	-19.02836667	34.27798333	NA	NA
LOAF-15-m-7C59-1	elephant	2017-10-11 16:17:00	2017	284	-19.02733333	34.2759	NA	NA
LOAF-15-m-7C59-1	elephant	2017-10-11 15:47:00	2017	284	-19.02475	34.27488333	NA	NA
LOAF-15-m-7C59-1	elephant	2017-10-11 15:17:00	2017	284	-19.02491667	34.27453333	NA	NA
LOAF-15-m-7C59-1	elephant	2017-10-11 14:47:00	2017	284	-19.02496667	34.27466667	NA	NA
LOAF-15-m-7C59-1	elephant	2017-10-11 14:16:00	2017	284	-19.02463333	34.27483333	NA	NA
LOAF-15-m-7C59-1	elephant	2017-10-11 13:47:00	2017	284	-19.02321667	34.27471667	NA	NA
LOAF-15-m-7C59-1	elephant	2017-10-11 13:17:00	2017	284	-19.0221	34.27438333	NA	NA
LOAF-15-m-7C59-1	elephant	2017-10-11 12:46:00	2017	284	-19.0219	34.27431667	NA	NA
LOAF-15-m-7C59-1	elephant	2017-10-11 11:47:00	2017	284	-19.0219	34.27426667	NA	NA
LOAF-15-m-7C59-1	elephant	2017-10-11 11:17:00	2017	284	-19.02193333	34.27438333	NA	NA
LOAF-15-m-7C59-1	elephant	2017-10-11 10:46:00	2017	284	-19.0219	34.2742	NA	NA
LOAF-15-m-7C59-1	elephant	2017-10-11 10:16:00	2017	284	-19.0219	34.27435	NA	NA
LOAF-15-m-7C59-1	elephant	2017-10-11 09:47:00	2017	284	-19.0219	34.2744	NA	NA
LOAF-15-m-7C59-1	elephant	2017-10-11 09:16:00	2017	284	-19.02211667	34.2744	NA	NA
LOAF-15-m-7C59-1	elephant	2017-10-11 08:46:00	2017	284	-19.02248333	34.27341667	NA	NA
LOAF-15-m-7C59-1	elephant	2017-10-11 08:16:00	2017	284	-19.0232	34.27223333	NA	NA
LOAF-15-m-7C59-1	elephant	2017-10-11 07:46:00	2017	284	-19.02285	34.27295	NA	NA
LOAF-15-m-7C59-1	elephant	2017-10-11 07:16:00	2017	284	-19.02281667	34.27303333	NA	NA
LOAF-15-m-7C59-1	elephant	2017-10-11 06:46:00	2017	284	-19.02193333	34.27283333	NA	NA
LOAF-15-m-7C59-1	elephant	2017-10-11 06:16:00	2017	284	-19.02065	34.27343333	NA	NA
LOAF-15-m-7C59-1	elephant	2017-10-11 05:46:00	2017	284	-19.0194	34.27596667	NA	NA
LOAF-15-m-7C59-1	elephant	2017-10-11 05:16:00	2017	284	-19.0185	34.27633333	NA	NA
LOAF-15-m-7C59-1	elephant	2017-10-11 04:46:00	2017	284	-19.01856667	34.27736667	NA	NA
LOAF-15-m-7C59-1	elephant	2017-10-11 04:16:00	2017	284	-19.01851667	34.27741667	NA	NA
LOAF-15-m-7C59-1	elephant	2017-10-11 03:46:00	2017	284	-19.01855	34.27745	NA	NA
LOAF-15-m-7C59-1	elephant	2017-10-11 03:16:00	2017	284	-19.01855	34.27746667	NA	NA
LOAF-15-m-7C59-1	elephant	2017-10-11 02:46:00	2017	284	-19.01843333	34.27736667	NA	NA
LOAF-15-m-7C59-1	elephant	2017-10-11 02:16:00	2017	284	-19.0185	34.27743333	NA	NA
LOAF-15-m-7C59-1	elephant	2017-10-11 01:46:00	2017	284	-19.01785	34.27838333	NA	NA
LOAF-15-m-7C59-1	elephant	2017-10-11 01:16:00	2017	284	-19.01723333	34.27815	NA	NA
LOAF-15-m-7C59-1	elephant	2017-10-11 00:46:00	2017	284	-19.01861667	34.27701667	NA	NA
LOAF-15-m-7C59-1	elephant	2017-10-11 00:16:00	2017	284	-19.02135	34.27873333	NA	NA
LOAF-15-m-7C59-1	elephant	2017-10-10 23:46:00	2017	283	-19.02136667	34.27876667	NA	NA
LOAF-15-m-7C59-1	elephant	2017-10-10 23:16:00	2017	283	-19.02141667	34.27886667	NA	NA
LOAF-15-m-7C59-1	elephant	2017-10-10 22:46:00	2017	283	-19.02045	34.2795	NA	NA
LOAF-15-m-7C59-1	elephant	2017-10-10 22:16:00	2017	283	-19.02216667	34.2841	NA	NA
LOAF-15-m-7C59-1	elephant	2017-10-10 21:46:00	2017	283	-19.024	34.29153333	NA	NA
LOAF-15-m-7C59-1	elephant	2017-10-10 21:16:00	2017	283	-19.02305	34.29238333	NA	NA
LOAF-15-m-7C59-1	elephant	2017-10-10 20:46:00	2017	283	-19.02275	34.29296667	NA	NA
LOAF-15-m-7C59-1	elephant	2017-10-10 20:16:00	2017	283	-19.02266667	34.29471667	NA	NA
LOAF-15-m-7C59-1	elephant	2017-10-10 19:46:00	2017	283	-19.02161667	34.2971	NA	NA
LOAF-15-m-7C59-1	elephant	2017-10-10 19:16:00	2017	283	-19.01538333	34.29495	NA	NA
LOAF-15-m-7C59-1	elephant	2017-10-10 18:46:00	2017	283	-19.01213333	34.29246667	NA	NA
LOAF-15-m-7C59-1	elephant	2017-10-10 18:16:00	2017	283	-19.01056667	34.2962	NA	NA
LOAF-15-m-7C59-1	elephant	2017-10-10 17:45:00	2017	283	-19.01051667	34.29666667	NA	NA
LOAF-15-m-7C59-1	elephant	2017-10-10 17:16:00	2017	283	-19.00991667	34.29763333	NA	NA
LOAF-15-m-7C59-1	elephant	2017-10-10 16:45:00	2017	283	-19.00755	34.30056667	NA	NA
LOAF-15-m-7C59-1	elephant	2017-10-10 16:16:00	2017	283	-19.00738333	34.30038333	NA	NA
LOAF-15-m-7C59-1	elephant	2017-10-10 15:46:00	2017	283	-19.00298333	34.30083333	NA	NA
LOAF-15-m-7C59-1	elephant	2017-10-10 15:16:00	2017	283	-18.99991667	34.29993333	NA	NA
LOAF-15-m-7C59-1	elephant	2017-10-10 14:46:00	2017	283	-18.99723333	34.2989	NA	NA
LOAF-15-m-7C59-1	elephant	2017-10-10 14:15:00	2017	283	-18.9971	34.29891667	NA	NA
LOAF-15-m-7C59-1	elephant	2017-10-10 13:46:00	2017	283	-18.99711667	34.29888333	NA	NA
LOAF-15-m-7C59-1	elephant	2017-10-10 13:15:00	2017	283	-18.99745	34.2973	NA	NA
LOAF-15-m-7C59-1	elephant	2017-10-10 12:45:00	2017	283	-18.99743333	34.29718333	NA	NA
LOAF-15-m-7C59-1	elephant	2017-10-10 12:16:00	2017	283	-18.99768333	34.29738333	NA	NA
LOAF-15-m-7C59-1	elephant	2017-10-10 11:45:00	2017	283	-18.99713333	34.29778333	NA	NA
LOAF-15-m-7C59-1	elephant	2017-10-10 11:15:00	2017	283	-18.99506667	34.29831667	NA	NA
LOAF-15-m-7C59-1	elephant	2017-10-10 10:45:00	2017	283	-18.99253333	34.30056667	NA	NA
LOAF-15-m-7C59-1	elephant	2017-10-10 10:16:00	2017	283	-18.99355	34.30615	NA	NA
LOAF-15-m-7C59-1	elephant	2017-10-10 09:46:00	2017	283	-18.99298333	34.30906667	NA	NA
LOAF-15-m-7C59-1	elephant	2017-10-10 09:15:00	2017	283	-18.9866	34.3103	NA	NA
LOAF-15-m-7C59-1	elephant	2017-10-10 08:45:00	2017	283	-18.98656667	34.31028333	NA	NA
LOAF-15-m-7C59-1	elephant	2017-10-10 08:15:00	2017	283	-18.9866	34.31028333	NA	NA
LOAF-15-m-7C59-1	elephant	2017-10-10 07:45:00	2017	283	-18.9865	34.3103	NA	NA
LOAF-15-m-7C59-1	elephant	2017-10-10 07:15:00	2017	283	-18.98796667	34.31195	NA	NA
LOAF-15-m-7C59-1	elephant	2017-10-10 06:46:00	2017	283	-18.98733333	34.31281667	NA	NA
LOAF-15-m-7C59-1	elephant	2017-10-10 06:15:00	2017	283	-18.98735	34.31313333	NA	NA
LOAF-15-m-7C59-1	elephant	2017-10-10 05:45:00	2017	283	-18.98968333	34.31503333	NA	NA
LOAF-15-m-7C59-1	elephant	2017-10-10 05:16:00	2017	283	-18.99443333	34.31556667	NA	NA
LOAF-15-m-7C59-1	elephant	2017-10-10 04:45:00	2017	283	-18.9981	34.3141	NA	NA
LOAF-15-m-7C59-1	elephant	2017-10-10 04:15:00	2017	283	-19.0007	34.31488333	NA	NA
LOAF-15-m-7C59-1	elephant	2017-10-10 03:45:00	2017	283	-19.00373333	34.31638333	NA	NA
LOAF-15-m-7C59-1	elephant	2017-10-10 03:15:00	2017	283	-19.00383333	34.3167	NA	NA
LOAF-15-m-7C59-1	elephant	2017-10-10 02:45:00	2017	283	-19.0056	34.31898333	NA	NA
LOAF-15-m-7C59-1	elephant	2017-10-10 02:15:00	2017	283	-19.01246667	34.31315	NA	NA
LOAF-15-m-7C59-1	elephant	2017-10-10 01:45:00	2017	283	-19.01181667	34.31006667	NA	NA
LOAF-15-m-7C59-1	elephant	2017-10-10 01:15:00	2017	283	-19.01235	34.30793333	NA	NA
LOAF-15-m-7C59-1	elephant	2017-10-10 00:45:00	2017	283	-19.01255	34.30763333	NA	NA
LOAF-15-m-7C59-1	elephant	2017-10-10 00:15:00	2017	283	-19.01521667	34.30633333	NA	NA
LOAF-15-m-7C59-1	elephant	2017-10-09 23:45:00	2017	282	-19.0171	34.30636667	NA	NA
LOAF-15-m-7C59-1	elephant	2017-10-09 23:15:00	2017	282	-19.01761667	34.30838333	NA	NA
LOAF-15-m-7C59-1	elephant	2017-10-09 22:45:00	2017	282	-19.0156	34.31071667	NA	NA
LOAF-15-m-7C59-1	elephant	2017-10-09 22:15:00	2017	282	-19.01438333	34.3136	NA	NA
LOAF-15-m-7C59-1	elephant	2017-10-09 21:44:00	2017	282	-19.01155	34.3129	NA	NA
LOAF-15-m-7C59-1	elephant	2017-10-09 21:15:00	2017	282	-19.01183333	34.3178	NA	NA
LOAF-15-m-7C59-1	elephant	2017-10-09 20:45:00	2017	282	-19.01116667	34.32008333	NA	NA
LOAF-15-m-7C59-1	elephant	2017-10-09 20:15:00	2017	282	-19.01111667	34.32183333	NA	NA
LOAF-15-m-7C59-1	elephant	2017-10-09 19:45:00	2017	282	-19.01115	34.32495	NA	NA
LOAF-15-m-7C59-1	elephant	2017-10-09 19:15:00	2017	282	-19.01061667	34.32541667	NA	NA
LOAF-15-m-7C59-1	elephant	2017-10-09 18:45:00	2017	282	-19.0046	34.32575	NA	NA
LOAF-15-m-7C59-1	elephant	2017-10-09 18:15:00	2017	282	-18.9993	34.32491667	NA	NA
LOAF-15-m-7C59-1	elephant	2017-10-09 17:44:00	2017	282	-18.9983	34.3261	NA	NA
LOAF-15-m-7C59-1	elephant	2017-10-09 17:14:00	2017	282	-18.99961667	34.3283	NA	NA
LOAF-15-m-7C59-1	elephant	2017-10-09 16:44:00	2017	282	-18.99881667	34.3286	NA	NA
LOAF-15-m-7C59-1	elephant	2017-10-09 16:14:00	2017	282	-18.99863333	34.32861667	NA	NA
LOAF-15-m-7C59-1	elephant	2017-10-09 15:45:00	2017	282	-18.99805	34.3286	NA	NA
LOAF-15-m-7C59-1	elephant	2017-10-09 15:15:00	2017	282	-18.9947	34.32891667	NA	NA
LOAF-15-m-7C59-1	elephant	2017-10-09 14:44:00	2017	282	-18.98875	34.32263333	NA	NA
LOAF-15-m-7C59-1	elephant	2017-10-09 14:15:00	2017	282	-18.98781667	34.32246667	NA	NA
LOAF-15-m-7C59-1	elephant	2017-10-09 13:44:00	2017	282	-18.98803333	34.32241667	NA	NA
LOAF-15-m-7C59-1	elephant	2017-10-09 13:14:00	2017	282	-18.98796667	34.32243333	NA	NA
LOAF-15-m-7C59-1	elephant	2017-10-09 12:44:00	2017	282	-18.98793333	34.32248333	NA	NA
LOAF-15-m-7C59-1	elephant	2017-10-09 12:15:00	2017	282	-18.98713333	34.32235	NA	NA
LOAF-15-m-7C59-1	elephant	2017-10-09 11:44:00	2017	282	-18.98715	34.32243333	NA	NA
LOAF-15-m-7C59-1	elephant	2017-10-09 11:14:00	2017	282	-18.98716667	34.32235	NA	NA
LOAF-15-m-7C59-1	elephant	2017-10-09 10:44:00	2017	282	-18.9875	34.32266667	NA	NA
LOAF-15-m-7C59-1	elephant	2017-10-09 10:14:00	2017	282	-18.98608333	34.32301667	NA	NA
LOAF-15-m-7C59-1	elephant	2017-10-09 09:44:00	2017	282	-18.9861	34.323	NA	NA
LOAF-15-m-7C59-1	elephant	2017-10-09 09:14:00	2017	282	-18.98665	34.32208333	NA	NA
LOAF-15-m-7C59-1	elephant	2017-10-09 08:45:00	2017	282	-18.98505	34.31918333	NA	NA
LOAF-15-m-7C59-1	elephant	2017-10-09 08:14:00	2017	282	-18.9851	34.31916667	NA	NA
LOAF-15-m-7C59-1	elephant	2017-10-09 07:44:00	2017	282	-18.9851	34.31913333	NA	NA
LOAF-15-m-7C59-1	elephant	2017-10-09 07:14:00	2017	282	-18.98506667	34.31913333	NA	NA
LOAF-15-m-7C59-1	elephant	2017-10-09 06:44:00	2017	282	-18.98673333	34.31915	NA	NA
LOAF-15-m-7C59-1	elephant	2017-10-09 06:14:00	2017	282	-18.9876	34.31996667	NA	NA
LOAF-15-m-7C59-1	elephant	2017-10-09 05:14:00	2017	282	-18.99705	34.31933333	NA	NA
LOAF-15-m-7C59-1	elephant	2017-10-09 04:44:00	2017	282	-19.00311667	34.31746667	NA	NA
LOAF-15-m-7C59-1	elephant	2017-10-09 04:14:00	2017	282	-19.00313333	34.31755	NA	NA
LOAF-15-m-7C59-1	elephant	2017-10-09 03:44:00	2017	282	-19.00585	34.3192	NA	NA
LOAF-15-m-7C59-1	elephant	2017-10-09 03:14:00	2017	282	-19.01243333	34.31256667	NA	NA
LOAF-15-m-7C59-1	elephant	2017-10-09 02:44:00	2017	282	-19.01358333	34.31051667	NA	NA
LOAF-15-m-7C59-1	elephant	2017-10-09 02:14:00	2017	282	-19.01501667	34.30963333	NA	NA
LOAF-15-m-7C59-1	elephant	2017-10-09 01:44:00	2017	282	-19.01701667	34.30616667	NA	NA
LOAF-15-m-7C59-1	elephant	2017-10-09 01:13:00	2017	282	-19.01893333	34.30541667	NA	NA
LOAF-15-m-7C59-1	elephant	2017-10-09 00:43:00	2017	282	-19.0208	34.3053	NA	NA
LOAF-15-m-7C59-1	elephant	2017-10-09 00:14:00	2017	282	-19.02306667	34.30176667	NA	NA
LOAF-15-m-7C59-1	elephant	2017-10-08 23:44:00	2017	281	-19.02316667	34.30093333	NA	NA
LOAF-15-m-7C59-1	elephant	2017-10-08 23:14:00	2017	281	-19.0237	34.29855	NA	NA
LOAF-15-m-7C59-1	elephant	2017-10-08 22:44:00	2017	281	-19.02143333	34.29753333	NA	NA
LOAF-15-m-7C59-1	elephant	2017-10-08 22:14:00	2017	281	-19.0227	34.29785	NA	NA
LOAF-15-m-7C59-1	elephant	2017-10-08 21:43:00	2017	281	-19.02373333	34.29915	NA	NA
LOAF-15-m-7C59-1	elephant	2017-10-08 21:13:00	2017	281	-19.0245	34.29895	NA	NA
LOAF-15-m-7C59-1	elephant	2017-10-08 20:43:00	2017	281	-19.02561667	34.2982	NA	NA
LOAF-15-m-7C59-1	elephant	2017-10-08 20:13:00	2017	281	-19.02551667	34.29703333	NA	NA
LOAF-15-m-7C59-1	elephant	2017-10-08 19:43:00	2017	281	-19.02648333	34.29636667	NA	NA
LOAF-15-m-7C59-1	elephant	2017-10-08 19:13:00	2017	281	-19.02768333	34.2939	NA	NA
LOAF-15-m-7C59-1	elephant	2017-10-08 18:43:00	2017	281	-19.02696667	34.29151667	NA	NA
LOAF-15-m-7C59-1	elephant	2017-10-08 18:13:00	2017	281	-19.02428333	34.28598333	NA	NA
LOAF-15-m-7C59-1	elephant	2017-10-08 17:43:00	2017	281	-19.02026667	34.28553333	NA	NA
LOAF-15-m-7C59-1	elephant	2017-10-08 17:14:00	2017	281	-19.01986667	34.28548333	NA	NA
LOAF-15-m-7C59-1	elephant	2017-10-08 16:43:00	2017	281	-19.01848333	34.2865	NA	NA
LOAF-15-m-7C59-1	elephant	2017-10-08 16:13:00	2017	281	-19.01801667	34.28616667	NA	NA
LOAF-15-m-7C59-1	elephant	2017-10-08 15:43:00	2017	281	-19.01865	34.28216667	NA	NA
LOAF-15-m-7C59-1	elephant	2017-10-08 15:13:00	2017	281	-19.01888333	34.28193333	NA	NA
LOAF-15-m-7C59-1	elephant	2017-10-08 14:43:00	2017	281	-19.0189	34.28195	NA	NA
LOAF-15-m-7C59-1	elephant	2017-10-08 14:13:00	2017	281	-19.01888333	34.28193333	NA	NA
LOAF-15-m-7C59-1	elephant	2017-10-08 13:43:00	2017	281	-19.01876667	34.28153333	NA	NA
LOAF-15-m-7C59-1	elephant	2017-10-08 13:13:00	2017	281	-19.02051667	34.28216667	NA	NA
LOAF-15-m-7C59-1	elephant	2017-10-08 12:43:00	2017	281	-19.02096667	34.28113333	NA	NA
LOAF-15-m-7C59-1	elephant	2017-10-08 12:13:00	2017	281	-19.02173333	34.2804	NA	NA
LOAF-15-m-7C59-1	elephant	2017-10-08 11:43:00	2017	281	-19.02258333	34.28066667	NA	NA
LOAF-15-m-7C59-1	elephant	2017-10-08 11:13:00	2017	281	-19.0229	34.28058333	NA	NA
LOAF-15-m-7C59-1	elephant	2017-10-08 10:43:00	2017	281	-19.02305	34.28073333	NA	NA
LOAF-15-m-7C59-1	elephant	2017-10-08 10:13:00	2017	281	-19.02345	34.28028333	NA	NA
LOAF-15-m-7C59-1	elephant	2017-10-08 09:43:00	2017	281	-19.02351667	34.28015	NA	NA
LOAF-15-m-7C59-1	elephant	2017-10-08 09:13:00	2017	281	-19.02353333	34.28016667	NA	NA
LOAF-15-m-7C59-1	elephant	2017-10-08 08:43:00	2017	281	-19.0233	34.2801	NA	NA
LOAF-15-m-7C59-1	elephant	2017-10-08 08:13:00	2017	281	-19.02318333	34.27948333	NA	NA
LOAF-15-m-7C59-1	elephant	2017-10-08 07:43:00	2017	281	-19.02313333	34.2787	NA	NA
LOAF-15-m-7C59-1	elephant	2017-10-08 07:13:00	2017	281	-19.02426667	34.27825	NA	NA
LOAF-15-m-7C59-1	elephant	2017-10-08 06:43:00	2017	281	-19.02445	34.27828333	NA	NA
LOAF-15-m-7C59-1	elephant	2017-10-08 06:13:00	2017	281	-19.02461667	34.2776	NA	NA
LOAF-15-m-7C59-1	elephant	2017-10-08 05:42:00	2017	281	-19.02761667	34.2777	NA	NA
LOAF-15-m-7C59-1	elephant	2017-10-08 05:12:00	2017	281	-19.02968333	34.27733333	NA	NA
LOAF-15-m-7C59-1	elephant	2017-10-08 04:43:00	2017	281	-19.03045	34.27695	NA	NA
LOAF-15-m-7C59-1	elephant	2017-10-08 04:12:00	2017	281	-19.03136667	34.2778	NA	NA
LOAF-15-m-7C59-1	elephant	2017-10-08 03:43:00	2017	281	-19.03728333	34.27845	NA	NA
LOAF-15-m-7C59-1	elephant	2017-10-08 03:13:00	2017	281	-19.03538333	34.28226667	NA	NA
LOAF-15-m-7C59-1	elephant	2017-10-08 02:43:00	2017	281	-19.0351	34.28316667	NA	NA
LOAF-15-m-7C59-1	elephant	2017-10-08 02:13:00	2017	281	-19.03605	34.28505	NA	NA
LOAF-15-m-7C59-1	elephant	2017-10-08 01:42:00	2017	281	-19.0368	34.28571667	NA	NA
LOAF-15-m-7C59-1	elephant	2017-10-08 01:12:00	2017	281	-19.0369	34.28676667	NA	NA
LOAF-15-m-7C59-1	elephant	2017-10-08 00:42:00	2017	281	-19.03648333	34.288	NA	NA
LOAF-15-m-7C59-1	elephant	2017-10-08 00:12:00	2017	281	-19.036	34.28818333	NA	NA
LOAF-15-m-7C59-1	elephant	2017-10-07 23:42:00	2017	280	-19.03561667	34.28975	NA	NA
LOAF-15-m-7C59-1	elephant	2017-10-07 23:12:00	2017	280	-19.03271667	34.28971667	NA	NA
LOAF-15-m-7C59-1	elephant	2017-10-07 22:42:00	2017	280	-19.03195	34.2892	NA	NA
LOAF-15-m-7C59-1	elephant	2017-10-07 22:12:00	2017	280	-19.03176667	34.29008333	NA	NA
LOAF-15-m-7C59-1	elephant	2017-10-07 21:42:00	2017	280	-19.03331667	34.29271667	NA	NA
LOAF-15-m-7C59-1	elephant	2017-10-07 21:12:00	2017	280	-19.03423333	34.29088333	NA	NA
LOAF-15-m-7C59-1	elephant	2017-10-07 20:42:00	2017	280	-19.03475	34.29048333	NA	NA
LOAF-15-m-7C59-1	elephant	2017-10-07 20:12:00	2017	280	-19.034	34.29043333	NA	NA
LOAF-15-m-7C59-1	elephant	2017-10-07 19:43:00	2017	280	-19.03421667	34.28855	NA	NA
LOAF-15-m-7C59-1	elephant	2017-10-07 19:12:00	2017	280	-19.03158333	34.28666667	NA	NA
[truncated: 837,948 more rows]
