# Supplementary material for: Ecology of community reassembly: Movements and diets of megafauna during a decade of restoration in Mozambique
Source: Ecology. 2026 Apr 12;107(4):e70386. doi: 10.1002/ecy.70386 (PMC13071350; doi:10.1002/ecy.70386)
Supplement: Supplementary file 1 — Data S1. [file ECY-107-e70386-s001.zip › Data_S1/Datasets_1-17/GPS-COLLAR-LOCATION-RECORDS_KUDU.csv]

AnimalID	Species	Timestamp	Year	DayOfYear	Latitude	Longitude	HDOP	DOP
TRST-14-f-33235-1	Kudu	2014-06-20 01:00:00	2014	171	-18.99296	34.36231	NA	NA
TRST-14-f-33235-1	Kudu	2014-06-20 02:01:00	2014	171	-18.99189	34.36198	NA	NA
TRST-14-f-33235-1	Kudu	2014-06-20 03:00:00	2014	171	-18.99246	34.36187	NA	NA
TRST-14-f-33235-1	Kudu	2014-06-20 04:01:00	2014	171	-18.99409	34.36069	NA	NA
TRST-14-f-33235-1	Kudu	2014-06-20 05:00:00	2014	171	-18.99414	34.35941	NA	NA
TRST-14-f-33235-1	Kudu	2014-06-20 06:00:00	2014	171	-18.99374	34.35893	NA	NA
TRST-14-f-33235-1	Kudu	2014-06-20 07:00:00	2014	171	-18.99385	34.35809	NA	NA
TRST-14-f-33235-1	Kudu	2014-06-20 08:02:00	2014	171	-18.99372	34.358	NA	NA
TRST-14-f-33235-1	Kudu	2014-06-20 09:00:00	2014	171	-18.99365	34.35792	NA	NA
TRST-14-f-33235-1	Kudu	2014-06-20 10:01:00	2014	171	-18.99371	34.35798	NA	NA
TRST-14-f-33235-1	Kudu	2014-06-20 11:00:00	2014	171	-18.9934	34.35812	NA	NA
TRST-14-f-33235-1	Kudu	2014-06-20 12:00:00	2014	171	-18.99337	34.35812	NA	NA
TRST-14-f-33235-1	Kudu	2014-06-20 13:00:00	2014	171	-18.99327	34.35833	NA	NA
TRST-14-f-33235-1	Kudu	2014-06-20 14:00:00	2014	171	-18.99319	34.35839	NA	NA
TRST-14-f-33235-1	Kudu	2014-06-20 15:01:00	2014	171	-18.99328	34.35844	NA	NA
TRST-14-f-33235-1	Kudu	2014-06-20 16:00:00	2014	171	-18.99292	34.35832	NA	NA
TRST-14-f-33235-1	Kudu	2014-06-20 17:00:00	2014	171	-18.99268	34.35771	NA	NA
TRST-14-f-33235-1	Kudu	2014-06-20 18:00:00	2014	171	-18.99299	34.35772	NA	NA
TRST-14-f-33235-1	Kudu	2014-06-20 19:00:00	2014	171	-18.99298	34.35784	NA	NA
TRST-14-f-33235-1	Kudu	2014-06-20 20:01:00	2014	171	-18.993	34.35774	NA	NA
TRST-14-f-33235-1	Kudu	2014-06-20 21:00:00	2014	171	-18.99296	34.35773	NA	NA
TRST-14-f-33235-1	Kudu	2014-06-20 22:00:00	2014	171	-18.99269	34.35736	NA	NA
TRST-14-f-33235-1	Kudu	2014-06-20 23:00:00	2014	171	-18.99252	34.35707	NA	NA
TRST-14-f-33235-1	Kudu	2014-06-21 01:01:00	2014	172	-18.99146	34.35786	NA	NA
TRST-14-f-33235-1	Kudu	2014-06-21 02:00:00	2014	172	-18.99141	34.35775	NA	NA
TRST-14-f-33235-1	Kudu	2014-06-21 03:00:00	2014	172	-18.9907	34.35769	NA	NA
TRST-14-f-33235-1	Kudu	2014-06-21 04:00:00	2014	172	-18.99019	34.35779	NA	NA
TRST-14-f-33235-1	Kudu	2014-06-21 06:01:00	2014	172	-18.99023	34.35725	NA	NA
TRST-14-f-33235-1	Kudu	2014-06-21 07:00:00	2014	172	-18.99081	34.3568	NA	NA
TRST-14-f-33235-1	Kudu	2014-06-21 09:02:00	2014	172	-18.99078	34.35686	NA	NA
TRST-14-f-33235-1	Kudu	2014-06-21 10:00:00	2014	172	-18.99177	34.35629	NA	NA
TRST-14-f-33235-1	Kudu	2014-06-21 11:02:00	2014	172	-18.99252	34.35691	NA	NA
TRST-14-f-33235-1	Kudu	2014-06-21 12:00:00	2014	172	-18.99131	34.35602	NA	NA
TRST-14-f-33235-1	Kudu	2014-06-21 13:01:00	2014	172	-18.99134	34.35602	NA	NA
TRST-14-f-33235-1	Kudu	2014-06-21 14:02:00	2014	172	-18.99135	34.35624	NA	NA
TRST-14-f-33235-1	Kudu	2014-06-21 15:01:00	2014	172	-18.99136	34.35575	NA	NA
TRST-14-f-33235-1	Kudu	2014-06-21 16:00:00	2014	172	-18.99045	34.35572	NA	NA
TRST-14-f-33235-1	Kudu	2014-06-21 17:01:00	2014	172	-18.99022	34.35534	NA	NA
TRST-14-f-33235-1	Kudu	2014-06-21 18:00:00	2014	172	-18.99011	34.35536	NA	NA
TRST-14-f-33235-1	Kudu	2014-06-21 19:00:00	2014	172	-18.99013	34.35543	NA	NA
TRST-14-f-33235-1	Kudu	2014-06-21 20:00:00	2014	172	-18.99006	34.35529	NA	NA
TRST-14-f-33235-1	Kudu	2014-06-21 21:00:00	2014	172	-18.98993	34.35459	NA	NA
TRST-14-f-33235-1	Kudu	2014-06-21 22:00:00	2014	172	-18.9902	34.35499	NA	NA
TRST-14-f-33235-1	Kudu	2014-06-21 23:00:00	2014	172	-18.99024	34.35491	NA	NA
TRST-14-f-33235-1	Kudu	2014-06-22 00:01:00	2014	173	-18.99019	34.35489	NA	NA
TRST-14-f-33235-1	Kudu	2014-06-22 01:00:00	2014	173	-18.99015	34.35492	NA	NA
TRST-14-f-33235-1	Kudu	2014-06-22 02:00:00	2014	173	-18.99025	34.35487	NA	NA
TRST-14-f-33235-1	Kudu	2014-06-22 03:01:00	2014	173	-18.98922	34.35508	NA	NA
TRST-14-f-33235-1	Kudu	2014-06-22 04:00:00	2014	173	-18.98954	34.35604	NA	NA
TRST-14-f-33235-1	Kudu	2014-06-22 05:01:00	2014	173	-18.98973	34.35652	NA	NA
TRST-14-f-33235-1	Kudu	2014-06-22 06:01:00	2014	173	-18.98969	34.35698	NA	NA
TRST-14-f-33235-1	Kudu	2014-06-22 07:00:00	2014	173	-18.98943	34.35728	NA	NA
TRST-14-f-33235-1	Kudu	2014-06-22 08:00:00	2014	173	-18.98938	34.35723	NA	NA
TRST-14-f-33235-1	Kudu	2014-06-22 09:00:00	2014	173	-18.98996	34.35769	NA	NA
TRST-14-f-33235-1	Kudu	2014-06-22 11:01:00	2014	173	-18.98583	34.36182	NA	NA
TRST-14-f-33235-1	Kudu	2014-06-22 12:01:00	2014	173	-18.98527	34.36321	NA	NA
TRST-14-f-33235-1	Kudu	2014-06-22 13:00:00	2014	173	-18.98541	34.3631	NA	NA
TRST-14-f-33235-1	Kudu	2014-06-22 14:00:00	2014	173	-18.98551	34.36302	NA	NA
TRST-14-f-33235-1	Kudu	2014-06-22 16:01:00	2014	173	-18.98493	34.36352	NA	NA
TRST-14-f-33235-1	Kudu	2014-06-22 17:00:00	2014	173	-18.98541	34.36439	NA	NA
TRST-14-f-33235-1	Kudu	2014-06-22 18:00:00	2014	173	-18.98536	34.36447	NA	NA
TRST-14-f-33235-1	Kudu	2014-06-22 19:01:00	2014	173	-18.98529	34.36442	NA	NA
TRST-14-f-33235-1	Kudu	2014-06-22 20:00:00	2014	173	-18.98529	34.36445	NA	NA
TRST-14-f-33235-1	Kudu	2014-06-22 21:00:00	2014	173	-18.98609	34.36603	NA	NA
TRST-14-f-33235-1	Kudu	2014-06-22 22:00:00	2014	173	-18.98697	34.36478	NA	NA
TRST-14-f-33235-1	Kudu	2014-06-22 23:00:00	2014	173	-18.987	34.36482	NA	NA
TRST-14-f-33235-1	Kudu	2014-06-23 01:00:00	2014	174	-18.98678	34.36447	NA	NA
TRST-14-f-33235-1	Kudu	2014-06-23 02:00:00	2014	174	-18.98677	34.36295	NA	NA
TRST-14-f-33235-1	Kudu	2014-06-23 03:01:00	2014	174	-18.98908	34.3613	NA	NA
TRST-14-f-33235-1	Kudu	2014-06-23 04:00:00	2014	174	-18.98989	34.36105	NA	NA
TRST-14-f-33235-1	Kudu	2014-06-23 05:00:00	2014	174	-18.99084	34.36063	NA	NA
TRST-14-f-33235-1	Kudu	2014-06-23 06:00:00	2014	174	-18.99095	34.36049	NA	NA
TRST-14-f-33235-1	Kudu	2014-06-23 07:00:00	2014	174	-18.99169	34.36042	NA	NA
TRST-14-f-33235-1	Kudu	2014-06-23 08:00:00	2014	174	-18.993	34.36035	NA	NA
TRST-14-f-33235-1	Kudu	2014-06-23 09:00:00	2014	174	-18.99286	34.36151	NA	NA
TRST-14-f-33235-1	Kudu	2014-06-23 10:00:00	2014	174	-18.99363	34.36188	NA	NA
TRST-14-f-33235-1	Kudu	2014-06-23 11:02:00	2014	174	-18.99259	34.36298	NA	NA
TRST-14-f-33235-1	Kudu	2014-06-23 12:00:00	2014	174	-18.99266	34.36306	NA	NA
TRST-14-f-33235-1	Kudu	2014-06-23 13:00:00	2014	174	-18.99437	34.363	NA	NA
TRST-14-f-33235-1	Kudu	2014-06-23 14:01:00	2014	174	-18.9943	34.36306	NA	NA
TRST-14-f-33235-1	Kudu	2014-06-23 15:00:00	2014	174	-18.99484	34.36246	NA	NA
TRST-14-f-33235-1	Kudu	2014-06-23 16:00:00	2014	174	-18.99487	34.3622	NA	NA
TRST-14-f-33235-1	Kudu	2014-06-23 17:00:00	2014	174	-18.9936	34.36306	NA	NA
TRST-14-f-33235-1	Kudu	2014-06-23 18:00:00	2014	174	-18.99363	34.36306	NA	NA
TRST-14-f-33235-1	Kudu	2014-06-23 19:00:00	2014	174	-18.99359	34.36317	NA	NA
TRST-14-f-33235-1	Kudu	2014-06-23 20:00:00	2014	174	-18.99347	34.36361	NA	NA
TRST-14-f-33235-1	Kudu	2014-06-23 21:00:00	2014	174	-18.99361	34.36302	NA	NA
TRST-14-f-33235-1	Kudu	2014-06-23 22:01:00	2014	174	-18.99361	34.36304	NA	NA
TRST-14-f-33235-1	Kudu	2014-06-23 23:00:00	2014	174	-18.9936	34.3631	NA	NA
TRST-14-f-33235-1	Kudu	2014-06-24 01:00:00	2014	175	-18.99331	34.36292	NA	NA
TRST-14-f-33235-1	Kudu	2014-06-24 02:01:00	2014	175	-18.99095	34.36246	NA	NA
TRST-14-f-33235-1	Kudu	2014-06-24 03:01:00	2014	175	-18.99028	34.36275	NA	NA
TRST-14-f-33235-1	Kudu	2014-06-24 04:01:00	2014	175	-18.99048	34.36305	NA	NA
TRST-14-f-33235-1	Kudu	2014-06-24 05:02:00	2014	175	-18.99058	34.36326	NA	NA
TRST-14-f-33235-1	Kudu	2014-06-24 06:00:00	2014	175	-18.99037	34.36312	NA	NA
TRST-14-f-33235-1	Kudu	2014-06-24 08:01:00	2014	175	-18.99055	34.36312	NA	NA
TRST-14-f-33235-1	Kudu	2014-06-24 10:02:00	2014	175	-18.99042	34.36325	NA	NA
TRST-14-f-33235-1	Kudu	2014-06-24 11:00:00	2014	175	-18.98555	34.36373	NA	NA
TRST-14-f-33235-1	Kudu	2014-06-24 12:00:00	2014	175	-18.98368	34.36645	NA	NA
TRST-14-f-33235-1	Kudu	2014-06-24 13:01:00	2014	175	-18.98436	34.36323	NA	NA
TRST-14-f-33235-1	Kudu	2014-06-24 15:01:00	2014	175	-18.98437	34.36305	NA	NA
TRST-14-f-33235-1	Kudu	2014-06-24 16:00:00	2014	175	-18.98333	34.36352	NA	NA
TRST-14-f-33235-1	Kudu	2014-06-24 17:00:00	2014	175	-18.9818	34.36591	NA	NA
TRST-14-f-33235-1	Kudu	2014-06-24 18:01:00	2014	175	-18.98131	34.3656	NA	NA
TRST-14-f-33235-1	Kudu	2014-06-24 19:00:00	2014	175	-18.98139	34.3654	NA	NA
TRST-14-f-33235-1	Kudu	2014-06-24 20:00:00	2014	175	-18.98135	34.36545	NA	NA
TRST-14-f-33235-1	Kudu	2014-06-24 21:00:00	2014	175	-18.98102	34.36507	NA	NA
TRST-14-f-33235-1	Kudu	2014-06-24 22:01:00	2014	175	-18.9773	34.36553	NA	NA
TRST-14-f-33235-1	Kudu	2014-06-24 23:01:00	2014	175	-18.97529	34.36534	NA	NA
TRST-14-f-33235-1	Kudu	2014-06-25 01:00:00	2014	176	-18.97604	34.36449	NA	NA
TRST-14-f-33235-1	Kudu	2014-06-25 02:00:00	2014	176	-18.97612	34.3645	NA	NA
TRST-14-f-33235-1	Kudu	2014-06-25 03:00:00	2014	176	-18.97596	34.36408	NA	NA
TRST-14-f-33235-1	Kudu	2014-06-25 04:01:00	2014	176	-18.97553	34.36381	NA	NA
TRST-14-f-33235-1	Kudu	2014-06-25 06:01:00	2014	176	-18.97561	34.36371	NA	NA
TRST-14-f-33235-1	Kudu	2014-06-25 07:00:00	2014	176	-18.9754	34.36358	NA	NA
TRST-14-f-33235-1	Kudu	2014-06-25 08:01:00	2014	176	-18.97454	34.36344	NA	NA
TRST-14-f-33235-1	Kudu	2014-06-25 09:02:00	2014	176	-18.97453	34.3633	NA	NA
TRST-14-f-33235-1	Kudu	2014-06-25 10:00:00	2014	176	-18.97452	34.36343	NA	NA
TRST-14-f-33235-1	Kudu	2014-06-25 11:01:00	2014	176	-18.97198	34.36263	NA	NA
TRST-14-f-33235-1	Kudu	2014-06-25 12:01:00	2014	176	-18.96977	34.36355	NA	NA
TRST-14-f-33235-1	Kudu	2014-06-25 13:00:00	2014	176	-18.96972	34.36357	NA	NA
TRST-14-f-33235-1	Kudu	2014-06-25 14:01:00	2014	176	-18.96939	34.36425	NA	NA
TRST-14-f-33235-1	Kudu	2014-06-25 15:00:00	2014	176	-18.9694	34.3642	NA	NA
TRST-14-f-33235-1	Kudu	2014-06-25 16:00:00	2014	176	-18.97347	34.36585	NA	NA
TRST-14-f-33235-1	Kudu	2014-06-25 17:00:00	2014	176	-18.97489	34.36774	NA	NA
TRST-14-f-33235-1	Kudu	2014-06-25 18:00:00	2014	176	-18.975	34.368	NA	NA
TRST-14-f-33235-1	Kudu	2014-06-25 19:00:00	2014	176	-18.97508	34.36788	NA	NA
TRST-14-f-33235-1	Kudu	2014-06-25 20:00:00	2014	176	-18.97502	34.36783	NA	NA
TRST-14-f-33235-1	Kudu	2014-06-25 21:00:00	2014	176	-18.97596	34.36859	NA	NA
TRST-14-f-33235-1	Kudu	2014-06-25 22:00:00	2014	176	-18.97731	34.36542	NA	NA
TRST-14-f-33235-1	Kudu	2014-06-25 23:00:00	2014	176	-18.97846	34.36534	NA	NA
TRST-14-f-33235-1	Kudu	2014-06-26 01:00:00	2014	177	-18.97917	34.36478	NA	NA
TRST-14-f-33235-1	Kudu	2014-06-26 02:00:00	2014	177	-18.98039	34.36249	NA	NA
TRST-14-f-33235-1	Kudu	2014-06-26 03:01:00	2014	177	-18.9829	34.35919	NA	NA
TRST-14-f-33235-1	Kudu	2014-06-26 04:00:00	2014	177	-18.98294	34.35834	NA	NA
TRST-14-f-33235-1	Kudu	2014-06-26 05:00:00	2014	177	-18.98388	34.358	NA	NA
TRST-14-f-33235-1	Kudu	2014-06-26 06:00:00	2014	177	-18.98426	34.35712	NA	NA
TRST-14-f-33235-1	Kudu	2014-06-26 07:00:00	2014	177	-18.9844	34.35697	NA	NA
TRST-14-f-33235-1	Kudu	2014-06-26 08:00:00	2014	177	-18.98422	34.35672	NA	NA
TRST-14-f-33235-1	Kudu	2014-06-26 09:00:00	2014	177	-18.98149	34.35696	NA	NA
TRST-14-f-33235-1	Kudu	2014-06-26 10:00:00	2014	177	-18.98041	34.35824	NA	NA
TRST-14-f-33235-1	Kudu	2014-06-26 11:01:00	2014	177	-18.97882	34.35837	NA	NA
TRST-14-f-33235-1	Kudu	2014-06-26 12:00:00	2014	177	-18.97876	34.35849	NA	NA
TRST-14-f-33235-1	Kudu	2014-06-26 13:00:00	2014	177	-18.97871	34.35836	NA	NA
TRST-14-f-33235-1	Kudu	2014-06-26 14:01:00	2014	177	-18.97854	34.35895	NA	NA
TRST-14-f-33235-1	Kudu	2014-06-26 15:01:00	2014	177	-18.97854	34.35905	NA	NA
TRST-14-f-33235-1	Kudu	2014-06-26 16:01:00	2014	177	-18.97735	34.36455	NA	NA
TRST-14-f-33235-1	Kudu	2014-06-26 17:01:00	2014	177	-18.9799	34.36665	NA	NA
TRST-14-f-33235-1	Kudu	2014-06-26 18:00:00	2014	177	-18.97998	34.36652	NA	NA
TRST-14-f-33235-1	Kudu	2014-06-26 19:02:00	2014	177	-18.9799	34.36653	NA	NA
TRST-14-f-33235-1	Kudu	2014-06-26 20:00:00	2014	177	-18.98505	34.36609	NA	NA
TRST-14-f-33235-1	Kudu	2014-06-26 21:00:00	2014	177	-18.98726	34.36568	NA	NA
TRST-14-f-33235-1	Kudu	2014-06-26 22:01:00	2014	177	-18.98725	34.36562	NA	NA
TRST-14-f-33235-1	Kudu	2014-06-26 23:00:00	2014	177	-18.9873	34.36562	NA	NA
TRST-14-f-33235-1	Kudu	2014-06-27 01:00:00	2014	178	-18.98822	34.36605	NA	NA
TRST-14-f-33235-1	Kudu	2014-06-27 02:00:00	2014	178	-18.98869	34.36642	NA	NA
TRST-14-f-33235-1	Kudu	2014-06-27 03:00:00	2014	178	-18.98973	34.36495	NA	NA
TRST-14-f-33235-1	Kudu	2014-06-27 04:00:00	2014	178	-18.98947	34.36452	NA	NA
TRST-14-f-33235-1	Kudu	2014-06-27 05:01:00	2014	178	-18.9895	34.36466	NA	NA
TRST-14-f-33235-1	Kudu	2014-06-27 06:00:00	2014	178	-18.98888	34.36463	NA	NA
TRST-14-f-33235-1	Kudu	2014-06-27 07:00:00	2014	178	-18.9897	34.36521	NA	NA
TRST-14-f-33235-1	Kudu	2014-06-27 08:00:00	2014	178	-18.98977	34.36524	NA	NA
TRST-14-f-33235-1	Kudu	2014-06-27 11:01:00	2014	178	-18.98517	34.36184	NA	NA
TRST-14-f-33235-1	Kudu	2014-06-27 12:02:00	2014	178	-18.98504	34.36186	NA	NA
TRST-14-f-33235-1	Kudu	2014-06-27 13:01:00	2014	178	-18.98447	34.36227	NA	NA
TRST-14-f-33235-1	Kudu	2014-06-27 14:00:00	2014	178	-18.98452	34.36232	NA	NA
TRST-14-f-33235-1	Kudu	2014-06-27 15:01:00	2014	178	-18.98457	34.36244	NA	NA
TRST-14-f-33235-1	Kudu	2014-06-27 16:00:00	2014	178	-18.98542	34.36063	NA	NA
TRST-14-f-33235-1	Kudu	2014-06-27 17:00:00	2014	178	-18.98633	34.35947	NA	NA
TRST-14-f-33235-1	Kudu	2014-06-27 18:00:00	2014	178	-18.98644	34.35925	NA	NA
TRST-14-f-33235-1	Kudu	2014-06-27 19:00:00	2014	178	-18.98761	34.35828	NA	NA
TRST-14-f-33235-1	Kudu	2014-06-27 20:01:00	2014	178	-18.98835	34.35748	NA	NA
TRST-14-f-33235-1	Kudu	2014-06-27 21:01:00	2014	178	-18.98837	34.35751	NA	NA
TRST-14-f-33235-1	Kudu	2014-06-27 22:00:00	2014	178	-18.98822	34.35765	NA	NA
TRST-14-f-33235-1	Kudu	2014-06-27 23:00:00	2014	178	-18.98867	34.35744	NA	NA
TRST-14-f-33235-1	Kudu	2014-06-28 01:00:00	2014	179	-18.99074	34.35507	NA	NA
TRST-14-f-33235-1	Kudu	2014-06-28 02:01:00	2014	179	-18.99054	34.35428	NA	NA
TRST-14-f-33235-1	Kudu	2014-06-28 03:01:00	2014	179	-18.99027	34.35378	NA	NA
TRST-14-f-33235-1	Kudu	2014-06-28 04:01:00	2014	179	-18.98966	34.35333	NA	NA
TRST-14-f-33235-1	Kudu	2014-06-28 05:02:00	2014	179	-18.98989	34.35316	NA	NA
TRST-14-f-33235-1	Kudu	2014-06-28 07:00:00	2014	179	-18.9899	34.35334	NA	NA
TRST-14-f-33235-1	Kudu	2014-06-28 08:01:00	2014	179	-18.9898	34.35357	NA	NA
TRST-14-f-33235-1	Kudu	2014-06-28 09:01:00	2014	179	-18.98983	34.35334	NA	NA
TRST-14-f-33235-1	Kudu	2014-06-28 10:00:00	2014	179	-18.98975	34.35339	NA	NA
TRST-14-f-33235-1	Kudu	2014-06-28 11:01:00	2014	179	-18.98983	34.35354	NA	NA
TRST-14-f-33235-1	Kudu	2014-06-28 12:01:00	2014	179	-18.98869	34.35343	NA	NA
TRST-14-f-33235-1	Kudu	2014-06-28 13:00:00	2014	179	-18.98864	34.35354	NA	NA
TRST-14-f-33235-1	Kudu	2014-06-28 14:00:00	2014	179	-18.98753	34.35383	NA	NA
TRST-14-f-33235-1	Kudu	2014-06-28 15:01:00	2014	179	-18.98771	34.35388	NA	NA
TRST-14-f-33235-1	Kudu	2014-06-28 16:00:00	2014	179	-18.98664	34.35387	NA	NA
TRST-14-f-33235-1	Kudu	2014-06-28 17:00:00	2014	179	-18.98713	34.3551	NA	NA
TRST-14-f-33235-1	Kudu	2014-06-28 18:00:00	2014	179	-18.98857	34.35692	NA	NA
TRST-14-f-33235-1	Kudu	2014-06-28 19:00:00	2014	179	-18.98837	34.35744	NA	NA
TRST-14-f-33235-1	Kudu	2014-06-28 21:01:00	2014	179	-18.98836	34.35744	NA	NA
TRST-14-f-33235-1	Kudu	2014-06-28 22:00:00	2014	179	-18.98831	34.35715	NA	NA
TRST-14-f-33235-1	Kudu	2014-06-28 23:00:00	2014	179	-18.98847	34.35741	NA	NA
TRST-14-f-33235-1	Kudu	2014-06-29 01:00:00	2014	180	-18.98921	34.35688	NA	NA
TRST-14-f-33235-1	Kudu	2014-06-29 02:00:00	2014	180	-18.99153	34.35793	NA	NA
TRST-14-f-33235-1	Kudu	2014-06-29 03:00:00	2014	180	-18.99204	34.35852	NA	NA
TRST-14-f-33235-1	Kudu	2014-06-29 05:01:00	2014	180	-18.99233	34.3589	NA	NA
TRST-14-f-33235-1	Kudu	2014-06-29 06:00:00	2014	180	-18.99283	34.35941	NA	NA
TRST-14-f-33235-1	Kudu	2014-06-29 07:01:00	2014	180	-18.9933	34.36023	NA	NA
TRST-14-f-33235-1	Kudu	2014-06-29 08:00:00	2014	180	-18.99314	34.36089	NA	NA
TRST-14-f-33235-1	Kudu	2014-06-29 09:01:00	2014	180	-18.99279	34.36184	NA	NA
TRST-14-f-33235-1	Kudu	2014-06-29 11:02:00	2014	180	-18.99282	34.36177	NA	NA
TRST-14-f-33235-1	Kudu	2014-06-29 16:01:00	2014	180	-18.99115	34.36247	NA	NA
TRST-14-f-33235-1	Kudu	2014-06-29 17:00:00	2014	180	-18.99035	34.36199	NA	NA
TRST-14-f-33235-1	Kudu	2014-06-29 18:01:00	2014	180	-18.99029	34.36193	NA	NA
TRST-14-f-33235-1	Kudu	2014-06-29 19:00:00	2014	180	-18.99017	34.3618	NA	NA
TRST-14-f-33235-1	Kudu	2014-06-29 20:00:00	2014	180	-18.98956	34.36196	NA	NA
TRST-14-f-33235-1	Kudu	2014-06-29 21:00:00	2014	180	-18.99027	34.36191	NA	NA
TRST-14-f-33235-1	Kudu	2014-06-29 22:00:00	2014	180	-18.99036	34.36191	NA	NA
TRST-14-f-33235-1	Kudu	2014-06-29 23:00:00	2014	180	-18.99026	34.36205	NA	NA
TRST-14-f-33235-1	Kudu	2014-06-30 01:00:00	2014	181	-18.99022	34.36157	NA	NA
TRST-14-f-33235-1	Kudu	2014-06-30 02:00:00	2014	181	-18.98923	34.36032	NA	NA
TRST-14-f-33235-1	Kudu	2014-06-30 03:00:00	2014	181	-18.98912	34.36099	NA	NA
TRST-14-f-33235-1	Kudu	2014-06-30 04:00:00	2014	181	-18.98874	34.36091	NA	NA
TRST-14-f-33235-1	Kudu	2014-06-30 05:00:00	2014	181	-18.98602	34.36241	NA	NA
TRST-14-f-33235-1	Kudu	2014-06-30 06:00:00	2014	181	-18.98576	34.36177	NA	NA
TRST-14-f-33235-1	Kudu	2014-06-30 07:00:00	2014	181	-18.98575	34.36168	NA	NA
TRST-14-f-33235-1	Kudu	2014-06-30 08:00:00	2014	181	-18.98555	34.36178	NA	NA
TRST-14-f-33235-1	Kudu	2014-06-30 09:02:00	2014	181	-18.98497	34.36188	NA	NA
TRST-14-f-33235-1	Kudu	2014-06-30 10:01:00	2014	181	-18.98495	34.36188	NA	NA
TRST-14-f-33235-1	Kudu	2014-06-30 11:00:00	2014	181	-18.98448	34.3624	NA	NA
TRST-14-f-33235-1	Kudu	2014-06-30 12:00:00	2014	181	-18.98467	34.36219	NA	NA
TRST-14-f-33235-1	Kudu	2014-06-30 13:00:00	2014	181	-18.98447	34.36234	NA	NA
TRST-14-f-33235-1	Kudu	2014-06-30 14:00:00	2014	181	-18.98466	34.36219	NA	NA
TRST-14-f-33235-1	Kudu	2014-06-30 15:00:00	2014	181	-18.98448	34.36233	NA	NA
TRST-14-f-33235-1	Kudu	2014-06-30 16:00:00	2014	181	-18.98344	34.36267	NA	NA
TRST-14-f-33235-1	Kudu	2014-06-30 17:01:00	2014	181	-18.98227	34.36582	NA	NA
TRST-14-f-33235-1	Kudu	2014-06-30 18:00:00	2014	181	-18.97989	34.36674	NA	NA
TRST-14-f-33235-1	Kudu	2014-06-30 19:00:00	2014	181	-18.97997	34.36655	NA	NA
TRST-14-f-33235-1	Kudu	2014-06-30 20:01:00	2014	181	-18.97642	34.36484	NA	NA
TRST-14-f-33235-1	Kudu	2014-06-30 21:01:00	2014	181	-18.97372	34.36483	NA	NA
TRST-14-f-33235-1	Kudu	2014-06-30 22:00:00	2014	181	-18.97504	34.36794	NA	NA
TRST-14-f-33235-1	Kudu	2014-06-30 23:01:00	2014	181	-18.97492	34.36806	NA	NA
TRST-14-f-33235-1	Kudu	2014-07-01 01:00:00	2014	182	-18.97532	34.36532	NA	NA
TRST-14-f-33235-1	Kudu	2014-07-01 02:00:00	2014	182	-18.97565	34.36521	NA	NA
TRST-14-f-33235-1	Kudu	2014-07-01 03:00:00	2014	182	-18.97511	34.36462	NA	NA
TRST-14-f-33235-1	Kudu	2014-07-01 04:00:00	2014	182	-18.97413	34.36373	NA	NA
TRST-14-f-33235-1	Kudu	2014-07-01 05:00:00	2014	182	-18.97301	34.36276	NA	NA
TRST-14-f-33235-1	Kudu	2014-07-01 06:00:00	2014	182	-18.97239	34.36251	NA	NA
TRST-14-f-33235-1	Kudu	2014-07-01 07:00:00	2014	182	-18.97241	34.3627	NA	NA
TRST-14-f-33235-1	Kudu	2014-07-01 08:00:00	2014	182	-18.97181	34.36294	NA	NA
TRST-14-f-33235-1	Kudu	2014-07-01 09:00:00	2014	182	-18.97138	34.36409	NA	NA
TRST-14-f-33235-1	Kudu	2014-07-01 10:00:00	2014	182	-18.97147	34.36402	NA	NA
TRST-14-f-33235-1	Kudu	2014-07-01 11:00:00	2014	182	-18.97148	34.36406	NA	NA
TRST-14-f-33235-1	Kudu	2014-07-01 12:00:00	2014	182	-18.97067	34.36467	NA	NA
TRST-14-f-33235-1	Kudu	2014-07-01 13:00:00	2014	182	-18.9717	34.36479	NA	NA
TRST-14-f-33235-1	Kudu	2014-07-01 14:00:00	2014	182	-18.97166	34.36476	NA	NA
TRST-14-f-33235-1	Kudu	2014-07-01 15:00:00	2014	182	-18.97169	34.36477	NA	NA
TRST-14-f-33235-1	Kudu	2014-07-01 16:01:00	2014	182	-18.97549	34.36523	NA	NA
TRST-14-f-33235-1	Kudu	2014-07-01 17:00:00	2014	182	-18.97578	34.36624	NA	NA
TRST-14-f-33235-1	Kudu	2014-07-01 18:00:00	2014	182	-18.9758	34.3663	NA	NA
TRST-14-f-33235-1	Kudu	2014-07-01 19:01:00	2014	182	-18.97578	34.36622	NA	NA
TRST-14-f-33235-1	Kudu	2014-07-01 20:00:00	2014	182	-18.97575	34.36624	NA	NA
TRST-14-f-33235-1	Kudu	2014-07-01 21:00:00	2014	182	-18.97584	34.36632	NA	NA
TRST-14-f-33235-1	Kudu	2014-07-01 22:00:00	2014	182	-18.97574	34.36616	NA	NA
TRST-14-f-33235-1	Kudu	2014-07-01 23:00:00	2014	182	-18.97739	34.36763	NA	NA
TRST-14-f-33235-1	Kudu	2014-07-02 01:00:00	2014	183	-18.97883	34.3689	NA	NA
TRST-14-f-33235-1	Kudu	2014-07-02 02:00:00	2014	183	-18.97919	34.36906	NA	NA
TRST-14-f-33235-1	Kudu	2014-07-02 03:00:00	2014	183	-18.97932	34.36904	NA	NA
TRST-14-f-33235-1	Kudu	2014-07-02 04:00:00	2014	183	-18.97938	34.3689	NA	NA
TRST-14-f-33235-1	Kudu	2014-07-02 05:01:00	2014	183	-18.98029	34.36816	NA	NA
TRST-14-f-33235-1	Kudu	2014-07-02 06:00:00	2014	183	-18.98034	34.36801	NA	NA
TRST-14-f-33235-1	Kudu	2014-07-02 07:00:00	2014	183	-18.98033	34.36825	NA	NA
TRST-14-f-33235-1	Kudu	2014-07-02 08:01:00	2014	183	-18.98033	34.36801	NA	NA
TRST-14-f-33235-1	Kudu	2014-07-02 09:00:00	2014	183	-18.97944	34.36697	NA	NA
TRST-14-f-33235-1	Kudu	2014-07-02 10:00:00	2014	183	-18.9796	34.36574	NA	NA
TRST-14-f-33235-1	Kudu	2014-07-02 11:00:00	2014	183	-18.97953	34.36565	NA	NA
TRST-14-f-33235-1	Kudu	2014-07-02 12:00:00	2014	183	-18.98056	34.36503	NA	NA
TRST-14-f-33235-1	Kudu	2014-07-02 13:00:00	2014	183	-18.98056	34.36506	NA	NA
TRST-14-f-33235-1	Kudu	2014-07-02 14:01:00	2014	183	-18.98071	34.36516	NA	NA
TRST-14-f-33235-1	Kudu	2014-07-02 15:00:00	2014	183	-18.98075	34.36421	NA	NA
TRST-14-f-33235-1	Kudu	2014-07-02 16:00:00	2014	183	-18.9821	34.36442	NA	NA
TRST-14-f-33235-1	Kudu	2014-07-02 17:00:00	2014	183	-18.98313	34.36537	NA	NA
TRST-14-f-33235-1	Kudu	2014-07-02 18:00:00	2014	183	-18.98317	34.36536	NA	NA
TRST-14-f-33235-1	Kudu	2014-07-02 19:00:00	2014	183	-18.98336	34.36564	NA	NA
TRST-14-f-33235-1	Kudu	2014-07-02 20:01:00	2014	183	-18.98567	34.36601	NA	NA
TRST-14-f-33235-1	Kudu	2014-07-02 21:01:00	2014	183	-18.98656	34.36408	NA	NA
TRST-14-f-33235-1	Kudu	2014-07-02 22:00:00	2014	183	-18.98662	34.36414	NA	NA
TRST-14-f-33235-1	Kudu	2014-07-02 23:00:00	2014	183	-18.98659	34.36392	NA	NA
TRST-14-f-33235-1	Kudu	2014-07-03 01:00:00	2014	184	-18.98553	34.36624	NA	NA
TRST-14-f-33235-1	Kudu	2014-07-03 02:00:00	2014	184	-18.98549	34.36641	NA	NA
TRST-14-f-33235-1	Kudu	2014-07-03 03:01:00	2014	184	-18.98515	34.3655	NA	NA
TRST-14-f-33235-1	Kudu	2014-07-03 04:00:00	2014	184	-18.98378	34.36409	NA	NA
TRST-14-f-33235-1	Kudu	2014-07-03 05:00:00	2014	184	-18.98417	34.36397	NA	NA
TRST-14-f-33235-1	Kudu	2014-07-03 06:01:00	2014	184	-18.9844	34.36294	NA	NA
TRST-14-f-33235-1	Kudu	2014-07-03 07:00:00	2014	184	-18.98443	34.3624	NA	NA
TRST-14-f-33235-1	Kudu	2014-07-03 08:01:00	2014	184	-18.98484	34.36225	NA	NA
TRST-14-f-33235-1	Kudu	2014-07-03 09:00:00	2014	184	-18.9845	34.36235	NA	NA
TRST-14-f-33235-1	Kudu	2014-07-03 10:00:00	2014	184	-18.9848	34.36225	NA	NA
TRST-14-f-33235-1	Kudu	2014-07-03 11:01:00	2014	184	-18.98454	34.36238	NA	NA
TRST-14-f-33235-1	Kudu	2014-07-03 12:01:00	2014	184	-18.98445	34.3623	NA	NA
TRST-14-f-33235-1	Kudu	2014-07-03 13:01:00	2014	184	-18.98467	34.36279	NA	NA
TRST-14-f-33235-1	Kudu	2014-07-03 14:01:00	2014	184	-18.98371	34.36338	NA	NA
TRST-14-f-33235-1	Kudu	2014-07-03 15:00:00	2014	184	-18.98369	34.36333	NA	NA
TRST-14-f-33235-1	Kudu	2014-07-03 16:00:00	2014	184	-18.98517	34.36415	NA	NA
TRST-14-f-33235-1	Kudu	2014-07-03 17:00:00	2014	184	-18.9855	34.36635	NA	NA
TRST-14-f-33235-1	Kudu	2014-07-03 18:00:00	2014	184	-18.98183	34.36945	NA	NA
TRST-14-f-33235-1	Kudu	2014-07-03 19:00:00	2014	184	-18.97936	34.36922	NA	NA
TRST-14-f-33235-1	Kudu	2014-07-03 20:00:00	2014	184	-18.978	34.36957	NA	NA
TRST-14-f-33235-1	Kudu	2014-07-03 21:00:00	2014	184	-18.97822	34.36662	NA	NA
TRST-14-f-33235-1	Kudu	2014-07-03 22:00:00	2014	184	-18.9783	34.36657	NA	NA
TRST-14-f-33235-1	Kudu	2014-07-03 23:00:00	2014	184	-18.97835	34.36672	NA	NA
TRST-14-f-33235-1	Kudu	2014-07-04 01:00:00	2014	185	-18.97815	34.36263	NA	NA
TRST-14-f-33235-1	Kudu	2014-07-04 02:00:00	2014	185	-18.97816	34.3626	NA	NA
TRST-14-f-33235-1	Kudu	2014-07-04 03:00:00	2014	185	-18.97672	34.36228	NA	NA
TRST-14-f-33235-1	Kudu	2014-07-04 04:00:00	2014	185	-18.97555	34.36346	NA	NA
TRST-14-f-33235-1	Kudu	2014-07-04 05:01:00	2014	185	-18.97546	34.36367	NA	NA
TRST-14-f-33235-1	Kudu	2014-07-04 07:02:00	2014	185	-18.97561	34.36363	NA	NA
TRST-14-f-33235-1	Kudu	2014-07-04 08:02:00	2014	185	-18.9756	34.36357	NA	NA
TRST-14-f-33235-1	Kudu	2014-07-04 09:00:00	2014	185	-18.97458	34.36335	NA	NA
TRST-14-f-33235-1	Kudu	2014-07-04 10:00:00	2014	185	-18.97447	34.36337	NA	NA
TRST-14-f-33235-1	Kudu	2014-07-04 11:01:00	2014	185	-18.97379	34.3633	NA	NA
TRST-14-f-33235-1	Kudu	2014-07-04 12:00:00	2014	185	-18.97379	34.36324	NA	NA
TRST-14-f-33235-1	Kudu	2014-07-04 13:00:00	2014	185	-18.97381	34.36328	NA	NA
TRST-14-f-33235-1	Kudu	2014-07-04 14:00:00	2014	185	-18.97387	34.36323	NA	NA
TRST-14-f-33235-1	Kudu	2014-07-04 15:01:00	2014	185	-18.97386	34.36331	NA	NA
TRST-14-f-33235-1	Kudu	2014-07-04 16:00:00	2014	185	-18.97671	34.3622	NA	NA
TRST-14-f-33235-1	Kudu	2014-07-04 17:01:00	2014	185	-18.97671	34.36246	NA	NA
TRST-14-f-33235-1	Kudu	2014-07-04 18:00:00	2014	185	-18.97822	34.3626	NA	NA
TRST-14-f-33235-1	Kudu	2014-07-04 19:01:00	2014	185	-18.97819	34.36262	NA	NA
TRST-14-f-33235-1	Kudu	2014-07-04 20:00:00	2014	185	-18.97824	34.36268	NA	NA
TRST-14-f-33235-1	Kudu	2014-07-04 21:01:00	2014	185	-18.97905	34.36241	NA	NA
TRST-14-f-33235-1	Kudu	2014-07-04 22:00:00	2014	185	-18.9813	34.3628	NA	NA
TRST-14-f-33235-1	Kudu	2014-07-04 23:00:00	2014	185	-18.98199	34.36337	NA	NA
TRST-14-f-33235-1	Kudu	2014-07-05 01:00:00	2014	186	-18.9814	34.36596	NA	NA
TRST-14-f-33235-1	Kudu	2014-07-05 02:00:00	2014	186	-18.98129	34.36573	NA	NA
TRST-14-f-33235-1	Kudu	2014-07-05 03:00:00	2014	186	-18.98129	34.36565	NA	NA
TRST-14-f-33235-1	Kudu	2014-07-05 04:00:00	2014	186	-18.97901	34.36418	NA	NA
TRST-14-f-33235-1	Kudu	2014-07-05 05:00:00	2014	186	-18.97932	34.36375	NA	NA
TRST-14-f-33235-1	Kudu	2014-07-05 06:00:00	2014	186	-18.977	34.36164	NA	NA
TRST-14-f-33235-1	Kudu	2014-07-05 07:00:00	2014	186	-18.96905	34.36206	NA	NA
TRST-14-f-33235-1	Kudu	2014-07-05 08:00:00	2014	186	-18.96645	34.36654	NA	NA
TRST-14-f-33235-1	Kudu	2014-07-05 09:00:00	2014	186	-18.96652	34.36731	NA	NA
TRST-14-f-33235-1	Kudu	2014-07-05 10:00:00	2014	186	-18.96646	34.36738	NA	NA
TRST-14-f-33235-1	Kudu	2014-07-05 11:00:00	2014	186	-18.96617	34.36725	NA	NA
TRST-14-f-33235-1	Kudu	2014-07-05 12:00:00	2014	186	-18.96611	34.36725	NA	NA
TRST-14-f-33235-1	Kudu	2014-07-05 13:00:00	2014	186	-18.96542	34.36775	NA	NA
TRST-14-f-33235-1	Kudu	2014-07-05 14:01:00	2014	186	-18.96501	34.36812	NA	NA
TRST-14-f-33235-1	Kudu	2014-07-05 15:00:00	2014	186	-18.96494	34.36805	NA	NA
TRST-14-f-33235-1	Kudu	2014-07-05 16:00:00	2014	186	-18.96723	34.37005	NA	NA
TRST-14-f-33235-1	Kudu	2014-07-05 17:00:00	2014	186	-18.97465	34.37246	NA	NA
TRST-14-f-33235-1	Kudu	2014-07-05 18:00:00	2014	186	-18.97628	34.37181	NA	NA
TRST-14-f-33235-1	Kudu	2014-07-05 19:00:00	2014	186	-18.97574	34.37164	NA	NA
TRST-14-f-33235-1	Kudu	2014-07-05 20:00:00	2014	186	-18.97625	34.37178	NA	NA
TRST-14-f-33235-1	Kudu	2014-07-05 21:00:00	2014	186	-18.97637	34.37177	NA	NA
TRST-14-f-33235-1	Kudu	2014-07-05 22:00:00	2014	186	-18.97672	34.37197	NA	NA
TRST-14-f-33235-1	Kudu	2014-07-05 23:00:00	2014	186	-18.97848	34.37131	NA	NA
TRST-14-f-33235-1	Kudu	2014-07-06 01:01:00	2014	187	-18.9783	34.3713	NA	NA
TRST-14-f-33235-1	Kudu	2014-07-06 02:00:00	2014	187	-18.97758	34.37055	NA	NA
TRST-14-f-33235-1	Kudu	2014-07-06 03:00:00	2014	187	-18.97572	34.37161	NA	NA
TRST-14-f-33235-1	Kudu	2014-07-06 04:01:00	2014	187	-18.97201	34.36957	NA	NA
TRST-14-f-33235-1	Kudu	2014-07-06 05:01:00	2014	187	-18.9713	34.36943	NA	NA
TRST-14-f-33235-1	Kudu	2014-07-06 06:00:00	2014	187	-18.97138	34.36941	NA	NA
TRST-14-f-33235-1	Kudu	2014-07-06 07:01:00	2014	187	-18.96788	34.36825	NA	NA
TRST-14-f-33235-1	Kudu	2014-07-06 08:00:00	2014	187	-18.96605	34.36701	NA	NA
TRST-14-f-33235-1	Kudu	2014-07-06 09:00:00	2014	187	-18.96595	34.36717	NA	NA
TRST-14-f-33235-1	Kudu	2014-07-06 10:00:00	2014	187	-18.96594	34.36714	NA	NA
TRST-14-f-33235-1	Kudu	2014-07-06 11:00:00	2014	187	-18.96617	34.3672	NA	NA
TRST-14-f-33235-1	Kudu	2014-07-06 12:00:00	2014	187	-18.96605	34.36711	NA	NA
TRST-14-f-33235-1	Kudu	2014-07-06 13:00:00	2014	187	-18.96603	34.36719	NA	NA
TRST-14-f-33235-1	Kudu	2014-07-06 14:00:00	2014	187	-18.96617	34.3672	NA	NA
TRST-14-f-33235-1	Kudu	2014-07-06 15:00:00	2014	187	-18.96618	34.3672	NA	NA
TRST-14-f-33235-1	Kudu	2014-07-06 16:00:00	2014	187	-18.96843	34.36726	NA	NA
TRST-14-f-33235-1	Kudu	2014-07-06 17:00:00	2014	187	-18.97505	34.36793	NA	NA
TRST-14-f-33235-1	Kudu	2014-07-06 18:01:00	2014	187	-18.98252	34.36645	NA	NA
TRST-14-f-33235-1	Kudu	2014-07-06 19:01:00	2014	187	-18.98713	34.36563	NA	NA
TRST-14-f-33235-1	Kudu	2014-07-06 20:02:00	2014	187	-18.98938	34.36333	NA	NA
TRST-14-f-33235-1	Kudu	2014-07-06 21:00:00	2014	187	-18.99115	34.36245	NA	NA
TRST-14-f-33235-1	Kudu	2014-07-06 22:00:00	2014	187	-18.9917	34.36363	NA	NA
TRST-14-f-33235-1	Kudu	2014-07-06 23:00:00	2014	187	-18.99221	34.36413	NA	NA
TRST-14-f-33235-1	Kudu	2014-07-07 01:00:00	2014	188	-18.99239	34.36405	NA	NA
TRST-14-f-33235-1	Kudu	2014-07-07 02:00:00	2014	188	-18.99252	34.36397	NA	NA
TRST-14-f-33235-1	Kudu	2014-07-07 03:01:00	2014	188	-18.99189	34.36179	NA	NA
TRST-14-f-33235-1	Kudu	2014-07-07 04:00:00	2014	188	-18.99125	34.36159	NA	NA
TRST-14-f-33235-1	Kudu	2014-07-07 05:02:00	2014	188	-18.99072	34.3618	NA	NA
TRST-14-f-33235-1	Kudu	2014-07-07 06:01:00	2014	188	-18.99073	34.36177	NA	NA
TRST-14-f-33235-1	Kudu	2014-07-07 07:01:00	2014	188	-18.99073	34.36167	NA	NA
TRST-14-f-33235-1	Kudu	2014-07-07 08:02:00	2014	188	-18.99008	34.36254	NA	NA
TRST-14-f-33235-1	Kudu	2014-07-07 09:00:00	2014	188	-18.99027	34.36286	NA	NA
TRST-14-f-33235-1	Kudu	2014-07-07 10:01:00	2014	188	-18.99029	34.36294	NA	NA
TRST-14-f-33235-1	Kudu	2014-07-07 11:01:00	2014	188	-18.9903	34.36306	NA	NA
TRST-14-f-33235-1	Kudu	2014-07-07 12:01:00	2014	188	-18.98459	34.36227	NA	NA
TRST-14-f-33235-1	Kudu	2014-07-07 13:01:00	2014	188	-18.98455	34.36219	NA	NA
TRST-14-f-33235-1	Kudu	2014-07-07 14:00:00	2014	188	-18.98451	34.36225	NA	NA
TRST-14-f-33235-1	Kudu	2014-07-07 15:00:00	2014	188	-18.98435	34.36248	NA	NA
TRST-14-f-33235-1	Kudu	2014-07-07 16:01:00	2014	188	-18.98653	34.36103	NA	NA
TRST-14-f-33235-1	Kudu	2014-07-07 17:00:00	2014	188	-18.98748	34.36022	NA	NA
TRST-14-f-33235-1	Kudu	2014-07-07 18:01:00	2014	188	-18.99092	34.35875	NA	NA
TRST-14-f-33235-1	Kudu	2014-07-07 19:00:00	2014	188	-18.99143	34.35873	NA	NA
TRST-14-f-33235-1	Kudu	2014-07-07 20:00:00	2014	188	-18.99146	34.35874	NA	NA
TRST-14-f-33235-1	Kudu	2014-07-07 21:00:00	2014	188	-18.99136	34.3589	NA	NA
TRST-14-f-33235-1	Kudu	2014-07-07 22:00:00	2014	188	-18.99132	34.35958	NA	NA
TRST-14-f-33235-1	Kudu	2014-07-07 23:00:00	2014	188	-18.99121	34.35966	NA	NA
TRST-14-f-33235-1	Kudu	2014-07-08 01:01:00	2014	189	-18.98706	34.36058	NA	NA
TRST-14-f-33235-1	Kudu	2014-07-08 02:00:00	2014	189	-18.98651	34.35963	NA	NA
TRST-14-f-33235-1	Kudu	2014-07-08 03:00:00	2014	189	-18.98637	34.3596	NA	NA
TRST-14-f-33235-1	Kudu	2014-07-08 04:01:00	2014	189	-18.98592	34.3602	NA	NA
TRST-14-f-33235-1	Kudu	2014-07-08 05:01:00	2014	189	-18.98608	34.36	NA	NA
TRST-14-f-33235-1	Kudu	2014-07-08 06:00:00	2014	189	-18.98573	34.35976	NA	NA
TRST-14-f-33235-1	Kudu	2014-07-08 07:02:00	2014	189	-18.98589	34.35999	NA	NA
TRST-14-f-33235-1	Kudu	2014-07-08 08:02:00	2014	189	-18.9857	34.36005	NA	NA
TRST-14-f-33235-1	Kudu	2014-07-08 09:00:00	2014	189	-18.98528	34.3602	NA	NA
TRST-14-f-33235-1	Kudu	2014-07-08 10:00:00	2014	189	-18.98542	34.36106	NA	NA
TRST-14-f-33235-1	Kudu	2014-07-08 11:02:00	2014	189	-18.98504	34.36184	NA	NA
TRST-14-f-33235-1	Kudu	2014-07-08 13:01:00	2014	189	-18.98502	34.36181	NA	NA
TRST-14-f-33235-1	Kudu	2014-07-08 14:00:00	2014	189	-18.98454	34.36233	NA	NA
TRST-14-f-33235-1	Kudu	2014-07-08 15:00:00	2014	189	-18.98468	34.36251	NA	NA
TRST-14-f-33235-1	Kudu	2014-07-08 16:01:00	2014	189	-18.98412	34.36171	NA	NA
TRST-14-f-33235-1	Kudu	2014-07-08 17:01:00	2014	189	-18.98476	34.35994	NA	NA
TRST-14-f-33235-1	Kudu	2014-07-08 18:01:00	2014	189	-18.98428	34.35901	NA	NA
TRST-14-f-33235-1	Kudu	2014-07-08 19:00:00	2014	189	-18.98423	34.35901	NA	NA
TRST-14-f-33235-1	Kudu	2014-07-08 20:00:00	2014	189	-18.98415	34.35913	NA	NA
TRST-14-f-33235-1	Kudu	2014-07-08 21:01:00	2014	189	-18.98262	34.35867	NA	NA
TRST-14-f-33235-1	Kudu	2014-07-08 22:00:00	2014	189	-18.98259	34.35921	NA	NA
TRST-14-f-33235-1	Kudu	2014-07-08 23:01:00	2014	189	-18.98252	34.3582	NA	NA
TRST-14-f-33235-1	Kudu	2014-07-09 01:00:00	2014	190	-18.9823	34.35839	NA	NA
TRST-14-f-33235-1	Kudu	2014-07-09 02:00:00	2014	190	-18.98261	34.35823	NA	NA
TRST-14-f-33235-1	Kudu	2014-07-09 03:00:00	2014	190	-18.98254	34.35826	NA	NA
TRST-14-f-33235-1	Kudu	2014-07-09 04:00:00	2014	190	-18.98274	34.35697	NA	NA
TRST-14-f-33235-1	Kudu	2014-07-09 05:00:00	2014	190	-18.98279	34.35714	NA	NA
TRST-14-f-33235-1	Kudu	2014-07-09 06:00:00	2014	190	-18.9835	34.35743	NA	NA
TRST-14-f-33235-1	Kudu	2014-07-09 07:00:00	2014	190	-18.98388	34.3572	NA	NA
TRST-14-f-33235-1	Kudu	2014-07-09 08:00:00	2014	190	-18.98399	34.35701	NA	NA
TRST-14-f-33235-1	Kudu	2014-07-09 09:00:00	2014	190	-18.98406	34.3567	NA	NA
TRST-14-f-33235-1	Kudu	2014-07-09 10:00:00	2014	190	-18.98335	34.35656	NA	NA
TRST-14-f-33235-1	Kudu	2014-07-09 11:00:00	2014	190	-18.98349	34.35626	NA	NA
TRST-14-f-33235-1	Kudu	2014-07-09 12:01:00	2014	190	-18.98323	34.35598	NA	NA
TRST-14-f-33235-1	Kudu	2014-07-09 13:01:00	2014	190	-18.98291	34.35533	NA	NA
TRST-14-f-33235-1	Kudu	2014-07-09 14:01:00	2014	190	-18.98281	34.35541	NA	NA
TRST-14-f-33235-1	Kudu	2014-07-09 15:00:00	2014	190	-18.98274	34.35538	NA	NA
TRST-14-f-33235-1	Kudu	2014-07-09 16:00:00	2014	190	-18.98291	34.35515	NA	NA
TRST-14-f-33235-1	Kudu	2014-07-09 17:00:00	2014	190	-18.98602	34.35518	NA	NA
TRST-14-f-33235-1	Kudu	2014-07-09 18:01:00	2014	190	-18.98647	34.35593	NA	NA
TRST-14-f-33235-1	Kudu	2014-07-09 19:00:00	2014	190	-18.98678	34.35591	NA	NA
TRST-14-f-33235-1	Kudu	2014-07-09 20:00:00	2014	190	-18.98682	34.35593	NA	NA
TRST-14-f-33235-1	Kudu	2014-07-09 21:00:00	2014	190	-18.9873	34.35564	NA	NA
TRST-14-f-33235-1	Kudu	2014-07-09 22:00:00	2014	190	-18.98923	34.35533	NA	NA
TRST-14-f-33235-1	Kudu	2014-07-09 23:00:00	2014	190	-18.98998	34.3549	NA	NA
TRST-14-f-33235-1	Kudu	2014-07-10 01:01:00	2014	191	-18.99012	34.35486	NA	NA
TRST-14-f-33235-1	Kudu	2014-07-10 02:00:00	2014	191	-18.99012	34.35484	NA	NA
TRST-14-f-33235-1	Kudu	2014-07-10 03:01:00	2014	191	-18.99017	34.35487	NA	NA
TRST-14-f-33235-1	Kudu	2014-07-10 04:00:00	2014	191	-18.99098	34.35562	NA	NA
TRST-14-f-33235-1	Kudu	2014-07-10 05:01:00	2014	191	-18.99208	34.35622	NA	NA
TRST-14-f-33235-1	Kudu	2014-07-10 06:00:00	2014	191	-18.99209	34.35779	NA	NA
TRST-14-f-33235-1	Kudu	2014-07-10 07:01:00	2014	191	-18.99306	34.35813	NA	NA
TRST-14-f-33235-1	Kudu	2014-07-10 08:01:00	2014	191	-18.99327	34.35817	NA	NA
TRST-14-f-33235-1	Kudu	2014-07-10 09:00:00	2014	191	-18.99372	34.35774	NA	NA
TRST-14-f-33235-1	Kudu	2014-07-10 10:00:00	2014	191	-18.99366	34.35788	NA	NA
TRST-14-f-33235-1	Kudu	2014-07-10 11:00:00	2014	191	-18.99368	34.35808	NA	NA
TRST-14-f-33235-1	Kudu	2014-07-10 12:00:00	2014	191	-18.99375	34.35839	NA	NA
TRST-14-f-33235-1	Kudu	2014-07-10 13:01:00	2014	191	-18.99351	34.35924	NA	NA
TRST-14-f-33235-1	Kudu	2014-07-10 14:00:00	2014	191	-18.99325	34.35942	NA	NA
TRST-14-f-33235-1	Kudu	2014-07-10 15:02:00	2014	191	-18.99327	34.35953	NA	NA
TRST-14-f-33235-1	Kudu	2014-07-10 16:00:00	2014	191	-18.99388	34.36039	NA	NA
TRST-14-f-33235-1	Kudu	2014-07-10 17:02:00	2014	191	-18.99512	34.36011	NA	NA
TRST-14-f-33235-1	Kudu	2014-07-10 18:02:00	2014	191	-18.99507	34.36035	NA	NA
TRST-14-f-33235-1	Kudu	2014-07-10 19:01:00	2014	191	-18.9951	34.36037	NA	NA
TRST-14-f-33235-1	Kudu	2014-07-10 20:00:00	2014	191	-18.99511	34.3604	NA	NA
TRST-14-f-33235-1	Kudu	2014-07-10 21:00:00	2014	191	-18.99533	34.3609	NA	NA
TRST-14-f-33235-1	Kudu	2014-07-10 22:01:00	2014	191	-18.99472	34.36025	NA	NA
TRST-14-f-33235-1	Kudu	2014-07-10 23:01:00	2014	191	-18.99485	34.35863	NA	NA
TRST-14-f-33235-1	Kudu	2014-07-11 01:00:00	2014	192	-18.99357	34.35843	NA	NA
TRST-14-f-33235-1	Kudu	2014-07-11 02:00:00	2014	192	-18.99325	34.35823	NA	NA
TRST-14-f-33235-1	Kudu	2014-07-11 03:00:00	2014	192	-18.99328	34.35823	NA	NA
TRST-14-f-33235-1	Kudu	2014-07-11 04:00:00	2014	192	-18.99313	34.35808	NA	NA
TRST-14-f-33235-1	Kudu	2014-07-11 05:00:00	2014	192	-18.99312	34.35888	NA	NA
TRST-14-f-33235-1	Kudu	2014-07-11 06:00:00	2014	192	-18.99282	34.35953	NA	NA
TRST-14-f-33235-1	Kudu	2014-07-11 07:00:00	2014	192	-18.99302	34.35991	NA	NA
TRST-14-f-33235-1	Kudu	2014-07-11 08:00:00	2014	192	-18.99302	34.36009	NA	NA
TRST-14-f-33235-1	Kudu	2014-07-11 09:01:00	2014	192	-18.99277	34.36038	NA	NA
TRST-14-f-33235-1	Kudu	2014-07-11 10:00:00	2014	192	-18.99223	34.35984	NA	NA
TRST-14-f-33235-1	Kudu	2014-07-11 11:00:00	2014	192	-18.99217	34.3597	NA	NA
TRST-14-f-33235-1	Kudu	2014-07-11 12:01:00	2014	192	-18.99214	34.35973	NA	NA
TRST-14-f-33235-1	Kudu	2014-07-11 13:00:00	2014	192	-18.99176	34.36012	NA	NA
TRST-14-f-33235-1	Kudu	2014-07-11 14:01:00	2014	192	-18.99139	34.35996	NA	NA
TRST-14-f-33235-1	Kudu	2014-07-11 15:01:00	2014	192	-18.99122	34.36032	NA	NA
TRST-14-f-33235-1	Kudu	2014-07-11 16:00:00	2014	192	-18.99145	34.36141	NA	NA
TRST-14-f-33235-1	Kudu	2014-07-11 17:01:00	2014	192	-18.9921	34.36164	NA	NA
TRST-14-f-33235-1	Kudu	2014-07-11 18:01:00	2014	192	-18.99208	34.36193	NA	NA
TRST-14-f-33235-1	Kudu	2014-07-11 19:00:00	2014	192	-18.9922	34.36176	NA	NA
TRST-14-f-33235-1	Kudu	2014-07-11 20:01:00	2014	192	-18.99189	34.3614	NA	NA
TRST-14-f-33235-1	Kudu	2014-07-11 21:00:00	2014	192	-18.99229	34.36079	NA	NA
TRST-14-f-33235-1	Kudu	2014-07-11 22:00:00	2014	192	-18.99222	34.36063	NA	NA
TRST-14-f-33235-1	Kudu	2014-07-11 23:00:00	2014	192	-18.99218	34.36063	NA	NA
TRST-14-f-33235-1	Kudu	2014-07-12 00:01:00	2014	193	-18.99204	34.3605	NA	NA
TRST-14-f-33235-1	Kudu	2014-07-12 01:00:00	2014	193	-18.99172	34.36023	NA	NA
TRST-14-f-33235-1	Kudu	2014-07-12 02:00:00	2014	193	-18.99038	34.35984	NA	NA
TRST-14-f-33235-1	Kudu	2014-07-12 03:00:00	2014	193	-18.99041	34.3598	NA	NA
TRST-14-f-33235-1	Kudu	2014-07-12 05:01:00	2014	193	-18.99002	34.35913	NA	NA
TRST-14-f-33235-1	Kudu	2014-07-12 06:00:00	2014	193	-18.989	34.35979	NA	NA
TRST-14-f-33235-1	Kudu	2014-07-12 07:00:00	2014	193	-18.98819	34.35905	NA	NA
TRST-14-f-33235-1	Kudu	2014-07-12 08:00:00	2014	193	-18.98721	34.35792	NA	NA
TRST-14-f-33235-1	Kudu	2014-07-12 09:00:00	2014	193	-18.98694	34.35745	NA	NA
TRST-14-f-33235-1	Kudu	2014-07-12 10:00:00	2014	193	-18.98503	34.36186	NA	NA
TRST-14-f-33235-1	Kudu	2014-07-12 11:01:00	2014	193	-18.98505	34.36194	NA	NA
TRST-14-f-33235-1	Kudu	2014-07-12 13:00:00	2014	193	-18.9845	34.36234	NA	NA
TRST-14-f-33235-1	Kudu	2014-07-12 14:00:00	2014	193	-18.98433	34.3623	NA	NA
TRST-14-f-33235-1	Kudu	2014-07-12 15:00:00	2014	193	-18.9845	34.36239	NA	NA
TRST-14-f-33235-1	Kudu	2014-07-12 16:00:00	2014	193	-18.9865	34.36224	NA	NA
TRST-14-f-33235-1	Kudu	2014-07-12 17:00:00	2014	193	-18.98785	34.35997	NA	NA
TRST-14-f-33235-1	Kudu	2014-07-12 18:01:00	2014	193	-18.98835	34.35982	NA	NA
TRST-14-f-33235-1	Kudu	2014-07-12 19:00:00	2014	193	-18.98789	34.36006	NA	NA
TRST-14-f-33235-1	Kudu	2014-07-12 20:00:00	2014	193	-18.98767	34.36041	NA	NA
TRST-14-f-33235-1	Kudu	2014-07-12 21:01:00	2014	193	-18.98806	34.36068	NA	NA
TRST-14-f-33235-1	Kudu	2014-07-12 22:01:00	2014	193	-18.98755	34.36073	NA	NA
TRST-14-f-33235-1	Kudu	2014-07-12 23:00:00	2014	193	-18.98781	34.36122	NA	NA
TRST-14-f-33235-1	Kudu	2014-07-13 00:01:00	2014	194	-18.98777	34.36095	NA	NA
TRST-14-f-33235-1	Kudu	2014-07-13 01:00:00	2014	194	-18.98776	34.36093	NA	NA
TRST-14-f-33235-1	Kudu	2014-07-13 02:00:00	2014	194	-18.98777	34.36054	NA	NA
TRST-14-f-33235-1	Kudu	2014-07-13 03:00:00	2014	194	-18.98801	34.36038	NA	NA
TRST-14-f-33235-1	Kudu	2014-07-13 04:00:00	2014	194	-18.98817	34.36028	NA	NA
TRST-14-f-33235-1	Kudu	2014-07-13 05:01:00	2014	194	-18.98687	34.36075	NA	NA
TRST-14-f-33235-1	Kudu	2014-07-13 06:00:00	2014	194	-18.9846	34.36001	NA	NA
TRST-14-f-33235-1	Kudu	2014-07-13 07:00:00	2014	194	-18.98318	34.35976	NA	NA
TRST-14-f-33235-1	Kudu	2014-07-13 08:01:00	2014	194	-18.98285	34.36009	NA	NA
TRST-14-f-33235-1	Kudu	2014-07-13 09:00:00	2014	194	-18.98284	34.35989	NA	NA
TRST-14-f-33235-1	Kudu	2014-07-13 10:00:00	2014	194	-18.98282	34.35986	NA	NA
TRST-14-f-33235-1	Kudu	2014-07-13 11:00:00	2014	194	-18.98071	34.36045	NA	NA
TRST-14-f-33235-1	Kudu	2014-07-13 12:00:00	2014	194	-18.97697	34.36207	NA	NA
TRST-14-f-33235-1	Kudu	2014-07-13 13:00:00	2014	194	-18.97703	34.36211	NA	NA
TRST-14-f-33235-1	Kudu	2014-07-13 14:02:00	2014	194	-18.97707	34.36205	NA	NA
TRST-14-f-33235-1	Kudu	2014-07-13 15:01:00	2014	194	-18.97756	34.36286	NA	NA
TRST-14-f-33235-1	Kudu	2014-07-13 16:01:00	2014	194	-18.97826	34.36167	NA	NA
TRST-14-f-33235-1	Kudu	2014-07-13 17:00:00	2014	194	-18.984	34.36415	NA	NA
TRST-14-f-33235-1	Kudu	2014-07-13 18:00:00	2014	194	-18.98666	34.3642	NA	NA
TRST-14-f-33235-1	Kudu	2014-07-13 19:02:00	2014	194	-18.99038	34.36249	NA	NA
TRST-14-f-33235-1	Kudu	2014-07-13 20:01:00	2014	194	-18.99105	34.36114	NA	NA
TRST-14-f-33235-1	Kudu	2014-07-13 21:00:00	2014	194	-18.99515	34.35982	NA	NA
TRST-14-f-33235-1	Kudu	2014-07-13 22:01:00	2014	194	-18.99324	34.35692	NA	NA
TRST-14-f-33235-1	Kudu	2014-07-13 23:00:00	2014	194	-18.99217	34.35709	NA	NA
TRST-14-f-33235-1	Kudu	2014-07-14 00:01:00	2014	195	-18.9909	34.35813	NA	NA
TRST-14-f-33235-1	Kudu	2014-07-14 01:00:00	2014	195	-18.99051	34.35765	NA	NA
TRST-14-f-33235-1	Kudu	2014-07-14 02:00:00	2014	195	-18.99068	34.35758	NA	NA
TRST-14-f-33235-1	Kudu	2014-07-14 03:01:00	2014	195	-18.99014	34.35776	NA	NA
TRST-14-f-33235-1	Kudu	2014-07-14 04:01:00	2014	195	-18.98959	34.35865	NA	NA
TRST-14-f-33235-1	Kudu	2014-07-14 05:01:00	2014	195	-18.98836	34.36087	NA	NA
TRST-14-f-33235-1	Kudu	2014-07-14 06:01:00	2014	195	-18.98836	34.36284	NA	NA
TRST-14-f-33235-1	Kudu	2014-07-14 07:01:00	2014	195	-18.98883	34.36349	NA	NA
TRST-14-f-33235-1	Kudu	2014-07-14 08:01:00	2014	195	-18.98882	34.36338	NA	NA
TRST-14-f-33235-1	Kudu	2014-07-14 09:00:00	2014	195	-18.98882	34.36367	NA	NA
TRST-14-f-33235-1	Kudu	2014-07-14 10:00:00	2014	195	-18.98889	34.36386	NA	NA
TRST-14-f-33235-1	Kudu	2014-07-14 11:00:00	2014	195	-18.98934	34.36441	NA	NA
TRST-14-f-33235-1	Kudu	2014-07-14 12:01:00	2014	195	-18.9893	34.36459	NA	NA
TRST-14-f-33235-1	Kudu	2014-07-14 13:00:00	2014	195	-18.98984	34.36511	NA	NA
TRST-14-f-33235-1	Kudu	2014-07-14 14:00:00	2014	195	-18.99122	34.36605	NA	NA
TRST-14-f-33235-1	Kudu	2014-07-14 15:00:00	2014	195	-18.99153	34.36605	NA	NA
TRST-14-f-33235-1	Kudu	2014-07-14 16:01:00	2014	195	-18.99389	34.36571	NA	NA
TRST-14-f-33235-1	Kudu	2014-07-14 17:00:00	2014	195	-18.99476	34.36474	NA	NA
TRST-14-f-33235-1	Kudu	2014-07-14 18:00:00	2014	195	-18.99406	34.3639	NA	NA
TRST-14-f-33235-1	Kudu	2014-07-14 19:00:00	2014	195	-18.99443	34.36352	NA	NA
TRST-14-f-33235-1	Kudu	2014-07-14 20:00:00	2014	195	-18.9944	34.36365	NA	NA
TRST-14-f-33235-1	Kudu	2014-07-14 21:00:00	2014	195	-18.99533	34.36136	NA	NA
TRST-14-f-33235-1	Kudu	2014-07-14 22:00:00	2014	195	-18.99521	34.35939	NA	NA
TRST-14-f-33235-1	Kudu	2014-07-14 23:00:00	2014	195	-18.99373	34.35836	NA	NA
TRST-14-f-33235-1	Kudu	2014-07-15 00:01:00	2014	196	-18.9937	34.35828	NA	NA
TRST-14-f-33235-1	Kudu	2014-07-15 01:00:00	2014	196	-18.99358	34.35842	NA	NA
TRST-14-f-33235-1	Kudu	2014-07-15 02:00:00	2014	196	-18.99368	34.35829	NA	NA
TRST-14-f-33235-1	Kudu	2014-07-15 03:00:00	2014	196	-18.99352	34.35862	NA	NA
TRST-14-f-33235-1	Kudu	2014-07-15 04:00:00	2014	196	-18.99293	34.35881	NA	NA
TRST-14-f-33235-1	Kudu	2014-07-15 05:00:00	2014	196	-18.9927	34.35832	NA	NA
TRST-14-f-33235-1	Kudu	2014-07-15 06:00:00	2014	196	-18.99214	34.35863	NA	NA
TRST-14-f-33235-1	Kudu	2014-07-15 07:01:00	2014	196	-18.99231	34.35837	NA	NA
TRST-14-f-33235-1	Kudu	2014-07-15 08:01:00	2014	196	-18.99208	34.35893	NA	NA
TRST-14-f-33235-1	Kudu	2014-07-15 09:00:00	2014	196	-18.99211	34.35895	NA	NA
TRST-14-f-33235-1	Kudu	2014-07-15 10:00:00	2014	196	-18.99263	34.35874	NA	NA
TRST-14-f-33235-1	Kudu	2014-07-15 11:02:00	2014	196	-18.99371	34.3578	NA	NA
TRST-14-f-33235-1	Kudu	2014-07-15 12:00:00	2014	196	-18.99366	34.35801	NA	NA
TRST-14-f-33235-1	Kudu	2014-07-15 13:00:00	2014	196	-18.99358	34.3578	NA	NA
TRST-14-f-33235-1	Kudu	2014-07-15 14:01:00	2014	196	-18.9939	34.35846	NA	NA
TRST-14-f-33235-1	Kudu	2014-07-15 15:01:00	2014	196	-18.99424	34.35907	NA	NA
TRST-14-f-33235-1	Kudu	2014-07-15 16:00:00	2014	196	-18.99485	34.3595	NA	NA
TRST-14-f-33235-1	Kudu	2014-07-15 17:00:00	2014	196	-18.99379	34.35878	NA	NA
TRST-14-f-33235-1	Kudu	2014-07-15 18:00:00	2014	196	-18.99367	34.35836	NA	NA
TRST-14-f-33235-1	Kudu	2014-07-15 19:00:00	2014	196	-18.99369	34.35839	NA	NA
TRST-14-f-33235-1	Kudu	2014-07-15 20:00:00	2014	196	-18.9937	34.35839	NA	NA
TRST-14-f-33235-1	Kudu	2014-07-15 21:00:00	2014	196	-18.99365	34.35755	NA	NA
TRST-14-f-33235-1	Kudu	2014-07-15 22:01:00	2014	196	-18.99256	34.35613	NA	NA
TRST-14-f-33235-1	Kudu	2014-07-15 23:00:00	2014	196	-18.99174	34.35525	NA	NA
TRST-14-f-33235-1	Kudu	2014-07-16 01:00:00	2014	197	-18.99092	34.35496	NA	NA
TRST-14-f-33235-1	Kudu	2014-07-16 02:00:00	2014	197	-18.99098	34.3549	NA	NA
TRST-14-f-33235-1	Kudu	2014-07-16 03:00:00	2014	197	-18.99087	34.35514	NA	NA
TRST-14-f-33235-1	Kudu	2014-07-16 04:00:00	2014	197	-18.99079	34.35432	NA	NA
TRST-14-f-33235-1	Kudu	2014-07-16 05:00:00	2014	197	-18.99038	34.35463	NA	NA
TRST-14-f-33235-1	Kudu	2014-07-16 06:00:00	2014	197	-18.99042	34.35522	NA	NA
TRST-14-f-33235-1	Kudu	2014-07-16 07:00:00	2014	197	-18.99055	34.3557	NA	NA
TRST-14-f-33235-1	Kudu	2014-07-16 08:00:00	2014	197	-18.99027	34.35615	NA	NA
TRST-14-f-33235-1	Kudu	2014-07-16 09:02:00	2014	197	-18.99039	34.35606	NA	NA
TRST-14-f-33235-1	Kudu	2014-07-16 10:00:00	2014	197	-18.98943	34.35632	NA	NA
TRST-14-f-33235-1	Kudu	2014-07-16 11:00:00	2014	197	-18.98889	34.35624	NA	NA
TRST-14-f-33235-1	Kudu	2014-07-16 12:00:00	2014	197	-18.98663	34.35651	NA	NA
TRST-14-f-33235-1	Kudu	2014-07-16 13:02:00	2014	197	-18.98666	34.35655	NA	NA
TRST-14-f-33235-1	Kudu	2014-07-16 14:00:00	2014	197	-18.98598	34.35633	NA	NA
TRST-14-f-33235-1	Kudu	2014-07-16 15:00:00	2014	197	-18.98634	34.35618	NA	NA
TRST-14-f-33235-1	Kudu	2014-07-16 16:00:00	2014	197	-18.98645	34.35514	NA	NA
TRST-14-f-33235-1	Kudu	2014-07-16 17:00:00	2014	197	-18.98532	34.3548	NA	NA
TRST-14-f-33235-1	Kudu	2014-07-16 18:01:00	2014	197	-18.98537	34.35492	NA	NA
TRST-14-f-33235-1	Kudu	2014-07-16 19:00:00	2014	197	-18.98542	34.35496	NA	NA
TRST-14-f-33235-1	Kudu	2014-07-16 20:00:00	2014	197	-18.98535	34.35496	NA	NA
TRST-14-f-33235-1	Kudu	2014-07-16 21:00:00	2014	197	-18.98534	34.35498	NA	NA
TRST-14-f-33235-1	Kudu	2014-07-16 22:01:00	2014	197	-18.98656	34.354	NA	NA
TRST-14-f-33235-1	Kudu	2014-07-16 23:00:00	2014	197	-18.98779	34.35381	NA	NA
TRST-14-f-33235-1	Kudu	2014-07-17 00:02:00	2014	198	-18.98737	34.35372	NA	NA
TRST-14-f-33235-1	Kudu	2014-07-17 01:00:00	2014	198	-18.98697	34.35319	NA	NA
TRST-14-f-33235-1	Kudu	2014-07-17 02:00:00	2014	198	-18.98725	34.35319	NA	NA
TRST-14-f-33235-1	Kudu	2014-07-17 03:00:00	2014	198	-18.98726	34.35319	NA	NA
TRST-14-f-33235-1	Kudu	2014-07-17 04:00:00	2014	198	-18.98729	34.35321	NA	NA
TRST-14-f-33235-1	Kudu	2014-07-17 05:02:00	2014	198	-18.98771	34.35486	NA	NA
TRST-14-f-33235-1	Kudu	2014-07-17 06:00:00	2014	198	-18.98757	34.35592	NA	NA
TRST-14-f-33235-1	Kudu	2014-07-17 07:00:00	2014	198	-18.98756	34.35654	NA	NA
TRST-14-f-33235-1	Kudu	2014-07-17 08:01:00	2014	198	-18.98715	34.35753	NA	NA
TRST-14-f-33235-1	Kudu	2014-07-17 09:01:00	2014	198	-18.98599	34.35767	NA	NA
TRST-14-f-33235-1	Kudu	2014-07-17 10:00:00	2014	198	-18.98523	34.35851	NA	NA
TRST-14-f-33235-1	Kudu	2014-07-17 11:00:00	2014	198	-18.98477	34.36262	NA	NA
TRST-14-f-33235-1	Kudu	2014-07-17 12:00:00	2014	198	-18.98493	34.36237	NA	NA
TRST-14-f-33235-1	Kudu	2014-07-17 13:00:00	2014	198	-18.98447	34.3624	NA	NA
TRST-14-f-33235-1	Kudu	2014-07-17 14:00:00	2014	198	-18.98468	34.36312	NA	NA
TRST-14-f-33235-1	Kudu	2014-07-17 15:00:00	2014	198	-18.98444	34.36303	NA	NA
TRST-14-f-33235-1	Kudu	2014-07-17 16:00:00	2014	198	-18.98657	34.36524	NA	NA
TRST-14-f-33235-1	Kudu	2014-07-17 17:00:00	2014	198	-18.98895	34.3671	NA	NA
TRST-14-f-33235-1	Kudu	2014-07-17 18:00:00	2014	198	-18.98895	34.36713	NA	NA
TRST-14-f-33235-1	Kudu	2014-07-17 19:00:00	2014	198	-18.98888	34.36709	NA	NA
TRST-14-f-33235-1	Kudu	2014-07-17 20:00:00	2014	198	-18.9896	34.36717	NA	NA
TRST-14-f-33235-1	Kudu	2014-07-17 21:00:00	2014	198	-18.98965	34.36721	NA	NA
TRST-14-f-33235-1	Kudu	2014-07-17 22:00:00	2014	198	-18.99022	34.36682	NA	NA
TRST-14-f-33235-1	Kudu	2014-07-17 23:00:00	2014	198	-18.99231	34.36797	NA	NA
TRST-14-f-33235-1	Kudu	2014-07-18 00:01:00	2014	199	-18.99199	34.36815	NA	NA
TRST-14-f-33235-1	Kudu	2014-07-18 01:01:00	2014	199	-18.99218	34.36809	NA	NA
TRST-14-f-33235-1	Kudu	2014-07-18 02:00:00	2014	199	-18.99211	34.36807	NA	NA
TRST-14-f-33235-1	Kudu	2014-07-18 03:01:00	2014	199	-18.9925	34.3673	NA	NA
TRST-14-f-33235-1	Kudu	2014-07-18 04:00:00	2014	199	-18.99172	34.36832	NA	NA
TRST-14-f-33235-1	Kudu	2014-07-18 05:00:00	2014	199	-18.99278	34.36758	NA	NA
TRST-14-f-33235-1	Kudu	2014-07-18 06:01:00	2014	199	-18.9912	34.36689	NA	NA
TRST-14-f-33235-1	Kudu	2014-07-18 07:00:00	2014	199	-18.99086	34.367	NA	NA
TRST-14-f-33235-1	Kudu	2014-07-18 08:01:00	2014	199	-18.99069	34.36659	NA	NA
TRST-14-f-33235-1	Kudu	2014-07-18 09:01:00	2014	199	-18.99066	34.36653	NA	NA
TRST-14-f-33235-1	Kudu	2014-07-18 10:00:00	2014	199	-18.99072	34.36653	NA	NA
TRST-14-f-33235-1	Kudu	2014-07-18 11:00:00	2014	199	-18.99039	34.36705	NA	NA
TRST-14-f-33235-1	Kudu	2014-07-18 12:00:00	2014	199	-18.98731	34.36878	NA	NA
TRST-14-f-33235-1	Kudu	2014-07-18 13:00:00	2014	199	-18.98739	34.36878	NA	NA
TRST-14-f-33235-1	Kudu	2014-07-18 14:00:00	2014	199	-18.98728	34.36871	NA	NA
TRST-14-f-33235-1	Kudu	2014-07-18 15:00:00	2014	199	-18.98767	34.36981	NA	NA
TRST-14-f-33235-1	Kudu	2014-07-18 16:00:00	2014	199	-18.98597	34.37204	NA	NA
TRST-14-f-33235-1	Kudu	2014-07-18 17:00:00	2014	199	-18.98846	34.37293	NA	NA
TRST-14-f-33235-1	Kudu	2014-07-18 18:00:00	2014	199	-18.98851	34.37299	NA	NA
TRST-14-f-33235-1	Kudu	2014-07-18 19:00:00	2014	199	-18.98854	34.37293	NA	NA
TRST-14-f-33235-1	Kudu	2014-07-18 20:00:00	2014	199	-18.98847	34.37287	NA	NA
TRST-14-f-33235-1	Kudu	2014-07-18 21:00:00	2014	199	-18.98948	34.37388	NA	NA
TRST-14-f-33235-1	Kudu	2014-07-18 22:01:00	2014	199	-18.99162	34.37418	NA	NA
TRST-14-f-33235-1	Kudu	2014-07-18 23:00:00	2014	199	-18.99094	34.37406	NA	NA
TRST-14-f-33235-1	Kudu	2014-07-19 00:01:00	2014	200	-18.99101	34.37402	NA	NA
TRST-14-f-33235-1	Kudu	2014-07-19 01:00:00	2014	200	-18.99209	34.373	NA	NA
TRST-14-f-33235-1	Kudu	2014-07-19 02:00:00	2014	200	-18.99357	34.36972	NA	NA
TRST-14-f-33235-1	Kudu	2014-07-19 03:00:00	2014	200	-18.99386	34.36749	NA	NA
TRST-14-f-33235-1	Kudu	2014-07-19 04:01:00	2014	200	-18.99351	34.36581	NA	NA
TRST-14-f-33235-1	Kudu	2014-07-19 05:00:00	2014	200	-18.99042	34.36354	NA	NA
TRST-14-f-33235-1	Kudu	2014-07-19 06:01:00	2014	200	-18.98991	34.36429	NA	NA
TRST-14-f-33235-1	Kudu	2014-07-19 07:02:00	2014	200	-18.98988	34.36423	NA	NA
TRST-14-f-33235-1	Kudu	2014-07-19 08:00:00	2014	200	-18.98935	34.36438	NA	NA
TRST-14-f-33235-1	Kudu	2014-07-19 09:00:00	2014	200	-18.98912	34.36391	NA	NA
TRST-14-f-33235-1	Kudu	2014-07-19 10:01:00	2014	200	-18.98584	34.36175	NA	NA
TRST-14-f-33235-1	Kudu	2014-07-19 11:01:00	2014	200	-18.98546	34.3622	NA	NA
TRST-14-f-33235-1	Kudu	2014-07-19 12:00:00	2014	200	-18.98496	34.36218	NA	NA
TRST-14-f-33235-1	Kudu	2014-07-19 13:01:00	2014	200	-18.98434	34.36251	NA	NA
TRST-14-f-33235-1	Kudu	2014-07-19 14:01:00	2014	200	-18.98448	34.36235	NA	NA
TRST-14-f-33235-1	Kudu	2014-07-19 15:00:00	2014	200	-18.98456	34.36233	NA	NA
TRST-14-f-33235-1	Kudu	2014-07-19 16:00:00	2014	200	-18.98682	34.36033	NA	NA
TRST-14-f-33235-1	Kudu	2014-07-19 17:00:00	2014	200	-18.98917	34.36054	NA	NA
TRST-14-f-33235-1	Kudu	2014-07-19 18:00:00	2014	200	-18.98917	34.35961	NA	NA
TRST-14-f-33235-1	Kudu	2014-07-19 19:00:00	2014	200	-18.98919	34.35959	NA	NA
TRST-14-f-33235-1	Kudu	2014-07-19 20:00:00	2014	200	-18.98927	34.3596	NA	NA
TRST-14-f-33235-1	Kudu	2014-07-19 21:00:00	2014	200	-18.98981	34.35812	NA	NA
TRST-14-f-33235-1	Kudu	2014-07-19 22:00:00	2014	200	-18.99036	34.35676	NA	NA
TRST-14-f-33235-1	Kudu	2014-07-19 23:00:00	2014	200	-18.99032	34.35685	NA	NA
TRST-14-f-33235-1	Kudu	2014-07-20 01:00:00	2014	201	-18.98955	34.35556	NA	NA
TRST-14-f-33235-1	Kudu	2014-07-20 02:00:00	2014	201	-18.98983	34.35503	NA	NA
TRST-14-f-33235-1	Kudu	2014-07-20 03:00:00	2014	201	-18.98983	34.35516	NA	NA
TRST-14-f-33235-1	Kudu	2014-07-20 04:00:00	2014	201	-18.99033	34.35516	NA	NA
TRST-14-f-33235-1	Kudu	2014-07-20 05:00:00	2014	201	-18.9918	34.35372	NA	NA
TRST-14-f-33235-1	Kudu	2014-07-20 06:01:00	2014	201	-18.99098	34.35572	NA	NA
TRST-14-f-33235-1	Kudu	2014-07-20 07:00:00	2014	201	-18.99055	34.35568	NA	NA
TRST-14-f-33235-1	Kudu	2014-07-20 08:00:00	2014	201	-18.99054	34.35569	NA	NA
TRST-14-f-33235-1	Kudu	2014-07-20 09:01:00	2014	201	-18.99063	34.35573	NA	NA
TRST-14-f-33235-1	Kudu	2014-07-20 10:00:00	2014	201	-18.9906	34.35565	NA	NA
TRST-14-f-33235-1	Kudu	2014-07-20 11:00:00	2014	201	-18.99057	34.35569	NA	NA
TRST-14-f-33235-1	Kudu	2014-07-20 12:01:00	2014	201	-18.9912	34.35643	NA	NA
TRST-14-f-33235-1	Kudu	2014-07-20 14:00:00	2014	201	-18.99008	34.35694	NA	NA
TRST-14-f-33235-1	Kudu	2014-07-20 15:01:00	2014	201	-18.9902	34.357	NA	NA
TRST-14-f-33235-1	Kudu	2014-07-20 16:00:00	2014	201	-18.98946	34.35795	NA	NA
TRST-14-f-33235-1	Kudu	2014-07-20 17:01:00	2014	201	-18.98849	34.3575	NA	NA
TRST-14-f-33235-1	Kudu	2014-07-20 18:01:00	2014	201	-18.98851	34.35755	NA	NA
TRST-14-f-33235-1	Kudu	2014-07-20 19:00:00	2014	201	-18.98845	34.3575	NA	NA
TRST-14-f-33235-1	Kudu	2014-07-20 20:00:00	2014	201	-18.98843	34.35755	NA	NA
TRST-14-f-33235-1	Kudu	2014-07-20 21:01:00	2014	201	-18.98871	34.35791	NA	NA
TRST-14-f-33235-1	Kudu	2014-07-20 22:00:00	2014	201	-18.98952	34.35797	NA	NA
TRST-14-f-33235-1	Kudu	2014-07-20 23:00:00	2014	201	-18.99114	34.35879	NA	NA
TRST-14-f-33235-1	Kudu	2014-07-21 00:01:00	2014	202	-18.99119	34.35862	NA	NA
TRST-14-f-33235-1	Kudu	2014-07-21 01:01:00	2014	202	-18.99118	34.35867	NA	NA
TRST-14-f-33235-1	Kudu	2014-07-21 02:00:00	2014	202	-18.99122	34.35863	NA	NA
TRST-14-f-33235-1	Kudu	2014-07-21 03:00:00	2014	202	-18.99144	34.35872	NA	NA
TRST-14-f-33235-1	Kudu	2014-07-21 04:00:00	2014	202	-18.99289	34.35799	NA	NA
TRST-14-f-33235-1	Kudu	2014-07-21 05:01:00	2014	202	-18.99319	34.35863	NA	NA
TRST-14-f-33235-1	Kudu	2014-07-21 06:01:00	2014	202	-18.99446	34.35903	NA	NA
TRST-14-f-33235-1	Kudu	2014-07-21 07:00:00	2014	202	-18.99358	34.35773	NA	NA
TRST-14-f-33235-1	Kudu	2014-07-21 08:01:00	2014	202	-18.99313	34.35777	NA	NA
TRST-14-f-33235-1	Kudu	2014-07-21 09:00:00	2014	202	-18.99322	34.3577	NA	NA
TRST-14-f-33235-1	Kudu	2014-07-21 11:01:00	2014	202	-18.99139	34.35987	NA	NA
TRST-14-f-33235-1	Kudu	2014-07-21 12:00:00	2014	202	-18.99125	34.3603	NA	NA
TRST-14-f-33235-1	Kudu	2014-07-21 13:00:00	2014	202	-18.99119	34.36044	NA	NA
TRST-14-f-33235-1	Kudu	2014-07-21 14:00:00	2014	202	-18.99147	34.36099	NA	NA
TRST-14-f-33235-1	Kudu	2014-07-21 15:01:00	2014	202	-18.99143	34.36082	NA	NA
TRST-14-f-33235-1	Kudu	2014-07-21 16:01:00	2014	202	-18.99211	34.36156	NA	NA
TRST-14-f-33235-1	Kudu	2014-07-21 17:00:00	2014	202	-18.99218	34.36243	NA	NA
TRST-14-f-33235-1	Kudu	2014-07-21 18:00:00	2014	202	-18.99168	34.36328	NA	NA
TRST-14-f-33235-1	Kudu	2014-07-21 19:00:00	2014	202	-18.99292	34.36282	NA	NA
TRST-14-f-33235-1	Kudu	2014-07-21 20:00:00	2014	202	-18.9931	34.36278	NA	NA
TRST-14-f-33235-1	Kudu	2014-07-21 21:02:00	2014	202	-18.99214	34.36145	NA	NA
TRST-14-f-33235-1	Kudu	2014-07-21 22:00:00	2014	202	-18.99028	34.36188	NA	NA
TRST-14-f-33235-1	Kudu	2014-07-21 23:01:00	2014	202	-18.99027	34.3618	NA	NA
TRST-14-f-33235-1	Kudu	2014-07-22 01:00:00	2014	203	-18.99048	34.36174	NA	NA
TRST-14-f-33235-1	Kudu	2014-07-22 02:01:00	2014	203	-18.99121	34.36229	NA	NA
TRST-14-f-33235-1	Kudu	2014-07-22 03:01:00	2014	203	-18.99288	34.36134	NA	NA
TRST-14-f-33235-1	Kudu	2014-07-22 04:01:00	2014	203	-18.9942	34.36077	NA	NA
TRST-14-f-33235-1	Kudu	2014-07-22 05:00:00	2014	203	-18.99258	34.36099	NA	NA
TRST-14-f-33235-1	Kudu	2014-07-22 06:01:00	2014	203	-18.99213	34.36103	NA	NA
TRST-14-f-33235-1	Kudu	2014-07-22 07:01:00	2014	203	-18.99213	34.36093	NA	NA
TRST-14-f-33235-1	Kudu	2014-07-22 08:00:00	2014	203	-18.99187	34.36098	NA	NA
TRST-14-f-33235-1	Kudu	2014-07-22 09:01:00	2014	203	-18.99036	34.36291	NA	NA
TRST-14-f-33235-1	Kudu	2014-07-22 10:01:00	2014	203	-18.99024	34.36308	NA	NA
TRST-14-f-33235-1	Kudu	2014-07-22 11:01:00	2014	203	-18.99028	34.36296	NA	NA
TRST-14-f-33235-1	Kudu	2014-07-22 12:01:00	2014	203	-18.99024	34.36291	NA	NA
TRST-14-f-33235-1	Kudu	2014-07-22 15:01:00	2014	203	-18.99025	34.36319	NA	NA
TRST-14-f-33235-1	Kudu	2014-07-22 16:01:00	2014	203	-18.99028	34.36306	NA	NA
TRST-14-f-33235-1	Kudu	2014-07-22 17:00:00	2014	203	-18.99212	34.36411	NA	NA
TRST-14-f-33235-1	Kudu	2014-07-22 18:01:00	2014	203	-18.99238	34.36409	NA	NA
TRST-14-f-33235-1	Kudu	2014-07-22 19:00:00	2014	203	-18.99236	34.36402	NA	NA
TRST-14-f-33235-1	Kudu	2014-07-22 20:00:00	2014	203	-18.99244	34.36407	NA	NA
TRST-14-f-33235-1	Kudu	2014-07-22 21:00:00	2014	203	-18.99185	34.36475	NA	NA
TRST-14-f-33235-1	Kudu	2014-07-22 22:00:00	2014	203	-18.98657	34.36522	NA	NA
TRST-14-f-33235-1	Kudu	2014-07-22 23:00:00	2014	203	-18.98642	34.36473	NA	NA
TRST-14-f-33235-1	Kudu	2014-07-23 01:00:00	2014	204	-18.98695	34.36477	NA	NA
TRST-14-f-33235-1	Kudu	2014-07-23 02:00:00	2014	204	-18.98702	34.36466	NA	NA
TRST-14-f-33235-1	Kudu	2014-07-23 03:00:00	2014	204	-18.98687	34.36456	NA	NA
TRST-14-f-33235-1	Kudu	2014-07-23 04:00:00	2014	204	-18.98869	34.36087	NA	NA
TRST-14-f-33235-1	Kudu	2014-07-23 05:00:00	2014	204	-18.98776	34.36003	NA	NA
TRST-14-f-33235-1	Kudu	2014-07-23 06:01:00	2014	204	-18.98604	34.36043	NA	NA
TRST-14-f-33235-1	Kudu	2014-07-23 07:00:00	2014	204	-18.98579	34.36003	NA	NA
TRST-14-f-33235-1	Kudu	2014-07-23 08:01:00	2014	204	-18.98569	34.36015	NA	NA
TRST-14-f-33235-1	Kudu	2014-07-23 09:01:00	2014	204	-18.98494	34.35978	NA	NA
TRST-14-f-33235-1	Kudu	2014-07-23 10:01:00	2014	204	-18.98507	34.35976	NA	NA
TRST-14-f-33235-1	Kudu	2014-07-23 12:01:00	2014	204	-18.98517	34.362	NA	NA
TRST-14-f-33235-1	Kudu	2014-07-23 13:01:00	2014	204	-18.98503	34.36193	NA	NA
TRST-14-f-33235-1	Kudu	2014-07-23 14:01:00	2014	204	-18.98493	34.36175	NA	NA
TRST-14-f-33235-1	Kudu	2014-07-23 15:00:00	2014	204	-18.98451	34.36158	NA	NA
TRST-14-f-33235-1	Kudu	2014-07-23 16:00:00	2014	204	-18.98656	34.3603	NA	NA
TRST-14-f-33235-1	Kudu	2014-07-23 17:00:00	2014	204	-18.98815	34.35794	NA	NA
TRST-14-f-33235-1	Kudu	2014-07-23 18:00:00	2014	204	-18.98841	34.35753	NA	NA
TRST-14-f-33235-1	Kudu	2014-07-23 19:00:00	2014	204	-18.98854	34.35753	NA	NA
TRST-14-f-33235-1	Kudu	2014-07-23 20:00:00	2014	204	-18.98854	34.35745	NA	NA
TRST-14-f-33235-1	Kudu	2014-07-23 21:00:00	2014	204	-18.98913	34.35617	NA	NA
TRST-14-f-33235-1	Kudu	2014-07-23 22:01:00	2014	204	-18.98975	34.3552	NA	NA
TRST-14-f-33235-1	Kudu	2014-07-23 23:00:00	2014	204	-18.98985	34.35497	NA	NA
TRST-14-f-33235-1	Kudu	2014-07-24 01:00:00	2014	205	-18.98988	34.35502	NA	NA
TRST-14-f-33235-1	Kudu	2014-07-24 02:01:00	2014	205	-18.9898	34.35499	NA	NA
TRST-14-f-33235-1	Kudu	2014-07-24 03:00:00	2014	205	-18.98853	34.35514	NA	NA
TRST-14-f-33235-1	Kudu	2014-07-24 04:02:00	2014	205	-18.98872	34.35626	NA	NA
TRST-14-f-33235-1	Kudu	2014-07-24 05:00:00	2014	205	-18.98732	34.35854	NA	NA
TRST-14-f-33235-1	Kudu	2014-07-24 06:01:00	2014	205	-18.98521	34.35972	NA	NA
TRST-14-f-33235-1	Kudu	2014-07-24 07:00:00	2014	205	-18.98504	34.3597	NA	NA
TRST-14-f-33235-1	Kudu	2014-07-24 08:01:00	2014	205	-18.98519	34.35959	NA	NA
TRST-14-f-33235-1	Kudu	2014-07-24 09:00:00	2014	205	-18.98576	34.36167	NA	NA
TRST-14-f-33235-1	Kudu	2014-07-24 10:01:00	2014	205	-18.98579	34.36161	NA	NA
TRST-14-f-33235-1	Kudu	2014-07-24 11:00:00	2014	205	-18.98577	34.36166	NA	NA
TRST-14-f-33235-1	Kudu	2014-07-24 12:01:00	2014	205	-18.98551	34.36249	NA	NA
TRST-14-f-33235-1	Kudu	2014-07-24 13:00:00	2014	205	-18.98556	34.36246	NA	NA
TRST-14-f-33235-1	Kudu	2014-07-24 14:00:00	2014	205	-18.98438	34.36287	NA	NA
TRST-14-f-33235-1	Kudu	2014-07-24 15:01:00	2014	205	-18.98294	34.3658	NA	NA
TRST-14-f-33235-1	Kudu	2014-07-24 16:00:00	2014	205	-18.983	34.36593	NA	NA
TRST-14-f-33235-1	Kudu	2014-07-24 17:01:00	2014	205	-18.9864	34.36454	NA	NA
TRST-14-f-33235-1	Kudu	2014-07-24 18:00:00	2014	205	-18.9867	34.36437	NA	NA
TRST-14-f-33235-1	Kudu	2014-07-24 19:00:00	2014	205	-18.98672	34.36433	NA	NA
TRST-14-f-33235-1	Kudu	2014-07-24 20:02:00	2014	205	-18.98851	34.36304	NA	NA
TRST-14-f-33235-1	Kudu	2014-07-24 21:00:00	2014	205	-18.99045	34.363	NA	NA
TRST-14-f-33235-1	Kudu	2014-07-24 22:01:00	2014	205	-18.99032	34.36194	NA	NA
TRST-14-f-33235-1	Kudu	2014-07-24 23:00:00	2014	205	-18.9903	34.36201	NA	NA
TRST-14-f-33235-1	Kudu	2014-07-25 01:00:00	2014	206	-18.99023	34.36185	NA	NA
TRST-14-f-33235-1	Kudu	2014-07-25 02:00:00	2014	206	-18.99023	34.36187	NA	NA
TRST-14-f-33235-1	Kudu	2014-07-25 03:01:00	2014	206	-18.98878	34.36127	NA	NA
TRST-14-f-33235-1	Kudu	2014-07-25 04:00:00	2014	206	-18.98708	34.36071	NA	NA
TRST-14-f-33235-1	Kudu	2014-07-25 05:00:00	2014	206	-18.98524	34.35971	NA	NA
TRST-14-f-33235-1	Kudu	2014-07-25 06:00:00	2014	206	-18.98286	34.36052	NA	NA
TRST-14-f-33235-1	Kudu	2014-07-25 07:00:00	2014	206	-18.97728	34.36429	NA	NA
TRST-14-f-33235-1	Kudu	2014-07-25 08:01:00	2014	206	-18.97717	34.36443	NA	NA
TRST-14-f-33235-1	Kudu	2014-07-25 09:00:00	2014	206	-18.97736	34.36428	NA	NA
TRST-14-f-33235-1	Kudu	2014-07-25 11:01:00	2014	206	-18.97103	34.36305	NA	NA
TRST-14-f-33235-1	Kudu	2014-07-25 12:01:00	2014	206	-18.97113	34.36328	NA	NA
TRST-14-f-33235-1	Kudu	2014-07-25 13:00:00	2014	206	-18.97128	34.3632	NA	NA
TRST-14-f-33235-1	Kudu	2014-07-25 14:00:00	2014	206	-18.97136	34.36336	NA	NA
TRST-14-f-33235-1	Kudu	2014-07-25 15:00:00	2014	206	-18.97165	34.36373	NA	NA
TRST-14-f-33235-1	Kudu	2014-07-25 16:01:00	2014	206	-18.97544	34.36521	NA	NA
TRST-14-f-33235-1	Kudu	2014-07-25 17:00:00	2014	206	-18.97738	34.36661	NA	NA
TRST-14-f-33235-1	Kudu	2014-07-25 18:00:00	2014	206	-18.97893	34.36615	NA	NA
TRST-14-f-33235-1	Kudu	2014-07-25 19:00:00	2014	206	-18.97882	34.36611	NA	NA
TRST-14-f-33235-1	Kudu	2014-07-25 20:00:00	2014	206	-18.97895	34.36615	NA	NA
TRST-14-f-33235-1	Kudu	2014-07-25 21:00:00	2014	206	-18.97731	34.36632	NA	NA
TRST-14-f-33235-1	Kudu	2014-07-25 22:00:00	2014	206	-18.98021	34.36604	NA	NA
TRST-14-f-33235-1	Kudu	2014-07-25 23:00:00	2014	206	-18.97988	34.36648	NA	NA
TRST-14-f-33235-1	Kudu	2014-07-26 01:01:00	2014	207	-18.98009	34.3665	NA	NA
TRST-14-f-33235-1	Kudu	2014-07-26 02:00:00	2014	207	-18.97989	34.36662	NA	NA
TRST-14-f-33235-1	Kudu	2014-07-26 03:02:00	2014	207	-18.97857	34.36597	NA	NA
TRST-14-f-33235-1	Kudu	2014-07-26 04:00:00	2014	207	-18.9764	34.36445	NA	NA
TRST-14-f-33235-1	Kudu	2014-07-26 05:02:00	2014	207	-18.97571	34.36362	NA	NA
TRST-14-f-33235-1	Kudu	2014-07-26 06:01:00	2014	207	-18.97456	34.36328	NA	NA
TRST-14-f-33235-1	Kudu	2014-07-26 07:01:00	2014	207	-18.97451	34.36335	NA	NA
TRST-14-f-33235-1	Kudu	2014-07-26 08:01:00	2014	207	-18.97455	34.36326	NA	NA
TRST-14-f-33235-1	Kudu	2014-07-26 09:00:00	2014	207	-18.97265	34.36251	NA	NA
TRST-14-f-33235-1	Kudu	2014-07-26 10:00:00	2014	207	-18.97248	34.3626	NA	NA
TRST-14-f-33235-1	Kudu	2014-07-26 11:00:00	2014	207	-18.97216	34.36316	NA	NA
TRST-14-f-33235-1	Kudu	2014-07-26 12:00:00	2014	207	-18.97201	34.36322	NA	NA
TRST-14-f-33235-1	Kudu	2014-07-26 13:00:00	2014	207	-18.97196	34.3634	NA	NA
TRST-14-f-33235-1	Kudu	2014-07-26 14:00:00	2014	207	-18.97172	34.36341	NA	NA
TRST-14-f-33235-1	Kudu	2014-07-26 15:00:00	2014	207	-18.97108	34.3635	NA	NA
TRST-14-f-33235-1	Kudu	2014-07-26 16:00:00	2014	207	-18.97415	34.36411	NA	NA
TRST-14-f-33235-1	Kudu	2014-07-26 17:00:00	2014	207	-18.97745	34.36658	NA	NA
TRST-14-f-33235-1	Kudu	2014-07-26 18:00:00	2014	207	-18.97996	34.36664	NA	NA
TRST-14-f-33235-1	Kudu	2014-07-26 19:00:00	2014	207	-18.97999	34.36668	NA	NA
TRST-14-f-33235-1	Kudu	2014-07-26 20:00:00	2014	207	-18.98299	34.36561	NA	NA
TRST-14-f-33235-1	Kudu	2014-07-26 21:00:00	2014	207	-18.98582	34.36014	NA	NA
TRST-14-f-33235-1	Kudu	2014-07-26 22:00:00	2014	207	-18.98824	34.358	NA	NA
TRST-14-f-33235-1	Kudu	2014-07-26 23:01:00	2014	207	-18.98927	34.35764	NA	NA
TRST-14-f-33235-1	Kudu	2014-07-27 00:02:00	2014	208	-18.99219	34.35748	NA	NA
TRST-14-f-33235-1	Kudu	2014-07-27 01:00:00	2014	208	-18.99267	34.35799	NA	NA
TRST-14-f-33235-1	Kudu	2014-07-27 02:00:00	2014	208	-18.9927	34.35797	NA	NA
TRST-14-f-33235-1	Kudu	2014-07-27 03:01:00	2014	208	-18.99231	34.35781	NA	NA
TRST-14-f-33235-1	Kudu	2014-07-27 04:00:00	2014	208	-18.99116	34.3566	NA	NA
TRST-14-f-33235-1	Kudu	2014-07-27 05:00:00	2014	208	-18.99149	34.35465	NA	NA
TRST-14-f-33235-1	Kudu	2014-07-27 06:00:00	2014	208	-18.98902	34.35555	NA	NA
TRST-14-f-33235-1	Kudu	2014-07-27 07:01:00	2014	208	-18.98877	34.35576	NA	NA
TRST-14-f-33235-1	Kudu	2014-07-27 09:02:00	2014	208	-18.98504	34.36191	NA	NA
TRST-14-f-33235-1	Kudu	2014-07-27 10:02:00	2014	208	-18.98514	34.36189	NA	NA
TRST-14-f-33235-1	Kudu	2014-07-27 12:01:00	2014	208	-18.98529	34.3618	NA	NA
TRST-14-f-33235-1	Kudu	2014-07-27 13:01:00	2014	208	-18.98501	34.36186	NA	NA
TRST-14-f-33235-1	Kudu	2014-07-27 14:01:00	2014	208	-18.98502	34.362	NA	NA
TRST-14-f-33235-1	Kudu	2014-07-27 15:00:00	2014	208	-18.98509	34.36188	NA	NA
TRST-14-f-33235-1	Kudu	2014-07-27 16:00:00	2014	208	-18.98668	34.36155	NA	NA
TRST-14-f-33235-1	Kudu	2014-07-27 17:01:00	2014	208	-18.98992	34.36251	NA	NA
TRST-14-f-33235-1	Kudu	2014-07-27 18:01:00	2014	208	-18.99241	34.36404	NA	NA
TRST-14-f-33235-1	Kudu	2014-07-27 19:00:00	2014	208	-18.99242	34.36414	NA	NA
TRST-14-f-33235-1	Kudu	2014-07-27 20:00:00	2014	208	-18.9922	34.36413	NA	NA
TRST-14-f-33235-1	Kudu	2014-07-27 21:00:00	2014	208	-18.99345	34.36419	NA	NA
TRST-14-f-33235-1	Kudu	2014-07-27 22:00:00	2014	208	-18.99348	34.3637	NA	NA
TRST-14-f-33235-1	Kudu	2014-07-27 23:00:00	2014	208	-18.99355	34.36362	NA	NA
TRST-14-f-33235-1	Kudu	2014-07-28 01:00:00	2014	209	-18.99195	34.36266	NA	NA
TRST-14-f-33235-1	Kudu	2014-07-28 02:00:00	2014	209	-18.99013	34.36244	NA	NA
TRST-14-f-33235-1	Kudu	2014-07-28 03:01:00	2014	209	-18.9897	34.36397	NA	NA
TRST-14-f-33235-1	Kudu	2014-07-28 04:01:00	2014	209	-18.98977	34.36376	NA	NA
TRST-14-f-33235-1	Kudu	2014-07-28 05:00:00	2014	209	-18.98989	34.364	NA	NA
TRST-14-f-33235-1	Kudu	2014-07-28 06:00:00	2014	209	-18.99047	34.36314	NA	NA
TRST-14-f-33235-1	Kudu	2014-07-28 09:01:00	2014	209	-18.9905	34.36307	NA	NA
TRST-14-f-33235-1	Kudu	2014-07-28 11:01:00	2014	209	-18.99027	34.36325	NA	NA
TRST-14-f-33235-1	Kudu	2014-07-28 12:00:00	2014	209	-18.99048	34.36334	NA	NA
TRST-14-f-33235-1	Kudu	2014-07-28 13:01:00	2014	209	-18.99188	34.3632	NA	NA
TRST-14-f-33235-1	Kudu	2014-07-28 14:01:00	2014	209	-18.99217	34.36323	NA	NA
TRST-14-f-33235-1	Kudu	2014-07-28 15:00:00	2014	209	-18.99184	34.36332	NA	NA
TRST-14-f-33235-1	Kudu	2014-07-28 16:01:00	2014	209	-18.99213	34.36405	NA	NA
TRST-14-f-33235-1	Kudu	2014-07-28 17:00:00	2014	209	-18.99361	34.36376	NA	NA
TRST-14-f-33235-1	Kudu	2014-07-28 18:00:00	2014	209	-18.99359	34.36412	NA	NA
TRST-14-f-33235-1	Kudu	2014-07-28 19:00:00	2014	209	-18.99353	34.36381	NA	NA
TRST-14-f-33235-1	Kudu	2014-07-28 20:00:00	2014	209	-18.99361	34.36386	NA	NA
TRST-14-f-33235-1	Kudu	2014-07-28 21:01:00	2014	209	-18.99335	34.36299	NA	NA
TRST-14-f-33235-1	Kudu	2014-07-28 22:00:00	2014	209	-18.99412	34.36215	NA	NA
TRST-14-f-33235-1	Kudu	2014-07-28 23:00:00	2014	209	-18.99492	34.36222	NA	NA
TRST-14-f-33235-1	Kudu	2014-07-29 00:01:00	2014	210	-18.99433	34.36235	NA	NA
TRST-14-f-33235-1	Kudu	2014-07-29 01:00:00	2014	210	-18.99411	34.36248	NA	NA
TRST-14-f-33235-1	Kudu	2014-07-29 02:00:00	2014	210	-18.9941	34.36249	NA	NA
TRST-14-f-33235-1	Kudu	2014-07-29 03:01:00	2014	210	-18.99398	34.36211	NA	NA
TRST-14-f-33235-1	Kudu	2014-07-29 04:01:00	2014	210	-18.99288	34.36162	NA	NA
TRST-14-f-33235-1	Kudu	2014-07-29 05:00:00	2014	210	-18.99306	34.36161	NA	NA
TRST-14-f-33235-1	Kudu	2014-07-29 06:00:00	2014	210	-18.99237	34.36153	NA	NA
TRST-14-f-33235-1	Kudu	2014-07-29 08:01:00	2014	210	-18.99176	34.36257	NA	NA
TRST-14-f-33235-1	Kudu	2014-07-29 10:02:00	2014	210	-18.99162	34.36235	NA	NA
TRST-14-f-33235-1	Kudu	2014-07-29 11:01:00	2014	210	-18.98919	34.36384	NA	NA
TRST-14-f-33235-1	Kudu	2014-07-29 12:01:00	2014	210	-18.98869	34.36376	NA	NA
TRST-14-f-33235-1	Kudu	2014-07-29 13:00:00	2014	210	-18.98719	34.3652	NA	NA
TRST-14-f-33235-1	Kudu	2014-07-29 14:00:00	2014	210	-18.98722	34.36546	NA	NA
TRST-14-f-33235-1	Kudu	2014-07-29 15:00:00	2014	210	-18.98744	34.36581	NA	NA
TRST-14-f-33235-1	Kudu	2014-07-29 16:00:00	2014	210	-18.98985	34.36581	NA	NA
TRST-14-f-33235-1	Kudu	2014-07-29 17:00:00	2014	210	-18.99125	34.36433	NA	NA
TRST-14-f-33235-1	Kudu	2014-07-29 18:00:00	2014	210	-18.99237	34.36402	NA	NA
TRST-14-f-33235-1	Kudu	2014-07-29 19:00:00	2014	210	-18.99242	34.36408	NA	NA
TRST-14-f-33235-1	Kudu	2014-07-29 20:00:00	2014	210	-18.99367	34.36373	NA	NA
TRST-14-f-33235-1	Kudu	2014-07-29 21:00:00	2014	210	-18.99458	34.3632	NA	NA
TRST-14-f-33235-1	Kudu	2014-07-29 22:00:00	2014	210	-18.99435	34.3636	NA	NA
TRST-14-f-33235-1	Kudu	2014-07-29 23:00:00	2014	210	-18.99445	34.36352	NA	NA
TRST-14-f-33235-1	Kudu	2014-07-30 00:01:00	2014	211	-18.9947	34.36244	NA	NA
TRST-14-f-33235-1	Kudu	2014-07-30 01:00:00	2014	211	-18.99504	34.36217	NA	NA
TRST-14-f-33235-1	Kudu	2014-07-30 02:00:00	2014	211	-18.99508	34.36235	NA	NA
TRST-14-f-33235-1	Kudu	2014-07-30 03:00:00	2014	211	-18.99544	34.36204	NA	NA
TRST-14-f-33235-1	Kudu	2014-07-30 04:00:00	2014	211	-18.99533	34.36167	NA	NA
TRST-14-f-33235-1	Kudu	2014-07-30 05:00:00	2014	211	-18.99559	34.36205	NA	NA
TRST-14-f-33235-1	Kudu	2014-07-30 06:02:00	2014	211	-18.99505	34.36318	NA	NA
TRST-14-f-33235-1	Kudu	2014-07-30 07:02:00	2014	211	-18.9952	34.36295	NA	NA
TRST-14-f-33235-1	Kudu	2014-07-30 08:00:00	2014	211	-18.99512	34.36304	NA	NA
TRST-14-f-33235-1	Kudu	2014-07-30 09:00:00	2014	211	-18.99517	34.36301	NA	NA
TRST-14-f-33235-1	Kudu	2014-07-30 10:00:00	2014	211	-18.99088	34.36467	NA	NA
TRST-14-f-33235-1	Kudu	2014-07-30 11:01:00	2014	211	-18.99087	34.36478	NA	NA
TRST-14-f-33235-1	Kudu	2014-07-30 12:00:00	2014	211	-18.98704	34.36455	NA	NA
TRST-14-f-33235-1	Kudu	2014-07-30 13:00:00	2014	211	-18.98702	34.36462	NA	NA
TRST-14-f-33235-1	Kudu	2014-07-30 14:01:00	2014	211	-18.9881	34.3643	NA	NA
TRST-14-f-33235-1	Kudu	2014-07-30 15:01:00	2014	211	-18.98796	34.36441	NA	NA
TRST-14-f-33235-1	Kudu	2014-07-30 16:00:00	2014	211	-18.98955	34.36294	NA	NA
TRST-14-f-33235-1	Kudu	2014-07-30 17:00:00	2014	211	-18.99044	34.3601	NA	NA
TRST-14-f-33235-1	Kudu	2014-07-30 18:00:00	2014	211	-18.99154	34.35885	NA	NA
TRST-14-f-33235-1	Kudu	2014-07-30 19:00:00	2014	211	-18.99187	34.35797	NA	NA
TRST-14-f-33235-1	Kudu	2014-07-30 20:00:00	2014	211	-18.99216	34.35787	NA	NA
TRST-14-f-33235-1	Kudu	2014-07-30 21:00:00	2014	211	-18.99223	34.3578	NA	NA
TRST-14-f-33235-1	Kudu	2014-07-30 22:00:00	2014	211	-18.99221	34.35783	NA	NA
TRST-14-f-33235-1	Kudu	2014-07-30 23:00:00	2014	211	-18.9919	34.35775	NA	NA
TRST-14-f-33235-1	Kudu	2014-07-31 00:01:00	2014	212	-18.99107	34.35672	NA	NA
TRST-14-f-33235-1	Kudu	2014-07-31 01:00:00	2014	212	-18.9891	34.35552	NA	NA
TRST-14-f-33235-1	Kudu	2014-07-31 02:00:00	2014	212	-18.98914	34.35546	NA	NA
TRST-14-f-33235-1	Kudu	2014-07-31 03:02:00	2014	212	-18.98909	34.35528	NA	NA
TRST-14-f-33235-1	Kudu	2014-07-31 04:01:00	2014	212	-18.98817	34.35833	NA	NA
TRST-14-f-33235-1	Kudu	2014-07-31 05:00:00	2014	212	-18.98615	34.36103	NA	NA
TRST-14-f-33235-1	Kudu	2014-07-31 06:00:00	2014	212	-18.98556	34.36235	NA	NA
TRST-14-f-33235-1	Kudu	2014-07-31 07:02:00	2014	212	-18.98498	34.36187	NA	NA
TRST-14-f-33235-1	Kudu	2014-07-31 09:02:00	2014	212	-18.98507	34.36202	NA	NA
TRST-14-f-33235-1	Kudu	2014-07-31 10:01:00	2014	212	-18.98511	34.36182	NA	NA
TRST-14-f-33235-1	Kudu	2014-07-31 11:00:00	2014	212	-18.98513	34.36221	NA	NA
TRST-14-f-33235-1	Kudu	2014-07-31 12:01:00	2014	212	-18.98497	34.36199	NA	NA
TRST-14-f-33235-1	Kudu	2014-07-31 13:00:00	2014	212	-18.9846	34.36313	NA	NA
TRST-14-f-33235-1	Kudu	2014-07-31 14:01:00	2014	212	-18.98477	34.36314	NA	NA
TRST-14-f-33235-1	Kudu	2014-07-31 15:00:00	2014	212	-18.98292	34.3631	NA	NA
TRST-14-f-33235-1	Kudu	2014-07-31 16:00:00	2014	212	-18.98405	34.36295	NA	NA
TRST-14-f-33235-1	Kudu	2014-07-31 17:00:00	2014	212	-18.98566	34.36491	NA	NA
TRST-14-f-33235-1	Kudu	2014-07-31 18:00:00	2014	212	-18.98542	34.36526	NA	NA
TRST-14-f-33235-1	Kudu	2014-07-31 19:00:00	2014	212	-18.98443	34.36637	NA	NA
TRST-14-f-33235-1	Kudu	2014-07-31 20:00:00	2014	212	-18.98379	34.36666	NA	NA
TRST-14-f-33235-1	Kudu	2014-07-31 21:00:00	2014	212	-18.98382	34.36643	NA	NA
TRST-14-f-33235-1	Kudu	2014-07-31 22:00:00	2014	212	-18.9816	34.36716	NA	NA
TRST-14-f-33235-1	Kudu	2014-07-31 23:00:00	2014	212	-18.97995	34.36663	NA	NA
TRST-14-f-33235-1	Kudu	2014-08-01 01:00:00	2014	213	-18.98006	34.36663	NA	NA
TRST-14-f-33235-1	Kudu	2014-08-01 02:00:00	2014	213	-18.97979	34.36676	NA	NA
TRST-14-f-33235-1	Kudu	2014-08-01 03:00:00	2014	213	-18.97743	34.36664	NA	NA
TRST-14-f-33235-1	Kudu	2014-08-01 04:00:00	2014	213	-18.97587	34.36405	NA	NA
TRST-14-f-33235-1	Kudu	2014-08-01 05:00:00	2014	213	-18.97466	34.36314	NA	NA
TRST-14-f-33235-1	Kudu	2014-08-01 06:00:00	2014	213	-18.97443	34.36333	NA	NA
TRST-14-f-33235-1	Kudu	2014-08-01 07:00:00	2014	213	-18.97327	34.36336	NA	NA
TRST-14-f-33235-1	Kudu	2014-08-01 08:01:00	2014	213	-18.9721	34.36309	NA	NA
TRST-14-f-33235-1	Kudu	2014-08-01 09:01:00	2014	213	-18.97246	34.36287	NA	NA
TRST-14-f-33235-1	Kudu	2014-08-01 10:00:00	2014	213	-18.97216	34.36306	NA	NA
TRST-14-f-33235-1	Kudu	2014-08-01 11:00:00	2014	213	-18.96957	34.36375	NA	NA
TRST-14-f-33235-1	Kudu	2014-08-01 12:00:00	2014	213	-18.96962	34.36423	NA	NA
TRST-14-f-33235-1	Kudu	2014-08-01 13:00:00	2014	213	-18.96943	34.36417	NA	NA
TRST-14-f-33235-1	Kudu	2014-08-01 14:00:00	2014	213	-18.96944	34.36416	NA	NA
TRST-14-f-33235-1	Kudu	2014-08-01 15:00:00	2014	213	-18.96933	34.36418	NA	NA
TRST-14-f-33235-1	Kudu	2014-08-01 16:01:00	2014	213	-18.97095	34.36445	NA	NA
TRST-14-f-33235-1	Kudu	2014-08-01 17:00:00	2014	213	-18.97714	34.36735	NA	NA
TRST-14-f-33235-1	Kudu	2014-08-01 18:00:00	2014	213	-18.97765	34.36726	NA	NA
TRST-14-f-33235-1	Kudu	2014-08-01 19:00:00	2014	213	-18.97765	34.36729	NA	NA
TRST-14-f-33235-1	Kudu	2014-08-01 20:00:00	2014	213	-18.97759	34.36722	NA	NA
TRST-14-f-33235-1	Kudu	2014-08-01 21:01:00	2014	213	-18.97772	34.36723	NA	NA
TRST-14-f-33235-2	Kudu	2014-08-19 00:01:00	2014	231	-18.93032	34.33735	NA	NA
TRST-14-f-33235-2	Kudu	2014-08-19 01:00:00	2014	231	-18.93026	34.33737	NA	NA
TRST-14-f-33235-2	Kudu	2014-08-19 02:01:00	2014	231	-18.93027	34.33734	NA	NA
TRST-14-f-33235-2	Kudu	2014-08-19 03:00:00	2014	231	-18.93034	34.33723	NA	NA
TRST-14-f-33235-2	Kudu	2014-08-19 04:00:00	2014	231	-18.93124	34.3366	NA	NA
TRST-14-f-33235-2	Kudu	2014-08-19 05:00:00	2014	231	-18.93483	34.33554	NA	NA
TRST-14-f-33235-2	Kudu	2014-08-19 06:00:00	2014	231	-18.93569	34.33463	NA	NA
TRST-14-f-33235-2	Kudu	2014-08-19 07:01:00	2014	231	-18.93686	34.33489	NA	NA
TRST-14-f-33235-2	Kudu	2014-08-19 08:00:00	2014	231	-18.93679	34.33476	NA	NA
TRST-14-f-33235-2	Kudu	2014-08-19 09:00:00	2014	231	-18.93715	34.33446	NA	NA
TRST-14-f-33235-2	Kudu	2014-08-19 10:00:00	2014	231	-18.93707	34.33386	NA	NA
TRST-14-f-33235-2	Kudu	2014-08-19 11:00:00	2014	231	-18.93762	34.33336	NA	NA
TRST-14-f-33235-2	Kudu	2014-08-19 12:00:00	2014	231	-18.93751	34.33312	NA	NA
TRST-14-f-33235-2	Kudu	2014-08-19 13:00:00	2014	231	-18.93773	34.33239	NA	NA
TRST-14-f-33235-2	Kudu	2014-08-19 14:00:00	2014	231	-18.93662	34.33218	NA	NA
TRST-14-f-33235-2	Kudu	2014-08-19 15:00:00	2014	231	-18.93547	34.33361	NA	NA
TRST-14-f-33235-2	Kudu	2014-08-19 16:01:00	2014	231	-18.932	34.33907	NA	NA
TRST-14-f-33235-2	Kudu	2014-08-19 17:01:00	2014	231	-18.93168	34.34006	NA	NA
TRST-14-f-33235-2	Kudu	2014-08-19 18:00:00	2014	231	-18.93188	34.34016	NA	NA
TRST-14-f-33235-2	Kudu	2014-08-19 19:00:00	2014	231	-18.93183	34.34018	NA	NA
TRST-14-f-33235-2	Kudu	2014-08-19 20:00:00	2014	231	-18.93196	34.34009	NA	NA
TRST-14-f-33235-2	Kudu	2014-08-19 21:00:00	2014	231	-18.93215	34.34047	NA	NA
TRST-14-f-33235-2	Kudu	2014-08-19 22:00:00	2014	231	-18.93167	34.34068	NA	NA
TRST-14-f-33235-2	Kudu	2014-08-19 23:00:00	2014	231	-18.93191	34.34017	NA	NA
TRST-14-f-33235-2	Kudu	2014-08-20 01:00:00	2014	232	-18.93197	34.34025	NA	NA
TRST-14-f-33235-2	Kudu	2014-08-20 02:01:00	2014	232	-18.93216	34.33993	NA	NA
TRST-14-f-33235-2	Kudu	2014-08-20 03:00:00	2014	232	-18.93224	34.33982	NA	NA
TRST-14-f-33235-2	Kudu	2014-08-20 04:00:00	2014	232	-18.93193	34.33916	NA	NA
TRST-14-f-33235-2	Kudu	2014-08-20 05:02:00	2014	232	-18.93158	34.3388	NA	NA
TRST-14-f-33235-2	Kudu	2014-08-20 06:00:00	2014	232	-18.93139	34.33838	NA	NA
TRST-14-f-33235-2	Kudu	2014-08-20 07:01:00	2014	232	-18.9315	34.33665	NA	NA
TRST-14-f-33235-2	Kudu	2014-08-20 08:00:00	2014	232	-18.93169	34.33427	NA	NA
TRST-14-f-33235-2	Kudu	2014-08-20 09:00:00	2014	232	-18.93183	34.33396	NA	NA
TRST-14-f-33235-2	Kudu	2014-08-20 10:01:00	2014	232	-18.9321	34.33352	NA	NA
TRST-14-f-33235-2	Kudu	2014-08-20 11:00:00	2014	232	-18.93216	34.33348	NA	NA
TRST-14-f-33235-2	Kudu	2014-08-20 12:00:00	2014	232	-18.93267	34.33338	NA	NA
TRST-14-f-33235-2	Kudu	2014-08-20 13:00:00	2014	232	-18.93515	34.33327	NA	NA
TRST-14-f-33235-2	Kudu	2014-08-20 14:00:00	2014	232	-18.93571	34.33272	NA	NA
TRST-14-f-33235-2	Kudu	2014-08-20 15:00:00	2014	232	-18.93424	34.33248	NA	NA
TRST-14-f-33235-2	Kudu	2014-08-20 16:01:00	2014	232	-18.93059	34.3374	NA	NA
TRST-14-f-33235-2	Kudu	2014-08-20 17:01:00	2014	232	-18.93076	34.3381	NA	NA
TRST-14-f-33235-2	Kudu	2014-08-20 18:00:00	2014	232	-18.93092	34.3382	NA	NA
TRST-14-f-33235-2	Kudu	2014-08-20 19:01:00	2014	232	-18.93092	34.338	NA	NA
TRST-14-f-33235-2	Kudu	2014-08-20 20:00:00	2014	232	-18.93077	34.33826	NA	NA
TRST-14-f-33235-2	Kudu	2014-08-20 21:00:00	2014	232	-18.93035	34.33869	NA	NA
TRST-14-f-33235-2	Kudu	2014-08-20 22:00:00	2014	232	-18.93091	34.33809	NA	NA
TRST-14-f-33235-2	Kudu	2014-08-20 23:00:00	2014	232	-18.93097	34.33798	NA	NA
TRST-14-f-33235-2	Kudu	2014-08-21 01:00:00	2014	233	-18.93091	34.33803	NA	NA
TRST-14-f-33235-2	Kudu	2014-08-21 02:02:00	2014	233	-18.93089	34.338	NA	NA
TRST-14-f-33235-2	Kudu	2014-08-21 03:00:00	2014	233	-18.93088	34.3378	NA	NA
TRST-14-f-33235-2	Kudu	2014-08-21 04:00:00	2014	233	-18.93343	34.33434	NA	NA
TRST-14-f-33235-2	Kudu	2014-08-21 05:00:00	2014	233	-18.93416	34.33056	NA	NA
TRST-14-f-33235-2	Kudu	2014-08-21 06:00:00	2014	233	-18.93693	34.32683	NA	NA
TRST-14-f-33235-2	Kudu	2014-08-21 07:00:00	2014	233	-18.93562	34.32259	NA	NA
TRST-14-f-33235-2	Kudu	2014-08-21 08:00:00	2014	233	-18.93576	34.32241	NA	NA
TRST-14-f-33235-2	Kudu	2014-08-21 09:00:00	2014	233	-18.93579	34.3226	NA	NA
TRST-14-f-33235-2	Kudu	2014-08-21 10:01:00	2014	233	-18.9351	34.32221	NA	NA
TRST-14-f-33235-2	Kudu	2014-08-21 11:00:00	2014	233	-18.93468	34.32204	NA	NA
TRST-14-f-33235-2	Kudu	2014-08-21 12:00:00	2014	233	-18.93466	34.32206	NA	NA
TRST-14-f-33235-2	Kudu	2014-08-21 13:00:00	2014	233	-18.93543	34.32162	NA	NA
TRST-14-f-33235-2	Kudu	2014-08-21 14:00:00	2014	233	-18.93529	34.32162	NA	NA
TRST-14-f-33235-2	Kudu	2014-08-21 15:00:00	2014	233	-18.93248	34.31788	NA	NA
TRST-14-f-33235-2	Kudu	2014-08-21 16:01:00	2014	233	-18.93248	34.31787	NA	NA
TRST-14-f-33235-2	Kudu	2014-08-21 17:01:00	2014	233	-18.93311	34.31912	NA	NA
TRST-14-f-33235-2	Kudu	2014-08-21 18:00:00	2014	233	-18.93349	34.31869	NA	NA
TRST-14-f-33235-2	Kudu	2014-08-21 19:00:00	2014	233	-18.93403	34.31853	NA	NA
TRST-14-f-33235-2	Kudu	2014-08-21 20:00:00	2014	233	-18.93421	34.31817	NA	NA
TRST-14-f-33235-2	Kudu	2014-08-21 21:00:00	2014	233	-18.93404	34.31822	NA	NA
TRST-14-f-33235-2	Kudu	2014-08-21 22:01:00	2014	233	-18.934	34.31826	NA	NA
TRST-14-f-33235-2	Kudu	2014-08-21 23:00:00	2014	233	-18.93396	34.31828	NA	NA
TRST-14-f-33235-2	Kudu	2014-08-22 01:00:00	2014	234	-18.93443	34.31834	NA	NA
TRST-14-f-33235-2	Kudu	2014-08-22 02:00:00	2014	234	-18.93358	34.3188	NA	NA
TRST-14-f-33235-2	Kudu	2014-08-22 03:00:00	2014	234	-18.93364	34.31893	NA	NA
TRST-14-f-33235-2	Kudu	2014-08-22 04:00:00	2014	234	-18.93293	34.31884	NA	NA
TRST-14-f-33235-2	Kudu	2014-08-22 05:01:00	2014	234	-18.93192	34.31875	NA	NA
TRST-14-f-33235-2	Kudu	2014-08-22 06:00:00	2014	234	-18.93112	34.31883	NA	NA
TRST-14-f-33235-2	Kudu	2014-08-22 07:00:00	2014	234	-18.93095	34.31916	NA	NA
TRST-14-f-33235-2	Kudu	2014-08-22 08:01:00	2014	234	-18.92887	34.32148	NA	NA
TRST-14-f-33235-2	Kudu	2014-08-22 09:00:00	2014	234	-18.92623	34.3225	NA	NA
TRST-14-f-33235-2	Kudu	2014-08-22 10:01:00	2014	234	-18.9261	34.32264	NA	NA
TRST-14-f-33235-2	Kudu	2014-08-22 11:00:00	2014	234	-18.92625	34.32255	NA	NA
TRST-14-f-33235-2	Kudu	2014-08-22 12:00:00	2014	234	-18.92662	34.32211	NA	NA
TRST-14-f-33235-2	Kudu	2014-08-22 13:00:00	2014	234	-18.92661	34.32196	NA	NA
TRST-14-f-33235-2	Kudu	2014-08-22 14:00:00	2014	234	-18.9271	34.32184	NA	NA
TRST-14-f-33235-2	Kudu	2014-08-22 15:00:00	2014	234	-18.92807	34.32226	NA	NA
TRST-14-f-33235-2	Kudu	2014-08-22 16:01:00	2014	234	-18.92862	34.32138	NA	NA
TRST-14-f-33235-2	Kudu	2014-08-22 17:00:00	2014	234	-18.92819	34.3211	NA	NA
TRST-14-f-33235-2	Kudu	2014-08-22 18:00:00	2014	234	-18.92756	34.32098	NA	NA
TRST-14-f-33235-2	Kudu	2014-08-22 19:00:00	2014	234	-18.92659	34.32066	NA	NA
TRST-14-f-33235-2	Kudu	2014-08-22 20:00:00	2014	234	-18.92675	34.32069	NA	NA
TRST-14-f-33235-2	Kudu	2014-08-22 21:00:00	2014	234	-18.92697	34.3204	NA	NA
TRST-14-f-33235-2	Kudu	2014-08-22 22:00:00	2014	234	-18.92672	34.32033	NA	NA
TRST-14-f-33235-2	Kudu	2014-08-22 23:00:00	2014	234	-18.92757	34.32278	NA	NA
TRST-14-f-33235-2	Kudu	2014-08-23 01:01:00	2014	235	-18.92757	34.32277	NA	NA
TRST-14-f-33235-2	Kudu	2014-08-23 02:01:00	2014	235	-18.92765	34.32286	NA	NA
TRST-14-f-33235-2	Kudu	2014-08-23 03:00:00	2014	235	-18.92687	34.32105	NA	NA
TRST-14-f-33235-2	Kudu	2014-08-23 04:00:00	2014	235	-18.92705	34.32226	NA	NA
TRST-14-f-33235-2	Kudu	2014-08-23 05:01:00	2014	235	-18.92842	34.32225	NA	NA
TRST-14-f-33235-2	Kudu	2014-08-23 06:00:00	2014	235	-18.92888	34.32246	NA	NA
TRST-14-f-33235-2	Kudu	2014-08-23 07:00:00	2014	235	-18.92899	34.32229	NA	NA
TRST-14-f-33235-2	Kudu	2014-08-23 08:02:00	2014	235	-18.93002	34.32283	NA	NA
TRST-14-f-33235-2	Kudu	2014-08-23 09:00:00	2014	235	-18.93163	34.32336	NA	NA
TRST-14-f-33235-2	Kudu	2014-08-23 10:00:00	2014	235	-18.93168	34.32382	NA	NA
TRST-14-f-33235-2	Kudu	2014-08-23 11:00:00	2014	235	-18.93464	34.32477	NA	NA
TRST-14-f-33235-2	Kudu	2014-08-23 12:00:00	2014	235	-18.93505	34.32605	NA	NA
TRST-14-f-33235-2	Kudu	2014-08-23 13:00:00	2014	235	-18.93505	34.32669	NA	NA
TRST-14-f-33235-2	Kudu	2014-08-23 14:00:00	2014	235	-18.93507	34.3276	NA	NA
TRST-14-f-33235-2	Kudu	2014-08-23 15:00:00	2014	235	-18.93422	34.32823	NA	NA
TRST-14-f-33235-2	Kudu	2014-08-23 16:00:00	2014	235	-18.93213	34.32691	NA	NA
TRST-14-f-33235-2	Kudu	2014-08-23 17:00:00	2014	235	-18.93212	34.32771	NA	NA
TRST-14-f-33235-2	Kudu	2014-08-23 18:00:00	2014	235	-18.93208	34.32757	NA	NA
TRST-14-f-33235-2	Kudu	2014-08-23 19:00:00	2014	235	-18.93194	34.32663	NA	NA
TRST-14-f-33235-2	Kudu	2014-08-23 20:00:00	2014	235	-18.93152	34.32664	NA	NA
TRST-14-f-33235-2	Kudu	2014-08-23 21:00:00	2014	235	-18.93144	34.32671	NA	NA
TRST-14-f-33235-2	Kudu	2014-08-23 22:00:00	2014	235	-18.93145	34.32669	NA	NA
TRST-14-f-33235-2	Kudu	2014-08-23 23:00:00	2014	235	-18.93158	34.32789	NA	NA
TRST-14-f-33235-2	Kudu	2014-08-24 01:00:00	2014	236	-18.93097	34.32839	NA	NA
TRST-14-f-33235-2	Kudu	2014-08-24 02:00:00	2014	236	-18.93097	34.32839	NA	NA
TRST-14-f-33235-2	Kudu	2014-08-24 03:00:00	2014	236	-18.93093	34.32795	NA	NA
TRST-14-f-33235-2	Kudu	2014-08-24 04:00:00	2014	236	-18.93013	34.32783	NA	NA
TRST-14-f-33235-2	Kudu	2014-08-24 05:00:00	2014	236	-18.9273	34.33048	NA	NA
TRST-14-f-33235-2	Kudu	2014-08-24 06:00:00	2014	236	-18.92632	34.3304	NA	NA
TRST-14-f-33235-2	Kudu	2014-08-24 07:00:00	2014	236	-18.92563	34.33076	NA	NA
TRST-14-f-33235-2	Kudu	2014-08-24 08:00:00	2014	236	-18.92539	34.33114	NA	NA
TRST-14-f-33235-2	Kudu	2014-08-24 09:00:00	2014	236	-18.92308	34.33195	NA	NA
TRST-14-f-33235-2	Kudu	2014-08-24 10:00:00	2014	236	-18.9227	34.33167	NA	NA
TRST-14-f-33235-2	Kudu	2014-08-24 11:00:00	2014	236	-18.92312	34.33161	NA	NA
TRST-14-f-33235-2	Kudu	2014-08-24 12:01:00	2014	236	-18.92299	34.33159	NA	NA
TRST-14-f-33235-2	Kudu	2014-08-24 13:00:00	2014	236	-18.92326	34.33246	NA	NA
TRST-14-f-33235-2	Kudu	2014-08-24 14:00:00	2014	236	-18.92425	34.33552	NA	NA
TRST-14-f-33235-2	Kudu	2014-08-24 15:00:00	2014	236	-18.92418	34.33649	NA	NA
TRST-14-f-33235-2	Kudu	2014-08-24 16:00:00	2014	236	-18.92435	34.33698	NA	NA
TRST-14-f-33235-2	Kudu	2014-08-24 17:00:00	2014	236	-18.92498	34.33301	NA	NA
TRST-14-f-33235-2	Kudu	2014-08-24 18:00:00	2014	236	-18.92491	34.33256	NA	NA
TRST-14-f-33235-2	Kudu	2014-08-24 19:00:00	2014	236	-18.92481	34.33241	NA	NA
TRST-14-f-33235-2	Kudu	2014-08-24 20:00:00	2014	236	-18.92487	34.33172	NA	NA
TRST-14-f-33235-2	Kudu	2014-08-24 21:00:00	2014	236	-18.92475	34.33181	NA	NA
TRST-14-f-33235-2	Kudu	2014-08-24 22:01:00	2014	236	-18.92474	34.33188	NA	NA
TRST-14-f-33235-2	Kudu	2014-08-24 23:00:00	2014	236	-18.92451	34.33191	NA	NA
TRST-14-f-33235-2	Kudu	2014-08-25 01:00:00	2014	237	-18.92476	34.33186	NA	NA
TRST-14-f-33235-2	Kudu	2014-08-25 02:00:00	2014	237	-18.92473	34.33185	NA	NA
TRST-14-f-33235-2	Kudu	2014-08-25 03:01:00	2014	237	-18.92494	34.33159	NA	NA
TRST-14-f-33235-2	Kudu	2014-08-25 04:00:00	2014	237	-18.92573	34.32944	NA	NA
TRST-14-f-33235-2	Kudu	2014-08-25 05:00:00	2014	237	-18.92568	34.32881	NA	NA
TRST-14-f-33235-2	Kudu	2014-08-25 06:00:00	2014	237	-18.92579	34.32924	NA	NA
TRST-14-f-33235-2	Kudu	2014-08-25 07:00:00	2014	237	-18.92557	34.32954	NA	NA
TRST-14-f-33235-2	Kudu	2014-08-25 08:00:00	2014	237	-18.92546	34.32965	NA	NA
TRST-14-f-33235-2	Kudu	2014-08-25 09:00:00	2014	237	-18.9255	34.32941	NA	NA
TRST-14-f-33235-2	Kudu	2014-08-25 10:00:00	2014	237	-18.9255	34.32943	NA	NA
TRST-14-f-33235-2	Kudu	2014-08-25 11:00:00	2014	237	-18.92551	34.32937	NA	NA
TRST-14-f-33235-2	Kudu	2014-08-25 12:00:00	2014	237	-18.92556	34.32815	NA	NA
TRST-14-f-33235-2	Kudu	2014-08-25 13:00:00	2014	237	-18.92547	34.32821	NA	NA
TRST-14-f-33235-2	Kudu	2014-08-25 14:00:00	2014	237	-18.92546	34.32824	NA	NA
TRST-14-f-33235-2	Kudu	2014-08-25 15:00:00	2014	237	-18.92507	34.32897	NA	NA
TRST-14-f-33235-2	Kudu	2014-08-25 16:02:00	2014	237	-18.92483	34.32832	NA	NA
TRST-14-f-33235-2	Kudu	2014-08-25 17:01:00	2014	237	-18.92445	34.32724	NA	NA
TRST-14-f-33235-2	Kudu	2014-08-25 18:00:00	2014	237	-18.92436	34.32729	NA	NA
TRST-14-f-33235-2	Kudu	2014-08-25 19:01:00	2014	237	-18.92463	34.32651	NA	NA
TRST-14-f-33235-2	Kudu	2014-08-25 20:01:00	2014	237	-18.92475	34.32567	NA	NA
TRST-14-f-33235-2	Kudu	2014-08-25 21:01:00	2014	237	-18.92409	34.32523	NA	NA
TRST-14-f-33235-2	Kudu	2014-08-25 22:00:00	2014	237	-18.92413	34.32523	NA	NA
TRST-14-f-33235-2	Kudu	2014-08-25 23:01:00	2014	237	-18.925	34.32465	NA	NA
TRST-14-f-33235-2	Kudu	2014-08-26 00:01:00	2014	238	-18.92559	34.32533	NA	NA
TRST-14-f-33235-2	Kudu	2014-08-26 01:00:00	2014	238	-18.92441	34.32628	NA	NA
TRST-14-f-33235-2	Kudu	2014-08-26 02:00:00	2014	238	-18.92434	34.3263	NA	NA
TRST-14-f-33235-2	Kudu	2014-08-26 03:00:00	2014	238	-18.9243	34.32635	NA	NA
TRST-14-f-33235-2	Kudu	2014-08-26 04:00:00	2014	238	-18.92355	34.32622	NA	NA
TRST-14-f-33235-2	Kudu	2014-08-26 05:00:00	2014	238	-18.92107	34.32732	NA	NA
TRST-14-f-33235-2	Kudu	2014-08-26 06:00:00	2014	238	-18.92159	34.32936	NA	NA
TRST-14-f-33235-2	Kudu	2014-08-26 07:00:00	2014	238	-18.92239	34.3306	NA	NA
TRST-14-f-33235-2	Kudu	2014-08-26 08:00:00	2014	238	-18.92166	34.33182	NA	NA
TRST-14-f-33235-2	Kudu	2014-08-26 09:00:00	2014	238	-18.92122	34.33211	NA	NA
TRST-14-f-33235-2	Kudu	2014-08-26 10:01:00	2014	238	-18.92092	34.33366	NA	NA
TRST-14-f-33235-2	Kudu	2014-08-26 11:00:00	2014	238	-18.92183	34.33568	NA	NA
TRST-14-f-33235-2	Kudu	2014-08-26 12:00:00	2014	238	-18.92158	34.34104	NA	NA
TRST-14-f-33235-2	Kudu	2014-08-26 13:00:00	2014	238	-18.92277	34.34223	NA	NA
TRST-14-f-33235-2	Kudu	2014-08-26 14:00:00	2014	238	-18.92282	34.34225	NA	NA
TRST-14-f-33235-2	Kudu	2014-08-26 15:00:00	2014	238	-18.92416	34.34348	NA	NA
TRST-14-f-33235-2	Kudu	2014-08-26 16:01:00	2014	238	-18.92391	34.34374	NA	NA
TRST-14-f-33235-2	Kudu	2014-08-26 17:00:00	2014	238	-18.92379	34.34348	NA	NA
TRST-14-f-33235-2	Kudu	2014-08-26 18:00:00	2014	238	-18.92381	34.34354	NA	NA
TRST-14-f-33235-2	Kudu	2014-08-26 19:01:00	2014	238	-18.92382	34.34323	NA	NA
TRST-14-f-33235-2	Kudu	2014-08-26 20:00:00	2014	238	-18.92418	34.343	NA	NA
TRST-14-f-33235-2	Kudu	2014-08-26 21:00:00	2014	238	-18.92403	34.34298	NA	NA
TRST-14-f-33235-2	Kudu	2014-08-26 22:00:00	2014	238	-18.92393	34.34309	NA	NA
TRST-14-f-33235-2	Kudu	2014-08-26 23:00:00	2014	238	-18.92376	34.34299	NA	NA
TRST-14-f-33235-2	Kudu	2014-08-27 01:01:00	2014	239	-18.92363	34.34267	NA	NA
TRST-14-f-33235-2	Kudu	2014-08-27 02:01:00	2014	239	-18.92397	34.34053	NA	NA
TRST-14-f-33235-2	Kudu	2014-08-27 03:00:00	2014	239	-18.92453	34.33168	NA	NA
TRST-14-f-33235-2	Kudu	2014-08-27 04:00:00	2014	239	-18.92478	34.33094	NA	NA
TRST-14-f-33235-2	Kudu	2014-08-27 05:01:00	2014	239	-18.92553	34.3305	NA	NA
TRST-14-f-33235-2	Kudu	2014-08-27 06:00:00	2014	239	-18.92591	34.32956	NA	NA
TRST-14-f-33235-2	Kudu	2014-08-27 07:01:00	2014	239	-18.92709	34.33007	NA	NA
TRST-14-f-33235-2	Kudu	2014-08-27 08:00:00	2014	239	-18.92695	34.32997	NA	NA
TRST-14-f-33235-2	Kudu	2014-08-27 09:00:00	2014	239	-18.92722	34.32915	NA	NA
TRST-14-f-33235-2	Kudu	2014-08-27 10:00:00	2014	239	-18.92724	34.32923	NA	NA
TRST-14-f-33235-2	Kudu	2014-08-27 11:00:00	2014	239	-18.9285	34.32883	NA	NA
TRST-14-f-33235-2	Kudu	2014-08-27 12:00:00	2014	239	-18.93318	34.33074	NA	NA
TRST-14-f-33235-2	Kudu	2014-08-27 13:00:00	2014	239	-18.93331	34.33068	NA	NA
TRST-14-f-33235-2	Kudu	2014-08-27 14:00:00	2014	239	-18.93442	34.32992	NA	NA
TRST-14-f-33235-2	Kudu	2014-08-27 15:00:00	2014	239	-18.93426	34.32899	NA	NA
TRST-14-f-33235-2	Kudu	2014-08-27 16:00:00	2014	239	-18.93154	34.32901	NA	NA
TRST-14-f-33235-2	Kudu	2014-08-27 17:00:00	2014	239	-18.931	34.32884	NA	NA
TRST-14-f-33235-2	Kudu	2014-08-27 18:00:00	2014	239	-18.93084	34.32875	NA	NA
TRST-14-f-33235-2	Kudu	2014-08-27 19:00:00	2014	239	-18.93077	34.32873	NA	NA
TRST-14-f-33235-2	Kudu	2014-08-27 20:00:00	2014	239	-18.93081	34.32859	NA	NA
TRST-14-f-33235-2	Kudu	2014-08-27 21:00:00	2014	239	-18.9312	34.32821	NA	NA
TRST-14-f-33235-2	Kudu	2014-08-27 22:00:00	2014	239	-18.93096	34.32833	NA	NA
TRST-14-f-33235-2	Kudu	2014-08-27 23:00:00	2014	239	-18.93099	34.32833	NA	NA
TRST-14-f-33235-2	Kudu	2014-08-28 01:00:00	2014	240	-18.93096	34.32849	NA	NA
TRST-14-f-33235-2	Kudu	2014-08-28 02:00:00	2014	240	-18.93095	34.32845	NA	NA
TRST-14-f-33235-2	Kudu	2014-08-28 03:00:00	2014	240	-18.93115	34.32876	NA	NA
TRST-14-f-33235-2	Kudu	2014-08-28 04:00:00	2014	240	-18.92892	34.32923	NA	NA
TRST-14-f-33235-2	Kudu	2014-08-28 05:00:00	2014	240	-18.9277	34.32955	NA	NA
TRST-14-f-33235-2	Kudu	2014-08-28 06:00:00	2014	240	-18.92709	34.3311	NA	NA
TRST-14-f-33235-2	Kudu	2014-08-28 07:01:00	2014	240	-18.92657	34.33192	NA	NA
TRST-14-f-33235-2	Kudu	2014-08-28 08:02:00	2014	240	-18.92602	34.33317	NA	NA
TRST-14-f-33235-2	Kudu	2014-08-28 09:00:00	2014	240	-18.92542	34.3357	NA	NA
TRST-14-f-33235-2	Kudu	2014-08-28 10:00:00	2014	240	-18.92581	34.33679	NA	NA
TRST-14-f-33235-2	Kudu	2014-08-28 11:01:00	2014	240	-18.92544	34.33665	NA	NA
TRST-14-f-33235-2	Kudu	2014-08-28 12:00:00	2014	240	-18.92545	34.33687	NA	NA
TRST-14-f-33235-2	Kudu	2014-08-28 13:00:00	2014	240	-18.92525	34.33658	NA	NA
TRST-14-f-33235-2	Kudu	2014-08-28 14:00:00	2014	240	-18.92363	34.33594	NA	NA
TRST-14-f-33235-2	Kudu	2014-08-28 15:01:00	2014	240	-18.92346	34.33556	NA	NA
TRST-14-f-33235-2	Kudu	2014-08-28 16:00:00	2014	240	-18.9239	34.33404	NA	NA
TRST-14-f-33235-2	Kudu	2014-08-28 17:00:00	2014	240	-18.92397	34.33388	NA	NA
TRST-14-f-33235-2	Kudu	2014-08-28 18:00:00	2014	240	-18.92391	34.33393	NA	NA
TRST-14-f-33235-2	Kudu	2014-08-28 19:00:00	2014	240	-18.9242	34.333	NA	NA
TRST-14-f-33235-2	Kudu	2014-08-28 20:00:00	2014	240	-18.92444	34.33192	NA	NA
TRST-14-f-33235-2	Kudu	2014-08-28 21:00:00	2014	240	-18.92449	34.33202	NA	NA
TRST-14-f-33235-2	Kudu	2014-08-28 22:00:00	2014	240	-18.92378	34.33274	NA	NA
TRST-14-f-33235-2	Kudu	2014-08-28 23:00:00	2014	240	-18.92465	34.33241	NA	NA
TRST-14-f-33235-2	Kudu	2014-08-29 00:01:00	2014	241	-18.92484	34.33105	NA	NA
TRST-14-f-33235-2	Kudu	2014-08-29 01:00:00	2014	241	-18.92475	34.33111	NA	NA
TRST-14-f-33235-2	Kudu	2014-08-29 02:00:00	2014	241	-18.92486	34.33098	NA	NA
TRST-14-f-33235-2	Kudu	2014-08-29 03:00:00	2014	241	-18.92468	34.33093	NA	NA
TRST-14-f-33235-2	Kudu	2014-08-29 04:00:00	2014	241	-18.92589	34.33149	NA	NA
TRST-14-f-33235-2	Kudu	2014-08-29 05:01:00	2014	241	-18.9264	34.33176	NA	NA
TRST-14-f-33235-2	Kudu	2014-08-29 06:00:00	2014	241	-18.92598	34.33172	NA	NA
TRST-14-f-33235-2	Kudu	2014-08-29 07:00:00	2014	241	-18.92599	34.33165	NA	NA
TRST-14-f-33235-2	Kudu	2014-08-29 08:01:00	2014	241	-18.92531	34.3312	NA	NA
TRST-14-f-33235-2	Kudu	2014-08-29 09:00:00	2014	241	-18.92566	34.33093	NA	NA
TRST-14-f-33235-2	Kudu	2014-08-29 10:00:00	2014	241	-18.92543	34.33025	NA	NA
TRST-14-f-33235-2	Kudu	2014-08-29 11:00:00	2014	241	-18.92725	34.33023	NA	NA
TRST-14-f-33235-2	Kudu	2014-08-29 12:00:00	2014	241	-18.92726	34.32985	NA	NA
TRST-14-f-33235-2	Kudu	2014-08-29 13:00:00	2014	241	-18.92722	34.32922	NA	NA
TRST-14-f-33235-2	Kudu	2014-08-29 14:00:00	2014	241	-18.92729	34.32928	NA	NA
TRST-14-f-33235-2	Kudu	2014-08-29 15:00:00	2014	241	-18.92815	34.32827	NA	NA
TRST-14-f-33235-2	Kudu	2014-08-29 16:01:00	2014	241	-18.92945	34.3279	NA	NA
TRST-14-f-33235-2	Kudu	2014-08-29 17:01:00	2014	241	-18.93176	34.32625	NA	NA
TRST-14-f-33235-2	Kudu	2014-08-29 18:01:00	2014	241	-18.93198	34.32592	NA	NA
TRST-14-f-33235-2	Kudu	2014-08-29 19:00:00	2014	241	-18.93187	34.32595	NA	NA
TRST-14-f-33235-2	Kudu	2014-08-29 20:00:00	2014	241	-18.93236	34.32542	NA	NA
TRST-14-f-33235-2	Kudu	2014-08-29 21:01:00	2014	241	-18.93315	34.32498	NA	NA
TRST-14-f-33235-2	Kudu	2014-08-29 22:00:00	2014	241	-18.93354	34.32449	NA	NA
TRST-14-f-33235-2	Kudu	2014-08-29 23:00:00	2014	241	-18.93344	34.32456	NA	NA
TRST-14-f-33235-2	Kudu	2014-08-30 01:02:00	2014	242	-18.93408	34.32306	NA	NA
TRST-14-f-33235-2	Kudu	2014-08-30 02:00:00	2014	242	-18.93463	34.32327	NA	NA
TRST-14-f-33235-2	Kudu	2014-08-30 03:00:00	2014	242	-18.93467	34.32322	NA	NA
TRST-14-f-33235-2	Kudu	2014-08-30 04:00:00	2014	242	-18.93533	34.3245	NA	NA
TRST-14-f-33235-2	Kudu	2014-08-30 05:00:00	2014	242	-18.93559	34.32506	NA	NA
TRST-14-f-33235-2	Kudu	2014-08-30 06:00:00	2014	242	-18.93711	34.32205	NA	NA
TRST-14-f-33235-2	Kudu	2014-08-30 07:00:00	2014	242	-18.93726	34.32074	NA	NA
TRST-14-f-33235-2	Kudu	2014-08-30 08:00:00	2014	242	-18.93719	34.32047	NA	NA
TRST-14-f-33235-2	Kudu	2014-08-30 09:00:00	2014	242	-18.93781	34.32003	NA	NA
TRST-14-f-33235-2	Kudu	2014-08-30 10:01:00	2014	242	-18.93909	34.32073	NA	NA
TRST-14-f-33235-2	Kudu	2014-08-30 11:00:00	2014	242	-18.93891	34.32102	NA	NA
TRST-14-f-33235-2	Kudu	2014-08-30 12:00:00	2014	242	-18.93916	34.32132	NA	NA
TRST-14-f-33235-2	Kudu	2014-08-30 13:00:00	2014	242	-18.93894	34.32276	NA	NA
TRST-14-f-33235-2	Kudu	2014-08-30 14:00:00	2014	242	-18.9387	34.3228	NA	NA
TRST-14-f-33235-2	Kudu	2014-08-30 15:00:00	2014	242	-18.93794	34.32289	NA	NA
TRST-14-f-33235-2	Kudu	2014-08-30 16:00:00	2014	242	-18.93788	34.32107	NA	NA
TRST-14-f-33235-2	Kudu	2014-08-30 17:01:00	2014	242	-18.94041	34.31967	NA	NA
TRST-14-f-33235-2	Kudu	2014-08-30 18:00:00	2014	242	-18.93963	34.31858	NA	NA
TRST-14-f-33235-2	Kudu	2014-08-30 19:00:00	2014	242	-18.93905	34.31885	NA	NA
TRST-14-f-33235-2	Kudu	2014-08-30 20:00:00	2014	242	-18.93914	34.31862	NA	NA
TRST-14-f-33235-2	Kudu	2014-08-30 21:00:00	2014	242	-18.93915	34.31894	NA	NA
TRST-14-f-33235-2	Kudu	2014-08-30 22:01:00	2014	242	-18.93929	34.31922	NA	NA
TRST-14-f-33235-2	Kudu	2014-08-30 23:00:00	2014	242	-18.93985	34.31862	NA	NA
TRST-14-f-33235-2	Kudu	2014-08-31 01:01:00	2014	243	-18.93693	34.32016	NA	NA
TRST-14-f-33235-2	Kudu	2014-08-31 02:00:00	2014	243	-18.9369	34.32025	NA	NA
TRST-14-f-33235-2	Kudu	2014-08-31 03:00:00	2014	243	-18.93689	34.32017	NA	NA
TRST-14-f-33235-2	Kudu	2014-08-31 04:02:00	2014	243	-18.93696	34.3193	NA	NA
TRST-14-f-33235-2	Kudu	2014-08-31 05:00:00	2014	243	-18.93592	34.31867	NA	NA
TRST-14-f-33235-2	Kudu	2014-08-31 06:00:00	2014	243	-18.93799	34.3193	NA	NA
TRST-14-f-33235-2	Kudu	2014-08-31 07:01:00	2014	243	-18.93988	34.3206	NA	NA
TRST-14-f-33235-2	Kudu	2014-08-31 08:00:00	2014	243	-18.93986	34.3202	NA	NA
TRST-14-f-33235-2	Kudu	2014-08-31 09:00:00	2014	243	-18.94066	34.32014	NA	NA
TRST-14-f-33235-2	Kudu	2014-08-31 10:00:00	2014	243	-18.94014	34.32156	NA	NA
TRST-14-f-33235-2	Kudu	2014-08-31 11:00:00	2014	243	-18.93764	34.32236	NA	NA
TRST-14-f-33235-2	Kudu	2014-08-31 12:00:00	2014	243	-18.93894	34.32385	NA	NA
TRST-14-f-33235-2	Kudu	2014-08-31 13:00:00	2014	243	-18.93565	34.32848	NA	NA
TRST-14-f-33235-2	Kudu	2014-08-31 14:00:00	2014	243	-18.9349	34.32986	NA	NA
TRST-14-f-33235-2	Kudu	2014-08-31 15:00:00	2014	243	-18.93462	34.33078	NA	NA
TRST-14-f-33235-2	Kudu	2014-08-31 16:00:00	2014	243	-18.9317	34.33156	NA	NA
TRST-14-f-33235-2	Kudu	2014-08-31 17:02:00	2014	243	-18.92791	34.33749	NA	NA
TRST-14-f-33235-2	Kudu	2014-08-31 18:01:00	2014	243	-18.92777	34.33781	NA	NA
TRST-14-f-33235-2	Kudu	2014-08-31 19:00:00	2014	243	-18.92765	34.33794	NA	NA
TRST-14-f-33235-2	Kudu	2014-08-31 20:01:00	2014	243	-18.92786	34.33777	NA	NA
TRST-14-f-33235-2	Kudu	2014-08-31 21:00:00	2014	243	-18.92784	34.33787	NA	NA
TRST-14-f-33235-2	Kudu	2014-08-31 22:01:00	2014	243	-18.92889	34.33883	NA	NA
TRST-14-f-33235-2	Kudu	2014-08-31 23:00:00	2014	243	-18.93027	34.33729	NA	NA
TRST-14-f-33235-2	Kudu	2014-09-01 01:00:00	2014	244	-18.93035	34.33732	NA	NA
TRST-14-f-33235-2	Kudu	2014-09-01 02:00:00	2014	244	-18.93017	34.33732	NA	NA
TRST-14-f-33235-2	Kudu	2014-09-01 03:00:00	2014	244	-18.93164	34.33658	NA	NA
TRST-14-f-33235-2	Kudu	2014-09-01 04:00:00	2014	244	-18.93234	34.33596	NA	NA
TRST-14-f-33235-2	Kudu	2014-09-01 05:01:00	2014	244	-18.93142	34.33862	NA	NA
TRST-14-f-33235-2	Kudu	2014-09-01 06:00:00	2014	244	-18.93199	34.33905	NA	NA
TRST-14-f-33235-2	Kudu	2014-09-01 07:00:00	2014	244	-18.93196	34.33914	NA	NA
TRST-14-f-33235-2	Kudu	2014-09-01 08:00:00	2014	244	-18.93297	34.34024	NA	NA
TRST-14-f-33235-2	Kudu	2014-09-01 09:01:00	2014	244	-18.93291	34.34033	NA	NA
TRST-14-f-33235-2	Kudu	2014-09-01 10:00:00	2014	244	-18.93298	34.34018	NA	NA
TRST-14-f-33235-2	Kudu	2014-09-01 11:01:00	2014	244	-18.93741	34.33713	NA	NA
TRST-14-f-33235-2	Kudu	2014-09-01 12:00:00	2014	244	-18.93832	34.34022	NA	NA
TRST-14-f-33235-2	Kudu	2014-09-01 13:01:00	2014	244	-18.93669	34.34107	NA	NA
TRST-14-f-33235-2	Kudu	2014-09-01 14:01:00	2014	244	-18.93695	34.34221	NA	NA
TRST-14-f-33235-2	Kudu	2014-09-01 15:00:00	2014	244	-18.93587	34.34266	NA	NA
TRST-14-f-33235-2	Kudu	2014-09-01 16:00:00	2014	244	-18.93165	34.343	NA	NA
TRST-14-f-33235-2	Kudu	2014-09-01 17:00:00	2014	244	-18.9289	34.34312	NA	NA
TRST-14-f-33235-2	Kudu	2014-09-01 18:02:00	2014	244	-18.92896	34.34252	NA	NA
TRST-14-f-33235-2	Kudu	2014-09-01 19:00:00	2014	244	-18.92889	34.34236	NA	NA
TRST-14-f-33235-2	Kudu	2014-09-01 20:00:00	2014	244	-18.92891	34.34244	NA	NA
TRST-14-f-33235-2	Kudu	2014-09-01 21:00:00	2014	244	-18.92876	34.34312	NA	NA
TRST-14-f-33235-2	Kudu	2014-09-01 22:00:00	2014	244	-18.92846	34.34291	NA	NA
TRST-14-f-33235-2	Kudu	2014-09-01 23:00:00	2014	244	-18.928	34.34301	NA	NA
TRST-14-f-33235-2	Kudu	2014-09-02 00:02:00	2014	245	-18.92904	34.34357	NA	NA
TRST-14-f-33235-2	Kudu	2014-09-02 01:02:00	2014	245	-18.9286	34.34345	NA	NA
TRST-14-f-33235-2	Kudu	2014-09-02 02:00:00	2014	245	-18.92852	34.34348	NA	NA
TRST-14-f-33235-2	Kudu	2014-09-02 03:00:00	2014	245	-18.92873	34.34342	NA	NA
TRST-14-f-33235-2	Kudu	2014-09-02 04:02:00	2014	245	-18.92924	34.34694	NA	NA
TRST-14-f-33235-2	Kudu	2014-09-02 05:00:00	2014	245	-18.92866	34.3459	NA	NA
TRST-14-f-33235-2	Kudu	2014-09-02 06:00:00	2014	245	-18.92617	34.34377	NA	NA
TRST-14-f-33235-2	Kudu	2014-09-02 07:00:00	2014	245	-18.92616	34.34384	NA	NA
TRST-14-f-33235-2	Kudu	2014-09-02 08:00:00	2014	245	-18.92795	34.34212	NA	NA
TRST-14-f-33235-2	Kudu	2014-09-02 09:00:00	2014	245	-18.92757	34.34286	NA	NA
TRST-14-f-33235-2	Kudu	2014-09-02 10:00:00	2014	245	-18.92828	34.34576	NA	NA
TRST-14-f-33235-2	Kudu	2014-09-02 11:00:00	2014	245	-18.92852	34.34648	NA	NA
TRST-14-f-33235-2	Kudu	2014-09-02 12:00:00	2014	245	-18.92566	34.34788	NA	NA
TRST-14-f-33235-2	Kudu	2014-09-02 13:00:00	2014	245	-18.92521	34.34803	NA	NA
TRST-14-f-33235-2	Kudu	2014-09-02 14:00:00	2014	245	-18.92505	34.34819	NA	NA
TRST-14-f-33235-2	Kudu	2014-09-02 15:00:00	2014	245	-18.92498	34.34806	NA	NA
TRST-14-f-33235-2	Kudu	2014-09-02 16:00:00	2014	245	-18.9256	34.3488	NA	NA
TRST-14-f-33235-2	Kudu	2014-09-02 17:01:00	2014	245	-18.92663	34.34949	NA	NA
TRST-14-f-33235-2	Kudu	2014-09-02 18:00:00	2014	245	-18.92531	34.34649	NA	NA
TRST-14-f-33235-2	Kudu	2014-09-02 19:00:00	2014	245	-18.92544	34.34638	NA	NA
TRST-14-f-33235-2	Kudu	2014-09-02 20:01:00	2014	245	-18.92446	34.34584	NA	NA
TRST-14-f-33235-2	Kudu	2014-09-02 21:00:00	2014	245	-18.92552	34.34786	NA	NA
TRST-14-f-33235-2	Kudu	2014-09-02 22:01:00	2014	245	-18.92559	34.34822	NA	NA
TRST-14-f-33235-2	Kudu	2014-09-02 23:00:00	2014	245	-18.92556	34.34808	NA	NA
TRST-14-f-33235-2	Kudu	2014-09-03 01:01:00	2014	246	-18.92548	34.34795	NA	NA
TRST-14-f-33235-2	Kudu	2014-09-03 02:01:00	2014	246	-18.92652	34.34743	NA	NA
TRST-14-f-33235-2	Kudu	2014-09-03 03:00:00	2014	246	-18.92616	34.34722	NA	NA
TRST-14-f-33235-2	Kudu	2014-09-03 04:00:00	2014	246	-18.92575	34.34762	NA	NA
TRST-14-f-33235-2	Kudu	2014-09-03 05:00:00	2014	246	-18.92574	34.34773	NA	NA
TRST-14-f-33235-2	Kudu	2014-09-03 06:00:00	2014	246	-18.92578	34.34774	NA	NA
TRST-14-f-33235-2	Kudu	2014-09-03 07:00:00	2014	246	-18.92433	34.34694	NA	NA
TRST-14-f-33235-2	Kudu	2014-09-03 08:00:00	2014	246	-18.92343	34.34703	NA	NA
TRST-14-f-33235-2	Kudu	2014-09-03 09:00:00	2014	246	-18.92466	34.34834	NA	NA
TRST-14-f-33235-2	Kudu	2014-09-03 10:00:00	2014	246	-18.92238	34.35113	NA	NA
TRST-14-f-33235-2	Kudu	2014-09-03 11:00:00	2014	246	-18.92206	34.35095	NA	NA
TRST-14-f-33235-2	Kudu	2014-09-03 12:00:00	2014	246	-18.92204	34.35117	NA	NA
TRST-14-f-33235-2	Kudu	2014-09-03 13:00:00	2014	246	-18.92219	34.35098	NA	NA
TRST-14-f-33235-2	Kudu	2014-09-03 14:00:00	2014	246	-18.92325	34.35271	NA	NA
TRST-14-f-33235-2	Kudu	2014-09-03 15:00:00	2014	246	-18.9208	34.34905	NA	NA
TRST-14-f-33235-2	Kudu	2014-09-03 16:00:00	2014	246	-18.92085	34.34776	NA	NA
TRST-14-f-33235-2	Kudu	2014-09-03 17:00:00	2014	246	-18.92087	34.34754	NA	NA
TRST-14-f-33235-2	Kudu	2014-09-03 18:00:00	2014	246	-18.92086	34.34754	NA	NA
TRST-14-f-33235-2	Kudu	2014-09-03 19:00:00	2014	246	-18.92125	34.34697	NA	NA
TRST-14-f-33235-2	Kudu	2014-09-03 20:00:00	2014	246	-18.92185	34.34598	NA	NA
TRST-14-f-33235-2	Kudu	2014-09-03 21:00:00	2014	246	-18.92273	34.3449	NA	NA
TRST-14-f-33235-2	Kudu	2014-09-03 22:00:00	2014	246	-18.92282	34.34467	NA	NA
TRST-14-f-33235-2	Kudu	2014-09-03 23:00:00	2014	246	-18.91962	34.34257	NA	NA
TRST-14-f-33235-2	Kudu	2014-09-04 01:01:00	2014	247	-18.92384	34.33505	NA	NA
TRST-14-f-33235-2	Kudu	2014-09-04 02:00:00	2014	247	-18.92378	34.3347	NA	NA
TRST-14-f-33235-2	Kudu	2014-09-04 03:00:00	2014	247	-18.92381	34.33465	NA	NA
TRST-14-f-33235-2	Kudu	2014-09-04 04:01:00	2014	247	-18.92387	34.3308	NA	NA
TRST-14-f-33235-2	Kudu	2014-09-04 05:01:00	2014	247	-18.92868	34.32679	NA	NA
TRST-14-f-33235-2	Kudu	2014-09-04 06:01:00	2014	247	-18.93163	34.32556	NA	NA
TRST-14-f-33235-2	Kudu	2014-09-04 07:00:00	2014	247	-18.93594	34.32505	NA	NA
TRST-14-f-33235-2	Kudu	2014-09-04 08:00:00	2014	247	-18.93548	34.32544	NA	NA
TRST-14-f-33235-2	Kudu	2014-09-04 09:00:00	2014	247	-18.93551	34.32563	NA	NA
TRST-14-f-33235-2	Kudu	2014-09-04 10:00:00	2014	247	-18.93541	34.32565	NA	NA
TRST-14-f-33235-2	Kudu	2014-09-04 11:00:00	2014	247	-18.93404	34.32749	NA	NA
TRST-14-f-33235-2	Kudu	2014-09-04 12:01:00	2014	247	-18.93173	34.32703	NA	NA
TRST-14-f-33235-2	Kudu	2014-09-04 13:00:00	2014	247	-18.93166	34.32669	NA	NA
TRST-14-f-33235-2	Kudu	2014-09-04 14:00:00	2014	247	-18.93239	34.32792	NA	NA
TRST-14-f-33235-2	Kudu	2014-09-04 15:00:00	2014	247	-18.93239	34.3281	NA	NA
TRST-14-f-33235-2	Kudu	2014-09-04 16:00:00	2014	247	-18.93238	34.32807	NA	NA
TRST-14-f-33235-2	Kudu	2014-09-04 17:01:00	2014	247	-18.93203	34.32833	NA	NA
TRST-14-f-33235-2	Kudu	2014-09-04 18:00:00	2014	247	-18.9317	34.32989	NA	NA
TRST-14-f-33235-2	Kudu	2014-09-04 19:00:00	2014	247	-18.93216	34.33	NA	NA
TRST-14-f-33235-2	Kudu	2014-09-04 20:00:00	2014	247	-18.93194	34.33005	NA	NA
TRST-14-f-33235-2	Kudu	2014-09-04 21:00:00	2014	247	-18.93187	34.32965	NA	NA
TRST-14-f-33235-2	Kudu	2014-09-04 22:01:00	2014	247	-18.93191	34.32756	NA	NA
TRST-14-f-33235-2	Kudu	2014-09-04 23:00:00	2014	247	-18.93236	34.32619	NA	NA
TRST-14-f-33235-2	Kudu	2014-09-05 01:00:00	2014	248	-18.9316	34.3249	NA	NA
TRST-14-f-33235-2	Kudu	2014-09-05 02:00:00	2014	248	-18.93163	34.3248	NA	NA
TRST-14-f-33235-2	Kudu	2014-09-05 03:01:00	2014	248	-18.93127	34.32579	NA	NA
TRST-14-f-33235-2	Kudu	2014-09-05 04:00:00	2014	248	-18.93027	34.32516	NA	NA
TRST-14-f-33235-2	Kudu	2014-09-05 05:00:00	2014	248	-18.9303	34.32466	NA	NA
TRST-14-f-33235-2	Kudu	2014-09-05 06:01:00	2014	248	-18.93187	34.32649	NA	NA
TRST-14-f-33235-2	Kudu	2014-09-05 07:00:00	2014	248	-18.93643	34.32402	NA	NA
TRST-14-f-33235-2	Kudu	2014-09-05 08:00:00	2014	248	-18.93893	34.32556	NA	NA
TRST-14-f-33235-2	Kudu	2014-09-05 09:01:00	2014	248	-18.93612	34.3245	NA	NA
TRST-14-f-33235-2	Kudu	2014-09-05 10:01:00	2014	248	-18.93596	34.32383	NA	NA
TRST-14-f-33235-2	Kudu	2014-09-05 11:01:00	2014	248	-18.93523	34.32361	NA	NA
TRST-14-f-33235-2	Kudu	2014-09-05 12:01:00	2014	248	-18.93485	34.32185	NA	NA
TRST-14-f-33235-2	Kudu	2014-09-05 13:01:00	2014	248	-18.93312	34.32192	NA	NA
TRST-14-f-33235-2	Kudu	2014-09-05 14:00:00	2014	248	-18.93771	34.32473	NA	NA
TRST-14-f-33235-2	Kudu	2014-09-05 15:01:00	2014	248	-18.93593	34.32382	NA	NA
TRST-14-f-33235-2	Kudu	2014-09-05 16:00:00	2014	248	-18.9354	34.32495	NA	NA
TRST-14-f-33235-2	Kudu	2014-09-05 17:01:00	2014	248	-18.93743	34.32454	NA	NA
TRST-14-f-33235-2	Kudu	2014-09-05 18:01:00	2014	248	-18.93912	34.32047	NA	NA
TRST-14-f-33235-2	Kudu	2014-09-05 19:00:00	2014	248	-18.93597	34.32544	NA	NA
TRST-14-f-33235-2	Kudu	2014-09-05 20:00:00	2014	248	-18.93459	34.32562	NA	NA
TRST-14-f-33235-2	Kudu	2014-09-05 21:00:00	2014	248	-18.93537	34.32194	NA	NA
TRST-14-f-33235-2	Kudu	2014-09-05 22:00:00	2014	248	-18.93634	34.32118	NA	NA
TRST-14-f-33235-2	Kudu	2014-09-05 23:00:00	2014	248	-18.93723	34.32216	NA	NA
TRST-14-f-33235-2	Kudu	2014-09-06 01:00:00	2014	249	-18.93694	34.32173	NA	NA
TRST-14-f-33235-2	Kudu	2014-09-06 02:00:00	2014	249	-18.93672	34.32189	NA	NA
TRST-14-f-33235-2	Kudu	2014-09-06 03:00:00	2014	249	-18.93695	34.32159	NA	NA
TRST-14-f-33235-2	Kudu	2014-09-06 04:00:00	2014	249	-18.93689	34.32621	NA	NA
TRST-14-f-33235-2	Kudu	2014-09-06 05:01:00	2014	249	-18.93937	34.32567	NA	NA
TRST-14-f-33235-2	Kudu	2014-09-06 06:00:00	2014	249	-18.93926	34.32602	NA	NA
TRST-14-f-33235-2	Kudu	2014-09-06 07:01:00	2014	249	-18.94194	34.32283	NA	NA
TRST-14-f-33235-2	Kudu	2014-09-06 08:00:00	2014	249	-18.94173	34.32372	NA	NA
TRST-14-f-33235-2	Kudu	2014-09-06 09:00:00	2014	249	-18.94089	34.32347	NA	NA
TRST-14-f-33235-2	Kudu	2014-09-06 10:00:00	2014	249	-18.93883	34.32308	NA	NA
TRST-14-f-33235-2	Kudu	2014-09-06 11:01:00	2014	249	-18.93738	34.32518	NA	NA
TRST-14-f-33235-2	Kudu	2014-09-06 12:00:00	2014	249	-18.93728	34.32516	NA	NA
TRST-14-f-33235-2	Kudu	2014-09-06 13:00:00	2014	249	-18.93648	34.32494	NA	NA
TRST-14-f-33235-2	Kudu	2014-09-06 14:00:00	2014	249	-18.93688	34.32506	NA	NA
TRST-14-f-33235-2	Kudu	2014-09-06 15:01:00	2014	249	-18.93907	34.32164	NA	NA
TRST-14-f-33235-2	Kudu	2014-09-06 16:00:00	2014	249	-18.93976	34.32031	NA	NA
TRST-14-f-33235-2	Kudu	2014-09-06 17:01:00	2014	249	-18.93863	34.31888	NA	NA
TRST-14-f-33235-2	Kudu	2014-09-06 18:00:00	2014	249	-18.93844	34.31902	NA	NA
TRST-14-f-33235-2	Kudu	2014-09-06 19:00:00	2014	249	-18.9369	34.31791	NA	NA
TRST-14-f-33235-2	Kudu	2014-09-06 20:00:00	2014	249	-18.93655	34.31729	NA	NA
TRST-14-f-33235-2	Kudu	2014-09-06 21:00:00	2014	249	-18.93578	34.31746	NA	NA
TRST-14-f-33235-2	Kudu	2014-09-06 22:00:00	2014	249	-18.93678	34.31888	NA	NA
TRST-14-f-33235-2	Kudu	2014-09-06 23:00:00	2014	249	-18.9361	34.31875	NA	NA
TRST-14-f-33235-2	Kudu	2014-09-07 00:01:00	2014	250	-18.93609	34.31879	NA	NA
TRST-14-f-33235-2	Kudu	2014-09-07 01:00:00	2014	250	-18.93697	34.31975	NA	NA
TRST-14-f-33235-2	Kudu	2014-09-07 02:00:00	2014	250	-18.93608	34.3188	NA	NA
TRST-14-f-33235-2	Kudu	2014-09-07 03:00:00	2014	250	-18.93608	34.31882	NA	NA
TRST-14-f-33235-2	Kudu	2014-09-07 04:00:00	2014	250	-18.9348	34.31812	NA	NA
TRST-14-f-33235-2	Kudu	2014-09-07 05:00:00	2014	250	-18.93558	34.31788	NA	NA
TRST-14-f-33235-2	Kudu	2014-09-07 06:00:00	2014	250	-18.93413	34.31769	NA	NA
TRST-14-f-33235-2	Kudu	2014-09-07 07:00:00	2014	250	-18.93683	34.31838	NA	NA
TRST-14-f-33235-2	Kudu	2014-09-07 08:00:00	2014	250	-18.94014	34.32032	NA	NA
TRST-14-f-33235-2	Kudu	2014-09-07 09:00:00	2014	250	-18.93915	34.32536	NA	NA
TRST-14-f-33235-2	Kudu	2014-09-07 10:00:00	2014	250	-18.9393	34.32215	NA	NA
TRST-14-f-33235-2	Kudu	2014-09-07 11:02:00	2014	250	-18.94097	34.31969	NA	NA
TRST-14-f-33235-2	Kudu	2014-09-07 12:00:00	2014	250	-18.94094	34.31956	NA	NA
TRST-14-f-33235-2	Kudu	2014-09-07 13:00:00	2014	250	-18.93686	34.31741	NA	NA
TRST-14-f-33235-2	Kudu	2014-09-07 14:00:00	2014	250	-18.93515	34.3179	NA	NA
TRST-14-f-33235-2	Kudu	2014-09-07 15:00:00	2014	250	-18.9348	34.31823	NA	NA
TRST-14-f-33235-2	Kudu	2014-09-07 16:00:00	2014	250	-18.9357	34.31929	NA	NA
TRST-14-f-33235-2	Kudu	2014-09-07 17:00:00	2014	250	-18.9381	34.32052	NA	NA
TRST-14-f-33235-2	Kudu	2014-09-07 18:00:00	2014	250	-18.93809	34.32058	NA	NA
TRST-14-f-33235-2	Kudu	2014-09-07 19:00:00	2014	250	-18.93787	34.31988	NA	NA
TRST-14-f-33235-2	Kudu	2014-09-07 20:00:00	2014	250	-18.93933	34.31962	NA	NA
TRST-14-f-33235-2	Kudu	2014-09-07 21:00:00	2014	250	-18.93688	34.32006	NA	NA
TRST-14-f-33235-2	Kudu	2014-09-07 22:01:00	2014	250	-18.93694	34.32013	NA	NA
TRST-14-f-33235-2	Kudu	2014-09-07 23:00:00	2014	250	-18.93702	34.32003	NA	NA
TRST-14-f-33235-2	Kudu	2014-09-08 00:01:00	2014	251	-18.93789	34.31976	NA	NA
TRST-14-f-33235-2	Kudu	2014-09-08 01:02:00	2014	251	-18.93808	34.32062	NA	NA
TRST-14-f-33235-2	Kudu	2014-09-08 02:00:00	2014	251	-18.93804	34.32061	NA	NA
TRST-14-f-33235-2	Kudu	2014-09-08 03:01:00	2014	251	-18.93794	34.32055	NA	NA
TRST-14-f-33235-2	Kudu	2014-09-08 04:01:00	2014	251	-18.93925	34.32099	NA	NA
TRST-14-f-33235-2	Kudu	2014-09-08 05:00:00	2014	251	-18.93951	34.31945	NA	NA
TRST-14-f-33235-2	Kudu	2014-09-08 06:00:00	2014	251	-18.93874	34.31988	NA	NA
TRST-14-f-33235-2	Kudu	2014-09-08 07:01:00	2014	251	-18.93821	34.31989	NA	NA
TRST-14-f-33235-2	Kudu	2014-09-08 08:02:00	2014	251	-18.93988	34.32093	NA	NA
TRST-14-f-33235-2	Kudu	2014-09-08 09:00:00	2014	251	-18.9407	34.3204	NA	NA
TRST-14-f-33235-2	Kudu	2014-09-08 10:00:00	2014	251	-18.93973	34.32028	NA	NA
TRST-14-f-33235-2	Kudu	2014-09-08 11:00:00	2014	251	-18.93774	34.32587	NA	NA
TRST-14-f-33235-2	Kudu	2014-09-08 12:00:00	2014	251	-18.94078	34.32875	NA	NA
TRST-14-f-33235-2	Kudu	2014-09-08 13:00:00	2014	251	-18.93993	34.32889	NA	NA
TRST-14-f-33235-2	Kudu	2014-09-08 14:00:00	2014	251	-18.93747	34.3287	NA	NA
TRST-14-f-33235-2	Kudu	2014-09-08 15:00:00	2014	251	-18.93679	34.32815	NA	NA
TRST-14-f-33235-2	Kudu	2014-09-08 16:00:00	2014	251	-18.93754	34.32745	NA	NA
TRST-14-f-33235-2	Kudu	2014-09-08 17:01:00	2014	251	-18.93654	34.32373	NA	NA
TRST-14-f-33235-2	Kudu	2014-09-08 18:00:00	2014	251	-18.93597	34.32518	NA	NA
TRST-14-f-33235-2	Kudu	2014-09-08 19:00:00	2014	251	-18.936	34.32526	NA	NA
TRST-14-f-33235-2	Kudu	2014-09-08 20:00:00	2014	251	-18.93709	34.32505	NA	NA
TRST-14-f-33235-2	Kudu	2014-09-08 21:01:00	2014	251	-18.93552	34.32746	NA	NA
TRST-14-f-33235-2	Kudu	2014-09-08 22:01:00	2014	251	-18.93572	34.32269	NA	NA
TRST-14-f-33235-2	Kudu	2014-09-08 23:01:00	2014	251	-18.93755	34.32028	NA	NA
TRST-14-f-33235-2	Kudu	2014-09-09 00:01:00	2014	252	-18.93709	34.31952	NA	NA
TRST-14-f-33235-2	Kudu	2014-09-09 01:01:00	2014	252	-18.93691	34.31972	NA	NA
TRST-14-f-33235-2	Kudu	2014-09-09 02:00:00	2014	252	-18.93703	34.31968	NA	NA
TRST-14-f-33235-2	Kudu	2014-09-09 03:00:00	2014	252	-18.93695	34.31993	NA	NA
TRST-14-f-33235-2	Kudu	2014-09-09 04:00:00	2014	252	-18.93727	34.32727	NA	NA
TRST-14-f-33235-2	Kudu	2014-09-09 05:00:00	2014	252	-18.93816	34.32574	NA	NA
TRST-14-f-33235-2	Kudu	2014-09-09 06:00:00	2014	252	-18.93934	34.32503	NA	NA
TRST-14-f-33235-2	Kudu	2014-09-09 07:01:00	2014	252	-18.93984	34.32181	NA	NA
TRST-14-f-33235-2	Kudu	2014-09-09 08:01:00	2014	252	-18.93951	34.32117	NA	NA
TRST-14-f-33235-2	Kudu	2014-09-09 09:01:00	2014	252	-18.93943	34.32136	NA	NA
TRST-14-f-33235-2	Kudu	2014-09-09 10:01:00	2014	252	-18.94209	34.32605	NA	NA
TRST-14-f-33235-2	Kudu	2014-09-09 11:01:00	2014	252	-18.94112	34.32902	NA	NA
TRST-14-f-33235-2	Kudu	2014-09-09 12:00:00	2014	252	-18.94006	34.32876	NA	NA
TRST-14-f-33235-2	Kudu	2014-09-09 13:00:00	2014	252	-18.93821	34.3298	NA	NA
TRST-14-f-33235-2	Kudu	2014-09-09 14:01:00	2014	252	-18.93822	34.33086	NA	NA
TRST-14-f-33235-2	Kudu	2014-09-09 15:00:00	2014	252	-18.93634	34.33265	NA	NA
TRST-14-f-33235-2	Kudu	2014-09-09 16:00:00	2014	252	-18.93605	34.33244	NA	NA
TRST-14-f-33235-2	Kudu	2014-09-09 17:00:00	2014	252	-18.93599	34.33245	NA	NA
TRST-14-f-33235-2	Kudu	2014-09-09 18:00:00	2014	252	-18.93605	34.33248	NA	NA
TRST-14-f-33235-2	Kudu	2014-09-09 19:00:00	2014	252	-18.93613	34.33227	NA	NA
TRST-14-f-33235-2	Kudu	2014-09-09 20:00:00	2014	252	-18.93513	34.32973	NA	NA
TRST-14-f-33235-2	Kudu	2014-09-09 21:00:00	2014	252	-18.93507	34.3296	NA	NA
TRST-14-f-33235-2	Kudu	2014-09-09 22:00:00	2014	252	-18.93513	34.32963	NA	NA
TRST-14-f-33235-2	Kudu	2014-09-09 23:00:00	2014	252	-18.93153	34.32791	NA	NA
TRST-14-f-33235-2	Kudu	2014-09-10 00:01:00	2014	253	-18.92913	34.32162	NA	NA
TRST-14-f-33235-2	Kudu	2014-09-10 01:00:00	2014	253	-18.92531	34.32146	NA	NA
TRST-14-f-33235-2	Kudu	2014-09-10 02:00:00	2014	253	-18.92457	34.31895	NA	NA
TRST-14-f-33235-2	Kudu	2014-09-10 03:00:00	2014	253	-18.92436	34.31867	NA	NA
TRST-14-f-33235-2	Kudu	2014-09-10 04:00:00	2014	253	-18.92487	34.31873	NA	NA
TRST-14-f-33235-2	Kudu	2014-09-10 05:00:00	2014	253	-18.92547	34.31785	NA	NA
TRST-14-f-33235-2	Kudu	2014-09-10 06:00:00	2014	253	-18.92352	34.31898	NA	NA
TRST-14-f-33235-2	Kudu	2014-09-10 07:00:00	2014	253	-18.92355	34.31897	NA	NA
TRST-14-f-33235-2	Kudu	2014-09-10 08:00:00	2014	253	-18.92351	34.31955	NA	NA
TRST-14-f-33235-2	Kudu	2014-09-10 09:01:00	2014	253	-18.92391	34.31963	NA	NA
TRST-14-f-33235-2	Kudu	2014-09-10 10:00:00	2014	253	-18.92387	34.31861	NA	NA
TRST-14-f-33235-2	Kudu	2014-09-10 11:00:00	2014	253	-18.92385	34.31876	NA	NA
TRST-14-f-33235-2	Kudu	2014-09-10 12:00:00	2014	253	-18.92349	34.31812	NA	NA
TRST-14-f-33235-2	Kudu	2014-09-10 13:00:00	2014	253	-18.92343	34.31796	NA	NA
TRST-14-f-33235-2	Kudu	2014-09-10 14:00:00	2014	253	-18.92346	34.31803	NA	NA
TRST-14-f-33235-2	Kudu	2014-09-10 15:00:00	2014	253	-18.92346	34.31794	NA	NA
TRST-14-f-33235-2	Kudu	2014-09-10 16:01:00	2014	253	-18.92329	34.31744	NA	NA
TRST-14-f-33235-2	Kudu	2014-09-10 17:01:00	2014	253	-18.92305	34.31729	NA	NA
TRST-14-f-33235-2	Kudu	2014-09-10 18:00:00	2014	253	-18.92311	34.31735	NA	NA
TRST-14-f-33235-2	Kudu	2014-09-10 19:00:00	2014	253	-18.92277	34.31725	NA	NA
TRST-14-f-33235-2	Kudu	2014-09-10 20:00:00	2014	253	-18.92282	34.31733	NA	NA
TRST-14-f-33235-2	Kudu	2014-09-10 21:01:00	2014	253	-18.92275	34.31757	NA	NA
TRST-14-f-33235-2	Kudu	2014-09-10 22:00:00	2014	253	-18.92057	34.31822	NA	NA
TRST-14-f-33235-2	Kudu	2014-09-10 23:01:00	2014	253	-18.92034	34.31966	NA	NA
TRST-14-f-33235-2	Kudu	2014-09-11 01:00:00	2014	254	-18.92256	34.32454	NA	NA
TRST-14-f-33235-2	Kudu	2014-09-11 02:00:00	2014	254	-18.92256	34.32453	NA	NA
TRST-14-f-33235-2	Kudu	2014-09-11 03:00:00	2014	254	-18.92432	34.32538	NA	NA
TRST-14-f-33235-2	Kudu	2014-09-11 04:00:00	2014	254	-18.92567	34.32769	NA	NA
TRST-14-f-33235-2	Kudu	2014-09-11 05:00:00	2014	254	-18.92633	34.32733	NA	NA
TRST-14-f-33235-2	Kudu	2014-09-11 06:00:00	2014	254	-18.93178	34.32535	NA	NA
TRST-14-f-33235-2	Kudu	2014-09-11 07:00:00	2014	254	-18.93902	34.32539	NA	NA
TRST-14-f-33235-2	Kudu	2014-09-11 08:00:00	2014	254	-18.93998	34.32558	NA	NA
TRST-14-f-33235-2	Kudu	2014-09-11 09:00:00	2014	254	-18.93925	34.32617	NA	NA
TRST-14-f-33235-2	Kudu	2014-09-11 10:00:00	2014	254	-18.94185	34.32628	NA	NA
TRST-14-f-33235-2	Kudu	2014-09-11 11:01:00	2014	254	-18.94443	34.32857	NA	NA
TRST-14-f-33235-2	Kudu	2014-09-11 12:02:00	2014	254	-18.9443	34.32979	NA	NA
TRST-14-f-33235-2	Kudu	2014-09-11 13:00:00	2014	254	-18.94024	34.33015	NA	NA
TRST-14-f-33235-2	Kudu	2014-09-11 14:00:00	2014	254	-18.93995	34.32988	NA	NA
TRST-14-f-33235-2	Kudu	2014-09-11 15:00:00	2014	254	-18.93816	34.33035	NA	NA
TRST-14-f-33235-2	Kudu	2014-09-11 16:00:00	2014	254	-18.9319	34.33049	NA	NA
TRST-14-f-33235-2	Kudu	2014-09-11 17:00:00	2014	254	-18.93085	34.32651	NA	NA
TRST-14-f-33235-2	Kudu	2014-09-11 18:00:00	2014	254	-18.92959	34.32731	NA	NA
TRST-14-f-33235-2	Kudu	2014-09-11 19:00:00	2014	254	-18.92982	34.32725	NA	NA
TRST-14-f-33235-2	Kudu	2014-09-11 20:00:00	2014	254	-18.92948	34.32734	NA	NA
TRST-14-f-33235-2	Kudu	2014-09-11 21:01:00	2014	254	-18.92807	34.32975	NA	NA
TRST-14-f-33235-2	Kudu	2014-09-11 22:00:00	2014	254	-18.92787	34.33044	NA	NA
TRST-14-f-33235-2	Kudu	2014-09-11 23:01:00	2014	254	-18.92643	34.32856	NA	NA
TRST-14-f-33235-2	Kudu	2014-09-12 01:01:00	2014	255	-18.92857	34.3239	NA	NA
TRST-14-f-33235-2	Kudu	2014-09-12 02:00:00	2014	255	-18.9302	34.3249	NA	NA
TRST-14-f-33235-2	Kudu	2014-09-12 03:00:00	2014	255	-18.9301	34.32672	NA	NA
TRST-14-f-33235-2	Kudu	2014-09-12 04:02:00	2014	255	-18.92712	34.33108	NA	NA
TRST-14-f-33235-2	Kudu	2014-09-12 05:00:00	2014	255	-18.92809	34.32861	NA	NA
TRST-14-f-33235-2	Kudu	2014-09-12 06:00:00	2014	255	-18.93236	34.32672	NA	NA
TRST-14-f-33235-2	Kudu	2014-09-12 07:01:00	2014	255	-18.93729	34.32516	NA	NA
TRST-14-f-33235-2	Kudu	2014-09-12 08:00:00	2014	255	-18.93888	34.32626	NA	NA
TRST-14-f-33235-2	Kudu	2014-09-12 09:00:00	2014	255	-18.93896	34.32545	NA	NA
TRST-14-f-33235-2	Kudu	2014-09-12 10:01:00	2014	255	-18.93983	34.32095	NA	NA
TRST-14-f-33235-2	Kudu	2014-09-12 11:00:00	2014	255	-18.93991	34.32014	NA	NA
TRST-14-f-33235-2	Kudu	2014-09-12 12:00:00	2014	255	-18.94092	34.31948	NA	NA
TRST-14-f-33235-2	Kudu	2014-09-12 13:00:00	2014	255	-18.94141	34.31774	NA	NA
TRST-14-f-33235-2	Kudu	2014-09-12 14:00:00	2014	255	-18.94033	34.31706	NA	NA
TRST-14-f-33235-2	Kudu	2014-09-12 15:00:00	2014	255	-18.94014	34.31694	NA	NA
TRST-14-f-33235-2	Kudu	2014-09-12 16:01:00	2014	255	-18.93969	34.31714	NA	NA
TRST-14-f-33235-2	Kudu	2014-09-12 17:00:00	2014	255	-18.93946	34.3176	NA	NA
TRST-14-f-33235-2	Kudu	2014-09-12 18:00:00	2014	255	-18.93958	34.31747	NA	NA
TRST-14-f-33235-2	Kudu	2014-09-12 19:00:00	2014	255	-18.93959	34.31743	NA	NA
TRST-14-f-33235-2	Kudu	2014-09-12 20:00:00	2014	255	-18.94067	34.31869	NA	NA
TRST-14-f-33235-2	Kudu	2014-09-12 21:01:00	2014	255	-18.94047	34.32051	NA	NA
TRST-14-f-33235-2	Kudu	2014-09-12 22:00:00	2014	255	-18.94039	34.31967	NA	NA
TRST-14-f-33235-2	Kudu	2014-09-12 23:00:00	2014	255	-18.94013	34.31924	NA	NA
TRST-14-f-33235-2	Kudu	2014-09-13 00:02:00	2014	256	-18.939	34.32097	NA	NA
TRST-14-f-33235-2	Kudu	2014-09-13 01:00:00	2014	256	-18.93961	34.32131	NA	NA
TRST-14-f-33235-2	Kudu	2014-09-13 02:00:00	2014	256	-18.94069	34.32144	NA	NA
TRST-14-f-33235-2	Kudu	2014-09-13 03:00:00	2014	256	-18.94197	34.32284	NA	NA
TRST-14-f-33235-2	Kudu	2014-09-13 04:00:00	2014	256	-18.93818	34.32334	NA	NA
TRST-14-f-33235-2	Kudu	2014-09-13 05:00:00	2014	256	-18.93797	34.3237	NA	NA
TRST-14-f-33235-2	Kudu	2014-09-13 06:00:00	2014	256	-18.94577	34.32031	NA	NA
TRST-14-f-33235-2	Kudu	2014-09-13 07:01:00	2014	256	-18.94588	34.32053	NA	NA
TRST-14-f-33235-2	Kudu	2014-09-13 08:00:00	2014	256	-18.94125	34.31943	NA	NA
TRST-14-f-33235-2	Kudu	2014-09-13 09:01:00	2014	256	-18.93993	34.32079	NA	NA
TRST-14-f-33235-2	Kudu	2014-09-13 10:01:00	2014	256	-18.93901	34.32053	NA	NA
TRST-14-f-33235-2	Kudu	2014-09-13 11:00:00	2014	256	-18.93573	34.31804	NA	NA
TRST-14-f-33235-2	Kudu	2014-09-13 12:00:00	2014	256	-18.93539	34.31945	NA	NA
TRST-14-f-33235-2	Kudu	2014-09-13 13:01:00	2014	256	-18.93933	34.32573	NA	NA
TRST-14-f-33235-2	Kudu	2014-09-13 14:00:00	2014	256	-18.93978	34.32763	NA	NA
TRST-14-f-33235-2	Kudu	2014-09-13 15:00:00	2014	256	-18.93986	34.32844	NA	NA
TRST-14-f-33235-2	Kudu	2014-09-13 16:00:00	2014	256	-18.94099	34.32888	NA	NA
TRST-14-f-33235-2	Kudu	2014-09-13 17:00:00	2014	256	-18.9414	34.32747	NA	NA
TRST-14-f-33235-2	Kudu	2014-09-13 18:00:00	2014	256	-18.94153	34.32768	NA	NA
TRST-14-f-33235-2	Kudu	2014-09-13 20:00:00	2014	256	-18.94159	34.32725	NA	NA
TRST-14-f-33235-2	Kudu	2014-09-13 21:00:00	2014	256	-18.9416	34.3272	NA	NA
TRST-14-f-33235-2	Kudu	2014-09-13 22:00:00	2014	256	-18.94304	34.32875	NA	NA
TRST-14-f-33235-2	Kudu	2014-09-13 23:01:00	2014	256	-18.94364	34.32981	NA	NA
TRST-14-f-33235-2	Kudu	2014-09-14 01:00:00	2014	257	-18.94517	34.32828	NA	NA
TRST-14-f-33235-2	Kudu	2014-09-14 02:01:00	2014	257	-18.94369	34.32562	NA	NA
TRST-14-f-33235-2	Kudu	2014-09-14 03:00:00	2014	257	-18.94025	34.32273	NA	NA
TRST-14-f-33235-2	Kudu	2014-09-14 04:00:00	2014	257	-18.94054	34.32276	NA	NA
TRST-14-f-33235-2	Kudu	2014-09-14 05:01:00	2014	257	-18.94159	34.32051	NA	NA
TRST-14-f-33235-2	Kudu	2014-09-14 06:01:00	2014	257	-18.94026	34.32069	NA	NA
TRST-14-f-33235-2	Kudu	2014-09-14 07:00:00	2014	257	-18.94001	34.32046	NA	NA
TRST-14-f-33235-2	Kudu	2014-09-14 08:01:00	2014	257	-18.9391	34.32086	NA	NA
TRST-14-f-33235-2	Kudu	2014-09-14 09:01:00	2014	257	-18.93964	34.32212	NA	NA
TRST-14-f-33235-2	Kudu	2014-09-14 10:00:00	2014	257	-18.93912	34.32662	NA	NA
TRST-14-f-33235-2	Kudu	2014-09-14 11:00:00	2014	257	-18.93906	34.32646	NA	NA
TRST-14-f-33235-2	Kudu	2014-09-14 12:00:00	2014	257	-18.93465	34.32311	NA	NA
TRST-14-f-33235-2	Kudu	2014-09-14 13:00:00	2014	257	-18.93172	34.32602	NA	NA
TRST-14-f-33235-2	Kudu	2014-09-14 14:00:00	2014	257	-18.93326	34.32764	NA	NA
TRST-14-f-33235-2	Kudu	2014-09-14 15:00:00	2014	257	-18.93323	34.32755	NA	NA
TRST-14-f-33235-2	Kudu	2014-09-14 16:00:00	2014	257	-18.93133	34.32833	NA	NA
TRST-14-f-33235-2	Kudu	2014-09-14 17:01:00	2014	257	-18.93137	34.33073	NA	NA
TRST-14-f-33235-2	Kudu	2014-09-14 18:00:00	2014	257	-18.93128	34.33078	NA	NA
TRST-14-f-33235-2	Kudu	2014-09-14 19:01:00	2014	257	-18.9313	34.33114	NA	NA
TRST-14-f-33235-2	Kudu	2014-09-14 20:00:00	2014	257	-18.93067	34.33123	NA	NA
TRST-14-f-33235-2	Kudu	2014-09-14 21:00:00	2014	257	-18.92829	34.33051	NA	NA
TRST-14-f-33235-2	Kudu	2014-09-14 22:01:00	2014	257	-18.92827	34.33367	NA	NA
TRST-14-f-33235-2	Kudu	2014-09-14 23:00:00	2014	257	-18.93005	34.33057	NA	NA
TRST-14-f-33235-2	Kudu	2014-09-15 00:01:00	2014	258	-18.93132	34.33042	NA	NA
TRST-14-f-33235-2	Kudu	2014-09-15 01:00:00	2014	258	-18.93151	34.32995	NA	NA
TRST-14-f-33235-2	Kudu	2014-09-15 02:00:00	2014	258	-18.9315	34.33	NA	NA
TRST-14-f-33235-2	Kudu	2014-09-15 03:01:00	2014	258	-18.93076	34.32854	NA	NA
TRST-14-f-33235-2	Kudu	2014-09-15 04:00:00	2014	258	-18.92701	34.32751	NA	NA
TRST-14-f-33235-2	Kudu	2014-09-15 05:02:00	2014	258	-18.92499	34.32487	NA	NA
TRST-14-f-33235-2	Kudu	2014-09-15 06:00:00	2014	258	-18.925	34.32508	NA	NA
TRST-14-f-33235-2	Kudu	2014-09-15 07:00:00	2014	258	-18.92551	34.32512	NA	NA
TRST-14-f-33235-2	Kudu	2014-09-15 08:00:00	2014	258	-18.93035	34.32441	NA	NA
TRST-14-f-33235-2	Kudu	2014-09-15 09:00:00	2014	258	-18.93111	34.32509	NA	NA
TRST-14-f-33235-2	Kudu	2014-09-15 10:00:00	2014	258	-18.93231	34.32532	NA	NA
TRST-14-f-33235-2	Kudu	2014-09-15 11:00:00	2014	258	-18.93224	34.32691	NA	NA
TRST-14-f-33235-2	Kudu	2014-09-15 12:00:00	2014	258	-18.93531	34.32723	NA	NA
TRST-14-f-33235-2	Kudu	2014-09-15 13:00:00	2014	258	-18.93709	34.32512	NA	NA
TRST-14-f-33235-2	Kudu	2014-09-15 14:00:00	2014	258	-18.93625	34.32436	NA	NA
TRST-14-f-33235-2	Kudu	2014-09-15 15:00:00	2014	258	-18.93535	34.32396	NA	NA
TRST-14-f-33235-2	Kudu	2014-09-15 16:00:00	2014	258	-18.93472	34.32481	NA	NA
TRST-14-f-33235-2	Kudu	2014-09-15 17:00:00	2014	258	-18.93745	34.32147	NA	NA
TRST-14-f-33235-2	Kudu	2014-09-15 18:00:00	2014	258	-18.93803	34.32043	NA	NA
TRST-14-f-33235-2	Kudu	2014-09-15 19:00:00	2014	258	-18.93913	34.32102	NA	NA
TRST-14-f-33235-2	Kudu	2014-09-15 20:00:00	2014	258	-18.939	34.32133	NA	NA
TRST-14-f-33235-2	Kudu	2014-09-15 21:00:00	2014	258	-18.9397	34.32142	NA	NA
TRST-14-f-33235-2	Kudu	2014-09-15 22:00:00	2014	258	-18.93965	34.32199	NA	NA
TRST-14-f-33235-2	Kudu	2014-09-15 23:00:00	2014	258	-18.93971	34.32185	NA	NA
TRST-14-f-33235-2	Kudu	2014-09-16 00:01:00	2014	259	-18.93785	34.32157	NA	NA
TRST-14-f-33235-2	Kudu	2014-09-16 01:01:00	2014	259	-18.9356	34.32302	NA	NA
TRST-14-f-33235-2	Kudu	2014-09-16 02:00:00	2014	259	-18.93562	34.3232	NA	NA
TRST-14-f-33235-2	Kudu	2014-09-16 03:00:00	2014	259	-18.93745	34.32392	NA	NA
TRST-14-f-33235-2	Kudu	2014-09-16 04:01:00	2014	259	-18.93698	34.32325	NA	NA
TRST-14-f-33235-2	Kudu	2014-09-16 05:00:00	2014	259	-18.93236	34.32538	NA	NA
TRST-14-f-33235-2	Kudu	2014-09-16 06:00:00	2014	259	-18.92716	34.33016	NA	NA
TRST-14-f-33235-2	Kudu	2014-09-16 07:01:00	2014	259	-18.93048	34.32957	NA	NA
TRST-14-f-33235-2	Kudu	2014-09-16 08:00:00	2014	259	-18.93052	34.32954	NA	NA
TRST-14-f-33235-2	Kudu	2014-09-16 09:00:00	2014	259	-18.93189	34.32757	NA	NA
TRST-14-f-33235-2	Kudu	2014-09-16 10:00:00	2014	259	-18.93616	34.32512	NA	NA
TRST-14-f-33235-2	Kudu	2014-09-16 11:00:00	2014	259	-18.93613	34.32275	NA	NA
TRST-14-f-33235-2	Kudu	2014-09-16 12:00:00	2014	259	-18.93465	34.31992	NA	NA
TRST-14-f-33235-2	Kudu	2014-09-16 13:00:00	2014	259	-18.93407	34.31858	NA	NA
TRST-14-f-33235-2	Kudu	2014-09-16 14:00:00	2014	259	-18.93625	34.31747	NA	NA
TRST-14-f-33235-2	Kudu	2014-09-16 15:00:00	2014	259	-18.93626	34.31742	NA	NA
TRST-14-f-33235-2	Kudu	2014-09-16 16:00:00	2014	259	-18.93515	34.31294	NA	NA
TRST-14-f-33235-2	Kudu	2014-09-16 17:00:00	2014	259	-18.93545	34.31165	NA	NA
TRST-14-f-33235-2	Kudu	2014-09-16 18:00:00	2014	259	-18.93721	34.31324	NA	NA
TRST-14-f-33235-2	Kudu	2014-09-16 19:00:00	2014	259	-18.93744	34.31607	NA	NA
TRST-14-f-33235-2	Kudu	2014-09-16 21:00:00	2014	259	-18.94039	34.31963	NA	NA
TRST-14-f-33235-2	Kudu	2014-09-16 22:01:00	2014	259	-18.93997	34.32106	NA	NA
TRST-14-f-33235-2	Kudu	2014-09-16 23:00:00	2014	259	-18.93884	34.3212	NA	NA
TRST-14-f-33235-2	Kudu	2014-09-17 01:00:00	2014	260	-18.93797	34.32207	NA	NA
TRST-14-f-33235-2	Kudu	2014-09-17 02:00:00	2014	260	-18.93616	34.32269	NA	NA
TRST-14-f-33235-2	Kudu	2014-09-17 03:00:00	2014	260	-18.93491	34.32273	NA	NA
TRST-14-f-33235-2	Kudu	2014-09-17 04:00:00	2014	260	-18.93116	34.31939	NA	NA
TRST-14-f-33235-2	Kudu	2014-09-17 05:00:00	2014	260	-18.93055	34.31671	NA	NA
TRST-14-f-33235-2	Kudu	2014-09-17 06:00:00	2014	260	-18.93068	34.31623	NA	NA
TRST-14-f-33235-2	Kudu	2014-09-17 07:00:00	2014	260	-18.93063	34.31626	NA	NA
TRST-14-f-33235-2	Kudu	2014-09-17 08:01:00	2014	260	-18.93206	34.31851	NA	NA
TRST-14-f-33235-2	Kudu	2014-09-17 09:00:00	2014	260	-18.93712	34.31958	NA	NA
TRST-14-f-33235-2	Kudu	2014-09-17 10:00:00	2014	260	-18.93683	34.31902	NA	NA
TRST-14-f-33235-2	Kudu	2014-09-17 11:01:00	2014	260	-18.93995	34.32036	NA	NA
TRST-14-f-33235-2	Kudu	2014-09-17 12:00:00	2014	260	-18.94037	34.32964	NA	NA
TRST-14-f-33235-2	Kudu	2014-09-17 13:01:00	2014	260	-18.94033	34.32965	NA	NA
TRST-14-f-33235-2	Kudu	2014-09-17 14:00:00	2014	260	-18.94153	34.33291	NA	NA
TRST-14-f-33235-2	Kudu	2014-09-17 15:00:00	2014	260	-18.93652	34.33353	NA	NA
TRST-14-f-33235-2	Kudu	2014-09-17 16:00:00	2014	260	-18.93435	34.3327	NA	NA
TRST-14-f-33235-2	Kudu	2014-09-17 17:00:00	2014	260	-18.93107	34.33777	NA	NA
TRST-14-f-33235-2	Kudu	2014-09-17 18:01:00	2014	260	-18.93045	34.3385	NA	NA
TRST-14-f-33235-2	Kudu	2014-09-17 19:00:00	2014	260	-18.93061	34.33856	NA	NA
TRST-14-f-33235-2	Kudu	2014-09-17 20:00:00	2014	260	-18.93041	34.3387	NA	NA
TRST-14-f-33235-2	Kudu	2014-09-17 21:00:00	2014	260	-18.93078	34.3391	NA	NA
TRST-14-f-33235-2	Kudu	2014-09-17 22:00:00	2014	260	-18.93024	34.34009	NA	NA
TRST-14-f-33235-2	Kudu	2014-09-17 23:02:00	2014	260	-18.93169	34.34009	NA	NA
TRST-14-f-33235-2	Kudu	2014-09-18 00:01:00	2014	261	-18.932	34.33967	NA	NA
TRST-14-f-33235-2	Kudu	2014-09-18 01:00:00	2014	261	-18.93198	34.33974	NA	NA
TRST-14-f-33235-2	Kudu	2014-09-18 02:00:00	2014	261	-18.93195	34.33959	NA	NA
TRST-14-f-33235-2	Kudu	2014-09-18 03:01:00	2014	261	-18.93198	34.33967	NA	NA
TRST-14-f-33235-2	Kudu	2014-09-18 04:00:00	2014	261	-18.93212	34.33606	NA	NA
TRST-14-f-33235-2	Kudu	2014-09-18 05:00:00	2014	261	-18.93243	34.33192	NA	NA
TRST-14-f-33235-2	Kudu	2014-09-18 06:01:00	2014	261	-18.93151	34.33152	NA	NA
TRST-14-f-33235-2	Kudu	2014-09-18 07:00:00	2014	261	-18.93042	34.33131	NA	NA
TRST-14-f-33235-2	Kudu	2014-09-18 08:01:00	2014	261	-18.92714	34.33195	NA	NA
TRST-14-f-33235-2	Kudu	2014-09-18 09:01:00	2014	261	-18.92688	34.3319	NA	NA
TRST-14-f-33235-2	Kudu	2014-09-18 10:01:00	2014	261	-18.92702	34.33157	NA	NA
TRST-14-f-33235-2	Kudu	2014-09-18 11:00:00	2014	261	-18.92715	34.33079	NA	NA
TRST-14-f-33235-2	Kudu	2014-09-18 12:00:00	2014	261	-18.92714	34.3307	NA	NA
TRST-14-f-33235-2	Kudu	2014-09-18 13:00:00	2014	261	-18.92647	34.33135	NA	NA
TRST-14-f-33235-2	Kudu	2014-09-18 14:00:00	2014	261	-18.92647	34.33179	NA	NA
TRST-14-f-33235-2	Kudu	2014-09-18 15:00:00	2014	261	-18.92732	34.3325	NA	NA
TRST-14-f-33235-2	Kudu	2014-09-18 16:00:00	2014	261	-18.92747	34.33228	NA	NA
TRST-14-f-33235-2	Kudu	2014-09-18 17:01:00	2014	261	-18.92753	34.33234	NA	NA
TRST-14-f-33235-2	Kudu	2014-09-18 18:00:00	2014	261	-18.92758	34.33237	NA	NA
TRST-14-f-33235-2	Kudu	2014-09-18 19:00:00	2014	261	-18.92775	34.33255	NA	NA
TRST-14-f-33235-2	Kudu	2014-09-18 20:00:00	2014	261	-18.92748	34.33356	NA	NA
TRST-14-f-33235-2	Kudu	2014-09-18 21:01:00	2014	261	-18.92843	34.33227	NA	NA
TRST-14-f-33235-2	Kudu	2014-09-18 22:00:00	2014	261	-18.92844	34.33229	NA	NA
TRST-14-f-33235-2	Kudu	2014-09-18 23:00:00	2014	261	-18.92842	34.33224	NA	NA
TRST-14-f-33235-2	Kudu	2014-09-19 01:00:00	2014	262	-18.92844	34.33229	NA	NA
TRST-14-f-33235-2	Kudu	2014-09-19 02:00:00	2014	262	-18.93064	34.33113	NA	NA
TRST-14-f-33235-2	Kudu	2014-09-19 03:00:00	2014	262	-18.93329	34.33023	NA	NA
TRST-14-f-33235-2	Kudu	2014-09-19 04:01:00	2014	262	-18.93445	34.33061	NA	NA
TRST-14-f-33235-2	Kudu	2014-09-19 05:00:00	2014	262	-18.93532	34.32759	NA	NA
TRST-14-f-33235-2	Kudu	2014-09-19 06:00:00	2014	262	-18.93549	34.32683	NA	NA
TRST-14-f-33235-2	Kudu	2014-09-19 07:00:00	2014	262	-18.93798	34.32209	NA	NA
TRST-14-f-33235-2	Kudu	2014-09-19 08:00:00	2014	262	-18.93828	34.32187	NA	NA
TRST-14-f-33235-2	Kudu	2014-09-19 09:01:00	2014	262	-18.93877	34.32016	NA	NA
TRST-14-f-33235-2	Kudu	2014-09-19 10:01:00	2014	262	-18.93993	34.32038	NA	NA
TRST-14-f-33235-2	Kudu	2014-09-19 11:00:00	2014	262	-18.94022	34.32021	NA	NA
TRST-14-f-33235-2	Kudu	2014-09-19 12:00:00	2014	262	-18.9402	34.32029	NA	NA
TRST-14-f-33235-2	Kudu	2014-09-19 13:00:00	2014	262	-18.94051	34.31992	NA	NA
TRST-14-f-33235-2	Kudu	2014-09-19 15:01:00	2014	262	-18.94289	34.32189	NA	NA
TRST-14-f-33235-2	Kudu	2014-09-19 16:00:00	2014	262	-18.94367	34.32085	NA	NA
TRST-14-f-33235-2	Kudu	2014-09-19 17:00:00	2014	262	-18.9427	34.32026	NA	NA
TRST-14-f-33235-2	Kudu	2014-09-19 18:00:00	2014	262	-18.94174	34.32	NA	NA
TRST-14-f-33235-2	Kudu	2014-09-19 19:00:00	2014	262	-18.94161	34.32014	NA	NA
TRST-14-f-33235-2	Kudu	2014-09-19 20:00:00	2014	262	-18.94154	34.32027	NA	NA
TRST-14-f-33235-2	Kudu	2014-09-19 21:00:00	2014	262	-18.94164	34.32032	NA	NA
TRST-14-f-33235-2	Kudu	2014-09-19 22:00:00	2014	262	-18.94203	34.32134	NA	NA
TRST-14-f-33235-2	Kudu	2014-09-19 23:01:00	2014	262	-18.94191	34.32123	NA	NA
TRST-14-f-33235-2	Kudu	2014-09-20 00:02:00	2014	263	-18.94198	34.32109	NA	NA
TRST-14-f-33235-2	Kudu	2014-09-20 01:00:00	2014	263	-18.94099	34.32108	NA	NA
TRST-14-f-33235-2	Kudu	2014-09-20 02:01:00	2014	263	-18.9403	34.32006	NA	NA
TRST-14-f-33235-2	Kudu	2014-09-20 03:00:00	2014	263	-18.94042	34.31962	NA	NA
TRST-14-f-33235-2	Kudu	2014-09-20 04:00:00	2014	263	-18.93907	34.3233	NA	NA
TRST-14-f-33235-2	Kudu	2014-09-20 05:00:00	2014	263	-18.93821	34.32595	NA	NA
TRST-14-f-33235-2	Kudu	2014-09-20 06:00:00	2014	263	-18.93112	34.32948	NA	NA
TRST-14-f-33235-2	Kudu	2014-09-20 07:00:00	2014	263	-18.92867	34.33175	NA	NA
TRST-14-f-33235-2	Kudu	2014-09-20 08:00:00	2014	263	-18.92814	34.3361	NA	NA
TRST-14-f-33235-2	Kudu	2014-09-20 09:01:00	2014	263	-18.92647	34.33718	NA	NA
TRST-14-f-33235-2	Kudu	2014-09-20 10:00:00	2014	263	-18.92561	34.33737	NA	NA
TRST-14-f-33235-2	Kudu	2014-09-20 11:00:00	2014	263	-18.92556	34.33702	NA	NA
TRST-14-f-33235-2	Kudu	2014-09-20 12:01:00	2014	263	-18.92569	34.3388	NA	NA
TRST-14-f-33235-2	Kudu	2014-09-20 13:01:00	2014	263	-18.92869	34.34085	NA	NA
TRST-14-f-33235-2	Kudu	2014-09-20 14:00:00	2014	263	-18.92691	34.34462	NA	NA
TRST-14-f-33235-2	Kudu	2014-09-20 15:00:00	2014	263	-18.92835	34.34574	NA	NA
TRST-14-f-33235-2	Kudu	2014-09-20 16:00:00	2014	263	-18.92875	34.34521	NA	NA
TRST-14-f-33235-2	Kudu	2014-09-20 17:00:00	2014	263	-18.92963	34.34565	NA	NA
TRST-14-f-33235-2	Kudu	2014-09-20 18:01:00	2014	263	-18.93008	34.34603	NA	NA
TRST-14-f-33235-2	Kudu	2014-09-20 19:01:00	2014	263	-18.92967	34.34566	NA	NA
TRST-14-f-33235-2	Kudu	2014-09-20 20:01:00	2014	263	-18.92975	34.34585	NA	NA
TRST-14-f-33235-2	Kudu	2014-09-20 21:00:00	2014	263	-18.92948	34.34652	NA	NA
TRST-14-f-33235-2	Kudu	2014-09-20 22:00:00	2014	263	-18.92932	34.34641	NA	NA
TRST-14-f-33235-2	Kudu	2014-09-20 23:02:00	2014	263	-18.92953	34.34572	NA	NA
TRST-14-f-33235-2	Kudu	2014-09-21 00:01:00	2014	264	-18.92937	34.34536	NA	NA
TRST-14-f-33235-2	Kudu	2014-09-21 01:00:00	2014	264	-18.92924	34.34547	NA	NA
TRST-14-f-33235-2	Kudu	2014-09-21 02:01:00	2014	264	-18.9296	34.34605	NA	NA
TRST-14-f-33235-2	Kudu	2014-09-21 03:01:00	2014	264	-18.92946	34.34599	NA	NA
TRST-14-f-33235-2	Kudu	2014-09-21 04:00:00	2014	264	-18.93085	34.34557	NA	NA
TRST-14-f-33235-2	Kudu	2014-09-21 05:00:00	2014	264	-18.93115	34.34563	NA	NA
TRST-14-f-33235-2	Kudu	2014-09-21 06:00:00	2014	264	-18.93286	34.34482	NA	NA
TRST-14-f-33235-2	Kudu	2014-09-21 07:00:00	2014	264	-18.93344	34.34469	NA	NA
TRST-14-f-33235-2	Kudu	2014-09-21 08:00:00	2014	264	-18.93203	34.34058	NA	NA
TRST-14-f-33235-2	Kudu	2014-09-21 09:02:00	2014	264	-18.93106	34.33953	NA	NA
TRST-14-f-33235-2	Kudu	2014-09-21 10:00:00	2014	264	-18.92955	34.33901	NA	NA
TRST-14-f-33235-2	Kudu	2014-09-21 11:01:00	2014	264	-18.92945	34.33934	NA	NA
TRST-14-f-33235-2	Kudu	2014-09-21 12:02:00	2014	264	-18.92986	34.33935	NA	NA
TRST-14-f-33235-2	Kudu	2014-09-21 13:00:00	2014	264	-18.93023	34.33821	NA	NA
TRST-14-f-33235-2	Kudu	2014-09-21 14:00:00	2014	264	-18.93232	34.33542	NA	NA
TRST-14-f-33235-2	Kudu	2014-09-21 15:01:00	2014	264	-18.9333	34.32997	NA	NA
TRST-14-f-33235-2	Kudu	2014-09-21 16:01:00	2014	264	-18.93186	34.32755	NA	NA
TRST-14-f-33235-2	Kudu	2014-09-21 17:00:00	2014	264	-18.93396	34.3232	NA	NA
TRST-14-f-33235-2	Kudu	2014-09-21 18:00:00	2014	264	-18.93389	34.32339	NA	NA
TRST-14-f-33235-2	Kudu	2014-09-21 19:00:00	2014	264	-18.93641	34.3236	NA	NA
TRST-14-f-33235-2	Kudu	2014-09-21 20:00:00	2014	264	-18.93701	34.32118	NA	NA
TRST-14-f-33235-2	Kudu	2014-09-21 21:00:00	2014	264	-18.93776	34.32082	NA	NA
TRST-14-f-33235-2	Kudu	2014-09-21 22:00:00	2014	264	-18.93782	34.32083	NA	NA
TRST-14-f-33235-2	Kudu	2014-09-21 23:00:00	2014	264	-18.9378	34.32194	NA	NA
TRST-14-f-33235-2	Kudu	2014-09-22 01:00:00	2014	265	-18.93792	34.32175	NA	NA
TRST-14-f-33235-2	Kudu	2014-09-22 02:01:00	2014	265	-18.93628	34.32363	NA	NA
TRST-14-f-33235-2	Kudu	2014-09-22 03:00:00	2014	265	-18.9368	34.32109	NA	NA
TRST-14-f-33235-2	Kudu	2014-09-22 04:00:00	2014	265	-18.93476	34.32199	NA	NA
TRST-14-f-33235-2	Kudu	2014-09-22 05:00:00	2014	265	-18.93662	34.32474	NA	NA
TRST-14-f-33235-2	Kudu	2014-09-22 06:00:00	2014	265	-18.93776	34.32194	NA	NA
TRST-14-f-33235-2	Kudu	2014-09-22 07:00:00	2014	265	-18.9395	34.32129	NA	NA
TRST-14-f-33235-2	Kudu	2014-09-22 08:00:00	2014	265	-18.94058	34.32011	NA	NA
TRST-14-f-33235-2	Kudu	2014-09-22 09:00:00	2014	265	-18.94135	34.3269	NA	NA
TRST-14-f-33235-2	Kudu	2014-09-22 10:00:00	2014	265	-18.93564	34.32289	NA	NA
TRST-14-f-33235-2	Kudu	2014-09-22 11:00:00	2014	265	-18.93659	34.33906	NA	NA
TRST-14-f-33235-2	Kudu	2014-09-22 12:01:00	2014	265	-18.9351	34.34417	NA	NA
TRST-14-f-33235-2	Kudu	2014-09-22 13:00:00	2014	265	-18.93668	34.34478	NA	NA
TRST-14-f-33235-2	Kudu	2014-09-22 14:01:00	2014	265	-18.93754	34.33891	NA	NA
TRST-14-f-33235-2	Kudu	2014-09-22 15:00:00	2014	265	-18.9409	34.32846	NA	NA
TRST-14-f-33235-2	Kudu	2014-09-22 16:01:00	2014	265	-18.93877	34.32134	NA	NA
TRST-14-f-33235-2	Kudu	2014-09-22 17:01:00	2014	265	-18.93811	34.3215	NA	NA
TRST-14-f-33235-2	Kudu	2014-09-22 18:00:00	2014	265	-18.93816	34.32102	NA	NA
TRST-14-f-33235-2	Kudu	2014-09-22 19:00:00	2014	265	-18.93751	34.32189	NA	NA
TRST-14-f-33235-2	Kudu	2014-09-22 20:01:00	2014	265	-18.93738	34.32186	NA	NA
TRST-14-f-33235-2	Kudu	2014-09-22 21:00:00	2014	265	-18.93677	34.32091	NA	NA
TRST-14-f-33235-2	Kudu	2014-09-22 22:01:00	2014	265	-18.93486	34.32214	NA	NA
TRST-14-f-33235-2	Kudu	2014-09-22 23:00:00	2014	265	-18.93477	34.32192	NA	NA
TRST-14-f-33235-2	Kudu	2014-09-23 00:01:00	2014	266	-18.93491	34.32174	NA	NA
TRST-14-f-33235-2	Kudu	2014-09-23 01:00:00	2014	266	-18.93643	34.32367	NA	NA
TRST-14-f-33235-2	Kudu	2014-09-23 02:01:00	2014	266	-18.93612	34.32415	NA	NA
TRST-14-f-33235-2	Kudu	2014-09-23 03:00:00	2014	266	-18.93545	34.32525	NA	NA
TRST-14-f-33235-2	Kudu	2014-09-23 04:00:00	2014	266	-18.93111	34.32722	NA	NA
TRST-14-f-33235-2	Kudu	2014-09-23 05:00:00	2014	266	-18.92584	34.32772	NA	NA
TRST-14-f-33235-2	Kudu	2014-09-23 06:00:00	2014	266	-18.92859	34.33091	NA	NA
TRST-14-f-33235-2	Kudu	2014-09-23 07:00:00	2014	266	-18.92771	34.33482	NA	NA
TRST-14-f-33235-2	Kudu	2014-09-23 08:00:00	2014	266	-18.92659	34.33435	NA	NA
TRST-14-f-33235-2	Kudu	2014-09-23 09:01:00	2014	266	-18.92592	34.33548	NA	NA
TRST-14-f-33235-2	Kudu	2014-09-23 10:00:00	2014	266	-18.92616	34.33558	NA	NA
TRST-14-f-33235-2	Kudu	2014-09-23 11:00:00	2014	266	-18.92642	34.33618	NA	NA
TRST-14-f-33235-2	Kudu	2014-09-23 12:00:00	2014	266	-18.92591	34.33618	NA	NA
TRST-14-f-33235-2	Kudu	2014-09-23 13:01:00	2014	266	-18.927	34.33612	NA	NA
TRST-14-f-33235-2	Kudu	2014-09-23 14:00:00	2014	266	-18.92702	34.33591	NA	NA
TRST-14-f-33235-2	Kudu	2014-09-23 15:00:00	2014	266	-18.92696	34.33586	NA	NA
TRST-14-f-33235-2	Kudu	2014-09-23 16:00:00	2014	266	-18.92652	34.3362	NA	NA
TRST-14-f-33235-2	Kudu	2014-09-23 17:00:00	2014	266	-18.92856	34.33813	NA	NA
TRST-14-f-33235-2	Kudu	2014-09-23 18:00:00	2014	266	-18.92855	34.33797	NA	NA
TRST-14-f-33235-2	Kudu	2014-09-23 19:00:00	2014	266	-18.92822	34.33864	NA	NA
TRST-14-f-33235-2	Kudu	2014-09-23 20:00:00	2014	266	-18.92821	34.33864	NA	NA
TRST-14-f-33235-2	Kudu	2014-09-23 21:00:00	2014	266	-18.92832	34.33834	NA	NA
TRST-14-f-33235-2	Kudu	2014-09-23 22:01:00	2014	266	-18.92746	34.33674	NA	NA
TRST-14-f-33235-2	Kudu	2014-09-23 23:00:00	2014	266	-18.92745	34.33569	NA	NA
TRST-14-f-33235-2	Kudu	2014-09-24 00:01:00	2014	267	-18.92869	34.33217	NA	NA
TRST-14-f-33235-2	Kudu	2014-09-24 01:00:00	2014	267	-18.92835	34.33216	NA	NA
TRST-14-f-33235-2	Kudu	2014-09-24 02:01:00	2014	267	-18.9284	34.33227	NA	NA
TRST-14-f-33235-2	Kudu	2014-09-24 03:01:00	2014	267	-18.9284	34.33037	NA	NA
TRST-14-f-33235-2	Kudu	2014-09-24 04:00:00	2014	267	-18.92608	34.32889	NA	NA
TRST-14-f-33235-2	Kudu	2014-09-24 05:01:00	2014	267	-18.92567	34.32871	NA	NA
TRST-14-f-33235-2	Kudu	2014-09-24 06:00:00	2014	267	-18.92293	34.32441	NA	NA
TRST-14-f-33235-2	Kudu	2014-09-24 07:01:00	2014	267	-18.92286	34.32442	NA	NA
TRST-14-f-33235-2	Kudu	2014-09-24 08:00:00	2014	267	-18.92414	34.32744	NA	NA
TRST-14-f-33235-2	Kudu	2014-09-24 09:01:00	2014	267	-18.92491	34.3231	NA	NA
TRST-14-f-33235-2	Kudu	2014-09-24 10:00:00	2014	267	-18.92613	34.3232	NA	NA
TRST-14-f-33235-2	Kudu	2014-09-24 11:00:00	2014	267	-18.92394	34.32062	NA	NA
TRST-14-f-33235-2	Kudu	2014-09-24 12:01:00	2014	267	-18.92607	34.32652	NA	NA
TRST-14-f-33235-2	Kudu	2014-09-24 13:00:00	2014	267	-18.93049	34.32106	NA	NA
TRST-14-f-33235-2	Kudu	2014-09-24 15:00:00	2014	267	-18.9308	34.32252	NA	NA
TRST-14-f-33235-2	Kudu	2014-09-24 16:00:00	2014	267	-18.92439	34.32321	NA	NA
TRST-14-f-33235-2	Kudu	2014-09-24 17:00:00	2014	267	-18.92419	34.33005	NA	NA
TRST-14-f-33235-2	Kudu	2014-09-24 18:00:00	2014	267	-18.92437	34.33124	NA	NA
TRST-14-f-33235-2	Kudu	2014-09-24 19:00:00	2014	267	-18.92642	34.33108	NA	NA
TRST-14-f-33235-2	Kudu	2014-09-24 20:00:00	2014	267	-18.92577	34.33029	NA	NA
TRST-14-f-33235-2	Kudu	2014-09-24 21:00:00	2014	267	-18.92663	34.32823	NA	NA
TRST-14-f-33235-2	Kudu	2014-09-24 23:01:00	2014	267	-18.92778	34.32368	NA	NA
TRST-14-f-33235-2	Kudu	2014-09-25 01:00:00	2014	268	-18.92793	34.32368	NA	NA
TRST-14-f-33235-2	Kudu	2014-09-25 02:00:00	2014	268	-18.92771	34.32328	NA	NA
TRST-14-f-33235-2	Kudu	2014-09-25 03:00:00	2014	268	-18.92494	34.32233	NA	NA
TRST-14-f-33235-2	Kudu	2014-09-25 04:00:00	2014	268	-18.92303	34.32701	NA	NA
TRST-14-f-33235-2	Kudu	2014-09-25 05:00:00	2014	268	-18.92264	34.32177	NA	NA
TRST-14-f-33235-2	Kudu	2014-09-25 06:02:00	2014	268	-18.92331	34.32056	NA	NA
TRST-14-f-33235-2	Kudu	2014-09-25 07:01:00	2014	268	-18.92338	34.32052	NA	NA
TRST-14-f-33235-2	Kudu	2014-09-25 08:01:00	2014	268	-18.92452	34.31937	NA	NA
TRST-14-f-33235-2	Kudu	2014-09-25 09:00:00	2014	268	-18.92645	34.31914	NA	NA
TRST-14-f-33235-2	Kudu	2014-09-25 10:00:00	2014	268	-18.9259	34.32015	NA	NA
TRST-14-f-33235-2	Kudu	2014-09-25 11:01:00	2014	268	-18.92581	34.32126	NA	NA
TRST-14-f-33235-2	Kudu	2014-09-25 12:00:00	2014	268	-18.93077	34.32514	NA	NA
TRST-14-f-33235-2	Kudu	2014-09-25 13:02:00	2014	268	-18.93196	34.3272	NA	NA
TRST-14-f-33235-2	Kudu	2014-09-25 14:00:00	2014	268	-18.93513	34.32263	NA	NA
TRST-14-f-33235-2	Kudu	2014-09-25 15:01:00	2014	268	-18.93746	34.32629	NA	NA
TRST-14-f-33235-2	Kudu	2014-09-25 16:00:00	2014	268	-18.94087	34.32766	NA	NA
TRST-14-f-33235-2	Kudu	2014-09-25 17:00:00	2014	268	-18.94227	34.32642	NA	NA
TRST-14-f-33235-2	Kudu	2014-09-25 18:00:00	2014	268	-18.94295	34.32905	NA	NA
TRST-14-f-33235-2	Kudu	2014-09-25 19:00:00	2014	268	-18.94351	34.33322	NA	NA
TRST-14-f-33235-2	Kudu	2014-09-25 20:00:00	2014	268	-18.93582	34.33622	NA	NA
TRST-14-f-33235-2	Kudu	2014-09-25 21:00:00	2014	268	-18.93589	34.336	NA	NA
TRST-14-f-33235-2	Kudu	2014-09-25 22:01:00	2014	268	-18.93557	34.3333	NA	NA
TRST-14-f-33235-2	Kudu	2014-09-25 23:00:00	2014	268	-18.93589	34.3288	NA	NA
TRST-14-f-33235-2	Kudu	2014-09-26 00:01:00	2014	269	-18.93635	34.32378	NA	NA
TRST-14-f-33235-2	Kudu	2014-09-26 01:00:00	2014	269	-18.93628	34.32354	NA	NA
TRST-14-f-33235-2	Kudu	2014-09-26 02:00:00	2014	269	-18.93629	34.3236	NA	NA
TRST-14-f-33235-2	Kudu	2014-09-26 03:00:00	2014	269	-18.93549	34.32313	NA	NA
TRST-14-f-33235-2	Kudu	2014-09-26 04:00:00	2014	269	-18.93001	34.32517	NA	NA
TRST-14-f-33235-2	Kudu	2014-09-26 05:00:00	2014	269	-18.92843	34.33194	NA	NA
TRST-14-f-33235-2	Kudu	2014-09-26 06:00:00	2014	269	-18.92811	34.33333	NA	NA
TRST-14-f-33235-2	Kudu	2014-09-26 07:00:00	2014	269	-18.9272	34.33055	NA	NA
TRST-14-f-33235-2	Kudu	2014-09-26 08:01:00	2014	269	-18.92674	34.33011	NA	NA
TRST-14-f-33235-2	Kudu	2014-09-26 09:00:00	2014	269	-18.92655	34.32881	NA	NA
TRST-14-f-33235-2	Kudu	2014-09-26 10:00:00	2014	269	-18.92628	34.32988	NA	NA
TRST-14-f-33235-2	Kudu	2014-09-26 11:00:00	2014	269	-18.92831	34.33063	NA	NA
TRST-14-f-33235-2	Kudu	2014-09-26 12:00:00	2014	269	-18.92854	34.33063	NA	NA
TRST-14-f-33235-2	Kudu	2014-09-26 13:00:00	2014	269	-18.93123	34.33126	NA	NA
TRST-14-f-33235-2	Kudu	2014-09-26 14:00:00	2014	269	-18.93544	34.33266	NA	NA
TRST-14-f-33235-2	Kudu	2014-09-26 15:00:00	2014	269	-18.9381	34.33337	NA	NA
TRST-14-f-33235-2	Kudu	2014-09-26 16:00:00	2014	269	-18.93507	34.33743	NA	NA
TRST-14-f-33235-2	Kudu	2014-09-26 17:01:00	2014	269	-18.93185	34.33985	NA	NA
TRST-14-f-33235-2	Kudu	2014-09-26 18:00:00	2014	269	-18.93176	34.34004	NA	NA
TRST-14-f-33235-2	Kudu	2014-09-26 19:00:00	2014	269	-18.93075	34.33858	NA	NA
TRST-14-f-33235-2	Kudu	2014-09-26 20:02:00	2014	269	-18.92986	34.34003	NA	NA
TRST-14-f-33235-2	Kudu	2014-09-26 21:00:00	2014	269	-18.92924	34.34019	NA	NA
TRST-14-f-33235-2	Kudu	2014-09-26 22:02:00	2014	269	-18.92942	34.34045	NA	NA
TRST-14-f-33235-2	Kudu	2014-09-26 23:01:00	2014	269	-18.92951	34.34075	NA	NA
TRST-14-f-33235-2	Kudu	2014-09-27 01:00:00	2014	270	-18.93013	34.34111	NA	NA
TRST-14-f-33235-2	Kudu	2014-09-27 02:00:00	2014	270	-18.93004	34.34103	NA	NA
TRST-14-f-33235-2	Kudu	2014-09-27 03:00:00	2014	270	-18.92909	34.34251	NA	NA
TRST-14-f-33235-2	Kudu	2014-09-27 04:00:00	2014	270	-18.92936	34.34367	NA	NA
TRST-14-f-33235-2	Kudu	2014-09-27 05:00:00	2014	270	-18.92942	34.34357	NA	NA
TRST-14-f-33235-2	Kudu	2014-09-27 06:00:00	2014	270	-18.92785	34.3427	NA	NA
TRST-14-f-33235-2	Kudu	2014-09-27 07:00:00	2014	270	-18.92784	34.34221	NA	NA
TRST-14-f-33235-2	Kudu	2014-09-27 08:00:00	2014	270	-18.92806	34.34202	NA	NA
TRST-14-f-33235-2	Kudu	2014-09-27 09:00:00	2014	270	-18.92766	34.33983	NA	NA
TRST-14-f-33235-2	Kudu	2014-09-27 10:00:00	2014	270	-18.92885	34.34038	NA	NA
TRST-14-f-33235-2	Kudu	2014-09-27 11:00:00	2014	270	-18.92618	34.34069	NA	NA
TRST-14-f-33235-2	Kudu	2014-09-27 12:00:00	2014	270	-18.92388	34.33809	NA	NA
TRST-14-f-33235-2	Kudu	2014-09-27 13:00:00	2014	270	-18.92365	34.33761	NA	NA
TRST-14-f-33235-2	Kudu	2014-09-27 14:00:00	2014	270	-18.9242	34.33693	NA	NA
TRST-14-f-33235-2	Kudu	2014-09-27 15:00:00	2014	270	-18.92369	34.33582	NA	NA
TRST-14-f-33235-2	Kudu	2014-09-27 16:01:00	2014	270	-18.92485	34.33231	NA	NA
TRST-14-f-33235-2	Kudu	2014-09-27 17:01:00	2014	270	-18.92631	34.3314	NA	NA
TRST-14-f-33235-2	Kudu	2014-09-27 18:00:00	2014	270	-18.92856	34.3309	NA	NA
TRST-14-f-33235-2	Kudu	2014-09-27 19:00:00	2014	270	-18.92848	34.33105	NA	NA
TRST-14-f-33235-2	Kudu	2014-09-27 20:00:00	2014	270	-18.9289	34.33074	NA	NA
TRST-14-f-33235-2	Kudu	2014-09-27 21:00:00	2014	270	-18.92892	34.33087	NA	NA
TRST-14-f-33235-2	Kudu	2014-09-27 22:00:00	2014	270	-18.92821	34.33089	NA	NA
TRST-14-f-33235-2	Kudu	2014-09-27 23:00:00	2014	270	-18.92814	34.33031	NA	NA
TRST-14-f-33235-2	Kudu	2014-09-28 01:01:00	2014	271	-18.93133	34.33109	NA	NA
TRST-14-f-33235-2	Kudu	2014-09-28 02:02:00	2014	271	-18.93186	34.32763	NA	NA
TRST-14-f-33235-2	Kudu	2014-09-28 03:00:00	2014	271	-18.93232	34.32845	NA	NA
TRST-14-f-33235-2	Kudu	2014-09-28 04:02:00	2014	271	-18.93132	34.33105	NA	NA
TRST-14-f-33235-2	Kudu	2014-09-28 05:00:00	2014	271	-18.92716	34.33105	NA	NA
TRST-14-f-33235-2	Kudu	2014-09-28 06:01:00	2014	271	-18.92721	34.33078	NA	NA
TRST-14-f-33235-2	Kudu	2014-09-28 07:00:00	2014	271	-18.92632	34.32712	NA	NA
TRST-14-f-33235-2	Kudu	2014-09-28 08:01:00	2014	271	-18.93486	34.32291	NA	NA
TRST-14-f-33235-2	Kudu	2014-09-28 09:00:00	2014	271	-18.93499	34.32166	NA	NA
TRST-14-f-33235-2	Kudu	2014-09-28 10:00:00	2014	271	-18.93795	34.31987	NA	NA
TRST-14-f-33235-2	Kudu	2014-09-28 11:00:00	2014	271	-18.94023	34.32278	NA	NA
TRST-14-f-33235-2	Kudu	2014-09-28 12:00:00	2014	271	-18.94191	34.32298	NA	NA
TRST-14-f-33235-2	Kudu	2014-09-28 13:00:00	2014	271	-18.94473	34.32439	NA	NA
TRST-14-f-33235-2	Kudu	2014-09-28 14:00:00	2014	271	-18.94148	34.32713	NA	NA
TRST-14-f-33235-2	Kudu	2014-09-28 15:01:00	2014	271	-18.93912	34.32468	NA	NA
TRST-14-f-33235-2	Kudu	2014-09-28 16:00:00	2014	271	-18.93536	34.3231	NA	NA
TRST-14-f-33235-2	Kudu	2014-09-28 17:00:00	2014	271	-18.93585	34.32318	NA	NA
TRST-14-f-33235-2	Kudu	2014-09-28 18:00:00	2014	271	-18.93577	34.32332	NA	NA
TRST-14-f-33235-2	Kudu	2014-09-28 19:00:00	2014	271	-18.93555	34.32352	NA	NA
TRST-14-f-33235-2	Kudu	2014-09-28 20:00:00	2014	271	-18.93672	34.32099	NA	NA
TRST-14-f-33235-2	Kudu	2014-09-28 21:01:00	2014	271	-18.93772	34.32014	NA	NA
TRST-14-f-33235-2	Kudu	2014-09-28 22:01:00	2014	271	-18.93834	34.32078	NA	NA
TRST-14-f-33235-2	Kudu	2014-09-28 23:01:00	2014	271	-18.93818	34.32077	NA	NA
TRST-14-f-33235-2	Kudu	2014-09-29 01:00:00	2014	272	-18.9377	34.32072	NA	NA
TRST-14-f-33235-2	Kudu	2014-09-29 02:00:00	2014	272	-18.93717	34.32034	NA	NA
TRST-14-f-33235-2	Kudu	2014-09-29 03:00:00	2014	272	-18.93636	34.31986	NA	NA
TRST-14-f-33235-2	Kudu	2014-09-29 04:00:00	2014	272	-18.93398	34.31851	NA	NA
TRST-14-f-33235-2	Kudu	2014-09-29 05:01:00	2014	272	-18.93313	34.31888	NA	NA
TRST-14-f-33235-2	Kudu	2014-09-29 06:00:00	2014	272	-18.93326	34.31907	NA	NA
TRST-14-f-33235-2	Kudu	2014-09-29 07:01:00	2014	272	-18.93562	34.32143	NA	NA
TRST-14-f-33235-2	Kudu	2014-09-29 08:00:00	2014	272	-18.93618	34.32416	NA	NA
TRST-14-f-33235-2	Kudu	2014-09-29 09:00:00	2014	272	-18.93749	34.3248	NA	NA
TRST-14-f-33235-2	Kudu	2014-09-29 10:01:00	2014	272	-18.93659	34.32378	NA	NA
TRST-14-f-33235-2	Kudu	2014-09-29 11:00:00	2014	272	-18.93657	34.32369	NA	NA
TRST-14-f-33235-2	Kudu	2014-09-29 12:01:00	2014	272	-18.94066	34.32497	NA	NA
TRST-14-f-33235-2	Kudu	2014-09-29 13:00:00	2014	272	-18.94303	34.32636	NA	NA
TRST-14-f-33235-2	Kudu	2014-09-29 14:00:00	2014	272	-18.94174	34.3287	NA	NA
TRST-14-f-33235-2	Kudu	2014-09-29 15:00:00	2014	272	-18.93915	34.32931	NA	NA
TRST-14-f-33235-2	Kudu	2014-09-29 16:01:00	2014	272	-18.94087	34.32829	NA	NA
TRST-14-f-33235-2	Kudu	2014-09-29 17:00:00	2014	272	-18.94198	34.32734	NA	NA
TRST-14-f-33235-2	Kudu	2014-09-29 18:01:00	2014	272	-18.94162	34.32712	NA	NA
TRST-14-f-33235-2	Kudu	2014-09-29 19:01:00	2014	272	-18.9419	34.32312	NA	NA
TRST-14-f-33235-2	Kudu	2014-09-29 20:00:00	2014	272	-18.94174	34.32243	NA	NA
TRST-14-f-33235-2	Kudu	2014-09-29 21:00:00	2014	272	-18.93958	34.32126	NA	NA
TRST-14-f-33235-2	Kudu	2014-09-29 22:00:00	2014	272	-18.93759	34.32138	NA	NA
TRST-14-f-33235-2	Kudu	2014-09-29 23:00:00	2014	272	-18.93729	34.32186	NA	NA
TRST-14-f-33235-2	Kudu	2014-09-30 01:00:00	2014	273	-18.93729	34.32097	NA	NA
TRST-14-f-33235-2	Kudu	2014-09-30 02:00:00	2014	273	-18.9365	34.3235	NA	NA
TRST-14-f-33235-2	Kudu	2014-09-30 03:00:00	2014	273	-18.93638	34.32365	NA	NA
TRST-14-f-33235-2	Kudu	2014-09-30 04:00:00	2014	273	-18.93634	34.32386	NA	NA
TRST-14-f-33235-2	Kudu	2014-09-30 05:01:00	2014	273	-18.93996	34.3262	NA	NA
TRST-14-f-33235-2	Kudu	2014-09-30 06:01:00	2014	273	-18.94202	34.3241	NA	NA
TRST-14-f-33235-2	Kudu	2014-09-30 07:00:00	2014	273	-18.94495	34.3176	NA	NA
TRST-14-f-33235-2	Kudu	2014-09-30 08:01:00	2014	273	-18.94141	34.31912	NA	NA
TRST-14-f-33235-2	Kudu	2014-09-30 09:00:00	2014	273	-18.94079	34.31987	NA	NA
TRST-14-f-33235-2	Kudu	2014-09-30 10:00:00	2014	273	-18.93996	34.32051	NA	NA
TRST-14-f-33235-2	Kudu	2014-09-30 11:00:00	2014	273	-18.94028	34.32046	NA	NA
TRST-14-f-33235-2	Kudu	2014-09-30 12:00:00	2014	273	-18.94133	34.32056	NA	NA
TRST-14-f-33235-2	Kudu	2014-09-30 13:00:00	2014	273	-18.94598	34.32058	NA	NA
TRST-14-f-33235-2	Kudu	2014-09-30 14:00:00	2014	273	-18.94308	34.31784	NA	NA
TRST-14-f-33235-2	Kudu	2014-09-30 15:00:00	2014	273	-18.94073	34.31694	NA	NA
TRST-14-f-33235-2	Kudu	2014-09-30 16:00:00	2014	273	-18.94457	34.32378	NA	NA
TRST-14-f-33235-2	Kudu	2014-09-30 17:01:00	2014	273	-18.94383	34.31961	NA	NA
TRST-14-f-33235-2	Kudu	2014-09-30 18:00:00	2014	273	-18.94379	34.31969	NA	NA
TRST-14-f-33235-2	Kudu	2014-09-30 19:00:00	2014	273	-18.94355	34.32173	NA	NA
TRST-14-f-33235-2	Kudu	2014-09-30 20:01:00	2014	273	-18.94152	34.32711	NA	NA
TRST-14-f-33235-2	Kudu	2014-09-30 21:00:00	2014	273	-18.94104	34.32759	NA	NA
TRST-14-f-33235-2	Kudu	2014-09-30 22:01:00	2014	273	-18.94105	34.32766	NA	NA
TRST-14-f-33235-2	Kudu	2014-09-30 23:01:00	2014	273	-18.94121	34.32771	NA	NA
TRST-14-f-33235-2	Kudu	2014-10-01 01:00:00	2014	274	-18.93815	34.33029	NA	NA
TRST-14-f-33235-2	Kudu	2014-10-01 02:01:00	2014	274	-18.93815	34.33049	NA	NA
TRST-14-f-33235-2	Kudu	2014-10-01 03:00:00	2014	274	-18.93674	34.33035	NA	NA
TRST-14-f-33235-2	Kudu	2014-10-01 04:01:00	2014	274	-18.93548	34.33322	NA	NA
TRST-14-f-33235-2	Kudu	2014-10-01 05:00:00	2014	274	-18.93057	34.33523	NA	NA
TRST-14-f-33235-2	Kudu	2014-10-01 06:00:00	2014	274	-18.9307	34.34257	NA	NA
TRST-14-f-33235-2	Kudu	2014-10-01 08:00:00	2014	274	-18.92559	34.34129	NA	NA
TRST-14-f-33235-2	Kudu	2014-10-01 09:00:00	2014	274	-18.92532	34.34104	NA	NA
TRST-14-f-33235-2	Kudu	2014-10-01 10:00:00	2014	274	-18.92536	34.34115	NA	NA
TRST-14-f-33235-2	Kudu	2014-10-01 11:00:00	2014	274	-18.92585	34.33899	NA	NA
TRST-14-f-33235-2	Kudu	2014-10-01 12:01:00	2014	274	-18.92571	34.33821	NA	NA
TRST-14-f-33235-2	Kudu	2014-10-01 13:01:00	2014	274	-18.92512	34.33688	NA	NA
TRST-14-f-33235-2	Kudu	2014-10-01 14:00:00	2014	274	-18.92343	34.33721	NA	NA
TRST-14-f-33235-2	Kudu	2014-10-01 15:00:00	2014	274	-18.92407	34.33811	NA	NA
TRST-14-f-33235-2	Kudu	2014-10-01 16:00:00	2014	274	-18.92762	34.34199	NA	NA
TRST-14-f-33235-2	Kudu	2014-10-01 17:01:00	2014	274	-18.92876	34.3419	NA	NA
TRST-14-f-33235-2	Kudu	2014-10-01 18:00:00	2014	274	-18.92905	34.34316	NA	NA
TRST-14-f-33235-2	Kudu	2014-10-01 19:00:00	2014	274	-18.92966	34.34177	NA	NA
TRST-14-f-33235-2	Kudu	2014-10-01 20:00:00	2014	274	-18.92923	34.3423	NA	NA
TRST-14-f-33235-2	Kudu	2014-10-01 21:00:00	2014	274	-18.92947	34.34255	NA	NA
TRST-14-f-33235-2	Kudu	2014-10-01 22:01:00	2014	274	-18.92956	34.34251	NA	NA
TRST-14-f-33235-2	Kudu	2014-10-01 23:02:00	2014	274	-18.92958	34.34209	NA	NA
TRST-14-f-33235-2	Kudu	2014-10-02 01:01:00	2014	275	-18.93009	34.34069	NA	NA
TRST-14-f-33235-2	Kudu	2014-10-02 02:00:00	2014	275	-18.93017	34.34058	NA	NA
TRST-14-f-33235-2	Kudu	2014-10-02 03:00:00	2014	275	-18.9297	34.3408	NA	NA
TRST-14-f-33235-2	Kudu	2014-10-02 04:01:00	2014	275	-18.923	34.34295	NA	NA
TRST-14-f-33235-2	Kudu	2014-10-02 05:01:00	2014	275	-18.92556	34.34288	NA	NA
TRST-14-f-33235-2	Kudu	2014-10-02 06:00:00	2014	275	-18.92874	34.34171	NA	NA
TRST-14-f-33235-2	Kudu	2014-10-02 07:01:00	2014	275	-18.92918	34.3429	NA	NA
TRST-14-f-33235-2	Kudu	2014-10-02 08:00:00	2014	275	-18.93033	34.34172	NA	NA
TRST-14-f-33235-2	Kudu	2014-10-02 09:01:00	2014	275	-18.92828	34.3409	NA	NA
TRST-14-f-33235-2	Kudu	2014-10-02 10:01:00	2014	275	-18.92901	34.34129	NA	NA
TRST-14-f-33235-2	Kudu	2014-10-02 11:00:00	2014	275	-18.92858	34.34252	NA	NA
TRST-14-f-33235-2	Kudu	2014-10-02 12:00:00	2014	275	-18.92734	34.34257	NA	NA
[truncated: 998,000+ more rows]
