# Supplementary material for: Ecology of community reassembly: Movements and diets of megafauna during a decade of restoration in Mozambique
Source: Ecology. 2026 Apr 12;107(4):e70386. doi: 10.1002/ecy.70386 (PMC13071350; doi:10.1002/ecy.70386)
Supplement: Supplementary file 1 — Data S1. [file ECY-107-e70386-s001.zip › Data_S1/Datasets_1-17/GPS-COLLAR-LOCATION-RECORDS_NYALA.csv]

AnimalID	Species	Timestamp	Year	DayOfYear	Latitude	Longitude	HDOP	DOP
TRAN-14-f-33251-1	nyala	2014-07-30 01:00:00	2014	211	-18.93904	34.37125	NA	NA
TRAN-14-f-33251-1	nyala	2014-07-30 02:00:00	2014	211	-18.93908	34.3713	NA	NA
TRAN-14-f-33251-1	nyala	2014-07-30 03:01:00	2014	211	-18.93913	34.37118	NA	NA
TRAN-14-f-33251-1	nyala	2014-07-30 04:00:00	2014	211	-18.93787	34.37137	NA	NA
TRAN-14-f-33251-1	nyala	2014-07-30 05:01:00	2014	211	-18.93802	34.37334	NA	NA
TRAN-14-f-33251-1	nyala	2014-07-30 06:01:00	2014	211	-18.9386	34.37277	NA	NA
TRAN-14-f-33251-1	nyala	2014-07-30 07:01:00	2014	211	-18.93888	34.37255	NA	NA
TRAN-14-f-33251-1	nyala	2014-07-30 08:00:00	2014	211	-18.93865	34.37022	NA	NA
TRAN-14-f-33251-1	nyala	2014-07-30 09:00:00	2014	211	-18.94093	34.36411	NA	NA
TRAN-14-f-33251-1	nyala	2014-07-30 10:01:00	2014	211	-18.94098	34.36411	NA	NA
TRAN-14-f-33251-1	nyala	2014-07-30 11:01:00	2014	211	-18.94094	34.36404	NA	NA
TRAN-14-f-33251-1	nyala	2014-07-30 13:01:00	2014	211	-18.942	34.36713	NA	NA
TRAN-14-f-33251-1	nyala	2014-07-30 14:01:00	2014	211	-18.94159	34.36752	NA	NA
TRAN-14-f-33251-1	nyala	2014-07-30 15:00:00	2014	211	-18.94154	34.36813	NA	NA
TRAN-14-f-33251-1	nyala	2014-07-30 16:00:00	2014	211	-18.94112	34.36804	NA	NA
TRAN-14-f-33251-1	nyala	2014-07-30 18:00:00	2014	211	-18.94113	34.36812	NA	NA
TRAN-14-f-33251-1	nyala	2014-07-30 19:00:00	2014	211	-18.94109	34.36808	NA	NA
TRAN-14-f-33251-1	nyala	2014-07-30 20:00:00	2014	211	-18.94106	34.3681	NA	NA
TRAN-14-f-33251-1	nyala	2014-07-30 21:00:00	2014	211	-18.94144	34.36784	NA	NA
TRAN-14-f-33251-1	nyala	2014-07-30 22:00:00	2014	211	-18.94205	34.36755	NA	NA
TRAN-14-f-33251-1	nyala	2014-07-31 00:01:00	2014	212	-18.94208	34.36749	NA	NA
TRAN-14-f-33251-1	nyala	2014-07-31 01:00:00	2014	212	-18.94206	34.36745	NA	NA
TRAN-14-f-33251-1	nyala	2014-07-31 02:00:00	2014	212	-18.94196	34.36759	NA	NA
TRAN-14-f-33251-1	nyala	2014-07-31 03:01:00	2014	212	-18.94209	34.36743	NA	NA
TRAN-14-f-33251-1	nyala	2014-07-31 04:00:00	2014	212	-18.94194	34.36795	NA	NA
TRAN-14-f-33251-1	nyala	2014-07-31 05:00:00	2014	212	-18.94279	34.36911	NA	NA
TRAN-14-f-33251-1	nyala	2014-07-31 06:02:00	2014	212	-18.94258	34.36939	NA	NA
TRAN-14-f-33251-1	nyala	2014-07-31 07:00:00	2014	212	-18.94246	34.36854	NA	NA
TRAN-14-f-33251-1	nyala	2014-07-31 08:01:00	2014	212	-18.9383	34.36943	NA	NA
TRAN-14-f-33251-1	nyala	2014-07-31 09:00:00	2014	212	-18.93799	34.37263	NA	NA
TRAN-14-f-33251-1	nyala	2014-07-31 10:01:00	2014	212	-18.93858	34.37301	NA	NA
TRAN-14-f-33251-1	nyala	2014-07-31 11:00:00	2014	212	-18.93502	34.37406	NA	NA
TRAN-14-f-33251-1	nyala	2014-07-31 12:01:00	2014	212	-18.93442	34.37467	NA	NA
TRAN-14-f-33251-1	nyala	2014-07-31 13:00:00	2014	212	-18.93405	34.37464	NA	NA
TRAN-14-f-33251-1	nyala	2014-07-31 14:01:00	2014	212	-18.93964	34.36979	NA	NA
TRAN-14-f-33251-1	nyala	2014-07-31 15:00:00	2014	212	-18.9398	34.36998	NA	NA
TRAN-14-f-33251-1	nyala	2014-07-31 16:00:00	2014	212	-18.94058	34.3691	NA	NA
TRAN-14-f-33251-1	nyala	2014-07-31 17:01:00	2014	212	-18.94054	34.36889	NA	NA
TRAN-14-f-33251-1	nyala	2014-07-31 18:01:00	2014	212	-18.94061	34.36885	NA	NA
TRAN-14-f-33251-1	nyala	2014-07-31 19:00:00	2014	212	-18.94047	34.36898	NA	NA
TRAN-14-f-33251-1	nyala	2014-07-31 20:00:00	2014	212	-18.94052	34.369	NA	NA
TRAN-14-f-33251-1	nyala	2014-07-31 21:00:00	2014	212	-18.9403	34.36907	NA	NA
TRAN-14-f-33251-1	nyala	2014-07-31 22:00:00	2014	212	-18.94047	34.36904	NA	NA
TRAN-14-f-33251-1	nyala	2014-07-31 23:00:00	2014	212	-18.94047	34.36897	NA	NA
TRAN-14-f-33251-1	nyala	2014-08-01 01:01:00	2014	213	-18.94056	34.36903	NA	NA
TRAN-14-f-33251-1	nyala	2014-08-01 02:00:00	2014	213	-18.9406	34.36956	NA	NA
TRAN-14-f-33251-1	nyala	2014-08-01 03:00:00	2014	213	-18.94056	34.36958	NA	NA
TRAN-14-f-33251-1	nyala	2014-08-01 04:00:00	2014	213	-18.94155	34.37023	NA	NA
TRAN-14-f-33251-1	nyala	2014-08-01 05:01:00	2014	213	-18.93863	34.37142	NA	NA
TRAN-14-f-33251-1	nyala	2014-08-01 06:00:00	2014	213	-18.93623	34.37294	NA	NA
TRAN-14-f-33251-1	nyala	2014-08-01 07:01:00	2014	213	-18.93858	34.36872	NA	NA
TRAN-14-f-33251-1	nyala	2014-08-01 08:00:00	2014	213	-18.93936	34.36803	NA	NA
TRAN-14-f-33251-1	nyala	2014-08-01 09:01:00	2014	213	-18.93961	34.36908	NA	NA
TRAN-14-f-33251-1	nyala	2014-08-01 10:00:00	2014	213	-18.9396	34.36896	NA	NA
TRAN-14-f-33251-1	nyala	2014-08-01 11:00:00	2014	213	-18.93995	34.36894	NA	NA
TRAN-14-f-33251-1	nyala	2014-08-01 12:01:00	2014	213	-18.93996	34.36907	NA	NA
TRAN-14-f-33251-1	nyala	2014-08-01 13:00:00	2014	213	-18.93954	34.36999	NA	NA
TRAN-14-f-33251-1	nyala	2014-08-01 15:01:00	2014	213	-18.93811	34.37307	NA	NA
TRAN-14-f-33251-1	nyala	2014-08-01 16:00:00	2014	213	-18.93851	34.3734	NA	NA
TRAN-14-f-33251-1	nyala	2014-08-01 17:00:00	2014	213	-18.93847	34.37271	NA	NA
TRAN-14-f-33251-1	nyala	2014-08-01 18:01:00	2014	213	-18.9385	34.37274	NA	NA
TRAN-14-f-33251-1	nyala	2014-08-01 19:00:00	2014	213	-18.93852	34.37277	NA	NA
TRAN-14-f-33251-1	nyala	2014-08-01 20:02:00	2014	213	-18.93861	34.37283	NA	NA
TRAN-14-f-33251-1	nyala	2014-08-01 21:00:00	2014	213	-18.93843	34.37286	NA	NA
TRAN-14-f-33251-1	nyala	2014-08-01 22:00:00	2014	213	-18.93847	34.37272	NA	NA
TRAN-14-f-33251-1	nyala	2014-08-01 23:00:00	2014	213	-18.93942	34.37353	NA	NA
TRAN-14-f-33251-1	nyala	2014-08-02 00:01:00	2014	214	-18.93942	34.37342	NA	NA
TRAN-14-f-33251-1	nyala	2014-08-02 01:00:00	2014	214	-18.93922	34.37357	NA	NA
TRAN-14-f-33251-1	nyala	2014-08-02 02:00:00	2014	214	-18.93939	34.37371	NA	NA
TRAN-14-f-33251-1	nyala	2014-08-02 03:00:00	2014	214	-18.93936	34.37358	NA	NA
TRAN-14-f-33251-1	nyala	2014-08-02 04:00:00	2014	214	-18.93895	34.37374	NA	NA
TRAN-14-f-33251-1	nyala	2014-08-02 05:00:00	2014	214	-18.9385	34.36906	NA	NA
TRAN-14-f-33251-1	nyala	2014-08-02 06:00:00	2014	214	-18.9392	34.36764	NA	NA
TRAN-14-f-33251-1	nyala	2014-08-02 07:01:00	2014	214	-18.93811	34.36998	NA	NA
TRAN-14-f-33251-1	nyala	2014-08-02 08:02:00	2014	214	-18.93646	34.37454	NA	NA
TRAN-14-f-33251-1	nyala	2014-08-02 09:00:00	2014	214	-18.93619	34.37518	NA	NA
TRAN-14-f-33251-1	nyala	2014-08-02 10:00:00	2014	214	-18.93527	34.37615	NA	NA
TRAN-14-f-33251-1	nyala	2014-08-02 11:01:00	2014	214	-18.93537	34.37611	NA	NA
TRAN-14-f-33251-1	nyala	2014-08-02 12:01:00	2014	214	-18.9351	34.37673	NA	NA
TRAN-14-f-33251-1	nyala	2014-08-02 13:00:00	2014	214	-18.93442	34.37685	NA	NA
TRAN-14-f-33251-1	nyala	2014-08-02 14:01:00	2014	214	-18.93343	34.37617	NA	NA
TRAN-14-f-33251-1	nyala	2014-08-02 15:00:00	2014	214	-18.9336	34.37504	NA	NA
TRAN-14-f-33251-1	nyala	2014-08-02 16:00:00	2014	214	-18.93494	34.37632	NA	NA
TRAN-14-f-33251-1	nyala	2014-08-02 18:02:00	2014	214	-18.93554	34.37608	NA	NA
TRAN-14-f-33251-1	nyala	2014-08-02 19:00:00	2014	214	-18.93552	34.37608	NA	NA
TRAN-14-f-33251-1	nyala	2014-08-02 20:00:00	2014	214	-18.9361	34.3758	NA	NA
TRAN-14-f-33251-1	nyala	2014-08-02 21:01:00	2014	214	-18.93614	34.37591	NA	NA
TRAN-14-f-33251-1	nyala	2014-08-02 22:00:00	2014	214	-18.93616	34.37592	NA	NA
TRAN-14-f-33251-1	nyala	2014-08-02 23:01:00	2014	214	-18.93617	34.37591	NA	NA
TRAN-14-f-33251-1	nyala	2014-08-03 00:01:00	2014	215	-18.93619	34.37642	NA	NA
TRAN-14-f-33251-1	nyala	2014-08-03 01:00:00	2014	215	-18.93636	34.37606	NA	NA
TRAN-14-f-33251-1	nyala	2014-08-03 02:00:00	2014	215	-18.93627	34.37624	NA	NA
TRAN-14-f-33251-1	nyala	2014-08-03 04:00:00	2014	215	-18.93793	34.37337	NA	NA
TRAN-14-f-33251-1	nyala	2014-08-03 05:00:00	2014	215	-18.93758	34.3702	NA	NA
TRAN-14-f-33251-1	nyala	2014-08-03 06:01:00	2014	215	-18.93554	34.37347	NA	NA
TRAN-14-f-33251-1	nyala	2014-08-03 07:00:00	2014	215	-18.93445	34.37431	NA	NA
TRAN-14-f-33251-1	nyala	2014-08-03 08:01:00	2014	215	-18.93435	34.37461	NA	NA
TRAN-14-f-33251-1	nyala	2014-08-03 09:01:00	2014	215	-18.93472	34.37515	NA	NA
TRAN-14-f-33251-1	nyala	2014-08-03 10:00:00	2014	215	-18.936	34.37537	NA	NA
TRAN-14-f-33251-1	nyala	2014-08-03 11:01:00	2014	215	-18.93596	34.37541	NA	NA
TRAN-14-f-33251-1	nyala	2014-08-03 12:00:00	2014	215	-18.93603	34.37536	NA	NA
TRAN-14-f-33251-1	nyala	2014-08-03 13:01:00	2014	215	-18.9355	34.37525	NA	NA
TRAN-14-f-33251-1	nyala	2014-08-03 14:01:00	2014	215	-18.93432	34.37462	NA	NA
TRAN-14-f-33251-1	nyala	2014-08-03 15:00:00	2014	215	-18.93348	34.37628	NA	NA
TRAN-14-f-33251-1	nyala	2014-08-03 16:00:00	2014	215	-18.93613	34.37622	NA	NA
TRAN-14-f-33251-1	nyala	2014-08-03 17:01:00	2014	215	-18.9362	34.37627	NA	NA
TRAN-14-f-33251-1	nyala	2014-08-03 18:00:00	2014	215	-18.93607	34.37625	NA	NA
TRAN-14-f-33251-1	nyala	2014-08-03 19:02:00	2014	215	-18.93632	34.37625	NA	NA
TRAN-14-f-33251-1	nyala	2014-08-03 20:00:00	2014	215	-18.93624	34.37625	NA	NA
TRAN-14-f-33251-1	nyala	2014-08-03 22:01:00	2014	215	-18.93513	34.3775	NA	NA
TRAN-14-f-33251-1	nyala	2014-08-03 23:01:00	2014	215	-18.93525	34.3769	NA	NA
TRAN-14-f-33251-1	nyala	2014-08-04 01:00:00	2014	216	-18.93579	34.37655	NA	NA
TRAN-14-f-33251-1	nyala	2014-08-04 02:00:00	2014	216	-18.93559	34.37684	NA	NA
TRAN-14-f-33251-1	nyala	2014-08-04 03:02:00	2014	216	-18.93576	34.37663	NA	NA
TRAN-14-f-33251-1	nyala	2014-08-04 04:00:00	2014	216	-18.93494	34.3779	NA	NA
TRAN-14-f-33251-1	nyala	2014-08-04 05:00:00	2014	216	-18.93436	34.3766	NA	NA
TRAN-14-f-33251-1	nyala	2014-08-04 06:01:00	2014	216	-18.93522	34.37326	NA	NA
TRAN-14-f-33251-1	nyala	2014-08-04 08:02:00	2014	216	-18.93932	34.37177	NA	NA
TRAN-14-f-33251-1	nyala	2014-08-04 09:00:00	2014	216	-18.93913	34.37278	NA	NA
TRAN-14-f-33251-1	nyala	2014-08-04 10:00:00	2014	216	-18.93945	34.37118	NA	NA
TRAN-14-f-33251-1	nyala	2014-08-04 11:00:00	2014	216	-18.93825	34.37303	NA	NA
TRAN-14-f-33251-1	nyala	2014-08-04 12:01:00	2014	216	-18.93712	34.37327	NA	NA
TRAN-14-f-33251-1	nyala	2014-08-04 13:01:00	2014	216	-18.93471	34.37525	NA	NA
TRAN-14-f-33251-1	nyala	2014-08-04 14:02:00	2014	216	-18.93474	34.37624	NA	NA
TRAN-14-f-33251-1	nyala	2014-08-04 15:01:00	2014	216	-18.9352	34.37675	NA	NA
TRAN-14-f-33251-1	nyala	2014-08-04 16:00:00	2014	216	-18.93596	34.37633	NA	NA
TRAN-14-f-33251-1	nyala	2014-08-04 17:02:00	2014	216	-18.9361	34.37626	NA	NA
TRAN-14-f-33251-1	nyala	2014-08-04 18:02:00	2014	216	-18.93617	34.37631	NA	NA
TRAN-14-f-33251-1	nyala	2014-08-04 19:01:00	2014	216	-18.93606	34.37626	NA	NA
TRAN-14-f-33251-1	nyala	2014-08-04 20:00:00	2014	216	-18.93611	34.37617	NA	NA
TRAN-14-f-33251-1	nyala	2014-08-04 21:00:00	2014	216	-18.93622	34.37616	NA	NA
TRAN-14-f-33251-1	nyala	2014-08-04 22:00:00	2014	216	-18.93634	34.3759	NA	NA
TRAN-14-f-33251-1	nyala	2014-08-04 23:00:00	2014	216	-18.93622	34.37612	NA	NA
TRAN-14-f-33251-1	nyala	2014-08-05 02:01:00	2014	217	-18.9363	34.3762	NA	NA
TRAN-14-f-33251-1	nyala	2014-08-05 03:02:00	2014	217	-18.93626	34.37622	NA	NA
TRAN-14-f-33251-1	nyala	2014-08-05 04:00:00	2014	217	-18.93591	34.37602	NA	NA
TRAN-14-f-33251-1	nyala	2014-08-05 05:00:00	2014	217	-18.93457	34.37519	NA	NA
TRAN-14-f-33251-1	nyala	2014-08-05 06:02:00	2014	217	-18.93143	34.3773	NA	NA
TRAN-14-f-33251-1	nyala	2014-08-05 07:01:00	2014	217	-18.93209	34.37817	NA	NA
TRAN-14-f-33251-1	nyala	2014-08-05 08:00:00	2014	217	-18.93183	34.37845	NA	NA
TRAN-14-f-33251-1	nyala	2014-08-05 09:00:00	2014	217	-18.9317	34.37851	NA	NA
TRAN-14-f-33251-1	nyala	2014-08-05 10:00:00	2014	217	-18.93352	34.38141	NA	NA
TRAN-14-f-33251-1	nyala	2014-08-05 11:02:00	2014	217	-18.93188	34.37827	NA	NA
TRAN-14-f-33251-1	nyala	2014-08-05 12:01:00	2014	217	-18.93239	34.37807	NA	NA
TRAN-14-f-33251-1	nyala	2014-08-05 13:00:00	2014	217	-18.93218	34.3782	NA	NA
TRAN-14-f-33251-1	nyala	2014-08-05 14:00:00	2014	217	-18.93288	34.37919	NA	NA
TRAN-14-f-33251-1	nyala	2014-08-05 15:00:00	2014	217	-18.93396	34.37826	NA	NA
TRAN-14-f-33251-1	nyala	2014-08-05 16:00:00	2014	217	-18.93558	34.37682	NA	NA
TRAN-14-f-33251-1	nyala	2014-08-05 17:00:00	2014	217	-18.9358	34.3767	NA	NA
TRAN-14-f-33251-1	nyala	2014-08-05 18:00:00	2014	217	-18.93597	34.37657	NA	NA
TRAN-14-f-33251-1	nyala	2014-08-05 19:01:00	2014	217	-18.9361	34.37648	NA	NA
TRAN-14-f-33251-1	nyala	2014-08-05 20:00:00	2014	217	-18.93582	34.37656	NA	NA
TRAN-14-f-33251-1	nyala	2014-08-05 21:00:00	2014	217	-18.93585	34.3765	NA	NA
TRAN-14-f-33251-1	nyala	2014-08-05 22:00:00	2014	217	-18.93588	34.37656	NA	NA
TRAN-14-f-33251-1	nyala	2014-08-05 23:01:00	2014	217	-18.93603	34.37625	NA	NA
TRAN-14-f-33251-1	nyala	2014-08-06 00:01:00	2014	218	-18.93613	34.37646	NA	NA
TRAN-14-f-33251-1	nyala	2014-08-06 01:00:00	2014	218	-18.9362	34.37635	NA	NA
TRAN-14-f-33251-1	nyala	2014-08-06 01:01:00	2014	218	-18.93629	34.37618	NA	NA
TRAN-14-f-33251-1	nyala	2014-08-06 02:01:00	2014	218	-18.9361	34.37651	NA	NA
TRAN-14-f-33251-1	nyala	2014-08-06 03:01:00	2014	218	-18.9363	34.3764	NA	NA
TRAN-14-f-33251-1	nyala	2014-08-06 04:00:00	2014	218	-18.93573	34.37629	NA	NA
TRAN-14-f-33251-1	nyala	2014-08-06 05:01:00	2014	218	-18.93495	34.37662	NA	NA
TRAN-14-f-33251-1	nyala	2014-08-06 06:02:00	2014	218	-18.93539	34.37442	NA	NA
TRAN-14-f-33251-1	nyala	2014-08-06 08:00:00	2014	218	-18.93641	34.37586	NA	NA
TRAN-14-f-33251-1	nyala	2014-08-06 09:00:00	2014	218	-18.93571	34.37582	NA	NA
TRAN-14-f-33251-1	nyala	2014-08-06 10:01:00	2014	218	-18.93551	34.376	NA	NA
TRAN-14-f-33251-1	nyala	2014-08-06 11:01:00	2014	218	-18.9347	34.3771	NA	NA
TRAN-14-f-33251-1	nyala	2014-08-06 12:00:00	2014	218	-18.93297	34.38058	NA	NA
TRAN-14-f-33251-1	nyala	2014-08-06 13:00:00	2014	218	-18.9344	34.37791	NA	NA
TRAN-14-f-33251-1	nyala	2014-08-06 14:01:00	2014	218	-18.93552	34.37627	NA	NA
TRAN-14-f-33251-1	nyala	2014-08-06 15:00:00	2014	218	-18.93596	34.3762	NA	NA
TRAN-14-f-33251-1	nyala	2014-08-06 16:00:00	2014	218	-18.93635	34.37535	NA	NA
TRAN-14-f-33251-1	nyala	2014-08-06 17:00:00	2014	218	-18.93638	34.37547	NA	NA
TRAN-14-f-33251-1	nyala	2014-08-06 18:01:00	2014	218	-18.93665	34.37541	NA	NA
TRAN-14-f-33251-1	nyala	2014-08-06 19:00:00	2014	218	-18.93661	34.37535	NA	NA
TRAN-14-f-33251-1	nyala	2014-08-06 20:02:00	2014	218	-18.93684	34.37504	NA	NA
TRAN-14-f-33251-1	nyala	2014-08-06 21:00:00	2014	218	-18.93782	34.37477	NA	NA
TRAN-14-f-33251-1	nyala	2014-08-06 22:00:00	2014	218	-18.93755	34.37484	NA	NA
TRAN-14-f-33251-1	nyala	2014-08-06 23:00:00	2014	218	-18.93752	34.37506	NA	NA
TRAN-14-f-33251-1	nyala	2014-08-07 01:01:00	2014	219	-18.93799	34.3748	NA	NA
TRAN-14-f-33251-1	nyala	2014-08-07 02:00:00	2014	219	-18.93796	34.37462	NA	NA
TRAN-14-f-33251-1	nyala	2014-08-07 03:00:00	2014	219	-18.93798	34.37475	NA	NA
TRAN-14-f-33251-1	nyala	2014-08-07 04:00:00	2014	219	-18.93726	34.37393	NA	NA
TRAN-14-f-33251-1	nyala	2014-08-07 05:00:00	2014	219	-18.93463	34.37339	NA	NA
TRAN-14-f-33251-1	nyala	2014-08-07 06:00:00	2014	219	-18.93203	34.37569	NA	NA
TRAN-14-f-33251-1	nyala	2014-08-07 07:02:00	2014	219	-18.93191	34.37778	NA	NA
TRAN-14-f-33251-1	nyala	2014-08-07 08:00:00	2014	219	-18.93184	34.37825	NA	NA
TRAN-14-f-33251-1	nyala	2014-08-07 09:00:00	2014	219	-18.93079	34.37948	NA	NA
TRAN-14-f-33251-1	nyala	2014-08-07 10:00:00	2014	219	-18.93045	34.38033	NA	NA
TRAN-14-f-33251-1	nyala	2014-08-07 11:01:00	2014	219	-18.93063	34.37977	NA	NA
TRAN-14-f-33251-1	nyala	2014-08-07 12:02:00	2014	219	-18.93296	34.38104	NA	NA
TRAN-14-f-33251-1	nyala	2014-08-07 13:00:00	2014	219	-18.9321	34.37822	NA	NA
TRAN-14-f-33251-1	nyala	2014-08-07 14:02:00	2014	219	-18.93348	34.37714	NA	NA
TRAN-14-f-33251-1	nyala	2014-08-07 16:02:00	2014	219	-18.93276	34.37734	NA	NA
TRAN-14-f-33251-1	nyala	2014-08-07 17:00:00	2014	219	-18.93312	34.3776	NA	NA
TRAN-14-f-33251-1	nyala	2014-08-07 18:01:00	2014	219	-18.933	34.37752	NA	NA
TRAN-14-f-33251-1	nyala	2014-08-07 19:00:00	2014	219	-18.93303	34.3776	NA	NA
TRAN-14-f-33251-1	nyala	2014-08-07 20:00:00	2014	219	-18.93299	34.37762	NA	NA
TRAN-14-f-33251-1	nyala	2014-08-07 21:00:00	2014	219	-18.9332	34.37742	NA	NA
TRAN-14-f-33251-1	nyala	2014-08-07 22:01:00	2014	219	-18.93321	34.37701	NA	NA
TRAN-14-f-33251-1	nyala	2014-08-07 23:00:00	2014	219	-18.93313	34.37759	NA	NA
TRAN-14-f-33251-1	nyala	2014-08-08 01:00:00	2014	220	-18.93313	34.37747	NA	NA
TRAN-14-f-33251-1	nyala	2014-08-08 02:00:00	2014	220	-18.9331	34.3774	NA	NA
TRAN-14-f-33251-1	nyala	2014-08-08 03:00:00	2014	220	-18.93305	34.3775	NA	NA
TRAN-14-f-33251-1	nyala	2014-08-08 04:00:00	2014	220	-18.93234	34.37697	NA	NA
TRAN-14-f-33251-1	nyala	2014-08-08 05:00:00	2014	220	-18.93229	34.37438	NA	NA
TRAN-14-f-33251-1	nyala	2014-08-08 06:00:00	2014	220	-18.93311	34.37453	NA	NA
TRAN-14-f-33251-1	nyala	2014-08-08 07:01:00	2014	220	-18.93851	34.37282	NA	NA
TRAN-14-f-33251-1	nyala	2014-08-08 08:02:00	2014	220	-18.9389	34.37313	NA	NA
TRAN-14-f-33251-1	nyala	2014-08-08 09:00:00	2014	220	-18.93911	34.3731	NA	NA
TRAN-14-f-33251-1	nyala	2014-08-08 10:00:00	2014	220	-18.9393	34.37289	NA	NA
TRAN-14-f-33251-1	nyala	2014-08-08 11:01:00	2014	220	-18.93945	34.3713	NA	NA
TRAN-14-f-33251-1	nyala	2014-08-08 12:02:00	2014	220	-18.94029	34.37024	NA	NA
TRAN-14-f-33251-1	nyala	2014-08-08 13:01:00	2014	220	-18.94132	34.36933	NA	NA
TRAN-14-f-33251-1	nyala	2014-08-08 14:02:00	2014	220	-18.94164	34.37013	NA	NA
TRAN-14-f-33251-1	nyala	2014-08-08 15:00:00	2014	220	-18.94122	34.36948	NA	NA
TRAN-14-f-33251-1	nyala	2014-08-08 16:01:00	2014	220	-18.94127	34.37039	NA	NA
TRAN-14-f-33251-1	nyala	2014-08-08 17:00:00	2014	220	-18.94103	34.37017	NA	NA
TRAN-14-f-33251-1	nyala	2014-08-08 18:01:00	2014	220	-18.94106	34.37031	NA	NA
TRAN-14-f-33251-1	nyala	2014-08-08 19:00:00	2014	220	-18.94129	34.37007	NA	NA
TRAN-14-f-33251-1	nyala	2014-08-08 20:01:00	2014	220	-18.94124	34.3702	NA	NA
TRAN-14-f-33251-1	nyala	2014-08-08 21:00:00	2014	220	-18.94138	34.3701	NA	NA
TRAN-14-f-33251-1	nyala	2014-08-08 22:01:00	2014	220	-18.94137	34.37014	NA	NA
TRAN-14-f-33251-1	nyala	2014-08-08 23:01:00	2014	220	-18.94151	34.36976	NA	NA
TRAN-14-f-33251-1	nyala	2014-08-09 01:00:00	2014	221	-18.94153	34.36967	NA	NA
TRAN-14-f-33251-1	nyala	2014-08-09 02:01:00	2014	221	-18.94152	34.36955	NA	NA
TRAN-14-f-33251-1	nyala	2014-08-09 03:00:00	2014	221	-18.94153	34.3696	NA	NA
TRAN-14-f-33251-1	nyala	2014-08-09 04:01:00	2014	221	-18.94139	34.36969	NA	NA
TRAN-14-f-33251-1	nyala	2014-08-09 05:01:00	2014	221	-18.93916	34.3718	NA	NA
TRAN-14-f-33251-1	nyala	2014-08-09 06:00:00	2014	221	-18.93646	34.37321	NA	NA
TRAN-14-f-33251-1	nyala	2014-08-09 07:01:00	2014	221	-18.93926	34.3722	NA	NA
TRAN-14-f-33251-1	nyala	2014-08-09 08:01:00	2014	221	-18.94007	34.37157	NA	NA
TRAN-14-f-33251-1	nyala	2014-08-09 09:01:00	2014	221	-18.9425	34.37027	NA	NA
TRAN-14-f-33251-1	nyala	2014-08-09 10:00:00	2014	221	-18.93978	34.37124	NA	NA
TRAN-14-f-33251-1	nyala	2014-08-09 11:00:00	2014	221	-18.93936	34.37047	NA	NA
TRAN-14-f-33251-1	nyala	2014-08-09 12:00:00	2014	221	-18.94087	34.36839	NA	NA
TRAN-14-f-33251-1	nyala	2014-08-09 13:00:00	2014	221	-18.93921	34.36815	NA	NA
TRAN-14-f-33251-1	nyala	2014-08-09 14:00:00	2014	221	-18.93707	34.37363	NA	NA
TRAN-14-f-33251-1	nyala	2014-08-09 15:00:00	2014	221	-18.93905	34.37311	NA	NA
TRAN-14-f-33251-1	nyala	2014-08-09 16:00:00	2014	221	-18.93886	34.37248	NA	NA
TRAN-14-f-33251-1	nyala	2014-08-09 17:01:00	2014	221	-18.93887	34.37261	NA	NA
TRAN-14-f-33251-1	nyala	2014-08-09 18:00:00	2014	221	-18.93892	34.37253	NA	NA
TRAN-14-f-33251-1	nyala	2014-08-09 19:01:00	2014	221	-18.93959	34.37152	NA	NA
TRAN-14-f-33251-1	nyala	2014-08-09 20:00:00	2014	221	-18.93931	34.37163	NA	NA
TRAN-14-f-33251-1	nyala	2014-08-09 21:00:00	2014	221	-18.93942	34.37155	NA	NA
TRAN-14-f-33251-1	nyala	2014-08-09 22:00:00	2014	221	-18.93944	34.37147	NA	NA
TRAN-14-f-33251-1	nyala	2014-08-09 23:00:00	2014	221	-18.94133	34.3702	NA	NA
TRAN-14-f-33251-1	nyala	2014-08-10 00:01:00	2014	222	-18.9415	34.36976	NA	NA
TRAN-14-f-33251-1	nyala	2014-08-10 01:00:00	2014	222	-18.94148	34.36969	NA	NA
TRAN-14-f-33251-1	nyala	2014-08-10 02:00:00	2014	222	-18.94155	34.36964	NA	NA
TRAN-14-f-33251-1	nyala	2014-08-10 03:01:00	2014	222	-18.94146	34.36971	NA	NA
TRAN-14-f-33251-1	nyala	2014-08-10 04:00:00	2014	222	-18.94137	34.36981	NA	NA
TRAN-14-f-33251-1	nyala	2014-08-10 05:00:00	2014	222	-18.94283	34.37004	NA	NA
TRAN-14-f-33251-1	nyala	2014-08-10 06:01:00	2014	222	-18.94339	34.3701	NA	NA
TRAN-14-f-33251-1	nyala	2014-08-10 07:00:00	2014	222	-18.94384	34.36959	NA	NA
TRAN-14-f-33251-1	nyala	2014-08-10 08:00:00	2014	222	-18.94394	34.36925	NA	NA
TRAN-14-f-33251-1	nyala	2014-08-10 09:00:00	2014	222	-18.94416	34.36951	NA	NA
TRAN-14-f-33251-1	nyala	2014-08-10 10:00:00	2014	222	-18.94262	34.37154	NA	NA
TRAN-14-f-33251-1	nyala	2014-08-10 12:00:00	2014	222	-18.93767	34.3727	NA	NA
TRAN-14-f-33251-1	nyala	2014-08-10 13:01:00	2014	222	-18.93764	34.37316	NA	NA
TRAN-14-f-33251-1	nyala	2014-08-10 14:00:00	2014	222	-18.93829	34.37395	NA	NA
TRAN-14-f-33251-1	nyala	2014-08-10 15:01:00	2014	222	-18.9384	34.37502	NA	NA
TRAN-14-f-33251-1	nyala	2014-08-10 16:01:00	2014	222	-18.93898	34.37344	NA	NA
TRAN-14-f-33251-1	nyala	2014-08-10 17:01:00	2014	222	-18.93902	34.37304	NA	NA
TRAN-14-f-33251-1	nyala	2014-08-10 18:00:00	2014	222	-18.93903	34.37303	NA	NA
TRAN-14-f-33251-1	nyala	2014-08-10 19:00:00	2014	222	-18.93901	34.37293	NA	NA
TRAN-14-f-33251-1	nyala	2014-08-10 20:01:00	2014	222	-18.93928	34.37321	NA	NA
TRAN-14-f-33251-1	nyala	2014-08-10 21:00:00	2014	222	-18.93905	34.37303	NA	NA
TRAN-14-f-33251-1	nyala	2014-08-10 23:01:00	2014	222	-18.93906	34.37334	NA	NA
TRAN-14-f-33251-1	nyala	2014-08-11 01:00:00	2014	223	-18.93882	34.37257	NA	NA
TRAN-14-f-33251-1	nyala	2014-08-11 02:00:00	2014	223	-18.93883	34.37248	NA	NA
TRAN-14-f-33251-1	nyala	2014-08-11 03:00:00	2014	223	-18.93887	34.37251	NA	NA
TRAN-14-f-33251-1	nyala	2014-08-11 04:00:00	2014	223	-18.93908	34.37303	NA	NA
TRAN-14-f-33251-1	nyala	2014-08-11 05:00:00	2014	223	-18.93997	34.37317	NA	NA
TRAN-14-f-33251-1	nyala	2014-08-11 06:02:00	2014	223	-18.94338	34.37283	NA	NA
TRAN-14-f-33251-1	nyala	2014-08-11 07:01:00	2014	223	-18.94372	34.36955	NA	NA
TRAN-14-f-33251-1	nyala	2014-08-11 08:00:00	2014	223	-18.94362	34.36913	NA	NA
TRAN-14-f-33251-1	nyala	2014-08-11 09:02:00	2014	223	-18.94379	34.36889	NA	NA
TRAN-14-f-33251-1	nyala	2014-08-11 10:00:00	2014	223	-18.94287	34.36877	NA	NA
TRAN-14-f-33251-1	nyala	2014-08-11 11:01:00	2014	223	-18.94282	34.36903	NA	NA
TRAN-14-f-33251-1	nyala	2014-08-11 12:01:00	2014	223	-18.94078	34.3682	NA	NA
TRAN-14-f-33251-1	nyala	2014-08-11 13:00:00	2014	223	-18.94129	34.36936	NA	NA
TRAN-14-f-33251-1	nyala	2014-08-11 14:01:00	2014	223	-18.94082	34.36816	NA	NA
TRAN-14-f-33251-1	nyala	2014-08-11 15:00:00	2014	223	-18.94114	34.36802	NA	NA
TRAN-14-f-33251-1	nyala	2014-08-11 16:00:00	2014	223	-18.94095	34.36717	NA	NA
TRAN-14-f-33251-1	nyala	2014-08-11 17:00:00	2014	223	-18.94085	34.36711	NA	NA
TRAN-14-f-33251-1	nyala	2014-08-11 18:00:00	2014	223	-18.94086	34.36716	NA	NA
TRAN-14-f-33251-1	nyala	2014-08-11 19:01:00	2014	223	-18.94101	34.36684	NA	NA
TRAN-14-f-33251-1	nyala	2014-08-11 20:00:00	2014	223	-18.9388	34.36615	NA	NA
TRAN-14-f-33251-1	nyala	2014-08-11 21:00:00	2014	223	-18.93792	34.36524	NA	NA
TRAN-14-f-33251-1	nyala	2014-08-11 22:00:00	2014	223	-18.93897	34.373	NA	NA
TRAN-14-f-33251-1	nyala	2014-08-11 23:00:00	2014	223	-18.93782	34.37178	NA	NA
TRAN-14-f-33251-1	nyala	2014-08-12 01:00:00	2014	224	-18.94064	34.37014	NA	NA
TRAN-14-f-33251-1	nyala	2014-08-12 02:00:00	2014	224	-18.94134	34.36996	NA	NA
TRAN-14-f-33251-1	nyala	2014-08-12 03:01:00	2014	224	-18.94142	34.36973	NA	NA
TRAN-14-f-33251-1	nyala	2014-08-12 04:01:00	2014	224	-18.94149	34.36961	NA	NA
TRAN-14-f-33251-1	nyala	2014-08-12 05:00:00	2014	224	-18.94402	34.37107	NA	NA
TRAN-14-f-33251-1	nyala	2014-08-12 06:01:00	2014	224	-18.94469	34.36991	NA	NA
TRAN-14-f-33251-1	nyala	2014-08-12 07:02:00	2014	224	-18.94256	34.3689	NA	NA
TRAN-14-f-33251-1	nyala	2014-08-12 08:01:00	2014	224	-18.94271	34.3687	NA	NA
TRAN-14-f-33251-1	nyala	2014-08-12 09:00:00	2014	224	-18.94279	34.36879	NA	NA
TRAN-14-f-33251-1	nyala	2014-08-12 10:00:00	2014	224	-18.94283	34.36881	NA	NA
TRAN-14-f-33251-1	nyala	2014-08-12 11:01:00	2014	224	-18.94278	34.36846	NA	NA
TRAN-14-f-33251-1	nyala	2014-08-12 12:00:00	2014	224	-18.94129	34.36934	NA	NA
TRAN-14-f-33251-1	nyala	2014-08-12 13:00:00	2014	224	-18.94176	34.36973	NA	NA
TRAN-14-f-33251-1	nyala	2014-08-12 14:00:00	2014	224	-18.94154	34.36963	NA	NA
TRAN-14-f-33251-1	nyala	2014-08-12 15:01:00	2014	224	-18.94114	34.36963	NA	NA
TRAN-14-f-33251-1	nyala	2014-08-12 16:01:00	2014	224	-18.93945	34.37053	NA	NA
TRAN-14-f-33251-1	nyala	2014-08-12 17:01:00	2014	224	-18.93965	34.37073	NA	NA
TRAN-14-f-33251-1	nyala	2014-08-12 18:00:00	2014	224	-18.9395	34.37024	NA	NA
TRAN-14-f-33251-1	nyala	2014-08-12 19:01:00	2014	224	-18.93957	34.37025	NA	NA
TRAN-14-f-33251-1	nyala	2014-08-12 20:00:00	2014	224	-18.94056	34.37036	NA	NA
TRAN-14-f-33251-1	nyala	2014-08-12 21:01:00	2014	224	-18.94099	34.3711	NA	NA
TRAN-14-f-33251-1	nyala	2014-08-12 22:00:00	2014	224	-18.94085	34.37076	NA	NA
TRAN-14-f-33251-1	nyala	2014-08-12 23:00:00	2014	224	-18.94009	34.37159	NA	NA
TRAN-14-f-33251-1	nyala	2014-08-13 01:00:00	2014	225	-18.94154	34.36966	NA	NA
TRAN-14-f-33251-1	nyala	2014-08-13 02:01:00	2014	225	-18.94153	34.36953	NA	NA
TRAN-14-f-33251-1	nyala	2014-08-13 03:00:00	2014	225	-18.94146	34.36963	NA	NA
TRAN-14-f-33251-1	nyala	2014-08-13 04:00:00	2014	225	-18.9413	34.36973	NA	NA
TRAN-14-f-33251-1	nyala	2014-08-13 05:02:00	2014	225	-18.94126	34.37015	NA	NA
TRAN-14-f-33251-1	nyala	2014-08-13 06:01:00	2014	225	-18.93931	34.37073	NA	NA
TRAN-14-f-33251-1	nyala	2014-08-13 07:02:00	2014	225	-18.93779	34.37015	NA	NA
TRAN-14-f-33251-1	nyala	2014-08-13 08:02:00	2014	225	-18.93617	34.37538	NA	NA
TRAN-14-f-33251-1	nyala	2014-08-13 09:01:00	2014	225	-18.93608	34.37553	NA	NA
TRAN-14-f-33251-1	nyala	2014-08-13 10:00:00	2014	225	-18.93607	34.37614	NA	NA
TRAN-14-f-33251-1	nyala	2014-08-13 12:01:00	2014	225	-18.9389	34.37394	NA	NA
TRAN-14-f-33251-1	nyala	2014-08-13 13:00:00	2014	225	-18.9389	34.37397	NA	NA
TRAN-14-f-33251-1	nyala	2014-08-13 14:01:00	2014	225	-18.93888	34.37335	NA	NA
TRAN-14-f-33251-1	nyala	2014-08-13 15:00:00	2014	225	-18.93874	34.37313	NA	NA
TRAN-14-f-33251-1	nyala	2014-08-13 16:01:00	2014	225	-18.93788	34.37309	NA	NA
TRAN-14-f-33251-1	nyala	2014-08-13 17:01:00	2014	225	-18.93785	34.37321	NA	NA
TRAN-14-f-33251-1	nyala	2014-08-13 18:00:00	2014	225	-18.93786	34.37316	NA	NA
TRAN-14-f-33251-1	nyala	2014-08-13 19:00:00	2014	225	-18.93787	34.37321	NA	NA
TRAN-14-f-33251-1	nyala	2014-08-13 20:00:00	2014	225	-18.93777	34.37322	NA	NA
TRAN-14-f-33251-1	nyala	2014-08-13 21:01:00	2014	225	-18.93775	34.37271	NA	NA
TRAN-14-f-33251-1	nyala	2014-08-13 22:00:00	2014	225	-18.93773	34.37336	NA	NA
TRAN-14-f-33251-1	nyala	2014-08-13 23:01:00	2014	225	-18.93773	34.3734	NA	NA
TRAN-14-f-33251-1	nyala	2014-08-14 01:01:00	2014	226	-18.93775	34.3735	NA	NA
TRAN-14-f-33251-1	nyala	2014-08-14 02:01:00	2014	226	-18.9379	34.37405	NA	NA
TRAN-14-f-33251-1	nyala	2014-08-14 03:01:00	2014	226	-18.93791	34.37417	NA	NA
TRAN-14-f-33251-1	nyala	2014-08-14 04:00:00	2014	226	-18.93747	34.37436	NA	NA
TRAN-14-f-33251-1	nyala	2014-08-14 05:01:00	2014	226	-18.9369	34.37384	NA	NA
TRAN-14-f-33251-1	nyala	2014-08-14 06:00:00	2014	226	-18.93268	34.37561	NA	NA
TRAN-14-f-33251-1	nyala	2014-08-14 07:02:00	2014	226	-18.93787	34.37454	NA	NA
TRAN-14-f-33251-1	nyala	2014-08-14 09:01:00	2014	226	-18.93682	34.37585	NA	NA
TRAN-14-f-33251-1	nyala	2014-08-14 10:02:00	2014	226	-18.93678	34.37627	NA	NA
TRAN-14-f-33251-1	nyala	2014-08-14 12:01:00	2014	226	-18.93577	34.37625	NA	NA
TRAN-14-f-33251-1	nyala	2014-08-14 13:00:00	2014	226	-18.93525	34.37588	NA	NA
TRAN-14-f-33251-1	nyala	2014-08-14 14:00:00	2014	226	-18.93566	34.37366	NA	NA
TRAN-14-f-33251-1	nyala	2014-08-14 15:02:00	2014	226	-18.93714	34.37279	NA	NA
TRAN-14-f-33251-1	nyala	2014-08-14 16:01:00	2014	226	-18.93959	34.37343	NA	NA
TRAN-14-f-33251-1	nyala	2014-08-14 17:01:00	2014	226	-18.93882	34.37345	NA	NA
TRAN-14-f-33251-1	nyala	2014-08-14 18:00:00	2014	226	-18.93878	34.37314	NA	NA
TRAN-14-f-33251-1	nyala	2014-08-14 19:00:00	2014	226	-18.93877	34.37337	NA	NA
TRAN-14-f-33251-1	nyala	2014-08-14 20:00:00	2014	226	-18.93865	34.37301	NA	NA
TRAN-14-f-33251-1	nyala	2014-08-14 21:00:00	2014	226	-18.93835	34.37173	NA	NA
TRAN-14-f-33251-1	nyala	2014-08-14 22:01:00	2014	226	-18.93802	34.37028	NA	NA
TRAN-14-f-33251-1	nyala	2014-08-14 23:00:00	2014	226	-18.94182	34.36804	NA	NA
TRAN-14-f-33251-1	nyala	2014-08-15 01:01:00	2014	227	-18.94214	34.36929	NA	NA
TRAN-14-f-33251-1	nyala	2014-08-15 02:01:00	2014	227	-18.94246	34.36918	NA	NA
TRAN-14-f-33251-1	nyala	2014-08-15 03:01:00	2014	227	-18.94238	34.36919	NA	NA
TRAN-14-f-33251-1	nyala	2014-08-15 05:02:00	2014	227	-18.94302	34.36999	NA	NA
TRAN-14-f-33251-1	nyala	2014-08-15 06:01:00	2014	227	-18.94262	34.3696	NA	NA
TRAN-14-f-33251-1	nyala	2014-08-15 07:00:00	2014	227	-18.94271	34.36813	NA	NA
TRAN-14-f-33251-1	nyala	2014-08-15 09:00:00	2014	227	-18.93763	34.37197	NA	NA
TRAN-14-f-33251-1	nyala	2014-08-15 10:00:00	2014	227	-18.93888	34.37194	NA	NA
TRAN-14-f-33251-1	nyala	2014-08-15 11:00:00	2014	227	-18.93892	34.37203	NA	NA
TRAN-14-f-33251-1	nyala	2014-08-15 12:01:00	2014	227	-18.93944	34.37226	NA	NA
TRAN-14-f-33251-1	nyala	2014-08-15 13:00:00	2014	227	-18.93786	34.36945	NA	NA
TRAN-14-f-33251-1	nyala	2014-08-15 14:00:00	2014	227	-18.93811	34.37389	NA	NA
TRAN-14-f-33251-1	nyala	2014-08-15 15:02:00	2014	227	-18.94049	34.37413	NA	NA
TRAN-14-f-33251-1	nyala	2014-08-15 16:00:00	2014	227	-18.94398	34.37333	NA	NA
TRAN-14-f-33251-1	nyala	2014-08-15 17:01:00	2014	227	-18.93962	34.37339	NA	NA
TRAN-14-f-33251-1	nyala	2014-08-15 18:00:00	2014	227	-18.93956	34.37339	NA	NA
TRAN-14-f-33251-1	nyala	2014-08-15 19:00:00	2014	227	-18.93944	34.37332	NA	NA
TRAN-14-f-33251-1	nyala	2014-08-15 20:01:00	2014	227	-18.93967	34.37328	NA	NA
TRAN-14-f-33251-1	nyala	2014-08-15 21:00:00	2014	227	-18.93883	34.37338	NA	NA
TRAN-14-f-33251-1	nyala	2014-08-15 22:00:00	2014	227	-18.93882	34.3735	NA	NA
TRAN-14-f-33251-1	nyala	2014-08-15 23:01:00	2014	227	-18.93878	34.37345	NA	NA
TRAN-14-f-33251-1	nyala	2014-08-16 01:00:00	2014	228	-18.93873	34.37347	NA	NA
TRAN-14-f-33251-1	nyala	2014-08-16 02:00:00	2014	228	-18.93877	34.37348	NA	NA
TRAN-14-f-33251-1	nyala	2014-08-16 03:01:00	2014	228	-18.93871	34.37356	NA	NA
TRAN-14-f-33251-1	nyala	2014-08-16 04:01:00	2014	228	-18.93798	34.37345	NA	NA
TRAN-14-f-33251-1	nyala	2014-08-16 05:00:00	2014	228	-18.93867	34.37425	NA	NA
TRAN-14-f-33251-1	nyala	2014-08-16 06:00:00	2014	228	-18.93858	34.37406	NA	NA
TRAN-14-f-33251-1	nyala	2014-08-16 07:00:00	2014	228	-18.93853	34.374	NA	NA
TRAN-14-f-33251-1	nyala	2014-08-16 08:00:00	2014	228	-18.94579	34.36877	NA	NA
TRAN-14-f-33251-1	nyala	2014-08-16 09:01:00	2014	228	-18.94377	34.36728	NA	NA
TRAN-14-f-33251-1	nyala	2014-08-16 11:01:00	2014	228	-18.94229	34.36635	NA	NA
TRAN-14-f-33251-1	nyala	2014-08-16 12:00:00	2014	228	-18.94246	34.36641	NA	NA
TRAN-14-f-33251-1	nyala	2014-08-16 13:00:00	2014	228	-18.94124	34.36703	NA	NA
TRAN-14-f-33251-1	nyala	2014-08-16 14:00:00	2014	228	-18.94065	34.36707	NA	NA
TRAN-14-f-33251-1	nyala	2014-08-16 15:00:00	2014	228	-18.93847	34.36727	NA	NA
TRAN-14-f-33251-1	nyala	2014-08-16 16:01:00	2014	228	-18.93907	34.36711	NA	NA
TRAN-14-f-33251-1	nyala	2014-08-16 17:01:00	2014	228	-18.93907	34.3671	NA	NA
TRAN-14-f-33251-1	nyala	2014-08-16 18:00:00	2014	228	-18.939	34.36712	NA	NA
TRAN-14-f-33251-1	nyala	2014-08-16 19:01:00	2014	228	-18.93891	34.3673	NA	NA
TRAN-14-f-33251-1	nyala	2014-08-16 20:01:00	2014	228	-18.93906	34.36706	NA	NA
TRAN-14-f-33251-1	nyala	2014-08-16 21:00:00	2014	228	-18.93909	34.36671	NA	NA
TRAN-14-f-33251-1	nyala	2014-08-16 22:00:00	2014	228	-18.939	34.36669	NA	NA
TRAN-14-f-33251-1	nyala	2014-08-16 23:01:00	2014	228	-18.93881	34.36705	NA	NA
TRAN-14-f-33251-1	nyala	2014-08-17 00:01:00	2014	229	-18.93915	34.36658	NA	NA
TRAN-14-f-33251-1	nyala	2014-08-17 01:00:00	2014	229	-18.93923	34.36631	NA	NA
TRAN-14-f-33251-1	nyala	2014-08-17 02:00:00	2014	229	-18.93877	34.36655	NA	NA
TRAN-14-f-33251-1	nyala	2014-08-17 03:01:00	2014	229	-18.93906	34.36684	NA	NA
TRAN-14-f-33251-1	nyala	2014-08-17 04:00:00	2014	229	-18.93894	34.36603	NA	NA
TRAN-14-f-33251-1	nyala	2014-08-17 06:00:00	2014	229	-18.93399	34.36307	NA	NA
TRAN-14-f-33251-1	nyala	2014-08-17 07:01:00	2014	229	-18.93922	34.36296	NA	NA
TRAN-14-f-33251-1	nyala	2014-08-17 08:00:00	2014	229	-18.94108	34.36362	NA	NA
TRAN-14-f-33251-1	nyala	2014-08-17 09:00:00	2014	229	-18.94128	34.36398	NA	NA
TRAN-14-f-33251-1	nyala	2014-08-17 10:01:00	2014	229	-18.94099	34.36497	NA	NA
TRAN-14-f-33251-1	nyala	2014-08-17 11:01:00	2014	229	-18.94002	34.3656	NA	NA
TRAN-14-f-33251-1	nyala	2014-08-17 12:01:00	2014	229	-18.94016	34.36624	NA	NA
TRAN-14-f-33251-1	nyala	2014-08-17 13:01:00	2014	229	-18.93963	34.36785	NA	NA
TRAN-14-f-33251-1	nyala	2014-08-17 14:00:00	2014	229	-18.93853	34.36879	NA	NA
TRAN-14-f-33251-1	nyala	2014-08-17 15:00:00	2014	229	-18.93983	34.3693	NA	NA
TRAN-14-f-33251-1	nyala	2014-08-17 16:02:00	2014	229	-18.94014	34.36913	NA	NA
TRAN-14-f-33251-1	nyala	2014-08-17 17:01:00	2014	229	-18.94066	34.3701	NA	NA
TRAN-14-f-33251-1	nyala	2014-08-17 18:00:00	2014	229	-18.94054	34.3701	NA	NA
TRAN-14-f-33251-1	nyala	2014-08-17 19:00:00	2014	229	-18.94057	34.37009	NA	NA
TRAN-14-f-33251-1	nyala	2014-08-17 20:00:00	2014	229	-18.94086	34.36972	NA	NA
TRAN-14-f-33251-1	nyala	2014-08-17 21:00:00	2014	229	-18.94062	34.37059	NA	NA
TRAN-14-f-33251-1	nyala	2014-08-17 22:01:00	2014	229	-18.94101	34.36963	NA	NA
TRAN-14-f-33251-1	nyala	2014-08-17 23:01:00	2014	229	-18.94209	34.36914	NA	NA
TRAN-14-f-33251-1	nyala	2014-08-18 01:01:00	2014	230	-18.94199	34.36911	NA	NA
TRAN-14-f-33251-1	nyala	2014-08-18 03:02:00	2014	230	-18.94224	34.36901	NA	NA
TRAN-14-f-33251-1	nyala	2014-08-18 04:00:00	2014	230	-18.94346	34.37014	NA	NA
TRAN-14-f-33251-1	nyala	2014-08-18 05:01:00	2014	230	-18.9439	34.37125	NA	NA
TRAN-14-f-33251-1	nyala	2014-08-18 06:00:00	2014	230	-18.94439	34.37076	NA	NA
TRAN-14-f-33251-1	nyala	2014-08-18 07:02:00	2014	230	-18.9449	34.36932	NA	NA
TRAN-14-f-33251-1	nyala	2014-08-18 08:01:00	2014	230	-18.9457	34.36823	NA	NA
TRAN-14-f-33251-1	nyala	2014-08-18 09:00:00	2014	230	-18.94558	34.3684	NA	NA
TRAN-14-f-33251-1	nyala	2014-08-18 10:01:00	2014	230	-18.94555	34.3683	NA	NA
TRAN-14-f-33251-1	nyala	2014-08-18 11:00:00	2014	230	-18.94516	34.36796	NA	NA
TRAN-14-f-33251-1	nyala	2014-08-18 12:00:00	2014	230	-18.94503	34.36811	NA	NA
TRAN-14-f-33251-1	nyala	2014-08-18 13:00:00	2014	230	-18.94514	34.36693	NA	NA
TRAN-14-f-33251-1	nyala	2014-08-18 14:00:00	2014	230	-18.94412	34.36687	NA	NA
TRAN-14-f-33251-1	nyala	2014-08-18 15:01:00	2014	230	-18.94325	34.36622	NA	NA
TRAN-14-f-33251-1	nyala	2014-08-18 16:01:00	2014	230	-18.94054	34.36737	NA	NA
TRAN-14-f-33251-1	nyala	2014-08-18 17:00:00	2014	230	-18.94118	34.36737	NA	NA
TRAN-14-f-33251-1	nyala	2014-08-18 18:01:00	2014	230	-18.94106	34.36749	NA	NA
TRAN-14-f-33251-1	nyala	2014-08-18 19:00:00	2014	230	-18.94111	34.3674	NA	NA
TRAN-14-f-33251-1	nyala	2014-08-18 20:00:00	2014	230	-18.94081	34.36752	NA	NA
TRAN-14-f-33251-1	nyala	2014-08-18 21:00:00	2014	230	-18.94049	34.36737	NA	NA
TRAN-14-f-33251-1	nyala	2014-08-18 22:00:00	2014	230	-18.94005	34.36743	NA	NA
TRAN-14-f-33251-1	nyala	2014-08-18 23:00:00	2014	230	-18.94011	34.36755	NA	NA
TRAN-14-f-33251-1	nyala	2014-08-19 01:00:00	2014	231	-18.9401	34.36739	NA	NA
TRAN-14-f-33251-1	nyala	2014-08-19 02:00:00	2014	231	-18.94024	34.36732	NA	NA
TRAN-14-f-33251-1	nyala	2014-08-19 03:00:00	2014	231	-18.94026	34.36746	NA	NA
TRAN-14-f-33251-1	nyala	2014-08-19 04:00:00	2014	231	-18.93955	34.36873	NA	NA
TRAN-14-f-33251-1	nyala	2014-08-19 05:02:00	2014	231	-18.93925	34.37112	NA	NA
TRAN-14-f-33251-1	nyala	2014-08-19 06:00:00	2014	231	-18.93782	34.36955	NA	NA
TRAN-14-f-33251-1	nyala	2014-08-19 07:00:00	2014	231	-18.937	34.36892	NA	NA
TRAN-14-f-33251-1	nyala	2014-08-19 08:00:00	2014	231	-18.93507	34.37271	NA	NA
TRAN-14-f-33251-1	nyala	2014-08-19 09:01:00	2014	231	-18.93418	34.3745	NA	NA
TRAN-14-f-33251-1	nyala	2014-08-19 10:00:00	2014	231	-18.93408	34.37501	NA	NA
TRAN-14-f-33251-1	nyala	2014-08-19 11:01:00	2014	231	-18.93394	34.37484	NA	NA
TRAN-14-f-33251-1	nyala	2014-08-19 12:01:00	2014	231	-18.93448	34.37491	NA	NA
TRAN-14-f-33251-1	nyala	2014-08-19 13:01:00	2014	231	-18.93597	34.37609	NA	NA
TRAN-14-f-33251-1	nyala	2014-08-19 14:00:00	2014	231	-18.93666	34.37526	NA	NA
TRAN-14-f-33251-1	nyala	2014-08-19 15:00:00	2014	231	-18.93816	34.37519	NA	NA
TRAN-14-f-33251-1	nyala	2014-08-19 16:02:00	2014	231	-18.93843	34.37461	NA	NA
TRAN-14-f-33251-1	nyala	2014-08-19 17:00:00	2014	231	-18.93847	34.37464	NA	NA
TRAN-14-f-33251-1	nyala	2014-08-19 18:02:00	2014	231	-18.93644	34.37625	NA	NA
TRAN-14-f-33251-1	nyala	2014-08-19 19:00:00	2014	231	-18.93669	34.37612	NA	NA
TRAN-14-f-33251-1	nyala	2014-08-19 20:02:00	2014	231	-18.93611	34.37599	NA	NA
TRAN-14-f-33251-1	nyala	2014-08-19 21:00:00	2014	231	-18.93606	34.37619	NA	NA
TRAN-14-f-33251-1	nyala	2014-08-19 22:00:00	2014	231	-18.93603	34.37612	NA	NA
TRAN-14-f-33251-1	nyala	2014-08-19 23:00:00	2014	231	-18.9361	34.37615	NA	NA
TRAN-14-f-33251-1	nyala	2014-08-20 01:00:00	2014	232	-18.93602	34.37622	NA	NA
TRAN-14-f-33251-1	nyala	2014-08-20 02:01:00	2014	232	-18.93607	34.37612	NA	NA
TRAN-14-f-33251-1	nyala	2014-08-20 03:00:00	2014	232	-18.93601	34.37616	NA	NA
TRAN-14-f-33251-1	nyala	2014-08-20 05:00:00	2014	232	-18.93754	34.37255	NA	NA
TRAN-14-f-33251-1	nyala	2014-08-20 06:00:00	2014	232	-18.93807	34.37039	NA	NA
TRAN-14-f-33251-1	nyala	2014-08-20 07:01:00	2014	232	-18.93916	34.36662	NA	NA
TRAN-14-f-33251-1	nyala	2014-08-20 08:00:00	2014	232	-18.94028	34.36738	NA	NA
TRAN-14-f-33251-1	nyala	2014-08-20 09:00:00	2014	232	-18.94046	34.36725	NA	NA
TRAN-14-f-33251-1	nyala	2014-08-20 10:01:00	2014	232	-18.94031	34.36779	NA	NA
TRAN-14-f-33251-1	nyala	2014-08-20 11:00:00	2014	232	-18.94018	34.36793	NA	NA
TRAN-14-f-33251-1	nyala	2014-08-20 12:00:00	2014	232	-18.9401	34.36788	NA	NA
TRAN-14-f-33251-1	nyala	2014-08-20 13:00:00	2014	232	-18.94149	34.36918	NA	NA
TRAN-14-f-33251-1	nyala	2014-08-20 14:01:00	2014	232	-18.94043	34.36936	NA	NA
TRAN-14-f-33251-1	nyala	2014-08-20 15:01:00	2014	232	-18.94005	34.3693	NA	NA
TRAN-14-f-33251-1	nyala	2014-08-20 16:01:00	2014	232	-18.94105	34.36723	NA	NA
TRAN-14-f-33251-1	nyala	2014-08-20 17:01:00	2014	232	-18.94095	34.36727	NA	NA
TRAN-14-f-33251-1	nyala	2014-08-20 18:00:00	2014	232	-18.94092	34.36732	NA	NA
TRAN-14-f-33251-1	nyala	2014-08-20 19:01:00	2014	232	-18.94093	34.36724	NA	NA
TRAN-14-f-33251-1	nyala	2014-08-20 20:01:00	2014	232	-18.94092	34.36731	NA	NA
TRAN-14-f-33251-1	nyala	2014-08-20 21:01:00	2014	232	-18.94116	34.36693	NA	NA
TRAN-14-f-33251-1	nyala	2014-08-20 22:01:00	2014	232	-18.94112	34.36711	NA	NA
TRAN-14-f-33251-1	nyala	2014-08-20 23:00:00	2014	232	-18.94118	34.36701	NA	NA
TRAN-14-f-33251-1	nyala	2014-08-21 02:02:00	2014	233	-18.94091	34.36669	NA	NA
TRAN-14-f-33251-1	nyala	2014-08-21 03:00:00	2014	233	-18.94114	34.36677	NA	NA
TRAN-14-f-33251-1	nyala	2014-08-21 04:01:00	2014	233	-18.94234	34.36723	NA	NA
TRAN-14-f-33251-1	nyala	2014-08-21 05:01:00	2014	233	-18.93793	34.36613	NA	NA
TRAN-14-f-33251-1	nyala	2014-08-21 06:00:00	2014	233	-18.93319	34.36653	NA	NA
TRAN-14-f-33251-1	nyala	2014-08-21 07:00:00	2014	233	-18.92918	34.35953	NA	NA
TRAN-14-f-33251-1	nyala	2014-08-21 09:01:00	2014	233	-18.93326	34.35951	NA	NA
TRAN-14-f-33251-1	nyala	2014-08-21 10:00:00	2014	233	-18.93608	34.35982	NA	NA
TRAN-14-f-33251-1	nyala	2014-08-21 11:00:00	2014	233	-18.93923	34.36177	NA	NA
TRAN-14-f-33251-1	nyala	2014-08-21 12:01:00	2014	233	-18.93937	34.36188	NA	NA
TRAN-14-f-33251-1	nyala	2014-08-21 13:00:00	2014	233	-18.9398	34.36281	NA	NA
TRAN-14-f-33251-1	nyala	2014-08-21 14:00:00	2014	233	-18.94178	34.36438	NA	NA
TRAN-14-f-33251-1	nyala	2014-08-21 15:01:00	2014	233	-18.94325	34.36506	NA	NA
TRAN-14-f-33251-1	nyala	2014-08-21 16:01:00	2014	233	-18.94231	34.36585	NA	NA
TRAN-14-f-33251-1	nyala	2014-08-21 17:02:00	2014	233	-18.9422	34.36559	NA	NA
TRAN-14-f-33251-1	nyala	2014-08-21 18:00:00	2014	233	-18.94221	34.36572	NA	NA
TRAN-14-f-33251-1	nyala	2014-08-21 19:00:00	2014	233	-18.9423	34.36571	NA	NA
TRAN-14-f-33251-1	nyala	2014-08-21 20:00:00	2014	233	-18.94257	34.36515	NA	NA
TRAN-14-f-33251-1	nyala	2014-08-21 21:00:00	2014	233	-18.94276	34.36544	NA	NA
TRAN-14-f-33251-1	nyala	2014-08-21 22:00:00	2014	233	-18.94258	34.36559	NA	NA
TRAN-14-f-33251-1	nyala	2014-08-21 23:00:00	2014	233	-18.94256	34.36559	NA	NA
TRAN-14-f-33251-1	nyala	2014-08-22 01:01:00	2014	234	-18.94238	34.36578	NA	NA
TRAN-14-f-33251-1	nyala	2014-08-22 02:01:00	2014	234	-18.94235	34.36575	NA	NA
TRAN-14-f-33251-1	nyala	2014-08-22 03:00:00	2014	234	-18.94245	34.36559	NA	NA
TRAN-14-f-33251-1	nyala	2014-08-22 04:01:00	2014	234	-18.94324	34.36546	NA	NA
TRAN-14-f-33251-1	nyala	2014-08-22 05:00:00	2014	234	-18.94382	34.36634	NA	NA
TRAN-14-f-33251-1	nyala	2014-08-22 06:01:00	2014	234	-18.94343	34.36652	NA	NA
TRAN-14-f-33251-1	nyala	2014-08-22 07:01:00	2014	234	-18.94365	34.36781	NA	NA
TRAN-14-f-33251-1	nyala	2014-08-22 08:00:00	2014	234	-18.94393	34.36811	NA	NA
TRAN-14-f-33251-1	nyala	2014-08-22 09:00:00	2014	234	-18.94423	34.36874	NA	NA
TRAN-14-f-33251-1	nyala	2014-08-22 10:02:00	2014	234	-18.94417	34.36877	NA	NA
TRAN-14-f-33251-1	nyala	2014-08-22 11:00:00	2014	234	-18.94393	34.36947	NA	NA
TRAN-14-f-33251-1	nyala	2014-08-22 12:00:00	2014	234	-18.94393	34.37016	NA	NA
TRAN-14-f-33251-1	nyala	2014-08-22 13:01:00	2014	234	-18.94428	34.37074	NA	NA
TRAN-14-f-33251-1	nyala	2014-08-22 14:00:00	2014	234	-18.94421	34.37237	NA	NA
TRAN-14-f-33251-1	nyala	2014-08-22 15:00:00	2014	234	-18.94697	34.37648	NA	NA
TRAN-14-f-33251-1	nyala	2014-08-22 16:01:00	2014	234	-18.9413	34.37155	NA	NA
TRAN-14-f-33251-1	nyala	2014-08-22 17:01:00	2014	234	-18.94117	34.37126	NA	NA
TRAN-14-f-33251-1	nyala	2014-08-22 18:01:00	2014	234	-18.94145	34.37168	NA	NA
TRAN-14-f-33251-1	nyala	2014-08-22 19:00:00	2014	234	-18.94149	34.37127	NA	NA
TRAN-14-f-33251-1	nyala	2014-08-22 20:01:00	2014	234	-18.94148	34.37173	NA	NA
TRAN-14-f-33251-1	nyala	2014-08-22 21:01:00	2014	234	-18.94163	34.3711	NA	NA
TRAN-14-f-33251-1	nyala	2014-08-22 22:00:00	2014	234	-18.94148	34.37131	NA	NA
TRAN-14-f-33251-1	nyala	2014-08-22 23:00:00	2014	234	-18.94165	34.37136	NA	NA
TRAN-14-f-33251-1	nyala	2014-08-23 01:01:00	2014	235	-18.94084	34.37031	NA	NA
TRAN-14-f-33251-1	nyala	2014-08-23 02:01:00	2014	235	-18.94095	34.37017	NA	NA
TRAN-14-f-33251-1	nyala	2014-08-23 03:00:00	2014	235	-18.94107	34.37028	NA	NA
TRAN-14-f-33251-1	nyala	2014-08-23 04:01:00	2014	235	-18.94157	34.36975	NA	NA
TRAN-14-f-33251-1	nyala	2014-08-23 06:02:00	2014	235	-18.94232	34.36645	NA	NA
TRAN-14-f-33251-1	nyala	2014-08-23 07:00:00	2014	235	-18.9425	34.36623	NA	NA
TRAN-14-f-33251-1	nyala	2014-08-23 08:00:00	2014	235	-18.94643	34.36634	NA	NA
TRAN-14-f-33251-1	nyala	2014-08-23 09:00:00	2014	235	-18.9466	34.36755	NA	NA
TRAN-14-f-33251-1	nyala	2014-08-23 10:01:00	2014	235	-18.94923	34.36877	NA	NA
TRAN-14-f-33251-1	nyala	2014-08-23 11:01:00	2014	235	-18.95068	34.37001	NA	NA
TRAN-14-f-33251-1	nyala	2014-08-23 12:00:00	2014	235	-18.94656	34.36628	NA	NA
TRAN-14-f-33251-1	nyala	2014-08-23 13:01:00	2014	235	-18.94631	34.36666	NA	NA
TRAN-14-f-33251-1	nyala	2014-08-23 14:01:00	2014	235	-18.94511	34.3659	NA	NA
TRAN-14-f-33251-1	nyala	2014-08-23 15:01:00	2014	235	-18.94526	34.36453	NA	NA
TRAN-14-f-33251-1	nyala	2014-08-23 16:01:00	2014	235	-18.94373	34.36527	NA	NA
TRAN-14-f-33251-1	nyala	2014-08-23 17:01:00	2014	235	-18.94329	34.36538	NA	NA
TRAN-14-f-33251-1	nyala	2014-08-23 18:01:00	2014	235	-18.94341	34.36536	NA	NA
TRAN-14-f-33251-1	nyala	2014-08-23 19:00:00	2014	235	-18.94271	34.36519	NA	NA
TRAN-14-f-33251-1	nyala	2014-08-23 20:00:00	2014	235	-18.94264	34.36561	NA	NA
TRAN-14-f-33251-1	nyala	2014-08-23 21:00:00	2014	235	-18.94286	34.36557	NA	NA
TRAN-14-f-33251-1	nyala	2014-08-23 22:00:00	2014	235	-18.94265	34.36524	NA	NA
TRAN-14-f-33251-1	nyala	2014-08-23 23:00:00	2014	235	-18.94305	34.36532	NA	NA
TRAN-14-f-33251-1	nyala	2014-08-24 01:00:00	2014	236	-18.94336	34.36579	NA	NA
TRAN-14-f-33251-1	nyala	2014-08-24 02:01:00	2014	236	-18.94291	34.36561	NA	NA
TRAN-14-f-33251-1	nyala	2014-08-24 03:00:00	2014	236	-18.94296	34.36576	NA	NA
TRAN-14-f-33251-1	nyala	2014-08-24 04:00:00	2014	236	-18.9442	34.36731	NA	NA
TRAN-14-f-33251-1	nyala	2014-08-24 05:00:00	2014	236	-18.94448	34.36898	NA	NA
TRAN-14-f-33251-1	nyala	2014-08-24 06:01:00	2014	236	-18.94424	34.36948	NA	NA
TRAN-14-f-33251-1	nyala	2014-08-24 07:00:00	2014	236	-18.9437	34.3697	NA	NA
TRAN-14-f-33251-1	nyala	2014-08-24 08:02:00	2014	236	-18.94064	34.37176	NA	NA
TRAN-14-f-33251-1	nyala	2014-08-24 09:00:00	2014	236	-18.93522	34.37332	NA	NA
TRAN-14-f-33251-1	nyala	2014-08-24 10:00:00	2014	236	-18.93721	34.37306	NA	NA
TRAN-14-f-33251-1	nyala	2014-08-24 11:00:00	2014	236	-18.93709	34.3731	NA	NA
TRAN-14-f-33251-1	nyala	2014-08-24 12:01:00	2014	236	-18.93838	34.37267	NA	NA
TRAN-14-f-33251-1	nyala	2014-08-24 13:00:00	2014	236	-18.94011	34.37395	NA	NA
TRAN-14-f-33251-1	nyala	2014-08-24 14:02:00	2014	236	-18.94142	34.37446	NA	NA
TRAN-14-f-33251-1	nyala	2014-08-24 15:02:00	2014	236	-18.94233	34.37411	NA	NA
TRAN-14-f-33251-1	nyala	2014-08-24 16:00:00	2014	236	-18.94126	34.37369	NA	NA
TRAN-14-f-33251-1	nyala	2014-08-24 17:00:00	2014	236	-18.94124	34.37283	NA	NA
TRAN-14-f-33251-1	nyala	2014-08-24 18:00:00	2014	236	-18.9414	34.37279	NA	NA
TRAN-14-f-33251-1	nyala	2014-08-24 19:01:00	2014	236	-18.94122	34.37282	NA	NA
TRAN-14-f-33251-1	nyala	2014-08-24 20:00:00	2014	236	-18.94133	34.37218	NA	NA
TRAN-14-f-33251-1	nyala	2014-08-24 21:01:00	2014	236	-18.94145	34.37132	NA	NA
TRAN-14-f-33251-1	nyala	2014-08-24 22:01:00	2014	236	-18.94147	34.37132	NA	NA
TRAN-14-f-33251-1	nyala	2014-08-24 23:00:00	2014	236	-18.94141	34.37121	NA	NA
TRAN-14-f-33251-1	nyala	2014-08-25 01:00:00	2014	237	-18.94154	34.37133	NA	NA
TRAN-14-f-33251-1	nyala	2014-08-25 02:02:00	2014	237	-18.94142	34.37142	NA	NA
TRAN-14-f-33251-1	nyala	2014-08-25 03:00:00	2014	237	-18.94153	34.37134	NA	NA
TRAN-14-f-33251-1	nyala	2014-08-25 04:00:00	2014	237	-18.94295	34.37022	NA	NA
TRAN-14-f-33251-1	nyala	2014-08-25 05:00:00	2014	237	-18.9442	34.36955	NA	NA
TRAN-14-f-33251-1	nyala	2014-08-25 06:02:00	2014	237	-18.94457	34.36928	NA	NA
TRAN-14-f-33251-1	nyala	2014-08-25 07:01:00	2014	237	-18.94759	34.37025	NA	NA
TRAN-14-f-33251-1	nyala	2014-08-25 08:00:00	2014	237	-18.94472	34.36853	NA	NA
TRAN-14-f-33251-1	nyala	2014-08-25 09:00:00	2014	237	-18.94365	34.36869	NA	NA
TRAN-14-f-33251-1	nyala	2014-08-25 10:01:00	2014	237	-18.94369	34.36866	NA	NA
TRAN-14-f-33251-1	nyala	2014-08-25 11:00:00	2014	237	-18.94353	34.36824	NA	NA
TRAN-14-f-33251-1	nyala	2014-08-25 12:00:00	2014	237	-18.94371	34.36907	NA	NA
TRAN-14-f-33251-1	nyala	2014-08-25 13:00:00	2014	237	-18.94287	34.37014	NA	NA
TRAN-14-f-33251-1	nyala	2014-08-25 14:00:00	2014	237	-18.94267	34.37029	NA	NA
TRAN-14-f-33251-1	nyala	2014-08-25 15:02:00	2014	237	-18.94186	34.37006	NA	NA
TRAN-14-f-33251-1	nyala	2014-08-25 16:01:00	2014	237	-18.9409	34.36954	NA	NA
TRAN-14-f-33251-1	nyala	2014-08-25 17:00:00	2014	237	-18.94103	34.36968	NA	NA
TRAN-14-f-33251-1	nyala	2014-08-25 18:00:00	2014	237	-18.94083	34.37004	NA	NA
TRAN-14-f-33251-1	nyala	2014-08-25 19:00:00	2014	237	-18.94076	34.3699	NA	NA
TRAN-14-f-33251-1	nyala	2014-08-25 20:01:00	2014	237	-18.94074	34.37009	NA	NA
TRAN-14-f-33251-1	nyala	2014-08-25 21:00:00	2014	237	-18.9407	34.36985	NA	NA
TRAN-14-f-33251-1	nyala	2014-08-25 22:00:00	2014	237	-18.94103	34.36996	NA	NA
TRAN-14-f-33251-1	nyala	2014-08-25 23:00:00	2014	237	-18.94072	34.36998	NA	NA
TRAN-14-f-33251-1	nyala	2014-08-26 02:00:00	2014	238	-18.94077	34.36989	NA	NA
TRAN-14-f-33251-1	nyala	2014-08-26 03:01:00	2014	238	-18.9417	34.3702	NA	NA
TRAN-14-f-33251-1	nyala	2014-08-26 04:00:00	2014	238	-18.94156	34.36985	NA	NA
TRAN-14-f-33251-1	nyala	2014-08-26 05:01:00	2014	238	-18.93753	34.37213	NA	NA
TRAN-14-f-33251-1	nyala	2014-08-26 06:01:00	2014	238	-18.93622	34.37184	NA	NA
TRAN-14-f-33251-1	nyala	2014-08-26 07:00:00	2014	238	-18.93894	34.36816	NA	NA
TRAN-14-f-33251-1	nyala	2014-08-26 08:01:00	2014	238	-18.93943	34.36752	NA	NA
TRAN-14-f-33251-1	nyala	2014-08-26 09:00:00	2014	238	-18.93887	34.36682	NA	NA
TRAN-14-f-33251-1	nyala	2014-08-26 10:00:00	2014	238	-18.93884	34.36688	NA	NA
TRAN-14-f-33251-1	nyala	2014-08-26 11:00:00	2014	238	-18.93874	34.36711	NA	NA
TRAN-14-f-33251-1	nyala	2014-08-26 12:00:00	2014	238	-18.93982	34.3691	NA	NA
TRAN-14-f-33251-1	nyala	2014-08-26 13:00:00	2014	238	-18.94152	34.36987	NA	NA
TRAN-14-f-33251-1	nyala	2014-08-26 14:00:00	2014	238	-18.9418	34.36964	NA	NA
TRAN-14-f-33251-1	nyala	2014-08-26 15:00:00	2014	238	-18.94233	34.37136	NA	NA
TRAN-14-f-33251-1	nyala	2014-08-26 16:00:00	2014	238	-18.94145	34.37276	NA	NA
TRAN-14-f-33251-1	nyala	2014-08-26 17:00:00	2014	238	-18.94128	34.37154	NA	NA
TRAN-14-f-33251-1	nyala	2014-08-26 18:01:00	2014	238	-18.94129	34.37131	NA	NA
TRAN-14-f-33251-1	nyala	2014-08-26 19:01:00	2014	238	-18.94132	34.37158	NA	NA
TRAN-14-f-33251-1	nyala	2014-08-26 20:01:00	2014	238	-18.94126	34.37142	NA	NA
TRAN-14-f-33251-1	nyala	2014-08-26 21:00:00	2014	238	-18.94124	34.37143	NA	NA
TRAN-14-f-33251-1	nyala	2014-08-26 22:01:00	2014	238	-18.94141	34.37164	NA	NA
TRAN-14-f-33251-1	nyala	2014-08-26 23:00:00	2014	238	-18.94144	34.37133	NA	NA
TRAN-14-f-33251-1	nyala	2014-08-27 01:02:00	2014	239	-18.94152	34.37128	NA	NA
TRAN-14-f-33251-1	nyala	2014-08-27 02:01:00	2014	239	-18.94145	34.37134	NA	NA
TRAN-14-f-33251-1	nyala	2014-08-27 03:01:00	2014	239	-18.94149	34.37147	NA	NA
TRAN-14-f-33251-1	nyala	2014-08-27 04:01:00	2014	239	-18.94196	34.37124	NA	NA
TRAN-14-f-33251-1	nyala	2014-08-27 05:01:00	2014	239	-18.94234	34.37427	NA	NA
TRAN-14-f-33251-1	nyala	2014-08-27 06:01:00	2014	239	-18.94021	34.3741	NA	NA
TRAN-14-f-33251-1	nyala	2014-08-27 07:00:00	2014	239	-18.93803	34.37371	NA	NA
TRAN-14-f-33251-1	nyala	2014-08-27 08:00:00	2014	239	-18.93774	34.37388	NA	NA
TRAN-14-f-33251-1	nyala	2014-08-27 09:01:00	2014	239	-18.93583	34.37557	NA	NA
TRAN-14-f-33251-1	nyala	2014-08-27 10:01:00	2014	239	-18.93857	34.36999	NA	NA
TRAN-14-f-33251-1	nyala	2014-08-27 11:01:00	2014	239	-18.93953	34.3695	NA	NA
TRAN-14-f-33251-1	nyala	2014-08-27 12:00:00	2014	239	-18.94001	34.36895	NA	NA
TRAN-14-f-33251-1	nyala	2014-08-27 13:01:00	2014	239	-18.94146	34.36984	NA	NA
TRAN-14-f-33251-1	nyala	2014-08-27 14:02:00	2014	239	-18.94168	34.37011	NA	NA
TRAN-14-f-33251-1	nyala	2014-08-27 16:02:00	2014	239	-18.94209	34.36833	NA	NA
TRAN-14-f-33251-1	nyala	2014-08-27 17:00:00	2014	239	-18.94191	34.36836	NA	NA
TRAN-14-f-33251-1	nyala	2014-08-27 18:00:00	2014	239	-18.94191	34.36831	NA	NA
TRAN-14-f-33251-1	nyala	2014-08-27 19:00:00	2014	239	-18.94198	34.36818	NA	NA
TRAN-14-f-33251-1	nyala	2014-08-27 20:00:00	2014	239	-18.94189	34.36832	NA	NA
TRAN-14-f-33251-1	nyala	2014-08-27 21:00:00	2014	239	-18.94195	34.36823	NA	NA
TRAN-14-f-33251-1	nyala	2014-08-27 22:00:00	2014	239	-18.94197	34.36826	NA	NA
TRAN-14-f-33251-1	nyala	2014-08-27 23:00:00	2014	239	-18.94238	34.36841	NA	NA
TRAN-14-f-33251-1	nyala	2014-08-28 01:00:00	2014	240	-18.94202	34.36816	NA	NA
TRAN-14-f-33251-1	nyala	2014-08-28 02:01:00	2014	240	-18.94198	34.36828	NA	NA
TRAN-14-f-33251-1	nyala	2014-08-28 03:00:00	2014	240	-18.94204	34.36831	NA	NA
TRAN-14-f-33251-1	nyala	2014-08-28 04:02:00	2014	240	-18.9435	34.36911	NA	NA
TRAN-14-f-33251-1	nyala	2014-08-28 05:01:00	2014	240	-18.94295	34.36863	NA	NA
TRAN-14-f-33251-1	nyala	2014-08-28 06:00:00	2014	240	-18.94335	34.36801	NA	NA
TRAN-14-f-33251-1	nyala	2014-08-28 07:02:00	2014	240	-18.9438	34.36751	NA	NA
TRAN-14-f-33251-1	nyala	2014-08-28 08:00:00	2014	240	-18.94404	34.36642	NA	NA
TRAN-14-f-33251-1	nyala	2014-08-28 09:00:00	2014	240	-18.94425	34.36648	NA	NA
TRAN-14-f-33251-1	nyala	2014-08-28 10:02:00	2014	240	-18.9426	34.36635	NA	NA
TRAN-14-f-33251-1	nyala	2014-08-28 11:00:00	2014	240	-18.94249	34.36654	NA	NA
TRAN-14-f-33251-1	nyala	2014-08-28 12:00:00	2014	240	-18.94199	34.36707	NA	NA
TRAN-14-f-33251-1	nyala	2014-08-28 13:00:00	2014	240	-18.93659	34.37031	NA	NA
TRAN-14-f-33251-1	nyala	2014-08-28 14:00:00	2014	240	-18.93887	34.373	NA	NA
TRAN-14-f-33251-1	nyala	2014-08-28 15:01:00	2014	240	-18.9394	34.37182	NA	NA
TRAN-14-f-33251-1	nyala	2014-08-28 16:02:00	2014	240	-18.94094	34.3706	NA	NA
TRAN-14-f-33251-1	nyala	2014-08-28 17:00:00	2014	240	-18.9409	34.37055	NA	NA
TRAN-14-f-33251-1	nyala	2014-08-28 18:00:00	2014	240	-18.94091	34.37049	NA	NA
TRAN-14-f-33251-1	nyala	2014-08-28 19:01:00	2014	240	-18.94087	34.37046	NA	NA
TRAN-14-f-33251-1	nyala	2014-08-28 20:00:00	2014	240	-18.94086	34.37047	NA	NA
TRAN-14-f-33251-1	nyala	2014-08-28 21:00:00	2014	240	-18.9412	34.36984	NA	NA
TRAN-14-f-33251-1	nyala	2014-08-28 22:00:00	2014	240	-18.94135	34.36999	NA	NA
TRAN-14-f-33251-1	nyala	2014-08-28 23:01:00	2014	240	-18.94153	34.36973	NA	NA
TRAN-14-f-33251-1	nyala	2014-08-29 01:01:00	2014	241	-18.94121	34.37031	NA	NA
TRAN-14-f-33251-1	nyala	2014-08-29 02:01:00	2014	241	-18.94155	34.3698	NA	NA
TRAN-14-f-33251-1	nyala	2014-08-29 03:01:00	2014	241	-18.94144	34.36989	NA	NA
TRAN-14-f-33251-1	nyala	2014-08-29 04:00:00	2014	241	-18.94252	34.37038	NA	NA
TRAN-14-f-33251-1	nyala	2014-08-29 05:00:00	2014	241	-18.94379	34.37117	NA	NA
TRAN-14-f-33251-1	nyala	2014-08-29 06:00:00	2014	241	-18.94228	34.37129	NA	NA
TRAN-14-f-33251-1	nyala	2014-08-29 07:01:00	2014	241	-18.94233	34.37041	NA	NA
TRAN-14-f-33251-1	nyala	2014-08-29 08:00:00	2014	241	-18.94011	34.37063	NA	NA
TRAN-14-f-33251-1	nyala	2014-08-29 09:00:00	2014	241	-18.94131	34.37319	NA	NA
TRAN-14-f-33251-1	nyala	2014-08-29 10:00:00	2014	241	-18.94229	34.37398	NA	NA
TRAN-14-f-33251-1	nyala	2014-08-29 11:00:00	2014	241	-18.94677	34.37679	NA	NA
TRAN-14-f-33251-1	nyala	2014-08-29 12:02:00	2014	241	-18.94459	34.3757	NA	NA
TRAN-14-f-33251-1	nyala	2014-08-29 13:00:00	2014	241	-18.94445	34.37468	NA	NA
TRAN-14-f-33251-1	nyala	2014-08-29 14:01:00	2014	241	-18.94379	34.37344	NA	NA
TRAN-14-f-33251-1	nyala	2014-08-29 16:02:00	2014	241	-18.9413	34.37187	NA	NA
TRAN-14-f-33251-1	nyala	2014-08-29 17:00:00	2014	241	-18.94087	34.37049	NA	NA
TRAN-14-f-33251-1	nyala	2014-08-29 18:00:00	2014	241	-18.9409	34.37052	NA	NA
TRAN-14-f-33251-1	nyala	2014-08-29 19:00:00	2014	241	-18.94087	34.37048	NA	NA
TRAN-14-f-33251-1	nyala	2014-08-29 20:00:00	2014	241	-18.94109	34.37015	NA	NA
TRAN-14-f-33251-1	nyala	2014-08-29 21:01:00	2014	241	-18.94125	34.37019	NA	NA
TRAN-14-f-33251-1	nyala	2014-08-29 22:00:00	2014	241	-18.94077	34.37053	NA	NA
TRAN-14-f-33251-1	nyala	2014-08-29 23:00:00	2014	241	-18.94084	34.37061	NA	NA
TRAN-14-f-33251-1	nyala	2014-08-30 01:00:00	2014	242	-18.94075	34.37016	NA	NA
TRAN-14-f-33251-1	nyala	2014-08-30 02:01:00	2014	242	-18.94096	34.37026	NA	NA
TRAN-14-f-33251-1	nyala	2014-08-30 03:00:00	2014	242	-18.9412	34.37049	NA	NA
TRAN-14-f-33251-1	nyala	2014-08-30 04:00:00	2014	242	-18.94131	34.36978	NA	NA
TRAN-14-f-33251-1	nyala	2014-08-30 05:00:00	2014	242	-18.94497	34.36866	NA	NA
TRAN-14-f-33251-1	nyala	2014-08-30 06:01:00	2014	242	-18.94812	34.36936	NA	NA
TRAN-14-f-33251-1	nyala	2014-08-30 07:00:00	2014	242	-18.94446	34.36849	NA	NA
TRAN-14-f-33251-1	nyala	2014-08-30 08:00:00	2014	242	-18.94414	34.36861	NA	NA
TRAN-14-f-33251-1	nyala	2014-08-30 09:02:00	2014	242	-18.94413	34.36888	NA	NA
TRAN-14-f-33251-1	nyala	2014-08-30 10:00:00	2014	242	-18.94394	34.36894	NA	NA
TRAN-14-f-33251-1	nyala	2014-08-30 11:01:00	2014	242	-18.94373	34.3693	NA	NA
TRAN-14-f-33251-1	nyala	2014-08-30 12:00:00	2014	242	-18.9457	34.36814	NA	NA
TRAN-14-f-33251-1	nyala	2014-08-30 13:00:00	2014	242	-18.94518	34.36728	NA	NA
TRAN-14-f-33251-1	nyala	2014-08-30 14:00:00	2014	242	-18.94593	34.36693	NA	NA
TRAN-14-f-33251-1	nyala	2014-08-30 15:00:00	2014	242	-18.94465	34.36739	NA	NA
TRAN-14-f-33251-1	nyala	2014-08-30 16:00:00	2014	242	-18.94227	34.36673	NA	NA
TRAN-14-f-33251-1	nyala	2014-08-30 17:00:00	2014	242	-18.94187	34.36694	NA	NA
TRAN-14-f-33251-1	nyala	2014-08-30 18:00:00	2014	242	-18.94188	34.36693	NA	NA
TRAN-14-f-33251-1	nyala	2014-08-30 19:00:00	2014	242	-18.94199	34.36681	NA	NA
TRAN-14-f-33251-1	nyala	2014-08-30 20:00:00	2014	242	-18.94172	34.367	NA	NA
TRAN-14-f-33251-1	nyala	2014-08-30 21:01:00	2014	242	-18.94172	34.36726	NA	NA
TRAN-14-f-33251-1	nyala	2014-08-30 22:00:00	2014	242	-18.94174	34.3673	NA	NA
TRAN-14-f-33251-1	nyala	2014-08-30 23:00:00	2014	242	-18.94181	34.36732	NA	NA
TRAN-14-f-33251-1	nyala	2014-08-31 01:00:00	2014	243	-18.94165	34.36745	NA	NA
TRAN-14-f-33251-1	nyala	2014-08-31 02:00:00	2014	243	-18.94162	34.36746	NA	NA
TRAN-14-f-33251-1	nyala	2014-08-31 03:00:00	2014	243	-18.94141	34.36774	NA	NA
TRAN-14-f-33251-1	nyala	2014-08-31 04:00:00	2014	243	-18.94033	34.3698	NA	NA
TRAN-14-f-33251-1	nyala	2014-08-31 05:00:00	2014	243	-18.93672	34.37262	NA	NA
TRAN-14-f-33251-1	nyala	2014-08-31 06:00:00	2014	243	-18.94361	34.36939	NA	NA
TRAN-14-f-33251-1	nyala	2014-08-31 07:00:00	2014	243	-18.94422	34.36854	NA	NA
TRAN-14-f-33251-1	nyala	2014-08-31 08:00:00	2014	243	-18.9457	34.36653	NA	NA
TRAN-14-f-33251-1	nyala	2014-08-31 09:00:00	2014	243	-18.94548	34.36692	NA	NA
TRAN-14-f-33251-1	nyala	2014-08-31 10:02:00	2014	243	-18.94593	34.36888	NA	NA
TRAN-14-f-33251-1	nyala	2014-08-31 11:00:00	2014	243	-18.9461	34.36861	NA	NA
TRAN-14-f-33251-1	nyala	2014-08-31 12:01:00	2014	243	-18.9453	34.36839	NA	NA
TRAN-14-f-33251-1	nyala	2014-08-31 13:01:00	2014	243	-18.94513	34.36725	NA	NA
TRAN-14-f-33251-1	nyala	2014-08-31 14:00:00	2014	243	-18.94464	34.36724	NA	NA
TRAN-14-f-33251-1	nyala	2014-08-31 15:00:00	2014	243	-18.94408	34.36659	NA	NA
TRAN-14-f-33251-1	nyala	2014-08-31 16:01:00	2014	243	-18.94292	34.36526	NA	NA
TRAN-14-f-33251-1	nyala	2014-08-31 17:00:00	2014	243	-18.94172	34.36606	NA	NA
TRAN-14-f-33251-1	nyala	2014-08-31 18:00:00	2014	243	-18.94167	34.36606	NA	NA
TRAN-14-f-33251-1	nyala	2014-08-31 19:00:00	2014	243	-18.94162	34.36611	NA	NA
TRAN-14-f-33251-1	nyala	2014-08-31 20:00:00	2014	243	-18.94186	34.36621	NA	NA
TRAN-14-f-33251-1	nyala	2014-08-31 21:00:00	2014	243	-18.94144	34.36677	NA	NA
TRAN-14-f-33251-1	nyala	2014-08-31 22:00:00	2014	243	-18.94156	34.3668	NA	NA
TRAN-14-f-33251-1	nyala	2014-08-31 23:00:00	2014	243	-18.94152	34.36668	NA	NA
TRAN-14-f-33251-1	nyala	2014-09-01 01:01:00	2014	244	-18.9417	34.36727	NA	NA
TRAN-14-f-33251-1	nyala	2014-09-01 02:00:00	2014	244	-18.94168	34.36732	NA	NA
TRAN-14-f-33251-1	nyala	2014-09-01 03:01:00	2014	244	-18.94166	34.3673	NA	NA
TRAN-14-f-33251-1	nyala	2014-09-01 04:00:00	2014	244	-18.94318	34.36555	NA	NA
TRAN-14-f-33251-1	nyala	2014-09-01 05:00:00	2014	244	-18.94881	34.36555	NA	NA
TRAN-14-f-33251-1	nyala	2014-09-01 06:00:00	2014	244	-18.94276	34.36562	NA	NA
TRAN-14-f-33251-1	nyala	2014-09-01 07:02:00	2014	244	-18.93945	34.37163	NA	NA
TRAN-14-f-33251-1	nyala	2014-09-01 08:00:00	2014	244	-18.93634	34.37302	NA	NA
TRAN-14-f-33251-1	nyala	2014-09-01 09:01:00	2014	244	-18.9412	34.37025	NA	NA
TRAN-14-f-33251-1	nyala	2014-09-01 10:01:00	2014	244	-18.9427	34.37021	NA	NA
TRAN-14-f-33251-1	nyala	2014-09-01 11:00:00	2014	244	-18.94506	34.3688	NA	NA
TRAN-14-f-33251-1	nyala	2014-09-01 12:00:00	2014	244	-18.94558	34.36785	NA	NA
TRAN-14-f-33251-1	nyala	2014-09-01 13:01:00	2014	244	-18.94432	34.36683	NA	NA
TRAN-14-f-33251-1	nyala	2014-09-01 14:00:00	2014	244	-18.9443	34.36759	NA	NA
TRAN-14-f-33251-1	nyala	2014-09-01 15:02:00	2014	244	-18.94446	34.36687	NA	NA
TRAN-14-f-33251-1	nyala	2014-09-01 16:02:00	2014	244	-18.94266	34.3655	NA	NA
TRAN-14-f-33251-1	nyala	2014-09-01 18:01:00	2014	244	-18.94238	34.36576	NA	NA
TRAN-14-f-33251-1	nyala	2014-09-01 19:00:00	2014	244	-18.94235	34.36577	NA	NA
TRAN-14-f-33251-1	nyala	2014-09-01 20:01:00	2014	244	-18.94238	34.36654	NA	NA
TRAN-14-f-33251-1	nyala	2014-09-01 21:00:00	2014	244	-18.94132	34.36668	NA	NA
TRAN-14-f-33251-1	nyala	2014-09-01 22:00:00	2014	244	-18.94129	34.36674	NA	NA
TRAN-14-f-33251-1	nyala	2014-09-01 23:01:00	2014	244	-18.9414	34.36666	NA	NA
TRAN-14-f-33251-1	nyala	2014-09-02 02:01:00	2014	245	-18.94168	34.36733	NA	NA
TRAN-14-f-33251-1	nyala	2014-09-02 03:00:00	2014	245	-18.9417	34.3673	NA	NA
TRAN-14-f-33251-1	nyala	2014-09-02 05:01:00	2014	245	-18.94515	34.36683	NA	NA
TRAN-14-f-33251-1	nyala	2014-09-02 06:01:00	2014	245	-18.94445	34.36662	NA	NA
TRAN-14-f-33251-1	nyala	2014-09-02 07:01:00	2014	245	-18.94548	34.36822	NA	NA
TRAN-14-f-33251-1	nyala	2014-09-02 08:01:00	2014	245	-18.94369	34.37006	NA	NA
TRAN-14-f-33251-1	nyala	2014-09-02 09:00:00	2014	245	-18.94191	34.37144	NA	NA
TRAN-14-f-33251-1	nyala	2014-09-02 10:01:00	2014	245	-18.93927	34.37353	NA	NA
TRAN-14-f-33251-1	nyala	2014-09-02 11:01:00	2014	245	-18.93788	34.37427	NA	NA
TRAN-14-f-33251-1	nyala	2014-09-02 12:02:00	2014	245	-18.94123	34.3701	NA	NA
TRAN-14-f-33251-1	nyala	2014-09-02 13:00:00	2014	245	-18.9417	34.37019	NA	NA
TRAN-14-f-33251-1	nyala	2014-09-02 14:00:00	2014	245	-18.94425	34.36973	NA	NA
TRAN-14-f-33251-1	nyala	2014-09-02 16:01:00	2014	245	-18.94193	34.37075	NA	NA
TRAN-14-f-33251-1	nyala	2014-09-02 17:00:00	2014	245	-18.94171	34.37102	NA	NA
TRAN-14-f-33251-1	nyala	2014-09-02 18:01:00	2014	245	-18.94165	34.37112	NA	NA
TRAN-14-f-33251-1	nyala	2014-09-02 19:01:00	2014	245	-18.94151	34.37083	NA	NA
TRAN-14-f-33251-1	nyala	2014-09-02 20:00:00	2014	245	-18.9414	34.37036	NA	NA
TRAN-14-f-33251-1	nyala	2014-09-02 21:01:00	2014	245	-18.94168	34.37029	NA	NA
TRAN-14-f-33251-1	nyala	2014-09-02 22:00:00	2014	245	-18.94152	34.37023	NA	NA
TRAN-14-f-33251-1	nyala	2014-09-02 23:00:00	2014	245	-18.94145	34.37019	NA	NA
TRAN-14-f-33251-1	nyala	2014-09-03 01:02:00	2014	246	-18.94148	34.37029	NA	NA
TRAN-14-f-33251-1	nyala	2014-09-03 02:00:00	2014	246	-18.94134	34.37041	NA	NA
TRAN-14-f-33251-1	nyala	2014-09-03 03:00:00	2014	246	-18.9414	34.37027	NA	NA
TRAN-14-f-33251-1	nyala	2014-09-03 04:01:00	2014	246	-18.94158	34.36986	NA	NA
TRAN-14-f-33251-1	nyala	2014-09-03 05:01:00	2014	246	-18.94001	34.37302	NA	NA
TRAN-14-f-33251-1	nyala	2014-09-03 06:02:00	2014	246	-18.93796	34.3736	NA	NA
TRAN-14-f-33251-1	nyala	2014-09-03 07:00:00	2014	246	-18.93781	34.3741	NA	NA
TRAN-14-f-33251-1	nyala	2014-09-03 08:00:00	2014	246	-18.93703	34.3749	NA	NA
TRAN-14-f-33251-1	nyala	2014-09-03 10:01:00	2014	246	-18.93595	34.37592	NA	NA
TRAN-14-f-33251-1	nyala	2014-09-03 11:00:00	2014	246	-18.93617	34.37533	NA	NA
TRAN-14-f-33251-1	nyala	2014-09-03 12:00:00	2014	246	-18.93853	34.37321	NA	NA
TRAN-14-f-33251-1	nyala	2014-09-03 13:00:00	2014	246	-18.93766	34.37273	NA	NA
TRAN-14-f-33251-1	nyala	2014-09-03 14:00:00	2014	246	-18.93844	34.37321	NA	NA
TRAN-14-f-33251-1	nyala	2014-09-03 15:01:00	2014	246	-18.94135	34.37314	NA	NA
TRAN-14-f-33251-1	nyala	2014-09-03 16:01:00	2014	246	-18.94157	34.37154	NA	NA
TRAN-14-f-33251-1	nyala	2014-09-03 17:01:00	2014	246	-18.94155	34.3718	NA	NA
TRAN-14-f-33251-1	nyala	2014-09-03 18:00:00	2014	246	-18.94153	34.37181	NA	NA
TRAN-14-f-33251-1	nyala	2014-09-03 19:01:00	2014	246	-18.94166	34.37191	NA	NA
TRAN-14-f-33251-1	nyala	2014-09-03 20:02:00	2014	246	-18.9416	34.37174	NA	NA
TRAN-14-f-33251-1	nyala	2014-09-03 21:00:00	2014	246	-18.94164	34.37181	NA	NA
TRAN-14-f-33251-1	nyala	2014-09-03 22:00:00	2014	246	-18.94157	34.37183	NA	NA
TRAN-14-f-33251-1	nyala	2014-09-03 23:00:00	2014	246	-18.94163	34.37176	NA	NA
TRAN-14-f-33251-1	nyala	2014-09-04 01:02:00	2014	247	-18.94166	34.37163	NA	NA
TRAN-14-f-33251-1	nyala	2014-09-04 02:00:00	2014	247	-18.94176	34.37145	NA	NA
TRAN-14-f-33251-1	nyala	2014-09-04 03:00:00	2014	247	-18.94185	34.37169	NA	NA
TRAN-14-f-33251-1	nyala	2014-09-04 04:02:00	2014	247	-18.94256	34.37054	NA	NA
TRAN-14-f-33251-1	nyala	2014-09-04 05:00:00	2014	247	-18.9429	34.37027	NA	NA
TRAN-14-f-33251-1	nyala	2014-09-04 06:00:00	2014	247	-18.94381	34.36941	NA	NA
TRAN-14-f-33251-1	nyala	2014-09-04 07:01:00	2014	247	-18.94451	34.36887	NA	NA
TRAN-14-f-33251-1	nyala	2014-09-04 08:01:00	2014	247	-18.94548	34.36822	NA	NA
TRAN-14-f-33251-1	nyala	2014-09-04 09:01:00	2014	247	-18.94533	34.36797	NA	NA
TRAN-14-f-33251-1	nyala	2014-09-04 10:01:00	2014	247	-18.94539	34.36783	NA	NA
TRAN-14-f-33251-1	nyala	2014-09-04 11:01:00	2014	247	-18.94521	34.36789	NA	NA
TRAN-14-f-33251-1	nyala	2014-09-04 12:00:00	2014	247	-18.94512	34.3669	NA	NA
TRAN-14-f-33251-1	nyala	2014-09-04 13:01:00	2014	247	-18.94438	34.36699	NA	NA
TRAN-14-f-33251-1	nyala	2014-09-04 16:02:00	2014	247	-18.94234	34.36578	NA	NA
TRAN-14-f-33251-1	nyala	2014-09-04 17:00:00	2014	247	-18.9424	34.36555	NA	NA
TRAN-14-f-33251-1	nyala	2014-09-04 18:00:00	2014	247	-18.94234	34.36563	NA	NA
TRAN-14-f-33251-1	nyala	2014-09-04 19:01:00	2014	247	-18.94224	34.36504	NA	NA
TRAN-14-f-33251-1	nyala	2014-09-04 20:00:00	2014	247	-18.94223	34.36479	NA	NA
TRAN-14-f-33251-1	nyala	2014-09-04 21:00:00	2014	247	-18.94273	34.36434	NA	NA
TRAN-14-f-33251-1	nyala	2014-09-04 22:00:00	2014	247	-18.94254	34.3645	NA	NA
TRAN-14-f-33251-1	nyala	2014-09-04 23:00:00	2014	247	-18.94253	34.36437	NA	NA
TRAN-14-f-33251-1	nyala	2014-09-05 01:02:00	2014	248	-18.94261	34.36455	NA	NA
TRAN-14-f-33251-1	nyala	2014-09-05 02:00:00	2014	248	-18.94266	34.36455	NA	NA
TRAN-14-f-33251-1	nyala	2014-09-05 03:00:00	2014	248	-18.94263	34.36447	NA	NA
TRAN-14-f-33251-1	nyala	2014-09-05 04:00:00	2014	248	-18.9441	34.36467	NA	NA
TRAN-14-f-33251-1	nyala	2014-09-05 05:01:00	2014	248	-18.941	34.36276	NA	NA
TRAN-14-f-33251-1	nyala	2014-09-05 06:00:00	2014	248	-18.9395	34.36593	NA	NA
TRAN-14-f-33251-1	nyala	2014-09-05 07:01:00	2014	248	-18.93934	34.36591	NA	NA
TRAN-14-f-33251-1	nyala	2014-09-05 08:01:00	2014	248	-18.94013	34.36785	NA	NA
TRAN-14-f-33251-1	nyala	2014-09-05 09:00:00	2014	248	-18.94041	34.36775	NA	NA
TRAN-14-f-33251-1	nyala	2014-09-05 10:02:00	2014	248	-18.94073	34.36806	NA	NA
TRAN-14-f-33251-1	nyala	2014-09-05 11:00:00	2014	248	-18.94101	34.36803	NA	NA
TRAN-14-f-33251-1	nyala	2014-09-05 12:00:00	2014	248	-18.94031	34.36683	NA	NA
TRAN-14-f-33251-1	nyala	2014-09-05 13:00:00	2014	248	-18.93955	34.36528	NA	NA
TRAN-14-f-33251-1	nyala	2014-09-05 14:00:00	2014	248	-18.93905	34.36404	NA	NA
TRAN-14-f-33251-1	nyala	2014-09-05 15:01:00	2014	248	-18.93835	34.36338	NA	NA
TRAN-14-f-33251-1	nyala	2014-09-05 16:01:00	2014	248	-18.93871	34.36528	NA	NA
TRAN-14-f-33251-1	nyala	2014-09-05 17:01:00	2014	248	-18.94151	34.36539	NA	NA
TRAN-14-f-33251-1	nyala	2014-09-05 18:01:00	2014	248	-18.94145	34.36537	NA	NA
TRAN-14-f-33251-1	nyala	2014-09-05 19:00:00	2014	248	-18.9416	34.36537	NA	NA
TRAN-14-f-33251-1	nyala	2014-09-05 20:00:00	2014	248	-18.94147	34.36548	NA	NA
TRAN-14-f-33251-1	nyala	2014-09-05 21:00:00	2014	248	-18.94019	34.36614	NA	NA
TRAN-14-f-33251-1	nyala	2014-09-05 22:00:00	2014	248	-18.93709	34.3686	NA	NA
TRAN-14-f-33251-1	nyala	2014-09-05 23:01:00	2014	248	-18.9365	34.3716	NA	NA
TRAN-14-f-33251-1	nyala	2014-09-06 00:01:00	2014	249	-18.93954	34.37113	NA	NA
TRAN-14-f-33251-1	nyala	2014-09-06 01:00:00	2014	249	-18.94093	34.37054	NA	NA
TRAN-14-f-33251-1	nyala	2014-09-06 02:00:00	2014	249	-18.94105	34.37057	NA	NA
TRAN-14-f-33251-1	nyala	2014-09-06 03:00:00	2014	249	-18.941	34.37055	NA	NA
TRAN-14-f-33251-1	nyala	2014-09-06 04:00:00	2014	249	-18.9414	34.37093	NA	NA
TRAN-14-f-33251-1	nyala	2014-09-06 05:01:00	2014	249	-18.94287	34.37186	NA	NA
TRAN-14-f-33251-1	nyala	2014-09-06 06:00:00	2014	249	-18.94149	34.3731	NA	NA
TRAN-14-f-33251-1	nyala	2014-09-06 07:01:00	2014	249	-18.94111	34.37326	NA	NA
TRAN-14-f-33251-1	nyala	2014-09-06 08:01:00	2014	249	-18.94138	34.37253	NA	NA
TRAN-14-f-33251-1	nyala	2014-09-06 09:01:00	2014	249	-18.9414	34.37294	NA	NA
TRAN-14-f-33251-1	nyala	2014-09-06 10:00:00	2014	249	-18.94139	34.37266	NA	NA
TRAN-14-f-33251-1	nyala	2014-09-06 11:00:00	2014	249	-18.94125	34.37239	NA	NA
TRAN-14-f-33251-1	nyala	2014-09-06 12:00:00	2014	249	-18.94144	34.37356	NA	NA
TRAN-14-f-33251-1	nyala	2014-09-06 13:00:00	2014	249	-18.94283	34.37323	NA	NA
TRAN-14-f-33251-1	nyala	2014-09-06 14:00:00	2014	249	-18.94248	34.37333	NA	NA
TRAN-14-f-33251-1	nyala	2014-09-06 15:01:00	2014	249	-18.9409	34.37336	NA	NA
TRAN-14-f-33251-1	nyala	2014-09-06 16:00:00	2014	249	-18.94122	34.37172	NA	NA
TRAN-14-f-33251-1	nyala	2014-09-06 17:00:00	2014	249	-18.94117	34.3716	NA	NA
TRAN-14-f-33251-1	nyala	2014-09-06 18:00:00	2014	249	-18.94117	34.37169	NA	NA
TRAN-14-f-33251-1	nyala	2014-09-06 19:00:00	2014	249	-18.94127	34.37159	NA	NA
TRAN-14-f-33251-1	nyala	2014-09-06 20:01:00	2014	249	-18.94093	34.37199	NA	NA
TRAN-14-f-33251-1	nyala	2014-09-06 21:00:00	2014	249	-18.94078	34.37176	NA	NA
TRAN-14-f-33251-1	nyala	2014-09-06 22:00:00	2014	249	-18.94122	34.37165	NA	NA
TRAN-14-f-33251-1	nyala	2014-09-06 23:00:00	2014	249	-18.94095	34.37207	NA	NA
TRAN-14-f-33251-1	nyala	2014-09-07 00:01:00	2014	250	-18.94126	34.37072	NA	NA
TRAN-14-f-33251-1	nyala	2014-09-07 01:00:00	2014	250	-18.94093	34.37065	NA	NA
TRAN-14-f-33251-1	nyala	2014-09-07 02:01:00	2014	250	-18.94126	34.37057	NA	NA
TRAN-14-f-33251-1	nyala	2014-09-07 03:00:00	2014	250	-18.94087	34.37052	NA	NA
TRAN-14-f-33251-1	nyala	2014-09-07 04:01:00	2014	250	-18.94158	34.36941	NA	NA
TRAN-14-f-33251-1	nyala	2014-09-07 05:00:00	2014	250	-18.93706	34.36577	NA	NA
TRAN-14-f-33251-1	nyala	2014-09-07 06:01:00	2014	250	-18.93263	34.36068	NA	NA
TRAN-14-f-33251-1	nyala	2014-09-07 07:00:00	2014	250	-18.92927	34.35822	NA	NA
TRAN-14-f-33251-1	nyala	2014-09-07 08:00:00	2014	250	-18.92859	34.35871	NA	NA
TRAN-14-f-33251-1	nyala	2014-09-07 09:01:00	2014	250	-18.92798	34.36088	NA	NA
TRAN-14-f-33251-1	nyala	2014-09-07 10:00:00	2014	250	-18.93225	34.36085	NA	NA
TRAN-14-f-33251-1	nyala	2014-09-07 11:00:00	2014	250	-18.93222	34.3608	NA	NA
TRAN-14-f-33251-1	nyala	2014-09-07 12:01:00	2014	250	-18.93245	34.36072	NA	NA
TRAN-14-f-33251-1	nyala	2014-09-07 13:01:00	2014	250	-18.9325	34.36066	NA	NA
TRAN-14-f-33251-1	nyala	2014-09-07 14:01:00	2014	250	-18.9381	34.36236	NA	NA
TRAN-14-f-33251-1	nyala	2014-09-07 15:00:00	2014	250	-18.94199	34.36354	NA	NA
TRAN-14-f-33251-1	nyala	2014-09-07 16:01:00	2014	250	-18.94222	34.36517	NA	NA
TRAN-14-f-33251-1	nyala	2014-09-07 17:00:00	2014	250	-18.94209	34.3651	NA	NA
TRAN-14-f-33251-1	nyala	2014-09-07 18:01:00	2014	250	-18.94207	34.36506	NA	NA
TRAN-14-f-33251-1	nyala	2014-09-07 19:01:00	2014	250	-18.94203	34.36499	NA	NA
TRAN-14-f-33251-1	nyala	2014-09-07 20:00:00	2014	250	-18.94211	34.36604	NA	NA
TRAN-14-f-33251-1	nyala	2014-09-07 21:01:00	2014	250	-18.942	34.3661	NA	NA
TRAN-14-f-33251-1	nyala	2014-09-07 22:00:00	2014	250	-18.94193	34.36617	NA	NA
TRAN-14-f-33251-1	nyala	2014-09-07 23:01:00	2014	250	-18.94203	34.36608	NA	NA
TRAN-14-f-33251-1	nyala	2014-09-08 00:01:00	2014	251	-18.94262	34.36547	NA	NA
TRAN-14-f-33251-1	nyala	2014-09-08 01:01:00	2014	251	-18.94297	34.36558	NA	NA
TRAN-14-f-33251-1	nyala	2014-09-08 02:00:00	2014	251	-18.9429	34.36563	NA	NA
TRAN-14-f-33251-1	nyala	2014-09-08 03:00:00	2014	251	-18.94288	34.36548	NA	NA
TRAN-14-f-33251-1	nyala	2014-09-08 04:00:00	2014	251	-18.94437	34.36592	NA	NA
TRAN-14-f-33251-1	nyala	2014-09-08 05:00:00	2014	251	-18.94531	34.36656	NA	NA
TRAN-14-f-33251-1	nyala	2014-09-08 06:02:00	2014	251	-18.94582	34.36825	NA	NA
TRAN-14-f-33251-1	nyala	2014-09-08 07:02:00	2014	251	-18.94453	34.36927	NA	NA
TRAN-14-f-33251-1	nyala	2014-09-08 08:01:00	2014	251	-18.94458	34.36932	NA	NA
TRAN-14-f-33251-1	nyala	2014-09-08 09:00:00	2014	251	-18.94464	34.36928	NA	NA
TRAN-14-f-33251-1	nyala	2014-09-08 10:00:00	2014	251	-18.94503	34.36989	NA	NA
TRAN-14-f-33251-1	nyala	2014-09-08 11:01:00	2014	251	-18.94449	34.37093	NA	NA
TRAN-14-f-33251-1	nyala	2014-09-08 12:01:00	2014	251	-18.9444	34.37075	NA	NA
TRAN-14-f-33251-1	nyala	2014-09-08 13:00:00	2014	251	-18.94609	34.37471	NA	NA
TRAN-14-f-33251-1	nyala	2014-09-08 14:00:00	2014	251	-18.94838	34.37654	NA	NA
TRAN-14-f-33251-1	nyala	2014-09-08 15:01:00	2014	251	-18.94635	34.37194	NA	NA
TRAN-14-f-33251-1	nyala	2014-09-08 17:01:00	2014	251	-18.94202	34.36748	NA	NA
TRAN-14-f-33251-1	nyala	2014-09-08 18:00:00	2014	251	-18.94203	34.36747	NA	NA
TRAN-14-f-33251-1	nyala	2014-09-08 19:00:00	2014	251	-18.94212	34.3678	NA	NA
TRAN-14-f-33251-1	nyala	2014-09-08 20:00:00	2014	251	-18.94177	34.36881	NA	NA
TRAN-14-f-33251-1	nyala	2014-09-08 21:00:00	2014	251	-18.9417	34.36886	NA	NA
TRAN-14-f-33251-1	nyala	2014-09-08 22:00:00	2014	251	-18.94161	34.36947	NA	NA
TRAN-14-f-33251-1	nyala	2014-09-08 23:00:00	2014	251	-18.94159	34.36956	NA	NA
TRAN-14-f-33251-1	nyala	2014-09-09 01:01:00	2014	252	-18.94155	34.36965	NA	NA
TRAN-14-f-33251-1	nyala	2014-09-09 02:00:00	2014	252	-18.94143	34.3696	NA	NA
TRAN-14-f-33251-1	nyala	2014-09-09 03:00:00	2014	252	-18.94168	34.36975	NA	NA
TRAN-14-f-33251-1	nyala	2014-09-09 04:01:00	2014	252	-18.94083	34.37007	NA	NA
TRAN-14-f-33251-1	nyala	2014-09-09 05:00:00	2014	252	-18.93863	34.36749	NA	NA
TRAN-14-f-33251-1	nyala	2014-09-09 06:00:00	2014	252	-18.93122	34.36308	NA	NA
TRAN-14-f-33251-1	nyala	2014-09-09 07:01:00	2014	252	-18.92833	34.36027	NA	NA
TRAN-14-f-33251-1	nyala	2014-09-09 08:01:00	2014	252	-18.9283	34.36075	NA	NA
TRAN-14-f-33251-1	nyala	2014-09-09 09:00:00	2014	252	-18.92891	34.36038	NA	NA
TRAN-14-f-33251-1	nyala	2014-09-09 10:00:00	2014	252	-18.92959	34.36146	NA	NA
TRAN-14-f-33251-1	nyala	2014-09-09 11:00:00	2014	252	-18.93201	34.36071	NA	NA
TRAN-14-f-33251-1	nyala	2014-09-09 12:00:00	2014	252	-18.93241	34.36012	NA	NA
TRAN-14-f-33251-1	nyala	2014-09-09 13:01:00	2014	252	-18.9382	34.35758	NA	NA
TRAN-14-f-33251-1	nyala	2014-09-09 14:00:00	2014	252	-18.94098	34.35791	NA	NA
TRAN-14-f-33251-1	nyala	2014-09-09 17:02:00	2014	252	-18.94273	34.36541	NA	NA
TRAN-14-f-33251-1	nyala	2014-09-09 18:00:00	2014	252	-18.94268	34.36532	NA	NA
TRAN-14-f-33251-1	nyala	2014-09-09 19:02:00	2014	252	-18.94269	34.36534	NA	NA
TRAN-14-f-33251-1	nyala	2014-09-09 20:01:00	2014	252	-18.94439	34.36448	NA	NA
TRAN-14-f-33251-1	nyala	2014-09-09 21:01:00	2014	252	-18.94619	34.36475	NA	NA
TRAN-14-f-33251-1	nyala	2014-09-09 22:00:00	2014	252	-18.94921	34.36685	NA	NA
TRAN-14-f-33251-1	nyala	2014-09-09 23:00:00	2014	252	-18.95109	34.36787	NA	NA
TRAN-14-f-33251-1	nyala	2014-09-10 01:00:00	2014	253	-18.95214	34.36933	NA	NA
TRAN-14-f-33251-1	nyala	2014-09-10 02:00:00	2014	253	-18.95197	34.36933	NA	NA
TRAN-14-f-33251-1	nyala	2014-09-10 03:00:00	2014	253	-18.95082	34.36823	NA	NA
TRAN-14-f-33251-1	nyala	2014-09-10 04:00:00	2014	253	-18.9512	34.36813	NA	NA
TRAN-14-f-33251-1	nyala	2014-09-10 05:00:00	2014	253	-18.95285	34.3677	NA	NA
TRAN-14-f-33251-1	nyala	2014-09-10 06:00:00	2014	253	-18.95496	34.36676	NA	NA
TRAN-14-f-33251-1	nyala	2014-09-10 07:01:00	2014	253	-18.9553	34.36926	NA	NA
TRAN-14-f-33251-1	nyala	2014-09-10 08:01:00	2014	253	-18.95098	34.37068	NA	NA
TRAN-14-f-33251-1	nyala	2014-09-10 09:00:00	2014	253	-18.94676	34.3696	NA	NA
TRAN-14-f-33251-1	nyala	2014-09-10 10:00:00	2014	253	-18.94678	34.36952	NA	NA
TRAN-14-f-33251-1	nyala	2014-09-10 11:01:00	2014	253	-18.94512	34.36888	NA	NA
TRAN-14-f-33251-1	nyala	2014-09-10 12:00:00	2014	253	-18.944	34.36905	NA	NA
TRAN-14-f-33251-1	nyala	2014-09-10 13:00:00	2014	253	-18.94367	34.36934	NA	NA
TRAN-14-f-33251-1	nyala	2014-09-10 14:02:00	2014	253	-18.9435	34.37002	NA	NA
TRAN-14-f-33251-1	nyala	2014-09-10 15:01:00	2014	253	-18.94327	34.37536	NA	NA
TRAN-14-f-33251-1	nyala	2014-09-10 16:01:00	2014	253	-18.94143	34.37332	NA	NA
TRAN-14-f-33251-1	nyala	2014-09-10 17:00:00	2014	253	-18.94129	34.37229	NA	NA
TRAN-14-f-33251-1	nyala	2014-09-10 18:01:00	2014	253	-18.94125	34.37209	NA	NA
TRAN-14-f-33251-1	nyala	2014-09-10 19:00:00	2014	253	-18.94132	34.37212	NA	NA
TRAN-14-f-33251-1	nyala	2014-09-10 20:01:00	2014	253	-18.94115	34.37199	NA	NA
TRAN-14-f-33251-1	nyala	2014-09-10 21:00:00	2014	253	-18.94176	34.37184	NA	NA
TRAN-14-f-33251-1	nyala	2014-09-10 22:00:00	2014	253	-18.94168	34.37127	NA	NA
TRAN-14-f-33251-1	nyala	2014-09-10 23:00:00	2014	253	-18.94171	34.37128	NA	NA
TRAN-14-f-33251-1	nyala	2014-09-11 00:01:00	2014	254	-18.94409	34.36902	NA	NA
TRAN-14-f-33251-1	nyala	2014-09-11 01:00:00	2014	254	-18.94288	34.37007	NA	NA
TRAN-14-f-33251-1	nyala	2014-09-11 02:01:00	2014	254	-18.94153	34.36981	NA	NA
TRAN-14-f-33251-1	nyala	2014-09-11 03:00:00	2014	254	-18.94148	34.36977	NA	NA
TRAN-14-f-33251-1	nyala	2014-09-11 04:01:00	2014	254	-18.94159	34.36928	NA	NA
TRAN-14-f-33251-1	nyala	2014-09-11 05:01:00	2014	254	-18.94267	34.3694	NA	NA
TRAN-14-f-33251-1	nyala	2014-09-11 06:02:00	2014	254	-18.94367	34.36918	NA	NA
TRAN-14-f-33251-1	nyala	2014-09-11 07:02:00	2014	254	-18.94351	34.36903	NA	NA
TRAN-14-f-33251-1	nyala	2014-09-11 08:01:00	2014	254	-18.94339	34.36905	NA	NA
TRAN-14-f-33251-1	nyala	2014-09-11 09:00:00	2014	254	-18.9439	34.36936	NA	NA
TRAN-14-f-33251-1	nyala	2014-09-11 10:00:00	2014	254	-18.94347	34.37124	NA	NA
TRAN-14-f-33251-1	nyala	2014-09-11 11:00:00	2014	254	-18.94343	34.37135	NA	NA
TRAN-14-f-33251-1	nyala	2014-09-11 12:00:00	2014	254	-18.93858	34.37245	NA	NA
TRAN-14-f-33251-1	nyala	2014-09-11 13:00:00	2014	254	-18.93703	34.37476	NA	NA
TRAN-14-f-33251-1	nyala	2014-09-11 14:01:00	2014	254	-18.94058	34.37429	NA	NA
TRAN-14-f-33251-1	nyala	2014-09-11 15:00:00	2014	254	-18.94139	34.37303	NA	NA
TRAN-14-f-33251-1	nyala	2014-09-11 16:00:00	2014	254	-18.94054	34.37096	NA	NA
TRAN-14-f-33251-1	nyala	2014-09-11 17:00:00	2014	254	-18.94082	34.3706	NA	NA
TRAN-14-f-33251-1	nyala	2014-09-11 18:01:00	2014	254	-18.94083	34.37056	NA	NA
TRAN-14-f-33251-1	nyala	2014-09-11 19:00:00	2014	254	-18.94058	34.37097	NA	NA
TRAN-14-f-33251-1	nyala	2014-09-11 20:00:00	2014	254	-18.94095	34.37052	NA	NA
TRAN-14-f-33251-1	nyala	2014-09-11 21:00:00	2014	254	-18.94108	34.37067	NA	NA
TRAN-14-f-33251-1	nyala	2014-09-11 22:00:00	2014	254	-18.94153	34.37004	NA	NA
TRAN-14-f-33251-1	nyala	2014-09-11 23:01:00	2014	254	-18.94171	34.36997	NA	NA
TRAN-14-f-33251-1	nyala	2014-09-12 00:02:00	2014	255	-18.94145	34.36979	NA	NA
TRAN-14-f-33251-1	nyala	2014-09-12 01:01:00	2014	255	-18.94203	34.36911	NA	NA
TRAN-14-f-33251-1	nyala	2014-09-12 02:00:00	2014	255	-18.94404	34.36796	NA	NA
TRAN-14-f-33251-1	nyala	2014-09-12 03:00:00	2014	255	-18.94374	34.36823	NA	NA
TRAN-14-f-33251-1	nyala	2014-09-12 04:01:00	2014	255	-18.94454	34.36721	NA	NA
TRAN-14-f-33251-1	nyala	2014-09-12 05:01:00	2014	255	-18.9453	34.36481	NA	NA
TRAN-14-f-33251-1	nyala	2014-09-12 06:00:00	2014	255	-18.94382	34.36464	NA	NA
TRAN-14-f-33251-1	nyala	2014-09-12 07:00:00	2014	255	-18.94387	34.3645	NA	NA
TRAN-14-f-33251-1	nyala	2014-09-12 08:02:00	2014	255	-18.94352	34.36494	NA	NA
TRAN-14-f-33251-1	nyala	2014-09-12 09:00:00	2014	255	-18.94273	34.36446	NA	NA
TRAN-14-f-33251-1	nyala	2014-09-12 10:00:00	2014	255	-18.94281	34.36453	NA	NA
TRAN-14-f-33251-1	nyala	2014-09-12 11:00:00	2014	255	-18.94279	34.36443	NA	NA
TRAN-14-f-33251-1	nyala	2014-09-12 12:01:00	2014	255	-18.9428	34.36459	NA	NA
TRAN-14-f-33251-1	nyala	2014-09-12 13:01:00	2014	255	-18.94428	34.36685	NA	NA
TRAN-14-f-33251-1	nyala	2014-09-12 14:01:00	2014	255	-18.94377	34.36985	NA	NA
TRAN-14-f-33251-1	nyala	2014-09-12 15:02:00	2014	255	-18.94686	34.37562	NA	NA
TRAN-14-f-33251-1	nyala	2014-09-12 16:00:00	2014	255	-18.94135	34.37353	NA	NA
TRAN-14-f-33251-1	nyala	2014-09-12 17:00:00	2014	255	-18.93865	34.3736	NA	NA
TRAN-14-f-33251-1	nyala	2014-09-12 18:00:00	2014	255	-18.9386	34.37347	NA	NA
TRAN-14-f-33251-1	nyala	2014-09-12 19:00:00	2014	255	-18.93839	34.3738	NA	NA
TRAN-14-f-33251-1	nyala	2014-09-12 20:01:00	2014	255	-18.93878	34.37369	NA	NA
TRAN-14-f-33251-1	nyala	2014-09-12 21:00:00	2014	255	-18.93795	34.37327	NA	NA
TRAN-14-f-33251-1	nyala	2014-09-12 22:00:00	2014	255	-18.93535	34.37298	NA	NA
TRAN-14-f-33251-1	nyala	2014-09-12 23:01:00	2014	255	-18.93849	34.37216	NA	NA
TRAN-14-f-33251-1	nyala	2014-09-13 00:01:00	2014	256	-18.93939	34.37136	NA	NA
TRAN-14-f-33251-1	nyala	2014-09-13 01:01:00	2014	256	-18.93941	34.37145	NA	NA
TRAN-14-f-33251-1	nyala	2014-09-13 02:00:00	2014	256	-18.93942	34.37138	NA	NA
TRAN-14-f-33251-1	nyala	2014-09-13 03:01:00	2014	256	-18.93943	34.37123	NA	NA
TRAN-14-f-33251-1	nyala	2014-09-13 04:01:00	2014	256	-18.93892	34.3704	NA	NA
TRAN-14-f-33251-1	nyala	2014-09-13 05:00:00	2014	256	-18.93916	34.36989	NA	NA
TRAN-14-f-33251-1	nyala	2014-09-13 06:00:00	2014	256	-18.93793	34.37295	NA	NA
TRAN-14-f-33251-1	nyala	2014-09-13 07:00:00	2014	256	-18.93926	34.37336	NA	NA
TRAN-14-f-33251-1	nyala	2014-09-13 08:00:00	2014	256	-18.939	34.3739	NA	NA
TRAN-14-f-33251-1	nyala	2014-09-13 09:00:00	2014	256	-18.93787	34.37499	NA	NA
TRAN-14-f-33251-1	nyala	2014-09-13 10:01:00	2014	256	-18.93673	34.37593	NA	NA
TRAN-14-f-33251-1	nyala	2014-09-13 11:00:00	2014	256	-18.9361	34.37638	NA	NA
TRAN-14-f-33251-1	nyala	2014-09-13 12:00:00	2014	256	-18.93612	34.37632	NA	NA
TRAN-14-f-33251-1	nyala	2014-09-13 13:00:00	2014	256	-18.93693	34.37615	NA	NA
TRAN-14-f-33251-1	nyala	2014-09-13 14:00:00	2014	256	-18.93643	34.37557	NA	NA
TRAN-14-f-33251-1	nyala	2014-09-13 16:02:00	2014	256	-18.94126	34.37181	NA	NA
TRAN-14-f-33251-1	nyala	2014-09-13 17:00:00	2014	256	-18.94134	34.37031	NA	NA
TRAN-14-f-33251-1	nyala	2014-09-13 18:00:00	2014	256	-18.94139	34.37023	NA	NA
TRAN-14-f-33251-1	nyala	2014-09-13 19:01:00	2014	256	-18.94148	34.37004	NA	NA
TRAN-14-f-33251-1	nyala	2014-09-13 20:01:00	2014	256	-18.94143	34.37039	NA	NA
TRAN-14-f-33251-1	nyala	2014-09-13 21:00:00	2014	256	-18.94148	34.3697	NA	NA
TRAN-14-f-33251-1	nyala	2014-09-13 22:00:00	2014	256	-18.94217	34.36953	NA	NA
TRAN-14-f-33251-1	nyala	2014-09-13 23:01:00	2014	256	-18.94252	34.36941	NA	NA
TRAN-14-f-33251-1	nyala	2014-09-14 00:01:00	2014	257	-18.94245	34.36944	NA	NA
TRAN-14-f-33251-1	nyala	2014-09-14 01:00:00	2014	257	-18.94235	34.36961	NA	NA
TRAN-14-f-33251-1	nyala	2014-09-14 02:00:00	2014	257	-18.94223	34.36936	NA	NA
TRAN-14-f-33251-1	nyala	2014-09-14 03:00:00	2014	257	-18.94207	34.3692	NA	NA
TRAN-14-f-33251-1	nyala	2014-09-14 04:00:00	2014	257	-18.94283	34.3686	NA	NA
TRAN-14-f-33251-1	nyala	2014-09-14 05:00:00	2014	257	-18.94385	34.3679	NA	NA
TRAN-14-f-33251-1	nyala	2014-09-14 06:01:00	2014	257	-18.94438	34.36852	NA	NA
TRAN-14-f-33251-1	nyala	2014-09-14 07:01:00	2014	257	-18.94423	34.3686	NA	NA
TRAN-14-f-33251-1	nyala	2014-09-14 08:00:00	2014	257	-18.94429	34.3684	NA	NA
TRAN-14-f-33251-1	nyala	2014-09-14 09:00:00	2014	257	-18.94438	34.3685	NA	NA
TRAN-14-f-33251-1	nyala	2014-09-14 10:00:00	2014	257	-18.94364	34.36915	NA	NA
TRAN-14-f-33251-1	nyala	2014-09-14 11:00:00	2014	257	-18.9437	34.36916	NA	NA
TRAN-14-f-33251-1	nyala	2014-09-14 12:00:00	2014	257	-18.94368	34.36941	NA	NA
TRAN-14-f-33251-1	nyala	2014-09-14 13:01:00	2014	257	-18.94141	34.37205	NA	NA
TRAN-14-f-33251-1	nyala	2014-09-14 14:00:00	2014	257	-18.93577	34.37347	NA	NA
TRAN-14-f-33251-1	nyala	2014-09-14 15:02:00	2014	257	-18.93877	34.3736	NA	NA
TRAN-14-f-33251-1	nyala	2014-09-14 16:01:00	2014	257	-18.94015	34.37073	NA	NA
TRAN-14-f-33251-1	nyala	2014-09-14 17:02:00	2014	257	-18.94074	34.37052	NA	NA
TRAN-14-f-33251-1	nyala	2014-09-14 18:00:00	2014	257	-18.941	34.37054	NA	NA
TRAN-14-f-33251-1	nyala	2014-09-14 19:00:00	2014	257	-18.94086	34.37063	NA	NA
TRAN-14-f-33251-1	nyala	2014-09-14 20:01:00	2014	257	-18.94184	34.36941	NA	NA
TRAN-14-f-33251-1	nyala	2014-09-14 21:01:00	2014	257	-18.94147	34.36958	NA	NA
TRAN-14-f-33251-1	nyala	2014-09-14 22:00:00	2014	257	-18.94166	34.36978	NA	NA
TRAN-14-f-33251-1	nyala	2014-09-14 23:01:00	2014	257	-18.94232	34.36959	NA	NA
TRAN-14-f-33251-1	nyala	2014-09-15 00:01:00	2014	258	-18.94258	34.36922	NA	NA
TRAN-14-f-33251-1	nyala	2014-09-15 01:01:00	2014	258	-18.94261	34.36921	NA	NA
TRAN-14-f-33251-1	nyala	2014-09-15 02:01:00	2014	258	-18.94288	34.36906	NA	NA
TRAN-14-f-33251-1	nyala	2014-09-15 03:00:00	2014	258	-18.94298	34.36899	NA	NA
TRAN-14-f-33251-1	nyala	2014-09-15 04:01:00	2014	258	-18.94454	34.36941	NA	NA
TRAN-14-f-33251-1	nyala	2014-09-15 05:02:00	2014	258	-18.94364	34.36913	NA	NA
TRAN-14-f-33251-1	nyala	2014-09-15 06:02:00	2014	258	-18.94009	34.3678	NA	NA
TRAN-14-f-33251-1	nyala	2014-09-15 07:00:00	2014	258	-18.93694	34.37011	NA	NA
TRAN-14-f-33251-1	nyala	2014-09-15 08:00:00	2014	258	-18.93849	34.37369	NA	NA
TRAN-14-f-33251-1	nyala	2014-09-15 09:00:00	2014	258	-18.93907	34.37359	NA	NA
TRAN-14-f-33251-1	nyala	2014-09-15 10:00:00	2014	258	-18.94036	34.37366	NA	NA
TRAN-14-f-33251-1	nyala	2014-09-15 11:02:00	2014	258	-18.94159	34.37308	NA	NA
TRAN-14-f-33251-1	nyala	2014-09-15 12:00:00	2014	258	-18.9416	34.3732	NA	NA
TRAN-14-f-33251-1	nyala	2014-09-15 13:00:00	2014	258	-18.94136	34.37307	NA	NA
TRAN-14-f-33251-1	nyala	2014-09-15 14:01:00	2014	258	-18.94132	34.37304	NA	NA
TRAN-14-f-33251-1	nyala	2014-09-15 15:01:00	2014	258	-18.94152	34.37199	NA	NA
TRAN-14-f-33251-1	nyala	2014-09-15 16:01:00	2014	258	-18.94059	34.37117	NA	NA
TRAN-14-f-33251-1	nyala	2014-09-15 17:00:00	2014	258	-18.94114	34.37136	NA	NA
TRAN-14-f-33251-1	nyala	2014-09-15 18:00:00	2014	258	-18.94126	34.37128	NA	NA
TRAN-14-f-33251-1	nyala	2014-09-15 19:00:00	2014	258	-18.9412	34.37131	NA	NA
TRAN-14-f-33251-1	nyala	2014-09-15 20:00:00	2014	258	-18.94141	34.37152	NA	NA
TRAN-14-f-33251-1	nyala	2014-09-15 21:00:00	2014	258	-18.94148	34.37122	NA	NA
TRAN-14-f-33251-1	nyala	2014-09-15 22:00:00	2014	258	-18.94147	34.37138	NA	NA
TRAN-14-f-33251-1	nyala	2014-09-15 23:00:00	2014	258	-18.94149	34.37211	NA	NA
TRAN-14-f-33251-1	nyala	2014-09-16 00:01:00	2014	259	-18.94149	34.37137	NA	NA
TRAN-14-f-33251-1	nyala	2014-09-16 01:00:00	2014	259	-18.94147	34.37143	NA	NA
TRAN-14-f-33251-1	nyala	2014-09-16 02:00:00	2014	259	-18.94141	34.37194	NA	NA
TRAN-14-f-33251-1	nyala	2014-09-16 03:00:00	2014	259	-18.94142	34.37195	NA	NA
TRAN-14-f-33251-1	nyala	2014-09-16 04:02:00	2014	259	-18.9412	34.37275	NA	NA
TRAN-14-f-33251-1	nyala	2014-09-16 05:01:00	2014	259	-18.93901	34.37259	NA	NA
TRAN-14-f-33251-1	nyala	2014-09-16 06:00:00	2014	259	-18.93657	34.37143	NA	NA
TRAN-14-f-33251-1	nyala	2014-09-16 07:01:00	2014	259	-18.9398	34.36936	NA	NA
TRAN-14-f-33251-1	nyala	2014-09-16 08:00:00	2014	259	-18.93998	34.36935	NA	NA
TRAN-14-f-33251-1	nyala	2014-09-16 09:02:00	2014	259	-18.93972	34.36923	NA	NA
TRAN-14-f-33251-1	nyala	2014-09-16 10:00:00	2014	259	-18.94007	34.36894	NA	NA
TRAN-14-f-33251-1	nyala	2014-09-16 11:01:00	2014	259	-18.94	34.36914	NA	NA
TRAN-14-f-33251-1	nyala	2014-09-16 12:00:00	2014	259	-18.94114	34.36911	NA	NA
TRAN-14-f-33251-1	nyala	2014-09-16 13:01:00	2014	259	-18.94283	34.369	NA	NA
TRAN-14-f-33251-1	nyala	2014-09-16 14:00:00	2014	259	-18.94311	34.36867	NA	NA
TRAN-14-f-33251-1	nyala	2014-09-16 15:01:00	2014	259	-18.94354	34.3684	NA	NA
TRAN-14-f-33251-1	nyala	2014-09-16 17:00:00	2014	259	-18.94311	34.3654	NA	NA
TRAN-14-f-33251-1	nyala	2014-09-16 18:00:00	2014	259	-18.94314	34.36529	NA	NA
TRAN-14-f-33251-1	nyala	2014-09-16 19:01:00	2014	259	-18.94359	34.36508	NA	NA
TRAN-14-f-33251-1	nyala	2014-09-16 20:00:00	2014	259	-18.94379	34.3651	NA	NA
TRAN-14-f-33251-1	nyala	2014-09-16 21:00:00	2014	259	-18.94363	34.3652	NA	NA
TRAN-14-f-33251-1	nyala	2014-09-16 22:02:00	2014	259	-18.94385	34.36457	NA	NA
TRAN-14-f-33251-1	nyala	2014-09-16 23:00:00	2014	259	-18.94382	34.36461	NA	NA
TRAN-14-f-33251-1	nyala	2014-09-17 02:01:00	2014	260	-18.94371	34.36499	NA	NA
TRAN-14-f-33251-1	nyala	2014-09-17 03:00:00	2014	260	-18.94456	34.36526	NA	NA
TRAN-14-f-33251-1	nyala	2014-09-17 04:00:00	2014	260	-18.94407	34.36483	NA	NA
TRAN-14-f-33251-1	nyala	2014-09-17 05:01:00	2014	260	-18.94187	34.35905	NA	NA
TRAN-14-f-33251-1	nyala	2014-09-17 06:00:00	2014	260	-18.93581	34.35577	NA	NA
TRAN-14-f-33251-1	nyala	2014-09-17 07:01:00	2014	260	-18.92837	34.35205	NA	NA
TRAN-14-f-33251-1	nyala	2014-09-17 08:00:00	2014	260	-18.93099	34.35275	NA	NA
TRAN-14-f-33251-1	nyala	2014-09-17 09:00:00	2014	260	-18.93666	34.35613	NA	NA
TRAN-14-f-33251-1	nyala	2014-09-17 10:00:00	2014	260	-18.9378	34.35811	NA	NA
TRAN-14-f-33251-1	nyala	2014-09-17 11:01:00	2014	260	-18.93806	34.35813	NA	NA
TRAN-14-f-33251-1	nyala	2014-09-17 12:00:00	2014	260	-18.93857	34.35798	NA	NA
TRAN-14-f-33251-1	nyala	2014-09-17 13:00:00	2014	260	-18.93859	34.35767	NA	NA
TRAN-14-f-33251-1	nyala	2014-09-17 15:01:00	2014	260	-18.94173	34.36	NA	NA
TRAN-14-f-33251-1	nyala	2014-09-17 16:02:00	2014	260	-18.94207	34.36245	NA	NA
TRAN-14-f-33251-1	nyala	2014-09-17 17:00:00	2014	260	-18.94267	34.36253	NA	NA
TRAN-14-f-33251-1	nyala	2014-09-17 18:00:00	2014	260	-18.94266	34.36392	NA	NA
TRAN-14-f-33251-1	nyala	2014-09-17 19:01:00	2014	260	-18.94255	34.36395	NA	NA
TRAN-14-f-33251-1	nyala	2014-09-17 20:01:00	2014	260	-18.94258	34.3639	NA	NA
TRAN-14-f-33251-1	nyala	2014-09-17 21:00:00	2014	260	-18.94267	34.36452	NA	NA
TRAN-14-f-33251-1	nyala	2014-09-17 22:00:00	2014	260	-18.94267	34.36437	NA	NA
TRAN-14-f-33251-1	nyala	2014-09-17 23:01:00	2014	260	-18.94261	34.36438	NA	NA
TRAN-14-f-33251-1	nyala	2014-09-18 01:00:00	2014	261	-18.9434	34.36517	NA	NA
TRAN-14-f-33251-1	nyala	2014-09-18 02:00:00	2014	261	-18.94273	34.36452	NA	NA
TRAN-14-f-33251-1	nyala	2014-09-18 05:01:00	2014	261	-18.94287	34.36849	NA	NA
TRAN-14-f-33251-1	nyala	2014-09-18 06:00:00	2014	261	-18.93778	34.37247	NA	NA
TRAN-14-f-33251-1	nyala	2014-09-18 07:00:00	2014	261	-18.93754	34.37373	NA	NA
TRAN-14-f-33251-1	nyala	2014-09-18 08:00:00	2014	261	-18.93758	34.37366	NA	NA
TRAN-14-f-33251-1	nyala	2014-09-18 09:01:00	2014	261	-18.93791	34.37411	NA	NA
TRAN-14-f-33251-1	nyala	2014-09-18 10:01:00	2014	261	-18.93777	34.37444	NA	NA
TRAN-14-f-33251-1	nyala	2014-09-18 11:00:00	2014	261	-18.93771	34.37441	NA	NA
TRAN-14-f-33251-1	nyala	2014-09-18 12:00:00	2014	261	-18.93773	34.37439	NA	NA
TRAN-14-f-33251-1	nyala	2014-09-18 13:00:00	2014	261	-18.93892	34.37397	NA	NA
TRAN-14-f-33251-1	nyala	2014-09-18 15:02:00	2014	261	-18.94138	34.372	NA	NA
TRAN-14-f-33251-1	nyala	2014-09-18 16:00:00	2014	261	-18.94044	34.37007	NA	NA
TRAN-14-f-33251-1	nyala	2014-09-18 17:00:00	2014	261	-18.94046	34.37063	NA	NA
TRAN-14-f-33251-1	nyala	2014-09-18 18:00:00	2014	261	-18.94063	34.37054	NA	NA
TRAN-14-f-33251-1	nyala	2014-09-18 19:00:00	2014	261	-18.94069	34.37056	NA	NA
TRAN-14-f-33251-1	nyala	2014-09-18 20:00:00	2014	261	-18.9403	34.37037	NA	NA
TRAN-14-f-33251-1	nyala	2014-09-18 21:00:00	2014	261	-18.93969	34.37004	NA	NA
TRAN-14-f-33251-1	nyala	2014-09-18 22:01:00	2014	261	-18.94028	34.37038	NA	NA
TRAN-14-f-33251-1	nyala	2014-09-18 23:00:00	2014	261	-18.94076	34.36993	NA	NA
TRAN-14-f-33251-1	nyala	2014-09-19 01:01:00	2014	262	-18.94046	34.3702	NA	NA
TRAN-14-f-33251-1	nyala	2014-09-19 02:01:00	2014	262	-18.94085	34.36996	NA	NA
TRAN-14-f-33251-1	nyala	2014-09-19 03:02:00	2014	262	-18.9429	34.36845	NA	NA
TRAN-14-f-33251-1	nyala	2014-09-19 04:01:00	2014	262	-18.94509	34.36586	NA	NA
TRAN-14-f-33251-1	nyala	2014-09-19 05:01:00	2014	262	-18.94288	34.36414	NA	NA
TRAN-14-f-33251-1	nyala	2014-09-19 06:00:00	2014	262	-18.93963	34.36124	NA	NA
TRAN-14-f-33251-1	nyala	2014-09-19 07:01:00	2014	262	-18.93763	34.35736	NA	NA
TRAN-14-f-33251-1	nyala	2014-09-19 08:00:00	2014	262	-18.93185	34.35451	NA	NA
TRAN-14-f-33251-1	nyala	2014-09-19 09:00:00	2014	262	-18.93817	34.35771	NA	NA
TRAN-14-f-33251-1	nyala	2014-09-19 10:00:00	2014	262	-18.94202	34.35821	NA	NA
TRAN-14-f-33251-1	nyala	2014-09-19 11:00:00	2014	262	-18.94203	34.35871	NA	NA
TRAN-14-f-33251-1	nyala	2014-09-19 12:02:00	2014	262	-18.94169	34.35899	NA	NA
TRAN-14-f-33251-1	nyala	2014-09-19 13:01:00	2014	262	-18.94175	34.35878	NA	NA
TRAN-14-f-33251-1	nyala	2014-09-19 14:02:00	2014	262	-18.94177	34.35988	NA	NA
TRAN-14-f-33251-1	nyala	2014-09-19 15:01:00	2014	262	-18.94398	34.35908	NA	NA
TRAN-14-f-33251-1	nyala	2014-09-19 16:01:00	2014	262	-18.94235	34.36317	NA	NA
TRAN-14-f-33251-1	nyala	2014-09-19 17:01:00	2014	262	-18.94265	34.36374	NA	NA
TRAN-14-f-33251-1	nyala	2014-09-19 18:00:00	2014	262	-18.94259	34.36392	NA	NA
TRAN-14-f-33251-1	nyala	2014-09-19 19:00:00	2014	262	-18.94256	34.36383	NA	NA
TRAN-14-f-33251-1	nyala	2014-09-19 20:00:00	2014	262	-18.94259	34.36417	NA	NA
TRAN-14-f-33251-1	nyala	2014-09-19 21:01:00	2014	262	-18.94285	34.36448	NA	NA
TRAN-14-f-33251-1	nyala	2014-09-19 22:00:00	2014	262	-18.94273	34.36429	NA	NA
TRAN-14-f-33251-1	nyala	2014-09-20 00:01:00	2014	263	-18.94268	34.36441	NA	NA
TRAN-14-f-33251-1	nyala	2014-09-20 01:01:00	2014	263	-18.94252	34.36429	NA	NA
TRAN-14-f-33251-1	nyala	2014-09-20 02:01:00	2014	263	-18.94274	34.3643	NA	NA
TRAN-14-f-33251-1	nyala	2014-09-20 03:02:00	2014	263	-18.94263	34.36457	NA	NA
TRAN-14-f-33251-1	nyala	2014-09-20 04:00:00	2014	263	-18.94231	34.36634	NA	NA
TRAN-14-f-33251-1	nyala	2014-09-20 05:00:00	2014	263	-18.93783	34.36825	NA	NA
TRAN-14-f-33251-1	nyala	2014-09-20 06:00:00	2014	263	-18.93678	34.37263	NA	NA
TRAN-14-f-33251-1	nyala	2014-09-20 07:00:00	2014	263	-18.93833	34.37268	NA	NA
TRAN-14-f-33251-1	nyala	2014-09-20 08:01:00	2014	263	-18.93869	34.37247	NA	NA
TRAN-14-f-33251-1	nyala	2014-09-20 09:00:00	2014	263	-18.93964	34.37274	NA	NA
TRAN-14-f-33251-1	nyala	2014-09-20 10:00:00	2014	263	-18.94176	34.37297	NA	NA
TRAN-14-f-33251-1	nyala	2014-09-20 11:01:00	2014	263	-18.94153	34.37311	NA	NA
TRAN-14-f-33251-1	nyala	2014-09-20 12:02:00	2014	263	-18.94207	34.37364	NA	NA
TRAN-14-f-33251-1	nyala	2014-09-20 14:02:00	2014	263	-18.94112	34.37285	NA	NA
TRAN-14-f-33251-1	nyala	2014-09-20 15:00:00	2014	263	-18.94116	34.37235	NA	NA
TRAN-14-f-33251-1	nyala	2014-09-20 16:00:00	2014	263	-18.94089	34.37141	NA	NA
TRAN-14-f-33251-1	nyala	2014-09-20 17:00:00	2014	263	-18.94101	34.37155	NA	NA
TRAN-14-f-33251-1	nyala	2014-09-20 18:00:00	2014	263	-18.94089	34.37171	NA	NA
TRAN-14-f-33251-1	nyala	2014-09-20 19:00:00	2014	263	-18.94105	34.37179	NA	NA
TRAN-14-f-33251-1	nyala	2014-09-20 20:00:00	2014	263	-18.94098	34.3717	NA	NA
TRAN-14-f-33251-1	nyala	2014-09-20 21:01:00	2014	263	-18.94107	34.37164	NA	NA
TRAN-14-f-33251-1	nyala	2014-09-20 22:00:00	2014	263	-18.94141	34.37171	NA	NA
TRAN-14-f-33251-1	nyala	2014-09-20 23:00:00	2014	263	-18.94087	34.37203	NA	NA
TRAN-14-f-33251-1	nyala	2014-09-21 00:01:00	2014	264	-18.94103	34.3716	NA	NA
TRAN-14-f-33251-1	nyala	2014-09-21 01:00:00	2014	264	-18.94114	34.37159	NA	NA
TRAN-14-f-33251-1	nyala	2014-09-21 02:00:00	2014	264	-18.94104	34.37162	NA	NA
TRAN-14-f-33251-1	nyala	2014-09-21 03:00:00	2014	264	-18.94086	34.37279	NA	NA
TRAN-14-f-33251-1	nyala	2014-09-21 04:00:00	2014	264	-18.94051	34.37377	NA	NA
TRAN-14-f-33251-1	nyala	2014-09-21 05:00:00	2014	264	-18.93914	34.37388	NA	NA
TRAN-14-f-33251-1	nyala	2014-09-21 06:01:00	2014	264	-18.94035	34.37305	NA	NA
TRAN-14-f-33251-1	nyala	2014-09-21 08:01:00	2014	264	-18.94208	34.37087	NA	NA
TRAN-14-f-33251-1	nyala	2014-09-21 09:00:00	2014	264	-18.94198	34.37095	NA	NA
TRAN-14-f-33251-1	nyala	2014-09-21 10:00:00	2014	264	-18.94299	34.36981	NA	NA
TRAN-14-f-33251-1	nyala	2014-09-21 11:00:00	2014	264	-18.94406	34.36881	NA	NA
TRAN-14-f-33251-1	nyala	2014-09-21 12:01:00	2014	264	-18.94398	34.36895	NA	NA
TRAN-14-f-33251-1	nyala	2014-09-21 13:00:00	2014	264	-18.9445	34.36888	NA	NA
TRAN-14-f-33251-1	nyala	2014-09-21 14:01:00	2014	264	-18.94332	34.36915	NA	NA
TRAN-14-f-33251-1	nyala	2014-09-21 15:02:00	2014	264	-18.94122	34.37099	NA	NA
TRAN-14-f-33251-1	nyala	2014-09-21 16:00:00	2014	264	-18.94007	34.37058	NA	NA
TRAN-14-f-33251-1	nyala	2014-09-21 17:01:00	2014	264	-18.94095	34.3703	NA	NA
TRAN-14-f-33251-1	nyala	2014-09-21 18:01:00	2014	264	-18.9411	34.37033	NA	NA
TRAN-14-f-33251-1	nyala	2014-09-21 19:00:00	2014	264	-18.94131	34.37041	NA	NA
TRAN-14-f-33251-1	nyala	2014-09-21 20:01:00	2014	264	-18.94126	34.3703	NA	NA
TRAN-14-f-33251-1	nyala	2014-09-21 21:00:00	2014	264	-18.942	34.36918	NA	NA
TRAN-14-f-33251-1	nyala	2014-09-21 22:01:00	2014	264	-18.94221	34.36913	NA	NA
TRAN-14-f-33251-1	nyala	2014-09-21 23:01:00	2014	264	-18.94216	34.36925	NA	NA
TRAN-14-f-33251-1	nyala	2014-09-22 02:00:00	2014	265	-18.94214	34.36912	NA	NA
TRAN-14-f-33251-1	nyala	2014-09-22 03:00:00	2014	265	-18.94247	34.36908	NA	NA
TRAN-14-f-33251-1	nyala	2014-09-22 04:00:00	2014	265	-18.94943	34.36529	NA	NA
TRAN-14-f-33251-1	nyala	2014-09-22 05:00:00	2014	265	-18.94955	34.36619	NA	NA
TRAN-14-f-33251-1	nyala	2014-09-22 06:02:00	2014	265	-18.94313	34.36521	NA	NA
TRAN-14-f-33251-1	nyala	2014-09-22 07:00:00	2014	265	-18.94263	34.36628	NA	NA
TRAN-14-f-33251-1	nyala	2014-09-22 08:01:00	2014	265	-18.94274	34.36628	NA	NA
TRAN-14-f-33251-1	nyala	2014-09-22 09:00:00	2014	265	-18.94228	34.36659	NA	NA
TRAN-14-f-33251-1	nyala	2014-09-22 10:00:00	2014	265	-18.94066	34.36801	NA	NA
TRAN-14-f-33251-1	nyala	2014-09-22 11:00:00	2014	265	-18.94067	34.36791	NA	NA
TRAN-14-f-33251-1	nyala	2014-09-22 12:01:00	2014	265	-18.94069	34.36805	NA	NA
TRAN-14-f-33251-1	nyala	2014-09-22 13:00:00	2014	265	-18.93931	34.3693	NA	NA
TRAN-14-f-33251-1	nyala	2014-09-22 14:01:00	2014	265	-18.93794	34.37286	NA	NA
TRAN-14-f-33251-1	nyala	2014-09-22 15:01:00	2014	265	-18.94024	34.37393	NA	NA
TRAN-14-f-33251-1	nyala	2014-09-22 16:00:00	2014	265	-18.94128	34.37233	NA	NA
TRAN-14-f-33251-1	nyala	2014-09-22 17:00:00	2014	265	-18.9412	34.37199	NA	NA
TRAN-14-f-33251-1	nyala	2014-09-22 18:00:00	2014	265	-18.94143	34.37197	NA	NA
TRAN-14-f-33251-1	nyala	2014-09-22 19:00:00	2014	265	-18.94147	34.37181	NA	NA
TRAN-14-f-33251-1	nyala	2014-09-22 20:00:00	2014	265	-18.94125	34.3717	NA	NA
TRAN-14-f-33251-1	nyala	2014-09-22 21:00:00	2014	265	-18.94141	34.37147	NA	NA
TRAN-14-f-33251-1	nyala	2014-09-22 22:00:00	2014	265	-18.9417	34.37072	NA	NA
TRAN-14-f-33251-1	nyala	2014-09-22 23:01:00	2014	265	-18.94164	34.37029	NA	NA
TRAN-14-f-33251-1	nyala	2014-09-23 00:01:00	2014	266	-18.94213	34.36907	NA	NA
TRAN-14-f-33251-1	nyala	2014-09-23 01:00:00	2014	266	-18.94224	34.3692	NA	NA
TRAN-14-f-33251-1	nyala	2014-09-23 02:01:00	2014	266	-18.94153	34.37029	NA	NA
TRAN-14-f-33251-1	nyala	2014-09-23 03:00:00	2014	266	-18.94272	34.36988	NA	NA
TRAN-14-f-33251-1	nyala	2014-09-23 04:01:00	2014	266	-18.94452	34.37143	NA	NA
TRAN-14-f-33251-1	nyala	2014-09-23 05:01:00	2014	266	-18.94538	34.36827	NA	NA
TRAN-14-f-33251-1	nyala	2014-09-23 06:01:00	2014	266	-18.94376	34.36899	NA	NA
TRAN-14-f-33251-1	nyala	2014-09-23 07:01:00	2014	266	-18.94352	34.36912	NA	NA
TRAN-14-f-33251-1	nyala	2014-09-23 08:01:00	2014	266	-18.94371	34.36922	NA	NA
TRAN-14-f-33251-1	nyala	2014-09-23 09:01:00	2014	266	-18.94386	34.36936	NA	NA
TRAN-14-f-33251-1	nyala	2014-09-23 10:01:00	2014	266	-18.94396	34.36941	NA	NA
TRAN-14-f-33251-1	nyala	2014-09-23 11:00:00	2014	266	-18.9449	34.37016	NA	NA
TRAN-14-f-33251-1	nyala	2014-09-23 12:01:00	2014	266	-18.94645	34.36938	NA	NA
TRAN-14-f-33251-1	nyala	2014-09-23 13:00:00	2014	266	-18.9453	34.3683	NA	NA
TRAN-14-f-33251-1	nyala	2014-09-23 14:01:00	2014	266	-18.94469	34.36695	NA	NA
TRAN-14-f-33251-1	nyala	2014-09-23 15:02:00	2014	266	-18.9445	34.36698	NA	NA
TRAN-14-f-33251-1	nyala	2014-09-23 16:01:00	2014	266	-18.94313	34.36558	NA	NA
TRAN-14-f-33251-1	nyala	2014-09-23 17:00:00	2014	266	-18.94262	34.36529	NA	NA
TRAN-14-f-33251-1	nyala	2014-09-23 18:00:00	2014	266	-18.94256	34.36569	NA	NA
TRAN-14-f-33251-1	nyala	2014-09-23 19:01:00	2014	266	-18.94267	34.36469	NA	NA
TRAN-14-f-33251-1	nyala	2014-09-23 20:00:00	2014	266	-18.94296	34.3639	NA	NA
TRAN-14-f-33251-1	nyala	2014-09-23 21:00:00	2014	266	-18.94273	34.36459	NA	NA
TRAN-14-f-33251-1	nyala	2014-09-23 22:00:00	2014	266	-18.94351	34.36506	NA	NA
TRAN-14-f-33251-1	nyala	2014-09-23 23:00:00	2014	266	-18.94264	34.36516	NA	NA
TRAN-14-f-33251-1	nyala	2014-09-24 01:01:00	2014	267	-18.94268	34.3654	NA	NA
TRAN-14-f-33251-1	nyala	2014-09-24 02:00:00	2014	267	-18.94266	34.36542	NA	NA
TRAN-14-f-33251-1	nyala	2014-09-24 03:00:00	2014	267	-18.93949	34.36566	NA	NA
TRAN-14-f-33251-1	nyala	2014-09-24 04:01:00	2014	267	-18.93503	34.3634	NA	NA
TRAN-14-f-33251-1	nyala	2014-09-24 05:00:00	2014	267	-18.92778	34.36153	NA	NA
TRAN-14-f-33251-1	nyala	2014-09-24 06:00:00	2014	267	-18.92982	34.3591	NA	NA
TRAN-14-f-33251-1	nyala	2014-09-24 07:00:00	2014	267	-18.9309	34.35874	NA	NA
TRAN-14-f-33251-1	nyala	2014-09-24 08:01:00	2014	267	-18.93491	34.35922	NA	NA
TRAN-14-f-33251-1	nyala	2014-09-24 09:00:00	2014	267	-18.93656	34.36043	NA	NA
TRAN-14-f-33251-1	nyala	2014-09-24 11:01:00	2014	267	-18.93862	34.36286	NA	NA
TRAN-14-f-33251-1	nyala	2014-09-24 12:00:00	2014	267	-18.93962	34.36318	NA	NA
TRAN-14-f-33251-1	nyala	2014-09-24 13:00:00	2014	267	-18.94097	34.36382	NA	NA
TRAN-14-f-33251-1	nyala	2014-09-24 14:01:00	2014	267	-18.94271	34.36469	NA	NA
TRAN-14-f-33251-1	nyala	2014-09-24 15:02:00	2014	267	-18.94375	34.36544	NA	NA
TRAN-14-f-33251-1	nyala	2014-09-24 16:01:00	2014	267	-18.94215	34.36573	NA	NA
TRAN-14-f-33251-1	nyala	2014-09-24 17:00:00	2014	267	-18.94231	34.36561	NA	NA
TRAN-14-f-33251-1	nyala	2014-09-24 18:00:00	2014	267	-18.94225	34.36577	NA	NA
TRAN-14-f-33251-1	nyala	2014-09-24 19:00:00	2014	267	-18.94225	34.36559	NA	NA
TRAN-14-f-33251-1	nyala	2014-09-24 20:00:00	2014	267	-18.94268	34.36606	NA	NA
TRAN-14-f-33251-1	nyala	2014-09-24 21:00:00	2014	267	-18.94223	34.36627	NA	NA
TRAN-14-f-33251-1	nyala	2014-09-24 22:00:00	2014	267	-18.94167	34.36673	NA	NA
TRAN-14-f-33251-1	nyala	2014-09-24 23:01:00	2014	267	-18.94165	34.36664	NA	NA
TRAN-14-f-33251-1	nyala	2014-09-25 00:01:00	2014	268	-18.94157	34.36682	NA	NA
TRAN-14-f-33251-1	nyala	2014-09-25 01:00:00	2014	268	-18.94159	34.36659	NA	NA
TRAN-14-f-33251-1	nyala	2014-09-25 02:00:00	2014	268	-18.94165	34.36654	NA	NA
TRAN-14-f-33251-1	nyala	2014-09-25 03:00:00	2014	268	-18.94163	34.36651	NA	NA
TRAN-14-f-33251-1	nyala	2014-09-25 04:00:00	2014	268	-18.94332	34.3679	NA	NA
TRAN-14-f-33251-1	nyala	2014-09-25 05:01:00	2014	268	-18.94289	34.3671	NA	NA
TRAN-14-f-33251-1	nyala	2014-09-25 06:01:00	2014	268	-18.94253	34.36719	NA	NA
TRAN-14-f-33251-1	nyala	2014-09-25 07:01:00	2014	268	-18.94282	34.36712	NA	NA
TRAN-14-f-33251-1	nyala	2014-09-25 08:00:00	2014	268	-18.94039	34.36757	NA	NA
TRAN-14-f-33251-1	nyala	2014-09-25 09:01:00	2014	268	-18.9407	34.36794	NA	NA
TRAN-14-f-33251-1	nyala	2014-09-25 10:01:00	2014	268	-18.94017	34.36793	NA	NA
TRAN-14-f-33251-1	nyala	2014-09-25 11:01:00	2014	268	-18.9399	34.3683	NA	NA
TRAN-14-f-33251-1	nyala	2014-09-25 12:01:00	2014	268	-18.93901	34.37058	NA	NA
TRAN-14-f-33251-1	nyala	2014-09-25 13:00:00	2014	268	-18.93589	34.37326	NA	NA
TRAN-14-f-33251-1	nyala	2014-09-25 14:00:00	2014	268	-18.94022	34.37316	NA	NA
TRAN-14-f-33251-1	nyala	2014-09-25 15:01:00	2014	268	-18.94164	34.37252	NA	NA
TRAN-14-f-33251-1	nyala	2014-09-25 16:02:00	2014	268	-18.94158	34.3688	NA	NA
TRAN-14-f-33251-1	nyala	2014-09-25 17:00:00	2014	268	-18.94164	34.36754	NA	NA
TRAN-14-f-33251-1	nyala	2014-09-25 18:00:00	2014	268	-18.94166	34.36729	NA	NA
TRAN-14-f-33251-1	nyala	2014-09-25 19:00:00	2014	268	-18.9418	34.36747	NA	NA
TRAN-14-f-33251-1	nyala	2014-09-25 20:00:00	2014	268	-18.94116	34.36677	NA	NA
TRAN-14-f-33251-1	nyala	2014-09-25 21:01:00	2014	268	-18.9411	34.36674	NA	NA
TRAN-14-f-33251-1	nyala	2014-09-25 22:00:00	2014	268	-18.9411	34.36674	NA	NA
TRAN-14-f-33251-1	nyala	2014-09-25 23:01:00	2014	268	-18.94107	34.36666	NA	NA
TRAN-14-f-33251-1	nyala	2014-09-26 01:00:00	2014	269	-18.94159	34.36729	NA	NA
TRAN-14-f-33251-1	nyala	2014-09-26 02:01:00	2014	269	-18.94153	34.3672	NA	NA
TRAN-14-f-33251-1	nyala	2014-09-26 03:02:00	2014	269	-18.94141	34.36714	NA	NA
TRAN-14-f-33251-1	nyala	2014-09-26 04:02:00	2014	269	-18.93824	34.36727	NA	NA
TRAN-14-f-33251-1	nyala	2014-09-26 05:01:00	2014	269	-18.93179	34.36283	NA	NA
TRAN-14-f-33251-1	nyala	2014-09-26 06:01:00	2014	269	-18.92659	34.36085	NA	NA
TRAN-14-f-33251-1	nyala	2014-09-26 07:00:00	2014	269	-18.92986	34.35919	NA	NA
TRAN-14-f-33251-1	nyala	2014-09-26 08:00:00	2014	269	-18.93489	34.35924	NA	NA
TRAN-14-f-33251-1	nyala	2014-09-26 09:00:00	2014	269	-18.9395	34.35792	NA	NA
TRAN-14-f-33251-1	nyala	2014-09-26 10:01:00	2014	269	-18.94206	34.36096	NA	NA
TRAN-14-f-33251-1	nyala	2014-09-26 11:00:00	2014	269	-18.94216	34.36096	NA	NA
TRAN-14-f-33251-1	nyala	2014-09-26 12:00:00	2014	269	-18.94207	34.36127	NA	NA
TRAN-14-f-33251-1	nyala	2014-09-26 13:00:00	2014	269	-18.94266	34.36387	NA	NA
TRAN-14-f-33251-1	nyala	2014-09-26 14:01:00	2014	269	-18.94278	34.36462	NA	NA
TRAN-14-f-33251-1	nyala	2014-09-26 15:01:00	2014	269	-18.94391	34.36393	NA	NA
TRAN-14-f-33251-1	nyala	2014-09-26 16:00:00	2014	269	-18.94375	34.36501	NA	NA
TRAN-14-f-33251-1	nyala	2014-09-26 17:00:00	2014	269	-18.94333	34.3652	NA	NA
TRAN-14-f-33251-1	nyala	2014-09-26 18:00:00	2014	269	-18.94337	34.3652	NA	NA
TRAN-14-f-33251-1	nyala	2014-09-26 19:00:00	2014	269	-18.94341	34.3652	NA	NA
TRAN-14-f-33251-1	nyala	2014-09-26 20:00:00	2014	269	-18.94342	34.36507	NA	NA
TRAN-14-f-33251-1	nyala	2014-09-26 21:00:00	2014	269	-18.94435	34.36553	NA	NA
TRAN-14-f-33251-1	nyala	2014-09-26 22:00:00	2014	269	-18.94341	34.36516	NA	NA
TRAN-14-f-33251-1	nyala	2014-09-26 23:00:00	2014	269	-18.94328	34.36537	NA	NA
TRAN-14-f-33251-1	nyala	2014-09-27 01:00:00	2014	270	-18.94329	34.36513	NA	NA
TRAN-14-f-33251-1	nyala	2014-09-27 02:00:00	2014	270	-18.94332	34.36558	NA	NA
TRAN-14-f-33251-1	nyala	2014-09-27 03:02:00	2014	270	-18.94274	34.36614	NA	NA
TRAN-14-f-33251-1	nyala	2014-09-27 04:00:00	2014	270	-18.93881	34.36768	NA	NA
TRAN-14-f-33251-1	nyala	2014-09-27 05:01:00	2014	270	-18.93806	34.36803	NA	NA
TRAN-14-f-33251-1	nyala	2014-09-27 06:01:00	2014	270	-18.93248	34.36334	NA	NA
TRAN-14-f-33251-1	nyala	2014-09-27 07:01:00	2014	270	-18.93251	34.36092	NA	NA
TRAN-14-f-33251-1	nyala	2014-09-27 08:00:00	2014	270	-18.92925	34.36101	NA	NA
TRAN-14-f-33251-1	nyala	2014-09-27 09:02:00	2014	270	-18.92819	34.36059	NA	NA
TRAN-14-f-33251-1	nyala	2014-09-27 10:01:00	2014	270	-18.92865	34.35992	NA	NA
TRAN-14-f-33251-1	nyala	2014-09-27 11:00:00	2014	270	-18.93406	34.35947	NA	NA
TRAN-14-f-33251-1	nyala	2014-09-27 12:00:00	2014	270	-18.93975	34.3643	NA	NA
TRAN-14-f-33251-1	nyala	2014-09-27 13:01:00	2014	270	-18.93955	34.36517	NA	NA
TRAN-14-f-33251-1	nyala	2014-09-27 14:00:00	2014	270	-18.93951	34.36662	NA	NA
TRAN-14-f-33251-1	nyala	2014-09-27 15:00:00	2014	270	-18.93945	34.36809	NA	NA
TRAN-14-f-33251-1	nyala	2014-09-27 16:00:00	2014	270	-18.93972	34.36931	NA	NA
TRAN-14-f-33251-1	nyala	2014-09-27 17:01:00	2014	270	-18.94057	34.36977	NA	NA
TRAN-14-f-33251-1	nyala	2014-09-27 18:00:00	2014	270	-18.94072	34.36966	NA	NA
TRAN-14-f-33251-1	nyala	2014-09-27 19:00:00	2014	270	-18.94058	34.36973	NA	NA
TRAN-14-f-33251-1	nyala	2014-09-27 20:02:00	2014	270	-18.94003	34.37002	NA	NA
TRAN-14-f-33251-1	nyala	2014-09-27 21:00:00	2014	270	-18.93973	34.37071	NA	NA
TRAN-14-f-33251-1	nyala	2014-09-27 22:00:00	2014	270	-18.93984	34.37089	NA	NA
TRAN-14-f-33251-1	nyala	2014-09-27 23:00:00	2014	270	-18.93979	34.37091	NA	NA
TRAN-14-f-33251-1	nyala	2014-09-28 00:01:00	2014	271	-18.93983	34.37096	NA	NA
TRAN-14-f-33251-1	nyala	2014-09-28 01:00:00	2014	271	-18.94102	34.37068	NA	NA
TRAN-14-f-33251-1	nyala	2014-09-28 02:00:00	2014	271	-18.94089	34.37055	NA	NA
TRAN-14-f-33251-1	nyala	2014-09-28 03:00:00	2014	271	-18.94185	34.37025	NA	NA
TRAN-14-f-33251-1	nyala	2014-09-28 04:02:00	2014	271	-18.9434	34.3716	NA	NA
TRAN-14-f-33251-1	nyala	2014-09-28 06:02:00	2014	271	-18.94398	34.36888	NA	NA
TRAN-14-f-33251-1	nyala	2014-09-28 07:00:00	2014	271	-18.9446	34.36923	NA	NA
TRAN-14-f-33251-1	nyala	2014-09-28 08:00:00	2014	271	-18.94451	34.36931	NA	NA
TRAN-14-f-33251-1	nyala	2014-09-28 09:01:00	2014	271	-18.9454	34.36878	NA	NA
TRAN-14-f-33251-1	nyala	2014-09-28 10:01:00	2014	271	-18.94445	34.3687	NA	NA
TRAN-14-f-33251-1	nyala	2014-09-28 11:00:00	2014	271	-18.94452	34.36876	NA	NA
TRAN-14-f-33251-1	nyala	2014-09-28 12:00:00	2014	271	-18.94435	34.36876	NA	NA
TRAN-14-f-33251-1	nyala	2014-09-28 13:00:00	2014	271	-18.94435	34.36914	NA	NA
TRAN-14-f-33251-1	nyala	2014-09-28 14:00:00	2014	271	-18.94309	34.36867	NA	NA
TRAN-14-f-33251-1	nyala	2014-09-28 15:01:00	2014	271	-18.94166	34.37006	NA	NA
TRAN-14-f-33251-1	nyala	2014-09-28 16:00:00	2014	271	-18.94132	34.37201	NA	NA
TRAN-14-f-33251-1	nyala	2014-09-28 17:00:00	2014	271	-18.94126	34.3718	NA	NA
TRAN-14-f-33251-1	nyala	2014-09-28 18:00:00	2014	271	-18.94139	34.37183	NA	NA
TRAN-14-f-33251-1	nyala	2014-09-28 19:00:00	2014	271	-18.94136	34.37178	NA	NA
TRAN-14-f-33251-1	nyala	2014-09-28 20:00:00	2014	271	-18.94143	34.37167	NA	NA
TRAN-14-f-33251-1	nyala	2014-09-28 21:00:00	2014	271	-18.9417	34.37206	NA	NA
TRAN-14-f-33251-1	nyala	2014-09-28 22:00:00	2014	271	-18.94117	34.37219	NA	NA
TRAN-14-f-33251-1	nyala	2014-09-28 23:00:00	2014	271	-18.94117	34.37202	NA	NA
TRAN-14-f-33251-1	nyala	2014-09-29 01:00:00	2014	272	-18.94113	34.37192	NA	NA
TRAN-14-f-33251-1	nyala	2014-09-29 02:01:00	2014	272	-18.94096	34.3722	NA	NA
TRAN-14-f-33251-1	nyala	2014-09-29 03:00:00	2014	272	-18.9403	34.37347	NA	NA
TRAN-14-f-33251-1	nyala	2014-09-29 04:00:00	2014	272	-18.93831	34.37531	NA	NA
TRAN-14-f-33251-1	nyala	2014-09-29 05:01:00	2014	272	-18.93363	34.37633	NA	NA
TRAN-14-f-33251-1	nyala	2014-09-29 06:00:00	2014	272	-18.92109	34.36921	NA	NA
TRAN-14-f-33251-1	nyala	2014-09-29 07:01:00	2014	272	-18.92231	34.36664	NA	NA
TRAN-14-f-33251-1	nyala	2014-09-29 08:00:00	2014	272	-18.9215	34.3665	NA	NA
TRAN-14-f-33251-1	nyala	2014-09-29 09:01:00	2014	272	-18.92145	34.36642	NA	NA
TRAN-14-f-33251-1	nyala	2014-09-29 10:01:00	2014	272	-18.92254	34.3661	NA	NA
TRAN-14-f-33251-1	nyala	2014-09-29 11:00:00	2014	272	-18.93161	34.3745	NA	NA
TRAN-14-f-33251-1	nyala	2014-09-29 13:01:00	2014	272	-18.9342	34.37551	NA	NA
TRAN-14-f-33251-1	nyala	2014-09-29 14:01:00	2014	272	-18.93481	34.37697	NA	NA
TRAN-14-f-33251-1	nyala	2014-09-29 16:01:00	2014	272	-18.93561	34.37577	NA	NA
TRAN-14-f-33251-1	nyala	2014-09-29 17:01:00	2014	272	-18.93555	34.37633	NA	NA
TRAN-14-f-33251-1	nyala	2014-09-29 18:00:00	2014	272	-18.93567	34.37627	NA	NA
TRAN-14-f-33251-1	nyala	2014-09-29 19:01:00	2014	272	-18.93582	34.37676	NA	NA
TRAN-14-f-33251-1	nyala	2014-09-29 20:00:00	2014	272	-18.93626	34.37665	NA	NA
TRAN-14-f-33251-1	nyala	2014-09-29 21:01:00	2014	272	-18.93627	34.37665	NA	NA
TRAN-14-f-33251-1	nyala	2014-09-29 22:01:00	2014	272	-18.93632	34.3767	NA	NA
TRAN-14-f-33251-1	nyala	2014-09-30 00:01:00	2014	273	-18.93673	34.37636	NA	NA
TRAN-14-f-33251-1	nyala	2014-09-30 01:01:00	2014	273	-18.93668	34.37643	NA	NA
TRAN-14-f-33251-1	nyala	2014-09-30 02:00:00	2014	273	-18.93664	34.37633	NA	NA
TRAN-14-f-33251-1	nyala	2014-09-30 03:00:00	2014	273	-18.93776	34.37525	NA	NA
TRAN-14-f-33251-1	nyala	2014-09-30 04:00:00	2014	273	-18.93771	34.37267	NA	NA
TRAN-14-f-33251-1	nyala	2014-09-30 05:00:00	2014	273	-18.93544	34.37371	NA	NA
TRAN-14-f-33251-1	nyala	2014-09-30 06:00:00	2014	273	-18.93226	34.36367	NA	NA
TRAN-14-f-33251-1	nyala	2014-09-30 07:00:00	2014	273	-18.92756	34.36091	NA	NA
TRAN-14-f-33251-1	nyala	2014-09-30 08:00:00	2014	273	-18.93399	34.36294	NA	NA
TRAN-14-f-33251-1	nyala	2014-09-30 09:00:00	2014	273	-18.9388	34.36369	NA	NA
TRAN-14-f-33251-1	nyala	2014-09-30 10:00:00	2014	273	-18.93871	34.36381	NA	NA
TRAN-14-f-33251-1	nyala	2014-09-30 11:00:00	2014	273	-18.93901	34.36401	NA	NA
TRAN-14-f-33251-1	nyala	2014-09-30 12:00:00	2014	273	-18.93903	34.36422	NA	NA
TRAN-14-f-33251-1	nyala	2014-09-30 13:00:00	2014	273	-18.93876	34.36446	NA	NA
TRAN-14-f-33251-1	nyala	2014-09-30 14:00:00	2014	273	-18.93848	34.36746	NA	NA
TRAN-14-f-33251-1	nyala	2014-09-30 15:01:00	2014	273	-18.93978	34.36819	NA	NA
TRAN-14-f-33251-1	nyala	2014-09-30 16:00:00	2014	273	-18.94136	34.36945	NA	NA
TRAN-14-f-33251-1	nyala	2014-09-30 17:01:00	2014	273	-18.94162	34.36957	NA	NA
TRAN-14-f-33251-1	nyala	2014-09-30 18:00:00	2014	273	-18.94173	34.36941	NA	NA
TRAN-14-f-33251-1	nyala	2014-09-30 19:00:00	2014	273	-18.94155	34.36965	NA	NA
TRAN-14-f-33251-1	nyala	2014-09-30 20:01:00	2014	273	-18.94165	34.3696	NA	NA
TRAN-14-f-33251-1	nyala	2014-09-30 21:00:00	2014	273	-18.94181	34.3693	NA	NA
TRAN-14-f-33251-1	nyala	2014-09-30 22:00:00	2014	273	-18.94227	34.36955	NA	NA
TRAN-14-f-33251-1	nyala	2014-09-30 23:01:00	2014	273	-18.94222	34.36955	NA	NA
TRAN-14-f-33251-1	nyala	2014-10-01 01:01:00	2014	274	-18.9423	34.36954	NA	NA
TRAN-14-f-33251-1	nyala	2014-10-01 02:00:00	2014	274	-18.94212	34.36919	NA	NA
TRAN-14-f-33251-1	nyala	2014-10-01 03:00:00	2014	274	-18.94185	34.36952	NA	NA
TRAN-14-f-33251-1	nyala	2014-10-01 04:01:00	2014	274	-18.9389	34.36785	NA	NA
TRAN-14-f-33251-1	nyala	2014-10-01 05:01:00	2014	274	-18.93535	34.36577	NA	NA
TRAN-14-f-33251-1	nyala	2014-10-01 06:00:00	2014	274	-18.92757	34.36322	NA	NA
TRAN-14-f-33251-1	nyala	2014-10-01 07:00:00	2014	274	-18.92475	34.36444	NA	NA
TRAN-14-f-33251-1	nyala	2014-10-01 08:02:00	2014	274	-18.92385	34.36572	NA	NA
TRAN-14-f-33251-1	nyala	2014-10-01 09:01:00	2014	274	-18.93573	34.36403	NA	NA
TRAN-14-f-33251-1	nyala	2014-10-01 11:01:00	2014	274	-18.93861	34.36362	NA	NA
TRAN-14-f-33251-1	nyala	2014-10-01 12:00:00	2014	274	-18.94143	34.36699	NA	NA
TRAN-14-f-33251-1	nyala	2014-10-01 13:00:00	2014	274	-18.94131	34.36708	NA	NA
TRAN-14-f-33251-1	nyala	2014-10-01 14:01:00	2014	274	-18.94109	34.36782	NA	NA
TRAN-14-f-33251-1	nyala	2014-10-01 15:01:00	2014	274	-18.94076	34.36768	NA	NA
TRAN-14-f-33251-1	nyala	2014-10-01 16:01:00	2014	274	-18.9414	34.37089	NA	NA
TRAN-14-f-33251-1	nyala	2014-10-01 17:00:00	2014	274	-18.94091	34.37049	NA	NA
TRAN-14-f-33251-1	nyala	2014-10-01 18:00:00	2014	274	-18.94119	34.37082	NA	NA
TRAN-14-f-33251-1	nyala	2014-10-01 19:00:00	2014	274	-18.94116	34.37041	NA	NA
TRAN-14-f-33251-1	nyala	2014-10-01 20:00:00	2014	274	-18.94125	34.37035	NA	NA
TRAN-14-f-33251-1	nyala	2014-10-01 21:01:00	2014	274	-18.94158	34.37009	NA	NA
TRAN-14-f-33251-1	nyala	2014-10-01 22:00:00	2014	274	-18.94153	34.37029	NA	NA
TRAN-14-f-33251-1	nyala	2014-10-01 23:01:00	2014	274	-18.94165	34.37061	NA	NA
TRAN-14-f-33251-1	nyala	2014-10-02 01:00:00	2014	275	-18.94172	34.37107	NA	NA
TRAN-14-f-33251-1	nyala	2014-10-02 02:00:00	2014	275	-18.94163	34.37094	NA	NA
TRAN-14-f-33251-1	nyala	2014-10-02 03:00:00	2014	275	-18.94155	34.3717	NA	NA
TRAN-14-f-33251-1	nyala	2014-10-02 04:02:00	2014	275	-18.94094	34.37233	NA	NA
TRAN-14-f-33251-1	nyala	2014-10-02 05:02:00	2014	275	-18.93986	34.37144	NA	NA
TRAN-14-f-33251-1	nyala	2014-10-02 06:01:00	2014	275	-18.93977	34.37162	NA	NA
TRAN-14-f-33251-1	nyala	2014-10-02 07:00:00	2014	275	-18.93863	34.37193	NA	NA
TRAN-14-f-33251-1	nyala	2014-10-02 08:01:00	2014	275	-18.93788	34.373	NA	NA
TRAN-14-f-33251-1	nyala	2014-10-02 09:01:00	2014	275	-18.93821	34.37275	NA	NA
TRAN-14-f-33251-1	nyala	2014-10-02 10:01:00	2014	275	-18.93832	34.37285	NA	NA
TRAN-14-f-33251-1	nyala	2014-10-02 11:01:00	2014	275	-18.9382	34.37263	NA	NA
TRAN-14-f-33251-1	nyala	2014-10-02 12:00:00	2014	275	-18.9385	34.37336	NA	NA
TRAN-14-f-33251-1	nyala	2014-10-02 13:01:00	2014	275	-18.93744	34.37287	NA	NA
TRAN-14-f-33251-1	nyala	2014-10-02 14:01:00	2014	275	-18.93943	34.37055	NA	NA
TRAN-14-f-33251-1	nyala	2014-10-02 15:00:00	2014	275	-18.94037	34.37023	NA	NA
TRAN-14-f-33251-1	nyala	2014-10-02 16:00:00	2014	275	-18.94103	34.373	NA	NA
TRAN-14-f-33251-1	nyala	2014-10-02 17:00:00	2014	275	-18.93993	34.37376	NA	NA
TRAN-14-f-33251-1	nyala	2014-10-02 18:00:00	2014	275	-18.93962	34.37351	NA	NA
TRAN-14-f-33251-1	nyala	2014-10-02 19:00:00	2014	275	-18.93971	34.37345	NA	NA
TRAN-14-f-33251-1	nyala	2014-10-02 20:00:00	2014	275	-18.93889	34.37357	NA	NA
TRAN-14-f-33251-1	nyala	2014-10-02 21:00:00	2014	275	-18.93854	34.37424	NA	NA
TRAN-14-f-33251-1	nyala	2014-10-02 22:00:00	2014	275	-18.93815	34.3744	NA	NA
TRAN-14-f-33251-1	nyala	2014-10-02 23:00:00	2014	275	-18.9383	34.37443	NA	NA
TRAN-14-f-33251-1	nyala	2014-10-03 00:01:00	2014	276	-18.93835	34.37416	NA	NA
TRAN-14-f-33251-1	nyala	2014-10-03 01:00:00	2014	276	-18.93775	34.37435	NA	NA
TRAN-14-f-33251-1	nyala	2014-10-03 02:01:00	2014	276	-18.93766	34.37427	NA	NA
TRAN-14-f-33251-1	nyala	2014-10-03 03:00:00	2014	276	-18.93724	34.37395	NA	NA
TRAN-14-f-33251-1	nyala	2014-10-03 04:00:00	2014	276	-18.93224	34.37364	NA	NA
TRAN-14-f-33251-1	nyala	2014-10-03 05:00:00	2014	276	-18.91988	34.36967	NA	NA
TRAN-14-f-33251-1	nyala	2014-10-03 06:00:00	2014	276	-18.9222	34.36661	NA	NA
TRAN-14-f-33251-1	nyala	2014-10-03 07:00:00	2014	276	-18.93091	34.36439	NA	NA
TRAN-14-f-33251-1	nyala	2014-10-03 09:01:00	2014	276	-18.93894	34.3641	NA	NA
TRAN-14-f-33251-1	nyala	2014-10-03 10:01:00	2014	276	-18.93915	34.36404	NA	NA
TRAN-14-f-33251-1	nyala	2014-10-03 11:00:00	2014	276	-18.93989	34.36345	NA	NA
TRAN-14-f-33251-1	nyala	2014-10-03 12:00:00	2014	276	-18.94017	34.36341	NA	NA
TRAN-14-f-33251-1	nyala	2014-10-03 13:00:00	2014	276	-18.94074	34.36616	NA	NA
TRAN-14-f-33251-1	nyala	2014-10-03 14:00:00	2014	276	-18.94105	34.36688	NA	NA
TRAN-14-f-33251-1	nyala	2014-10-03 15:01:00	2014	276	-18.94089	34.36795	NA	NA
TRAN-14-f-33251-1	nyala	2014-10-03 16:01:00	2014	276	-18.941	34.36837	NA	NA
TRAN-14-f-33251-1	nyala	2014-10-03 17:01:00	2014	276	-18.94113	34.36861	NA	NA
TRAN-14-f-33251-1	nyala	2014-10-03 18:00:00	2014	276	-18.9412	34.36831	NA	NA
TRAN-14-f-33251-1	nyala	2014-10-03 19:00:00	2014	276	-18.94148	34.36972	NA	NA
TRAN-14-f-33251-1	nyala	2014-10-03 20:02:00	2014	276	-18.93988	34.36886	NA	NA
TRAN-14-f-33251-1	nyala	2014-10-03 21:00:00	2014	276	-18.93989	34.36834	NA	NA
TRAN-14-f-33251-1	nyala	2014-10-03 22:00:00	2014	276	-18.94008	34.36827	NA	NA
TRAN-14-f-33251-1	nyala	2014-10-03 23:01:00	2014	276	-18.93986	34.36806	NA	NA
TRAN-14-f-33251-1	nyala	2014-10-04 00:01:00	2014	277	-18.93998	34.36774	NA	NA
TRAN-14-f-33251-1	nyala	2014-10-04 01:00:00	2014	277	-18.93998	34.36735	NA	NA
TRAN-14-f-33251-1	nyala	2014-10-04 02:01:00	2014	277	-18.94007	34.3674	NA	NA
TRAN-14-f-33251-1	nyala	2014-10-04 03:00:00	2014	277	-18.93958	34.36801	NA	NA
TRAN-14-f-33251-1	nyala	2014-10-04 04:00:00	2014	277	-18.93791	34.36723	NA	NA
TRAN-14-f-33251-1	nyala	2014-10-04 05:00:00	2014	277	-18.93706	34.36543	NA	NA
TRAN-14-f-33251-1	nyala	2014-10-04 06:00:00	2014	277	-18.93984	34.36408	NA	NA
TRAN-14-f-33251-1	nyala	2014-10-04 07:00:00	2014	277	-18.94042	34.36476	NA	NA
TRAN-14-f-33251-1	nyala	2014-10-04 08:00:00	2014	277	-18.94044	34.36475	NA	NA
TRAN-14-f-33251-1	nyala	2014-10-04 09:00:00	2014	277	-18.94068	34.3653	NA	NA
TRAN-14-f-33251-1	nyala	2014-10-04 10:00:00	2014	277	-18.94077	34.36502	NA	NA
TRAN-14-f-33251-1	nyala	2014-10-04 11:01:00	2014	277	-18.94124	34.36504	NA	NA
TRAN-14-f-33251-1	nyala	2014-10-04 12:01:00	2014	277	-18.94121	34.36563	NA	NA
TRAN-14-f-33251-1	nyala	2014-10-04 13:00:00	2014	277	-18.93905	34.36516	NA	NA
TRAN-14-f-33251-1	nyala	2014-10-04 14:00:00	2014	277	-18.93905	34.36637	NA	NA
TRAN-14-f-33251-1	nyala	2014-10-04 15:00:00	2014	277	-18.93881	34.36638	NA	NA
TRAN-14-f-33251-1	nyala	2014-10-04 16:00:00	2014	277	-18.94	34.36677	NA	NA
TRAN-14-f-33251-1	nyala	2014-10-04 17:00:00	2014	277	-18.94014	34.36679	NA	NA
TRAN-14-f-33251-1	nyala	2014-10-04 18:00:00	2014	277	-18.94029	34.36703	NA	NA
TRAN-14-f-33251-1	nyala	2014-10-04 19:01:00	2014	277	-18.94133	34.36681	NA	NA
TRAN-14-f-33251-1	nyala	2014-10-04 20:00:00	2014	277	-18.94149	34.36726	NA	NA
TRAN-14-f-33251-1	nyala	2014-10-04 21:00:00	2014	277	-18.94161	34.36725	NA	NA
TRAN-14-f-33251-1	nyala	2014-10-04 22:00:00	2014	277	-18.94147	34.36748	NA	NA
TRAN-14-f-33251-1	nyala	2014-10-04 23:02:00	2014	277	-18.94135	34.36829	NA	NA
TRAN-14-f-33251-1	nyala	2014-10-05 01:00:00	2014	278	-18.94172	34.36831	NA	NA
TRAN-14-f-33251-1	nyala	2014-10-05 02:01:00	2014	278	-18.94179	34.36865	NA	NA
TRAN-14-f-33251-1	nyala	2014-10-05 03:01:00	2014	278	-18.94232	34.36908	NA	NA
TRAN-14-f-33251-1	nyala	2014-10-05 04:02:00	2014	278	-18.94353	34.36781	NA	NA
TRAN-14-f-33251-1	nyala	2014-10-05 05:01:00	2014	278	-18.94416	34.36788	NA	NA
TRAN-14-f-33251-1	nyala	2014-10-05 06:00:00	2014	278	-18.94488	34.36825	NA	NA
TRAN-14-f-33251-1	nyala	2014-10-05 07:01:00	2014	278	-18.94677	34.36695	NA	NA
TRAN-14-f-33251-1	nyala	2014-10-05 08:00:00	2014	278	-18.94478	34.3666	NA	NA
TRAN-14-f-33251-1	nyala	2014-10-05 09:00:00	2014	278	-18.94498	34.36695	NA	NA
TRAN-14-f-33251-1	nyala	2014-10-05 10:01:00	2014	278	-18.94453	34.36687	NA	NA
TRAN-14-f-33251-1	nyala	2014-10-05 11:00:00	2014	278	-18.9442	34.36711	NA	NA
TRAN-14-f-33251-1	nyala	2014-10-05 12:02:00	2014	278	-18.94306	34.36852	NA	NA
TRAN-14-f-33251-1	nyala	2014-10-05 13:00:00	2014	278	-18.94113	34.36819	NA	NA
TRAN-14-f-33251-1	nyala	2014-10-05 14:00:00	2014	278	-18.94046	34.36813	NA	NA
TRAN-14-f-33251-1	nyala	2014-10-05 15:01:00	2014	278	-18.94094	34.36927	NA	NA
TRAN-14-f-33251-1	nyala	2014-10-05 17:00:00	2014	278	-18.94039	34.37032	NA	NA
TRAN-14-f-33251-1	nyala	2014-10-05 18:01:00	2014	278	-18.9398	34.37061	NA	NA
TRAN-14-f-33251-1	nyala	2014-10-05 19:00:00	2014	278	-18.93576	34.37049	NA	NA
TRAN-14-f-33251-1	nyala	2014-10-05 20:00:00	2014	278	-18.93812	34.36926	NA	NA
TRAN-14-f-33251-1	nyala	2014-10-05 21:00:00	2014	278	-18.93964	34.36935	NA	NA
TRAN-14-f-33251-1	nyala	2014-10-05 22:00:00	2014	278	-18.93996	34.369	NA	NA
TRAN-14-f-33251-1	nyala	2014-10-05 23:00:00	2014	278	-18.93967	34.36945	NA	NA
TRAN-14-f-33251-1	nyala	2014-10-06 00:01:00	2014	279	-18.94169	34.36833	NA	NA
TRAN-14-f-33251-1	nyala	2014-10-06 00:02:00	2014	279	-18.93958	34.36941	NA	NA
TRAN-14-f-33251-1	nyala	2014-10-06 01:00:00	2014	279	-18.94083	34.37036	NA	NA
TRAN-14-f-33251-1	nyala	2014-10-06 02:01:00	2014	279	-18.94089	34.37045	NA	NA
TRAN-14-f-33251-1	nyala	2014-10-06 03:00:00	2014	279	-18.94093	34.37048	NA	NA
TRAN-14-f-33251-1	nyala	2014-10-06 04:01:00	2014	279	-18.94052	34.37247	NA	NA
TRAN-14-f-33251-1	nyala	2014-10-06 05:00:00	2014	279	-18.93781	34.37481	NA	NA
TRAN-14-f-33251-1	nyala	2014-10-06 06:01:00	2014	279	-18.93323	34.37279	NA	NA
TRAN-14-f-33251-1	nyala	2014-10-06 07:02:00	2014	279	-18.92523	34.36305	NA	NA
TRAN-14-f-33251-1	nyala	2014-10-06 08:02:00	2014	279	-18.93331	34.37517	NA	NA
TRAN-14-f-33251-1	nyala	2014-10-06 09:00:00	2014	279	-18.93515	34.37679	NA	NA
TRAN-14-f-33251-1	nyala	2014-10-06 10:01:00	2014	279	-18.93762	34.37479	NA	NA
TRAN-14-f-33251-1	nyala	2014-10-06 11:01:00	2014	279	-18.93797	34.3741	NA	NA
TRAN-14-f-33251-1	nyala	2014-10-06 12:00:00	2014	279	-18.93799	34.37401	NA	NA
TRAN-14-f-33251-1	nyala	2014-10-06 13:01:00	2014	279	-18.9379	34.37281	NA	NA
TRAN-14-f-33251-1	nyala	2014-10-06 14:02:00	2014	279	-18.93732	34.37293	NA	NA
TRAN-14-f-33251-1	nyala	2014-10-06 15:01:00	2014	279	-18.93996	34.37392	NA	NA
TRAN-14-f-33251-1	nyala	2014-10-06 16:02:00	2014	279	-18.94108	34.37266	NA	NA
TRAN-14-f-33251-1	nyala	2014-10-06 17:00:00	2014	279	-18.94127	34.37201	NA	NA
TRAN-14-f-33251-1	nyala	2014-10-06 18:00:00	2014	279	-18.94129	34.37207	NA	NA
TRAN-14-f-33251-1	nyala	2014-10-06 19:00:00	2014	279	-18.94096	34.37221	NA	NA
TRAN-14-f-33251-1	nyala	2014-10-06 20:00:00	2014	279	-18.94122	34.3741	NA	NA
TRAN-14-f-33251-1	nyala	2014-10-06 21:00:00	2014	279	-18.93954	34.37407	NA	NA
TRAN-14-f-33251-1	nyala	2014-10-06 22:00:00	2014	279	-18.93889	34.37353	NA	NA
TRAN-14-f-33251-1	nyala	2014-10-06 23:01:00	2014	279	-18.93891	34.37357	NA	NA
TRAN-14-f-33251-1	nyala	2014-10-07 01:00:00	2014	280	-18.93921	34.37138	NA	NA
TRAN-14-f-33251-1	nyala	2014-10-07 02:00:00	2014	280	-18.9395	34.37115	NA	NA
TRAN-14-f-33251-1	nyala	2014-10-07 04:01:00	2014	280	-18.93693	34.36735	NA	NA
TRAN-14-f-33251-1	nyala	2014-10-07 05:00:00	2014	280	-18.93531	34.36632	NA	NA
TRAN-14-f-33251-1	nyala	2014-10-07 06:00:00	2014	280	-18.92971	34.36193	NA	NA
TRAN-14-f-33251-1	nyala	2014-10-07 08:00:00	2014	280	-18.93198	34.36374	NA	NA
TRAN-14-f-33251-1	nyala	2014-10-07 09:01:00	2014	280	-18.93258	34.36352	NA	NA
TRAN-14-f-33251-1	nyala	2014-10-07 10:00:00	2014	280	-18.93394	34.36312	NA	NA
TRAN-14-f-33251-1	nyala	2014-10-07 11:01:00	2014	280	-18.93574	34.364	NA	NA
TRAN-14-f-33251-1	nyala	2014-10-07 12:00:00	2014	280	-18.93572	34.36379	NA	NA
TRAN-14-f-33251-1	nyala	2014-10-07 13:00:00	2014	280	-18.9387	34.36468	NA	NA
TRAN-14-f-33251-1	nyala	2014-10-07 14:00:00	2014	280	-18.9399	34.36427	NA	NA
TRAN-14-f-33251-1	nyala	2014-10-07 15:01:00	2014	280	-18.94257	34.36472	NA	NA
TRAN-14-f-33251-1	nyala	2014-10-07 16:01:00	2014	280	-18.94399	34.36383	NA	NA
TRAN-14-f-33251-1	nyala	2014-10-07 17:00:00	2014	280	-18.94283	34.36418	NA	NA
TRAN-14-f-33251-1	nyala	2014-10-07 18:00:00	2014	280	-18.94293	34.36424	NA	NA
TRAN-14-f-33251-1	nyala	2014-10-07 19:01:00	2014	280	-18.94272	34.36439	NA	NA
TRAN-14-f-33251-1	nyala	2014-10-07 20:00:00	2014	280	-18.94271	34.36432	NA	NA
TRAN-14-f-33251-1	nyala	2014-10-07 21:02:00	2014	280	-18.94227	34.36441	NA	NA
TRAN-14-f-33251-1	nyala	2014-10-07 22:01:00	2014	280	-18.94139	34.36361	NA	NA
TRAN-14-f-33251-1	nyala	2014-10-07 23:01:00	2014	280	-18.94103	34.36362	NA	NA
TRAN-14-f-33251-1	nyala	2014-10-08 01:00:00	2014	281	-18.94099	34.3636	NA	NA
TRAN-14-f-33251-1	nyala	2014-10-08 02:01:00	2014	281	-18.94097	34.36377	NA	NA
TRAN-14-f-33251-1	nyala	2014-10-08 03:01:00	2014	281	-18.94034	34.36331	NA	NA
TRAN-14-f-33251-1	nyala	2014-10-08 04:00:00	2014	281	-18.93864	34.36042	NA	NA
TRAN-14-f-33251-1	nyala	2014-10-08 05:00:00	2014	281	-18.93756	34.35844	NA	NA
TRAN-14-f-33251-1	nyala	2014-10-08 06:00:00	2014	281	-18.93816	34.35746	NA	NA
TRAN-14-f-33251-1	nyala	2014-10-08 07:02:00	2014	281	-18.93755	34.357	NA	NA
TRAN-14-f-33251-1	nyala	2014-10-08 08:01:00	2014	281	-18.93735	34.35714	NA	NA
TRAN-14-f-33251-1	nyala	2014-10-08 09:00:00	2014	281	-18.93778	34.35787	NA	NA
TRAN-14-f-33251-1	nyala	2014-10-08 10:00:00	2014	281	-18.93325	34.3547	NA	NA
TRAN-14-f-33251-1	nyala	2014-10-08 11:00:00	2014	281	-18.93771	34.35675	NA	NA
TRAN-14-f-33251-1	nyala	2014-10-08 12:00:00	2014	281	-18.93777	34.35671	NA	NA
TRAN-14-f-33251-1	nyala	2014-10-08 13:01:00	2014	281	-18.9386	34.35746	NA	NA
TRAN-14-f-33251-1	nyala	2014-10-08 14:00:00	2014	281	-18.93859	34.35919	NA	NA
TRAN-14-f-33251-1	nyala	2014-10-08 15:00:00	2014	281	-18.9424	34.36354	NA	NA
TRAN-14-f-33251-1	nyala	2014-10-08 16:00:00	2014	281	-18.94341	34.36434	NA	NA
TRAN-14-f-33251-1	nyala	2014-10-08 17:00:00	2014	281	-18.94251	34.36577	NA	NA
TRAN-14-f-33251-1	nyala	2014-10-08 18:01:00	2014	281	-18.94241	34.36586	NA	NA
TRAN-14-f-33251-1	nyala	2014-10-08 19:00:00	2014	281	-18.94238	34.36589	NA	NA
TRAN-14-f-33251-1	nyala	2014-10-08 20:00:00	2014	281	-18.94255	34.36655	NA	NA
TRAN-14-f-33251-1	nyala	2014-10-08 21:00:00	2014	281	-18.94239	34.36633	NA	NA
TRAN-14-f-33251-1	nyala	2014-10-08 22:01:00	2014	281	-18.94214	34.36643	NA	NA
TRAN-14-f-33251-1	nyala	2014-10-08 23:01:00	2014	281	-18.94203	34.36693	NA	NA
TRAN-14-f-33251-1	nyala	2014-10-09 01:01:00	2014	282	-18.94186	34.36676	NA	NA
TRAN-14-f-33251-1	nyala	2014-10-09 02:00:00	2014	282	-18.94234	34.36692	NA	NA
TRAN-14-f-33251-1	nyala	2014-10-09 03:01:00	2014	282	-18.94264	34.36711	NA	NA
TRAN-14-f-33251-1	nyala	2014-10-09 04:01:00	2014	282	-18.94116	34.36783	NA	NA
TRAN-14-f-33251-1	nyala	2014-10-09 05:00:00	2014	282	-18.94026	34.36792	NA	NA
TRAN-14-f-33251-1	nyala	2014-10-09 06:01:00	2014	282	-18.94026	34.36786	NA	NA
TRAN-14-f-33251-1	nyala	2014-10-09 07:00:00	2014	282	-18.93916	34.37215	NA	NA
TRAN-14-f-33251-1	nyala	2014-10-09 08:01:00	2014	282	-18.93769	34.37366	NA	NA
TRAN-14-f-33251-1	nyala	2014-10-09 09:01:00	2014	282	-18.93687	34.37592	NA	NA
TRAN-14-f-33251-1	nyala	2014-10-09 10:00:00	2014	282	-18.9366	34.3761	NA	NA
TRAN-14-f-33251-1	nyala	2014-10-09 11:01:00	2014	282	-18.93679	34.37592	NA	NA
TRAN-14-f-33251-1	nyala	2014-10-09 13:02:00	2014	282	-18.93664	34.37603	NA	NA
TRAN-14-f-33251-1	nyala	2014-10-09 15:00:00	2014	282	-18.93258	34.38203	NA	NA
TRAN-14-f-33251-1	nyala	2014-10-09 16:01:00	2014	282	-18.93264	34.37893	NA	NA
TRAN-14-f-33251-1	nyala	2014-10-09 17:01:00	2014	282	-18.93607	34.37662	NA	NA
TRAN-14-f-33251-1	nyala	2014-10-09 18:00:00	2014	282	-18.93652	34.37636	NA	NA
TRAN-14-f-33251-1	nyala	2014-10-09 19:00:00	2014	282	-18.93699	34.37592	NA	NA
TRAN-14-f-33251-1	nyala	2014-10-09 20:00:00	2014	282	-18.93756	34.37432	NA	NA
TRAN-14-f-33251-1	nyala	2014-10-09 21:00:00	2014	282	-18.93794	34.37432	NA	NA
TRAN-14-f-33251-1	nyala	2014-10-09 22:01:00	2014	282	-18.93793	34.37407	NA	NA
TRAN-14-f-33251-1	nyala	2014-10-09 23:01:00	2014	282	-18.93804	34.37397	NA	NA
TRAN-14-f-33251-1	nyala	2014-10-10 00:01:00	2014	283	-18.93878	34.37373	NA	NA
TRAN-14-f-33251-1	nyala	2014-10-10 01:01:00	2014	283	-18.93845	34.374	NA	NA
TRAN-14-f-33251-1	nyala	2014-10-10 02:00:00	2014	283	-18.93833	34.37389	NA	NA
TRAN-14-f-33251-1	nyala	2014-10-10 03:01:00	2014	283	-18.93853	34.37432	NA	NA
TRAN-14-f-33251-1	nyala	2014-10-10 06:00:00	2014	283	-18.93438	34.37638	NA	NA
TRAN-14-f-33251-1	nyala	2014-10-10 07:01:00	2014	283	-18.93498	34.37627	NA	NA
TRAN-14-f-33251-1	nyala	2014-10-10 08:00:00	2014	283	-18.93541	34.37559	NA	NA
TRAN-14-f-33251-1	nyala	2014-10-10 09:01:00	2014	283	-18.93679	34.37583	NA	NA
TRAN-14-f-33251-1	nyala	2014-10-10 10:00:00	2014	283	-18.93683	34.3759	NA	NA
TRAN-14-f-33251-1	nyala	2014-10-10 11:01:00	2014	283	-18.93681	34.37598	NA	NA
TRAN-14-f-33251-1	nyala	2014-10-10 13:01:00	2014	283	-18.93626	34.37592	NA	NA
TRAN-14-f-33251-1	nyala	2014-10-10 14:02:00	2014	283	-18.93643	34.37573	NA	NA
TRAN-14-f-33251-1	nyala	2014-10-10 15:02:00	2014	283	-18.93441	34.37659	NA	NA
TRAN-14-f-33251-1	nyala	2014-10-10 16:00:00	2014	283	-18.93511	34.37671	NA	NA
TRAN-14-f-33251-1	nyala	2014-10-10 17:00:00	2014	283	-18.93597	34.37524	NA	NA
TRAN-14-f-33251-1	nyala	2014-10-10 18:00:00	2014	283	-18.93593	34.37531	NA	NA
TRAN-14-f-33251-1	nyala	2014-10-10 19:00:00	2014	283	-18.93593	34.37542	NA	NA
TRAN-14-f-33251-1	nyala	2014-10-10 20:00:00	2014	283	-18.93644	34.37584	NA	NA
TRAN-14-f-33251-1	nyala	2014-10-10 21:01:00	2014	283	-18.93506	34.3769	NA	NA
TRAN-14-f-33251-1	nyala	2014-10-10 22:01:00	2014	283	-18.93551	34.37686	NA	NA
TRAN-14-f-33251-1	nyala	2014-10-10 23:00:00	2014	283	-18.93725	34.37491	NA	NA
TRAN-14-f-33251-1	nyala	2014-10-11 01:01:00	2014	284	-18.93844	34.37397	NA	NA
TRAN-14-f-33251-1	nyala	2014-10-11 02:00:00	2014	284	-18.93842	34.374	NA	NA
TRAN-14-f-33251-1	nyala	2014-10-11 03:00:00	2014	284	-18.93828	34.37388	NA	NA
TRAN-14-f-33251-1	nyala	2014-10-11 04:01:00	2014	284	-18.93753	34.37261	NA	NA
TRAN-14-f-33251-1	nyala	2014-10-11 05:00:00	2014	284	-18.93841	34.37247	NA	NA
TRAN-14-f-33251-1	nyala	2014-10-11 06:02:00	2014	284	-18.93768	34.37314	NA	NA
TRAN-14-f-33251-1	nyala	2014-10-11 07:01:00	2014	284	-18.93479	34.3762	NA	NA
TRAN-14-f-33251-1	nyala	2014-10-11 08:00:00	2014	284	-18.93359	34.37547	NA	NA
TRAN-14-f-33251-1	nyala	2014-10-11 09:00:00	2014	284	-18.92799	34.37211	NA	NA
TRAN-14-f-33251-1	nyala	2014-10-11 10:02:00	2014	284	-18.92244	34.36953	NA	NA
TRAN-14-f-33251-1	nyala	2014-10-11 11:00:00	2014	284	-18.92563	34.36271	NA	NA
TRAN-14-f-33251-1	nyala	2014-10-11 12:00:00	2014	284	-18.93147	34.37368	NA	NA
TRAN-14-f-33251-1	nyala	2014-10-11 13:00:00	2014	284	-18.93368	34.37524	NA	NA
TRAN-14-f-33251-1	nyala	2014-10-11 14:01:00	2014	284	-18.93384	34.37535	NA	NA
TRAN-14-f-33251-1	nyala	2014-10-11 15:00:00	2014	284	-18.93678	34.37585	NA	NA
TRAN-14-f-33251-1	nyala	2014-10-11 17:01:00	2014	284	-18.93933	34.37153	NA	NA
TRAN-14-f-33251-1	nyala	2014-10-11 18:00:00	2014	284	-18.93915	34.37186	NA	NA
TRAN-14-f-33251-1	nyala	2014-10-11 19:01:00	2014	284	-18.93935	34.37149	NA	NA
TRAN-14-f-33251-1	nyala	2014-10-11 20:00:00	2014	284	-18.9393	34.37158	NA	NA
TRAN-14-f-33251-1	nyala	2014-10-11 21:01:00	2014	284	-18.93942	34.37089	NA	NA
TRAN-14-f-33251-1	nyala	2014-10-11 22:01:00	2014	284	-18.93942	34.37132	NA	NA
TRAN-14-f-33251-1	nyala	2014-10-11 23:00:00	2014	284	-18.93948	34.37128	NA	NA
TRAN-14-f-33251-1	nyala	2014-10-12 01:00:00	2014	285	-18.9406	34.37002	NA	NA
TRAN-14-f-33251-1	nyala	2014-10-12 02:00:00	2014	285	-18.94058	34.37025	NA	NA
TRAN-14-f-33251-1	nyala	2014-10-12 04:01:00	2014	285	-18.94127	34.37288	NA	NA
TRAN-14-f-33251-1	nyala	2014-10-12 05:00:00	2014	285	-18.94137	34.37295	NA	NA
TRAN-14-f-33251-1	nyala	2014-10-12 06:00:00	2014	285	-18.94123	34.37279	NA	NA
TRAN-14-f-33251-1	nyala	2014-10-12 07:01:00	2014	285	-18.94112	34.37247	NA	NA
TRAN-14-f-33251-1	nyala	2014-10-12 08:00:00	2014	285	-18.93872	34.37258	NA	NA
TRAN-14-f-33251-1	nyala	2014-10-12 09:00:00	2014	285	-18.93831	34.37286	NA	NA
TRAN-14-f-33251-1	nyala	2014-10-12 10:00:00	2014	285	-18.93838	34.3728	NA	NA
TRAN-14-f-33251-1	nyala	2014-10-12 11:00:00	2014	285	-18.93825	34.37296	NA	NA
TRAN-14-f-33251-1	nyala	2014-10-12 12:01:00	2014	285	-18.93809	34.37289	NA	NA
TRAN-14-f-33251-1	nyala	2014-10-12 13:01:00	2014	285	-18.93822	34.373	NA	NA
TRAN-14-f-33251-1	nyala	2014-10-12 14:00:00	2014	285	-18.93696	34.374	NA	NA
TRAN-14-f-33251-1	nyala	2014-10-12 15:00:00	2014	285	-18.93532	34.3768	NA	NA
TRAN-14-f-33251-1	nyala	2014-10-12 16:01:00	2014	285	-18.93386	34.37512	NA	NA
TRAN-14-f-33251-1	nyala	2014-10-12 17:00:00	2014	285	-18.93487	34.37561	NA	NA
TRAN-14-f-33251-1	nyala	2014-10-12 18:01:00	2014	285	-18.93489	34.37566	NA	NA
TRAN-14-f-33251-1	nyala	2014-10-12 19:00:00	2014	285	-18.93496	34.37571	NA	NA
TRAN-14-f-33251-1	nyala	2014-10-12 20:01:00	2014	285	-18.93501	34.37572	NA	NA
TRAN-14-f-33251-1	nyala	2014-10-12 21:00:00	2014	285	-18.93483	34.37581	NA	NA
TRAN-14-f-33251-1	nyala	2014-10-12 22:01:00	2014	285	-18.93468	34.37471	NA	NA
TRAN-14-f-33251-1	nyala	2014-10-12 23:00:00	2014	285	-18.93528	34.37374	NA	NA
TRAN-14-f-33251-1	nyala	2014-10-13 00:01:00	2014	286	-18.93679	34.37427	NA	NA
TRAN-14-f-33251-1	nyala	2014-10-13 01:00:00	2014	286	-18.93679	34.3743	NA	NA
TRAN-14-f-33251-1	nyala	2014-10-13 02:01:00	2014	286	-18.93714	34.37441	NA	NA
TRAN-14-f-33251-1	nyala	2014-10-13 03:01:00	2014	286	-18.93712	34.37377	NA	NA
TRAN-14-f-33251-1	nyala	2014-10-13 04:01:00	2014	286	-18.93393	34.36919	NA	NA
TRAN-14-f-33251-1	nyala	2014-10-13 05:01:00	2014	286	-18.92932	34.36212	NA	NA
TRAN-14-f-33251-1	nyala	2014-10-13 06:01:00	2014	286	-18.92518	34.36385	NA	NA
TRAN-14-f-33251-1	nyala	2014-10-13 07:00:00	2014	286	-18.92668	34.36056	NA	NA
TRAN-14-f-33251-1	nyala	2014-10-13 08:01:00	2014	286	-18.92873	34.36015	NA	NA
TRAN-14-f-33251-1	nyala	2014-10-13 09:00:00	2014	286	-18.93356	34.36396	NA	NA
TRAN-14-f-33251-1	nyala	2014-10-13 10:01:00	2014	286	-18.93613	34.3651	NA	NA
TRAN-14-f-33251-1	nyala	2014-10-13 11:01:00	2014	286	-18.93609	34.36514	NA	NA
TRAN-14-f-33251-1	nyala	2014-10-13 12:00:00	2014	286	-18.93696	34.36593	NA	NA
TRAN-14-f-33251-1	nyala	2014-10-13 13:00:00	2014	286	-18.94005	34.36809	NA	NA
TRAN-14-f-33251-1	nyala	2014-10-13 14:01:00	2014	286	-18.9417	34.36946	NA	NA
TRAN-14-f-33251-1	nyala	2014-10-13 15:01:00	2014	286	-18.94141	34.37281	NA	NA
TRAN-14-f-33251-1	nyala	2014-10-13 16:01:00	2014	286	-18.9413	34.37218	NA	NA
TRAN-14-f-33251-1	nyala	2014-10-13 17:00:00	2014	286	-18.94128	34.37205	NA	NA
TRAN-14-f-33251-1	nyala	2014-10-13 18:00:00	2014	286	-18.94133	34.37202	NA	NA
TRAN-14-f-33251-1	nyala	2014-10-13 19:00:00	2014	286	-18.94148	34.37199	NA	NA
TRAN-14-f-33251-1	nyala	2014-10-13 20:00:00	2014	286	-18.94131	34.37197	NA	NA
TRAN-14-f-33251-1	nyala	2014-10-13 21:00:00	2014	286	-18.94144	34.37203	NA	NA
TRAN-14-f-33251-1	nyala	2014-10-13 22:01:00	2014	286	-18.94183	34.37194	NA	NA
TRAN-14-f-33251-1	nyala	2014-10-13 23:00:00	2014	286	-18.94133	34.37199	NA	NA
TRAN-14-f-33251-1	nyala	2014-10-14 01:00:00	2014	287	-18.94108	34.37218	NA	NA
TRAN-14-f-33251-1	nyala	2014-10-14 02:00:00	2014	287	-18.94149	34.37138	NA	NA
TRAN-14-f-33251-1	nyala	2014-10-14 03:00:00	2014	287	-18.94127	34.3708	NA	NA
TRAN-14-f-33251-1	nyala	2014-10-14 04:02:00	2014	287	-18.94179	34.37044	NA	NA
TRAN-14-f-33251-1	nyala	2014-10-14 05:01:00	2014	287	-18.94098	34.3709	NA	NA
TRAN-14-f-33251-1	nyala	2014-10-14 06:01:00	2014	287	-18.94052	34.37168	NA	NA
TRAN-14-f-33251-1	nyala	2014-10-14 07:01:00	2014	287	-18.93916	34.37289	NA	NA
TRAN-14-f-33251-1	nyala	2014-10-14 08:01:00	2014	287	-18.9381	34.37265	NA	NA
TRAN-14-f-33251-1	nyala	2014-10-14 09:00:00	2014	287	-18.93829	34.37294	NA	NA
TRAN-14-f-33251-1	nyala	2014-10-14 10:01:00	2014	287	-18.9382	34.37313	NA	NA
TRAN-14-f-33251-1	nyala	2014-10-14 12:02:00	2014	287	-18.93806	34.3729	NA	NA
TRAN-14-f-33251-1	nyala	2014-10-14 13:01:00	2014	287	-18.93808	34.37359	NA	NA
TRAN-14-f-33251-1	nyala	2014-10-14 14:00:00	2014	287	-18.93822	34.37291	NA	NA
TRAN-14-f-33251-1	nyala	2014-10-14 15:00:00	2014	287	-18.9377	34.37324	NA	NA
TRAN-14-f-33251-1	nyala	2014-10-14 16:01:00	2014	287	-18.93655	34.37428	NA	NA
TRAN-14-f-33251-1	nyala	2014-10-14 17:00:00	2014	287	-18.93655	34.37471	NA	NA
TRAN-14-f-33251-1	nyala	2014-10-14 18:01:00	2014	287	-18.9363	34.3745	NA	NA
TRAN-14-f-33251-1	nyala	2014-10-14 19:00:00	2014	287	-18.93633	34.37445	NA	NA
TRAN-14-f-33251-1	nyala	2014-10-14 20:00:00	2014	287	-18.93637	34.37455	NA	NA
TRAN-14-f-33251-1	nyala	2014-10-14 21:00:00	2014	287	-18.9365	34.37444	NA	NA
TRAN-14-f-33251-1	nyala	2014-10-14 22:01:00	2014	287	-18.93733	34.37432	NA	NA
TRAN-14-f-33251-1	nyala	2014-10-15 01:00:00	2014	288	-18.93791	34.37316	NA	NA
TRAN-14-f-33251-1	nyala	2014-10-15 02:00:00	2014	288	-18.9376	34.37295	NA	NA
TRAN-14-f-33251-1	nyala	2014-10-15 03:00:00	2014	288	-18.93751	34.3729	NA	NA
TRAN-14-f-33251-1	nyala	2014-10-15 04:00:00	2014	288	-18.93758	34.37314	NA	NA
TRAN-14-f-33251-1	nyala	2014-10-15 05:00:00	2014	288	-18.93488	34.36495	NA	NA
TRAN-14-f-33251-1	nyala	2014-10-15 06:00:00	2014	288	-18.93114	34.35713	NA	NA
TRAN-14-f-33251-1	nyala	2014-10-15 07:00:00	2014	288	-18.92677	34.35858	NA	NA
TRAN-14-f-33251-1	nyala	2014-10-15 08:00:00	2014	288	-18.93078	34.36365	NA	NA
TRAN-14-f-33251-1	nyala	2014-10-15 09:00:00	2014	288	-18.93894	34.36517	NA	NA
TRAN-14-f-33251-1	nyala	2014-10-15 10:00:00	2014	288	-18.93968	34.36643	NA	NA
TRAN-14-f-33251-1	nyala	2014-10-15 11:00:00	2014	288	-18.93963	34.36668	NA	NA
TRAN-14-f-33251-1	nyala	2014-10-15 12:00:00	2014	288	-18.93986	34.36666	NA	NA
TRAN-14-f-33251-1	nyala	2014-10-15 14:02:00	2014	288	-18.94124	34.3671	NA	NA
TRAN-14-f-33251-1	nyala	2014-10-15 15:01:00	2014	288	-18.94134	34.36711	NA	NA
TRAN-14-f-33251-1	nyala	2014-10-15 16:00:00	2014	288	-18.94076	34.36579	NA	NA
TRAN-14-f-33251-1	nyala	2014-10-15 17:00:00	2014	288	-18.94081	34.36655	NA	NA
TRAN-14-f-33251-1	nyala	2014-10-15 18:01:00	2014	288	-18.94085	34.36651	NA	NA
TRAN-14-f-33251-1	nyala	2014-10-15 19:00:00	2014	288	-18.94151	34.36734	NA	NA
TRAN-14-f-33251-1	nyala	2014-10-15 20:01:00	2014	288	-18.94142	34.36742	NA	NA
TRAN-14-f-33251-1	nyala	2014-10-15 21:00:00	2014	288	-18.94121	34.3673	NA	NA
TRAN-14-f-33251-1	nyala	2014-10-15 22:01:00	2014	288	-18.94141	34.36649	NA	NA
TRAN-14-f-33251-1	nyala	2014-10-15 23:00:00	2014	288	-18.94119	34.36706	NA	NA
TRAN-14-f-33251-1	nyala	2014-10-16 01:00:00	2014	289	-18.94074	34.36656	NA	NA
TRAN-14-f-33251-1	nyala	2014-10-16 02:00:00	2014	289	-18.94082	34.36639	NA	NA
TRAN-14-f-33251-1	nyala	2014-10-16 03:01:00	2014	289	-18.94069	34.367	NA	NA
TRAN-14-f-33251-1	nyala	2014-10-16 04:01:00	2014	289	-18.9391	34.36807	NA	NA
TRAN-14-f-33251-1	nyala	2014-10-16 05:01:00	2014	289	-18.93631	34.36683	NA	NA
TRAN-14-f-33251-1	nyala	2014-10-16 06:00:00	2014	289	-18.9264	34.36204	NA	NA
TRAN-14-f-33251-1	nyala	2014-10-16 07:00:00	2014	289	-18.92528	34.36754	NA	NA
TRAN-14-f-33251-1	nyala	2014-10-16 08:00:00	2014	289	-18.93237	34.37366	NA	NA
TRAN-14-f-33251-1	nyala	2014-10-16 09:01:00	2014	289	-18.93369	34.37541	NA	NA
TRAN-14-f-33251-1	nyala	2014-10-16 10:02:00	2014	289	-18.93359	34.37537	NA	NA
TRAN-14-f-33251-1	nyala	2014-10-16 11:01:00	2014	289	-18.93429	34.37576	NA	NA
TRAN-14-f-33251-1	nyala	2014-10-16 12:00:00	2014	289	-18.93403	34.37525	NA	NA
TRAN-14-f-33251-1	nyala	2014-10-16 13:01:00	2014	289	-18.93394	34.37571	NA	NA
TRAN-14-f-33251-1	nyala	2014-10-16 14:00:00	2014	289	-18.93564	34.37539	NA	NA
TRAN-14-f-33251-1	nyala	2014-10-16 15:01:00	2014	289	-18.93832	34.37291	NA	NA
TRAN-14-f-33251-1	nyala	2014-10-16 16:01:00	2014	289	-18.93881	34.37143	NA	NA
TRAN-14-f-33251-1	nyala	2014-10-16 17:00:00	2014	289	-18.93957	34.37128	NA	NA
TRAN-14-f-33251-1	nyala	2014-10-16 18:00:00	2014	289	-18.93953	34.37129	NA	NA
TRAN-14-f-33251-1	nyala	2014-10-16 19:00:00	2014	289	-18.93946	34.37118	NA	NA
TRAN-14-f-33251-1	nyala	2014-10-16 20:02:00	2014	289	-18.9394	34.37094	NA	NA
TRAN-14-f-33251-1	nyala	2014-10-16 21:00:00	2014	289	-18.93832	34.37105	NA	NA
TRAN-14-f-33251-1	nyala	2014-10-16 22:01:00	2014	289	-18.93834	34.37099	NA	NA
TRAN-14-f-33251-1	nyala	2014-10-16 23:00:00	2014	289	-18.93392	34.37073	NA	NA
TRAN-14-f-33251-1	nyala	2014-10-17 00:01:00	2014	290	-18.93795	34.36979	NA	NA
TRAN-14-f-33251-1	nyala	2014-10-17 01:00:00	2014	290	-18.93825	34.36978	NA	NA
TRAN-14-f-33251-1	nyala	2014-10-17 02:01:00	2014	290	-18.93851	34.37104	NA	NA
TRAN-14-f-33251-1	nyala	2014-10-17 03:00:00	2014	290	-18.93916	34.37228	NA	NA
TRAN-14-f-33251-1	nyala	2014-10-17 04:01:00	2014	290	-18.93891	34.37269	NA	NA
TRAN-14-f-33251-1	nyala	2014-10-17 05:00:00	2014	290	-18.93815	34.37301	NA	NA
TRAN-14-f-33251-1	nyala	2014-10-17 06:01:00	2014	290	-18.93827	34.37264	NA	NA
TRAN-14-f-33251-1	nyala	2014-10-17 07:02:00	2014	290	-18.93926	34.37213	NA	NA
TRAN-14-f-33251-1	nyala	2014-10-17 08:00:00	2014	290	-18.939	34.37273	NA	NA
TRAN-14-f-33251-1	nyala	2014-10-17 09:01:00	2014	290	-18.93707	34.37381	NA	NA
TRAN-14-f-33251-1	nyala	2014-10-17 10:01:00	2014	290	-18.93764	34.3738	NA	NA
TRAN-14-f-33251-1	nyala	2014-10-17 11:01:00	2014	290	-18.93757	34.37394	NA	NA
TRAN-14-f-33251-1	nyala	2014-10-17 12:00:00	2014	290	-18.93775	34.3739	NA	NA
TRAN-14-f-33251-1	nyala	2014-10-17 13:02:00	2014	290	-18.93923	34.37292	NA	NA
TRAN-14-f-33251-1	nyala	2014-10-17 14:01:00	2014	290	-18.93936	34.37132	NA	NA
TRAN-14-f-33251-1	nyala	2014-10-17 15:00:00	2014	290	-18.9391	34.37129	NA	NA
TRAN-14-f-33251-1	nyala	2014-10-17 16:00:00	2014	290	-18.93903	34.37147	NA	NA
TRAN-14-f-33251-1	nyala	2014-10-17 17:00:00	2014	290	-18.94164	34.3701	NA	NA
TRAN-14-f-33251-1	nyala	2014-10-17 18:00:00	2014	290	-18.94177	34.37023	NA	NA
TRAN-14-f-33251-1	nyala	2014-10-17 19:01:00	2014	290	-18.94156	34.37023	NA	NA
TRAN-14-f-33251-1	nyala	2014-10-17 20:00:00	2014	290	-18.94152	34.37002	NA	NA
TRAN-14-f-33251-1	nyala	2014-10-17 21:00:00	2014	290	-18.94147	34.37022	NA	NA
TRAN-14-f-33251-1	nyala	2014-10-17 22:01:00	2014	290	-18.94162	34.36936	NA	NA
TRAN-14-f-33251-1	nyala	2014-10-17 23:00:00	2014	290	-18.94152	34.37037	NA	NA
TRAN-14-f-33251-1	nyala	2014-10-18 00:01:00	2014	291	-18.94147	34.37025	NA	NA
TRAN-14-f-33251-1	nyala	2014-10-18 01:00:00	2014	291	-18.94149	34.37041	NA	NA
TRAN-14-f-33251-1	nyala	2014-10-18 02:01:00	2014	291	-18.94121	34.37079	NA	NA
TRAN-14-f-33251-1	nyala	2014-10-18 03:01:00	2014	291	-18.9435	34.36927	NA	NA
TRAN-14-f-33251-1	nyala	2014-10-18 04:02:00	2014	291	-18.94268	34.3693	NA	NA
TRAN-14-f-33251-1	nyala	2014-10-18 05:00:00	2014	291	-18.93873	34.36682	NA	NA
TRAN-14-f-33251-1	nyala	2014-10-18 08:02:00	2014	291	-18.93538	34.36073	NA	NA
TRAN-14-f-33251-1	nyala	2014-10-18 09:01:00	2014	291	-18.94036	34.36536	NA	NA
TRAN-14-f-33251-1	nyala	2014-10-18 10:00:00	2014	291	-18.94053	34.36608	NA	NA
TRAN-14-f-33251-1	nyala	2014-10-18 11:02:00	2014	291	-18.94052	34.36608	NA	NA
TRAN-14-f-33251-1	nyala	2014-10-18 12:01:00	2014	291	-18.94131	34.36699	NA	NA
TRAN-14-f-33251-1	nyala	2014-10-18 13:01:00	2014	291	-18.94141	34.3669	NA	NA
TRAN-14-f-33251-1	nyala	2014-10-18 14:00:00	2014	291	-18.94069	34.36899	NA	NA
TRAN-14-f-33251-1	nyala	2014-10-18 15:02:00	2014	291	-18.94019	34.36935	NA	NA
TRAN-14-f-33251-1	nyala	2014-10-18 16:00:00	2014	291	-18.93988	34.3707	NA	NA
TRAN-14-f-33251-1	nyala	2014-10-18 17:00:00	2014	291	-18.93963	34.37107	NA	NA
TRAN-14-f-33251-1	nyala	2014-10-18 18:00:00	2014	291	-18.93948	34.3711	NA	NA
TRAN-14-f-33251-1	nyala	2014-10-18 19:00:00	2014	291	-18.93966	34.37108	NA	NA
TRAN-14-f-33251-1	nyala	2014-10-18 20:00:00	2014	291	-18.93987	34.37092	NA	NA
TRAN-14-f-33251-1	nyala	2014-10-18 21:01:00	2014	291	-18.9401	34.37097	NA	NA
TRAN-14-f-33251-1	nyala	2014-10-18 22:00:00	2014	291	-18.94013	34.37115	NA	NA
TRAN-14-f-33251-1	nyala	2014-10-18 23:00:00	2014	291	-18.93996	34.37126	NA	NA
TRAN-14-f-33251-1	nyala	2014-10-19 00:01:00	2014	292	-18.9401	34.37123	NA	NA
TRAN-14-f-33251-1	nyala	2014-10-19 01:02:00	2014	292	-18.94008	34.3712	NA	NA
TRAN-14-f-33251-1	nyala	2014-10-19 02:00:00	2014	292	-18.93996	34.37115	NA	NA
TRAN-14-f-33251-1	nyala	2014-10-19 03:02:00	2014	292	-18.93922	34.37273	NA	NA
TRAN-14-f-33251-1	nyala	2014-10-19 04:01:00	2014	292	-18.9377	34.37251	NA	NA
TRAN-14-f-33251-1	nyala	2014-10-19 05:00:00	2014	292	-18.93821	34.37382	NA	NA
TRAN-14-f-33251-1	nyala	2014-10-19 07:01:00	2014	292	-18.93806	34.37439	NA	NA
TRAN-14-f-33251-1	nyala	2014-10-19 08:00:00	2014	292	-18.93793	34.37471	NA	NA
TRAN-14-f-33251-1	nyala	2014-10-19 09:01:00	2014	292	-18.93672	34.37597	NA	NA
TRAN-14-f-33251-1	nyala	2014-10-19 10:01:00	2014	292	-18.93675	34.37596	NA	NA
TRAN-14-f-33251-1	nyala	2014-10-19 11:00:00	2014	292	-18.93674	34.37599	NA	NA
TRAN-14-f-33251-1	nyala	2014-10-19 12:02:00	2014	292	-18.9363	34.37598	NA	NA
TRAN-14-f-33251-1	nyala	2014-10-19 13:01:00	2014	292	-18.93623	34.37541	NA	NA
TRAN-14-f-33251-1	nyala	2014-10-19 14:01:00	2014	292	-18.93739	34.3745	NA	NA
TRAN-14-f-33251-1	nyala	2014-10-19 15:01:00	2014	292	-18.93918	34.37253	NA	NA
TRAN-14-f-33251-1	nyala	2014-10-19 16:00:00	2014	292	-18.94184	34.37118	NA	NA
TRAN-14-f-33251-1	nyala	2014-10-19 17:01:00	2014	292	-18.94119	34.37149	NA	NA
TRAN-14-f-33251-1	nyala	2014-10-19 18:00:00	2014	292	-18.94122	34.37167	NA	NA
TRAN-14-f-33251-1	nyala	2014-10-19 19:00:00	2014	292	-18.94124	34.37242	NA	NA
TRAN-14-f-33251-1	nyala	2014-10-19 20:01:00	2014	292	-18.94052	34.37252	NA	NA
TRAN-14-f-33251-1	nyala	2014-10-19 21:00:00	2014	292	-18.93912	34.37353	NA	NA
TRAN-14-f-33251-1	nyala	2014-10-19 22:01:00	2014	292	-18.93927	34.37278	NA	NA
TRAN-14-f-33251-1	nyala	2014-10-19 23:01:00	2014	292	-18.93935	34.37188	NA	NA
TRAN-14-f-33251-1	nyala	2014-10-20 01:01:00	2014	293	-18.93983	34.37144	NA	NA
TRAN-14-f-33251-1	nyala	2014-10-20 02:00:00	2014	293	-18.93777	34.37195	NA	NA
TRAN-14-f-33251-1	nyala	2014-10-20 03:01:00	2014	293	-18.93447	34.37465	NA	NA
TRAN-14-f-33251-1	nyala	2014-10-20 04:02:00	2014	293	-18.93597	34.37606	NA	NA
TRAN-14-f-33251-1	nyala	2014-10-20 05:00:00	2014	293	-18.9349	34.37546	NA	NA
TRAN-14-f-33251-1	nyala	2014-10-20 06:00:00	2014	293	-18.93084	34.37365	NA	NA
TRAN-14-f-33251-1	nyala	2014-10-20 07:02:00	2014	293	-18.92258	34.36906	NA	NA
TRAN-14-f-33251-1	nyala	2014-10-20 09:00:00	2014	293	-18.92546	34.36312	NA	NA
TRAN-14-f-33251-1	nyala	2014-10-20 10:02:00	2014	293	-18.93874	34.36984	NA	NA
TRAN-14-f-33251-1	nyala	2014-10-20 11:01:00	2014	293	-18.93894	34.37	NA	NA
TRAN-14-f-33251-1	nyala	2014-10-20 12:01:00	2014	293	-18.93891	34.36988	NA	NA
TRAN-14-f-33251-1	nyala	2014-10-20 13:00:00	2014	293	-18.93907	34.36965	NA	NA
TRAN-14-f-33251-1	nyala	2014-10-20 14:02:00	2014	293	-18.9392	34.36918	NA	NA
TRAN-14-f-33251-1	nyala	2014-10-20 16:01:00	2014	293	-18.93899	34.37204	NA	NA
TRAN-14-f-33251-1	nyala	2014-10-20 17:00:00	2014	293	-18.9393	34.3716	NA	NA
TRAN-14-f-33251-1	nyala	2014-10-20 18:00:00	2014	293	-18.93923	34.37157	NA	NA
TRAN-14-f-33251-1	nyala	2014-10-20 19:01:00	2014	293	-18.93976	34.37146	NA	NA
TRAN-14-f-33251-1	nyala	2014-10-20 20:00:00	2014	293	-18.94044	34.37071	NA	NA
TRAN-14-f-33251-1	nyala	2014-10-20 21:00:00	2014	293	-18.9404	34.37074	NA	NA
TRAN-14-f-33251-1	nyala	2014-10-20 22:00:00	2014	293	-18.94091	34.37053	NA	NA
TRAN-14-f-33251-1	nyala	2014-10-20 23:00:00	2014	293	-18.94187	34.37017	NA	NA
TRAN-14-f-33251-1	nyala	2014-10-21 00:01:00	2014	294	-18.94209	34.36918	NA	NA
TRAN-14-f-33251-1	nyala	2014-10-21 01:00:00	2014	294	-18.94198	34.36907	NA	NA
TRAN-14-f-33251-1	nyala	2014-10-21 02:00:00	2014	294	-18.94194	34.36907	NA	NA
TRAN-14-f-33251-1	nyala	2014-10-21 04:02:00	2014	294	-18.93784	34.37	NA	NA
TRAN-14-f-33251-1	nyala	2014-10-21 05:00:00	2014	294	-18.93861	34.36852	NA	NA
TRAN-14-f-33251-1	nyala	2014-10-21 06:01:00	2014	294	-18.94019	34.36433	NA	NA
TRAN-14-f-33251-1	nyala	2014-10-21 07:01:00	2014	294	-18.94252	34.36348	NA	NA
TRAN-14-f-33251-1	nyala	2014-10-21 08:00:00	2014	294	-18.94209	34.36426	NA	NA
TRAN-14-f-33251-1	nyala	2014-10-21 09:01:00	2014	294	-18.94189	34.36475	NA	NA
TRAN-14-f-33251-1	nyala	2014-10-21 10:02:00	2014	294	-18.94191	34.3649	NA	NA
TRAN-14-f-33251-1	nyala	2014-10-21 12:02:00	2014	294	-18.94174	34.36462	NA	NA
TRAN-14-f-33251-1	nyala	2014-10-21 13:02:00	2014	294	-18.94183	34.36449	NA	NA
TRAN-14-f-33251-1	nyala	2014-10-21 14:00:00	2014	294	-18.94188	34.36441	NA	NA
TRAN-14-f-33251-1	nyala	2014-10-21 15:00:00	2014	294	-18.94241	34.36474	NA	NA
TRAN-14-f-33251-1	nyala	2014-10-21 16:00:00	2014	294	-18.94158	34.36688	NA	NA
TRAN-14-f-33251-1	nyala	2014-10-21 17:00:00	2014	294	-18.94149	34.36755	NA	NA
TRAN-14-f-33251-1	nyala	2014-10-21 18:00:00	2014	294	-18.94151	34.36734	NA	NA
TRAN-14-f-33251-1	nyala	2014-10-21 19:00:00	2014	294	-18.94176	34.3672	NA	NA
TRAN-14-f-33251-1	nyala	2014-10-21 20:00:00	2014	294	-18.94138	34.36702	NA	NA
TRAN-14-f-33251-1	nyala	2014-10-21 21:00:00	2014	294	-18.9412	34.36689	NA	NA
TRAN-14-f-33251-1	nyala	2014-10-21 22:00:00	2014	294	-18.94139	34.36745	NA	NA
TRAN-14-f-33251-1	nyala	2014-10-21 23:00:00	2014	294	-18.94163	34.36737	NA	NA
TRAN-14-f-33251-1	nyala	2014-10-22 02:00:00	2014	295	-18.94179	34.36682	NA	NA
TRAN-14-f-33251-1	nyala	2014-10-22 03:00:00	2014	295	-18.93971	34.36504	NA	NA
TRAN-14-f-33251-1	nyala	2014-10-22 04:00:00	2014	295	-18.93742	34.3633	NA	NA
TRAN-14-f-33251-1	nyala	2014-10-22 05:00:00	2014	295	-18.93291	34.36044	NA	NA
TRAN-14-f-33251-1	nyala	2014-10-22 06:00:00	2014	295	-18.93096	34.36053	NA	NA
TRAN-14-f-33251-1	nyala	2014-10-22 07:01:00	2014	295	-18.92908	34.36304	NA	NA
TRAN-14-f-33251-1	nyala	2014-10-22 08:00:00	2014	295	-18.93626	34.36786	NA	NA
TRAN-14-f-33251-1	nyala	2014-10-22 09:00:00	2014	295	-18.93905	34.36969	NA	NA
TRAN-14-f-33251-1	nyala	2014-10-22 10:00:00	2014	295	-18.93915	34.36966	NA	NA
TRAN-14-f-33251-1	nyala	2014-10-22 11:01:00	2014	295	-18.93902	34.36972	NA	NA
TRAN-14-f-33251-1	nyala	2014-10-22 12:01:00	2014	295	-18.9388	34.3701	NA	NA
TRAN-14-f-33251-1	nyala	2014-10-22 13:02:00	2014	295	-18.93898	34.37258	NA	NA
TRAN-14-f-33251-1	nyala	2014-10-22 14:01:00	2014	295	-18.93808	34.37298	NA	NA
TRAN-14-f-33251-1	nyala	2014-10-22 15:00:00	2014	295	-18.93897	34.37252	NA	NA
TRAN-14-f-33251-1	nyala	2014-10-22 16:02:00	2014	295	-18.94196	34.37134	NA	NA
TRAN-14-f-33251-1	nyala	2014-10-22 17:00:00	2014	295	-18.94175	34.37049	NA	NA
TRAN-14-f-33251-1	nyala	2014-10-22 18:00:00	2014	295	-18.94161	34.37053	NA	NA
TRAN-14-f-33251-1	nyala	2014-10-22 19:00:00	2014	295	-18.94158	34.37055	NA	NA
TRAN-14-f-33251-1	nyala	2014-10-22 20:00:00	2014	295	-18.94214	34.37017	NA	NA
TRAN-14-f-33251-1	nyala	2014-10-22 21:00:00	2014	295	-18.94251	34.36997	NA	NA
TRAN-14-f-33251-1	nyala	2014-10-22 22:01:00	2014	295	-18.94238	34.37047	NA	NA
TRAN-14-f-33251-1	nyala	2014-10-22 23:00:00	2014	295	-18.94247	34.37046	NA	NA
TRAN-14-f-33251-1	nyala	2014-10-23 01:00:00	2014	296	-18.94172	34.36715	NA	NA
TRAN-14-f-33251-1	nyala	2014-10-23 02:00:00	2014	296	-18.94226	34.36947	NA	NA
TRAN-14-f-33251-1	nyala	2014-10-23 03:01:00	2014	296	-18.9433	34.36985	NA	NA
TRAN-14-f-33251-1	nyala	2014-10-23 04:01:00	2014	296	-18.94452	34.37156	NA	NA
TRAN-14-f-33251-1	nyala	2014-10-23 05:00:00	2014	296	-18.9436	34.37031	NA	NA
TRAN-14-f-33251-1	nyala	2014-10-23 06:00:00	2014	296	-18.94289	34.37018	NA	NA
TRAN-14-f-33251-1	nyala	2014-10-23 07:01:00	2014	296	-18.94116	34.36936	NA	NA
TRAN-14-f-33251-1	nyala	2014-10-23 08:00:00	2014	296	-18.94033	34.36879	NA	NA
TRAN-14-f-33251-1	nyala	2014-10-23 09:00:00	2014	296	-18.93966	34.36937	NA	NA
TRAN-14-f-33251-1	nyala	2014-10-23 10:01:00	2014	296	-18.93843	34.37042	NA	NA
TRAN-14-f-33251-1	nyala	2014-10-23 11:00:00	2014	296	-18.93901	34.37212	NA	NA
TRAN-14-f-33251-1	nyala	2014-10-23 12:01:00	2014	296	-18.9389	34.37238	NA	NA
TRAN-14-f-33251-1	nyala	2014-10-23 13:00:00	2014	296	-18.93581	34.37326	NA	NA
TRAN-14-f-33251-1	nyala	2014-10-23 14:00:00	2014	296	-18.93467	34.37691	NA	NA
TRAN-14-f-33251-1	nyala	2014-10-23 15:00:00	2014	296	-18.93523	34.37552	NA	NA
TRAN-14-f-33251-1	nyala	2014-10-23 16:00:00	2014	296	-18.93691	34.37514	NA	NA
TRAN-14-f-33251-1	nyala	2014-10-23 17:01:00	2014	296	-18.93686	34.37504	NA	NA
TRAN-14-f-33251-1	nyala	2014-10-23 18:00:00	2014	296	-18.93681	34.37516	NA	NA
TRAN-14-f-33251-1	nyala	2014-10-23 19:00:00	2014	296	-18.9369	34.37499	NA	NA
TRAN-14-f-33251-1	nyala	2014-10-23 20:00:00	2014	296	-18.9375	34.37418	NA	NA
TRAN-14-f-33251-1	nyala	2014-10-23 21:01:00	2014	296	-18.93711	34.37399	NA	NA
TRAN-14-f-33251-1	nyala	2014-10-23 22:00:00	2014	296	-18.93818	34.37424	NA	NA
TRAN-14-f-33251-1	nyala	2014-10-23 23:00:00	2014	296	-18.9383	34.37425	NA	NA
TRAN-14-f-33251-1	nyala	2014-10-24 01:01:00	2014	297	-18.93823	34.37419	NA	NA
TRAN-14-f-33251-1	nyala	2014-10-24 02:00:00	2014	297	-18.93826	34.37418	NA	NA
TRAN-14-f-33251-1	nyala	2014-10-24 03:00:00	2014	297	-18.93821	34.37287	NA	NA
TRAN-14-f-33251-1	nyala	2014-10-24 04:01:00	2014	297	-18.93628	34.36886	NA	NA
TRAN-14-f-33251-1	nyala	2014-10-24 05:00:00	2014	297	-18.93136	34.36388	NA	NA
TRAN-14-f-33251-1	nyala	2014-10-24 06:00:00	2014	297	-18.92857	34.36489	NA	NA
TRAN-14-f-33251-1	nyala	2014-10-24 07:00:00	2014	297	-18.93905	34.36705	NA	NA
TRAN-14-f-33251-1	nyala	2014-10-24 08:00:00	2014	297	-18.93923	34.36712	NA	NA
TRAN-14-f-33251-1	nyala	2014-10-24 09:00:00	2014	297	-18.93955	34.36713	NA	NA
TRAN-14-f-33251-1	nyala	2014-10-24 10:00:00	2014	297	-18.93887	34.36903	NA	NA
TRAN-14-f-33251-1	nyala	2014-10-24 11:01:00	2014	297	-18.93892	34.36988	NA	NA
TRAN-14-f-33251-1	nyala	2014-10-24 12:01:00	2014	297	-18.93887	34.37176	NA	NA
TRAN-14-f-33251-1	nyala	2014-10-24 13:00:00	2014	297	-18.93897	34.37261	NA	NA
TRAN-14-f-33251-1	nyala	2014-10-24 14:00:00	2014	297	-18.93938	34.37128	NA	NA
TRAN-14-f-33251-1	nyala	2014-10-24 15:00:00	2014	297	-18.94034	34.3704	NA	NA
TRAN-14-f-33251-1	nyala	2014-10-24 16:00:00	2014	297	-18.94098	34.36761	NA	NA
TRAN-14-f-33251-1	nyala	2014-10-24 17:00:00	2014	297	-18.94161	34.36728	NA	NA
TRAN-14-f-33251-1	nyala	2014-10-24 18:00:00	2014	297	-18.94168	34.36721	NA	NA
TRAN-14-f-33251-1	nyala	2014-10-24 19:00:00	2014	297	-18.94169	34.36717	NA	NA
TRAN-14-f-33251-1	nyala	2014-10-24 20:00:00	2014	297	-18.94159	34.36652	NA	NA
TRAN-14-f-33251-1	nyala	2014-10-24 21:00:00	2014	297	-18.9414	34.36654	NA	NA
TRAN-14-f-33251-1	nyala	2014-10-24 22:00:00	2014	297	-18.94127	34.36687	NA	NA
TRAN-14-f-33251-1	nyala	2014-10-24 23:01:00	2014	297	-18.94169	34.3669	NA	NA
TRAN-14-f-33251-1	nyala	2014-10-25 01:01:00	2014	298	-18.94241	34.36642	NA	NA
TRAN-14-f-33251-1	nyala	2014-10-25 02:01:00	2014	298	-18.94246	34.36645	NA	NA
TRAN-14-f-33251-1	nyala	2014-10-25 03:00:00	2014	298	-18.94243	34.36636	NA	NA
TRAN-14-f-33251-1	nyala	2014-10-25 04:01:00	2014	298	-18.93785	34.36484	NA	NA
TRAN-14-f-33251-1	nyala	2014-10-25 05:01:00	2014	298	-18.93438	34.36425	NA	NA
TRAN-14-f-33251-1	nyala	2014-10-25 06:00:00	2014	298	-18.93232	34.36127	NA	NA
TRAN-14-f-33251-1	nyala	2014-10-25 07:02:00	2014	298	-18.93272	34.36336	NA	NA
TRAN-14-f-33251-1	nyala	2014-10-25 08:00:00	2014	298	-18.93692	34.36646	NA	NA
TRAN-14-f-33251-1	nyala	2014-10-25 09:00:00	2014	298	-18.93876	34.36923	NA	NA
TRAN-14-f-33251-1	nyala	2014-10-25 10:02:00	2014	298	-18.93958	34.36976	NA	NA
TRAN-14-f-33251-1	nyala	2014-10-25 11:00:00	2014	298	-18.93904	34.37229	NA	NA
TRAN-14-f-33251-1	nyala	2014-10-25 12:01:00	2014	298	-18.93921	34.37232	NA	NA
TRAN-14-f-33251-1	nyala	2014-10-25 13:01:00	2014	298	-18.93899	34.37242	NA	NA
TRAN-14-f-33251-1	nyala	2014-10-25 14:01:00	2014	298	-18.9381	34.37302	NA	NA
TRAN-14-f-33251-1	nyala	2014-10-25 15:01:00	2014	298	-18.93883	34.37247	NA	NA
TRAN-14-f-33251-1	nyala	2014-10-25 16:00:00	2014	298	-18.93938	34.37086	NA	NA
TRAN-14-f-33251-1	nyala	2014-10-25 17:00:00	2014	298	-18.94134	34.37084	NA	NA
TRAN-14-f-33251-1	nyala	2014-10-25 18:00:00	2014	298	-18.9413	34.37072	NA	NA
TRAN-14-f-33251-1	nyala	2014-10-25 19:01:00	2014	298	-18.94135	34.37098	NA	NA
TRAN-14-f-33251-1	nyala	2014-10-25 20:00:00	2014	298	-18.94214	34.37043	NA	NA
TRAN-14-f-33251-1	nyala	2014-10-25 21:01:00	2014	298	-18.94248	34.36983	NA	NA
TRAN-14-f-33251-1	nyala	2014-10-25 22:00:00	2014	298	-18.94192	34.36814	NA	NA
TRAN-14-f-33251-1	nyala	2014-10-25 23:00:00	2014	298	-18.94247	34.36635	NA	NA
TRAN-14-f-33251-1	nyala	2014-10-26 00:01:00	2014	299	-18.94238	34.36653	NA	NA
TRAN-14-f-33251-1	nyala	2014-10-26 01:01:00	2014	299	-18.94236	34.36647	NA	NA
TRAN-14-f-33251-1	nyala	2014-10-26 02:00:00	2014	299	-18.9422	34.36655	NA	NA
TRAN-14-f-33251-1	nyala	2014-10-26 03:00:00	2014	299	-18.94208	34.37012	NA	NA
TRAN-14-f-33251-1	nyala	2014-10-26 04:02:00	2014	299	-18.9413	34.3717	NA	NA
TRAN-14-f-33251-1	nyala	2014-10-26 05:01:00	2014	299	-18.94092	34.37325	NA	NA
TRAN-14-f-33251-1	nyala	2014-10-26 06:02:00	2014	299	-18.94031	34.37357	NA	NA
TRAN-14-f-33251-1	nyala	2014-10-26 07:00:00	2014	299	-18.93923	34.37235	NA	NA
TRAN-14-f-33251-1	nyala	2014-10-26 08:01:00	2014	299	-18.93909	34.37205	NA	NA
TRAN-14-f-33251-1	nyala	2014-10-26 09:01:00	2014	299	-18.93876	34.37166	NA	NA
TRAN-14-f-33251-1	nyala	2014-10-26 10:01:00	2014	299	-18.93805	34.37216	NA	NA
TRAN-14-f-33251-1	nyala	2014-10-26 11:01:00	2014	299	-18.93803	34.37218	NA	NA
TRAN-14-f-33251-1	nyala	2014-10-26 12:01:00	2014	299	-18.93804	34.37193	NA	NA
TRAN-14-f-33251-1	nyala	2014-10-26 14:01:00	2014	299	-18.93822	34.37325	NA	NA
TRAN-14-f-33251-1	nyala	2014-10-26 15:01:00	2014	299	-18.93759	34.37382	NA	NA
TRAN-14-f-33251-1	nyala	2014-10-26 16:00:00	2014	299	-18.93916	34.37136	NA	NA
TRAN-14-f-33251-1	nyala	2014-10-26 17:00:00	2014	299	-18.93983	34.3714	NA	NA
TRAN-14-f-33251-1	nyala	2014-10-26 18:00:00	2014	299	-18.93987	34.37142	NA	NA
TRAN-14-f-33251-1	nyala	2014-10-26 19:00:00	2014	299	-18.93982	34.37148	NA	NA
TRAN-14-f-33251-1	nyala	2014-10-26 20:00:00	2014	299	-18.9405	34.37067	NA	NA
[truncated: 442,810 more rows]
