# Supplementary material for: Ecology of community reassembly: Movements and diets of megafauna during a decade of restoration in Mozambique
Source: Ecology. 2026 Apr 12;107(4):e70386. doi: 10.1002/ecy.70386 (PMC13071350; doi:10.1002/ecy.70386)
Supplement: Supplementary file 1 — Data S1. [file ECY-107-e70386-s001.zip › Data_S1/Datasets_1-17/GPS-COLLAR-LOCATION-RECORDS_WATERBUCK.csv]

AnimalID	Species	Timestamp	Year	DayOfYear	Latitude	Longitude	HDOP	DOP
KOEL-15-f-cam2-1	waterbuck	2015-08-02 03:50:00	2015	214	-18.93697166	34.39288712	NA	NA
KOEL-15-f-cam2-1	waterbuck	2015-08-02 04:10:00	2015	214	-18.89318848	34.42770386	NA	NA
KOEL-15-f-cam2-1	waterbuck	2015-08-02 04:30:00	2015	214	-18.88817406	34.42990875	NA	NA
KOEL-15-f-cam2-1	waterbuck	2015-08-02 04:40:00	2015	214	-18.89403152	34.43042374	NA	NA
KOEL-15-f-cam2-1	waterbuck	2015-08-02 04:50:00	2015	214	-18.89364243	34.43019867	NA	NA
KOEL-15-f-cam2-1	waterbuck	2015-08-02 05:00:00	2015	214	-18.89359283	34.43024826	NA	NA
KOEL-15-f-cam2-1	waterbuck	2015-08-02 05:09:00	2015	214	-18.89362526	34.43026352	NA	NA
KOEL-15-f-cam2-1	waterbuck	2015-08-02 05:19:00	2015	214	-18.89360809	34.4302063	NA	NA
KOEL-15-f-cam2-1	waterbuck	2015-08-02 05:30:00	2015	214	-18.88421631	34.43632889	NA	NA
KOEL-15-f-cam2-1	waterbuck	2015-08-02 05:39:00	2015	214	-18.87716866	34.43708038	NA	NA
KOEL-15-f-cam2-1	waterbuck	2015-08-02 05:50:00	2015	214	-18.87708092	34.43712234	NA	NA
KOEL-15-f-cam2-1	waterbuck	2015-08-02 06:00:00	2015	214	-18.87708473	34.43703842	NA	NA
KOEL-15-f-cam2-1	waterbuck	2015-08-02 06:09:00	2015	214	-18.87704468	34.43714523	NA	NA
KOEL-15-f-cam2-1	waterbuck	2015-08-02 06:19:00	2015	214	-18.88591766	34.43602371	NA	NA
KOEL-15-f-cam2-1	waterbuck	2015-08-02 06:29:00	2015	214	-18.88598824	34.43609238	NA	NA
KOEL-15-f-cam2-1	waterbuck	2015-08-02 06:39:00	2015	214	-18.88593674	34.43610382	NA	NA
KOEL-15-f-cam2-1	waterbuck	2015-08-02 06:50:00	2015	214	-18.88578033	34.43634033	NA	NA
KOEL-15-f-cam2-1	waterbuck	2015-08-02 07:00:00	2015	214	-18.88735008	34.43953323	NA	NA
KOEL-15-f-cam2-1	waterbuck	2015-08-02 07:09:00	2015	214	-18.89106178	34.43423843	NA	NA
KOEL-15-f-cam2-1	waterbuck	2015-08-02 07:19:00	2015	214	-18.8910923	34.43411255	NA	NA
KOEL-15-f-cam2-1	waterbuck	2015-08-02 07:29:00	2015	214	-18.89109612	34.43421173	NA	NA
KOEL-15-f-cam2-1	waterbuck	2015-08-02 07:39:00	2015	214	-18.89025688	34.43461609	NA	NA
KOEL-15-f-cam2-1	waterbuck	2015-08-02 07:49:00	2015	214	-18.88084221	34.43643188	NA	NA
KOEL-15-f-cam2-1	waterbuck	2015-08-02 07:59:00	2015	214	-18.88095665	34.43634033	NA	NA
KOEL-15-f-cam2-1	waterbuck	2015-08-02 08:10:00	2015	214	-18.87928772	34.43686676	NA	NA
KOEL-15-f-cam2-1	waterbuck	2015-08-02 08:19:00	2015	214	-18.87964058	34.43349838	NA	NA
KOEL-15-f-cam2-1	waterbuck	2015-08-02 08:29:00	2015	214	-18.88023186	34.43360138	NA	NA
KOEL-15-f-cam2-1	waterbuck	2015-08-02 08:40:00	2015	214	-18.8798275	34.43380737	NA	NA
KOEL-15-f-cam2-1	waterbuck	2015-08-02 08:49:00	2015	214	-18.88560486	34.42170334	NA	NA
KOEL-15-f-cam2-1	waterbuck	2015-08-02 09:00:00	2015	214	-18.88259888	34.42360687	NA	NA
KOEL-15-f-cam2-1	waterbuck	2015-08-02 09:09:00	2015	214	-18.8819046	34.42418671	NA	NA
KOEL-15-f-cam2-1	waterbuck	2015-08-02 09:20:00	2015	214	-18.88268471	34.42377853	NA	NA
KOEL-15-f-cam2-1	waterbuck	2015-08-02 09:30:00	2015	214	-18.88209915	34.42443085	NA	NA
KOEL-15-f-cam2-1	waterbuck	2015-08-02 09:39:00	2015	214	-18.88220787	34.42424011	NA	NA
KOEL-15-f-cam2-1	waterbuck	2015-08-02 09:49:00	2015	214	-18.88209915	34.42438889	NA	NA
KOEL-15-f-cam2-1	waterbuck	2015-08-02 09:59:00	2015	214	-18.88043976	34.42616653	NA	NA
KOEL-15-f-cam2-1	waterbuck	2015-08-02 10:10:00	2015	214	-18.88183784	34.42470932	NA	NA
KOEL-15-f-cam2-1	waterbuck	2015-08-02 10:20:00	2015	214	-18.8788147	34.42696381	NA	NA
KOEL-15-f-cam2-1	waterbuck	2015-08-02 10:29:00	2015	214	-18.87781906	34.4294548	NA	NA
KOEL-15-f-cam2-1	waterbuck	2015-08-02 10:40:00	2015	214	-18.87643242	34.43131638	NA	NA
KOEL-15-f-cam2-1	waterbuck	2015-08-02 10:50:00	2015	214	-18.87550735	34.43292618	NA	NA
KOEL-15-f-cam2-1	waterbuck	2015-08-02 10:59:00	2015	214	-18.87585258	34.43322372	NA	NA
KOEL-15-f-cam2-1	waterbuck	2015-08-02 11:09:00	2015	214	-18.87418747	34.43509293	NA	NA
KOEL-15-f-cam2-1	waterbuck	2015-08-02 11:19:00	2015	214	-18.87378693	34.43851852	NA	NA
KOEL-15-f-cam2-1	waterbuck	2015-08-02 11:29:00	2015	214	-18.87395287	34.44008255	NA	NA
KOEL-15-f-cam2-1	waterbuck	2015-08-02 11:39:00	2015	214	-18.87298393	34.44221497	NA	NA
KOEL-15-f-cam2-1	waterbuck	2015-08-02 11:49:00	2015	214	-18.87278557	34.44244385	NA	NA
KOEL-15-f-cam2-1	waterbuck	2015-08-02 12:00:00	2015	214	-18.87308121	34.44268036	NA	NA
KOEL-15-f-cam2-1	waterbuck	2015-08-02 12:10:00	2015	214	-18.87313843	34.44441986	NA	NA
KOEL-15-f-cam2-1	waterbuck	2015-08-02 12:19:00	2015	214	-18.87398338	34.4467926	NA	NA
KOEL-15-f-cam2-1	waterbuck	2015-08-02 12:30:00	2015	214	-18.87425995	34.4475441	NA	NA
KOEL-15-f-cam2-1	waterbuck	2015-08-02 12:40:00	2015	214	-18.87450027	34.44817734	NA	NA
KOEL-15-f-cam2-1	waterbuck	2015-08-02 12:49:00	2015	214	-18.87446785	34.4485817	NA	NA
KOEL-15-f-cam2-1	waterbuck	2015-08-02 12:59:00	2015	214	-18.87413597	34.44927216	NA	NA
KOEL-15-f-cam2-1	waterbuck	2015-08-02 13:10:00	2015	214	-18.87318039	34.45275879	NA	NA
KOEL-15-f-cam2-1	waterbuck	2015-08-02 13:20:00	2015	214	-18.87313652	34.45596695	NA	NA
KOEL-15-f-cam2-1	waterbuck	2015-08-02 13:30:00	2015	214	-18.87338066	34.45587158	NA	NA
KOEL-15-f-cam2-1	waterbuck	2015-08-02 13:40:00	2015	214	-18.87470055	34.45695496	NA	NA
KOEL-15-f-cam2-1	waterbuck	2015-08-02 13:50:00	2015	214	-18.87207603	34.45571899	NA	NA
KOEL-15-f-cam2-1	waterbuck	2015-08-02 14:00:00	2015	214	-18.87353706	34.45374298	NA	NA
KOEL-15-f-cam2-1	waterbuck	2015-08-02 14:10:00	2015	214	-18.87379646	34.45347214	NA	NA
KOEL-15-f-cam2-1	waterbuck	2015-08-02 14:20:00	2015	214	-18.87342834	34.45289612	NA	NA
KOEL-15-f-cam2-1	waterbuck	2015-08-02 14:30:00	2015	214	-18.87272644	34.45305634	NA	NA
KOEL-15-f-cam2-1	waterbuck	2015-08-02 14:40:00	2015	214	-18.87379646	34.45363235	NA	NA
KOEL-15-f-cam2-1	waterbuck	2015-08-02 14:50:00	2015	214	-18.87269783	34.45323944	NA	NA
KOEL-15-f-cam2-1	waterbuck	2015-08-02 14:59:00	2015	214	-18.87272453	34.45329285	NA	NA
KOEL-15-f-cam2-1	waterbuck	2015-08-02 15:09:00	2015	214	-18.87262154	34.45294189	NA	NA
KOEL-15-f-cam2-1	waterbuck	2015-08-02 15:19:00	2015	214	-18.87268829	34.45322418	NA	NA
KOEL-15-f-cam2-1	waterbuck	2015-08-02 15:29:00	2015	214	-18.87272835	34.45336151	NA	NA
KOEL-15-f-cam2-1	waterbuck	2015-08-02 15:39:00	2015	214	-18.87265396	34.45320511	NA	NA
KOEL-15-f-cam2-1	waterbuck	2015-08-02 15:49:00	2015	214	-18.87261391	34.4531517	NA	NA
KOEL-15-f-cam2-1	waterbuck	2015-08-02 15:59:00	2015	214	-18.87362862	34.45296097	NA	NA
KOEL-15-f-cam2-1	waterbuck	2015-08-02 16:09:00	2015	214	-18.87385368	34.45339966	NA	NA
KOEL-15-f-cam2-1	waterbuck	2015-08-02 16:19:00	2015	214	-18.87378883	34.45372772	NA	NA
KOEL-15-f-cam2-1	waterbuck	2015-08-02 16:29:00	2015	214	-18.87348175	34.45376968	NA	NA
KOEL-15-f-cam2-1	waterbuck	2015-08-02 16:39:00	2015	214	-18.87330437	34.45376968	NA	NA
KOEL-15-f-cam2-1	waterbuck	2015-08-02 16:49:00	2015	214	-18.87347603	34.45305634	NA	NA
KOEL-15-f-cam2-1	waterbuck	2015-08-02 16:59:00	2015	214	-18.87267685	34.45326233	NA	NA
KOEL-15-f-cam2-1	waterbuck	2015-08-02 17:10:00	2015	214	-18.87353134	34.45311737	NA	NA
KOEL-15-f-cam2-1	waterbuck	2015-08-02 17:19:00	2015	214	-18.87352943	34.45315933	NA	NA
KOEL-15-f-cam2-1	waterbuck	2015-08-02 17:29:00	2015	214	-18.87353516	34.45323181	NA	NA
KOEL-15-f-cam2-1	waterbuck	2015-08-02 17:39:00	2015	214	-18.87347031	34.45318222	NA	NA
KOEL-15-f-cam2-1	waterbuck	2015-08-02 17:49:00	2015	214	-18.87281609	34.45310974	NA	NA
KOEL-15-f-cam2-1	waterbuck	2015-08-02 17:59:00	2015	214	-18.87256813	34.45320892	NA	NA
KOEL-15-f-cam2-1	waterbuck	2015-08-02 18:09:00	2015	214	-18.87238884	34.45323563	NA	NA
KOEL-15-f-cam2-1	waterbuck	2015-08-02 18:19:00	2015	214	-18.87249947	34.45318222	NA	NA
KOEL-15-f-cam2-1	waterbuck	2015-08-02 18:29:00	2015	214	-18.87247086	34.45317459	NA	NA
KOEL-15-f-cam2-1	waterbuck	2015-08-02 18:39:00	2015	214	-18.87158012	34.45235825	NA	NA
KOEL-15-f-cam2-1	waterbuck	2015-08-02 18:50:00	2015	214	-18.87270737	34.45307159	NA	NA
KOEL-15-f-cam2-1	waterbuck	2015-08-02 19:00:00	2015	214	-18.87249947	34.45347214	NA	NA
KOEL-15-f-cam2-1	waterbuck	2015-08-02 19:10:00	2015	214	-18.87267113	34.45311356	NA	NA
KOEL-15-f-cam2-1	waterbuck	2015-08-02 19:19:00	2015	214	-18.87267113	34.45315933	NA	NA
KOEL-15-f-cam2-1	waterbuck	2015-08-02 19:29:00	2015	214	-18.87269592	34.45308685	NA	NA
KOEL-15-f-cam2-1	waterbuck	2015-08-02 19:39:00	2015	214	-18.87251663	34.45307922	NA	NA
KOEL-15-f-cam2-1	waterbuck	2015-08-02 19:49:00	2015	214	-18.87257004	34.45289612	NA	NA
KOEL-15-f-cam2-1	waterbuck	2015-08-02 19:59:00	2015	214	-18.87252045	34.45275497	NA	NA
KOEL-15-f-cam2-1	waterbuck	2015-08-02 20:09:00	2015	214	-18.87245178	34.45265198	NA	NA
KOEL-15-f-cam2-1	waterbuck	2015-08-02 20:19:00	2015	214	-18.87245941	34.45275116	NA	NA
KOEL-15-f-cam2-1	waterbuck	2015-08-02 20:29:00	2015	214	-18.87251663	34.45279312	NA	NA
KOEL-15-f-cam2-1	waterbuck	2015-08-02 20:39:00	2015	214	-18.87246895	34.45271301	NA	NA
KOEL-15-f-cam2-1	waterbuck	2015-08-02 20:49:00	2015	214	-18.87260818	34.45316696	NA	NA
KOEL-15-f-cam2-1	waterbuck	2015-08-02 20:59:00	2015	214	-18.87248421	34.45270157	NA	NA
KOEL-15-f-cam2-1	waterbuck	2015-08-02 21:10:00	2015	214	-18.87251663	34.45248413	NA	NA
KOEL-15-f-cam2-1	waterbuck	2015-08-02 21:19:00	2015	214	-18.87247658	34.45259857	NA	NA
KOEL-15-f-cam2-1	waterbuck	2015-08-02 21:30:00	2015	214	-18.87260437	34.45262909	NA	NA
KOEL-15-f-cam2-1	waterbuck	2015-08-02 21:39:00	2015	214	-18.87242126	34.4523201	NA	NA
KOEL-15-f-cam2-1	waterbuck	2015-08-02 21:50:00	2015	214	-18.87218857	34.45237732	NA	NA
KOEL-15-f-cam2-1	waterbuck	2015-08-02 22:00:00	2015	214	-18.87225914	34.45220947	NA	NA
KOEL-15-f-cam2-1	waterbuck	2015-08-02 22:09:00	2015	214	-18.87162018	34.45306396	NA	NA
KOEL-15-f-cam2-1	waterbuck	2015-08-02 22:20:00	2015	214	-18.87164879	34.4532547	NA	NA
KOEL-15-f-cam2-1	waterbuck	2015-08-02 22:29:00	2015	214	-18.8717041	34.45355606	NA	NA
KOEL-15-f-cam2-1	waterbuck	2015-08-02 22:39:00	2015	214	-18.87154007	34.4535675	NA	NA
KOEL-15-f-cam2-1	waterbuck	2015-08-02 22:49:00	2015	214	-18.87167549	34.45365906	NA	NA
KOEL-15-f-cam2-1	waterbuck	2015-08-02 22:59:00	2015	214	-18.8716774	34.45355988	NA	NA
KOEL-15-f-cam2-1	waterbuck	2015-08-02 23:09:00	2015	214	-18.87135887	34.45363998	NA	NA
KOEL-15-f-cam2-1	waterbuck	2015-08-02 23:19:00	2015	214	-18.8717041	34.45363617	NA	NA
KOEL-15-f-cam2-1	waterbuck	2015-08-02 23:29:00	2015	214	-18.87169266	34.45366287	NA	NA
KOEL-15-f-cam2-1	waterbuck	2015-08-02 23:39:00	2015	214	-18.87129974	34.45339203	NA	NA
KOEL-15-f-cam2-1	waterbuck	2015-08-02 23:49:00	2015	214	-18.87162971	34.45367813	NA	NA
KOEL-15-f-cam2-1	waterbuck	2015-08-03 00:10:00	2015	215	-18.87167549	34.45361328	NA	NA
KOEL-15-f-cam2-1	waterbuck	2015-08-03 00:19:00	2015	215	-18.87167549	34.45355225	NA	NA
KOEL-15-f-cam2-1	waterbuck	2015-08-03 00:29:00	2015	215	-18.8727169	34.45229721	NA	NA
KOEL-15-f-cam2-1	waterbuck	2015-08-03 00:39:00	2015	215	-18.87331581	34.45113754	NA	NA
KOEL-15-f-cam2-1	waterbuck	2015-08-03 00:49:00	2015	215	-18.87354469	34.44896317	NA	NA
KOEL-15-f-cam2-1	waterbuck	2015-08-03 00:59:00	2015	215	-18.8737278	34.44876862	NA	NA
KOEL-15-f-cam2-1	waterbuck	2015-08-03 01:10:00	2015	215	-18.87390709	34.44913483	NA	NA
KOEL-15-f-cam2-1	waterbuck	2015-08-03 01:19:00	2015	215	-18.87396049	34.44937515	NA	NA
KOEL-15-f-cam2-1	waterbuck	2015-08-03 01:29:00	2015	215	-18.87390137	34.44943619	NA	NA
KOEL-15-f-cam2-1	waterbuck	2015-08-03 01:40:00	2015	215	-18.87388611	34.44944382	NA	NA
KOEL-15-f-cam2-1	waterbuck	2015-08-03 01:49:00	2015	215	-18.87402344	34.44736862	NA	NA
KOEL-15-f-cam2-1	waterbuck	2015-08-03 01:59:00	2015	215	-18.87487221	34.44551849	NA	NA
KOEL-15-f-cam2-1	waterbuck	2015-08-03 02:09:00	2015	215	-18.87444115	34.44351578	NA	NA
KOEL-15-f-cam2-1	waterbuck	2015-08-03 02:19:00	2015	215	-18.87396049	34.44293976	NA	NA
KOEL-15-f-cam2-1	waterbuck	2015-08-03 02:29:00	2015	215	-18.87304878	34.44184494	NA	NA
KOEL-15-f-cam2-1	waterbuck	2015-08-03 02:39:00	2015	215	-18.87260628	34.44104004	NA	NA
KOEL-15-f-cam2-1	waterbuck	2015-08-03 02:49:00	2015	215	-18.87138748	34.439991	NA	NA
KOEL-15-f-cam2-1	waterbuck	2015-08-03 03:00:00	2015	215	-18.87209511	34.44042969	NA	NA
KOEL-15-f-cam2-1	waterbuck	2015-08-03 03:09:00	2015	215	-18.8722744	34.44049454	NA	NA
KOEL-15-f-cam2-1	waterbuck	2015-08-03 03:19:00	2015	215	-18.87244606	34.4397583	NA	NA
KOEL-15-f-cam2-1	waterbuck	2015-08-03 03:29:00	2015	215	-18.87320328	34.43870544	NA	NA
KOEL-15-f-cam2-1	waterbuck	2015-08-03 03:39:00	2015	215	-18.87600327	34.4422226	NA	NA
KOEL-15-f-cam2-1	waterbuck	2015-08-03 03:50:00	2015	215	-18.87668228	34.44168854	NA	NA
KOEL-15-f-cam2-1	waterbuck	2015-08-03 04:00:00	2015	215	-18.87706375	34.44137573	NA	NA
KOEL-15-f-cam2-1	waterbuck	2015-08-03 04:09:00	2015	215	-18.87695122	34.4388504	NA	NA
KOEL-15-f-cam2-1	waterbuck	2015-08-03 04:19:00	2015	215	-18.87451935	34.43543243	NA	NA
KOEL-15-f-cam2-1	waterbuck	2015-08-03 04:29:00	2015	215	-18.8733387	34.43266678	NA	NA
KOEL-15-f-cam2-1	waterbuck	2015-08-03 04:40:00	2015	215	-18.87250328	34.42984772	NA	NA
KOEL-15-f-cam2-1	waterbuck	2015-08-03 04:49:00	2015	215	-18.87320328	34.42669678	NA	NA
KOEL-15-f-cam2-1	waterbuck	2015-08-03 04:59:00	2015	215	-18.87317276	34.42489624	NA	NA
KOEL-15-f-cam2-1	waterbuck	2015-08-03 05:09:00	2015	215	-18.87358856	34.42314529	NA	NA
KOEL-15-f-cam2-1	waterbuck	2015-08-03 05:20:00	2015	215	-18.87393951	34.42274475	NA	NA
KOEL-15-f-cam2-1	waterbuck	2015-08-03 05:29:00	2015	215	-18.87385178	34.4225769	NA	NA
KOEL-15-f-cam2-1	waterbuck	2015-08-03 05:39:00	2015	215	-18.87464714	34.42261505	NA	NA
KOEL-15-f-cam2-1	waterbuck	2015-08-03 05:49:00	2015	215	-18.87512779	34.42290115	NA	NA
KOEL-15-f-cam2-1	waterbuck	2015-08-03 05:59:00	2015	215	-18.87377739	34.42186737	NA	NA
KOEL-15-f-cam2-1	waterbuck	2015-08-03 06:10:00	2015	215	-18.87376785	34.42166519	NA	NA
KOEL-15-f-cam2-1	waterbuck	2015-08-03 06:20:00	2015	215	-18.87396431	34.42182159	NA	NA
KOEL-15-f-cam2-1	waterbuck	2015-08-03 06:29:00	2015	215	-18.87396049	34.42274094	NA	NA
KOEL-15-f-cam2-1	waterbuck	2015-08-03 06:39:00	2015	215	-18.87391663	34.4228363	NA	NA
KOEL-15-f-cam2-1	waterbuck	2015-08-03 06:49:00	2015	215	-18.87388802	34.42276001	NA	NA
KOEL-15-f-cam2-1	waterbuck	2015-08-03 06:59:00	2015	215	-18.8738575	34.42280579	NA	NA
KOEL-15-f-cam2-1	waterbuck	2015-08-03 07:09:00	2015	215	-18.87394333	34.42281723	NA	NA
KOEL-15-f-cam2-1	waterbuck	2015-08-03 07:19:00	2015	215	-18.87433243	34.42264938	NA	NA
KOEL-15-f-cam2-1	waterbuck	2015-08-03 07:30:00	2015	215	-18.87389946	34.42272949	NA	NA
KOEL-15-f-cam2-1	waterbuck	2015-08-03 07:39:00	2015	215	-18.87355804	34.42264175	NA	NA
KOEL-15-f-cam2-1	waterbuck	2015-08-03 07:49:00	2015	215	-18.87368584	34.42279816	NA	NA
KOEL-15-f-cam2-1	waterbuck	2015-08-03 08:00:00	2015	215	-18.8739109	34.42276764	NA	NA
KOEL-15-f-cam2-1	waterbuck	2015-08-03 08:09:00	2015	215	-18.87389946	34.42279434	NA	NA
KOEL-15-f-cam2-1	waterbuck	2015-08-03 08:20:00	2015	215	-18.87379265	34.42276382	NA	NA
KOEL-15-f-cam2-1	waterbuck	2015-08-03 08:30:00	2015	215	-18.87387848	34.4228363	NA	NA
KOEL-15-f-cam2-1	waterbuck	2015-08-03 08:39:00	2015	215	-18.87400818	34.42310715	NA	NA
KOEL-15-f-cam2-1	waterbuck	2015-08-03 08:49:00	2015	215	-18.8740406	34.42302322	NA	NA
KOEL-15-f-cam2-1	waterbuck	2015-08-03 08:59:00	2015	215	-18.87404823	34.42294312	NA	NA
KOEL-15-f-cam2-1	waterbuck	2015-08-03 09:09:00	2015	215	-18.87402344	34.42295837	NA	NA
KOEL-15-f-cam2-1	waterbuck	2015-08-03 09:19:00	2015	215	-18.87295532	34.42317963	NA	NA
KOEL-15-f-cam2-1	waterbuck	2015-08-03 09:29:00	2015	215	-18.87401962	34.42266464	NA	NA
KOEL-15-f-cam2-1	waterbuck	2015-08-03 09:39:00	2015	215	-18.87407112	34.4228363	NA	NA
KOEL-15-f-cam2-1	waterbuck	2015-08-03 09:50:00	2015	215	-18.87399673	34.42277527	NA	NA
KOEL-15-f-cam2-1	waterbuck	2015-08-03 09:59:00	2015	215	-18.87393761	34.42276764	NA	NA
KOEL-15-f-cam2-1	waterbuck	2015-08-03 10:09:00	2015	215	-18.87402153	34.42274857	NA	NA
KOEL-15-f-cam2-1	waterbuck	2015-08-03 10:19:00	2015	215	-18.87410355	34.42274475	NA	NA
KOEL-15-f-cam2-1	waterbuck	2015-08-03 10:29:00	2015	215	-18.87408829	34.42295074	NA	NA
KOEL-15-f-cam2-1	waterbuck	2015-08-03 10:39:00	2015	215	-18.87410355	34.42393494	NA	NA
KOEL-15-f-cam2-1	waterbuck	2015-08-03 10:49:00	2015	215	-18.87421227	34.42502213	NA	NA
KOEL-15-f-cam2-1	waterbuck	2015-08-03 11:00:00	2015	215	-18.87426376	34.42766953	NA	NA
KOEL-15-f-cam2-1	waterbuck	2015-08-03 11:09:00	2015	215	-18.87431717	34.4302063	NA	NA
KOEL-15-f-cam2-1	waterbuck	2015-08-03 11:19:00	2015	215	-18.87452888	34.43226624	NA	NA
KOEL-15-f-cam2-1	waterbuck	2015-08-03 11:30:00	2015	215	-18.86935616	34.43489456	NA	NA
KOEL-15-f-cam2-1	waterbuck	2015-08-03 11:39:00	2015	215	-18.87359238	34.43682861	NA	NA
KOEL-15-f-cam2-1	waterbuck	2015-08-03 11:50:00	2015	215	-18.87446404	34.43920135	NA	NA
KOEL-15-f-cam2-1	waterbuck	2015-08-03 12:00:00	2015	215	-18.8747921	34.44078445	NA	NA
KOEL-15-f-cam2-1	waterbuck	2015-08-03 12:09:00	2015	215	-18.87517929	34.44431686	NA	NA
KOEL-15-f-cam2-1	waterbuck	2015-08-03 12:20:00	2015	215	-18.87422752	34.44796753	NA	NA
KOEL-15-f-cam2-1	waterbuck	2015-08-03 12:30:00	2015	215	-18.87393951	34.44987869	NA	NA
KOEL-15-f-cam2-1	waterbuck	2015-08-03 12:39:00	2015	215	-18.87441254	34.45116425	NA	NA
KOEL-15-f-cam2-1	waterbuck	2015-08-03 12:50:00	2015	215	-18.87458229	34.45131302	NA	NA
KOEL-15-f-cam2-1	waterbuck	2015-08-03 13:00:00	2015	215	-18.87416458	34.45176315	NA	NA
KOEL-15-f-cam2-1	waterbuck	2015-08-03 13:10:00	2015	215	-18.87379646	34.45347214	NA	NA
KOEL-15-f-cam2-1	waterbuck	2015-08-03 13:19:00	2015	215	-18.87386322	34.45365906	NA	NA
KOEL-15-f-cam2-1	waterbuck	2015-08-03 13:29:00	2015	215	-18.87364006	34.45346069	NA	NA
KOEL-15-f-cam2-1	waterbuck	2015-08-03 13:40:00	2015	215	-18.87313271	34.45367813	NA	NA
KOEL-15-f-cam2-1	waterbuck	2015-08-03 13:50:00	2015	215	-18.87237549	34.45359039	NA	NA
KOEL-15-f-cam2-1	waterbuck	2015-08-03 13:59:00	2015	215	-18.87257576	34.45322418	NA	NA
KOEL-15-f-cam2-1	waterbuck	2015-08-03 14:10:00	2015	215	-18.8725605	34.45324707	NA	NA
KOEL-15-f-cam2-1	waterbuck	2015-08-03 14:20:00	2015	215	-18.87223625	34.4533844	NA	NA
KOEL-15-f-cam2-1	waterbuck	2015-08-03 14:30:00	2015	215	-18.87249184	34.45329285	NA	NA
KOEL-15-f-cam2-1	waterbuck	2015-08-03 14:40:00	2015	215	-18.87185669	34.45363235	NA	NA
KOEL-15-f-cam2-1	waterbuck	2015-08-03 14:50:00	2015	215	-18.87237167	34.45336151	NA	NA
KOEL-15-f-cam2-1	waterbuck	2015-08-03 15:00:00	2015	215	-18.87252045	34.45329285	NA	NA
KOEL-15-f-cam2-1	waterbuck	2015-08-03 15:10:00	2015	215	-18.87257767	34.45323944	NA	NA
KOEL-15-f-cam2-1	waterbuck	2015-08-03 15:19:00	2015	215	-18.87256813	34.45323944	NA	NA
KOEL-15-f-cam2-1	waterbuck	2015-08-03 15:30:00	2015	215	-18.87188339	34.45271301	NA	NA
KOEL-15-f-cam2-1	waterbuck	2015-08-03 15:40:00	2015	215	-18.87240982	34.45299149	NA	NA
KOEL-15-f-cam2-1	waterbuck	2015-08-03 15:49:00	2015	215	-18.87258339	34.4532547	NA	NA
KOEL-15-f-cam2-1	waterbuck	2015-08-03 16:00:00	2015	215	-18.87262344	34.45312119	NA	NA
KOEL-15-f-cam2-1	waterbuck	2015-08-03 16:09:00	2015	215	-18.87259674	34.45315933	NA	NA
KOEL-15-f-cam2-1	waterbuck	2015-08-03 16:19:00	2015	215	-18.87257957	34.45321274	NA	NA
KOEL-15-f-cam2-1	waterbuck	2015-08-03 16:29:00	2015	215	-18.87249947	34.45318222	NA	NA
KOEL-15-f-cam2-1	waterbuck	2015-08-03 16:40:00	2015	215	-18.87293243	34.4515419	NA	NA
KOEL-15-f-cam2-1	waterbuck	2015-08-03 16:49:00	2015	215	-18.87281227	34.45257568	NA	NA
KOEL-15-f-cam2-1	waterbuck	2015-08-03 17:00:00	2015	215	-18.87200737	34.45408249	NA	NA
KOEL-15-f-cam2-1	waterbuck	2015-08-03 17:10:00	2015	215	-18.87269592	34.45303345	NA	NA
KOEL-15-f-cam2-1	waterbuck	2015-08-03 17:19:00	2015	215	-18.87259293	34.45311356	NA	NA
KOEL-15-f-cam2-1	waterbuck	2015-08-03 17:29:00	2015	215	-18.87248421	34.45310211	NA	NA
KOEL-15-f-cam2-1	waterbuck	2015-08-03 17:39:00	2015	215	-18.87244987	34.45308685	NA	NA
KOEL-15-f-cam2-1	waterbuck	2015-08-03 17:49:00	2015	215	-18.87249947	34.45315933	NA	NA
KOEL-15-f-cam2-1	waterbuck	2015-08-03 18:20:00	2015	215	-18.87262154	34.45321655	NA	NA
KOEL-15-f-cam2-1	waterbuck	2015-08-03 18:30:00	2015	215	-18.8725872	34.4533844	NA	NA
KOEL-15-f-cam2-1	waterbuck	2015-08-03 18:39:00	2015	215	-18.87269402	34.45313644	NA	NA
KOEL-15-f-cam2-1	waterbuck	2015-08-03 18:49:00	2015	215	-18.87321663	34.45270538	NA	NA
KOEL-15-f-cam2-1	waterbuck	2015-08-03 18:59:00	2015	215	-18.87249184	34.45329285	NA	NA
KOEL-15-f-cam2-1	waterbuck	2015-08-03 19:09:00	2015	215	-18.87278366	34.45309448	NA	NA
KOEL-15-f-cam2-1	waterbuck	2015-08-03 19:19:00	2015	215	-18.87296867	34.45299911	NA	NA
KOEL-15-f-cam2-1	waterbuck	2015-08-03 19:29:00	2015	215	-18.87298012	34.45310211	NA	NA
KOEL-15-f-cam2-1	waterbuck	2015-08-03 19:39:00	2015	215	-18.87288475	34.45322037	NA	NA
KOEL-15-f-cam2-1	waterbuck	2015-08-03 19:50:00	2015	215	-18.87285233	34.45311356	NA	NA
KOEL-15-f-cam2-1	waterbuck	2015-08-03 20:00:00	2015	215	-18.87268257	34.45307922	NA	NA
KOEL-15-f-cam2-1	waterbuck	2015-08-03 20:09:00	2015	215	-18.87268639	34.45306396	NA	NA
KOEL-15-f-cam2-1	waterbuck	2015-08-03 20:19:00	2015	215	-18.8728714	34.45287704	NA	NA
KOEL-15-f-cam2-1	waterbuck	2015-08-03 20:30:00	2015	215	-18.87269211	34.45312881	NA	NA
KOEL-15-f-cam2-1	waterbuck	2015-08-03 20:40:00	2015	215	-18.87267685	34.45357132	NA	NA
KOEL-15-f-cam2-1	waterbuck	2015-08-03 20:49:00	2015	215	-18.8727417	34.45337296	NA	NA
KOEL-15-f-cam2-1	waterbuck	2015-08-03 21:00:00	2015	215	-18.87274361	34.45373535	NA	NA
KOEL-15-f-cam2-1	waterbuck	2015-08-03 21:10:00	2015	215	-18.8726387	34.45338058	NA	NA
KOEL-15-f-cam2-1	waterbuck	2015-08-03 21:19:00	2015	215	-18.87229538	34.45370102	NA	NA
KOEL-15-f-cam2-1	waterbuck	2015-08-03 21:29:00	2015	215	-18.87257576	34.45307541	NA	NA
KOEL-15-f-cam2-1	waterbuck	2015-08-03 21:40:00	2015	215	-18.8727417	34.45257568	NA	NA
KOEL-15-f-cam2-1	waterbuck	2015-08-03 21:50:00	2015	215	-18.87292862	34.45293045	NA	NA
KOEL-15-f-cam2-1	waterbuck	2015-08-03 22:00:00	2015	215	-18.87299156	34.45286942	NA	NA
KOEL-15-f-cam2-1	waterbuck	2015-08-03 22:09:00	2015	215	-18.87300873	34.45287323	NA	NA
KOEL-15-f-cam2-1	waterbuck	2015-08-03 22:19:00	2015	215	-18.87310791	34.45294571	NA	NA
KOEL-15-f-cam2-1	waterbuck	2015-08-03 22:29:00	2015	215	-18.87300491	34.45287704	NA	NA
KOEL-15-f-cam2-1	waterbuck	2015-08-03 22:39:00	2015	215	-18.87294197	34.45288467	NA	NA
KOEL-15-f-cam2-1	waterbuck	2015-08-03 22:49:00	2015	215	-18.87312317	34.45288086	NA	NA
KOEL-15-f-cam2-1	waterbuck	2015-08-03 22:59:00	2015	215	-18.87298393	34.45280075	NA	NA
KOEL-15-f-cam2-1	waterbuck	2015-08-03 23:09:00	2015	215	-18.87299538	34.45288086	NA	NA
KOEL-15-f-cam2-1	waterbuck	2015-08-03 23:19:00	2015	215	-18.87315941	34.45291519	NA	NA
KOEL-15-f-cam2-1	waterbuck	2015-08-03 23:29:00	2015	215	-18.87294769	34.45284271	NA	NA
KOEL-15-f-cam2-1	waterbuck	2015-08-03 23:39:00	2015	215	-18.87294006	34.45281982	NA	NA
KOEL-15-f-cam2-1	waterbuck	2015-08-03 23:49:00	2015	215	-18.87306023	34.4528656	NA	NA
KOEL-15-f-cam2-1	waterbuck	2015-08-03 23:59:00	2015	215	-18.87299347	34.45285416	NA	NA
KOEL-15-f-cam2-1	waterbuck	2015-08-04 00:09:00	2015	216	-18.87306023	34.45251846	NA	NA
KOEL-15-f-cam2-1	waterbuck	2015-08-04 00:20:00	2015	216	-18.87298393	34.45284653	NA	NA
KOEL-15-f-cam2-1	waterbuck	2015-08-04 00:29:00	2015	216	-18.87297249	34.4529953	NA	NA
KOEL-15-f-cam2-1	waterbuck	2015-08-04 00:40:00	2015	216	-18.87286377	34.4526329	NA	NA
KOEL-15-f-cam2-1	waterbuck	2015-08-04 00:50:00	2015	216	-18.87298775	34.45283508	NA	NA
KOEL-15-f-cam2-1	waterbuck	2015-08-04 00:59:00	2015	216	-18.87299156	34.45278549	NA	NA
KOEL-15-f-cam2-1	waterbuck	2015-08-04 01:09:00	2015	216	-18.87322617	34.45291519	NA	NA
KOEL-15-f-cam2-1	waterbuck	2015-08-04 01:20:00	2015	216	-18.87324333	34.45289612	NA	NA
KOEL-15-f-cam2-1	waterbuck	2015-08-04 01:30:00	2015	216	-18.87340355	34.45307922	NA	NA
KOEL-15-f-cam2-1	waterbuck	2015-08-04 01:39:00	2015	216	-18.8732605	34.45293427	NA	NA
KOEL-15-f-cam2-1	waterbuck	2015-08-04 01:49:00	2015	216	-18.87363434	34.45210648	NA	NA
KOEL-15-f-cam2-1	waterbuck	2015-08-04 01:59:00	2015	216	-18.87335205	34.45267487	NA	NA
KOEL-15-f-cam2-1	waterbuck	2015-08-04 02:10:00	2015	216	-18.87326813	34.45267105	NA	NA
KOEL-15-f-cam2-1	waterbuck	2015-08-04 02:19:00	2015	216	-18.87322044	34.45270538	NA	NA
KOEL-15-f-cam2-1	waterbuck	2015-08-04 02:29:00	2015	216	-18.87320709	34.45331573	NA	NA
KOEL-15-f-cam2-1	waterbuck	2015-08-04 02:40:00	2015	216	-18.87315178	34.45335388	NA	NA
KOEL-15-f-cam2-1	waterbuck	2015-08-04 02:49:00	2015	216	-18.87313271	34.45336914	NA	NA
KOEL-15-f-cam2-1	waterbuck	2015-08-04 02:59:00	2015	216	-18.87296486	34.45332718	NA	NA
KOEL-15-f-cam2-1	waterbuck	2015-08-04 03:10:00	2015	216	-18.87292862	34.45379257	NA	NA
KOEL-15-f-cam2-1	waterbuck	2015-08-04 03:20:00	2015	216	-18.87314796	34.45368576	NA	NA
KOEL-15-f-cam2-1	waterbuck	2015-08-04 03:29:00	2015	216	-18.8730793	34.45345688	NA	NA
KOEL-15-f-cam2-1	waterbuck	2015-08-04 03:39:00	2015	216	-18.87272835	34.45362854	NA	NA
KOEL-15-f-cam2-1	waterbuck	2015-08-04 03:49:00	2015	216	-18.87235832	34.4536972	NA	NA
KOEL-15-f-cam2-1	waterbuck	2015-08-04 03:59:00	2015	216	-18.87201309	34.45375061	NA	NA
KOEL-15-f-cam2-1	waterbuck	2015-08-04 04:10:00	2015	216	-18.87210083	34.45379639	NA	NA
KOEL-15-f-cam2-1	waterbuck	2015-08-04 04:19:00	2015	216	-18.87212372	34.45378113	NA	NA
KOEL-15-f-cam2-1	waterbuck	2015-08-04 04:30:00	2015	216	-18.87202835	34.45379639	NA	NA
KOEL-15-f-cam2-1	waterbuck	2015-08-04 04:40:00	2015	216	-18.87266731	34.45550537	NA	NA
KOEL-15-f-cam2-1	waterbuck	2015-08-04 04:50:00	2015	216	-18.87192154	34.45363235	NA	NA
KOEL-15-f-cam2-1	waterbuck	2015-08-04 05:00:00	2015	216	-18.87180519	34.45359421	NA	NA
KOEL-15-f-cam2-1	waterbuck	2015-08-04 05:09:00	2015	216	-18.8717804	34.45359421	NA	NA
KOEL-15-f-cam2-1	waterbuck	2015-08-04 05:19:00	2015	216	-18.87144089	34.45412064	NA	NA
KOEL-15-f-cam2-1	waterbuck	2015-08-04 05:29:00	2015	216	-18.87135506	34.45426559	NA	NA
KOEL-15-f-cam2-1	waterbuck	2015-08-04 05:40:00	2015	216	-18.87123871	34.45446777	NA	NA
KOEL-15-f-cam2-1	waterbuck	2015-08-04 05:49:00	2015	216	-18.87221718	34.4545517	NA	NA
KOEL-15-f-cam2-1	waterbuck	2015-08-04 05:59:00	2015	216	-18.87125587	34.45437622	NA	NA
KOEL-15-f-cam2-1	waterbuck	2015-08-04 06:10:00	2015	216	-18.87122726	34.45437241	NA	NA
KOEL-15-f-cam2-1	waterbuck	2015-08-04 06:20:00	2015	216	-18.8703289	34.45486832	NA	NA
KOEL-15-f-cam2-1	waterbuck	2015-08-04 06:30:00	2015	216	-18.87023544	34.45515823	NA	NA
KOEL-15-f-cam2-1	waterbuck	2015-08-04 06:39:00	2015	216	-18.87021255	34.45515823	NA	NA
KOEL-15-f-cam2-1	waterbuck	2015-08-04 06:49:00	2015	216	-18.87015533	34.4553299	NA	NA
KOEL-15-f-cam2-1	waterbuck	2015-08-04 06:59:00	2015	216	-18.87008095	34.45541763	NA	NA
KOEL-15-f-cam2-1	waterbuck	2015-08-04 07:09:00	2015	216	-18.87004852	34.45550156	NA	NA
KOEL-15-f-cam2-1	waterbuck	2015-08-04 07:19:00	2015	216	-18.87015533	34.45530319	NA	NA
KOEL-15-f-cam2-1	waterbuck	2015-08-04 07:29:00	2015	216	-18.87015915	34.45536041	NA	NA
KOEL-15-f-cam2-1	waterbuck	2015-08-04 07:39:00	2015	216	-18.87021637	34.45594406	NA	NA
KOEL-15-f-cam2-1	waterbuck	2015-08-04 07:49:00	2015	216	-18.87010384	34.45558167	NA	NA
KOEL-15-f-cam2-1	waterbuck	2015-08-04 08:00:00	2015	216	-18.8700676	34.4554863	NA	NA
KOEL-15-f-cam2-1	waterbuck	2015-08-04 08:09:00	2015	216	-18.87015152	34.45605469	NA	NA
KOEL-15-f-cam2-1	waterbuck	2015-08-04 08:19:00	2015	216	-18.87025261	34.45635986	NA	NA
KOEL-15-f-cam2-1	waterbuck	2015-08-04 08:29:00	2015	216	-18.87039185	34.4566803	NA	NA
KOEL-15-f-cam2-1	waterbuck	2015-08-04 08:39:00	2015	216	-18.87027931	34.45679092	NA	NA
KOEL-15-f-cam2-1	waterbuck	2015-08-04 08:49:00	2015	216	-18.87030411	34.45676804	NA	NA
KOEL-15-f-cam2-1	waterbuck	2015-08-04 08:59:00	2015	216	-18.8704071	34.45698547	NA	NA
KOEL-15-f-cam2-1	waterbuck	2015-08-04 09:10:00	2015	216	-18.87048721	34.4573288	NA	NA
KOEL-15-f-cam2-1	waterbuck	2015-08-04 09:19:00	2015	216	-18.87047958	34.45708847	NA	NA
KOEL-15-f-cam2-1	waterbuck	2015-08-04 09:30:00	2015	216	-18.87045479	34.45718384	NA	NA
KOEL-15-f-cam2-1	waterbuck	2015-08-04 09:39:00	2015	216	-18.87043571	34.4571991	NA	NA
KOEL-15-f-cam2-1	waterbuck	2015-08-04 09:50:00	2015	216	-18.87047577	34.45720291	NA	NA
KOEL-15-f-cam2-1	waterbuck	2015-08-04 10:00:00	2015	216	-18.87074089	34.45685196	NA	NA
KOEL-15-f-cam2-1	waterbuck	2015-08-04 10:10:00	2015	216	-18.87045288	34.45716858	NA	NA
KOEL-15-f-cam2-1	waterbuck	2015-08-04 10:20:00	2015	216	-18.870224	34.45735168	NA	NA
KOEL-15-f-cam2-1	waterbuck	2015-08-04 10:30:00	2015	216	-18.87042427	34.45718002	NA	NA
KOEL-15-f-cam2-1	waterbuck	2015-08-04 10:39:00	2015	216	-18.87024307	34.45731354	NA	NA
KOEL-15-f-cam2-1	waterbuck	2015-08-04 10:49:00	2015	216	-18.8704567	34.45720291	NA	NA
KOEL-15-f-cam2-1	waterbuck	2015-08-04 10:59:00	2015	216	-18.87011337	34.45734024	NA	NA
KOEL-15-f-cam2-1	waterbuck	2015-08-04 11:09:00	2015	216	-18.87017632	34.4573288	NA	NA
KOEL-15-f-cam2-1	waterbuck	2015-08-04 11:19:00	2015	216	-18.87047195	34.45724106	NA	NA
KOEL-15-f-cam2-1	waterbuck	2015-08-04 11:29:00	2015	216	-18.87098312	34.45721817	NA	NA
KOEL-15-f-cam2-1	waterbuck	2015-08-04 11:39:00	2015	216	-18.87144089	34.45710754	NA	NA
KOEL-15-f-cam2-1	waterbuck	2015-08-04 11:49:00	2015	216	-18.87150002	34.45717239	NA	NA
KOEL-15-f-cam2-1	waterbuck	2015-08-04 12:00:00	2015	216	-18.87192345	34.45698166	NA	NA
KOEL-15-f-cam2-1	waterbuck	2015-08-04 12:10:00	2015	216	-18.87248421	34.45684814	NA	NA
KOEL-15-f-cam2-1	waterbuck	2015-08-04 12:20:00	2015	216	-18.87244415	34.45674515	NA	NA
KOEL-15-f-cam2-1	waterbuck	2015-08-04 12:29:00	2015	216	-18.87231445	34.45662689	NA	NA
KOEL-15-f-cam2-1	waterbuck	2015-08-04 12:39:00	2015	216	-18.87216949	34.45694733	NA	NA
KOEL-15-f-cam2-1	waterbuck	2015-08-04 12:50:00	2015	216	-18.87227249	34.45704269	NA	NA
KOEL-15-f-cam2-1	waterbuck	2015-08-04 13:00:00	2015	216	-18.87164307	34.45729828	NA	NA
KOEL-15-f-cam2-1	waterbuck	2015-08-04 13:09:00	2015	216	-18.87138748	34.45682526	NA	NA
KOEL-15-f-cam2-1	waterbuck	2015-08-04 13:19:00	2015	216	-18.87125969	34.45687103	NA	NA
KOEL-15-f-cam2-1	waterbuck	2015-08-04 13:29:00	2015	216	-18.87164307	34.45571136	NA	NA
KOEL-15-f-cam2-1	waterbuck	2015-08-04 13:39:00	2015	216	-18.87196732	34.4553566	NA	NA
KOEL-15-f-cam2-1	waterbuck	2015-08-04 13:49:00	2015	216	-18.87208748	34.45508575	NA	NA
KOEL-15-f-cam2-1	waterbuck	2015-08-04 13:59:00	2015	216	-18.87216377	34.45518112	NA	NA
KOEL-15-f-cam2-1	waterbuck	2015-08-04 14:09:00	2015	216	-18.87213516	34.45518875	NA	NA
KOEL-15-f-cam2-1	waterbuck	2015-08-04 14:19:00	2015	216	-18.87225151	34.45511246	NA	NA
KOEL-15-f-cam2-1	waterbuck	2015-08-04 14:29:00	2015	216	-18.87252808	34.45465851	NA	NA
KOEL-15-f-cam2-1	waterbuck	2015-08-04 14:40:00	2015	216	-18.87252998	34.45459747	NA	NA
KOEL-15-f-cam2-1	waterbuck	2015-08-04 14:49:00	2015	216	-18.87265968	34.45450974	NA	NA
KOEL-15-f-cam2-1	waterbuck	2015-08-04 15:00:00	2015	216	-18.8725071	34.45458221	NA	NA
KOEL-15-f-cam2-1	waterbuck	2015-08-04 15:09:00	2015	216	-18.87251282	34.45458984	NA	NA
KOEL-15-f-cam2-1	waterbuck	2015-08-04 15:19:00	2015	216	-18.87271309	34.45460892	NA	NA
KOEL-15-f-cam2-1	waterbuck	2015-08-04 15:29:00	2015	216	-18.8725605	34.45465088	NA	NA
KOEL-15-f-cam2-1	waterbuck	2015-08-04 15:39:00	2015	216	-18.87245178	34.45456314	NA	NA
KOEL-15-f-cam2-1	waterbuck	2015-08-04 15:49:00	2015	216	-18.87248802	34.45459366	NA	NA
KOEL-15-f-cam2-1	waterbuck	2015-08-04 16:00:00	2015	216	-18.87240601	34.45459747	NA	NA
KOEL-15-f-cam2-1	waterbuck	2015-08-04 16:10:00	2015	216	-18.87250328	34.4545784	NA	NA
KOEL-15-f-cam2-1	waterbuck	2015-08-04 16:19:00	2015	216	-18.8728981	34.45500565	NA	NA
KOEL-15-f-cam2-1	waterbuck	2015-08-04 16:29:00	2015	216	-18.87253952	34.45464325	NA	NA
KOEL-15-f-cam2-1	waterbuck	2015-08-04 16:39:00	2015	216	-18.87250328	34.4545784	NA	NA
KOEL-15-f-cam2-1	waterbuck	2015-08-04 16:49:00	2015	216	-18.87295914	34.45448303	NA	NA
KOEL-15-f-cam2-1	waterbuck	2015-08-04 16:59:00	2015	216	-18.87248802	34.45458221	NA	NA
KOEL-15-f-cam2-1	waterbuck	2015-08-04 17:09:00	2015	216	-18.87248802	34.45459366	NA	NA
KOEL-15-f-cam2-1	waterbuck	2015-08-04 17:19:00	2015	216	-18.87263107	34.45424652	NA	NA
KOEL-15-f-cam2-1	waterbuck	2015-08-04 17:29:00	2015	216	-18.87251854	34.45501709	NA	NA
KOEL-15-f-cam2-1	waterbuck	2015-08-04 17:40:00	2015	216	-18.87234306	34.45494843	NA	NA
KOEL-15-f-cam2-1	waterbuck	2015-08-04 17:50:00	2015	216	-18.87225914	34.45508957	NA	NA
KOEL-15-f-cam2-1	waterbuck	2015-08-04 17:59:00	2015	216	-18.87242508	34.45452118	NA	NA
KOEL-15-f-cam2-1	waterbuck	2015-08-04 18:09:00	2015	216	-18.87286758	34.45404816	NA	NA
KOEL-15-f-cam2-1	waterbuck	2015-08-04 18:19:00	2015	216	-18.87309074	34.45383453	NA	NA
KOEL-15-f-cam2-1	waterbuck	2015-08-04 18:30:00	2015	216	-18.87288475	34.45386124	NA	NA
KOEL-15-f-cam2-1	waterbuck	2015-08-04 18:40:00	2015	216	-18.87327957	34.45336151	NA	NA
KOEL-15-f-cam2-1	waterbuck	2015-08-04 18:50:00	2015	216	-18.87556458	34.45181656	NA	NA
KOEL-15-f-cam2-1	waterbuck	2015-08-04 19:00:00	2015	216	-18.87283516	34.45351028	NA	NA
KOEL-15-f-cam2-1	waterbuck	2015-08-04 19:09:00	2015	216	-18.87315369	34.45347977	NA	NA
KOEL-15-f-cam2-1	waterbuck	2015-08-04 19:19:00	2015	216	-18.87303162	34.45340729	NA	NA
KOEL-15-f-cam2-1	waterbuck	2015-08-04 19:29:00	2015	216	-18.87291145	34.45328522	NA	NA
KOEL-15-f-cam2-1	waterbuck	2015-08-04 19:39:00	2015	216	-18.87300873	34.45306396	NA	NA
KOEL-15-f-cam2-1	waterbuck	2015-08-04 19:50:00	2015	216	-18.87322807	34.45323563	NA	NA
KOEL-15-f-cam2-1	waterbuck	2015-08-04 20:00:00	2015	216	-18.87298775	34.45334244	NA	NA
KOEL-15-f-cam2-1	waterbuck	2015-08-04 20:09:00	2015	216	-18.87298775	34.45339584	NA	NA
KOEL-15-f-cam2-1	waterbuck	2015-08-04 20:20:00	2015	216	-18.87301254	34.45334244	NA	NA
KOEL-15-f-cam2-1	waterbuck	2015-08-04 20:29:00	2015	216	-18.87319565	34.45320892	NA	NA
KOEL-15-f-cam2-1	waterbuck	2015-08-04 20:39:00	2015	216	-18.87290382	34.45326614	NA	NA
KOEL-15-f-cam2-1	waterbuck	2015-08-04 20:49:00	2015	216	-18.87298775	34.45338821	NA	NA
KOEL-15-f-cam2-1	waterbuck	2015-08-04 21:00:00	2015	216	-18.87296867	34.45336533	NA	NA
KOEL-15-f-cam2-1	waterbuck	2015-08-04 21:09:00	2015	216	-18.87299538	34.45325089	NA	NA
KOEL-15-f-cam2-1	waterbuck	2015-08-04 21:19:00	2015	216	-18.87298203	34.45333481	NA	NA
KOEL-15-f-cam2-1	waterbuck	2015-08-04 21:29:00	2015	216	-18.87347984	34.45298767	NA	NA
KOEL-15-f-cam2-1	waterbuck	2015-08-04 21:40:00	2015	216	-18.87306023	34.45278549	NA	NA
KOEL-15-f-cam2-1	waterbuck	2015-08-04 21:49:00	2015	216	-18.87190056	34.45459747	NA	NA
KOEL-15-f-cam2-1	waterbuck	2015-08-04 22:00:00	2015	216	-18.87283325	34.45330811	NA	NA
KOEL-15-f-cam2-1	waterbuck	2015-08-04 22:10:00	2015	216	-18.87163162	34.45475769	NA	NA
KOEL-15-f-cam2-1	waterbuck	2015-08-04 22:20:00	2015	216	-18.87267113	34.45310974	NA	NA
KOEL-15-f-cam2-1	waterbuck	2015-08-04 22:29:00	2015	216	-18.87264824	34.45309067	NA	NA
KOEL-15-f-cam2-1	waterbuck	2015-08-04 22:39:00	2015	216	-18.87269211	34.45311356	NA	NA
KOEL-15-f-cam2-1	waterbuck	2015-08-04 22:49:00	2015	216	-18.87252808	34.45325851	NA	NA
KOEL-15-f-cam2-1	waterbuck	2015-08-04 22:59:00	2015	216	-18.87257957	34.45319366	NA	NA
KOEL-15-f-cam2-1	waterbuck	2015-08-04 23:09:00	2015	216	-18.8725605	34.45320511	NA	NA
KOEL-15-f-cam2-1	waterbuck	2015-08-04 23:19:00	2015	216	-18.87254333	34.4533577	NA	NA
KOEL-15-f-cam2-1	waterbuck	2015-08-04 23:29:00	2015	216	-18.87258339	34.4531517	NA	NA
KOEL-15-f-cam2-1	waterbuck	2015-08-04 23:39:00	2015	216	-18.87256432	34.45356369	NA	NA
KOEL-15-f-cam2-1	waterbuck	2015-08-04 23:49:00	2015	216	-18.87258148	34.45327377	NA	NA
KOEL-15-f-cam2-1	waterbuck	2015-08-04 23:59:00	2015	216	-18.87254906	34.45350647	NA	NA
KOEL-15-f-cam2-1	waterbuck	2015-08-05 00:09:00	2015	217	-18.87262726	34.45339966	NA	NA
KOEL-15-f-cam2-1	waterbuck	2015-08-05 00:20:00	2015	217	-18.87290573	34.45360565	NA	NA
KOEL-15-f-cam2-1	waterbuck	2015-08-05 00:30:00	2015	217	-18.87256432	34.45320892	NA	NA
KOEL-15-f-cam2-1	waterbuck	2015-08-05 00:39:00	2015	217	-18.87262344	34.45312119	NA	NA
KOEL-15-f-cam2-1	waterbuck	2015-08-05 00:49:00	2015	217	-18.87249184	34.45314789	NA	NA
KOEL-15-f-cam2-1	waterbuck	2015-08-05 00:59:00	2015	217	-18.87256622	34.45319748	NA	NA
KOEL-15-f-cam2-1	waterbuck	2015-08-05 01:09:00	2015	217	-18.87265587	34.45314407	NA	NA
KOEL-15-f-cam2-1	waterbuck	2015-08-05 01:20:00	2015	217	-18.87256813	34.45316696	NA	NA
KOEL-15-f-cam2-1	waterbuck	2015-08-05 01:29:00	2015	217	-18.87255669	34.45318222	NA	NA
KOEL-15-f-cam2-1	waterbuck	2015-08-05 01:39:00	2015	217	-18.87248802	34.45329666	NA	NA
KOEL-15-f-cam2-1	waterbuck	2015-08-05 01:49:00	2015	217	-18.87231064	34.45352173	NA	NA
KOEL-15-f-cam2-1	waterbuck	2015-08-05 02:00:00	2015	217	-18.87240982	34.45325851	NA	NA
KOEL-15-f-cam2-1	waterbuck	2015-08-05 02:09:00	2015	217	-18.87231445	34.45435715	NA	NA
KOEL-15-f-cam2-1	waterbuck	2015-08-05 02:19:00	2015	217	-18.87195587	34.45610428	NA	NA
KOEL-15-f-cam2-1	waterbuck	2015-08-05 02:29:00	2015	217	-18.87129402	34.45539474	NA	NA
KOEL-15-f-cam2-1	waterbuck	2015-08-05 02:40:00	2015	217	-18.87156868	34.45711136	NA	NA
KOEL-15-f-cam2-1	waterbuck	2015-08-05 02:49:00	2015	217	-18.87162399	34.45814514	NA	NA
KOEL-15-f-cam2-1	waterbuck	2015-08-05 02:59:00	2015	217	-18.87169647	34.45823669	NA	NA
KOEL-15-f-cam2-1	waterbuck	2015-08-05 03:09:00	2015	217	-18.87149048	34.45841599	NA	NA
KOEL-15-f-cam2-1	waterbuck	2015-08-05 03:19:00	2015	217	-18.87135124	34.45852661	NA	NA
KOEL-15-f-cam2-1	waterbuck	2015-08-05 03:30:00	2015	217	-18.87147522	34.45884323	NA	NA
KOEL-15-f-cam2-1	waterbuck	2015-08-05 03:40:00	2015	217	-18.87195206	34.45775223	NA	NA
KOEL-15-f-cam2-1	waterbuck	2015-08-05 03:49:00	2015	217	-18.87112617	34.45899582	NA	NA
KOEL-15-f-cam2-1	waterbuck	2015-08-05 04:05:00	2015	217	-18.87141037	34.45922852	NA	NA
KOEL-15-f-cam2-1	waterbuck	2015-08-05 04:10:00	2015	217	-18.87098694	34.4592514	NA	NA
KOEL-15-f-cam2-1	waterbuck	2015-08-05 04:15:00	2015	217	-18.87104416	34.45947266	NA	NA
KOEL-15-f-cam2-1	waterbuck	2015-08-05 04:20:00	2015	217	-18.87112808	34.45948029	NA	NA
KOEL-15-f-cam2-1	waterbuck	2015-08-05 04:25:00	2015	217	-18.8711586	34.45938492	NA	NA
KOEL-15-f-cam2-1	waterbuck	2015-08-05 04:39:00	2015	217	-18.87119293	34.4593544	NA	NA
KOEL-15-f-cam2-1	waterbuck	2015-08-05 04:49:00	2015	217	-18.87099648	34.45925903	NA	NA
KOEL-15-f-cam2-1	waterbuck	2015-08-05 04:59:00	2015	217	-18.87122536	34.45939255	NA	NA
KOEL-15-f-cam2-1	waterbuck	2015-08-05 05:09:00	2015	217	-18.87142754	34.45947266	NA	NA
KOEL-15-f-cam2-1	waterbuck	2015-08-05 05:15:00	2015	217	-18.87116432	34.45942307	NA	NA
KOEL-15-f-cam2-1	waterbuck	2015-08-05 05:20:00	2015	217	-18.87078476	34.45940018	NA	NA
KOEL-15-f-cam2-1	waterbuck	2015-08-05 05:25:00	2015	217	-18.87067604	34.45955276	NA	NA
KOEL-15-f-cam2-1	waterbuck	2015-08-05 05:30:00	2015	217	-18.87085915	34.45965195	NA	NA
KOEL-15-f-cam2-1	waterbuck	2015-08-05 05:35:00	2015	217	-18.87085152	34.45968246	NA	NA
KOEL-15-f-cam2-1	waterbuck	2015-08-05 05:40:00	2015	217	-18.87018967	34.45941925	NA	NA
KOEL-15-f-cam2-1	waterbuck	2015-08-05 05:45:00	2015	217	-18.87078667	34.4597702	NA	NA
KOEL-15-f-cam2-1	waterbuck	2015-08-05 05:50:00	2015	217	-18.87061882	34.45978546	NA	NA
KOEL-15-f-cam2-1	waterbuck	2015-08-05 05:55:00	2015	217	-18.87083435	34.45987701	NA	NA
KOEL-15-f-cam2-1	waterbuck	2015-08-05 06:00:00	2015	217	-18.87073708	34.4598732	NA	NA
KOEL-15-f-cam2-1	waterbuck	2015-08-05 06:10:00	2015	217	-18.87084389	34.45968246	NA	NA
KOEL-15-f-cam2-1	waterbuck	2015-08-05 06:19:00	2015	217	-18.87092781	34.45964813	NA	NA
KOEL-15-f-cam2-1	waterbuck	2015-08-05 06:29:00	2015	217	-18.87069893	34.45959854	NA	NA
KOEL-15-f-cam2-1	waterbuck	2015-08-05 06:39:00	2015	217	-18.87070465	34.45962143	NA	NA
KOEL-15-f-cam2-1	waterbuck	2015-08-05 06:49:00	2015	217	-18.87078285	34.45963287	NA	NA
KOEL-15-f-cam2-1	waterbuck	2015-08-05 07:00:00	2015	217	-18.87054443	34.45950317	NA	NA
KOEL-15-f-cam2-1	waterbuck	2015-08-05 07:09:00	2015	217	-18.87099457	34.45956039	NA	NA
KOEL-15-f-cam2-1	waterbuck	2015-08-05 07:14:00	2015	217	-18.87061691	34.45954895	NA	NA
KOEL-15-f-cam2-1	waterbuck	2015-08-05 07:19:00	2015	217	-18.87059593	34.45955658	NA	NA
KOEL-15-f-cam2-1	waterbuck	2015-08-05 07:24:00	2015	217	-18.87039185	34.45950317	NA	NA
KOEL-15-f-cam2-1	waterbuck	2015-08-05 07:29:00	2015	217	-18.8702755	34.4594574	NA	NA
KOEL-15-f-cam2-1	waterbuck	2015-08-05 07:34:00	2015	217	-18.87019157	34.45948792	NA	NA
KOEL-15-f-cam2-1	waterbuck	2015-08-05 07:39:00	2015	217	-18.87010956	34.45940781	NA	NA
KOEL-15-f-cam2-1	waterbuck	2015-08-05 07:44:00	2015	217	-18.87016678	34.45956802	NA	NA
KOEL-15-f-cam2-1	waterbuck	2015-08-05 07:49:00	2015	217	-18.87010574	34.45970535	NA	NA
KOEL-15-f-cam2-1	waterbuck	2015-08-05 07:55:00	2015	217	-18.87004852	34.45968246	NA	NA
KOEL-15-f-cam2-1	waterbuck	2015-08-05 08:00:00	2015	217	-18.87014961	34.45950699	NA	NA
KOEL-15-f-cam2-1	waterbuck	2015-08-05 08:05:00	2015	217	-18.87011528	34.45937729	NA	NA
KOEL-15-f-cam2-1	waterbuck	2015-08-05 08:10:00	2015	217	-18.86997032	34.45948029	NA	NA
KOEL-15-f-cam2-1	waterbuck	2015-08-05 08:15:00	2015	217	-18.87007523	34.45948029	NA	NA
KOEL-15-f-cam2-1	waterbuck	2015-08-05 08:20:00	2015	217	-18.86999512	34.4594574	NA	NA
KOEL-15-f-cam2-1	waterbuck	2015-08-05 08:27:00	2015	217	-18.86985588	34.45951843	NA	NA
KOEL-15-f-cam2-1	waterbuck	2015-08-05 08:32:00	2015	217	-18.86987686	34.45939636	NA	NA
KOEL-15-f-cam2-1	waterbuck	2015-08-05 08:37:00	2015	217	-18.86968803	34.45944977	NA	NA
KOEL-15-f-cam2-1	waterbuck	2015-08-05 08:42:00	2015	217	-18.8700695	34.45975494	NA	NA
KOEL-15-f-cam2-1	waterbuck	2015-08-05 08:47:00	2015	217	-18.87014389	34.45970535	NA	NA
KOEL-15-f-cam2-1	waterbuck	2015-08-05 08:52:00	2015	217	-18.87022018	34.4597435	NA	NA
KOEL-15-f-cam2-1	waterbuck	2015-08-05 08:57:00	2015	217	-18.87041283	34.45980835	NA	NA
KOEL-15-f-cam2-1	waterbuck	2015-08-05 09:03:00	2015	217	-18.87041664	34.45973206	NA	NA
KOEL-15-f-cam2-1	waterbuck	2015-08-05 09:08:00	2015	217	-18.87044334	34.4597435	NA	NA
KOEL-15-f-cam2-1	waterbuck	2015-08-05 09:13:00	2015	217	-18.8704052	34.45973969	NA	NA
KOEL-15-f-cam2-1	waterbuck	2015-08-05 09:18:00	2015	217	-18.87042046	34.45987701	NA	NA
KOEL-15-f-cam2-1	waterbuck	2015-08-05 09:29:00	2015	217	-18.87049866	34.4600029	NA	NA
KOEL-15-f-cam2-1	waterbuck	2015-08-05 09:39:00	2015	217	-18.87052155	34.45984268	NA	NA
KOEL-15-f-cam2-1	waterbuck	2015-08-05 09:48:00	2015	217	-18.87043953	34.45989609	NA	NA
KOEL-15-f-cam2-1	waterbuck	2015-08-05 09:59:00	2015	217	-18.86993217	34.45881653	NA	NA
KOEL-15-f-cam2-1	waterbuck	2015-08-05 10:10:00	2015	217	-18.87072182	34.45998764	NA	NA
KOEL-15-f-cam2-1	waterbuck	2015-08-05 10:19:00	2015	217	-18.87046432	34.45985031	NA	NA
KOEL-15-f-cam2-1	waterbuck	2015-08-05 10:29:00	2015	217	-18.87083626	34.45999527	NA	NA
KOEL-15-f-cam2-1	waterbuck	2015-08-05 10:40:00	2015	217	-18.87052155	34.45991898	NA	NA
KOEL-15-f-cam2-1	waterbuck	2015-08-05 10:45:00	2015	217	-18.8704834	34.45989609	NA	NA
KOEL-15-f-cam2-1	waterbuck	2015-08-05 10:50:00	2015	217	-18.87040329	34.46007919	NA	NA
KOEL-15-f-cam2-1	waterbuck	2015-08-05 10:55:00	2015	217	-18.87080956	34.46008682	NA	NA
KOEL-15-f-cam2-1	waterbuck	2015-08-05 11:01:00	2015	217	-18.87167549	34.45850754	NA	NA
KOEL-15-f-cam2-1	waterbuck	2015-08-05 11:06:00	2015	217	-18.8712101	34.45892334	NA	NA
KOEL-15-f-cam2-1	waterbuck	2015-08-05 11:11:00	2015	217	-18.87130737	34.4590416	NA	NA
KOEL-15-f-cam2-1	waterbuck	2015-08-05 11:16:00	2015	217	-18.87140274	34.45897293	NA	NA
KOEL-15-f-cam2-1	waterbuck	2015-08-05 11:21:00	2015	217	-18.87135506	34.45907593	NA	NA
KOEL-15-f-cam2-1	waterbuck	2015-08-05 11:26:00	2015	217	-18.87136078	34.45906448	NA	NA
KOEL-15-f-cam2-1	waterbuck	2015-08-05 11:31:00	2015	217	-18.87146759	34.45915604	NA	NA
KOEL-15-f-cam2-1	waterbuck	2015-08-05 11:36:00	2015	217	-18.87140656	34.45920563	NA	NA
KOEL-15-f-cam2-1	waterbuck	2015-08-05 11:42:00	2015	217	-18.87128067	34.45950317	NA	NA
KOEL-15-f-cam2-1	waterbuck	2015-08-05 11:47:00	2015	217	-18.87145233	34.45910263	NA	NA
KOEL-15-f-cam2-1	waterbuck	2015-08-05 11:52:00	2015	217	-18.87138748	34.45911789	NA	NA
KOEL-15-f-cam2-1	waterbuck	2015-08-05 11:57:00	2015	217	-18.87159538	34.45914459	NA	NA
KOEL-15-f-cam2-1	waterbuck	2015-08-05 12:05:00	2015	217	-18.87194061	34.45849228	NA	NA
KOEL-15-f-cam2-1	waterbuck	2015-08-05 12:10:00	2015	217	-18.87173271	34.45834732	NA	NA
KOEL-15-f-cam2-1	waterbuck	2015-08-05 12:15:00	2015	217	-18.87162399	34.45861816	NA	NA
KOEL-15-f-cam2-1	waterbuck	2015-08-05 12:20:00	2015	217	-18.87158394	34.45858383	NA	NA
KOEL-15-f-cam2-1	waterbuck	2015-08-05 12:25:00	2015	217	-18.87141609	34.45861816	NA	NA
KOEL-15-f-cam2-1	waterbuck	2015-08-05 12:30:00	2015	217	-18.87145996	34.45882797	NA	NA
KOEL-15-f-cam2-1	waterbuck	2015-08-05 12:35:00	2015	217	-18.87126732	34.45898056	NA	NA
KOEL-15-f-cam2-1	waterbuck	2015-08-05 12:40:00	2015	217	-18.8712368	34.45883942	NA	NA
KOEL-15-f-cam2-1	waterbuck	2015-08-05 12:45:00	2015	217	-18.87130356	34.4588623	NA	NA
KOEL-15-f-cam2-1	waterbuck	2015-08-05 12:51:00	2015	217	-18.8712883	34.45899582	NA	NA
KOEL-15-f-cam2-1	waterbuck	2015-08-05 12:56:00	2015	217	-18.87153244	34.4589119	NA	NA
KOEL-15-f-cam2-1	waterbuck	2015-08-05 13:01:00	2015	217	-18.87139511	34.45885468	NA	NA
KOEL-15-f-cam2-1	waterbuck	2015-08-05 13:06:00	2015	217	-18.87143135	34.45885849	NA	NA
KOEL-15-f-cam2-1	waterbuck	2015-08-05 13:11:00	2015	217	-18.8708992	34.45891571	NA	NA
KOEL-15-f-cam2-1	waterbuck	2015-08-05 13:16:00	2015	217	-18.87116051	34.4587326	NA	NA
KOEL-15-f-cam2-1	waterbuck	2015-08-05 13:21:00	2015	217	-18.87112808	34.45872879	NA	NA
KOEL-15-f-cam2-1	waterbuck	2015-08-05 13:26:00	2015	217	-18.8711319	34.45875549	NA	NA
KOEL-15-f-cam2-1	waterbuck	2015-08-05 13:32:00	2015	217	-18.8710804	34.45899963	NA	NA
KOEL-15-f-cam2-1	waterbuck	2015-08-05 13:37:00	2015	217	-18.87109947	34.45905304	NA	NA
KOEL-15-f-cam2-1	waterbuck	2015-08-05 13:42:00	2015	217	-18.87114906	34.45917511	NA	NA
KOEL-15-f-cam2-1	waterbuck	2015-08-05 13:47:00	2015	217	-18.87120438	34.4588623	NA	NA
KOEL-15-f-cam2-1	waterbuck	2015-08-05 13:52:00	2015	217	-18.87117195	34.45888138	NA	NA
KOEL-15-f-cam2-1	waterbuck	2015-08-05 13:57:00	2015	217	-18.87035561	34.46014404	NA	NA
KOEL-15-f-cam2-1	waterbuck	2015-08-05 14:04:00	2015	217	-18.87117386	34.45887375	NA	NA
KOEL-15-f-cam2-1	waterbuck	2015-08-05 14:10:00	2015	217	-18.87109756	34.45896912	NA	NA
KOEL-15-f-cam2-1	waterbuck	2015-08-05 14:20:00	2015	217	-18.87119293	34.45887375	NA	NA
KOEL-15-f-cam2-1	waterbuck	2015-08-05 14:29:00	2015	217	-18.87123871	34.45883179	NA	NA
KOEL-15-f-cam2-1	waterbuck	2015-08-05 14:39:00	2015	217	-18.87122726	34.4588089	NA	NA
KOEL-15-f-cam2-1	waterbuck	2015-08-05 14:49:00	2015	217	-18.87116432	34.4589119	NA	NA
KOEL-15-f-cam2-1	waterbuck	2015-08-05 14:59:00	2015	217	-18.87115288	34.45890808	NA	NA
KOEL-15-f-cam2-1	waterbuck	2015-08-05 15:09:00	2015	217	-18.87108803	34.45905685	NA	NA
KOEL-15-f-cam2-1	waterbuck	2015-08-05 15:19:00	2015	217	-18.87117195	34.45888138	NA	NA
KOEL-15-f-cam2-1	waterbuck	2015-08-05 15:29:00	2015	217	-18.87120438	34.45905304	NA	NA
KOEL-15-f-cam2-1	waterbuck	2015-08-05 15:39:00	2015	217	-18.87119675	34.45887756	NA	NA
KOEL-15-f-cam2-1	waterbuck	2015-08-05 15:49:00	2015	217	-18.87115669	34.45871353	NA	NA
KOEL-15-f-cam2-1	waterbuck	2015-08-05 15:59:00	2015	217	-18.87095833	34.4585228	NA	NA
KOEL-15-f-cam2-1	waterbuck	2015-08-05 16:10:00	2015	217	-18.86996841	34.45851898	NA	NA
KOEL-15-f-cam2-1	waterbuck	2015-08-05 16:30:00	2015	217	-18.87117195	34.45890427	NA	NA
KOEL-15-f-cam2-1	waterbuck	2015-08-05 16:39:00	2015	217	-18.87135887	34.45915604	NA	NA
KOEL-15-f-cam2-1	waterbuck	2015-08-05 16:49:00	2015	217	-18.8712883	34.45883179	NA	NA
KOEL-15-f-cam2-1	waterbuck	2015-08-05 16:59:00	2015	217	-18.87125587	34.45885849	NA	NA
KOEL-15-f-cam2-1	waterbuck	2015-08-05 17:08:00	2015	217	-18.87119865	34.4586525	NA	NA
KOEL-15-f-cam2-1	waterbuck	2015-08-05 17:18:00	2015	217	-18.87110329	34.45871735	NA	NA
KOEL-15-f-cam2-1	waterbuck	2015-08-05 17:23:00	2015	217	-18.87092209	34.45849609	NA	NA
KOEL-15-f-cam2-1	waterbuck	2015-08-05 17:28:00	2015	217	-18.87084389	34.45853043	NA	NA
KOEL-15-f-cam2-1	waterbuck	2015-08-05 17:33:00	2015	217	-18.87076759	34.45851517	NA	NA
KOEL-15-f-cam2-1	waterbuck	2015-08-05 17:38:00	2015	217	-18.87089348	34.45856094	NA	NA
KOEL-15-f-cam2-1	waterbuck	2015-08-05 17:44:00	2015	217	-18.87093925	34.45855331	NA	NA
KOEL-15-f-cam2-1	waterbuck	2015-08-05 17:49:00	2015	217	-18.87088394	34.45849228	NA	NA
KOEL-15-f-cam2-1	waterbuck	2015-08-05 17:54:00	2015	217	-18.87092972	34.45840073	NA	NA
KOEL-15-f-cam2-1	waterbuck	2015-08-05 17:59:00	2015	217	-18.8710041	34.45833206	NA	NA
KOEL-15-f-cam2-1	waterbuck	2015-08-05 18:04:00	2015	217	-18.87116814	34.45824051	NA	NA
KOEL-15-f-cam2-1	waterbuck	2015-08-05 18:09:00	2015	217	-18.87093735	34.4582901	NA	NA
KOEL-15-f-cam2-1	waterbuck	2015-08-05 18:14:00	2015	217	-18.87106705	34.45828247	NA	NA
KOEL-15-f-cam2-1	waterbuck	2015-08-05 18:19:00	2015	217	-18.87088585	34.45838547	NA	NA
KOEL-15-f-cam2-1	waterbuck	2015-08-05 18:24:00	2015	217	-18.87078094	34.45848083	NA	NA
KOEL-15-f-cam2-1	waterbuck	2015-08-05 18:29:00	2015	217	-18.87098122	34.45847321	NA	NA
KOEL-15-f-cam2-1	waterbuck	2015-08-05 18:34:00	2015	217	-18.87107658	34.45848846	NA	NA
KOEL-15-f-cam2-1	waterbuck	2015-08-05 18:39:00	2015	217	-18.87105942	34.45846558	NA	NA
KOEL-15-f-cam2-1	waterbuck	2015-08-05 18:49:00	2015	217	-18.87098312	34.4584198	NA	NA
KOEL-15-f-cam2-1	waterbuck	2015-08-05 18:59:00	2015	217	-18.87088776	34.45869064	NA	NA
KOEL-15-f-cam2-1	waterbuck	2015-08-05 19:09:00	2015	217	-18.87102509	34.45856476	NA	NA
KOEL-15-f-cam2-1	waterbuck	2015-08-05 19:19:00	2015	217	-18.87093544	34.45858383	NA	NA
KOEL-15-f-cam2-1	waterbuck	2015-08-05 19:29:00	2015	217	-18.87108421	34.45840836	NA	NA
KOEL-15-f-cam2-1	waterbuck	2015-08-05 19:39:00	2015	217	-18.87127113	34.4581604	NA	NA
KOEL-15-f-cam2-1	waterbuck	2015-08-05 19:50:00	2015	217	-18.87098694	34.45840836	NA	NA
KOEL-15-f-cam2-1	waterbuck	2015-08-05 19:59:00	2015	217	-18.87092018	34.45832062	NA	NA
KOEL-15-f-cam2-1	waterbuck	2015-08-05 20:09:00	2015	217	-18.87095261	34.45833969	NA	NA
KOEL-15-f-cam2-1	waterbuck	2015-08-05 20:19:00	2015	217	-18.87097931	34.45835876	NA	NA
KOEL-15-f-cam2-1	waterbuck	2015-08-05 20:29:00	2015	217	-18.87097931	34.45820618	NA	NA
KOEL-15-f-cam2-1	waterbuck	2015-08-05 20:39:00	2015	217	-18.87110329	34.45836639	NA	NA
KOEL-15-f-cam2-1	waterbuck	2015-08-05 20:49:00	2015	217	-18.87099648	34.45821381	NA	NA
KOEL-15-f-cam2-1	waterbuck	2015-08-05 20:55:00	2015	217	-18.87096405	34.45833206	NA	NA
KOEL-15-f-cam2-1	waterbuck	2015-08-05 21:00:00	2015	217	-18.87095642	34.45836258	NA	NA
KOEL-15-f-cam2-1	waterbuck	2015-08-05 21:05:00	2015	217	-18.87099838	34.45836639	NA	NA
KOEL-15-f-cam2-1	waterbuck	2015-08-05 21:10:00	2015	217	-18.87096405	34.45835876	NA	NA
KOEL-15-f-cam2-1	waterbuck	2015-08-05 21:15:00	2015	217	-18.87093925	34.45825958	NA	NA
KOEL-15-f-cam2-1	waterbuck	2015-08-05 21:20:00	2015	217	-18.87125206	34.45825577	NA	NA
KOEL-15-f-cam2-1	waterbuck	2015-08-05 21:25:00	2015	217	-18.87107658	34.4583168	NA	NA
KOEL-15-f-cam2-1	waterbuck	2015-08-05 21:30:00	2015	217	-18.87101936	34.45827866	NA	NA
KOEL-15-f-cam2-1	waterbuck	2015-08-05 21:35:00	2015	217	-18.87100029	34.45838165	NA	NA
KOEL-15-f-cam2-1	waterbuck	2015-08-05 21:40:00	2015	217	-18.87096977	34.4584465	NA	NA
KOEL-15-f-cam2-1	waterbuck	2015-08-05 21:46:00	2015	217	-18.87115669	34.45833206	NA	NA
KOEL-15-f-cam2-1	waterbuck	2015-08-05 21:51:00	2015	217	-18.87101746	34.45835495	NA	NA
KOEL-15-f-cam2-1	waterbuck	2015-08-05 21:56:00	2015	217	-18.87104034	34.45832443	NA	NA
KOEL-15-f-cam2-1	waterbuck	2015-08-05 22:01:00	2015	217	-18.87112427	34.45859909	NA	NA
KOEL-15-f-cam2-1	waterbuck	2015-08-05 22:09:00	2015	217	-18.87104416	34.4581337	NA	NA
KOEL-15-f-cam2-1	waterbuck	2015-08-05 22:19:00	2015	217	-18.87147331	34.45775986	NA	NA
KOEL-15-f-cam2-1	waterbuck	2015-08-05 22:29:00	2015	217	-18.87163925	34.45795059	NA	NA
KOEL-15-f-cam2-1	waterbuck	2015-08-05 22:39:00	2015	217	-18.87125015	34.45876312	NA	NA
KOEL-15-f-cam2-1	waterbuck	2015-08-05 22:50:00	2015	217	-18.87166023	34.45882416	NA	NA
KOEL-15-f-cam2-1	waterbuck	2015-08-05 23:00:00	2015	217	-18.87176323	34.46012878	NA	NA
KOEL-15-f-cam2-1	waterbuck	2015-08-05 23:10:00	2015	217	-18.87101746	34.45832825	NA	NA
KOEL-15-f-cam2-1	waterbuck	2015-08-05 23:19:00	2015	217	-18.87103271	34.45807266	NA	NA
KOEL-15-f-cam2-1	waterbuck	2015-08-05 23:29:00	2015	217	-18.87104225	34.45814514	NA	NA
KOEL-15-f-cam2-1	waterbuck	2015-08-05 23:40:00	2015	217	-18.87107849	34.45819092	NA	NA
KOEL-15-f-cam2-1	waterbuck	2015-08-05 23:49:00	2015	217	-18.87102318	34.45811844	NA	NA
KOEL-15-f-cam2-1	waterbuck	2015-08-06 00:10:00	2015	218	-18.87104797	34.45808029	NA	NA
KOEL-15-f-cam2-1	waterbuck	2015-08-06 00:19:00	2015	218	-18.8710289	34.45811081	NA	NA
KOEL-15-f-cam2-1	waterbuck	2015-08-06 00:29:00	2015	218	-18.87136078	34.45806503	NA	NA
KOEL-15-f-cam2-1	waterbuck	2015-08-06 00:39:00	2015	218	-18.87106514	34.45814896	NA	NA
KOEL-15-f-cam2-1	waterbuck	2015-08-06 00:49:00	2015	218	-18.87102127	34.4580307	NA	NA
KOEL-15-f-cam2-1	waterbuck	2015-08-06 00:59:00	2015	218	-18.87107086	34.45814133	NA	NA
KOEL-15-f-cam2-1	waterbuck	2015-08-06 01:09:00	2015	218	-18.87108421	34.45823288	NA	NA
KOEL-15-f-cam2-1	waterbuck	2015-08-06 01:19:00	2015	218	-18.8711853	34.4582901	NA	NA
KOEL-15-f-cam2-1	waterbuck	2015-08-06 01:30:00	2015	218	-18.87114334	34.45781708	NA	NA
KOEL-15-f-cam2-1	waterbuck	2015-08-06 01:39:00	2015	218	-18.87107849	34.45814133	NA	NA
KOEL-15-f-cam2-1	waterbuck	2015-08-06 01:49:00	2015	218	-18.87100792	34.45792389	NA	NA
KOEL-15-f-cam2-1	waterbuck	2015-08-06 01:59:00	2015	218	-18.87108231	34.4581604	NA	NA
KOEL-15-f-cam2-1	waterbuck	2015-08-06 02:09:00	2015	218	-18.87095261	34.4577713	NA	NA
KOEL-15-f-cam2-1	waterbuck	2015-08-06 02:19:00	2015	218	-18.87106705	34.45824814	NA	NA
KOEL-15-f-cam2-1	waterbuck	2015-08-06 02:24:00	2015	218	-18.87100983	34.45840073	NA	NA
KOEL-15-f-cam2-1	waterbuck	2015-08-06 02:29:00	2015	218	-18.87101936	34.45842743	NA	NA
KOEL-15-f-cam2-1	waterbuck	2015-08-06 02:34:00	2015	218	-18.87100792	34.45836639	NA	NA
KOEL-15-f-cam2-1	waterbuck	2015-08-06 02:39:00	2015	218	-18.87100983	34.45834351	NA	NA
KOEL-15-f-cam2-1	waterbuck	2015-08-06 02:45:00	2015	218	-18.87092018	34.45858002	NA	NA
KOEL-15-f-cam2-1	waterbuck	2015-08-06 02:50:00	2015	218	-18.87092018	34.45874023	NA	NA
KOEL-15-f-cam2-1	waterbuck	2015-08-06 02:55:00	2015	218	-18.87076759	34.45853424	NA	NA
KOEL-15-f-cam2-1	waterbuck	2015-08-06 03:00:00	2015	218	-18.87078094	34.45850754	NA	NA
KOEL-15-f-cam2-1	waterbuck	2015-08-06 03:06:00	2015	218	-18.87073135	34.45834351	NA	NA
KOEL-15-f-cam2-1	waterbuck	2015-08-06 03:11:00	2015	218	-18.87078094	34.4583931	NA	NA
KOEL-15-f-cam2-1	waterbuck	2015-08-06 03:18:00	2015	218	-18.87076187	34.4583931	NA	NA
KOEL-15-f-cam2-1	waterbuck	2015-08-06 03:24:00	2015	218	-18.87064743	34.4582901	NA	NA
KOEL-15-f-cam2-1	waterbuck	2015-08-06 03:29:00	2015	218	-18.87066841	34.45848465	NA	NA
KOEL-15-f-cam2-1	waterbuck	2015-08-06 03:35:00	2015	218	-18.87070084	34.45806122	NA	NA
KOEL-15-f-cam2-1	waterbuck	2015-08-06 05:15:00	2015	218	-18.87095642	34.45849609	NA	NA
KOEL-15-f-cam2-1	waterbuck	2015-08-06 05:35:00	2015	218	-18.87098312	34.45888138	NA	NA
KOEL-15-f-cam2-1	waterbuck	2015-08-06 05:40:00	2015	218	-18.87083244	34.45893478	NA	NA
KOEL-15-f-cam2-1	waterbuck	2015-08-06 05:46:00	2015	218	-18.87085152	34.45877457	NA	NA
KOEL-15-f-cam2-1	waterbuck	2015-08-06 05:51:00	2015	218	-18.87083244	34.45884705	NA	NA
KOEL-15-f-cam2-1	waterbuck	2015-08-06 05:56:00	2015	218	-18.87077141	34.45875931	NA	NA
KOEL-15-f-cam2-1	waterbuck	2015-08-06 06:01:00	2015	218	-18.87075996	34.45869446	NA	NA
KOEL-15-f-cam2-1	waterbuck	2015-08-06 06:06:00	2015	218	-18.8707962	34.4587059	NA	NA
KOEL-15-f-cam2-1	waterbuck	2015-08-06 06:11:00	2015	218	-18.8708477	34.45858383	NA	NA
KOEL-15-f-cam2-1	waterbuck	2015-08-06 06:19:00	2015	218	-18.87091255	34.4585495	NA	NA
KOEL-15-f-cam2-1	waterbuck	2015-08-06 06:29:00	2015	218	-18.87070084	34.45833588	NA	NA
KOEL-15-f-cam2-1	waterbuck	2015-08-06 06:39:00	2015	218	-18.87088394	34.45861435	NA	NA
KOEL-15-f-cam2-1	waterbuck	2015-08-06 06:49:00	2015	218	-18.87092972	34.45851135	NA	NA
KOEL-15-f-cam2-1	waterbuck	2015-08-06 06:55:00	2015	218	-18.87133217	34.45493698	NA	NA
KOEL-15-f-cam2-1	waterbuck	2015-08-06 07:01:00	2015	218	-18.87239265	34.44622803	NA	NA
KOEL-15-f-cam2-1	waterbuck	2015-08-06 07:06:00	2015	218	-18.87120056	34.44365692	NA	NA
KOEL-15-f-cam2-1	waterbuck	2015-08-06 07:11:00	2015	218	-18.87162209	34.4423027	NA	NA
KOEL-15-f-cam2-1	waterbuck	2015-08-06 07:16:00	2015	218	-18.87219429	34.44022751	NA	NA
KOEL-15-f-cam2-1	waterbuck	2015-08-06 07:21:00	2015	218	-18.87295151	34.43823242	NA	NA
KOEL-15-f-cam2-1	waterbuck	2015-08-06 07:26:00	2015	218	-18.87326431	34.43727493	NA	NA
KOEL-15-f-cam2-1	waterbuck	2015-08-06 07:32:00	2015	218	-18.87360001	34.43585205	NA	NA
KOEL-15-f-cam2-1	waterbuck	2015-08-06 07:39:00	2015	218	-18.87372589	34.43542099	NA	NA
KOEL-15-f-cam2-1	waterbuck	2015-08-06 07:45:00	2015	218	-18.8738842	34.43543625	NA	NA
KOEL-15-f-cam2-1	waterbuck	2015-08-06 07:50:00	2015	218	-18.87439537	34.43523026	NA	NA
KOEL-15-f-cam2-1	waterbuck	2015-08-06 07:57:00	2015	218	-18.8753376	34.43266678	NA	NA
KOEL-15-f-cam2-1	waterbuck	2015-08-06 08:02:00	2015	218	-18.87684822	34.43378448	NA	NA
KOEL-15-f-cam2-1	waterbuck	2015-08-06 08:07:00	2015	218	-18.878088	34.43311691	NA	NA
KOEL-15-f-cam2-1	waterbuck	2015-08-06 08:12:00	2015	218	-18.87999916	34.43217468	NA	NA
KOEL-15-f-cam2-1	waterbuck	2015-08-06 08:19:00	2015	218	-18.88034058	34.43176651	NA	NA
KOEL-15-f-cam2-1	waterbuck	2015-08-06 08:24:00	2015	218	-18.88032341	34.43161011	NA	NA
KOEL-15-f-cam2-1	waterbuck	2015-08-06 08:29:00	2015	218	-18.8805275	34.43143463	NA	NA
KOEL-15-f-cam2-1	waterbuck	2015-08-06 08:34:00	2015	218	-18.88050652	34.43156815	NA	NA
KOEL-15-f-cam2-1	waterbuck	2015-08-06 08:39:00	2015	218	-18.880476	34.43148804	NA	NA
KOEL-15-f-cam2-1	waterbuck	2015-08-06 08:44:00	2015	218	-18.88077545	34.431633	NA	NA
KOEL-15-f-cam2-1	waterbuck	2015-08-06 08:49:00	2015	218	-18.88098335	34.43154144	NA	NA
KOEL-15-f-cam2-1	waterbuck	2015-08-06 08:57:00	2015	218	-18.88119316	34.43158722	NA	NA
KOEL-15-f-cam2-1	waterbuck	2015-08-06 09:02:00	2015	218	-18.88061523	34.43134689	NA	NA
KOEL-15-f-cam2-1	waterbuck	2015-08-06 09:09:00	2015	218	-18.88107109	34.43152618	NA	NA
KOEL-15-f-cam2-1	waterbuck	2015-08-06 09:20:00	2015	218	-18.8812294	34.43166733	NA	NA
KOEL-15-f-cam2-1	waterbuck	2015-08-06 09:29:00	2015	218	-18.8812561	34.43159103	NA	NA
KOEL-15-f-cam2-1	waterbuck	2015-08-06 09:39:00	2015	218	-18.88116074	34.43168259	NA	NA
KOEL-15-f-cam2-1	waterbuck	2015-08-06 09:49:00	2015	218	-18.88119507	34.43154144	NA	NA
KOEL-15-f-cam2-1	waterbuck	2015-08-06 10:00:00	2015	218	-18.88097572	34.43152237	NA	NA
KOEL-15-f-cam2-1	waterbuck	2015-08-06 10:09:00	2015	218	-18.88124084	34.43159866	NA	NA
KOEL-15-f-cam2-1	waterbuck	2015-08-06 10:19:00	2015	218	-18.88125229	34.43147659	NA	NA
KOEL-15-f-cam2-1	waterbuck	2015-08-06 10:29:00	2015	218	-18.88123512	34.43153763	NA	NA
KOEL-15-f-cam2-1	waterbuck	2015-08-06 10:39:00	2015	218	-18.88129234	34.43167114	NA	NA
KOEL-15-f-cam2-1	waterbuck	2015-08-06 10:49:00	2015	218	-18.88135147	34.43173599	NA	NA
KOEL-15-f-cam2-1	waterbuck	2015-08-06 10:54:00	2015	218	-18.88124084	34.4319458	NA	NA
KOEL-15-f-cam2-1	waterbuck	2015-08-06 11:00:00	2015	218	-18.88109207	34.43259811	NA	NA
KOEL-15-f-cam2-1	waterbuck	2015-08-06 11:05:00	2015	218	-18.88116264	34.43270874	NA	NA
KOEL-15-f-cam2-1	waterbuck	2015-08-06 11:10:00	2015	218	-18.88117218	34.43284988	NA	NA
KOEL-15-f-cam2-1	waterbuck	2015-08-06 11:15:00	2015	218	-18.88105202	34.43307114	NA	NA
KOEL-15-f-cam2-1	waterbuck	2015-08-06 11:20:00	2015	218	-18.88113213	34.43401718	NA	NA
KOEL-15-f-cam2-1	waterbuck	2015-08-06 11:25:00	2015	218	-18.88092422	34.43598557	NA	NA
KOEL-15-f-cam2-1	waterbuck	2015-08-06 11:30:00	2015	218	-18.87991714	34.43709183	NA	NA
KOEL-15-f-cam2-1	waterbuck	2015-08-06 11:35:00	2015	218	-18.87887573	34.43874741	NA	NA
KOEL-15-f-cam2-1	waterbuck	2015-08-06 11:40:00	2015	218	-18.87908363	34.44039154	NA	NA
KOEL-15-f-cam2-1	waterbuck	2015-08-06 11:45:00	2015	218	-18.87904358	34.44047165	NA	NA
KOEL-15-f-cam2-1	waterbuck	2015-08-06 11:50:00	2015	218	-18.87727928	34.4426651	NA	NA
KOEL-15-f-cam2-1	waterbuck	2015-08-06 11:55:00	2015	218	-18.87620354	34.44404984	NA	NA
KOEL-15-f-cam2-1	waterbuck	2015-08-06 12:06:00	2015	218	-18.87428093	34.44775391	NA	NA
KOEL-15-f-cam2-1	waterbuck	2015-08-06 12:12:00	2015	218	-18.87400055	34.44884109	NA	NA
KOEL-15-f-cam2-1	waterbuck	2015-08-06 12:17:00	2015	218	-18.87400818	34.45042038	NA	NA
KOEL-15-f-cam2-1	waterbuck	2015-08-06 12:22:00	2015	218	-18.87349129	34.45253754	NA	NA
KOEL-15-f-cam2-1	waterbuck	2015-08-06 12:27:00	2015	218	-18.87281609	34.4536705	NA	NA
KOEL-15-f-cam2-1	waterbuck	2015-08-06 12:32:00	2015	218	-18.87268639	34.45426178	NA	NA
KOEL-15-f-cam2-1	waterbuck	2015-08-06 12:37:00	2015	218	-18.87240028	34.45519638	NA	NA
KOEL-15-f-cam2-1	waterbuck	2015-08-06 12:42:00	2015	218	-18.87151909	34.4569931	NA	NA
KOEL-15-f-cam2-1	waterbuck	2015-08-06 12:47:00	2015	218	-18.87122726	34.45836639	NA	NA
KOEL-15-f-cam2-1	waterbuck	2015-08-06 12:54:00	2015	218	-18.8707962	34.45852661	NA	NA
KOEL-15-f-cam2-1	waterbuck	2015-08-06 12:59:00	2015	218	-18.86954308	34.45835495	NA	NA
KOEL-15-f-cam2-1	waterbuck	2015-08-06 13:05:00	2015	218	-18.87035179	34.45854568	NA	NA
KOEL-15-f-cam2-1	waterbuck	2015-08-06 13:10:00	2015	218	-18.87046051	34.45869446	NA	NA
KOEL-15-f-cam2-1	waterbuck	2015-08-06 13:15:00	2015	218	-18.87055588	34.45872879	NA	NA
KOEL-15-f-cam2-1	waterbuck	2015-08-06 13:20:00	2015	218	-18.87070847	34.45891571	NA	NA
KOEL-15-f-cam2-1	waterbuck	2015-08-06 13:25:00	2015	218	-18.87080002	34.45880127	NA	NA
KOEL-15-f-cam2-1	waterbuck	2015-08-06 13:30:00	2015	218	-18.87097931	34.45876312	NA	NA
KOEL-15-f-cam2-1	waterbuck	2015-08-06 13:35:00	2015	218	-18.87092781	34.45869446	NA	NA
KOEL-15-f-cam2-1	waterbuck	2015-08-06 13:40:00	2015	218	-18.87077141	34.45854187	NA	NA
KOEL-15-f-cam2-1	waterbuck	2015-08-06 13:45:00	2015	218	-18.8703289	34.45813751	NA	NA
KOEL-15-f-cam2-1	waterbuck	2015-08-06 13:50:00	2015	218	-18.87062836	34.45773697	NA	NA
KOEL-15-f-cam2-1	waterbuck	2015-08-06 13:55:00	2015	218	-18.87047958	34.45792007	NA	NA
KOEL-15-f-cam2-1	waterbuck	2015-08-06 14:00:00	2015	218	-18.87041664	34.45798874	NA	NA
KOEL-15-f-cam2-1	waterbuck	2015-08-06 14:06:00	2015	218	-18.8704319	34.45799637	NA	NA
KOEL-15-f-cam2-1	waterbuck	2015-08-06 14:11:00	2015	218	-18.87026024	34.45806122	NA	NA
KOEL-15-f-cam2-1	waterbuck	2015-08-06 14:16:00	2015	218	-18.8704071	34.45795822	NA	NA
KOEL-15-f-cam2-1	waterbuck	2015-08-06 14:21:00	2015	218	-18.87046051	34.45792007	NA	NA
KOEL-15-f-cam2-1	waterbuck	2015-08-06 14:26:00	2015	218	-18.87050056	34.45798492	NA	NA
KOEL-15-f-cam2-1	waterbuck	2015-08-06 14:31:00	2015	218	-18.8705368	34.45795059	NA	NA
KOEL-15-f-cam2-1	waterbuck	2015-08-06 14:36:00	2015	218	-18.87004089	34.45809937	NA	NA
KOEL-15-f-cam2-1	waterbuck	2015-08-06 14:41:00	2015	218	-18.87064743	34.45783234	NA	NA
KOEL-15-f-cam2-1	waterbuck	2015-08-06 14:46:00	2015	218	-18.87064552	34.45780945	NA	NA
KOEL-15-f-cam2-1	waterbuck	2015-08-06 14:51:00	2015	218	-18.87063217	34.45778275	NA	NA
KOEL-15-f-cam2-1	waterbuck	2015-08-06 14:56:00	2015	218	-18.87068939	34.45802307	NA	NA
KOEL-15-f-cam2-1	waterbuck	2015-08-06 15:01:00	2015	218	-18.87081146	34.4578476	NA	NA
KOEL-15-f-cam2-1	waterbuck	2015-08-06 15:06:00	2015	218	-18.87078857	34.45783234	NA	NA
KOEL-15-f-cam2-1	waterbuck	2015-08-06 15:11:00	2015	218	-18.8708477	34.45792389	NA	NA
KOEL-15-f-cam2-1	waterbuck	2015-08-06 15:16:00	2015	218	-18.87083817	34.45792007	NA	NA
KOEL-15-f-cam2-1	waterbuck	2015-08-06 15:21:00	2015	218	-18.87080574	34.45783234	NA	NA
KOEL-15-f-cam2-1	waterbuck	2015-08-06 15:26:00	2015	218	-18.87078476	34.45806122	NA	NA
KOEL-15-f-cam2-1	waterbuck	2015-08-06 15:39:00	2015	218	-18.87080574	34.45759583	NA	NA
KOEL-15-f-cam2-1	waterbuck	2015-08-06 15:50:00	2015	218	-18.87081718	34.45793533	NA	NA
KOEL-15-f-cam2-1	waterbuck	2015-08-06 16:00:00	2015	218	-18.8707962	34.45795441	NA	NA
KOEL-15-f-cam2-1	waterbuck	2015-08-06 16:09:00	2015	218	-18.87080002	34.45803833	NA	NA
KOEL-15-f-cam2-1	waterbuck	2015-08-06 16:19:00	2015	218	-18.87075615	34.45799255	NA	NA
KOEL-15-f-cam2-1	waterbuck	2015-08-06 16:29:00	2015	218	-18.87091637	34.45800781	NA	NA
KOEL-15-f-cam2-1	waterbuck	2015-08-06 16:39:00	2015	218	-18.87088203	34.45744705	NA	NA
KOEL-15-f-cam2-1	waterbuck	2015-08-06 16:49:00	2015	218	-18.87090111	34.45810318	NA	NA
KOEL-15-f-cam2-1	waterbuck	2015-08-06 16:59:00	2015	218	-18.8707962	34.45804214	NA	NA
KOEL-15-f-cam2-1	waterbuck	2015-08-06 17:09:00	2015	218	-18.87080765	34.45792389	NA	NA
KOEL-15-f-cam2-1	waterbuck	2015-08-06 17:19:00	2015	218	-18.87221146	34.45703125	NA	NA
KOEL-15-f-cam2-1	waterbuck	2015-08-06 17:30:00	2015	218	-18.87080765	34.45795822	NA	NA
KOEL-15-f-cam2-1	waterbuck	2015-08-06 17:39:00	2015	218	-18.87080002	34.45797348	NA	NA
KOEL-15-f-cam2-1	waterbuck	2015-08-06 17:49:00	2015	218	-18.87061119	34.45854568	NA	NA
KOEL-15-f-cam2-1	waterbuck	2015-08-06 17:59:00	2015	218	-18.87079239	34.457901	NA	NA
KOEL-15-f-cam2-1	waterbuck	2015-08-06 18:09:00	2015	218	-18.87074471	34.45809555	NA	NA
KOEL-15-f-cam2-1	waterbuck	2015-08-06 18:16:00	2015	218	-18.87086678	34.45792007	NA	NA
KOEL-15-f-cam2-1	waterbuck	2015-08-06 18:21:00	2015	218	-18.87087059	34.45782852	NA	NA
KOEL-15-f-cam2-1	waterbuck	2015-08-06 18:26:00	2015	218	-18.87085152	34.45791626	NA	NA
KOEL-15-f-cam2-1	waterbuck	2015-08-06 18:31:00	2015	218	-18.87088013	34.45793152	NA	NA
KOEL-15-f-cam2-1	waterbuck	2015-08-06 18:36:00	2015	218	-18.87096405	34.4579277	NA	NA
KOEL-15-f-cam2-1	waterbuck	2015-08-06 18:41:00	2015	218	-18.87102127	34.45783234	NA	NA
KOEL-15-f-cam2-1	waterbuck	2015-08-06 18:46:00	2015	218	-18.8709259	34.45798874	NA	NA
KOEL-15-f-cam2-1	waterbuck	2015-08-06 18:51:00	2015	218	-18.87101173	34.45787048	NA	NA
KOEL-15-f-cam2-1	waterbuck	2015-08-06 18:56:00	2015	218	-18.87130356	34.45761871	NA	NA
KOEL-15-f-cam2-1	waterbuck	2015-08-06 19:01:00	2015	218	-18.87103271	34.45772934	NA	NA
KOEL-15-f-cam2-1	waterbuck	2015-08-06 19:06:00	2015	218	-18.87102318	34.45788574	NA	NA
KOEL-15-f-cam2-1	waterbuck	2015-08-06 19:11:00	2015	218	-18.87095833	34.45799637	NA	NA
KOEL-15-f-cam2-1	waterbuck	2015-08-06 19:16:00	2015	218	-18.87092972	34.45791245	NA	NA
KOEL-15-f-cam2-1	waterbuck	2015-08-06 19:21:00	2015	218	-18.87083244	34.45802307	NA	NA
KOEL-15-f-cam2-1	waterbuck	2015-08-06 19:26:00	2015	218	-18.87080765	34.45799255	NA	NA
KOEL-15-f-cam2-1	waterbuck	2015-08-06 19:31:00	2015	218	-18.87074471	34.45830536	NA	NA
KOEL-15-f-cam2-1	waterbuck	2015-08-06 19:36:00	2015	218	-18.870718	34.45856476	NA	NA
KOEL-15-f-cam2-1	waterbuck	2015-08-06 19:42:00	2015	218	-18.87070465	34.45877457	NA	NA
KOEL-15-f-cam2-1	waterbuck	2015-08-06 19:47:00	2015	218	-18.8708992	34.45876694	NA	NA
KOEL-15-f-cam2-1	waterbuck	2015-08-06 19:52:00	2015	218	-18.87107086	34.45874405	NA	NA
KOEL-15-f-cam2-1	waterbuck	2015-08-06 19:57:00	2015	218	-18.87101936	34.45861816	NA	NA
KOEL-15-f-cam2-1	waterbuck	2015-08-06 20:02:00	2015	218	-18.87088394	34.45863724	NA	NA
KOEL-15-f-cam2-1	waterbuck	2015-08-06 20:07:00	2015	218	-18.87089539	34.45862579	NA	NA
KOEL-15-f-cam2-1	waterbuck	2015-08-06 20:12:00	2015	218	-18.87091637	34.45859909	NA	NA
KOEL-15-f-cam2-1	waterbuck	2015-08-06 20:19:00	2015	218	-18.87086487	34.45858383	NA	NA
KOEL-15-f-cam2-1	waterbuck	2015-08-06 20:29:00	2015	218	-18.87099648	34.45867157	NA	NA
KOEL-15-f-cam2-1	waterbuck	2015-08-06 20:39:00	2015	218	-18.87088394	34.45859528	NA	NA
KOEL-15-f-cam2-1	waterbuck	2015-08-06 20:50:00	2015	218	-18.8708725	34.45858383	NA	NA
KOEL-15-f-cam2-1	waterbuck	2015-08-06 21:00:00	2015	218	-18.87218094	34.45916748	NA	NA
KOEL-15-f-cam2-1	waterbuck	2015-08-06 21:10:00	2015	218	-18.87131119	34.45879364	NA	NA
KOEL-15-f-cam2-1	waterbuck	2015-08-06 21:19:00	2015	218	-18.87093163	34.4583168	NA	NA
KOEL-15-f-cam2-1	waterbuck	2015-08-06 21:30:00	2015	218	-18.87084961	34.45853424	NA	NA
KOEL-15-f-cam2-1	waterbuck	2015-08-06 21:39:00	2015	218	-18.87101173	34.45867157	NA	NA
KOEL-15-f-cam2-1	waterbuck	2015-08-06 21:49:00	2015	218	-18.87084389	34.45872116	NA	NA
KOEL-15-f-cam2-1	waterbuck	2015-08-06 21:59:00	2015	218	-18.87090874	34.4585762	NA	NA
KOEL-15-f-cam2-1	waterbuck	2015-08-06 22:09:00	2015	218	-18.87084961	34.45855713	NA	NA
KOEL-15-f-cam2-1	waterbuck	2015-08-06 22:19:00	2015	218	-18.87093163	34.45875168	NA	NA
KOEL-15-f-cam2-1	waterbuck	2015-08-06 22:29:00	2015	218	-18.87094879	34.4586525	NA	NA
KOEL-15-f-cam2-1	waterbuck	2015-08-06 22:39:00	2015	218	-18.87088585	34.45867157	NA	NA
KOEL-15-f-cam2-1	waterbuck	2015-08-06 22:49:00	2015	218	-18.87090874	34.45881271	NA	NA
KOEL-15-f-cam2-1	waterbuck	2015-08-06 22:59:00	2015	218	-18.87095642	34.45890427	NA	NA
KOEL-15-f-cam2-1	waterbuck	2015-08-06 23:09:00	2015	218	-18.87090492	34.45868683	NA	NA
KOEL-15-f-cam2-1	waterbuck	2015-08-06 23:19:00	2015	218	-18.870924	34.45861435	NA	NA
KOEL-15-f-cam2-1	waterbuck	2015-08-06 23:29:00	2015	218	-18.87092781	34.45832825	NA	NA
KOEL-15-f-cam2-1	waterbuck	2015-08-06 23:39:00	2015	218	-18.87095642	34.45848846	NA	NA
KOEL-15-f-cam2-1	waterbuck	2015-08-06 23:49:00	2015	218	-18.87091255	34.45860291	NA	NA
KOEL-15-f-cam2-1	waterbuck	2015-08-07 00:09:00	2015	219	-18.87094116	34.45862961	NA	NA
KOEL-15-f-cam2-1	waterbuck	2015-08-07 00:19:00	2015	219	-18.87100983	34.45872879	NA	NA
KOEL-15-f-cam2-1	waterbuck	2015-08-07 00:24:00	2015	219	-18.8708725	34.45865631	NA	NA
KOEL-15-f-cam2-1	waterbuck	2015-08-07 00:29:00	2015	219	-18.8708992	34.45861053	NA	NA
KOEL-15-f-cam2-1	waterbuck	2015-08-07 00:39:00	2015	219	-18.8711319	34.45871353	NA	NA
KOEL-15-f-cam2-1	waterbuck	2015-08-07 00:50:00	2015	219	-18.86956024	34.45793915	NA	NA
KOEL-15-f-cam2-1	waterbuck	2015-08-07 01:00:00	2015	219	-18.87097931	34.45865631	NA	NA
KOEL-15-f-cam2-1	waterbuck	2015-08-07 01:09:00	2015	219	-18.87066841	34.45860672	NA	NA
KOEL-15-f-cam2-1	waterbuck	2015-08-07 01:19:00	2015	219	-18.87092781	34.45861816	NA	NA
KOEL-15-f-cam2-1	waterbuck	2015-08-07 01:29:00	2015	219	-18.87082863	34.45855331	NA	NA
KOEL-15-f-cam2-1	waterbuck	2015-08-07 01:39:00	2015	219	-18.870924	34.45814514	NA	NA
KOEL-15-f-cam2-1	waterbuck	2015-08-07 01:44:00	2015	219	-18.87082481	34.45832443	NA	NA
KOEL-15-f-cam2-1	waterbuck	2015-08-07 01:49:00	2015	219	-18.87088776	34.45808029	NA	NA
KOEL-15-f-cam2-1	waterbuck	2015-08-07 01:59:00	2015	219	-18.87121964	34.45800018	NA	NA
KOEL-15-f-cam2-1	waterbuck	2015-08-07 02:09:00	2015	219	-18.87124443	34.45791626	NA	NA
KOEL-15-f-cam2-1	waterbuck	2015-08-07 02:19:00	2015	219	-18.87154007	34.45746231	NA	NA
KOEL-15-f-cam2-1	waterbuck	2015-08-07 02:29:00	2015	219	-18.87121582	34.45797729	NA	NA
KOEL-15-f-cam2-1	waterbuck	2015-08-07 02:39:00	2015	219	-18.87101555	34.45802307	NA	NA
KOEL-15-f-cam2-1	waterbuck	2015-08-07 02:44:00	2015	219	-18.87109947	34.45797729	NA	NA
KOEL-15-f-cam2-1	waterbuck	2015-08-07 02:49:00	2015	219	-18.87107658	34.45791245	NA	NA
KOEL-15-f-cam2-1	waterbuck	2015-08-07 02:59:00	2015	219	-18.87116051	34.45798492	NA	NA
KOEL-15-f-cam2-1	waterbuck	2015-08-07 03:09:00	2015	219	-18.87116051	34.45792007	NA	NA
KOEL-15-f-cam2-1	waterbuck	2015-08-07 03:19:00	2015	219	-18.87111855	34.45795059	NA	NA
KOEL-15-f-cam2-1	waterbuck	2015-08-07 03:30:00	2015	219	-18.87100601	34.45786285	NA	NA
KOEL-15-f-cam2-1	waterbuck	2015-08-07 03:35:00	2015	219	-18.87091064	34.45789337	NA	NA
KOEL-15-f-cam2-1	waterbuck	2015-08-07 03:40:00	2015	219	-18.87083244	34.45788956	NA	NA
KOEL-15-f-cam2-1	waterbuck	2015-08-07 03:45:00	2015	219	-18.87173271	34.45777512	NA	NA
KOEL-15-f-cam2-1	waterbuck	2015-08-07 03:50:00	2015	219	-18.87078857	34.45791245	NA	NA
KOEL-15-f-cam2-1	waterbuck	2015-08-07 03:55:00	2015	219	-18.87080002	34.45790482	NA	NA
KOEL-15-f-cam2-1	waterbuck	2015-08-07 04:05:00	2015	219	-18.87077522	34.45787048	NA	NA
KOEL-15-f-cam2-1	waterbuck	2015-08-07 04:10:00	2015	219	-18.87070847	34.45793152	NA	NA
KOEL-15-f-cam2-1	waterbuck	2015-08-07 04:15:00	2015	219	-18.87083626	34.45787811	NA	NA
KOEL-15-f-cam2-1	waterbuck	2015-08-07 04:20:00	2015	219	-18.87071609	34.45773697	NA	NA
KOEL-15-f-cam2-1	waterbuck	2015-08-07 04:25:00	2015	219	-18.87061691	34.45769119	NA	NA
KOEL-15-f-cam2-1	waterbuck	2015-08-07 04:39:00	2015	219	-18.87095261	34.45777893	NA	NA
KOEL-15-f-cam2-1	waterbuck	2015-08-07 04:49:00	2015	219	-18.87070084	34.45775223	NA	NA
KOEL-15-f-cam2-1	waterbuck	2015-08-07 04:59:00	2015	219	-18.87064362	34.45771027	NA	NA
KOEL-15-f-cam2-1	waterbuck	2015-08-07 05:09:00	2015	219	-18.87071037	34.45767212	NA	NA
KOEL-15-f-cam2-1	waterbuck	2015-08-07 05:15:00	2015	219	-18.87055588	34.45759201	NA	NA
KOEL-15-f-cam2-1	waterbuck	2015-08-07 05:20:00	2015	219	-18.87055397	34.45742416	NA	NA
KOEL-15-f-cam2-1	waterbuck	2015-08-07 05:25:00	2015	219	-18.87046814	34.45723343	NA	NA
KOEL-15-f-cam2-1	waterbuck	2015-08-07 05:30:00	2015	219	-18.87056732	34.45729065	NA	NA
KOEL-15-f-cam2-1	waterbuck	2015-08-07 05:35:00	2015	219	-18.87055206	34.45721817	NA	NA
KOEL-15-f-cam2-1	waterbuck	2015-08-07 05:40:00	2015	219	-18.87088394	34.45736694	NA	NA
KOEL-15-f-cam2-1	waterbuck	2015-08-07 05:45:00	2015	219	-18.87086487	34.45754242	NA	NA
KOEL-15-f-cam2-1	waterbuck	2015-08-07 05:50:00	2015	219	-18.87077522	34.45774078	NA	NA
KOEL-15-f-cam2-1	waterbuck	2015-08-07 05:55:00	2015	219	-18.87070847	34.45772171	NA	NA
KOEL-15-f-cam2-1	waterbuck	2015-08-07 06:00:00	2015	219	-18.87077522	34.45778275	NA	NA
KOEL-15-f-cam2-1	waterbuck	2015-08-07 06:05:00	2015	219	-18.87076759	34.45773697	NA	NA
KOEL-15-f-cam2-1	waterbuck	2015-08-07 06:10:00	2015	219	-18.87080956	34.45778275	NA	NA
KOEL-15-f-cam2-1	waterbuck	2015-08-07 06:15:00	2015	219	-18.8709259	34.45776749	NA	NA
KOEL-15-f-cam2-1	waterbuck	2015-08-07 06:21:00	2015	219	-18.87074661	34.45777893	NA	NA
KOEL-15-f-cam2-1	waterbuck	2015-08-07 06:26:00	2015	219	-18.87076378	34.45791245	NA	NA
KOEL-15-f-cam2-1	waterbuck	2015-08-07 06:31:00	2015	219	-18.87063026	34.4579277	NA	NA
KOEL-15-f-cam2-1	waterbuck	2015-08-07 06:36:00	2015	219	-18.87072754	34.45788574	NA	NA
KOEL-15-f-cam2-1	waterbuck	2015-08-07 06:41:00	2015	219	-18.87061691	34.45795822	NA	NA
KOEL-15-f-cam2-1	waterbuck	2015-08-07 06:46:00	2015	219	-18.87055588	34.45833588	NA	NA
KOEL-15-f-cam2-1	waterbuck	2015-08-07 06:51:00	2015	219	-18.87011909	34.45879745	NA	NA
KOEL-15-f-cam2-1	waterbuck	2015-08-07 06:56:00	2015	219	-18.87015152	34.45889664	NA	NA
KOEL-15-f-cam2-1	waterbuck	2015-08-07 07:03:00	2015	219	-18.87020683	34.45890427	NA	NA
KOEL-15-f-cam2-1	waterbuck	2015-08-07 07:08:00	2015	219	-18.87018585	34.45915985	NA	NA
KOEL-15-f-cam2-1	waterbuck	2015-08-07 07:13:00	2015	219	-18.87016869	34.459095	NA	NA
KOEL-15-f-cam2-1	waterbuck	2015-08-07 07:19:00	2015	219	-18.87050819	34.45930862	NA	NA
KOEL-15-f-cam2-1	waterbuck	2015-08-07 07:26:00	2015	219	-18.87022972	34.45935822	NA	NA
KOEL-15-f-cam2-1	waterbuck	2015-08-07 07:31:00	2015	219	-18.87070084	34.45800018	NA	NA
KOEL-15-f-cam2-1	waterbuck	2015-08-07 07:39:00	2015	219	-18.87090683	34.45793152	NA	NA
KOEL-15-f-cam2-1	waterbuck	2015-08-07 07:46:00	2015	219	-18.87100792	34.45781708	NA	NA
KOEL-15-f-cam2-1	waterbuck	2015-08-07 07:52:00	2015	219	-18.8713398	34.45804977	NA	NA
KOEL-15-f-cam2-1	waterbuck	2015-08-07 07:57:00	2015	219	-18.87125397	34.45808792	NA	NA
KOEL-15-f-cam2-1	waterbuck	2015-08-07 08:02:00	2015	219	-18.87119675	34.45813751	NA	NA
KOEL-15-f-cam2-1	waterbuck	2015-08-07 08:07:00	2015	219	-18.87117958	34.45812225	NA	NA
KOEL-15-f-cam2-1	waterbuck	2015-08-07 08:12:00	2015	219	-18.87119675	34.45814896	NA	NA
KOEL-15-f-cam2-1	waterbuck	2015-08-07 08:17:00	2015	219	-18.87111664	34.45835495	NA	NA
KOEL-15-f-cam2-1	waterbuck	2015-08-07 08:30:00	2015	219	-18.87140083	34.45819092	NA	NA
KOEL-15-f-cam2-1	waterbuck	2015-08-07 08:39:00	2015	219	-18.87179184	34.45820236	NA	NA
KOEL-15-f-cam2-1	waterbuck	2015-08-07 08:49:00	2015	219	-18.87130737	34.45835114	NA	NA
KOEL-15-f-cam2-1	waterbuck	2015-08-07 08:54:00	2015	219	-18.87185478	34.4581871	NA	NA
KOEL-15-f-cam2-1	waterbuck	2015-08-07 08:59:00	2015	219	-18.8715477	34.45834351	NA	NA
KOEL-15-f-cam2-1	waterbuck	2015-08-07 09:04:00	2015	219	-18.87150383	34.45864105	NA	NA
KOEL-15-f-cam2-1	waterbuck	2015-08-07 09:09:00	2015	219	-18.8713932	34.45835114	NA	NA
KOEL-15-f-cam2-1	waterbuck	2015-08-07 09:14:00	2015	219	-18.87126732	34.4590683	NA	NA
KOEL-15-f-cam2-1	waterbuck	2015-08-07 09:19:00	2015	219	-18.87123489	34.45820618	NA	NA
KOEL-15-f-cam2-1	waterbuck	2015-08-07 09:29:00	2015	219	-18.87147141	34.4583168	NA	NA
KOEL-15-f-cam2-1	waterbuck	2015-08-07 09:39:00	2015	219	-18.87128448	34.45862579	NA	NA
KOEL-15-f-cam2-1	waterbuck	2015-08-07 09:49:00	2015	219	-18.87125206	34.45835876	NA	NA
KOEL-15-f-cam2-1	waterbuck	2015-08-07 10:00:00	2015	219	-18.87117386	34.45821381	NA	NA
KOEL-15-f-cam2-1	waterbuck	2015-08-07 10:09:00	2015	219	-18.87120819	34.45827103	NA	NA
KOEL-15-f-cam2-1	waterbuck	2015-08-07 10:19:00	2015	219	-18.87144279	34.45856094	NA	NA
KOEL-15-f-cam2-1	waterbuck	2015-08-07 10:30:00	2015	219	-18.87483215	34.46128082	NA	NA
KOEL-15-f-cam2-1	waterbuck	2015-08-07 10:39:00	2015	219	-18.86717606	34.45484161	NA	NA
KOEL-15-f-cam2-1	waterbuck	2015-08-07 10:49:00	2015	219	-18.87127686	34.45836639	NA	NA
KOEL-15-f-cam2-1	waterbuck	2015-08-07 10:59:00	2015	219	-18.87132072	34.45835876	NA	NA
KOEL-15-f-cam2-1	waterbuck	2015-08-07 11:04:00	2015	219	-18.87135315	34.45848846	NA	NA
KOEL-15-f-cam2-1	waterbuck	2015-08-07 11:09:00	2015	219	-18.87144661	34.45859146	NA	NA
KOEL-15-f-cam2-1	waterbuck	2015-08-07 11:15:00	2015	219	-18.87141228	34.45848083	NA	NA
KOEL-15-f-cam2-1	waterbuck	2015-08-07 11:20:00	2015	219	-18.87146378	34.45853043	NA	NA
KOEL-15-f-cam2-1	waterbuck	2015-08-07 11:25:00	2015	219	-18.87156868	34.45842361	NA	NA
KOEL-15-f-cam2-1	waterbuck	2015-08-07 11:30:00	2015	219	-18.87161255	34.45817566	NA	NA
KOEL-15-f-cam2-1	waterbuck	2015-08-07 11:35:00	2015	219	-18.87177277	34.45814896	NA	NA
KOEL-15-f-cam2-1	waterbuck	2015-08-07 11:40:00	2015	219	-18.87177277	34.45819855	NA	NA
KOEL-15-f-cam2-1	waterbuck	2015-08-07 11:45:00	2015	219	-18.87191963	34.4581604	NA	NA
KOEL-15-f-cam2-1	waterbuck	2015-08-07 11:50:00	2015	219	-18.87201881	34.45814133	NA	NA
KOEL-15-f-cam2-1	waterbuck	2015-08-07 11:55:00	2015	219	-18.87200546	34.45800018	NA	NA
KOEL-15-f-cam2-1	waterbuck	2015-08-07 12:09:00	2015	219	-18.86972237	34.45494843	NA	NA
KOEL-15-f-cam2-1	waterbuck	2015-08-07 12:20:00	2015	219	-18.87202454	34.45769882	NA	NA
KOEL-15-f-cam2-1	waterbuck	2015-08-07 12:30:00	2015	219	-18.87242889	34.4577446	NA	NA
KOEL-15-f-cam2-1	waterbuck	2015-08-07 12:35:00	2015	219	-18.87210846	34.45729446	NA	NA
KOEL-15-f-cam2-1	waterbuck	2015-08-07 12:40:00	2015	219	-18.87232208	34.45700455	NA	NA
KOEL-15-f-cam2-1	waterbuck	2015-08-07 12:45:00	2015	219	-18.87195396	34.45678329	NA	NA
KOEL-15-f-cam2-1	waterbuck	2015-08-07 12:50:00	2015	219	-18.87198448	34.45663452	NA	NA
KOEL-15-f-cam2-1	waterbuck	2015-08-07 12:55:00	2015	219	-18.87198448	34.45658112	NA	NA
KOEL-15-f-cam2-1	waterbuck	2015-08-07 13:01:00	2015	219	-18.87188339	34.4561615	NA	NA
KOEL-15-f-cam2-1	waterbuck	2015-08-07 13:06:00	2015	219	-18.87206459	34.45547104	NA	NA
KOEL-15-f-cam2-1	waterbuck	2015-08-07 13:11:00	2015	219	-18.8721199	34.45549774	NA	NA
KOEL-15-f-cam2-1	waterbuck	2015-08-07 13:16:00	2015	219	-18.87221146	34.45536423	NA	NA
KOEL-15-f-cam2-1	waterbuck	2015-08-07 13:21:00	2015	219	-18.87231636	34.45518875	NA	NA
KOEL-15-f-cam2-1	waterbuck	2015-08-07 13:26:00	2015	219	-18.87268829	34.45464325	NA	NA
KOEL-15-f-cam2-1	waterbuck	2015-08-07 13:31:00	2015	219	-18.87264824	34.45432663	NA	NA
KOEL-15-f-cam2-1	waterbuck	2015-08-07 13:36:00	2015	219	-18.87330437	34.45379257	NA	NA
KOEL-15-f-cam2-1	waterbuck	2015-08-07 13:41:00	2015	219	-18.87308311	34.45406342	NA	NA
KOEL-15-f-cam2-1	waterbuck	2015-08-07 13:47:00	2015	219	-18.87339592	34.4537468	NA	NA
KOEL-15-f-cam2-1	waterbuck	2015-08-07 13:52:00	2015	219	-18.87362862	34.45372009	NA	NA
KOEL-15-f-cam2-1	waterbuck	2015-08-07 13:57:00	2015	219	-18.87402344	34.45339203	NA	NA
KOEL-15-f-cam2-1	waterbuck	2015-08-07 14:02:00	2015	219	-18.87381172	34.45352173	NA	NA
KOEL-15-f-cam2-1	waterbuck	2015-08-07 14:07:00	2015	219	-18.87385941	34.45368958	NA	NA
KOEL-15-f-cam2-1	waterbuck	2015-08-07 14:12:00	2015	219	-18.87366867	34.4534111	NA	NA
KOEL-15-f-cam2-1	waterbuck	2015-08-07 14:19:00	2015	219	-18.8736763	34.45340729	NA	NA
KOEL-15-f-cam2-1	waterbuck	2015-08-07 14:28:00	2015	219	-18.87375069	34.45353699	NA	NA
KOEL-15-f-cam2-1	waterbuck	2015-08-07 14:39:00	2015	219	-18.87371635	34.45331192	NA	NA
KOEL-15-f-cam2-1	waterbuck	2015-08-07 14:49:00	2015	219	-18.87379074	34.45352936	NA	NA
KOEL-15-f-cam2-1	waterbuck	2015-08-07 15:00:00	2015	219	-18.87371635	34.45340729	NA	NA
KOEL-15-f-cam2-1	waterbuck	2015-08-07 15:10:00	2015	219	-18.8737545	34.45346451	NA	NA
KOEL-15-f-cam2-1	waterbuck	2015-08-07 15:19:00	2015	219	-18.87373543	34.45345688	NA	NA
KOEL-15-f-cam2-1	waterbuck	2015-08-07 15:29:00	2015	219	-18.87368011	34.45335388	NA	NA
KOEL-15-f-cam2-1	waterbuck	2015-08-07 15:39:00	2015	219	-18.87369156	34.45344543	NA	NA
KOEL-15-f-cam2-1	waterbuck	2015-08-07 15:49:00	2015	219	-18.87394333	34.45359421	NA	NA
KOEL-15-f-cam2-1	waterbuck	2015-08-07 16:00:00	2015	219	-18.87376785	34.45347977	NA	NA
KOEL-15-f-cam2-1	waterbuck	2015-08-07 16:09:00	2015	219	-18.8735733	34.45333481	NA	NA
KOEL-15-f-cam2-1	waterbuck	2015-08-07 16:19:00	2015	219	-18.87379646	34.45339584	NA	NA
KOEL-15-f-cam2-1	waterbuck	2015-08-07 16:30:00	2015	219	-18.87323952	34.45302582	NA	NA
KOEL-15-f-cam2-1	waterbuck	2015-08-07 16:39:00	2015	219	-18.87381172	34.45353699	NA	NA
KOEL-15-f-cam2-1	waterbuck	2015-08-07 16:46:00	2015	219	-18.87372017	34.45347214	NA	NA
KOEL-15-f-cam2-1	waterbuck	2015-08-07 16:51:00	2015	219	-18.87376404	34.45338821	NA	NA
KOEL-15-f-cam2-1	waterbuck	2015-08-07 16:56:00	2015	219	-18.87381554	34.4533577	NA	NA
KOEL-15-f-cam2-1	waterbuck	2015-08-07 17:01:00	2015	219	-18.87381554	34.45331955	NA	NA
KOEL-15-f-cam2-1	waterbuck	2015-08-07 17:06:00	2015	219	-18.87388611	34.45305634	NA	NA
KOEL-15-f-cam2-1	waterbuck	2015-08-07 17:11:00	2015	219	-18.87385178	34.45306396	NA	NA
KOEL-15-f-cam2-1	waterbuck	2015-08-07 17:16:00	2015	219	-18.87380791	34.45312119	NA	NA
KOEL-15-f-cam2-1	waterbuck	2015-08-07 17:21:00	2015	219	-18.87371635	34.45312119	NA	NA
KOEL-15-f-cam2-1	waterbuck	2015-08-07 17:26:00	2015	219	-18.87380219	34.45288086	NA	NA
KOEL-15-f-cam2-1	waterbuck	2015-08-07 17:31:00	2015	219	-18.87349319	34.45314789	NA	NA
KOEL-15-f-cam2-1	waterbuck	2015-08-07 17:36:00	2015	219	-18.8738327	34.45318985	NA	NA
KOEL-15-f-cam2-1	waterbuck	2015-08-07 17:42:00	2015	219	-18.87382889	34.45284271	NA	NA
KOEL-15-f-cam2-1	waterbuck	2015-08-07 17:47:00	2015	219	-18.87385178	34.45282364	NA	NA
KOEL-15-f-cam2-1	waterbuck	2015-08-07 17:52:00	2015	219	-18.87383461	34.45279312	NA	NA
KOEL-15-f-cam2-1	waterbuck	2015-08-07 17:58:00	2015	219	-18.87393951	34.45282745	NA	NA
KOEL-15-f-cam2-1	waterbuck	2015-08-07 18:03:00	2015	219	-18.87395287	34.45280457	NA	NA
KOEL-15-f-cam2-1	waterbuck	2015-08-07 18:08:00	2015	219	-18.87379837	34.45248795	NA	NA
KOEL-15-f-cam2-1	waterbuck	2015-08-07 18:13:00	2015	219	-18.87400055	34.45280838	NA	NA
KOEL-15-f-cam2-1	waterbuck	2015-08-07 18:19:00	2015	219	-18.87394142	34.4527092	NA	NA
KOEL-15-f-cam2-1	waterbuck	2015-08-07 18:24:00	2015	219	-18.87400818	34.45278168	NA	NA
KOEL-15-f-cam2-1	waterbuck	2015-08-07 18:29:00	2015	219	-18.87382317	34.45291519	NA	NA
KOEL-15-f-cam2-1	waterbuck	2015-08-07 18:34:00	2015	219	-18.87396431	34.45275116	NA	NA
KOEL-15-f-cam2-1	waterbuck	2015-08-07 18:39:00	2015	219	-18.87391663	34.45278549	NA	NA
KOEL-15-f-cam2-1	waterbuck	2015-08-07 18:44:00	2015	219	-18.87390327	34.45277786	NA	NA
KOEL-15-f-cam2-1	waterbuck	2015-08-07 18:49:00	2015	219	-18.87389183	34.45279312	NA	NA
KOEL-15-f-cam2-1	waterbuck	2015-08-07 18:59:00	2015	219	-18.87299728	34.45342255	NA	NA
KOEL-15-f-cam2-1	waterbuck	2015-08-07 19:09:00	2015	219	-18.87389946	34.45274353	NA	NA
KOEL-15-f-cam2-1	waterbuck	2015-08-07 19:19:00	2015	219	-18.87372398	34.45286942	NA	NA
KOEL-15-f-cam2-1	waterbuck	2015-08-07 19:29:00	2015	219	-18.87371254	34.4527359	NA	NA
KOEL-15-f-cam2-1	waterbuck	2015-08-07 19:39:00	2015	219	-18.87381172	34.45278931	NA	NA
KOEL-15-f-cam2-1	waterbuck	2015-08-07 19:49:00	2015	219	-18.87401199	34.4527359	NA	NA
KOEL-15-f-cam2-1	waterbuck	2015-08-07 20:00:00	2015	219	-18.8738575	34.45275116	NA	NA
KOEL-15-f-cam2-1	waterbuck	2015-08-07 20:09:00	2015	219	-18.87387657	34.4527092	NA	NA
KOEL-15-f-cam2-1	waterbuck	2015-08-07 20:19:00	2015	219	-18.87378883	34.45280457	NA	NA
KOEL-15-f-cam2-1	waterbuck	2015-08-07 20:29:00	2015	219	-18.87382889	34.45273209	NA	NA
KOEL-15-f-cam2-1	waterbuck	2015-08-07 20:39:00	2015	219	-18.8738575	34.45278931	NA	NA
KOEL-15-f-cam2-1	waterbuck	2015-08-07 20:49:00	2015	219	-18.87384033	34.45268631	NA	NA
KOEL-15-f-cam2-1	waterbuck	2015-08-07 20:59:00	2015	219	-18.87390327	34.45272827	NA	NA
KOEL-15-f-cam2-1	waterbuck	2015-08-07 21:09:00	2015	219	-18.87385559	34.45274353	NA	NA
KOEL-15-f-cam2-1	waterbuck	2015-08-07 21:14:00	2015	219	-18.8737545	34.4527359	NA	NA
KOEL-15-f-cam2-1	waterbuck	2015-08-07 21:19:00	2015	219	-18.87364769	34.4526329	NA	NA
KOEL-15-f-cam2-1	waterbuck	2015-08-07 21:25:00	2015	219	-18.87361145	34.45278549	NA	NA
KOEL-15-f-cam2-1	waterbuck	2015-08-07 21:32:00	2015	219	-18.87228394	34.45394897	NA	NA
KOEL-15-f-cam2-1	waterbuck	2015-08-07 21:37:00	2015	219	-18.87225914	34.45531082	NA	NA
KOEL-15-f-cam2-1	waterbuck	2015-08-07 21:49:00	2015	219	-18.87197113	34.4566803	NA	NA
KOEL-15-f-cam2-1	waterbuck	2015-08-07 21:54:00	2015	219	-18.87200356	34.45681763	NA	NA
KOEL-15-f-cam2-1	waterbuck	2015-08-07 21:59:00	2015	219	-18.8719635	34.45698547	NA	NA
KOEL-15-f-cam2-1	waterbuck	2015-08-07 22:04:00	2015	219	-18.87159538	34.45706558	NA	NA
KOEL-15-f-cam2-1	waterbuck	2015-08-07 22:09:00	2015	219	-18.87133217	34.45751572	NA	NA
KOEL-15-f-cam2-1	waterbuck	2015-08-07 22:14:00	2015	219	-18.87130928	34.4581604	NA	NA
KOEL-15-f-cam2-1	waterbuck	2015-08-07 22:20:00	2015	219	-18.87132263	34.45805359	NA	NA
KOEL-15-f-cam2-1	waterbuck	2015-08-07 22:27:00	2015	219	-18.87137413	34.45796967	NA	NA
KOEL-15-f-cam2-1	waterbuck	2015-08-07 22:39:00	2015	219	-18.8711834	34.45798874	NA	NA
KOEL-15-f-cam2-1	waterbuck	2015-08-07 22:49:00	2015	219	-18.87130356	34.45810318	NA	NA
KOEL-15-f-cam2-1	waterbuck	2015-08-07 22:59:00	2015	219	-18.87127686	34.45811462	NA	NA
KOEL-15-f-cam2-1	waterbuck	2015-08-07 23:09:00	2015	219	-18.87124443	34.45791245	NA	NA
KOEL-15-f-cam2-1	waterbuck	2015-08-07 23:20:00	2015	219	-18.87133598	34.45803452	NA	NA
KOEL-15-f-cam2-1	waterbuck	2015-08-07 23:30:00	2015	219	-18.8711319	34.45793533	NA	NA
KOEL-15-f-cam2-1	waterbuck	2015-08-07 23:40:00	2015	219	-18.87132072	34.45809174	NA	NA
KOEL-15-f-cam2-1	waterbuck	2015-08-07 23:50:00	2015	219	-18.8716526	34.45789719	NA	NA
KOEL-15-f-cam2-1	waterbuck	2015-08-08 00:09:00	2015	220	-18.87135506	34.45671082	NA	NA
KOEL-15-f-cam2-1	waterbuck	2015-08-08 00:19:00	2015	220	-18.87129974	34.45795059	NA	NA
KOEL-15-f-cam2-1	waterbuck	2015-08-08 00:30:00	2015	220	-18.87084007	34.45648575	NA	NA
KOEL-15-f-cam2-1	waterbuck	2015-08-08 00:40:00	2015	220	-18.87129974	34.4580307	NA	NA
KOEL-15-f-cam2-1	waterbuck	2015-08-08 00:49:00	2015	220	-18.8711338	34.4581337	NA	NA
KOEL-15-f-cam2-1	waterbuck	2015-08-08 01:00:00	2015	220	-18.87170792	34.45795822	NA	NA
KOEL-15-f-cam2-1	waterbuck	2015-08-08 01:10:00	2015	220	-18.87132454	34.45806503	NA	NA
KOEL-15-f-cam2-1	waterbuck	2015-08-08 01:20:00	2015	220	-18.87133217	34.45806122	NA	NA
KOEL-15-f-cam2-1	waterbuck	2015-08-08 01:29:00	2015	220	-18.87134743	34.45807266	NA	NA
KOEL-15-f-cam2-1	waterbuck	2015-08-08 01:39:00	2015	220	-18.87151527	34.45811844	NA	NA
KOEL-15-f-cam2-1	waterbuck	2015-08-08 01:49:00	2015	220	-18.87135887	34.45806503	NA	NA
KOEL-15-f-cam2-1	waterbuck	2015-08-08 01:59:00	2015	220	-18.87136459	34.45805359	NA	NA
KOEL-15-f-cam2-1	waterbuck	2015-08-08 02:09:00	2015	220	-18.87155151	34.45804214	NA	NA
KOEL-15-f-cam2-1	waterbuck	2015-08-08 02:19:00	2015	220	-18.87117958	34.45813751	NA	NA
KOEL-15-f-cam2-1	waterbuck	2015-08-08 02:29:00	2015	220	-18.87132454	34.45809555	NA	NA
KOEL-15-f-cam2-1	waterbuck	2015-08-08 02:34:00	2015	220	-18.87121582	34.45811081	NA	NA
KOEL-15-f-cam2-1	waterbuck	2015-08-08 02:39:00	2015	220	-18.87113953	34.45817566	NA	NA
KOEL-15-f-cam2-1	waterbuck	2015-08-08 02:49:00	2015	220	-18.87112427	34.45807648	NA	NA
KOEL-15-f-cam2-1	waterbuck	2015-08-08 02:55:00	2015	220	-18.87106323	34.45832062	NA	NA
KOEL-15-f-cam2-1	waterbuck	2015-08-08 03:00:00	2015	220	-18.87106705	34.45851135	NA	NA
KOEL-15-f-cam2-1	waterbuck	2015-08-08 03:05:00	2015	220	-18.87102318	34.45840454	NA	NA
KOEL-15-f-cam2-1	waterbuck	2015-08-08 03:10:00	2015	220	-18.87116051	34.45841599	NA	NA
KOEL-15-f-cam2-1	waterbuck	2015-08-08 03:16:00	2015	220	-18.87098885	34.45837784	NA	NA
KOEL-15-f-cam2-1	waterbuck	2015-08-08 03:21:00	2015	220	-18.87099648	34.45833206	NA	NA
KOEL-15-f-cam2-1	waterbuck	2015-08-08 03:26:00	2015	220	-18.87099838	34.45831299	NA	NA
KOEL-15-f-cam2-1	waterbuck	2015-08-08 03:32:00	2015	220	-18.87097359	34.45834351	NA	NA
KOEL-15-f-cam2-1	waterbuck	2015-08-08 03:37:00	2015	220	-18.87099266	34.45831299	NA	NA
KOEL-15-f-cam2-1	waterbuck	2015-08-08 03:42:00	2015	220	-18.87099266	34.45835114	NA	NA
KOEL-15-f-cam2-1	waterbuck	2015-08-08 03:48:00	2015	220	-18.87093163	34.45830536	NA	NA
KOEL-15-f-cam2-1	waterbuck	2015-08-08 03:59:00	2015	220	-18.87099457	34.45836258	NA	NA
KOEL-15-f-cam2-1	waterbuck	2015-08-08 04:09:00	2015	220	-18.87039566	34.4588356	NA	NA
KOEL-15-f-cam2-1	waterbuck	2015-08-08 04:19:00	2015	220	-18.87091637	34.45843506	NA	NA
KOEL-15-f-cam2-1	waterbuck	2015-08-08 04:29:00	2015	220	-18.87112045	34.45833588	NA	NA
KOEL-15-f-cam2-1	waterbuck	2015-08-08 04:40:00	2015	220	-18.870924	34.4584465	NA	NA
KOEL-15-f-cam2-1	waterbuck	2015-08-08 04:50:00	2015	220	-18.87103653	34.45838547	NA	NA
KOEL-15-f-cam2-1	waterbuck	2015-08-08 04:56:00	2015	220	-18.87096405	34.45838928	NA	NA
KOEL-15-f-cam2-1	waterbuck	2015-08-08 05:02:00	2015	220	-18.87110138	34.45849609	NA	NA
KOEL-15-f-cam2-1	waterbuck	2015-08-08 05:07:00	2015	220	-18.87106705	34.45851898	NA	NA
KOEL-15-f-cam2-1	waterbuck	2015-08-08 05:13:00	2015	220	-18.87094307	34.45838547	NA	NA
KOEL-15-f-cam2-1	waterbuck	2015-08-08 05:18:00	2015	220	-18.87103653	34.45849609	NA	NA
KOEL-15-f-cam2-1	waterbuck	2015-08-08 05:23:00	2015	220	-18.87086487	34.45864868	NA	NA
KOEL-15-f-cam2-1	waterbuck	2015-08-08 05:29:00	2015	220	-18.8708477	34.45862961	NA	NA
KOEL-15-f-cam2-1	waterbuck	2015-08-08 05:34:00	2015	220	-18.87078094	34.45848465	NA	NA
KOEL-15-f-cam2-1	waterbuck	2015-08-08 05:39:00	2015	220	-18.87088394	34.45869446	NA	NA
KOEL-15-f-cam2-1	waterbuck	2015-08-08 05:44:00	2015	220	-18.87070084	34.45854568	NA	NA
KOEL-15-f-cam2-1	waterbuck	2015-08-08 05:49:00	2015	220	-18.87062645	34.45885086	NA	NA
KOEL-15-f-cam2-1	waterbuck	2015-08-08 05:54:00	2015	220	-18.87054062	34.45884705	NA	NA
KOEL-15-f-cam2-1	waterbuck	2015-08-08 05:59:00	2015	220	-18.87056732	34.45941544	NA	NA
KOEL-15-f-cam2-1	waterbuck	2015-08-08 06:05:00	2015	220	-18.87046814	34.45905685	NA	NA
KOEL-15-f-cam2-1	waterbuck	2015-08-08 06:10:00	2015	220	-18.87004852	34.45899582	NA	NA
KOEL-15-f-cam2-1	waterbuck	2015-08-08 06:15:00	2015	220	-18.87046051	34.4591217	NA	NA
KOEL-15-f-cam2-1	waterbuck	2015-08-08 06:20:00	2015	220	-18.87055969	34.45905685	NA	NA
KOEL-15-f-cam2-1	waterbuck	2015-08-08 06:30:00	2015	220	-18.87068748	34.45872498	NA	NA
KOEL-15-f-cam2-1	waterbuck	2015-08-08 06:35:00	2015	220	-18.87164879	34.45764542	NA	NA
KOEL-15-f-cam2-1	waterbuck	2015-08-08 06:40:00	2015	220	-18.87236595	34.45514297	NA	NA
KOEL-15-f-cam2-1	waterbuck	2015-08-08 06:46:00	2015	220	-18.87295914	34.45383835	NA	NA
KOEL-15-f-cam2-1	waterbuck	2015-08-08 06:51:00	2015	220	-18.87296486	34.45329666	NA	NA
KOEL-15-f-cam2-1	waterbuck	2015-08-08 06:56:00	2015	220	-18.87304306	34.45100784	NA	NA
KOEL-15-f-cam2-1	waterbuck	2015-08-08 07:01:00	2015	220	-18.87253952	34.45027161	NA	NA
KOEL-15-f-cam2-1	waterbuck	2015-08-08 07:07:00	2015	220	-18.87259483	34.45027924	NA	NA
KOEL-15-f-cam2-1	waterbuck	2015-08-08 07:12:00	2015	220	-18.87250328	34.45033264	NA	NA
KOEL-15-f-cam2-1	waterbuck	2015-08-08 07:18:00	2015	220	-18.87243271	34.45032883	NA	NA
KOEL-15-f-cam2-1	waterbuck	2015-08-08 07:23:00	2015	220	-18.87242889	34.45029449	NA	NA
KOEL-15-f-cam2-1	waterbuck	2015-08-08 07:28:00	2015	220	-18.87239265	34.45028305	NA	NA
KOEL-15-f-cam2-1	waterbuck	2015-08-08 07:39:00	2015	220	-18.87191963	34.45060349	NA	NA
KOEL-15-f-cam2-1	waterbuck	2015-08-08 07:44:00	2015	220	-18.87221146	34.4506073	NA	NA
KOEL-15-f-cam2-1	waterbuck	2015-08-08 07:49:00	2015	220	-18.87248993	34.45056152	NA	NA
KOEL-15-f-cam2-1	waterbuck	2015-08-08 07:54:00	2015	220	-18.87275505	34.45075989	NA	NA
KOEL-15-f-cam2-1	waterbuck	2015-08-08 08:00:00	2015	220	-18.87278748	34.45101166	NA	NA
KOEL-15-f-cam2-1	waterbuck	2015-08-08 08:05:00	2015	220	-18.87285614	34.45116043	NA	NA
KOEL-15-f-cam2-1	waterbuck	2015-08-08 08:10:00	2015	220	-18.87280655	34.45121384	NA	NA
KOEL-15-f-cam2-1	waterbuck	2015-08-08 08:19:00	2015	220	-18.87281227	34.45123672	NA	NA
KOEL-15-f-cam2-1	waterbuck	2015-08-08 08:29:00	2015	220	-18.87276077	34.45131683	NA	NA
KOEL-15-f-cam2-1	waterbuck	2015-08-08 08:39:00	2015	220	-18.87316513	34.45084	NA	NA
KOEL-15-f-cam2-1	waterbuck	2015-08-08 08:49:00	2015	220	-18.87255287	34.45173645	NA	NA
KOEL-15-f-cam2-1	waterbuck	2015-08-08 09:00:00	2015	220	-18.87278748	34.45132828	NA	NA
KOEL-15-f-cam2-1	waterbuck	2015-08-08 09:10:00	2015	220	-18.87275887	34.45141983	NA	NA
KOEL-15-f-cam2-1	waterbuck	2015-08-08 09:20:00	2015	220	-18.87285805	34.45117569	NA	NA
KOEL-15-f-cam2-1	waterbuck	2015-08-08 09:29:00	2015	220	-18.87276077	34.45142746	NA	NA
KOEL-15-f-cam2-1	waterbuck	2015-08-08 09:36:00	2015	220	-18.87287712	34.45126343	NA	NA
KOEL-15-f-cam2-1	waterbuck	2015-08-08 09:41:00	2015	220	-18.87303352	34.45152283	NA	NA
KOEL-15-f-cam2-1	waterbuck	2015-08-08 09:46:00	2015	220	-18.87315559	34.45160675	NA	NA
KOEL-15-f-cam2-1	waterbuck	2015-08-08 09:51:00	2015	220	-18.87329292	34.45182037	NA	NA
KOEL-15-f-cam2-1	waterbuck	2015-08-08 09:56:00	2015	220	-18.87338638	34.45182037	NA	NA
KOEL-15-f-cam2-1	waterbuck	2015-08-08 10:02:00	2015	220	-18.87348175	34.45213318	NA	NA
KOEL-15-f-cam2-1	waterbuck	2015-08-08 10:07:00	2015	220	-18.87355042	34.45205307	NA	NA
KOEL-15-f-cam2-1	waterbuck	2015-08-08 10:15:00	2015	220	-18.87358665	34.45211029	NA	NA
KOEL-15-f-cam2-1	waterbuck	2015-08-08 10:20:00	2015	220	-18.87364006	34.45149612	NA	NA
KOEL-15-f-cam2-1	waterbuck	2015-08-08 10:25:00	2015	220	-18.87426758	34.45242691	NA	NA
KOEL-15-f-cam2-1	waterbuck	2015-08-08 10:31:00	2015	220	-18.8747406	34.45301056	NA	NA
KOEL-15-f-cam2-1	waterbuck	2015-08-08 10:36:00	2015	220	-18.87468719	34.45364761	NA	NA
KOEL-15-f-cam2-1	waterbuck	2015-08-08 10:41:00	2015	220	-18.87430191	34.45389557	NA	NA
KOEL-15-f-cam2-1	waterbuck	2015-08-08 10:46:00	2015	220	-18.87438774	34.4540596	NA	NA
KOEL-15-f-cam2-1	waterbuck	2015-08-08 10:51:00	2015	220	-18.8743763	34.45428848	NA	NA
KOEL-15-f-cam2-1	waterbuck	2015-08-08 10:56:00	2015	220	-18.87410545	34.45436478	NA	NA
KOEL-15-f-cam2-1	waterbuck	2015-08-08 11:09:00	2015	220	-18.87389565	34.45448685	NA	NA
KOEL-15-f-cam2-1	waterbuck	2015-08-08 11:19:00	2015	220	-18.87396431	34.45444107	NA	NA
KOEL-15-f-cam2-1	waterbuck	2015-08-08 11:29:00	2015	220	-18.87397575	34.45452499	NA	NA
KOEL-15-f-cam2-1	waterbuck	2015-08-08 11:40:00	2015	220	-18.87391663	34.45444489	NA	NA
KOEL-15-f-cam2-1	waterbuck	2015-08-08 11:45:00	2015	220	-18.87393188	34.45449448	NA	NA
KOEL-15-f-cam2-1	waterbuck	2015-08-08 11:50:00	2015	220	-18.87361526	34.4548912	NA	NA
KOEL-15-f-cam2-1	waterbuck	2015-08-08 11:55:00	2015	220	-18.87327957	34.45553207	NA	NA
KOEL-15-f-cam2-1	waterbuck	2015-08-08 12:07:00	2015	220	-18.87274551	34.45642853	NA	NA
KOEL-15-f-cam2-1	waterbuck	2015-08-08 12:12:00	2015	220	-18.87285614	34.45643234	NA	NA
KOEL-15-f-cam2-1	waterbuck	2015-08-08 12:19:00	2015	220	-18.87261581	34.45647812	NA	NA
KOEL-15-f-cam2-1	waterbuck	2015-08-08 12:25:00	2015	220	-18.87258339	34.45655441	NA	NA
KOEL-15-f-cam2-1	waterbuck	2015-08-08 12:30:00	2015	220	-18.87252617	34.4564743	NA	NA
KOEL-15-f-cam2-1	waterbuck	2015-08-08 12:35:00	2015	220	-18.87231636	34.45666122	NA	NA
KOEL-15-f-cam2-1	waterbuck	2015-08-08 12:40:00	2015	220	-18.87164879	34.45754623	NA	NA
KOEL-15-f-cam2-1	waterbuck	2015-08-08 12:45:00	2015	220	-18.87140083	34.45792389	NA	NA
KOEL-15-f-cam2-1	waterbuck	2015-08-08 12:52:00	2015	220	-18.87144089	34.45798111	NA	NA
KOEL-15-f-cam2-1	waterbuck	2015-08-08 12:57:00	2015	220	-18.87126923	34.45784378	NA	NA
KOEL-15-f-cam2-1	waterbuck	2015-08-08 13:02:00	2015	220	-18.87124252	34.45756531	NA	NA
KOEL-15-f-cam2-1	waterbuck	2015-08-08 13:07:00	2015	220	-18.87117767	34.45759583	NA	NA
KOEL-15-f-cam2-1	waterbuck	2015-08-08 13:12:00	2015	220	-18.87112045	34.45774078	NA	NA
KOEL-15-f-cam2-1	waterbuck	2015-08-08 13:18:00	2015	220	-18.87107849	34.45759201	NA	NA
KOEL-15-f-cam2-1	waterbuck	2015-08-08 13:23:00	2015	220	-18.8711834	34.45754242	NA	NA
KOEL-15-f-cam2-1	waterbuck	2015-08-08 13:28:00	2015	220	-18.87109947	34.45750046	NA	NA
KOEL-15-f-cam2-1	waterbuck	2015-08-08 13:33:00	2015	220	-18.87097549	34.45741653	NA	NA
KOEL-15-f-cam2-1	waterbuck	2015-08-08 13:38:00	2015	220	-18.87100601	34.45727921	NA	NA
KOEL-15-f-cam2-1	waterbuck	2015-08-08 13:43:00	2015	220	-18.87078094	34.45723343	NA	NA
KOEL-15-f-cam2-1	waterbuck	2015-08-08 13:48:00	2015	220	-18.87065315	34.45728683	NA	NA
KOEL-15-f-cam2-1	waterbuck	2015-08-08 13:53:00	2015	220	-18.87064743	34.45707703	NA	NA
KOEL-15-f-cam2-1	waterbuck	2015-08-08 13:58:00	2015	220	-18.87053108	34.4569931	NA	NA
KOEL-15-f-cam2-1	waterbuck	2015-08-08 14:03:00	2015	220	-18.87033081	34.45689774	NA	NA
KOEL-15-f-cam2-1	waterbuck	2015-08-08 14:09:00	2015	220	-18.87030983	34.4569664	NA	NA
KOEL-15-f-cam2-1	waterbuck	2015-08-08 14:14:00	2015	220	-18.86998749	34.45705414	NA	NA
KOEL-15-f-cam2-1	waterbuck	2015-08-08 14:19:00	2015	220	-18.86997223	34.45706558	NA	NA
KOEL-15-f-cam2-1	waterbuck	2015-08-08 14:24:00	2015	220	-18.87003326	34.45701599	NA	NA
KOEL-15-f-cam2-1	waterbuck	2015-08-08 14:29:00	2015	220	-18.8700676	34.45703125	NA	NA
KOEL-15-f-cam2-1	waterbuck	2015-08-08 14:34:00	2015	220	-18.87030411	34.45726776	NA	NA
KOEL-15-f-cam2-1	waterbuck	2015-08-08 14:39:00	2015	220	-18.87042427	34.45730972	NA	NA
KOEL-15-f-cam2-1	waterbuck	2015-08-08 14:44:00	2015	220	-18.87049866	34.45730209	NA	NA
KOEL-15-f-cam2-1	waterbuck	2015-08-08 14:49:00	2015	220	-18.87051582	34.45729446	NA	NA
KOEL-15-f-cam2-1	waterbuck	2015-08-08 14:54:00	2015	220	-18.87053108	34.4573555	NA	NA
KOEL-15-f-cam2-1	waterbuck	2015-08-08 14:59:00	2015	220	-18.87071228	34.45732117	NA	NA
KOEL-15-f-cam2-1	waterbuck	2015-08-08 15:10:00	2015	220	-18.87101173	34.45745087	NA	NA
KOEL-15-f-cam2-1	waterbuck	2015-08-08 15:17:00	2015	220	-18.87067223	34.45735168	NA	NA
KOEL-15-f-cam2-1	waterbuck	2015-08-08 15:30:00	2015	220	-18.87052917	34.45734406	NA	NA
KOEL-15-f-cam2-1	waterbuck	2015-08-08 15:40:00	2015	220	-18.86981201	34.45736694	NA	NA
KOEL-15-f-cam2-1	waterbuck	2015-08-08 15:49:00	2015	220	-18.86961174	34.45746231	NA	NA
KOEL-15-f-cam2-1	waterbuck	2015-08-08 16:00:00	2015	220	-18.87072754	34.45734787	NA	NA
KOEL-15-f-cam2-1	waterbuck	2015-08-08 16:09:00	2015	220	-18.8706646	34.45739365	NA	NA
KOEL-15-f-cam2-1	waterbuck	2015-08-08 16:16:00	2015	220	-18.87085342	34.45744705	NA	NA
KOEL-15-f-cam2-1	waterbuck	2015-08-08 16:21:00	2015	220	-18.87105751	34.45750046	NA	NA
KOEL-15-f-cam2-1	waterbuck	2015-08-08 16:26:00	2015	220	-18.87116432	34.4575882	NA	NA
KOEL-15-f-cam2-1	waterbuck	2015-08-08 16:31:00	2015	220	-18.87128639	34.45767212	NA	NA
KOEL-15-f-cam2-1	waterbuck	2015-08-08 16:36:00	2015	220	-18.87138367	34.45796585	NA	NA
KOEL-15-f-cam2-1	waterbuck	2015-08-08 16:41:00	2015	220	-18.87140465	34.45811081	NA	NA
KOEL-15-f-cam2-1	waterbuck	2015-08-08 16:46:00	2015	220	-18.87135124	34.45803833	NA	NA
KOEL-15-f-cam2-1	waterbuck	2015-08-08 16:51:00	2015	220	-18.87140846	34.45816422	NA	NA
KOEL-15-f-cam2-1	waterbuck	2015-08-08 16:57:00	2015	220	-18.87133408	34.45814514	NA	NA
KOEL-15-f-cam2-1	waterbuck	2015-08-08 17:02:00	2015	220	-18.87136459	34.45819092	NA	NA
KOEL-15-f-cam2-1	waterbuck	2015-08-08 17:07:00	2015	220	-18.87134361	34.45818329	NA	NA
KOEL-15-f-cam2-1	waterbuck	2015-08-08 17:12:00	2015	220	-18.87128448	34.45824051	NA	NA
KOEL-15-f-cam2-1	waterbuck	2015-08-08 17:17:00	2015	220	-18.87131691	34.45825577	NA	NA
KOEL-15-f-cam2-1	waterbuck	2015-08-08 17:22:00	2015	220	-18.87126732	34.45844269	NA	NA
KOEL-15-f-cam2-1	waterbuck	2015-08-08 17:28:00	2015	220	-18.87136078	34.45827103	NA	NA
KOEL-15-f-cam2-1	waterbuck	2015-08-08 17:39:00	2015	220	-18.87128258	34.45828629	NA	NA
KOEL-15-f-cam2-1	waterbuck	2015-08-08 17:49:00	2015	220	-18.87140274	34.45822906	NA	NA
KOEL-15-f-cam2-1	waterbuck	2015-08-08 17:59:00	2015	220	-18.87129021	34.45816803	NA	NA
KOEL-15-f-cam2-1	waterbuck	2015-08-08 18:09:00	2015	220	-18.87135315	34.45822906	NA	NA
KOEL-15-f-cam2-1	waterbuck	2015-08-08 18:19:00	2015	220	-18.87132072	34.45819855	NA	NA
KOEL-15-f-cam2-1	waterbuck	2015-08-08 18:29:00	2015	220	-18.87129593	34.45820618	NA	NA
KOEL-15-f-cam2-1	waterbuck	2015-08-08 18:39:00	2015	220	-18.87112617	34.45834351	NA	NA
KOEL-15-f-cam2-1	waterbuck	2015-08-08 18:49:00	2015	220	-18.87136459	34.45818329	NA	NA
KOEL-15-f-cam2-1	waterbuck	2015-08-08 18:59:00	2015	220	-18.87145615	34.45816422	NA	NA
KOEL-15-f-cam2-1	waterbuck	2015-08-08 19:09:00	2015	220	-18.871418	34.45815277	NA	NA
KOEL-15-f-cam2-1	waterbuck	2015-08-08 19:19:00	2015	220	-18.87127113	34.45822525	NA	NA
KOEL-15-f-cam2-1	waterbuck	2015-08-08 19:29:00	2015	220	-18.87132072	34.45821381	NA	NA
KOEL-15-f-cam2-1	waterbuck	2015-08-08 19:39:00	2015	220	-18.87122726	34.45824814	NA	NA
KOEL-15-f-cam2-1	waterbuck	2015-08-08 19:49:00	2015	220	-18.87128067	34.45822525	NA	NA
KOEL-15-f-cam2-1	waterbuck	2015-08-08 20:00:00	2015	220	-18.87130356	34.45823288	NA	NA
KOEL-15-f-cam2-1	waterbuck	2015-08-08 20:09:00	2015	220	-18.87131882	34.45825195	NA	NA
KOEL-15-f-cam2-1	waterbuck	2015-08-08 20:18:00	2015	220	-18.87132072	34.45811081	NA	NA
KOEL-15-f-cam2-1	waterbuck	2015-08-08 20:23:00	2015	220	-18.87134171	34.45828629	NA	NA
KOEL-15-f-cam2-1	waterbuck	2015-08-08 20:28:00	2015	220	-18.87140656	34.45813751	NA	NA
KOEL-15-f-cam2-1	waterbuck	2015-08-08 20:33:00	2015	220	-18.87137222	34.45825958	NA	NA
KOEL-15-f-cam2-1	waterbuck	2015-08-08 20:38:00	2015	220	-18.87137985	34.45831299	NA	NA
KOEL-15-f-cam2-1	waterbuck	2015-08-08 20:44:00	2015	220	-18.87129021	34.45829773	NA	NA
KOEL-15-f-cam2-1	waterbuck	2015-08-08 20:49:00	2015	220	-18.87153625	34.4580574	NA	NA
KOEL-15-f-cam2-1	waterbuck	2015-08-08 20:54:00	2015	220	-18.87155533	34.4580307	NA	NA
KOEL-15-f-cam2-1	waterbuck	2015-08-08 20:59:00	2015	220	-18.87155151	34.45806122	NA	NA
KOEL-15-f-cam2-1	waterbuck	2015-08-08 21:04:00	2015	220	-18.87155533	34.45806885	NA	NA
KOEL-15-f-cam2-1	waterbuck	2015-08-08 21:09:00	2015	220	-18.87163353	34.45804214	NA	NA
KOEL-15-f-cam2-1	waterbuck	2015-08-08 21:14:00	2015	220	-18.87160873	34.45811081	NA	NA
KOEL-15-f-cam2-1	waterbuck	2015-08-08 21:19:00	2015	220	-18.87158585	34.45811844	NA	NA
KOEL-15-f-cam2-1	waterbuck	2015-08-08 21:24:00	2015	220	-18.87164879	34.45811462	NA	NA
KOEL-15-f-cam2-1	waterbuck	2015-08-08 21:29:00	2015	220	-18.87164307	34.45811844	NA	NA
KOEL-15-f-cam2-1	waterbuck	2015-08-08 21:34:00	2015	220	-18.8716526	34.45818329	NA	NA
KOEL-15-f-cam2-1	waterbuck	2015-08-08 21:39:00	2015	220	-18.87164879	34.4580574	NA	NA
KOEL-15-f-cam2-1	waterbuck	2015-08-08 21:45:00	2015	220	-18.8713913	34.45841599	NA	NA
KOEL-15-f-cam2-1	waterbuck	2015-08-08 21:50:00	2015	220	-18.87179565	34.45806122	NA	NA
KOEL-15-f-cam2-1	waterbuck	2015-08-08 21:55:00	2015	220	-18.87191582	34.4580307	NA	NA
KOEL-15-f-cam2-1	waterbuck	2015-08-08 22:00:00	2015	220	-18.87198448	34.45796967	NA	NA
KOEL-15-f-cam2-1	waterbuck	2015-08-08 22:05:00	2015	220	-18.8718071	34.45818329	NA	NA
KOEL-15-f-cam2-1	waterbuck	2015-08-08 22:10:00	2015	220	-18.87188721	34.4580574	NA	NA
KOEL-15-f-cam2-1	waterbuck	2015-08-08 22:15:00	2015	220	-18.87188339	34.45814514	NA	NA
KOEL-15-f-cam2-1	waterbuck	2015-08-08 22:21:00	2015	220	-18.87187958	34.45815277	NA	NA
KOEL-15-f-cam2-1	waterbuck	2015-08-08 22:26:00	2015	220	-18.87182236	34.45814133	NA	NA
KOEL-15-f-cam2-1	waterbuck	2015-08-08 22:31:00	2015	220	-18.87179947	34.45813751	NA	NA
KOEL-15-f-cam2-1	waterbuck	2015-08-08 22:36:00	2015	220	-18.87166595	34.45811462	NA	NA
KOEL-15-f-cam2-1	waterbuck	2015-08-08 22:42:00	2015	220	-18.87161446	34.45806122	NA	NA
KOEL-15-f-cam2-1	waterbuck	2015-08-08 22:49:00	2015	220	-18.87131882	34.45806503	NA	NA
KOEL-15-f-cam2-1	waterbuck	2015-08-08 23:00:00	2015	220	-18.87138748	34.45787048	NA	NA
KOEL-15-f-cam2-1	waterbuck	2015-08-08 23:09:00	2015	220	-18.87142372	34.45796585	NA	NA
KOEL-15-f-cam2-1	waterbuck	2015-08-08 23:19:00	2015	220	-18.87138748	34.45803452	NA	NA
KOEL-15-f-cam2-1	waterbuck	2015-08-08 23:29:00	2015	220	-18.87128067	34.45810318	NA	NA
KOEL-15-f-cam2-1	waterbuck	2015-08-08 23:39:00	2015	220	-18.87144661	34.45799255	NA	NA
KOEL-15-f-cam2-1	waterbuck	2015-08-08 23:50:00	2015	220	-18.87148857	34.4580574	NA	NA
KOEL-15-f-cam2-1	waterbuck	2015-08-09 00:09:00	2015	221	-18.87120628	34.4581337	NA	NA
KOEL-15-f-cam2-1	waterbuck	2015-08-09 00:19:00	2015	221	-18.87133217	34.45807266	NA	NA
KOEL-15-f-cam2-1	waterbuck	2015-08-09 00:29:00	2015	221	-18.87153053	34.457901	NA	NA
KOEL-15-f-cam2-1	waterbuck	2015-08-09 00:39:00	2015	221	-18.8715477	34.4583931	NA	NA
KOEL-15-f-cam2-1	waterbuck	2015-08-09 00:49:00	2015	221	-18.87132835	34.45808792	NA	NA
KOEL-15-f-cam2-1	waterbuck	2015-08-09 01:00:00	2015	221	-18.87129974	34.458004	NA	NA
KOEL-15-f-cam2-1	waterbuck	2015-08-09 01:10:00	2015	221	-18.87111664	34.45753479	NA	NA
KOEL-15-f-cam2-1	waterbuck	2015-08-09 01:19:00	2015	221	-18.87130547	34.45799255	NA	NA
KOEL-15-f-cam2-1	waterbuck	2015-08-09 01:29:00	2015	221	-18.87132645	34.45806503	NA	NA
KOEL-15-f-cam2-1	waterbuck	2015-08-09 01:40:00	2015	221	-18.87127113	34.45808411	NA	NA
KOEL-15-f-cam2-1	waterbuck	2015-08-09 01:49:00	2015	221	-18.87187004	34.45854568	NA	NA
KOEL-15-f-cam2-1	waterbuck	2015-08-09 02:00:00	2015	221	-18.87131119	34.45806122	NA	NA
KOEL-15-f-cam2-1	waterbuck	2015-08-09 02:09:00	2015	221	-18.87131691	34.45802307	NA	NA
KOEL-15-f-cam2-1	waterbuck	2015-08-09 02:15:00	2015	221	-18.87103081	34.45701599	NA	NA
KOEL-15-f-cam2-1	waterbuck	2015-08-09 02:20:00	2015	221	-18.8712883	34.45537949	NA	NA
KOEL-15-f-cam2-1	waterbuck	2015-08-09 02:26:00	2015	221	-18.87148857	34.45478439	NA	NA
KOEL-15-f-cam2-1	waterbuck	2015-08-09 02:31:00	2015	221	-18.87148476	34.45398712	NA	NA
KOEL-15-f-cam2-1	waterbuck	2015-08-09 02:36:00	2015	221	-18.87153244	34.45351028	NA	NA
KOEL-15-f-cam2-1	waterbuck	2015-08-09 02:49:00	2015	221	-18.87177849	34.45366669	NA	NA
KOEL-15-f-cam2-1	waterbuck	2015-08-09 02:56:00	2015	221	-18.87141991	34.45396805	NA	NA
KOEL-15-f-cam2-1	waterbuck	2015-08-09 03:03:00	2015	221	-18.87133598	34.45401382	NA	NA
KOEL-15-f-cam2-1	waterbuck	2015-08-09 03:09:00	2015	221	-18.87137985	34.45391464	NA	NA
KOEL-15-f-cam2-1	waterbuck	2015-08-09 03:16:00	2015	221	-18.87135124	34.45379257	NA	NA
KOEL-15-f-cam2-1	waterbuck	2015-08-09 03:22:00	2015	221	-18.87135506	34.45376968	NA	NA
KOEL-15-f-cam2-1	waterbuck	2015-08-09 03:27:00	2015	221	-18.8712883	34.45381927	NA	NA
KOEL-15-f-cam2-1	waterbuck	2015-08-09 03:32:00	2015	221	-18.87127876	34.4538765	NA	NA
KOEL-15-f-cam2-1	waterbuck	2015-08-09 03:37:00	2015	221	-18.87122726	34.4538269	NA	NA
KOEL-15-f-cam2-1	waterbuck	2015-08-09 03:42:00	2015	221	-18.87122917	34.45388794	NA	NA
KOEL-15-f-cam2-1	waterbuck	2015-08-09 03:47:00	2015	221	-18.87126732	34.45386124	NA	NA
KOEL-15-f-cam2-1	waterbuck	2015-08-09 03:52:00	2015	221	-18.87121964	34.45390701	NA	NA
KOEL-15-f-cam2-1	waterbuck	2015-08-09 03:58:00	2015	221	-18.87137604	34.45396805	NA	NA
KOEL-15-f-cam2-1	waterbuck	2015-08-09 04:09:00	2015	221	-18.87128448	34.45402527	NA	NA
KOEL-15-f-cam2-1	waterbuck	2015-08-09 04:19:00	2015	221	-18.87127686	34.45399094	NA	NA
KOEL-15-f-cam2-1	waterbuck	2015-08-09 04:30:00	2015	221	-18.8712616	34.4540596	NA	NA
KOEL-15-f-cam2-1	waterbuck	2015-08-09 04:39:00	2015	221	-18.87131119	34.45402527	NA	NA
KOEL-15-f-cam2-1	waterbuck	2015-08-09 04:44:00	2015	221	-18.87155342	34.45376587	NA	NA
KOEL-15-f-cam2-1	waterbuck	2015-08-09 04:49:00	2015	221	-18.87078857	34.45452118	NA	NA
KOEL-15-f-cam2-1	waterbuck	2015-08-09 04:55:00	2015	221	-18.87080002	34.45456696	NA	NA
KOEL-15-f-cam2-1	waterbuck	2015-08-09 05:03:00	2015	221	-18.87081528	34.45451736	NA	NA
KOEL-15-f-cam2-1	waterbuck	2015-08-09 05:19:00	2015	221	-18.87065125	34.45513535	NA	NA
KOEL-15-f-cam2-1	waterbuck	2015-08-09 05:29:00	2015	221	-18.87046432	34.45512009	NA	NA
KOEL-15-f-cam2-1	waterbuck	2015-08-09 05:40:00	2015	221	-18.87054825	34.45528793	NA	NA
KOEL-15-f-cam2-1	waterbuck	2015-08-09 05:49:00	2015	221	-18.8704319	34.45474243	NA	NA
KOEL-15-f-cam2-1	waterbuck	2015-08-09 06:00:00	2015	221	-18.87064743	34.45512009	NA	NA
KOEL-15-f-cam2-1	waterbuck	2015-08-09 06:10:00	2015	221	-18.8704834	34.45505524	NA	NA
KOEL-15-f-cam2-1	waterbuck	2015-08-09 06:20:00	2015	221	-18.87055397	34.45524216	NA	NA
KOEL-15-f-cam2-1	waterbuck	2015-08-09 06:30:00	2015	221	-18.87080765	34.45531845	NA	NA
KOEL-15-f-cam2-1	waterbuck	2015-08-09 06:35:00	2015	221	-18.87066269	34.45511627	NA	NA
KOEL-15-f-cam2-1	waterbuck	2015-08-09 06:40:00	2015	221	-18.87065125	34.45514679	NA	NA
KOEL-15-f-cam2-1	waterbuck	2015-08-09 06:45:00	2015	221	-18.87053108	34.45536804	NA	NA
KOEL-15-f-cam2-1	waterbuck	2015-08-09 06:50:00	2015	221	-18.87055206	34.45559311	NA	NA
KOEL-15-f-cam2-1	waterbuck	2015-08-09 06:55:00	2015	221	-18.87052727	34.45556641	NA	NA
KOEL-15-f-cam2-1	waterbuck	2015-08-09 07:10:00	2015	221	-18.87038231	34.4561615	NA	NA
KOEL-15-f-cam2-1	waterbuck	2015-08-09 07:16:00	2015	221	-18.86979485	34.45619965	NA	NA
KOEL-15-f-cam2-1	waterbuck	2015-08-09 07:21:00	2015	221	-18.86952209	34.45635223	NA	NA
KOEL-15-f-cam2-1	waterbuck	2015-08-09 07:26:00	2015	221	-18.86975861	34.45619583	NA	NA
KOEL-15-f-cam2-1	waterbuck	2015-08-09 07:32:00	2015	221	-18.87021255	34.45623016	NA	NA
KOEL-15-f-cam2-1	waterbuck	2015-08-09 07:37:00	2015	221	-18.86990738	34.45628357	NA	NA
KOEL-15-f-cam2-1	waterbuck	2015-08-09 07:42:00	2015	221	-18.87011528	34.45639038	NA	NA
KOEL-15-f-cam2-1	waterbuck	2015-08-09 07:48:00	2015	221	-18.87007523	34.45653152	NA	NA
KOEL-15-f-cam2-1	waterbuck	2015-08-09 07:53:00	2015	221	-18.87053108	34.45645905	NA	NA
KOEL-15-f-cam2-1	waterbuck	2015-08-09 07:58:00	2015	221	-18.87023544	34.45659637	NA	NA
KOEL-15-f-cam2-1	waterbuck	2015-08-09 08:03:00	2015	221	-18.87031364	34.45660782	NA	NA
KOEL-15-f-cam2-1	waterbuck	2015-08-09 08:08:00	2015	221	-18.8699913	34.45654678	NA	NA
KOEL-15-f-cam2-1	waterbuck	2015-08-09 08:14:00	2015	221	-18.87031937	34.4566803	NA	NA
KOEL-15-f-cam2-1	waterbuck	2015-08-09 08:19:00	2015	221	-18.87051582	34.45668411	NA	NA
KOEL-15-f-cam2-1	waterbuck	2015-08-09 08:24:00	2015	221	-18.87050629	34.45676041	NA	NA
KOEL-15-f-cam2-1	waterbuck	2015-08-09 08:29:00	2015	221	-18.87056351	34.45682526	NA	NA
KOEL-15-f-cam2-1	waterbuck	2015-08-09 08:34:00	2015	221	-18.87060356	34.45681763	NA	NA
KOEL-15-f-cam2-1	waterbuck	2015-08-09 08:39:00	2015	221	-18.87083244	34.45684814	NA	NA
KOEL-15-f-cam2-1	waterbuck	2015-08-09 08:44:00	2015	221	-18.87088776	34.45689774	NA	NA
KOEL-15-f-cam2-1	waterbuck	2015-08-09 08:49:00	2015	221	-18.87098694	34.45693207	NA	NA
KOEL-15-f-cam2-1	waterbuck	2015-08-09 08:54:00	2015	221	-18.87104416	34.45697021	NA	NA
KOEL-15-f-cam2-1	waterbuck	2015-08-09 08:59:00	2015	221	-18.87107086	34.45706177	NA	NA
KOEL-15-f-cam2-1	waterbuck	2015-08-09 09:06:00	2015	221	-18.87096024	34.45700073	NA	NA
KOEL-15-f-cam2-1	waterbuck	2015-08-09 09:11:00	2015	221	-18.87098885	34.45702362	NA	NA
KOEL-15-f-cam2-1	waterbuck	2015-08-09 09:16:00	2015	221	-18.8708992	34.45701981	NA	NA
KOEL-15-f-cam2-1	waterbuck	2015-08-09 09:21:00	2015	221	-18.87108421	34.45715332	NA	NA
KOEL-15-f-cam2-1	waterbuck	2015-08-09 09:27:00	2015	221	-18.87119865	34.45706558	NA	NA
KOEL-15-f-cam2-1	waterbuck	2015-08-09 09:39:00	2015	221	-18.87122345	34.45704651	NA	NA
KOEL-15-f-cam2-1	waterbuck	2015-08-09 09:49:00	2015	221	-18.8712368	34.45705414	NA	NA
KOEL-15-f-cam2-1	waterbuck	2015-08-09 10:00:00	2015	221	-18.87121391	34.45704269	NA	NA
KOEL-15-f-cam2-1	waterbuck	2015-08-09 10:09:00	2015	221	-18.87113953	34.45691681	NA	NA
KOEL-15-f-cam2-1	waterbuck	2015-08-09 10:19:00	2015	221	-18.87120056	34.45694351	NA	NA
KOEL-15-f-cam2-1	waterbuck	2015-08-09 10:30:00	2015	221	-18.87094879	34.45604324	NA	NA
KOEL-15-f-cam2-1	waterbuck	2015-08-09 10:40:00	2015	221	-18.87148857	34.45766449	NA	NA
KOEL-15-f-cam2-1	waterbuck	2015-08-09 10:47:00	2015	221	-18.87115288	34.45687866	NA	NA
KOEL-15-f-cam2-1	waterbuck	2015-08-09 10:52:00	2015	221	-18.87135124	34.45705414	NA	NA
KOEL-15-f-cam2-1	waterbuck	2015-08-09 10:57:00	2015	221	-18.87154579	34.45690536	NA	NA
KOEL-15-f-cam2-1	waterbuck	2015-08-09 11:02:00	2015	221	-18.87169266	34.45693588	NA	NA
KOEL-15-f-cam2-1	waterbuck	2015-08-09 11:07:00	2015	221	-18.87178802	34.45701981	NA	NA
KOEL-15-f-cam2-1	waterbuck	2015-08-09 11:12:00	2015	221	-18.87184715	34.45707321	NA	NA
KOEL-15-f-cam2-1	waterbuck	2015-08-09 11:17:00	2015	221	-18.87192726	34.45705032	NA	NA
KOEL-15-f-cam2-1	waterbuck	2015-08-09 11:22:00	2015	221	-18.87177277	34.45695114	NA	NA
KOEL-15-f-cam2-1	waterbuck	2015-08-09 11:27:00	2015	221	-18.871912	34.45707321	NA	NA
KOEL-15-f-cam2-1	waterbuck	2015-08-09 11:32:00	2015	221	-18.87198639	34.45702362	NA	NA
KOEL-15-f-cam2-1	waterbuck	2015-08-09 11:39:00	2015	221	-18.87195206	34.45698166	NA	NA
KOEL-15-f-cam2-1	waterbuck	2015-08-09 11:49:00	2015	221	-18.87198257	34.45676422	NA	NA
KOEL-15-f-cam2-1	waterbuck	2015-08-09 11:57:00	2015	221	-18.87261581	34.45478821	NA	NA
KOEL-15-f-cam2-1	waterbuck	2015-08-09 12:03:00	2015	221	-18.87311745	34.4536705	NA	NA
KOEL-15-f-cam2-1	waterbuck	2015-08-09 12:08:00	2015	221	-18.87371063	34.45309067	NA	NA
KOEL-15-f-cam2-1	waterbuck	2015-08-09 12:19:00	2015	221	-18.87435913	34.45149994	NA	NA
KOEL-15-f-cam2-1	waterbuck	2015-08-09 12:24:00	2015	221	-18.8743515	34.45149612	NA	NA
KOEL-15-f-cam2-1	waterbuck	2015-08-09 12:30:00	2015	221	-18.87437248	34.45143127	NA	NA
KOEL-15-f-cam2-1	waterbuck	2015-08-09 12:35:00	2015	221	-18.87431526	34.45137787	NA	NA
KOEL-15-f-cam2-1	waterbuck	2015-08-09 12:40:00	2015	221	-18.87430763	34.45128632	NA	NA
KOEL-15-f-cam2-1	waterbuck	2015-08-09 12:45:00	2015	221	-18.8742981	34.45111847	NA	NA
KOEL-15-f-cam2-1	waterbuck	2015-08-09 12:50:00	2015	221	-18.87429619	34.4511261	NA	NA
KOEL-15-f-cam2-1	waterbuck	2015-08-09 12:55:00	2015	221	-18.87433243	34.45110703	NA	NA
KOEL-15-f-cam2-1	waterbuck	2015-08-09 13:00:00	2015	221	-18.87438774	34.45105362	NA	NA
KOEL-15-f-cam2-1	waterbuck	2015-08-09 13:06:00	2015	221	-18.87424469	34.45088577	NA	NA
KOEL-15-f-cam2-1	waterbuck	2015-08-09 13:12:00	2015	221	-18.87434387	34.45102692	NA	NA
KOEL-15-f-cam2-1	waterbuck	2015-08-09 13:17:00	2015	221	-18.87432861	34.45098877	NA	NA
KOEL-15-f-cam2-1	waterbuck	2015-08-09 13:22:00	2015	221	-18.87427521	34.45100403	NA	NA
KOEL-15-f-cam2-1	waterbuck	2015-08-09 13:27:00	2015	221	-18.87417221	34.45106506	NA	NA
KOEL-15-f-cam2-1	waterbuck	2015-08-09 13:32:00	2015	221	-18.8741188	34.45127487	NA	NA
KOEL-15-f-cam2-1	waterbuck	2015-08-09 13:37:00	2015	221	-18.87405968	34.45193481	NA	NA
KOEL-15-f-cam2-1	waterbuck	2015-08-09 13:42:00	2015	221	-18.87409019	34.45140076	NA	NA
KOEL-15-f-cam2-1	waterbuck	2015-08-09 13:47:00	2015	221	-18.87467194	34.45096588	NA	NA
KOEL-15-f-cam2-1	waterbuck	2015-08-09 13:52:00	2015	221	-18.87392807	34.45168304	NA	NA
KOEL-15-f-cam2-1	waterbuck	2015-08-09 13:58:00	2015	221	-18.87398338	34.45174789	NA	NA
KOEL-15-f-cam2-1	waterbuck	2015-08-09 14:04:00	2015	221	-18.87360382	34.45205688	NA	NA
KOEL-15-f-cam2-1	waterbuck	2015-08-09 14:09:00	2015	221	-18.8735714	34.45213699	NA	NA
KOEL-15-f-cam2-1	waterbuck	2015-08-09 14:14:00	2015	221	-18.8734951	34.45203781	NA	NA
KOEL-15-f-cam2-1	waterbuck	2015-08-09 14:19:00	2015	221	-18.87347984	34.45204926	NA	NA
KOEL-15-f-cam2-1	waterbuck	2015-08-09 14:29:00	2015	221	-18.87360001	34.45220184	NA	NA
KOEL-15-f-cam2-1	waterbuck	2015-08-09 14:39:00	2015	221	-18.87342453	34.45201874	NA	NA
KOEL-15-f-cam2-1	waterbuck	2015-08-09 14:49:00	2015	221	-18.87351608	34.45204163	NA	NA
KOEL-15-f-cam2-1	waterbuck	2015-08-09 14:59:00	2015	221	-18.87337685	34.45205307	NA	NA
KOEL-15-f-cam2-1	waterbuck	2015-08-09 15:09:00	2015	221	-18.87351227	34.45203781	NA	NA
KOEL-15-f-cam2-1	waterbuck	2015-08-09 15:19:00	2015	221	-18.87330437	34.45201492	NA	NA
KOEL-15-f-cam2-1	waterbuck	2015-08-09 15:29:00	2015	221	-18.87377167	34.45194244	NA	NA
KOEL-15-f-cam2-1	waterbuck	2015-08-09 15:39:00	2015	221	-18.87315369	34.45209503	NA	NA
KOEL-15-f-cam2-1	waterbuck	2015-08-09 15:49:00	2015	221	-18.87349129	34.45206451	NA	NA
KOEL-15-f-cam2-1	waterbuck	2015-08-09 16:00:00	2015	221	-18.87356758	34.45201492	NA	NA
KOEL-15-f-cam2-1	waterbuck	2015-08-09 16:09:00	2015	221	-18.87339973	34.45220184	NA	NA
KOEL-15-f-cam2-1	waterbuck	2015-08-09 16:19:00	2015	221	-18.87351227	34.45204163	NA	NA
KOEL-15-f-cam2-1	waterbuck	2015-08-09 16:29:00	2015	221	-18.87355423	34.45196533	NA	NA
KOEL-15-f-cam2-1	waterbuck	2015-08-09 16:39:00	2015	221	-18.87358856	34.45257568	NA	NA
KOEL-15-f-cam2-1	waterbuck	2015-08-09 16:49:00	2015	221	-18.8737812	34.45187378	NA	NA
KOEL-15-f-cam2-1	waterbuck	2015-08-09 16:59:00	2015	221	-18.87353706	34.4519577	NA	NA
KOEL-15-f-cam2-1	waterbuck	2015-08-09 17:10:00	2015	221	-18.87356758	34.45167923	NA	NA
KOEL-15-f-cam2-1	waterbuck	2015-08-09 17:19:00	2015	221	-18.87350464	34.45199585	NA	NA
KOEL-15-f-cam2-1	waterbuck	2015-08-09 17:29:00	2015	221	-18.87347984	34.45201874	NA	NA
KOEL-15-f-cam2-1	waterbuck	2015-08-09 17:39:00	2015	221	-18.87347603	34.45311737	NA	NA
KOEL-15-f-cam2-1	waterbuck	2015-08-09 17:49:00	2015	221	-18.8732605	34.45265961	NA	NA
KOEL-15-f-cam2-1	waterbuck	2015-08-09 17:59:00	2015	221	-18.87332726	34.45244217	NA	NA
KOEL-15-f-cam2-1	waterbuck	2015-08-09 18:09:00	2015	221	-18.87359619	34.4521904	NA	NA
KOEL-15-f-cam2-1	waterbuck	2015-08-09 18:19:00	2015	221	-18.87357712	34.45200729	NA	NA
KOEL-15-f-cam2-1	waterbuck	2015-08-09 18:29:00	2015	221	-18.87348938	34.45207214	NA	NA
KOEL-15-f-cam2-1	waterbuck	2015-08-09 18:39:00	2015	221	-18.87357521	34.45179367	NA	NA
KOEL-15-f-cam2-1	waterbuck	2015-08-09 18:46:00	2015	221	-18.87355804	34.45211029	NA	NA
KOEL-15-f-cam2-1	waterbuck	2015-08-09 18:51:00	2015	221	-18.87348747	34.45211029	NA	NA
KOEL-15-f-cam2-1	waterbuck	2015-08-09 18:56:00	2015	221	-18.87351608	34.45213699	NA	NA
KOEL-15-f-cam2-1	waterbuck	2015-08-09 19:03:00	2015	221	-18.87340355	34.45242691	NA	NA
KOEL-15-f-cam2-1	waterbuck	2015-08-09 19:11:00	2015	221	-18.87333488	34.45228958	NA	NA
KOEL-15-f-cam2-1	waterbuck	2015-08-09 19:18:00	2015	221	-18.87325859	34.45240021	NA	NA
KOEL-15-f-cam2-1	waterbuck	2015-08-09 19:23:00	2015	221	-18.87326431	34.45231247	NA	NA
KOEL-15-f-cam2-1	waterbuck	2015-08-09 19:28:00	2015	221	-18.87299919	34.45233536	NA	NA
KOEL-15-f-cam2-1	waterbuck	2015-08-09 19:34:00	2015	221	-18.87300491	34.45222473	NA	NA
KOEL-15-f-cam2-1	waterbuck	2015-08-09 19:39:00	2015	221	-18.87282944	34.45258713	NA	NA
KOEL-15-f-cam2-1	waterbuck	2015-08-09 19:45:00	2015	221	-18.87262344	34.45288467	NA	NA
KOEL-15-f-cam2-1	waterbuck	2015-08-09 19:50:00	2015	221	-18.87283516	34.45261765	NA	NA
KOEL-15-f-cam2-1	waterbuck	2015-08-09 19:55:00	2015	221	-18.87288094	34.4525528	NA	NA
KOEL-15-f-cam2-1	waterbuck	2015-08-09 20:01:00	2015	221	-18.87278557	34.45269775	NA	NA
KOEL-15-f-cam2-1	waterbuck	2015-08-09 20:07:00	2015	221	-18.87252998	34.4526329	NA	NA
KOEL-15-f-cam2-1	waterbuck	2015-08-09 20:12:00	2015	221	-18.87277985	34.45284653	NA	NA
KOEL-15-f-cam2-1	waterbuck	2015-08-09 20:17:00	2015	221	-18.87273216	34.45281219	NA	NA
KOEL-15-f-cam2-1	waterbuck	2015-08-09 20:22:00	2015	221	-18.87273598	34.45288086	NA	NA
KOEL-15-f-cam2-1	waterbuck	2015-08-09 20:28:00	2015	221	-18.87294388	34.45283127	NA	NA
KOEL-15-f-cam2-1	waterbuck	2015-08-09 20:33:00	2015	221	-18.87276649	34.45292282	NA	NA
KOEL-15-f-cam2-1	waterbuck	2015-08-09 20:38:00	2015	221	-18.87273979	34.4528923	NA	NA
KOEL-15-f-cam2-1	waterbuck	2015-08-09 20:43:00	2015	221	-18.87274551	34.45288086	NA	NA
KOEL-15-f-cam2-1	waterbuck	2015-08-09 20:48:00	2015	221	-18.87266541	34.45297623	NA	NA
KOEL-15-f-cam2-1	waterbuck	2015-08-09 20:53:00	2015	221	-18.87273598	34.45297623	NA	NA
KOEL-15-f-cam2-1	waterbuck	2015-08-09 20:58:00	2015	221	-18.87271118	34.45311356	NA	NA
KOEL-15-f-cam2-1	waterbuck	2015-08-09 21:03:00	2015	221	-18.87253952	34.45320892	NA	NA
KOEL-15-f-cam2-1	waterbuck	2015-08-09 21:09:00	2015	221	-18.87263107	34.45323181	NA	NA
KOEL-15-f-cam2-1	waterbuck	2015-08-09 21:19:00	2015	221	-18.87310219	34.45389557	NA	NA
KOEL-15-f-cam2-1	waterbuck	2015-08-09 21:29:00	2015	221	-18.87294388	34.45344162	NA	NA
KOEL-15-f-cam2-1	waterbuck	2015-08-09 21:39:00	2015	221	-18.87254715	34.45333481	NA	NA
KOEL-15-f-cam2-1	waterbuck	2015-08-09 21:49:00	2015	221	-18.87277603	34.45296097	NA	NA
KOEL-15-f-cam2-1	waterbuck	2015-08-09 21:59:00	2015	221	-18.87262344	34.45321655	NA	NA
KOEL-15-f-cam2-1	waterbuck	2015-08-09 22:10:00	2015	221	-18.87312889	34.45495987	NA	NA
KOEL-15-f-cam2-1	waterbuck	2015-08-09 22:19:00	2015	221	-18.87262726	34.45314789	NA	NA
KOEL-15-f-cam2-1	waterbuck	2015-08-09 22:29:00	2015	221	-18.87252426	34.453228	NA	NA
KOEL-15-f-cam2-1	waterbuck	2015-08-09 22:39:00	2015	221	-18.87253189	34.45325089	NA	NA
KOEL-15-f-cam2-1	waterbuck	2015-08-09 22:49:00	2015	221	-18.87260437	34.45313644	NA	NA
KOEL-15-f-cam2-1	waterbuck	2015-08-09 22:59:00	2015	221	-18.87285614	34.45274353	NA	NA
KOEL-15-f-cam2-1	waterbuck	2015-08-09 23:10:00	2015	221	-18.87257195	34.45321655	NA	NA
KOEL-15-f-cam2-1	waterbuck	2015-08-09 23:19:00	2015	221	-18.87242317	34.4533844	NA	NA
KOEL-15-f-cam2-1	waterbuck	2015-08-09 23:29:00	2015	221	-18.87238693	34.45358276	NA	NA
KOEL-15-f-cam2-1	waterbuck	2015-08-09 23:40:00	2015	221	-18.87254143	34.45317841	NA	NA
KOEL-15-f-cam2-1	waterbuck	2015-08-09 23:49:00	2015	221	-18.87252426	34.45320511	NA	NA
KOEL-15-f-cam2-1	waterbuck	2015-08-09 23:54:00	2015	221	-18.87251663	34.4532814	NA	NA
KOEL-15-f-cam2-1	waterbuck	2015-08-10 00:09:00	2015	222	-18.87147522	34.45545959	NA	NA
KOEL-15-f-cam2-1	waterbuck	2015-08-10 00:15:00	2015	222	-18.87117577	34.45559311	NA	NA
KOEL-15-f-cam2-1	waterbuck	2015-08-10 00:21:00	2015	222	-18.87085915	34.45500565	NA	NA
KOEL-15-f-cam2-1	waterbuck	2015-08-10 00:26:00	2015	222	-18.87088585	34.4548378	NA	NA
KOEL-15-f-cam2-1	waterbuck	2015-08-10 00:31:00	2015	222	-18.87130165	34.45475769	NA	NA
KOEL-15-f-cam2-1	waterbuck	2015-08-10 00:36:00	2015	222	-18.87136269	34.45453644	NA	NA
KOEL-15-f-cam2-1	waterbuck	2015-08-10 00:41:00	2015	222	-18.87134361	34.45458984	NA	NA
KOEL-15-f-cam2-1	waterbuck	2015-08-10 00:46:00	2015	222	-18.87132645	34.45460129	NA	NA
KOEL-15-f-cam2-1	waterbuck	2015-08-10 00:51:00	2015	222	-18.87134933	34.45452881	NA	NA
KOEL-15-f-cam2-1	waterbuck	2015-08-10 00:58:00	2015	222	-18.87132263	34.45452118	NA	NA
KOEL-15-f-cam2-1	waterbuck	2015-08-10 01:03:00	2015	222	-18.87128067	34.45452881	NA	NA
KOEL-15-f-cam2-1	waterbuck	2015-08-10 01:08:00	2015	222	-18.87152863	34.45365143	NA	NA
KOEL-15-f-cam2-1	waterbuck	2015-08-10 01:14:00	2015	222	-18.8718071	34.45301437	NA	NA
KOEL-15-f-cam2-1	waterbuck	2015-08-10 01:19:00	2015	222	-18.87254715	34.45174026	NA	NA
KOEL-15-f-cam2-1	waterbuck	2015-08-10 01:29:00	2015	222	-18.87297821	34.45043564	NA	NA
KOEL-15-f-cam2-1	waterbuck	2015-08-10 01:39:00	2015	222	-18.87285995	34.4502449	NA	NA
KOEL-15-f-cam2-1	waterbuck	2015-08-10 01:46:00	2015	222	-18.87320137	34.4497757	NA	NA
KOEL-15-f-cam2-1	waterbuck	2015-08-10 01:55:00	2015	222	-18.87318039	34.44894028	NA	NA
KOEL-15-f-cam2-1	waterbuck	2015-08-10 02:00:00	2015	222	-18.87334633	34.44887161	NA	NA
KOEL-15-f-cam2-1	waterbuck	2015-08-10 02:05:00	2015	222	-18.87353516	34.44710922	NA	NA
KOEL-15-f-cam2-1	waterbuck	2015-08-10 02:12:00	2015	222	-18.87361908	34.44580078	NA	NA
KOEL-15-f-cam2-1	waterbuck	2015-08-10 02:18:00	2015	222	-18.8736248	34.44576263	NA	NA
KOEL-15-f-cam2-1	waterbuck	2015-08-10 02:23:00	2015	222	-18.8737793	34.44588089	NA	NA
KOEL-15-f-cam2-1	waterbuck	2015-08-10 02:29:00	2015	222	-18.87369156	34.44561768	NA	NA
KOEL-15-f-cam2-1	waterbuck	2015-08-10 02:35:00	2015	222	-18.87398338	34.44490433	NA	NA
KOEL-15-f-cam2-1	waterbuck	2015-08-10 02:40:00	2015	222	-18.87405205	34.44475174	NA	NA
KOEL-15-f-cam2-1	waterbuck	2015-08-10 02:46:00	2015	222	-18.87406349	34.44474411	NA	NA
KOEL-15-f-cam2-1	waterbuck	2015-08-10 02:51:00	2015	222	-18.87404442	34.444767	NA	NA
KOEL-15-f-cam2-1	waterbuck	2015-08-10 02:56:00	2015	222	-18.87408447	34.44482422	NA	NA
KOEL-15-f-cam2-1	waterbuck	2015-08-10 03:06:00	2015	222	-18.87405586	34.44477081	NA	NA
KOEL-15-f-cam2-1	waterbuck	2015-08-10 03:12:00	2015	222	-18.87378311	34.44484329	NA	NA
KOEL-15-f-cam2-1	waterbuck	2015-08-10 03:18:00	2015	222	-18.87418556	34.44470215	NA	NA
KOEL-15-f-cam2-1	waterbuck	2015-08-10 03:23:00	2015	222	-18.87442398	34.44462585	NA	NA
KOEL-15-f-cam2-1	waterbuck	2015-08-10 03:28:00	2015	222	-18.87436485	34.44446564	NA	NA
KOEL-15-f-cam2-1	waterbuck	2015-08-10 03:33:00	2015	222	-18.87434006	34.44438934	NA	NA
KOEL-15-f-cam2-1	waterbuck	2015-08-10 03:38:00	2015	222	-18.87439156	34.44432068	NA	NA
KOEL-15-f-cam2-1	waterbuck	2015-08-10 03:45:00	2015	222	-18.87449074	34.44389725	NA	NA
KOEL-15-f-cam2-1	waterbuck	2015-08-10 03:50:00	2015	222	-18.87480927	34.4430275	NA	NA
KOEL-15-f-cam2-1	waterbuck	2015-08-10 04:10:00	2015	222	-18.87459564	34.44299698	NA	NA
KOEL-15-f-cam2-1	waterbuck	2015-08-10 04:19:00	2015	222	-18.87459564	34.44292831	NA	NA
KOEL-15-f-cam2-1	waterbuck	2015-08-10 04:29:00	2015	222	-18.87473679	34.44290924	NA	NA
KOEL-15-f-cam2-1	waterbuck	2015-08-10 04:39:00	2015	222	-18.87469673	34.44308853	NA	NA
KOEL-15-f-cam2-1	waterbuck	2015-08-10 04:50:00	2015	222	-18.87460709	34.44296646	NA	NA
KOEL-15-f-cam2-1	waterbuck	2015-08-10 04:59:00	2015	222	-18.87465858	34.44299698	NA	NA
KOEL-15-f-cam2-1	waterbuck	2015-08-10 05:09:00	2015	222	-18.87470436	34.44273376	NA	NA
KOEL-15-f-cam2-1	waterbuck	2015-08-10 05:19:00	2015	222	-18.87487793	34.44326782	NA	NA
KOEL-15-f-cam2-1	waterbuck	2015-08-10 05:29:00	2015	222	-18.87464714	34.44300461	NA	NA
KOEL-15-f-cam2-1	waterbuck	2015-08-10 05:39:00	2015	222	-18.87457466	34.44293213	NA	NA
KOEL-15-f-cam2-1	waterbuck	2015-08-10 05:49:00	2015	222	-18.87468338	34.44296265	NA	NA
KOEL-15-f-cam2-1	waterbuck	2015-08-10 05:59:00	2015	222	-18.87458611	34.44298172	NA	NA
KOEL-15-f-cam2-1	waterbuck	2015-08-10 06:19:00	2015	222	-18.8745594	34.44295502	NA	NA
KOEL-15-f-cam2-1	waterbuck	2015-08-10 06:29:00	2015	222	-18.87455177	34.44300461	NA	NA
KOEL-15-f-cam2-1	waterbuck	2015-08-10 06:39:00	2015	222	-18.87455368	34.44300461	NA	NA
KOEL-15-f-cam2-1	waterbuck	2015-08-10 06:49:00	2015	222	-18.87502861	34.44297791	NA	NA
KOEL-15-f-cam2-1	waterbuck	2015-08-10 06:59:00	2015	222	-18.87454414	34.44305038	NA	NA
KOEL-15-f-cam2-1	waterbuck	2015-08-10 07:09:00	2015	222	-18.87330055	34.44352341	NA	NA
KOEL-15-f-cam2-1	waterbuck	2015-08-10 07:20:00	2015	222	-18.87407494	34.44206238	NA	NA
KOEL-15-f-cam2-1	waterbuck	2015-08-10 07:26:00	2015	222	-18.87368393	34.44293976	NA	NA
KOEL-15-f-cam2-1	waterbuck	2015-08-10 07:32:00	2015	222	-18.87343597	34.44293213	NA	NA
KOEL-15-f-cam2-1	waterbuck	2015-08-10 07:37:00	2015	222	-18.87338066	34.44290543	NA	NA
KOEL-15-f-cam2-1	waterbuck	2015-08-10 07:50:00	2015	222	-18.8734169	34.44293976	NA	NA
KOEL-15-f-cam2-1	waterbuck	2015-08-10 07:59:00	2015	222	-18.87335396	34.44298172	NA	NA
KOEL-15-f-cam2-1	waterbuck	2015-08-10 08:04:00	2015	222	-18.87318039	34.44284439	NA	NA
KOEL-15-f-cam2-1	waterbuck	2015-08-10 08:09:00	2015	222	-18.87325668	34.44297791	NA	NA
KOEL-15-f-cam2-1	waterbuck	2015-08-10 08:19:00	2015	222	-18.87316895	34.44308853	NA	NA
KOEL-15-f-cam2-1	waterbuck	2015-08-10 08:25:00	2015	222	-18.87326622	34.4432373	NA	NA
KOEL-15-f-cam2-1	waterbuck	2015-08-10 08:30:00	2015	222	-18.87333107	34.44337082	NA	NA
KOEL-15-f-cam2-1	waterbuck	2015-08-10 08:35:00	2015	222	-18.87334824	34.44349289	NA	NA
KOEL-15-f-cam2-1	waterbuck	2015-08-10 08:46:00	2015	222	-18.87330818	34.44388962	NA	NA
KOEL-15-f-cam2-1	waterbuck	2015-08-10 08:51:00	2015	222	-18.87294388	34.44345474	NA	NA
KOEL-15-f-cam2-1	waterbuck	2015-08-10 08:56:00	2015	222	-18.87361908	34.44415665	NA	NA
KOEL-15-f-cam2-1	waterbuck	2015-08-10 09:02:00	2015	222	-18.8736763	34.44417572	NA	NA
KOEL-15-f-cam2-1	waterbuck	2015-08-10 09:09:00	2015	222	-18.87376213	34.44418335	NA	NA
KOEL-15-f-cam2-1	waterbuck	2015-08-10 09:19:00	2015	222	-18.8736763	34.44403839	NA	NA
KOEL-15-f-cam2-1	waterbuck	2015-08-10 09:24:00	2015	222	-18.87355042	34.44442368	NA	NA
KOEL-15-f-cam2-1	waterbuck	2015-08-10 09:29:00	2015	222	-18.87359619	34.44445419	NA	NA
KOEL-15-f-cam2-1	waterbuck	2015-08-10 09:39:00	2015	222	-18.87360001	34.44452667	NA	NA
KOEL-15-f-cam2-1	waterbuck	2015-08-10 09:44:00	2015	222	-18.87376022	34.44456863	NA	NA
KOEL-15-f-cam2-1	waterbuck	2015-08-10 09:49:00	2015	222	-18.87386322	34.44464493	NA	NA
KOEL-15-f-cam2-1	waterbuck	2015-08-10 09:55:00	2015	222	-18.87402916	34.44523239	NA	NA
KOEL-15-f-cam2-1	waterbuck	2015-08-10 10:00:00	2015	222	-18.87432861	34.44612122	NA	NA
KOEL-15-f-cam2-1	waterbuck	2015-08-10 10:05:00	2015	222	-18.87460327	34.44720078	NA	NA
KOEL-15-f-cam2-1	waterbuck	2015-08-10 10:19:00	2015	222	-18.8745842	34.44721985	NA	NA
KOEL-15-f-cam2-1	waterbuck	2015-08-10 10:29:00	2015	222	-18.87482834	34.44731903	NA	NA
KOEL-15-f-cam2-1	waterbuck	2015-08-10 10:39:00	2015	222	-18.87460709	34.44719696	NA	NA
KOEL-15-f-cam2-1	waterbuck	2015-08-10 10:49:00	2015	222	-18.8746357	34.44729996	NA	NA
KOEL-15-f-cam2-1	waterbuck	2015-08-10 10:59:00	2015	222	-18.87464333	34.44714355	NA	NA
KOEL-15-f-cam2-1	waterbuck	2015-08-10 11:09:00	2015	222	-18.87459755	34.44683456	NA	NA
KOEL-15-f-cam2-1	waterbuck	2015-08-10 11:19:00	2015	222	-18.87465858	34.44723892	NA	NA
KOEL-15-f-cam2-1	waterbuck	2015-08-10 11:30:00	2015	222	-18.87396622	34.44633484	NA	NA
KOEL-15-f-cam2-1	waterbuck	2015-08-10 11:39:00	2015	222	-18.87468719	34.44747162	NA	NA
KOEL-15-f-cam2-1	waterbuck	2015-08-10 11:49:00	2015	222	-18.87450409	34.44711685	NA	NA
KOEL-15-f-cam2-1	waterbuck	2015-08-10 11:59:00	2015	222	-18.87487411	34.44750977	NA	NA
KOEL-15-f-cam2-1	waterbuck	2015-08-10 12:05:00	2015	222	-18.87467575	34.44766617	NA	NA
KOEL-15-f-cam2-1	waterbuck	2015-08-10 12:12:00	2015	222	-18.87441254	34.44825745	NA	NA
KOEL-15-f-cam2-1	waterbuck	2015-08-10 12:19:00	2015	222	-18.87402725	34.44882584	NA	NA
KOEL-15-f-cam2-1	waterbuck	2015-08-10 12:29:00	2015	222	-18.87379265	34.44897461	NA	NA
KOEL-15-f-cam2-1	waterbuck	2015-08-10 12:38:00	2015	222	-18.87368202	34.44883347	NA	NA
KOEL-15-f-cam2-1	waterbuck	2015-08-10 12:45:00	2015	222	-18.87301636	34.44867325	NA	NA
KOEL-15-f-cam2-1	waterbuck	2015-08-10 12:51:00	2015	222	-18.87324333	34.44961166	NA	NA
KOEL-15-f-cam2-1	waterbuck	2015-08-10 12:57:00	2015	222	-18.8732605	34.44974136	NA	NA
KOEL-15-f-cam2-1	waterbuck	2015-08-10 13:05:00	2015	222	-18.8734417	34.45002365	NA	NA
KOEL-15-f-cam2-1	waterbuck	2015-08-10 13:12:00	2015	222	-18.87361526	34.4501915	NA	NA
KOEL-15-f-cam2-1	waterbuck	2015-08-10 13:19:00	2015	222	-18.87374306	34.45029449	NA	NA
KOEL-15-f-cam2-1	waterbuck	2015-08-10 13:28:00	2015	222	-18.87356758	34.45029449	NA	NA
KOEL-15-f-cam2-1	waterbuck	2015-08-10 13:33:00	2015	222	-18.87363243	34.4503746	NA	NA
KOEL-15-f-cam2-1	waterbuck	2015-08-10 13:38:00	2015	222	-18.87351608	34.45052338	NA	NA
KOEL-15-f-cam2-1	waterbuck	2015-08-10 13:45:00	2015	222	-18.87355232	34.4506073	NA	NA
KOEL-15-f-cam2-1	waterbuck	2015-08-10 13:50:00	2015	222	-18.87351036	34.45069504	NA	NA
KOEL-15-f-cam2-1	waterbuck	2015-08-10 13:56:00	2015	222	-18.87346458	34.45067978	NA	NA
KOEL-15-f-cam2-1	waterbuck	2015-08-10 14:04:00	2015	222	-18.87344742	34.45063019	NA	NA
KOEL-15-f-cam2-1	waterbuck	2015-08-10 14:09:00	2015	222	-18.87348747	34.4507103	NA	NA
KOEL-15-f-cam2-1	waterbuck	2015-08-10 14:15:00	2015	222	-18.87351227	34.45072174	NA	NA
KOEL-15-f-cam2-1	waterbuck	2015-08-10 14:20:00	2015	222	-18.87340927	34.45067596	NA	NA
KOEL-15-f-cam2-1	waterbuck	2015-08-10 14:29:00	2015	222	-18.87379265	34.4507103	NA	NA
KOEL-15-f-cam2-1	waterbuck	2015-08-10 14:39:00	2015	222	-18.87345505	34.45069885	NA	NA
KOEL-15-f-cam2-1	waterbuck	2015-08-10 14:49:00	2015	222	-18.87338448	34.45074081	NA	NA
KOEL-15-f-cam2-1	waterbuck	2015-08-10 14:59:00	2015	222	-18.87345505	34.45069504	NA	NA
KOEL-15-f-cam2-1	waterbuck	2015-08-10 15:09:00	2015	222	-18.8734417	34.45065689	NA	NA
KOEL-15-f-cam2-1	waterbuck	2015-08-10 15:19:00	2015	222	-18.8737545	34.45064163	NA	NA
KOEL-15-f-cam2-1	waterbuck	2015-08-10 15:29:00	2015	222	-18.87359619	34.45076752	NA	NA
KOEL-15-f-cam2-1	waterbuck	2015-08-10 15:39:00	2015	222	-18.87349892	34.45060349	NA	NA
KOEL-15-f-cam2-1	waterbuck	2015-08-10 15:50:00	2015	222	-18.87355804	34.45072937	NA	NA
KOEL-15-f-cam2-1	waterbuck	2015-08-10 16:00:00	2015	222	-18.87381172	34.45067215	NA	NA
KOEL-15-f-cam2-1	waterbuck	2015-08-10 16:09:00	2015	222	-18.87318802	34.45085144	NA	NA
KOEL-15-f-cam2-1	waterbuck	2015-08-10 16:19:00	2015	222	-18.87362862	34.45061874	NA	NA
KOEL-15-f-cam2-1	waterbuck	2015-08-10 16:29:00	2015	222	-18.87349892	34.45067978	NA	NA
KOEL-15-f-cam2-1	waterbuck	2015-08-10 16:34:00	2015	222	-18.87342834	34.45058441	NA	NA
KOEL-15-f-cam2-1	waterbuck	2015-08-10 16:39:00	2015	222	-18.87342644	34.45058823	NA	NA
KOEL-15-f-cam2-1	waterbuck	2015-08-10 16:44:00	2015	222	-18.87344551	34.45056152	NA	NA
KOEL-15-f-cam2-1	waterbuck	2015-08-10 16:50:00	2015	222	-18.87345123	34.45043564	NA	NA
KOEL-15-f-cam2-1	waterbuck	2015-08-10 16:56:00	2015	222	-18.8734436	34.45043564	NA	NA
KOEL-15-f-cam2-1	waterbuck	2015-08-10 17:03:00	2015	222	-18.87346077	34.45040894	NA	NA
KOEL-15-f-cam2-1	waterbuck	2015-08-10 17:11:00	2015	222	-18.87347984	34.4503212	NA	NA
KOEL-15-f-cam2-1	waterbuck	2015-08-10 17:19:00	2015	222	-18.87346649	34.45044327	NA	NA
KOEL-15-f-cam2-1	waterbuck	2015-08-10 17:24:00	2015	222	-18.87343216	34.45050812	NA	NA
KOEL-15-f-cam2-1	waterbuck	2015-08-10 17:30:00	2015	222	-18.87349319	34.45047379	NA	NA
KOEL-15-f-cam2-1	waterbuck	2015-08-10 17:35:00	2015	222	-18.87358475	34.45044708	NA	NA
KOEL-15-f-cam2-1	waterbuck	2015-08-10 17:40:00	2015	222	-18.8736248	34.45045853	NA	NA
KOEL-15-f-cam2-1	waterbuck	2015-08-10 17:45:00	2015	222	-18.87365913	34.45041656	NA	NA
KOEL-15-f-cam2-1	waterbuck	2015-08-10 17:51:00	2015	222	-18.87362671	34.45039368	NA	NA
KOEL-15-f-cam2-1	waterbuck	2015-08-10 17:57:00	2015	222	-18.87377167	34.45013428	NA	NA
KOEL-15-f-cam2-1	waterbuck	2015-08-10 18:04:00	2015	222	-18.87363815	34.45014572	NA	NA
KOEL-15-f-cam2-1	waterbuck	2015-08-10 18:10:00	2015	222	-18.87350273	34.45023346	NA	NA
KOEL-15-f-cam2-1	waterbuck	2015-08-10 18:15:00	2015	222	-18.87369156	34.45003891	NA	NA
KOEL-15-f-cam2-1	waterbuck	2015-08-10 18:21:00	2015	222	-18.87362671	34.44991684	NA	NA
KOEL-15-f-cam2-1	waterbuck	2015-08-10 18:26:00	2015	222	-18.87368393	34.44999695	NA	NA
KOEL-15-f-cam2-1	waterbuck	2015-08-10 18:31:00	2015	222	-18.87369919	34.44996643	NA	NA
KOEL-15-f-cam2-1	waterbuck	2015-08-10 18:39:00	2015	222	-18.87359238	34.44993973	NA	NA
KOEL-15-f-cam2-1	waterbuck	2015-08-10 18:49:00	2015	222	-18.8741169	34.45014191	NA	NA
KOEL-15-f-cam2-1	waterbuck	2015-08-10 19:00:00	2015	222	-18.87375259	34.44994736	NA	NA
KOEL-15-f-cam2-1	waterbuck	2015-08-10 19:10:00	2015	222	-18.87431526	34.4496727	NA	NA
KOEL-15-f-cam2-1	waterbuck	2015-08-10 19:20:00	2015	222	-18.87371063	34.44992828	NA	NA
KOEL-15-f-cam2-1	waterbuck	2015-08-10 19:30:00	2015	222	-18.87401199	34.44965363	NA	NA
KOEL-15-f-cam2-1	waterbuck	2015-08-10 19:39:00	2015	222	-18.87345123	34.45004272	NA	NA
KOEL-15-f-cam2-1	waterbuck	2015-08-10 19:44:00	2015	222	-18.87361145	34.45001984	NA	NA
KOEL-15-f-cam2-1	waterbuck	2015-08-10 19:50:00	2015	222	-18.87350845	34.44995117	NA	NA
KOEL-15-f-cam2-1	waterbuck	2015-08-10 19:55:00	2015	222	-18.87359047	34.44987869	NA	NA
KOEL-15-f-cam2-1	waterbuck	2015-08-10 20:01:00	2015	222	-18.8734169	34.44971466	NA	NA
KOEL-15-f-cam2-1	waterbuck	2015-08-10 20:06:00	2015	222	-18.87371635	34.44970322	NA	NA
KOEL-15-f-cam2-1	waterbuck	2015-08-10 20:13:00	2015	222	-18.87373161	34.4500351	NA	NA
KOEL-15-f-cam2-1	waterbuck	2015-08-10 20:20:00	2015	222	-18.87369537	34.44999313	NA	NA
KOEL-15-f-cam2-1	waterbuck	2015-08-10 20:29:00	2015	222	-18.87373734	34.45009995	NA	NA
KOEL-15-f-cam2-1	waterbuck	2015-08-10 20:39:00	2015	222	-18.87373924	34.44999695	NA	NA
KOEL-15-f-cam2-1	waterbuck	2015-08-10 20:49:00	2015	222	-18.87369156	34.4499855	NA	NA
KOEL-15-f-cam2-1	waterbuck	2015-08-10 20:59:00	2015	222	-18.87368393	34.44999695	NA	NA
KOEL-15-f-cam2-1	waterbuck	2015-08-10 21:09:00	2015	222	-18.87363815	34.44995499	NA	NA
KOEL-15-f-cam2-1	waterbuck	2015-08-10 21:19:00	2015	222	-18.87385941	34.45003891	NA	NA
KOEL-15-f-cam2-1	waterbuck	2015-08-10 21:29:00	2015	222	-18.87372017	34.45000458	NA	NA
KOEL-15-f-cam2-1	waterbuck	2015-08-10 21:39:00	2015	222	-18.87369537	34.44997787	NA	NA
KOEL-15-f-cam2-1	waterbuck	2015-08-10 21:49:00	2015	222	-18.8736515	34.44997787	NA	NA
KOEL-15-f-cam2-1	waterbuck	2015-08-10 21:59:00	2015	222	-18.87368774	34.45000076	NA	NA
KOEL-15-f-cam2-1	waterbuck	2015-08-10 22:09:00	2015	222	-18.87366486	34.44999313	NA	NA
KOEL-15-f-cam2-1	waterbuck	2015-08-10 22:19:00	2015	222	-18.87364769	34.45000458	NA	NA
KOEL-15-f-cam2-1	waterbuck	2015-08-10 22:29:00	2015	222	-18.87366486	34.4499855	NA	NA
KOEL-15-f-cam2-1	waterbuck	2015-08-10 22:39:00	2015	222	-18.87375259	34.44999695	NA	NA
KOEL-15-f-cam2-1	waterbuck	2015-08-10 22:44:00	2015	222	-18.87373924	34.44998932	NA	NA
KOEL-15-f-cam2-1	waterbuck	2015-08-10 22:49:00	2015	222	-18.87377167	34.44999313	NA	NA
KOEL-15-f-cam2-1	waterbuck	2015-08-10 22:59:00	2015	222	-18.87405586	34.45014954	NA	NA
KOEL-15-f-cam2-1	waterbuck	2015-08-10 23:05:00	2015	222	-18.87374306	34.44996643	NA	NA
KOEL-15-f-cam2-1	waterbuck	2015-08-10 23:10:00	2015	222	-18.87373543	34.45005417	NA	NA
KOEL-15-f-cam2-1	waterbuck	2015-08-10 23:15:00	2015	222	-18.87369919	34.44995499	NA	NA
KOEL-15-f-cam2-1	waterbuck	2015-08-10 23:24:00	2015	222	-18.8736248	34.45008469	NA	NA
KOEL-15-f-cam2-1	waterbuck	2015-08-10 23:30:00	2015	222	-18.8737278	34.45000839	NA	NA
KOEL-15-f-cam2-1	waterbuck	2015-08-10 23:39:00	2015	222	-18.87368011	34.45014191	NA	NA
KOEL-15-f-cam2-1	waterbuck	2015-08-10 23:45:00	2015	222	-18.87370872	34.45025635	NA	NA
KOEL-15-f-cam2-1	waterbuck	2015-08-10 23:51:00	2015	222	-18.87367249	34.45018005	NA	NA
KOEL-15-f-cam2-1	waterbuck	2015-08-11 00:09:00	2015	223	-18.87355232	34.45011902	NA	NA
KOEL-15-f-cam2-1	waterbuck	2015-08-11 00:19:00	2015	223	-18.87361526	34.45019913	NA	NA
KOEL-15-f-cam2-1	waterbuck	2015-08-11 00:29:00	2015	223	-18.8736248	34.45013046	NA	NA
KOEL-15-f-cam2-1	waterbuck	2015-08-11 00:40:00	2015	223	-18.87336349	34.44985962	NA	NA
KOEL-15-f-cam2-1	waterbuck	2015-08-11 00:49:00	2015	223	-18.87364388	34.45021057	NA	NA
KOEL-15-f-cam2-1	waterbuck	2015-08-11 00:59:00	2015	223	-18.87366676	34.45024872	NA	NA
KOEL-15-f-cam2-1	waterbuck	2015-08-11 01:09:00	2015	223	-18.87364197	34.45021439	NA	NA
KOEL-15-f-cam2-1	waterbuck	2015-08-11 01:19:00	2015	223	-18.87347984	34.45007324	NA	NA
KOEL-15-f-cam2-1	waterbuck	2015-08-11 01:29:00	2015	223	-18.87364006	34.45024872	NA	NA
KOEL-15-f-cam2-1	waterbuck	2015-08-11 01:39:00	2015	223	-18.87375641	34.45034409	NA	NA
KOEL-15-f-cam2-1	waterbuck	2015-08-11 01:49:00	2015	223	-18.87373543	34.4501152	NA	NA
KOEL-15-f-cam2-1	waterbuck	2015-08-11 01:59:00	2015	223	-18.87353516	34.45002365	NA	NA
KOEL-15-f-cam2-1	waterbuck	2015-08-11 02:10:00	2015	223	-18.8729229	34.44971848	NA	NA
KOEL-15-f-cam2-1	waterbuck	2015-08-11 02:19:00	2015	223	-18.87357521	34.45001602	NA	NA
KOEL-15-f-cam2-1	waterbuck	2015-08-11 02:30:00	2015	223	-18.8736248	34.44990158	NA	NA
KOEL-15-f-cam2-1	waterbuck	2015-08-11 02:39:00	2015	223	-18.87353134	34.44986343	NA	NA
KOEL-15-f-cam2-1	waterbuck	2015-08-11 02:49:00	2015	223	-18.87350464	34.44986343	NA	NA
KOEL-15-f-cam2-1	waterbuck	2015-08-11 02:59:00	2015	223	-18.87361908	34.44990921	NA	NA
KOEL-15-f-cam2-1	waterbuck	2015-08-11 03:09:00	2015	223	-18.87372398	34.44976807	NA	NA
KOEL-15-f-cam2-1	waterbuck	2015-08-11 03:19:00	2015	223	-18.87372971	34.4498558	NA	NA
KOEL-15-f-cam2-1	waterbuck	2015-08-11 03:29:00	2015	223	-18.87379265	34.44968033	NA	NA
KOEL-15-f-cam2-1	waterbuck	2015-08-11 03:39:00	2015	223	-18.87365913	34.44974518	NA	NA
KOEL-15-f-cam2-1	waterbuck	2015-08-11 03:49:00	2015	223	-18.87352753	34.44973755	NA	NA
KOEL-15-f-cam2-1	waterbuck	2015-08-11 03:59:00	2015	223	-18.87350464	34.44980621	NA	NA
KOEL-15-f-cam2-1	waterbuck	2015-08-11 04:09:00	2015	223	-18.87337112	34.4499855	NA	NA
KOEL-15-f-cam2-1	waterbuck	2015-08-11 04:19:00	2015	223	-18.87398529	34.44945145	NA	NA
KOEL-15-f-cam2-1	waterbuck	2015-08-11 04:30:00	2015	223	-18.8732872	34.45090866	NA	NA
KOEL-15-f-cam2-1	waterbuck	2015-08-11 04:40:00	2015	223	-18.87276077	34.45107269	NA	NA
KOEL-15-f-cam2-1	waterbuck	2015-08-11 04:50:00	2015	223	-18.87364006	34.45027161	NA	NA
KOEL-15-f-cam2-1	waterbuck	2015-08-11 05:00:00	2015	223	-18.87360764	34.44995117	NA	NA
KOEL-15-f-cam2-1	waterbuck	2015-08-11 05:09:00	2015	223	-18.87359238	34.45039368	NA	NA
KOEL-15-f-cam2-1	waterbuck	2015-08-11 05:30:00	2015	223	-18.87373161	34.45015717	NA	NA
KOEL-15-f-cam2-1	waterbuck	2015-08-11 05:40:00	2015	223	-18.8738327	34.45007324	NA	NA
KOEL-15-f-cam2-1	waterbuck	2015-08-11 05:50:00	2015	223	-18.87377167	34.44976807	NA	NA
KOEL-15-f-cam2-1	waterbuck	2015-08-11 06:10:00	2015	223	-18.87316322	34.44976807	NA	NA
KOEL-15-f-cam2-1	waterbuck	2015-08-11 06:20:00	2015	223	-18.87325668	34.45016479	NA	NA
KOEL-15-f-cam2-1	waterbuck	2015-08-11 06:29:00	2015	223	-18.87306786	34.45014191	NA	NA
KOEL-15-f-cam2-1	waterbuck	2015-08-11 06:40:00	2015	223	-18.87410736	34.44973373	NA	NA
KOEL-15-f-cam2-1	waterbuck	2015-08-11 06:49:00	2015	223	-18.87447548	34.44936752	NA	NA
KOEL-15-f-cam2-1	waterbuck	2015-08-11 07:00:00	2015	223	-18.87462997	34.44910431	NA	NA
KOEL-15-f-cam2-1	waterbuck	2015-08-11 07:10:00	2015	223	-18.87466431	34.44911957	NA	NA
KOEL-15-f-cam2-1	waterbuck	2015-08-11 07:20:00	2015	223	-18.87469292	34.44913483	NA	NA
KOEL-15-f-cam2-1	waterbuck	2015-08-11 07:30:00	2015	223	-18.87468338	34.44911194	NA	NA
KOEL-15-f-cam2-1	waterbuck	2015-08-11 07:39:00	2015	223	-18.87445068	34.44908905	NA	NA
KOEL-15-f-cam2-1	waterbuck	2015-08-11 07:49:00	2015	223	-18.87453461	34.44904709	NA	NA
KOEL-15-f-cam2-1	waterbuck	2015-08-11 07:59:00	2015	223	-18.87479973	34.44896317	NA	NA
KOEL-15-f-cam2-1	waterbuck	2015-08-11 08:09:00	2015	223	-18.87480545	34.4489975	NA	NA
KOEL-15-f-cam2-1	waterbuck	2015-08-11 08:19:00	2015	223	-18.87483597	34.44947433	NA	NA
KOEL-15-f-cam2-1	waterbuck	2015-08-11 08:29:00	2015	223	-18.87483597	34.44908524	NA	NA
KOEL-15-f-cam2-1	waterbuck	2015-08-11 08:39:00	2015	223	-18.87514305	34.44940186	NA	NA
KOEL-15-f-cam2-1	waterbuck	2015-08-11 08:49:00	2015	223	-18.87574768	34.44980621	NA	NA
KOEL-15-f-cam2-1	waterbuck	2015-08-11 09:00:00	2015	223	-18.87613678	34.45029449	NA	NA
KOEL-15-f-cam2-1	waterbuck	2015-08-11 09:10:00	2015	223	-18.87534332	34.44938278	NA	NA
KOEL-15-f-cam2-1	waterbuck	2015-08-11 09:19:00	2015	223	-18.87529564	34.44945145	NA	NA
KOEL-15-f-cam2-1	waterbuck	2015-08-11 09:29:00	2015	223	-18.87536049	34.45050812	NA	NA
KOEL-15-f-cam2-1	waterbuck	2015-08-11 09:40:00	2015	223	-18.87533569	34.45053864	NA	NA
KOEL-15-f-cam2-1	waterbuck	2015-08-11 09:49:00	2015	223	-18.87516212	34.45054626	NA	NA
KOEL-15-f-cam2-1	waterbuck	2015-08-11 10:00:00	2015	223	-18.87514687	34.45053101	NA	NA
KOEL-15-f-cam2-1	waterbuck	2015-08-11 10:09:00	2015	223	-18.87518692	34.4505043	NA	NA
KOEL-15-f-cam2-1	waterbuck	2015-08-11 10:19:00	2015	223	-18.87528419	34.45045853	NA	NA
KOEL-15-f-cam2-1	waterbuck	2015-08-11 10:29:00	2015	223	-18.87514877	34.45056534	NA	NA
KOEL-15-f-cam2-1	waterbuck	2015-08-11 10:39:00	2015	223	-18.87496376	34.45045853	NA	NA
KOEL-15-f-cam2-1	waterbuck	2015-08-11 10:49:00	2015	223	-18.87495995	34.45019531	NA	NA
KOEL-15-f-cam2-1	waterbuck	2015-08-11 10:59:00	2015	223	-18.87495041	34.45025253	NA	NA
KOEL-15-f-cam2-1	waterbuck	2015-08-11 11:09:00	2015	223	-18.87507629	34.4503746	NA	NA
KOEL-15-f-cam2-1	waterbuck	2015-08-11 11:19:00	2015	223	-18.87506485	34.45032883	NA	NA
KOEL-15-f-cam2-1	waterbuck	2015-08-11 11:29:00	2015	223	-18.87520027	34.45036697	NA	NA
KOEL-15-f-cam2-1	waterbuck	2015-08-11 11:39:00	2015	223	-18.87522316	34.4507103	NA	NA
KOEL-15-f-cam2-1	waterbuck	2015-08-11 11:50:00	2015	223	-18.87492752	34.45017242	NA	NA
KOEL-15-f-cam2-1	waterbuck	2015-08-11 12:00:00	2015	223	-18.87468719	34.45010376	NA	NA
KOEL-15-f-cam2-1	waterbuck	2015-08-11 12:10:00	2015	223	-18.87450027	34.44975281	NA	NA
KOEL-15-f-cam2-1	waterbuck	2015-08-11 12:19:00	2015	223	-18.87369728	34.44861221	NA	NA
KOEL-15-f-cam2-1	waterbuck	2015-08-11 12:30:00	2015	223	-18.87393188	34.44963455	NA	NA
KOEL-15-f-cam2-1	waterbuck	2015-08-11 12:39:00	2015	223	-18.87396049	34.44973755	NA	NA
KOEL-15-f-cam2-1	waterbuck	2015-08-11 12:49:00	2015	223	-18.87391472	34.45008087	NA	NA
KOEL-15-f-cam2-1	waterbuck	2015-08-11 12:59:00	2015	223	-18.87401581	34.45024109	NA	NA
KOEL-15-f-cam2-1	waterbuck	2015-08-11 13:09:00	2015	223	-18.87394714	34.45041656	NA	NA
KOEL-15-f-cam2-1	waterbuck	2015-08-11 13:19:00	2015	223	-18.87402916	34.4503212	NA	NA
KOEL-15-f-cam2-1	waterbuck	2015-08-11 13:29:00	2015	223	-18.87385941	34.45075226	NA	NA
KOEL-15-f-cam2-1	waterbuck	2015-08-11 13:39:00	2015	223	-18.87386894	34.45048141	NA	NA
KOEL-15-f-cam2-1	waterbuck	2015-08-11 13:49:00	2015	223	-18.87397957	34.4504509	NA	NA
KOEL-15-f-cam2-1	waterbuck	2015-08-11 14:00:00	2015	223	-18.87397194	34.45051575	NA	NA
KOEL-15-f-cam2-1	waterbuck	2015-08-11 14:10:00	2015	223	-18.87437057	34.44976425	NA	NA
KOEL-15-f-cam2-1	waterbuck	2015-08-11 14:20:00	2015	223	-18.87400627	34.45056534	NA	NA
KOEL-15-f-cam2-1	waterbuck	2015-08-11 14:29:00	2015	223	-18.87399864	34.45056915	NA	NA
KOEL-15-f-cam2-1	waterbuck	2015-08-11 14:39:00	2015	223	-18.87400818	34.45057678	NA	NA
KOEL-15-f-cam2-1	waterbuck	2015-08-11 14:49:00	2015	223	-18.87399673	34.45046616	NA	NA
KOEL-15-f-cam2-1	waterbuck	2015-08-11 14:59:00	2015	223	-18.87401962	34.45060349	NA	NA
KOEL-15-f-cam2-1	waterbuck	2015-08-11 15:09:00	2015	223	-18.87401581	34.45061874	NA	NA
KOEL-15-f-cam2-1	waterbuck	2015-08-11 15:19:00	2015	223	-18.87397766	34.45048141	NA	NA
KOEL-15-f-cam2-1	waterbuck	2015-08-11 15:29:00	2015	223	-18.8739872	34.45049667	NA	NA
KOEL-15-f-cam2-1	waterbuck	2015-08-11 15:39:00	2015	223	-18.87405586	34.45061493	NA	NA
KOEL-15-f-cam2-1	waterbuck	2015-08-11 15:49:00	2015	223	-18.87393188	34.45032501	NA	NA
KOEL-15-f-cam2-1	waterbuck	2015-08-11 15:59:00	2015	223	-18.87393188	34.45040131	NA	NA
KOEL-15-f-cam2-1	waterbuck	2015-08-11 16:09:00	2015	223	-18.87391281	34.45044708	NA	NA
KOEL-15-f-cam2-1	waterbuck	2015-08-11 16:19:00	2015	223	-18.8742485	34.45032883	NA	NA
KOEL-15-f-cam2-1	waterbuck	2015-08-11 16:29:00	2015	223	-18.87400627	34.45067215	NA	NA
KOEL-15-f-cam2-1	waterbuck	2015-08-11 16:40:00	2015	223	-18.87403679	34.45063019	NA	NA
KOEL-15-f-cam2-1	waterbuck	2015-08-11 16:49:00	2015	223	-18.87416077	34.45043945	NA	NA
KOEL-15-f-cam2-1	waterbuck	2015-08-11 16:59:00	2015	223	-18.87398148	34.45055771	NA	NA
KOEL-15-f-cam2-1	waterbuck	2015-08-11 17:09:00	2015	223	-18.87401962	34.45056534	NA	NA
KOEL-15-f-cam2-1	waterbuck	2015-08-11 17:19:00	2015	223	-18.87401962	34.45053482	NA	NA
KOEL-15-f-cam2-1	waterbuck	2015-08-11 17:30:00	2015	223	-18.87401962	34.45053482	NA	NA
KOEL-15-f-cam2-1	waterbuck	2015-08-11 17:39:00	2015	223	-18.87407112	34.45050812	NA	NA
KOEL-15-f-cam2-1	waterbuck	2015-08-11 17:49:00	2015	223	-18.87477684	34.44980621	NA	NA
KOEL-15-f-cam2-1	waterbuck	2015-08-11 18:00:00	2015	223	-18.87399673	34.45056915	NA	NA
KOEL-15-f-cam2-1	waterbuck	2015-08-11 18:09:00	2015	223	-18.87399292	34.45057297	NA	NA
KOEL-15-f-cam2-1	waterbuck	2015-08-11 18:19:00	2015	223	-18.87401772	34.45047379	NA	NA
KOEL-15-f-cam2-1	waterbuck	2015-08-11 18:29:00	2015	223	-18.87414742	34.45048141	NA	NA
KOEL-15-f-cam2-1	waterbuck	2015-08-11 18:39:00	2015	223	-18.87405586	34.45021057	NA	NA
KOEL-15-f-cam2-1	waterbuck	2015-08-11 18:49:00	2015	223	-18.87405205	34.45045853	NA	NA
KOEL-15-f-cam2-1	waterbuck	2015-08-11 18:59:00	2015	223	-18.87406731	34.45044327	NA	NA
KOEL-15-f-cam2-1	waterbuck	2015-08-11 19:09:00	2015	223	-18.8740406	34.45036697	NA	NA
KOEL-15-f-cam2-1	waterbuck	2015-08-11 19:19:00	2015	223	-18.87426949	34.45035172	NA	NA
KOEL-15-f-cam2-1	waterbuck	2015-08-11 19:29:00	2015	223	-18.87420273	34.45026398	NA	NA
KOEL-15-f-cam2-1	waterbuck	2015-08-11 19:39:00	2015	223	-18.87424469	34.45032501	NA	NA
KOEL-15-f-cam2-1	waterbuck	2015-08-11 19:49:00	2015	223	-18.87421608	34.45037079	NA	NA
KOEL-15-f-cam2-1	waterbuck	2015-08-11 19:59:00	2015	223	-18.87420464	34.45043182	NA	NA
KOEL-15-f-cam2-1	waterbuck	2015-08-11 20:09:00	2015	223	-18.87426758	34.45027924	NA	NA
KOEL-15-f-cam2-1	waterbuck	2015-08-11 20:19:00	2015	223	-18.87459564	34.45009613	NA	NA
KOEL-15-f-cam2-1	waterbuck	2015-08-11 20:30:00	2015	223	-18.87425995	34.45020294	NA	NA
KOEL-15-f-cam2-1	waterbuck	2015-08-11 20:39:00	2015	223	-18.87425041	34.4502449	NA	NA
KOEL-15-f-cam2-1	waterbuck	2015-08-11 20:49:00	2015	223	-18.8744278	34.45004272	NA	NA
KOEL-15-f-cam2-1	waterbuck	2015-08-11 21:00:00	2015	223	-18.87412071	34.45057297	NA	NA
KOEL-15-f-cam2-1	waterbuck	2015-08-11 21:09:00	2015	223	-18.87391281	34.45044708	NA	NA
KOEL-15-f-cam2-1	waterbuck	2015-08-11 21:20:00	2015	223	-18.87402725	34.45026016	NA	NA
KOEL-15-f-cam2-1	waterbuck	2015-08-11 21:30:00	2015	223	-18.87445831	34.44940948	NA	NA
KOEL-15-f-cam2-1	waterbuck	2015-08-11 21:39:00	2015	223	-18.87410164	34.45008087	NA	NA
KOEL-15-f-cam2-1	waterbuck	2015-08-11 21:49:00	2015	223	-18.87405968	34.45026779	NA	NA
KOEL-15-f-cam2-1	waterbuck	2015-08-11 22:00:00	2015	223	-18.87410545	34.45007324	NA	NA
KOEL-15-f-cam2-1	waterbuck	2015-08-11 22:09:00	2015	223	-18.87490082	34.44918823	NA	NA
KOEL-15-f-cam2-1	waterbuck	2015-08-11 22:19:00	2015	223	-18.87411118	34.45005035	NA	NA
KOEL-15-f-cam2-1	waterbuck	2015-08-11 22:29:00	2015	223	-18.87402344	34.4501915	NA	NA
KOEL-15-f-cam2-1	waterbuck	2015-08-11 22:39:00	2015	223	-18.87405586	34.45011902	NA	NA
KOEL-15-f-cam2-1	waterbuck	2015-08-11 22:49:00	2015	223	-18.87404823	34.45012283	NA	NA
KOEL-15-f-cam2-1	waterbuck	2015-08-11 22:59:00	2015	223	-18.87402725	34.45015335	NA	NA
KOEL-15-f-cam2-1	waterbuck	2015-08-11 23:09:00	2015	223	-18.87382507	34.45051956	NA	NA
KOEL-15-f-cam2-1	waterbuck	2015-08-11 23:19:00	2015	223	-18.87414551	34.45007706	NA	NA
KOEL-15-f-cam2-1	waterbuck	2015-08-11 23:29:00	2015	223	-18.87325287	34.45135117	NA	NA
KOEL-15-f-cam2-1	waterbuck	2015-08-11 23:40:00	2015	223	-18.87410355	34.45016098	NA	NA
KOEL-15-f-cam2-1	waterbuck	2015-08-11 23:59:00	2015	223	-18.87401581	34.45061874	NA	NA
KOEL-15-f-cam2-1	waterbuck	2015-08-12 00:09:00	2015	224	-18.87363625	34.45069504	NA	NA
KOEL-15-f-cam2-1	waterbuck	2015-08-12 00:20:00	2015	224	-18.8740387	34.44983673	NA	NA
KOEL-15-f-cam2-1	waterbuck	2015-08-12 00:29:00	2015	224	-18.87411118	34.45005417	NA	NA
KOEL-15-f-cam2-1	waterbuck	2015-08-12 00:39:00	2015	224	-18.8741169	34.45007324	NA	NA
KOEL-15-f-cam2-1	waterbuck	2015-08-12 00:49:00	2015	224	-18.87412834	34.45004272	NA	NA
KOEL-15-f-cam2-1	waterbuck	2015-08-12 00:59:00	2015	224	-18.87411118	34.44993973	NA	NA
KOEL-15-f-cam2-1	waterbuck	2015-08-12 01:09:00	2015	224	-18.87423515	34.45006561	NA	NA
KOEL-15-f-cam2-1	waterbuck	2015-08-12 01:19:00	2015	224	-18.8741169	34.45010757	NA	NA
KOEL-15-f-cam2-1	waterbuck	2015-08-12 01:29:00	2015	224	-18.87405396	34.45007324	NA	NA
KOEL-15-f-cam2-1	waterbuck	2015-08-12 01:39:00	2015	224	-18.87412453	34.45015335	NA	NA
KOEL-15-f-cam2-1	waterbuck	2015-08-12 01:49:00	2015	224	-18.87412453	34.45014954	NA	NA
KOEL-15-f-cam2-1	waterbuck	2015-08-12 02:00:00	2015	224	-18.87410736	34.45012283	NA	NA
KOEL-15-f-cam2-1	waterbuck	2015-08-12 02:09:00	2015	224	-18.87404251	34.45006561	NA	NA
KOEL-15-f-cam2-1	waterbuck	2015-08-12 02:19:00	2015	224	-18.87391663	34.44990158	NA	NA
KOEL-15-f-cam2-1	waterbuck	2015-08-12 02:29:00	2015	224	-18.87392807	34.44984055	NA	NA
KOEL-15-f-cam2-1	waterbuck	2015-08-12 02:39:00	2015	224	-18.87385178	34.45004272	NA	NA
KOEL-15-f-cam2-1	waterbuck	2015-08-12 02:49:00	2015	224	-18.87381935	34.45000076	NA	NA
KOEL-15-f-cam2-1	waterbuck	2015-08-12 02:59:00	2015	224	-18.87371254	34.45002365	NA	NA
KOEL-15-f-cam2-1	waterbuck	2015-08-12 03:09:00	2015	224	-18.87377739	34.4496994	NA	NA
KOEL-15-f-cam2-1	waterbuck	2015-08-12 03:19:00	2015	224	-18.87387848	34.44971848	NA	NA
KOEL-15-f-cam2-1	waterbuck	2015-08-12 03:29:00	2015	224	-18.87388802	34.44974136	NA	NA
KOEL-15-f-cam2-1	waterbuck	2015-08-12 03:39:00	2015	224	-18.87380981	34.44971848	NA	NA
KOEL-15-f-cam2-1	waterbuck	2015-08-12 03:49:00	2015	224	-18.87381554	34.4496994	NA	NA
KOEL-15-f-cam2-1	waterbuck	2015-08-12 03:59:00	2015	224	-18.8736515	34.44979095	NA	NA
KOEL-15-f-cam2-1	waterbuck	2015-08-12 04:09:00	2015	224	-18.87364006	34.44996262	NA	NA
KOEL-15-f-cam2-1	waterbuck	2015-08-12 04:20:00	2015	224	-18.87376022	34.44970322	NA	NA
KOEL-15-f-cam2-1	waterbuck	2015-08-12 04:30:00	2015	224	-18.87368774	34.4492569	NA	NA
KOEL-15-f-cam2-1	waterbuck	2015-08-12 04:40:00	2015	224	-18.87396812	34.44984436	NA	NA
KOEL-15-f-cam2-1	waterbuck	2015-08-12 04:50:00	2015	224	-18.87200737	34.44847488	NA	NA
KOEL-15-f-cam2-1	waterbuck	2015-08-12 05:00:00	2015	224	-18.87383842	34.44984818	NA	NA
KOEL-15-f-cam2-1	waterbuck	2015-08-12 05:10:00	2015	224	-18.87373734	34.44957733	NA	NA
KOEL-15-f-cam2-1	waterbuck	2015-08-12 05:19:00	2015	224	-18.87373161	34.44937515	NA	NA
KOEL-15-f-cam2-1	waterbuck	2015-08-12 05:29:00	2015	224	-18.8736763	34.44979095	NA	NA
KOEL-15-f-cam2-1	waterbuck	2015-08-12 05:39:00	2015	224	-18.87365341	34.44952011	NA	NA
KOEL-15-f-cam2-1	waterbuck	2015-08-12 05:50:00	2015	224	-18.87400246	34.45110703	NA	NA
KOEL-15-f-cam2-1	waterbuck	2015-08-12 06:10:00	2015	224	-18.87473488	34.44896698	NA	NA
KOEL-15-f-cam2-1	waterbuck	2015-08-12 06:19:00	2015	224	-18.87506485	34.44933701	NA	NA
KOEL-15-f-cam2-1	waterbuck	2015-08-12 06:29:00	2015	224	-18.87489128	34.44821548	NA	NA
KOEL-15-f-cam2-1	waterbuck	2015-08-12 06:40:00	2015	224	-18.87482071	34.44893646	NA	NA
KOEL-15-f-cam2-1	waterbuck	2015-08-12 06:49:00	2015	224	-18.87501526	34.44936371	NA	NA
KOEL-15-f-cam2-1	waterbuck	2015-08-12 06:59:00	2015	224	-18.87478447	34.44978333	NA	NA
KOEL-15-f-cam2-1	waterbuck	2015-08-12 07:10:00	2015	224	-18.87481117	34.44899368	NA	NA
KOEL-15-f-cam2-1	waterbuck	2015-08-12 07:19:00	2015	224	-18.87516212	34.44826889	NA	NA
KOEL-15-f-cam2-1	waterbuck	2015-08-12 07:29:00	2015	224	-18.87521935	34.44906616	NA	NA
KOEL-15-f-cam2-1	waterbuck	2015-08-12 07:39:00	2015	224	-18.87510872	34.44747162	NA	NA
KOEL-15-f-cam2-1	waterbuck	2015-08-12 07:50:00	2015	224	-18.87560463	34.44821548	NA	NA
KOEL-15-f-cam2-1	waterbuck	2015-08-12 07:59:00	2015	224	-18.87561226	34.44943619	NA	NA
KOEL-15-f-cam2-1	waterbuck	2015-08-12 08:10:00	2015	224	-18.87537575	34.44938278	NA	NA
KOEL-15-f-cam2-1	waterbuck	2015-08-12 08:19:00	2015	224	-18.87535286	34.44938278	NA	NA
KOEL-15-f-cam2-1	waterbuck	2015-08-12 08:29:00	2015	224	-18.8734951	34.44879913	NA	NA
KOEL-15-f-cam2-1	waterbuck	2015-08-12 08:39:00	2015	224	-18.87335587	34.44906235	NA	NA
KOEL-15-f-cam2-1	waterbuck	2015-08-12 08:49:00	2015	224	-18.87255669	34.44901276	NA	NA
KOEL-15-f-cam2-1	waterbuck	2015-08-12 08:59:00	2015	224	-18.87352371	34.44962692	NA	NA
KOEL-15-f-cam2-1	waterbuck	2015-08-12 09:09:00	2015	224	-18.87388802	34.44975281	NA	NA
KOEL-15-f-cam2-1	waterbuck	2015-08-12 09:19:00	2015	224	-18.87429619	34.44963837	NA	NA
KOEL-15-f-cam2-1	waterbuck	2015-08-12 09:29:00	2015	224	-18.87443352	34.44953156	NA	NA
KOEL-15-f-cam2-1	waterbuck	2015-08-12 09:39:00	2015	224	-18.87444687	34.44953537	NA	NA
KOEL-15-f-cam2-1	waterbuck	2015-08-12 09:49:00	2015	224	-18.87441254	34.44958878	NA	NA
KOEL-15-f-cam2-1	waterbuck	2015-08-12 10:00:00	2015	224	-18.87490463	34.44991302	NA	NA
KOEL-15-f-cam2-1	waterbuck	2015-08-12 10:10:00	2015	224	-18.87434006	34.44955826	NA	NA
KOEL-15-f-cam2-1	waterbuck	2015-08-12 10:19:00	2015	224	-18.87434959	34.449543	NA	NA
KOEL-15-f-cam2-1	waterbuck	2015-08-12 10:29:00	2015	224	-18.87436867	34.44952393	NA	NA
KOEL-15-f-cam2-1	waterbuck	2015-08-12 10:39:00	2015	224	-18.87438583	34.44945526	NA	NA
KOEL-15-f-cam2-1	waterbuck	2015-08-12 10:49:00	2015	224	-18.87444305	34.44962692	NA	NA
KOEL-15-f-cam2-1	waterbuck	2015-08-12 10:59:00	2015	224	-18.87438011	34.44985199	NA	NA
KOEL-15-f-cam2-1	waterbuck	2015-08-12 11:09:00	2015	224	-18.87452888	34.44982529	NA	NA
KOEL-15-f-cam2-1	waterbuck	2015-08-12 11:19:00	2015	224	-18.87436867	34.44988251	NA	NA
KOEL-15-f-cam2-1	waterbuck	2015-08-12 11:29:00	2015	224	-18.87418365	34.4499054	NA	NA
KOEL-15-f-cam2-1	waterbuck	2015-08-12 11:39:00	2015	224	-18.87402916	34.44999695	NA	NA
KOEL-15-f-cam2-1	waterbuck	2015-08-12 11:49:00	2015	224	-18.87408829	34.44995117	NA	NA
KOEL-15-f-cam2-1	waterbuck	2015-08-12 11:59:00	2015	224	-18.87398911	34.44999695	NA	NA
KOEL-15-f-cam2-1	waterbuck	2015-08-12 12:09:00	2015	224	-18.8739357	34.45005035	NA	NA
KOEL-15-f-cam2-1	waterbuck	2015-08-12 12:20:00	2015	224	-18.8738308	34.45009232	NA	NA
KOEL-15-f-cam2-1	waterbuck	2015-08-12 12:30:00	2015	224	-18.87368011	34.45013428	NA	NA
KOEL-15-f-cam2-1	waterbuck	2015-08-12 12:39:00	2015	224	-18.87204742	34.4512558	NA	NA
KOEL-15-f-cam2-1	waterbuck	2015-08-12 12:49:00	2015	224	-18.87367058	34.45002747	NA	NA
KOEL-15-f-cam2-1	waterbuck	2015-08-12 12:59:00	2015	224	-18.87364197	34.44997025	NA	NA
KOEL-15-f-cam2-1	waterbuck	2015-08-12 13:09:00	2015	224	-18.87360382	34.4499321	NA	NA
KOEL-15-f-cam2-1	waterbuck	2015-08-12 13:19:00	2015	224	-18.87357712	34.44987106	NA	NA
KOEL-15-f-cam2-1	waterbuck	2015-08-12 13:29:00	2015	224	-18.87368774	34.45004654	NA	NA
KOEL-15-f-cam2-1	waterbuck	2015-08-12 13:39:00	2015	224	-18.87401962	34.44990158	NA	NA
KOEL-15-f-cam2-1	waterbuck	2015-08-12 13:49:00	2015	224	-18.87387276	34.44979858	NA	NA
KOEL-15-f-cam2-1	waterbuck	2015-08-12 13:59:00	2015	224	-18.87382507	34.44983292	NA	NA
KOEL-15-f-cam2-1	waterbuck	2015-08-12 14:09:00	2015	224	-18.87387657	34.44969177	NA	NA
KOEL-15-f-cam2-1	waterbuck	2015-08-12 14:19:00	2015	224	-18.87386322	34.44976807	NA	NA
KOEL-15-f-cam2-1	waterbuck	2015-08-12 14:29:00	2015	224	-18.87462425	34.44726563	NA	NA
KOEL-15-f-cam2-1	waterbuck	2015-08-12 14:39:00	2015	224	-18.8738575	34.44973755	NA	NA
KOEL-15-f-cam2-1	waterbuck	2015-08-12 14:49:00	2015	224	-18.87374306	34.44961166	NA	NA
KOEL-15-f-cam2-1	waterbuck	2015-08-12 14:59:00	2015	224	-18.87387657	34.45004654	NA	NA
KOEL-15-f-cam2-1	waterbuck	2015-08-12 15:10:00	2015	224	-18.87385559	34.44973755	NA	NA
KOEL-15-f-cam2-1	waterbuck	2015-08-12 15:19:00	2015	224	-18.87412643	34.4499054	NA	NA
KOEL-15-f-cam2-1	waterbuck	2015-08-12 15:29:00	2015	224	-18.87376022	34.44971848	NA	NA
KOEL-15-f-cam2-1	waterbuck	2015-08-12 15:39:00	2015	224	-18.87385559	34.4497261	NA	NA
KOEL-15-f-cam2-1	waterbuck	2015-08-12 15:49:00	2015	224	-18.8738575	34.44976425	NA	NA
KOEL-15-f-cam2-1	waterbuck	2015-08-12 15:59:00	2015	224	-18.87402725	34.44950485	NA	NA
KOEL-15-f-cam2-1	waterbuck	2015-08-12 16:10:00	2015	224	-18.87427139	34.45003891	NA	NA
KOEL-15-f-cam2-1	waterbuck	2015-08-12 16:20:00	2015	224	-18.87405205	34.45084381	NA	NA
KOEL-15-f-cam2-1	waterbuck	2015-08-12 16:30:00	2015	224	-18.87415695	34.45029068	NA	NA
KOEL-15-f-cam2-1	waterbuck	2015-08-12 16:40:00	2015	224	-18.87400818	34.45017242	NA	NA
KOEL-15-f-cam2-1	waterbuck	2015-08-12 16:49:00	2015	224	-18.87387276	34.44963074	NA	NA
KOEL-15-f-cam2-1	waterbuck	2015-08-12 17:00:00	2015	224	-18.87345123	34.45251083	NA	NA
KOEL-15-f-cam2-1	waterbuck	2015-08-12 17:10:00	2015	224	-18.87381935	34.44988251	NA	NA
KOEL-15-f-cam2-1	waterbuck	2015-08-12 17:19:00	2015	224	-18.87379837	34.44991302	NA	NA
KOEL-15-f-cam2-1	waterbuck	2015-08-12 17:29:00	2015	224	-18.87378883	34.4500618	NA	NA
KOEL-15-f-cam2-1	waterbuck	2015-08-12 17:39:00	2015	224	-18.87397003	34.4499588	NA	NA
KOEL-15-f-cam2-1	waterbuck	2015-08-12 17:49:00	2015	224	-18.8741188	34.45040894	NA	NA
KOEL-15-f-cam2-1	waterbuck	2015-08-12 18:00:00	2015	224	-18.87392044	34.45018387	NA	NA
KOEL-15-f-cam2-1	waterbuck	2015-08-12 18:09:00	2015	224	-18.87359619	34.44985962	NA	NA
KOEL-15-f-cam2-1	waterbuck	2015-08-12 18:20:00	2015	224	-18.87384796	34.45014572	NA	NA
KOEL-15-f-cam2-1	waterbuck	2015-08-12 18:30:00	2015	224	-18.87388039	34.45007706	NA	NA
KOEL-15-f-cam2-1	waterbuck	2015-08-12 18:39:00	2015	224	-18.8736515	34.45010376	NA	NA
KOEL-15-f-cam2-1	waterbuck	2015-08-12 18:49:00	2015	224	-18.87412071	34.4500351	NA	NA
KOEL-15-f-cam2-1	waterbuck	2015-08-12 18:59:00	2015	224	-18.87381935	34.45012283	NA	NA
KOEL-15-f-cam2-1	waterbuck	2015-08-12 19:09:00	2015	224	-18.87330437	34.45008087	NA	NA
KOEL-15-f-cam2-1	waterbuck	2015-08-12 19:19:00	2015	224	-18.87369919	34.45038223	NA	NA
KOEL-15-f-cam2-1	waterbuck	2015-08-12 19:30:00	2015	224	-18.87366867	34.45021057	NA	NA
KOEL-15-f-cam2-1	waterbuck	2015-08-12 19:39:00	2015	224	-18.87422562	34.45028687	NA	NA
KOEL-15-f-cam2-1	waterbuck	2015-08-12 19:49:00	2015	224	-18.87453461	34.45010376	NA	NA
KOEL-15-f-cam2-1	waterbuck	2015-08-12 20:00:00	2015	224	-18.87410164	34.45023346	NA	NA
KOEL-15-f-cam2-1	waterbuck	2015-08-12 20:09:00	2015	224	-18.87413597	34.45011902	NA	NA
KOEL-15-f-cam2-1	waterbuck	2015-08-12 20:20:00	2015	224	-18.87409592	34.45000839	NA	NA
KOEL-15-f-cam2-1	waterbuck	2015-08-12 20:29:00	2015	224	-18.87417221	34.45006561	NA	NA
KOEL-15-f-cam2-1	waterbuck	2015-08-12 20:39:00	2015	224	-18.87417603	34.45009613	NA	NA
KOEL-15-f-cam2-1	waterbuck	2015-08-12 20:49:00	2015	224	-18.87406731	34.45004654	NA	NA
KOEL-15-f-cam2-1	waterbuck	2015-08-12 20:59:00	2015	224	-18.8741703	34.45009613	NA	NA
KOEL-15-f-cam2-1	waterbuck	2015-08-12 21:10:00	2015	224	-18.87407684	34.4500351	NA	NA
KOEL-15-f-cam2-1	waterbuck	2015-08-12 21:19:00	2015	224	-18.87417603	34.45006943	NA	NA
KOEL-15-f-cam2-1	waterbuck	2015-08-12 21:30:00	2015	224	-18.87412453	34.45005417	NA	NA
KOEL-15-f-cam2-1	waterbuck	2015-08-12 21:39:00	2015	224	-18.87408066	34.4500618	NA	NA
KOEL-15-f-cam2-1	waterbuck	2015-08-12 21:49:00	2015	224	-18.87417221	34.45007324	NA	NA
KOEL-15-f-cam2-1	waterbuck	2015-08-12 22:00:00	2015	224	-18.87409592	34.45005417	NA	NA
KOEL-15-f-cam2-1	waterbuck	2015-08-12 22:09:00	2015	224	-18.87417221	34.45007706	NA	NA
KOEL-15-f-cam2-1	waterbuck	2015-08-12 22:19:00	2015	224	-18.87413979	34.45002365	NA	NA
KOEL-15-f-cam2-1	waterbuck	2015-08-12 22:29:00	2015	224	-18.87412262	34.45004654	NA	NA
KOEL-15-f-cam2-1	waterbuck	2015-08-12 22:39:00	2015	224	-18.8741684	34.44993591	NA	NA
KOEL-15-f-cam2-1	waterbuck	2015-08-12 22:49:00	2015	224	-18.87421227	34.45011902	NA	NA
KOEL-15-f-cam2-1	waterbuck	2015-08-12 22:59:00	2015	224	-18.87408829	34.45003891	NA	NA
KOEL-15-f-cam2-1	waterbuck	2015-08-12 23:09:00	2015	224	-18.87420464	34.4500618	NA	NA
KOEL-15-f-cam2-1	waterbuck	2015-08-12 23:20:00	2015	224	-18.87401581	34.44991684	NA	NA
KOEL-15-f-cam2-1	waterbuck	2015-08-12 23:29:00	2015	224	-18.87402344	34.4499855	NA	NA
KOEL-15-f-cam2-1	waterbuck	2015-08-12 23:40:00	2015	224	-18.87392807	34.44977951	NA	NA
KOEL-15-f-cam2-1	waterbuck	2015-08-12 23:49:00	2015	224	-18.87430763	34.44999695	NA	NA
KOEL-15-f-cam2-1	waterbuck	2015-08-12 23:59:00	2015	224	-18.8740921	34.45009995	NA	NA
KOEL-15-f-cam2-1	waterbuck	2015-08-13 00:09:00	2015	225	-18.87412071	34.4499855	NA	NA
KOEL-15-f-cam2-1	waterbuck	2015-08-13 00:20:00	2015	225	-18.87412071	34.45003128	NA	NA
KOEL-15-f-cam2-1	waterbuck	2015-08-13 00:29:00	2015	225	-18.87412453	34.45004654	NA	NA
KOEL-15-f-cam2-1	waterbuck	2015-08-13 00:40:00	2015	225	-18.87434006	34.4500351	NA	NA
KOEL-15-f-cam2-1	waterbuck	2015-08-13 00:50:00	2015	225	-18.87406731	34.45017624	NA	NA
KOEL-15-f-cam2-1	waterbuck	2015-08-13 00:59:00	2015	225	-18.8741169	34.4500885	NA	NA
KOEL-15-f-cam2-1	waterbuck	2015-08-13 01:10:00	2015	225	-18.87417603	34.44984818	NA	NA
KOEL-15-f-cam2-1	waterbuck	2015-08-13 01:19:00	2015	225	-18.87406731	34.45023346	NA	NA
KOEL-15-f-cam2-1	waterbuck	2015-08-13 01:39:00	2015	225	-18.87328339	34.4529686	NA	NA
KOEL-15-f-cam2-1	waterbuck	2015-08-13 01:50:00	2015	225	-18.87410736	34.4500351	NA	NA
KOEL-15-f-cam2-1	waterbuck	2015-08-13 02:00:00	2015	225	-18.87419128	34.44977951	NA	NA
KOEL-15-f-cam2-1	waterbuck	2015-08-13 02:10:00	2015	225	-18.87353134	34.44702148	NA	NA
KOEL-15-f-cam2-1	waterbuck	2015-08-13 02:20:00	2015	225	-18.87394333	34.45070648	NA	NA
KOEL-15-f-cam2-1	waterbuck	2015-08-13 02:29:00	2015	225	-18.87419128	34.45021439	NA	NA
KOEL-15-f-cam2-1	waterbuck	2015-08-13 02:40:00	2015	225	-18.87406731	34.45063782	NA	NA
KOEL-15-f-cam2-1	waterbuck	2015-08-13 02:49:00	2015	225	-18.87418747	34.45029831	NA	NA
KOEL-15-f-cam2-1	waterbuck	2015-08-13 02:59:00	2015	225	-18.87411118	34.45030975	NA	NA
KOEL-15-f-cam2-1	waterbuck	2015-08-13 03:09:00	2015	225	-18.87396049	34.4498291	NA	NA
KOEL-15-f-cam2-1	waterbuck	2015-08-13 03:20:00	2015	225	-18.87409973	34.45004272	NA	NA
KOEL-15-f-cam2-1	waterbuck	2015-08-13 03:29:00	2015	225	-18.87409019	34.45001602	NA	NA
KOEL-15-f-cam2-1	waterbuck	2015-08-13 03:39:00	2015	225	-18.87407112	34.45001221	NA	NA
KOEL-15-f-cam2-1	waterbuck	2015-08-13 03:49:00	2015	225	-18.87408066	34.44991684	NA	NA
KOEL-15-f-cam2-1	waterbuck	2015-08-13 03:59:00	2015	225	-18.87413597	34.44997787	NA	NA
KOEL-15-f-cam2-1	waterbuck	2015-08-13 04:09:00	2015	225	-18.87396812	34.45007706	NA	NA
KOEL-15-f-cam2-1	waterbuck	2015-08-13 04:19:00	2015	225	-18.87409019	34.45001221	NA	NA
KOEL-15-f-cam2-1	waterbuck	2015-08-13 04:29:00	2015	225	-18.87426376	34.45020294	NA	NA
KOEL-15-f-cam2-1	waterbuck	2015-08-13 04:39:00	2015	225	-18.87402534	34.4499321	NA	NA
KOEL-15-f-cam2-1	waterbuck	2015-08-13 04:49:00	2015	225	-18.87400436	34.44980621	NA	NA
KOEL-15-f-cam2-1	waterbuck	2015-08-13 04:59:00	2015	225	-18.8739357	34.44979477	NA	NA
KOEL-15-f-cam2-1	waterbuck	2015-08-13 05:09:00	2015	225	-18.87397003	34.4498558	NA	NA
KOEL-15-f-cam2-1	waterbuck	2015-08-13 05:19:00	2015	225	-18.87439728	34.44961166	NA	NA
KOEL-15-f-cam2-1	waterbuck	2015-08-13 05:29:00	2015	225	-18.8737812	34.44980621	NA	NA
KOEL-15-f-cam2-1	waterbuck	2015-08-13 05:39:00	2015	225	-18.87763596	34.45083618	NA	NA
KOEL-15-f-cam2-1	waterbuck	2015-08-13 05:49:00	2015	225	-18.87390327	34.44994354	NA	NA
KOEL-15-f-cam2-1	waterbuck	2015-08-13 06:00:00	2015	225	-18.87384796	34.44991684	NA	NA
KOEL-15-f-cam2-1	waterbuck	2015-08-13 06:09:00	2015	225	-18.87384796	34.45000839	NA	NA
KOEL-15-f-cam2-1	waterbuck	2015-08-13 06:19:00	2015	225	-18.87359238	34.45020294	NA	NA
KOEL-15-f-cam2-1	waterbuck	2015-08-13 06:29:00	2015	225	-18.87336349	34.45019531	NA	NA
KOEL-15-f-cam2-1	waterbuck	2015-08-13 06:39:00	2015	225	-18.87223816	34.45043945	NA	NA
KOEL-15-f-cam2-1	waterbuck	2015-08-13 06:49:00	2015	225	-18.87204742	34.45098114	NA	NA
KOEL-15-f-cam2-1	waterbuck	2015-08-13 06:59:00	2015	225	-18.87195969	34.45149994	NA	NA
KOEL-15-f-cam2-1	waterbuck	2015-08-13 07:09:00	2015	225	-18.87214661	34.4512558	NA	NA
KOEL-15-f-cam2-1	waterbuck	2015-08-13 07:19:00	2015	225	-18.87220001	34.45117188	NA	NA
KOEL-15-f-cam2-1	waterbuck	2015-08-13 07:29:00	2015	225	-18.87227631	34.45111465	NA	NA
KOEL-15-f-cam2-1	waterbuck	2015-08-13 07:39:00	2015	225	-18.87268448	34.45108795	NA	NA
KOEL-15-f-cam2-1	waterbuck	2015-08-13 07:49:00	2015	225	-18.87227631	34.45148087	NA	NA
KOEL-15-f-cam2-1	waterbuck	2015-08-13 07:59:00	2015	225	-18.87190247	34.45164108	NA	NA
KOEL-15-f-cam2-1	waterbuck	2015-08-13 08:09:00	2015	225	-18.87321281	34.45047379	NA	NA
KOEL-15-f-cam2-1	waterbuck	2015-08-13 08:19:00	2015	225	-18.87280846	34.45022583	NA	NA
KOEL-15-f-cam2-1	waterbuck	2015-08-13 08:29:00	2015	225	-18.87294579	34.45016861	NA	NA
KOEL-15-f-cam2-1	waterbuck	2015-08-13 08:39:00	2015	225	-18.87321663	34.44927216	NA	NA
KOEL-15-f-cam2-1	waterbuck	2015-08-13 08:49:00	2015	225	-18.87322044	34.44927216	NA	NA
KOEL-15-f-cam2-1	waterbuck	2015-08-13 08:59:00	2015	225	-18.87323761	34.44933701	NA	NA
KOEL-15-f-cam2-1	waterbuck	2015-08-13 09:10:00	2015	225	-18.87327194	34.44924545	NA	NA
KOEL-15-f-cam2-1	waterbuck	2015-08-13 09:20:00	2015	225	-18.87325287	34.44935989	NA	NA
KOEL-15-f-cam2-1	waterbuck	2015-08-13 09:29:00	2015	225	-18.87327194	34.44932938	NA	NA
KOEL-15-f-cam2-1	waterbuck	2015-08-13 09:39:00	2015	225	-18.87331963	34.44940186	NA	NA
KOEL-15-f-cam2-1	waterbuck	2015-08-13 09:49:00	2015	225	-18.87319183	34.44936371	NA	NA
KOEL-15-f-cam2-1	waterbuck	2015-08-13 09:59:00	2015	225	-18.87321281	34.44933319	NA	NA
KOEL-15-f-cam2-1	waterbuck	2015-08-13 10:09:00	2015	225	-18.87324524	34.44936752	NA	NA
KOEL-15-f-cam2-1	waterbuck	2015-08-13 10:19:00	2015	225	-18.87330055	34.44933701	NA	NA
KOEL-15-f-cam2-1	waterbuck	2015-08-13 10:29:00	2015	225	-18.87322044	34.44944	NA	NA
KOEL-15-f-cam2-1	waterbuck	2015-08-13 10:39:00	2015	225	-18.87325668	34.44932175	NA	NA
KOEL-15-f-cam2-1	waterbuck	2015-08-13 10:49:00	2015	225	-18.87327957	34.44917297	NA	NA
KOEL-15-f-cam2-1	waterbuck	2015-08-13 10:59:00	2015	225	-18.87319183	34.44924545	NA	NA
KOEL-15-f-cam2-1	waterbuck	2015-08-13 11:09:00	2015	225	-18.87330055	34.44941711	NA	NA
KOEL-15-f-cam2-1	waterbuck	2015-08-13 11:20:00	2015	225	-18.87319946	34.4493103	NA	NA
KOEL-15-f-cam2-1	waterbuck	2015-08-13 11:30:00	2015	225	-18.87318039	34.44947433	NA	NA
KOEL-15-f-cam2-1	waterbuck	2015-08-13 11:39:00	2015	225	-18.87321281	34.44923019	NA	NA
KOEL-15-f-cam2-1	waterbuck	2015-08-13 11:49:00	2015	225	-18.87324905	34.4492836	NA	NA
KOEL-15-f-cam2-1	waterbuck	2015-08-13 12:00:00	2015	225	-18.87330818	34.44939041	NA	NA
KOEL-15-f-cam2-1	waterbuck	2015-08-13 12:09:00	2015	225	-18.87337685	34.44932556	NA	NA
KOEL-15-f-cam2-1	waterbuck	2015-08-13 12:19:00	2015	225	-18.87356949	34.44960022	NA	NA
KOEL-15-f-cam2-1	waterbuck	2015-08-13 12:30:00	2015	225	-18.87356758	34.44977951	NA	NA
KOEL-15-f-cam2-1	waterbuck	2015-08-13 12:40:00	2015	225	-18.87368393	34.4499855	NA	NA
KOEL-15-f-cam2-1	waterbuck	2015-08-13 12:49:00	2015	225	-18.87390709	34.44978714	NA	NA
KOEL-15-f-cam2-1	waterbuck	2015-08-13 12:59:00	2015	225	-18.87415695	34.44976044	NA	NA
KOEL-15-f-cam2-1	waterbuck	2015-08-13 13:10:00	2015	225	-18.87477684	34.45070267	NA	NA
KOEL-15-f-cam2-1	waterbuck	2015-08-13 13:19:00	2015	225	-18.87417221	34.45074463	NA	NA
KOEL-15-f-cam2-1	waterbuck	2015-08-13 13:30:00	2015	225	-18.87386894	34.44984818	NA	NA
KOEL-15-f-cam2-1	waterbuck	2015-08-13 13:40:00	2015	225	-18.87412071	34.4498558	NA	NA
KOEL-15-f-cam2-1	waterbuck	2015-08-13 13:50:00	2015	225	-18.87412262	34.44995499	NA	NA
KOEL-15-f-cam2-1	waterbuck	2015-08-13 14:00:00	2015	225	-18.87413979	34.45005035	NA	NA
KOEL-15-f-cam2-1	waterbuck	2015-08-13 14:09:00	2015	225	-18.8740921	34.45004654	NA	NA
KOEL-15-f-cam2-1	waterbuck	2015-08-13 14:19:00	2015	225	-18.87452126	34.45007706	NA	NA
KOEL-15-f-cam2-1	waterbuck	2015-08-13 14:29:00	2015	225	-18.87377739	34.45007324	NA	NA
KOEL-15-f-cam2-1	waterbuck	2015-08-13 14:39:00	2015	225	-18.87431908	34.45005417	NA	NA
KOEL-15-f-cam2-1	waterbuck	2015-08-13 14:49:00	2015	225	-18.87414742	34.45007706	NA	NA
KOEL-15-f-cam2-1	waterbuck	2015-08-13 15:00:00	2015	225	-18.87415123	34.45019531	NA	NA
KOEL-15-f-cam2-1	waterbuck	2015-08-13 15:10:00	2015	225	-18.87461472	34.45032501	NA	NA
KOEL-15-f-cam2-1	waterbuck	2015-08-13 15:19:00	2015	225	-18.8749752	34.45133209	NA	NA
KOEL-15-f-cam2-1	waterbuck	2015-08-13 15:30:00	2015	225	-18.87425232	34.45027924	NA	NA
KOEL-15-f-cam2-1	waterbuck	2015-08-13 15:40:00	2015	225	-18.87421608	34.45018005	NA	NA
KOEL-15-f-cam2-1	waterbuck	2015-08-13 15:50:00	2015	225	-18.87408066	34.45005417	NA	NA
KOEL-15-f-cam2-1	waterbuck	2015-08-13 15:59:00	2015	225	-18.87418747	34.45023727	NA	NA
KOEL-15-f-cam2-1	waterbuck	2015-08-13 16:09:00	2015	225	-18.87431526	34.45056915	NA	NA
KOEL-15-f-cam2-1	waterbuck	2015-08-13 16:19:00	2015	225	-18.87414742	34.45017242	NA	NA
KOEL-15-f-cam2-1	waterbuck	2015-08-13 16:29:00	2015	225	-18.87367249	34.44968796	NA	NA
KOEL-15-f-cam2-1	waterbuck	2015-08-13 16:39:00	2015	225	-18.87414551	34.45021057	NA	NA
KOEL-15-f-cam2-1	waterbuck	2015-08-13 16:50:00	2015	225	-18.87408257	34.45031738	NA	NA
KOEL-15-f-cam2-1	waterbuck	2015-08-13 16:59:00	2015	225	-18.87448883	34.4496727	NA	NA
KOEL-15-f-cam2-1	waterbuck	2015-08-13 17:10:00	2015	225	-18.87471962	34.44976044	NA	NA
KOEL-15-f-cam2-1	waterbuck	2015-08-13 17:20:00	2015	225	-18.87449837	34.44999313	NA	NA
KOEL-15-f-cam2-1	waterbuck	2015-08-13 17:30:00	2015	225	-18.87405586	34.45063019	NA	NA
KOEL-15-f-cam2-1	waterbuck	2015-08-13 17:40:00	2015	225	-18.87461662	34.44996262	NA	NA
KOEL-15-f-cam2-1	waterbuck	2015-08-13 17:50:00	2015	225	-18.87691116	34.44828796	NA	NA
KOEL-15-f-cam2-1	waterbuck	2015-08-13 18:00:00	2015	225	-18.87473679	34.4502182	NA	NA
KOEL-15-f-cam2-1	waterbuck	2015-08-13 18:09:00	2015	225	-18.87474823	34.45009995	NA	NA
KOEL-15-f-cam2-1	waterbuck	2015-08-13 18:19:00	2015	225	-18.87462425	34.45014954	NA	NA
KOEL-15-f-cam2-1	waterbuck	2015-08-13 18:30:00	2015	225	-18.87451172	34.45014954	NA	NA
KOEL-15-f-cam2-1	waterbuck	2015-08-13 18:39:00	2015	225	-18.87503242	34.44880295	NA	NA
KOEL-15-f-cam2-1	waterbuck	2015-08-13 18:50:00	2015	225	-18.8745079	34.44993591	NA	NA
KOEL-15-f-cam2-1	waterbuck	2015-08-13 18:59:00	2015	225	-18.87443161	34.45011139	NA	NA
KOEL-15-f-cam2-1	waterbuck	2015-08-13 19:09:00	2015	225	-18.8741951	34.45020294	NA	NA
KOEL-15-f-cam2-1	waterbuck	2015-08-13 19:19:00	2015	225	-18.87439919	34.45000076	NA	NA
KOEL-15-f-cam2-1	waterbuck	2015-08-13 19:29:00	2015	225	-18.87440491	34.45010376	NA	NA
KOEL-15-f-cam2-1	waterbuck	2015-08-13 19:40:00	2015	225	-18.87421227	34.44996643	NA	NA
KOEL-15-f-cam2-1	waterbuck	2015-08-13 19:50:00	2015	225	-18.87426758	34.44886398	NA	NA
KOEL-15-f-cam2-1	waterbuck	2015-08-13 19:59:00	2015	225	-18.87409973	34.45000839	NA	NA
KOEL-15-f-cam2-1	waterbuck	2015-08-13 20:09:00	2015	225	-18.8741169	34.45006561	NA	NA
KOEL-15-f-cam2-1	waterbuck	2015-08-13 20:19:00	2015	225	-18.87412453	34.45005417	NA	NA
KOEL-15-f-cam2-1	waterbuck	2015-08-13 20:29:00	2015	225	-18.87412071	34.45004272	NA	NA
KOEL-15-f-cam2-1	waterbuck	2015-08-13 20:39:00	2015	225	-18.8738308	34.45026398	NA	NA
KOEL-15-f-cam2-1	waterbuck	2015-08-13 20:49:00	2015	225	-18.87376785	34.45014572	NA	NA
KOEL-15-f-cam2-1	waterbuck	2015-08-13 21:00:00	2015	225	-18.8739357	34.45023346	NA	NA
KOEL-15-f-cam2-1	waterbuck	2015-08-13 21:10:00	2015	225	-18.87418556	34.45016479	NA	NA
KOEL-15-f-cam2-1	waterbuck	2015-08-13 21:20:00	2015	225	-18.87411118	34.45001602	NA	NA
KOEL-15-f-cam2-1	waterbuck	2015-08-13 21:29:00	2015	225	-18.87397003	34.45014191	NA	NA
KOEL-15-f-cam2-1	waterbuck	2015-08-13 21:39:00	2015	225	-18.87412071	34.45004654	NA	NA
KOEL-15-f-cam2-1	waterbuck	2015-08-13 21:49:00	2015	225	-18.87410355	34.45005035	NA	NA
KOEL-15-f-cam2-1	waterbuck	2015-08-13 22:00:00	2015	225	-18.87410355	34.45006561	NA	NA
KOEL-15-f-cam2-1	waterbuck	2015-08-13 22:09:00	2015	225	-18.87412262	34.45003891	NA	NA
[truncated: 59,745 more rows]
