# Supplementary material for: Ecology of community reassembly: Movements and diets of megafauna during a decade of restoration in Mozambique
Source: Ecology. 2026 Apr 12;107(4):e70386. doi: 10.1002/ecy.70386 (PMC13071350; doi:10.1002/ecy.70386)
Supplement: Supplementary file 1 — Data S1. [file ECY-107-e70386-s001.zip › Data_S1/Datasets_1-17/GPS-COLLAR-LOCATION-RECORDS_ZEBRA.csv]

AnimalID	Species	Timestamp	Year	DayOfYear	Latitude	Longitude	HDOP	DOP
EQQU-22-f-85656-1	zebra	2022-07-20 23:30:00	2022	201	-18.9285295	34.2863012	NA	NA
EQQU-22-f-85656-1	zebra	2022-07-20 23:00:00	2022	201	-18.9285393	34.2862883	NA	NA
EQQU-22-f-85656-1	zebra	2022-07-20 22:30:00	2022	201	-18.9285198	34.286283	NA	NA
EQQU-22-f-85656-1	zebra	2022-07-20 22:00:00	2022	201	-18.9285364	34.286309	NA	NA
EQQU-22-f-85656-1	zebra	2022-07-20 21:30:00	2022	201	-18.9285254	34.2863037	NA	NA
EQQU-22-f-85656-1	zebra	2022-07-20 21:00:00	2022	201	-18.9285677	34.2863297	NA	NA
EQQU-22-f-85656-1	zebra	2022-07-20 20:30:00	2022	201	-18.9285503	34.2862905	NA	NA
EQQU-22-f-85656-1	zebra	2022-07-20 20:00:00	2022	201	-18.9285312	34.2862901	NA	NA
EQQU-22-f-85656-1	zebra	2022-07-20 19:30:00	2022	201	-18.928532	34.2862723	NA	NA
EQQU-22-f-85656-1	zebra	2022-07-20 19:00:00	2022	201	-18.9285163	34.2863607	NA	NA
EQQU-22-f-85656-1	zebra	2022-07-20 18:30:00	2022	201	-18.9285435	34.2862516	NA	NA
EQQU-22-f-85656-1	zebra	2022-07-20 18:00:00	2022	201	-18.9285397	34.2862933	NA	NA
EQQU-22-f-85656-1	zebra	2022-07-20 17:30:00	2022	201	-18.9285508	34.2862645	NA	NA
EQQU-22-f-85656-1	zebra	2022-07-20 17:00:00	2022	201	-18.9285304	34.2862491	NA	NA
EQQU-22-f-85656-1	zebra	2022-07-20 16:30:00	2022	201	-18.9285417	34.2862905	NA	NA
EQQU-22-f-85656-1	zebra	2022-07-20 16:00:00	2022	201	-18.9285356	34.2862926	NA	NA
EQQU-22-f-85656-1	zebra	2022-07-20 15:30:00	2022	201	-18.9284532	34.2863732	NA	NA
EQQU-22-f-85656-1	zebra	2022-07-20 15:00:00	2022	201	-18.9284695	34.2863386	NA	NA
EQQU-22-f-85656-1	zebra	2022-07-20 14:30:00	2022	201	-18.9285229	34.2863047	NA	NA
EQQU-22-f-85656-1	zebra	2022-07-20 14:00:00	2022	201	-18.928533	34.2863279	NA	NA
EQQU-22-f-85656-1	zebra	2022-07-20 13:30:00	2022	201	-18.928549	34.2863033	NA	NA
EQQU-22-f-85656-1	zebra	2022-07-20 13:00:00	2022	201	-18.9285315	34.2862983	NA	NA
EQQU-22-f-85656-1	zebra	2022-07-20 12:30:00	2022	201	-18.9284137	34.286478	NA	NA
EQQU-22-f-85656-1	zebra	2022-07-20 12:00:00	2022	201	-18.9284866	34.2863386	NA	NA
EQQU-22-f-85656-1	zebra	2022-07-20 11:30:00	2022	201	-18.928514	34.2862998	NA	NA
EQQU-22-f-85656-1	zebra	2022-07-20 11:00:00	2022	201	-18.9285145	34.2862737	NA	NA
EQQU-22-f-85656-1	zebra	2022-07-20 10:30:00	2022	201	-18.9285087	34.2863119	NA	NA
EQQU-22-f-85656-1	zebra	2022-07-20 10:00:00	2022	201	-18.9285373	34.2862848	NA	NA
EQQU-22-f-85656-1	zebra	2022-07-20 09:30:00	2022	201	-18.9283821	34.2862178	NA	NA
EQQU-22-f-85656-1	zebra	2022-07-20 09:00:00	2022	201	-18.9284779	34.2862898	NA	NA
EQQU-22-f-85656-1	zebra	2022-07-20 08:30:00	2022	201	-18.9285467	34.286267	NA	NA
EQQU-22-f-85656-1	zebra	2022-07-20 08:00:00	2022	201	-18.928541	34.2862773	NA	NA
EQQU-22-f-85656-1	zebra	2022-07-20 07:30:00	2022	201	-18.9285368	34.2863108	NA	NA
EQQU-22-f-85656-1	zebra	2022-07-20 07:00:00	2022	201	-18.928545	34.2862748	NA	NA
EQQU-22-f-85656-1	zebra	2022-07-20 06:30:00	2022	201	-18.9285421	34.2862955	NA	NA
EQQU-22-f-85656-1	zebra	2022-07-20 06:00:00	2022	201	-18.9285442	34.2862958	NA	NA
EQQU-22-f-85656-1	zebra	2022-07-20 05:30:00	2022	201	-18.9285816	34.2860274	NA	NA
EQQU-22-f-85656-1	zebra	2022-07-20 05:00:00	2022	201	-18.9289971	34.2884076	NA	NA
EQQU-22-f-85656-1	zebra	2022-07-20 04:30:00	2022	201	-18.9306982	34.2870438	NA	NA
EQQU-22-f-85656-1	zebra	2022-07-20 04:00:00	2022	201	-18.9316465	34.2877106	NA	NA
EQQU-22-f-85656-1	zebra	2022-07-20 03:30:00	2022	201	-18.9332763	34.2871291	NA	NA
EQQU-22-f-85656-1	zebra	2022-07-20 03:00:00	2022	201	-18.933676	34.288081	NA	NA
EQQU-22-f-85656-1	zebra	2022-07-20 02:30:00	2022	201	-18.9337407	34.2880949	NA	NA
EQQU-22-f-85656-1	zebra	2022-07-20 02:00:00	2022	201	-18.933724	34.2880967	NA	NA
EQQU-22-f-85656-1	zebra	2022-07-20 01:30:00	2022	201	-18.9337244	34.2881081	NA	NA
EQQU-22-f-85656-1	zebra	2022-07-20 01:00:00	2022	201	-18.9337264	34.2882472	NA	NA
EQQU-22-f-85656-1	zebra	2022-07-20 00:30:00	2022	201	-18.9351414	34.2878938	NA	NA
EQQU-22-f-85656-1	zebra	2022-07-19 23:30:00	2022	200	-18.9362931	34.2872032	NA	NA
EQQU-22-f-85656-1	zebra	2022-07-19 23:00:00	2022	200	-18.936427	34.2875566	NA	NA
EQQU-22-f-85656-1	zebra	2022-07-19 22:30:00	2022	200	-18.9364327	34.287543	NA	NA
EQQU-22-f-85656-1	zebra	2022-07-19 22:00:00	2022	200	-18.936444	34.2875876	NA	NA
EQQU-22-f-85656-1	zebra	2022-07-19 21:30:00	2022	200	-18.9365441	34.2878414	NA	NA
EQQU-22-f-85656-1	zebra	2022-07-19 21:00:00	2022	200	-18.9365964	34.2882575	NA	NA
EQQU-22-f-85656-1	zebra	2022-07-19 20:30:00	2022	200	-18.9366846	34.2883053	NA	NA
EQQU-22-f-85656-1	zebra	2022-07-19 20:00:00	2022	200	-18.9366341	34.2885681	NA	NA
EQQU-22-f-85656-1	zebra	2022-07-19 19:30:00	2022	200	-18.9359971	34.2887663	NA	NA
EQQU-22-f-85656-1	zebra	2022-07-19 19:00:00	2022	200	-18.9340614	34.2879245	NA	NA
EQQU-22-f-85656-1	zebra	2022-07-19 18:30:00	2022	200	-18.9340653	34.2869793	NA	NA
EQQU-22-f-85656-1	zebra	2022-07-19 18:00:00	2022	200	-18.9316986	34.2837869	NA	NA
EQQU-22-f-85656-1	zebra	2022-07-19 17:30:00	2022	200	-18.9305214	34.2835462	NA	NA
EQQU-22-f-85656-1	zebra	2022-07-19 17:00:00	2022	200	-18.9282448	34.2844808	NA	NA
EQQU-22-f-85656-1	zebra	2022-07-19 16:30:00	2022	200	-18.9283137	34.2849603	NA	NA
EQQU-22-f-85656-1	zebra	2022-07-19 16:00:00	2022	200	-18.9276978	34.2850451	NA	NA
EQQU-22-f-85656-1	zebra	2022-07-19 15:30:00	2022	200	-18.9275721	34.2855496	NA	NA
EQQU-22-f-85656-1	zebra	2022-07-19 15:00:00	2022	200	-18.9276525	34.285971	NA	NA
EQQU-22-f-85656-1	zebra	2022-07-19 14:30:00	2022	200	-18.9276167	34.2871009	NA	NA
EQQU-22-f-85656-1	zebra	2022-07-19 14:00:00	2022	200	-18.9278021	34.2872781	NA	NA
EQQU-22-f-85656-1	zebra	2022-07-19 13:30:00	2022	200	-18.9251284	34.2894382	NA	NA
EQQU-22-f-85656-1	zebra	2022-07-19 13:00:00	2022	200	-18.9238359	34.2898019	NA	NA
EQQU-22-f-85656-1	zebra	2022-07-19 12:30:00	2022	200	-18.923844	34.289686	NA	NA
EQQU-22-f-85656-1	zebra	2022-07-19 12:00:00	2022	200	-18.923872	34.2896913	NA	NA
EQQU-22-f-85656-1	zebra	2022-07-19 11:30:00	2022	200	-18.924798	34.2875683	NA	NA
EQQU-22-f-85656-1	zebra	2022-07-19 11:00:00	2022	200	-18.9260419	34.2837381	NA	NA
EQQU-22-f-85656-1	zebra	2022-07-19 10:30:00	2022	200	-18.924792	34.2832326	NA	NA
EQQU-22-f-85656-1	zebra	2022-07-19 10:00:00	2022	200	-18.9239981	34.2828694	NA	NA
EQQU-22-f-85656-1	zebra	2022-07-19 09:30:00	2022	200	-18.9240817	34.2828316	NA	NA
EQQU-22-f-85656-1	zebra	2022-07-19 09:00:00	2022	200	-18.9238843	34.2827385	NA	NA
EQQU-22-f-85656-1	zebra	2022-07-19 08:30:00	2022	200	-18.9263173	34.2840287	NA	NA
EQQU-22-f-85656-1	zebra	2022-07-19 08:00:00	2022	200	-18.9262674	34.2843699	NA	NA
EQQU-22-f-85656-1	zebra	2022-07-19 07:30:00	2022	200	-18.9272403	34.2844818	NA	NA
EQQU-22-f-85656-1	zebra	2022-07-19 07:00:00	2022	200	-18.9255958	34.2795843	NA	NA
EQQU-22-f-85656-1	zebra	2022-07-19 06:30:00	2022	200	-18.9256473	34.2797654	NA	NA
EQQU-22-f-85656-1	zebra	2022-07-19 06:00:00	2022	200	-18.9254442	34.2799355	NA	NA
EQQU-22-f-85656-1	zebra	2022-07-19 05:30:00	2022	200	-18.9251614	34.2798114	NA	NA
EQQU-22-f-85656-1	zebra	2022-07-19 05:00:00	2022	200	-18.925465	34.279897	NA	NA
EQQU-22-f-85656-1	zebra	2022-07-19 04:30:00	2022	200	-18.9273022	34.2812417	NA	NA
EQQU-22-f-85656-1	zebra	2022-07-19 04:00:00	2022	200	-18.9312637	34.2815921	NA	NA
EQQU-22-f-85656-1	zebra	2022-07-19 03:30:00	2022	200	-18.93216	34.2822456	NA	NA
EQQU-22-f-85656-1	zebra	2022-07-19 03:00:00	2022	200	-18.933601	34.2831986	NA	NA
EQQU-22-f-85656-1	zebra	2022-07-19 02:30:00	2022	200	-18.9338512	34.284727	NA	NA
EQQU-22-f-85656-1	zebra	2022-07-19 02:00:00	2022	200	-18.9338845	34.2847481	NA	NA
EQQU-22-f-85656-1	zebra	2022-07-19 01:30:00	2022	200	-18.9382541	34.2857275	NA	NA
EQQU-22-f-85656-1	zebra	2022-07-19 01:00:00	2022	200	-18.9382093	34.2854743	NA	NA
EQQU-22-f-85656-1	zebra	2022-07-19 00:30:00	2022	200	-18.9369421	34.2865572	NA	NA
EQQU-22-f-85656-1	zebra	2022-07-18 23:30:00	2022	199	-18.9364017	34.2870592	NA	NA
EQQU-22-f-85656-1	zebra	2022-07-18 23:00:00	2022	199	-18.9364318	34.2870617	NA	NA
EQQU-22-f-85656-1	zebra	2022-07-18 22:30:00	2022	199	-18.9365522	34.2873373	NA	NA
EQQU-22-f-85656-1	zebra	2022-07-18 22:01:00	2022	199	-18.9378353	34.2878981	NA	NA
EQQU-22-f-85656-1	zebra	2022-07-18 21:30:00	2022	199	-18.9381549	34.2878386	NA	NA
EQQU-22-f-85656-1	zebra	2022-07-18 21:00:00	2022	199	-18.9382042	34.2879523	NA	NA
EQQU-22-f-85656-1	zebra	2022-07-18 20:30:00	2022	199	-18.938114	34.2880183	NA	NA
EQQU-22-f-85656-1	zebra	2022-07-18 20:00:00	2022	199	-18.937986	34.28787	NA	NA
EQQU-22-f-85656-1	zebra	2022-07-18 19:30:00	2022	199	-18.9380849	34.2875936	NA	NA
EQQU-22-f-85656-1	zebra	2022-07-18 19:00:00	2022	199	-18.9386863	34.2877081	NA	NA
EQQU-22-f-85656-1	zebra	2022-07-18 18:30:00	2022	199	-18.9394629	34.2863607	NA	NA
EQQU-22-f-85656-1	zebra	2022-07-18 18:00:00	2022	199	-18.9417899	34.285475	NA	NA
EQQU-22-f-85656-1	zebra	2022-07-18 17:30:00	2022	199	-18.9422427	34.2825341	NA	NA
EQQU-22-f-85656-1	zebra	2022-07-18 17:00:00	2022	199	-18.9427465	34.2822517	NA	NA
EQQU-22-f-85656-1	zebra	2022-07-18 16:30:00	2022	199	-18.9424858	34.2800474	NA	NA
EQQU-22-f-85656-1	zebra	2022-07-18 16:00:00	2022	199	-18.941576	34.2789365	NA	NA
EQQU-22-f-85656-1	zebra	2022-07-18 15:30:00	2022	199	-18.9413223	34.2796318	NA	NA
EQQU-22-f-85656-1	zebra	2022-07-18 15:00:00	2022	199	-18.940961	34.2790003	NA	NA
EQQU-22-f-85656-1	zebra	2022-07-18 14:30:00	2022	199	-18.9428912	34.2782297	NA	NA
EQQU-22-f-85656-1	zebra	2022-07-18 14:00:00	2022	199	-18.9432444	34.2775679	NA	NA
EQQU-22-f-85656-1	zebra	2022-07-18 13:30:00	2022	199	-18.9434287	34.2780906	NA	NA
EQQU-22-f-85656-1	zebra	2022-07-18 13:00:00	2022	199	-18.9431643	34.2784529	NA	NA
EQQU-22-f-85656-1	zebra	2022-07-18 12:30:00	2022	199	-18.9465498	34.2742588	NA	NA
EQQU-22-f-85656-1	zebra	2022-07-18 12:00:00	2022	199	-18.9459716	34.2744015	NA	NA
EQQU-22-f-85656-1	zebra	2022-07-18 11:30:00	2022	199	-18.9461479	34.2746079	NA	NA
EQQU-22-f-85656-1	zebra	2022-07-18 11:00:00	2022	199	-18.9453912	34.2736809	NA	NA
EQQU-22-f-85656-1	zebra	2022-07-18 10:30:00	2022	199	-18.9451309	34.2738956	NA	NA
EQQU-22-f-85656-1	zebra	2022-07-18 10:00:00	2022	199	-18.9450291	34.2740507	NA	NA
EQQU-22-f-85656-1	zebra	2022-07-18 09:30:00	2022	199	-18.9450925	34.2738118	NA	NA
EQQU-22-f-85656-1	zebra	2022-07-18 09:00:00	2022	199	-18.9449314	34.2721434	NA	NA
EQQU-22-f-85656-1	zebra	2022-07-18 08:30:00	2022	199	-18.9454602	34.2741262	NA	NA
EQQU-22-f-85656-1	zebra	2022-07-18 08:00:00	2022	199	-18.945451	34.2745844	NA	NA
EQQU-22-f-85656-1	zebra	2022-07-18 07:30:00	2022	199	-18.9451141	34.2752394	NA	NA
EQQU-22-f-85656-1	zebra	2022-07-18 07:00:00	2022	199	-18.9442982	34.2762992	NA	NA
EQQU-22-f-85656-1	zebra	2022-07-18 06:30:00	2022	199	-18.9386666	34.2854864	NA	NA
EQQU-22-f-85656-1	zebra	2022-07-18 06:00:00	2022	199	-18.9317399	34.2844846	NA	NA
EQQU-22-f-85656-1	zebra	2022-07-18 05:30:00	2022	199	-18.9341122	34.2843038	NA	NA
EQQU-22-f-85656-1	zebra	2022-07-18 05:00:00	2022	199	-18.9343126	34.2843388	NA	NA
EQQU-22-f-85656-1	zebra	2022-07-18 04:30:00	2022	199	-18.9342883	34.2843259	NA	NA
EQQU-22-f-85656-1	zebra	2022-07-18 04:00:00	2022	199	-18.9342907	34.2843313	NA	NA
EQQU-22-f-85656-1	zebra	2022-07-18 03:30:00	2022	199	-18.9344052	34.284645	NA	NA
EQQU-22-f-85656-1	zebra	2022-07-18 03:00:00	2022	199	-18.9348003	34.2849014	NA	NA
EQQU-22-f-85656-1	zebra	2022-07-18 02:30:00	2022	199	-18.9357772	34.2852946	NA	NA
EQQU-22-f-85656-1	zebra	2022-07-18 02:00:00	2022	199	-18.936276	34.2845302	NA	NA
EQQU-22-f-85656-1	zebra	2022-07-18 01:30:00	2022	199	-18.9358762	34.2843708	NA	NA
EQQU-22-f-85656-1	zebra	2022-07-18 01:00:00	2022	199	-18.9340902	34.2844382	NA	NA
EQQU-22-f-85656-1	zebra	2022-07-18 00:30:00	2022	199	-18.932746	34.2855243	NA	NA
EQQU-22-f-85656-1	zebra	2022-07-17 23:30:00	2022	198	-18.9308129	34.2864199	NA	NA
EQQU-22-f-85656-1	zebra	2022-07-17 23:00:00	2022	198	-18.9302671	34.2871134	NA	NA
EQQU-22-f-85656-1	zebra	2022-07-17 22:30:00	2022	198	-18.9302434	34.2871693	NA	NA
EQQU-22-f-85656-1	zebra	2022-07-17 22:00:00	2022	198	-18.9302393	34.2871472	NA	NA
EQQU-22-f-85656-1	zebra	2022-07-17 21:30:00	2022	198	-18.9302777	34.2871105	NA	NA
EQQU-22-f-85656-1	zebra	2022-07-17 21:00:00	2022	198	-18.9302337	34.2871233	NA	NA
EQQU-22-f-85656-1	zebra	2022-07-17 20:30:00	2022	198	-18.9299906	34.2874489	NA	NA
EQQU-22-f-85656-1	zebra	2022-07-17 20:00:00	2022	198	-18.9297197	34.2874136	NA	NA
EQQU-22-f-85656-1	zebra	2022-07-17 19:30:00	2022	198	-18.9296429	34.2873825	NA	NA
EQQU-22-f-85656-1	zebra	2022-07-17 19:00:00	2022	198	-18.9296807	34.2873718	NA	NA
EQQU-22-f-85656-1	zebra	2022-07-17 18:30:00	2022	198	-18.9297502	34.2875351	NA	NA
EQQU-22-f-85656-1	zebra	2022-07-17 18:00:00	2022	198	-18.9285311	34.2849186	NA	NA
EQQU-22-f-85656-1	zebra	2022-07-17 17:30:00	2022	198	-18.9283401	34.2848284	NA	NA
EQQU-22-f-85656-1	zebra	2022-07-17 17:00:00	2022	198	-18.9282658	34.2837852	NA	NA
EQQU-22-f-85656-1	zebra	2022-07-17 16:30:00	2022	198	-18.9291016	34.2828746	NA	NA
EQQU-22-f-85656-1	zebra	2022-07-17 16:00:00	2022	198	-18.9292529	34.2828724	NA	NA
EQQU-22-f-85656-1	zebra	2022-07-17 15:30:00	2022	198	-18.9292572	34.2830543	NA	NA
EQQU-22-f-85656-1	zebra	2022-07-17 15:00:00	2022	198	-18.9292051	34.2829302	NA	NA
EQQU-22-f-85656-1	zebra	2022-07-17 14:30:00	2022	198	-18.9295769	34.2828314	NA	NA
EQQU-22-f-85656-1	zebra	2022-07-17 14:00:00	2022	198	-18.9325895	34.2797605	NA	NA
EQQU-22-f-85656-1	zebra	2022-07-17 13:30:00	2022	198	-18.9325579	34.2795865	NA	NA
EQQU-22-f-85656-1	zebra	2022-07-17 13:00:00	2022	198	-18.9326225	34.2793787	NA	NA
EQQU-22-f-85656-1	zebra	2022-07-17 12:30:00	2022	198	-18.9317772	34.2786581	NA	NA
EQQU-22-f-85656-1	zebra	2022-07-17 12:00:00	2022	198	-18.9328815	34.2785079	NA	NA
EQQU-22-f-85656-1	zebra	2022-07-17 11:30:00	2022	198	-18.9328685	34.2787765	NA	NA
EQQU-22-f-85656-1	zebra	2022-07-17 11:00:00	2022	198	-18.9327631	34.2787693	NA	NA
EQQU-22-f-85656-1	zebra	2022-07-17 10:30:00	2022	198	-18.9328593	34.2776718	NA	NA
EQQU-22-f-85656-1	zebra	2022-07-17 10:00:00	2022	198	-18.9261115	34.278016	NA	NA
EQQU-22-f-85656-1	zebra	2022-07-17 09:30:00	2022	198	-18.9269247	34.2774323	NA	NA
EQQU-22-f-85656-1	zebra	2022-07-17 09:00:00	2022	198	-18.9267322	34.2776858	NA	NA
EQQU-22-f-85656-1	zebra	2022-07-17 08:30:00	2022	198	-18.9267255	34.2776127	NA	NA
EQQU-22-f-85656-1	zebra	2022-07-17 08:01:00	2022	198	-18.9277368	34.2779096	NA	NA
EQQU-22-f-85656-1	zebra	2022-07-17 07:30:00	2022	198	-18.9280831	34.2799718	NA	NA
EQQU-22-f-85656-1	zebra	2022-07-17 07:00:00	2022	198	-18.9294427	34.2857282	NA	NA
EQQU-22-f-85656-1	zebra	2022-07-17 06:30:00	2022	198	-18.929395	34.2862851	NA	NA
EQQU-22-f-85656-1	zebra	2022-07-17 06:00:00	2022	198	-18.9287213	34.2860067	NA	NA
EQQU-22-f-85656-1	zebra	2022-07-17 05:30:00	2022	198	-18.9285694	34.2858962	NA	NA
EQQU-22-f-85656-1	zebra	2022-07-17 05:00:00	2022	198	-18.9278577	34.2857981	NA	NA
EQQU-22-f-85656-1	zebra	2022-07-17 04:30:00	2022	198	-18.9289469	34.2892119	NA	NA
EQQU-22-f-85656-1	zebra	2022-07-17 04:00:00	2022	198	-18.929043	34.2901923	NA	NA
EQQU-22-f-85656-1	zebra	2022-07-17 03:30:00	2022	198	-18.9287784	34.2907339	NA	NA
EQQU-22-f-85656-1	zebra	2022-07-17 03:00:00	2022	198	-18.9277391	34.2941612	NA	NA
EQQU-22-f-85656-1	zebra	2022-07-17 02:30:00	2022	198	-18.9268605	34.2966993	NA	NA
EQQU-22-f-85656-1	zebra	2022-07-17 02:00:00	2022	198	-18.9264378	34.2966921	NA	NA
EQQU-22-f-85656-1	zebra	2022-07-17 01:30:00	2022	198	-18.9264443	34.296695	NA	NA
EQQU-22-f-85656-1	zebra	2022-07-17 01:00:00	2022	198	-18.9262572	34.2966707	NA	NA
EQQU-22-f-85656-1	zebra	2022-07-17 00:30:00	2022	198	-18.9272402	34.2980355	NA	NA
EQQU-22-f-85656-1	zebra	2022-07-16 23:30:00	2022	197	-18.9270816	34.2972633	NA	NA
EQQU-22-f-85656-1	zebra	2022-07-16 23:00:00	2022	197	-18.9277915	34.2972894	NA	NA
EQQU-22-f-85656-1	zebra	2022-07-16 22:30:00	2022	197	-18.9281519	34.2972145	NA	NA
EQQU-22-f-85656-1	zebra	2022-07-16 22:00:00	2022	197	-18.9287384	34.2970295	NA	NA
EQQU-22-f-85656-1	zebra	2022-07-16 21:30:00	2022	197	-18.9289338	34.2968694	NA	NA
EQQU-22-f-85656-1	zebra	2022-07-16 21:00:00	2022	197	-18.9289714	34.2968227	NA	NA
EQQU-22-f-85656-1	zebra	2022-07-16 20:30:00	2022	197	-18.9289393	34.2968134	NA	NA
EQQU-22-f-85656-1	zebra	2022-07-16 20:00:00	2022	197	-18.9289445	34.2968323	NA	NA
EQQU-22-f-85656-1	zebra	2022-07-16 19:30:00	2022	197	-18.9289934	34.2970488	NA	NA
EQQU-22-f-85656-1	zebra	2022-07-16 19:00:00	2022	197	-18.9288831	34.2970898	NA	NA
EQQU-22-f-85656-1	zebra	2022-07-16 18:30:00	2022	197	-18.9284506	34.2964544	NA	NA
EQQU-22-f-85656-1	zebra	2022-07-16 18:00:00	2022	197	-18.9280282	34.2919739	NA	NA
EQQU-22-f-85656-1	zebra	2022-07-16 17:30:00	2022	197	-18.9276041	34.2854448	NA	NA
EQQU-22-f-85656-1	zebra	2022-07-16 17:00:00	2022	197	-18.9270666	34.2840736	NA	NA
EQQU-22-f-85656-1	zebra	2022-07-16 16:30:00	2022	197	-18.9283307	34.2844857	NA	NA
EQQU-22-f-85656-1	zebra	2022-07-16 16:00:00	2022	197	-18.9285649	34.2835046	NA	NA
EQQU-22-f-85656-1	zebra	2022-07-16 15:30:00	2022	197	-18.9285152	34.2836943	NA	NA
EQQU-22-f-85656-1	zebra	2022-07-16 15:00:00	2022	197	-18.9290697	34.2843199	NA	NA
EQQU-22-f-85656-1	zebra	2022-07-16 14:30:00	2022	197	-18.9293529	34.284705	NA	NA
EQQU-22-f-85656-1	zebra	2022-07-16 14:00:00	2022	197	-18.9290392	34.2843093	NA	NA
EQQU-22-f-85656-1	zebra	2022-07-16 13:30:00	2022	197	-18.9291231	34.2842829	NA	NA
EQQU-22-f-85656-1	zebra	2022-07-16 13:00:00	2022	197	-18.9290523	34.2843085	NA	NA
EQQU-22-f-85656-1	zebra	2022-07-16 12:30:00	2022	197	-18.9281892	34.2807536	NA	NA
EQQU-22-f-85656-1	zebra	2022-07-16 12:00:00	2022	197	-18.9275636	34.2805675	NA	NA
EQQU-22-f-85656-1	zebra	2022-07-16 11:30:00	2022	197	-18.9275181	34.2808068	NA	NA
EQQU-22-f-85656-1	zebra	2022-07-16 11:00:00	2022	197	-18.9285377	34.280047	NA	NA
EQQU-22-f-85656-1	zebra	2022-07-16 10:30:00	2022	197	-18.928317	34.2820157	NA	NA
EQQU-22-f-85656-1	zebra	2022-07-16 10:00:00	2022	197	-18.9280423	34.28242	NA	NA
EQQU-22-f-85656-1	zebra	2022-07-16 09:30:00	2022	197	-18.9281173	34.2827523	NA	NA
EQQU-22-f-85656-1	zebra	2022-07-16 09:00:00	2022	197	-18.9280553	34.2829313	NA	NA
EQQU-22-f-85656-1	zebra	2022-07-16 08:30:00	2022	197	-18.9287252	34.2824963	NA	NA
EQQU-22-f-85656-1	zebra	2022-07-16 08:00:00	2022	197	-18.9286198	34.2835281	NA	NA
EQQU-22-f-85656-1	zebra	2022-07-16 07:30:00	2022	197	-18.9282168	34.2840127	NA	NA
EQQU-22-f-85656-1	zebra	2022-07-16 07:00:00	2022	197	-18.9271193	34.284131	NA	NA
EQQU-22-f-85656-1	zebra	2022-07-16 06:30:00	2022	197	-18.9266548	34.2843246	NA	NA
EQQU-22-f-85656-1	zebra	2022-07-16 06:00:00	2022	197	-18.9293509	34.285802	NA	NA
EQQU-22-f-85656-1	zebra	2022-07-16 05:30:00	2022	197	-18.9292	34.2859447	NA	NA
EQQU-22-f-85656-1	zebra	2022-07-16 05:00:00	2022	197	-18.9294	34.2863725	NA	NA
EQQU-22-f-85656-1	zebra	2022-07-16 04:30:00	2022	197	-18.9286482	34.2905917	NA	NA
EQQU-22-f-85656-1	zebra	2022-07-16 04:00:00	2022	197	-18.9283283	34.2917522	NA	NA
EQQU-22-f-85656-1	zebra	2022-07-16 03:30:00	2022	197	-18.9277883	34.2946696	NA	NA
EQQU-22-f-85656-1	zebra	2022-07-16 03:00:00	2022	197	-18.9273085	34.2963035	NA	NA
EQQU-22-f-85656-1	zebra	2022-07-16 02:30:00	2022	197	-18.9258265	34.298844	NA	NA
EQQU-22-f-85656-1	zebra	2022-07-16 02:00:00	2022	197	-18.9248864	34.2988932	NA	NA
EQQU-22-f-85656-1	zebra	2022-07-16 01:30:00	2022	197	-18.9247288	34.2989659	NA	NA
EQQU-22-f-85656-1	zebra	2022-07-16 01:00:00	2022	197	-18.9248037	34.2989377	NA	NA
EQQU-22-f-85656-1	zebra	2022-07-16 00:30:00	2022	197	-18.9264523	34.298709	NA	NA
EQQU-22-f-85656-1	zebra	2022-07-15 23:30:00	2022	196	-18.9264327	34.2988241	NA	NA
EQQU-22-f-85656-1	zebra	2022-07-15 23:00:00	2022	196	-18.9276112	34.2987928	NA	NA
EQQU-22-f-85656-1	zebra	2022-07-15 22:30:00	2022	196	-18.9278893	34.2984805	NA	NA
EQQU-22-f-85656-1	zebra	2022-07-15 22:00:00	2022	196	-18.9285404	34.2979768	NA	NA
EQQU-22-f-85656-1	zebra	2022-07-15 21:30:00	2022	196	-18.9287891	34.2964423	NA	NA
EQQU-22-f-85656-1	zebra	2022-07-15 21:00:00	2022	196	-18.9297772	34.2954009	NA	NA
EQQU-22-f-85656-1	zebra	2022-07-15 20:30:00	2022	196	-18.9297543	34.2954423	NA	NA
EQQU-22-f-85656-1	zebra	2022-07-15 20:00:00	2022	196	-18.9297883	34.2954797	NA	NA
EQQU-22-f-85656-1	zebra	2022-07-15 19:30:00	2022	196	-18.9298067	34.2954637	NA	NA
EQQU-22-f-85656-1	zebra	2022-07-15 19:00:00	2022	196	-18.9298665	34.2954637	NA	NA
EQQU-22-f-85656-1	zebra	2022-07-15 18:30:00	2022	196	-18.9310449	34.2940704	NA	NA
EQQU-22-f-85656-1	zebra	2022-07-15 18:00:00	2022	196	-18.9302669	34.2900701	NA	NA
EQQU-22-f-85656-1	zebra	2022-07-15 17:30:00	2022	196	-18.9283862	34.2888817	NA	NA
EQQU-22-f-85656-1	zebra	2022-07-15 17:00:00	2022	196	-18.927783	34.2858719	NA	NA
EQQU-22-f-85656-1	zebra	2022-07-15 16:30:00	2022	196	-18.9275482	34.2857635	NA	NA
EQQU-22-f-85656-1	zebra	2022-07-15 16:00:00	2022	196	-18.9270295	34.2843503	NA	NA
EQQU-22-f-85656-1	zebra	2022-07-15 15:30:00	2022	196	-18.9269106	34.2842772	NA	NA
EQQU-22-f-85656-1	zebra	2022-07-15 15:00:00	2022	196	-18.9241871	34.2828451	NA	NA
EQQU-22-f-85656-1	zebra	2022-07-15 14:30:00	2022	196	-18.924083	34.2828187	NA	NA
EQQU-22-f-85656-1	zebra	2022-07-15 14:00:00	2022	196	-18.9242697	34.282807	NA	NA
EQQU-22-f-85656-1	zebra	2022-07-15 13:30:00	2022	196	-18.9241839	34.2827988	NA	NA
EQQU-22-f-85656-1	zebra	2022-07-15 13:00:00	2022	196	-18.9241214	34.2827542	NA	NA
EQQU-22-f-85656-1	zebra	2022-07-15 12:30:00	2022	196	-18.9240391	34.2827695	NA	NA
EQQU-22-f-85656-1	zebra	2022-07-15 12:00:00	2022	196	-18.92394	34.2827196	NA	NA
EQQU-22-f-85656-1	zebra	2022-07-15 11:30:00	2022	196	-18.9280004	34.2821526	NA	NA
EQQU-22-f-85656-1	zebra	2022-07-15 11:00:00	2022	196	-18.9272778	34.2812567	NA	NA
EQQU-22-f-85656-1	zebra	2022-07-15 10:30:00	2022	196	-18.9283011	34.2802334	NA	NA
EQQU-22-f-85656-1	zebra	2022-07-15 10:00:00	2022	196	-18.9286726	34.2820068	NA	NA
EQQU-22-f-85656-1	zebra	2022-07-15 09:30:00	2022	196	-18.9285258	34.2840337	NA	NA
EQQU-22-f-85656-1	zebra	2022-07-15 09:00:00	2022	196	-18.9282115	34.2843456	NA	NA
EQQU-22-f-85656-1	zebra	2022-07-15 08:30:00	2022	196	-18.9265847	34.284003	NA	NA
EQQU-22-f-85656-1	zebra	2022-07-15 08:00:00	2022	196	-18.926662	34.2841189	NA	NA
EQQU-22-f-85656-1	zebra	2022-07-15 07:30:00	2022	196	-18.926683	34.2842957	NA	NA
EQQU-22-f-85656-1	zebra	2022-07-15 07:00:00	2022	196	-18.9261772	34.2878852	NA	NA
EQQU-22-f-85656-1	zebra	2022-07-15 06:30:00	2022	196	-18.9263778	34.2878678	NA	NA
EQQU-22-f-85656-1	zebra	2022-07-15 06:00:00	2022	196	-18.927957	34.2850245	NA	NA
EQQU-22-f-85656-1	zebra	2022-07-15 05:30:00	2022	196	-18.9347705	34.2808593	NA	NA
EQQU-22-f-85656-1	zebra	2022-07-15 05:00:00	2022	196	-18.9348571	34.2807666	NA	NA
EQQU-22-f-85656-1	zebra	2022-07-15 04:30:00	2022	196	-18.9349204	34.2815581	NA	NA
EQQU-22-f-85656-1	zebra	2022-07-15 04:00:00	2022	196	-18.9349337	34.2815998	NA	NA
EQQU-22-f-85656-1	zebra	2022-07-15 03:30:00	2022	196	-18.9348284	34.2815895	NA	NA
EQQU-22-f-85656-1	zebra	2022-07-15 03:00:00	2022	196	-18.9351727	34.2818166	NA	NA
EQQU-22-f-85656-1	zebra	2022-07-15 02:30:00	2022	196	-18.9363974	34.2832242	NA	NA
EQQU-22-f-85656-1	zebra	2022-07-15 02:00:00	2022	196	-18.9361769	34.2837187	NA	NA
EQQU-22-f-85656-1	zebra	2022-07-15 01:30:00	2022	196	-18.9323196	34.2831077	NA	NA
EQQU-22-f-85656-1	zebra	2022-07-15 01:00:00	2022	196	-18.9324313	34.2833002	NA	NA
EQQU-22-f-85656-1	zebra	2022-07-15 00:30:00	2022	196	-18.932518	34.2835401	NA	NA
EQQU-22-f-85656-1	zebra	2022-07-14 23:30:00	2022	195	-18.9327392	34.2837159	NA	NA
EQQU-22-f-85656-1	zebra	2022-07-14 23:00:00	2022	195	-18.9347656	34.2840614	NA	NA
EQQU-22-f-85656-1	zebra	2022-07-14 22:30:00	2022	195	-18.9356068	34.2838531	NA	NA
EQQU-22-f-85656-1	zebra	2022-07-14 22:00:00	2022	195	-18.9355996	34.2838403	NA	NA
EQQU-22-f-85656-1	zebra	2022-07-14 21:30:00	2022	195	-18.9356216	34.2838168	NA	NA
EQQU-22-f-85656-1	zebra	2022-07-14 21:00:00	2022	195	-18.9354128	34.284077	NA	NA
EQQU-22-f-85656-1	zebra	2022-07-14 20:30:00	2022	195	-18.9353815	34.2840874	NA	NA
EQQU-22-f-85656-1	zebra	2022-07-14 20:00:00	2022	195	-18.935265	34.283995	NA	NA
EQQU-22-f-85656-1	zebra	2022-07-14 19:30:00	2022	195	-18.9350476	34.2839227	NA	NA
EQQU-22-f-85656-1	zebra	2022-07-14 19:00:00	2022	195	-18.9363977	34.2853966	NA	NA
EQQU-22-f-85656-1	zebra	2022-07-14 18:30:00	2022	195	-18.9362418	34.2855414	NA	NA
EQQU-22-f-85656-1	zebra	2022-07-14 18:00:00	2022	195	-18.9360992	34.2857278	NA	NA
EQQU-22-f-85656-1	zebra	2022-07-14 17:30:00	2022	195	-18.9301191	34.2844269	NA	NA
EQQU-22-f-85656-1	zebra	2022-07-14 17:00:00	2022	195	-18.92851	34.2845264	NA	NA
EQQU-22-f-85656-1	zebra	2022-07-14 16:30:00	2022	195	-18.9283196	34.2845178	NA	NA
EQQU-22-f-85656-1	zebra	2022-07-14 16:00:00	2022	195	-18.9268502	34.2848152	NA	NA
EQQU-22-f-85656-1	zebra	2022-07-14 15:30:00	2022	195	-18.9270406	34.2843182	NA	NA
EQQU-22-f-85656-1	zebra	2022-07-14 15:00:00	2022	195	-18.9269171	34.284249	NA	NA
EQQU-22-f-85656-1	zebra	2022-07-14 14:30:00	2022	195	-18.9270197	34.2845232	NA	NA
EQQU-22-f-85656-1	zebra	2022-07-14 14:00:00	2022	195	-18.9273119	34.2844662	NA	NA
EQQU-22-f-85656-1	zebra	2022-07-14 13:30:00	2022	195	-18.9276047	34.2845121	NA	NA
EQQU-22-f-85656-1	zebra	2022-07-14 13:00:00	2022	195	-18.9275826	34.2849336	NA	NA
EQQU-22-f-85656-1	zebra	2022-07-14 12:30:00	2022	195	-18.9274497	34.2845186	NA	NA
EQQU-22-f-85656-1	zebra	2022-07-14 12:01:00	2022	195	-18.9270276	34.2841738	NA	NA
EQQU-22-f-85656-1	zebra	2022-07-14 11:30:00	2022	195	-18.927582	34.2819605	NA	NA
EQQU-22-f-85656-1	zebra	2022-07-14 11:00:00	2022	195	-18.9272605	34.281353	NA	NA
EQQU-22-f-85656-1	zebra	2022-07-14 10:30:00	2022	195	-18.9273231	34.2813387	NA	NA
EQQU-22-f-85656-1	zebra	2022-07-14 10:00:00	2022	195	-18.926019	34.2800956	NA	NA
EQQU-22-f-85656-1	zebra	2022-07-14 09:30:00	2022	195	-18.9246372	34.2794621	NA	NA
EQQU-22-f-85656-1	zebra	2022-07-14 09:00:00	2022	195	-18.9249326	34.2794235	NA	NA
EQQU-22-f-85656-1	zebra	2022-07-14 08:30:00	2022	195	-18.924965	34.2797986	NA	NA
EQQU-22-f-85656-1	zebra	2022-07-14 08:01:00	2022	195	-18.9250002	34.2813773	NA	NA
EQQU-22-f-85656-1	zebra	2022-07-14 07:30:00	2022	195	-18.934801	34.2816561	NA	NA
EQQU-22-f-85656-1	zebra	2022-07-14 07:00:00	2022	195	-18.9358864	34.2835704	NA	NA
EQQU-22-f-85656-1	zebra	2022-07-14 06:30:00	2022	195	-18.9352086	34.2836891	NA	NA
EQQU-22-f-85656-1	zebra	2022-07-14 06:00:00	2022	195	-18.9358751	34.2847131	NA	NA
EQQU-22-f-85656-1	zebra	2022-07-14 05:30:00	2022	195	-18.9359163	34.2841715	NA	NA
EQQU-22-f-85656-1	zebra	2022-07-14 05:00:00	2022	195	-18.935915	34.2839412	NA	NA
EQQU-22-f-85656-1	zebra	2022-07-14 04:30:00	2022	195	-18.9378362	34.2850835	NA	NA
EQQU-22-f-85656-1	zebra	2022-07-14 04:01:00	2022	195	-18.9383057	34.2854861	NA	NA
EQQU-22-f-85656-1	zebra	2022-07-14 03:30:00	2022	195	-18.9381489	34.2855346	NA	NA
EQQU-22-f-85656-1	zebra	2022-07-14 03:00:00	2022	195	-18.9379831	34.2858683	NA	NA
EQQU-22-f-85656-1	zebra	2022-07-14 02:30:00	2022	195	-18.9377146	34.2860976	NA	NA
EQQU-22-f-85656-1	zebra	2022-07-14 02:00:00	2022	195	-18.9363949	34.2861478	NA	NA
EQQU-22-f-85656-1	zebra	2022-07-14 01:30:00	2022	195	-18.9363103	34.2860159	NA	NA
EQQU-22-f-85656-1	zebra	2022-07-14 01:00:00	2022	195	-18.9363062	34.2860184	NA	NA
EQQU-22-f-85656-1	zebra	2022-07-14 00:30:00	2022	195	-18.9363217	34.2860263	NA	NA
EQQU-22-f-85656-1	zebra	2022-07-13 23:30:00	2022	194	-18.9363234	34.2860983	NA	NA
EQQU-22-f-85656-1	zebra	2022-07-13 23:00:00	2022	194	-18.9364055	34.2870142	NA	NA
EQQU-22-f-85656-1	zebra	2022-07-13 22:30:00	2022	194	-18.9373487	34.2874093	NA	NA
EQQU-22-f-85656-1	zebra	2022-07-13 22:00:00	2022	194	-18.9370212	34.2858694	NA	NA
EQQU-22-f-85656-1	zebra	2022-07-13 21:31:00	2022	194	-18.9396563	34.2836445	NA	NA
EQQU-22-f-85656-1	zebra	2022-07-13 21:00:00	2022	194	-18.9409776	34.282461	NA	NA
EQQU-22-f-85656-1	zebra	2022-07-13 20:30:00	2022	194	-18.9410113	34.2823452	NA	NA
EQQU-22-f-85656-1	zebra	2022-07-13 20:00:00	2022	194	-18.9412894	34.2825384	NA	NA
EQQU-22-f-85656-1	zebra	2022-07-13 19:30:00	2022	194	-18.9414085	34.2828269	NA	NA
EQQU-22-f-85656-1	zebra	2022-07-13 19:00:00	2022	194	-18.9413856	34.2827295	NA	NA
EQQU-22-f-85656-1	zebra	2022-07-13 18:30:00	2022	194	-18.9411953	34.2828254	NA	NA
EQQU-22-f-85656-1	zebra	2022-07-13 18:00:00	2022	194	-18.9411289	34.2827459	NA	NA
EQQU-22-f-85656-1	zebra	2022-07-13 17:30:00	2022	194	-18.9407197	34.2824679	NA	NA
EQQU-22-f-85656-1	zebra	2022-07-13 17:00:00	2022	194	-18.9412733	34.2796992	NA	NA
EQQU-22-f-85656-1	zebra	2022-07-13 16:30:00	2022	194	-18.9437006	34.2770284	NA	NA
EQQU-22-f-85656-1	zebra	2022-07-13 16:00:00	2022	194	-18.9438637	34.2772944	NA	NA
EQQU-22-f-85656-1	zebra	2022-07-13 15:30:00	2022	194	-18.9439476	34.2772862	NA	NA
EQQU-22-f-85656-1	zebra	2022-07-13 15:00:00	2022	194	-18.943805	34.2774823	NA	NA
EQQU-22-f-85656-1	zebra	2022-07-13 14:30:00	2022	194	-18.9444842	34.2779362	NA	NA
EQQU-22-f-85656-1	zebra	2022-07-13 14:00:00	2022	194	-18.944563	34.2780018	NA	NA
EQQU-22-f-85656-1	zebra	2022-07-13 13:30:00	2022	194	-18.9447717	34.2781266	NA	NA
EQQU-22-f-85656-1	zebra	2022-07-13 13:00:00	2022	194	-18.9449895	34.2779672	NA	NA
EQQU-22-f-85656-1	zebra	2022-07-13 12:30:00	2022	194	-18.9465474	34.2795199	NA	NA
EQQU-22-f-85656-1	zebra	2022-07-13 12:00:00	2022	194	-18.9470455	34.2798644	NA	NA
EQQU-22-f-85656-1	zebra	2022-07-13 11:30:00	2022	194	-18.9476358	34.2786049	NA	NA
EQQU-22-f-85656-1	zebra	2022-07-13 11:00:00	2022	194	-18.9475954	34.2788877	NA	NA
EQQU-22-f-85656-1	zebra	2022-07-13 10:30:00	2022	194	-18.9475542	34.2789451	NA	NA
EQQU-22-f-85656-1	zebra	2022-07-13 10:00:00	2022	194	-18.9475621	34.2788945	NA	NA
EQQU-22-f-85656-1	zebra	2022-07-13 09:30:00	2022	194	-18.9477396	34.2786071	NA	NA
EQQU-22-f-85656-1	zebra	2022-07-13 09:00:00	2022	194	-18.9500424	34.2776185	NA	NA
EQQU-22-f-85656-1	zebra	2022-07-13 08:30:00	2022	194	-18.9490709	34.2782148	NA	NA
EQQU-22-f-85656-1	zebra	2022-07-13 08:00:00	2022	194	-18.9488133	34.2782276	NA	NA
EQQU-22-f-85656-1	zebra	2022-07-13 07:30:00	2022	194	-18.948798	34.2782964	NA	NA
EQQU-22-f-85656-1	zebra	2022-07-13 07:00:00	2022	194	-18.9509339	34.2761672	NA	NA
EQQU-22-f-85656-1	zebra	2022-07-13 06:30:00	2022	194	-18.9526637	34.2756208	NA	NA
EQQU-22-f-85656-1	zebra	2022-07-13 06:00:00	2022	194	-18.9524308	34.2756515	NA	NA
EQQU-22-f-85656-1	zebra	2022-07-13 05:30:00	2022	194	-18.9524476	34.2755014	NA	NA
EQQU-22-f-85656-1	zebra	2022-07-13 05:00:00	2022	194	-18.9524649	34.2758277	NA	NA
EQQU-22-f-85656-1	zebra	2022-07-13 04:30:00	2022	194	-18.9525133	34.2759656	NA	NA
EQQU-22-f-85656-1	zebra	2022-07-13 04:00:00	2022	194	-18.9523548	34.276278	NA	NA
EQQU-22-f-85656-1	zebra	2022-07-13 03:30:00	2022	194	-18.9523354	34.2767473	NA	NA
EQQU-22-f-85656-1	zebra	2022-07-13 03:00:00	2022	194	-18.953023	34.2767576	NA	NA
EQQU-22-f-85656-1	zebra	2022-07-13 02:30:00	2022	194	-18.9543049	34.2744786	NA	NA
EQQU-22-f-85656-1	zebra	2022-07-13 02:00:00	2022	194	-18.9539771	34.2752121	NA	NA
EQQU-22-f-85656-1	zebra	2022-07-13 01:30:00	2022	194	-18.9527576	34.2766695	NA	NA
EQQU-22-f-85656-1	zebra	2022-07-13 01:00:00	2022	194	-18.9531291	34.2766734	NA	NA
EQQU-22-f-85656-1	zebra	2022-07-13 00:30:00	2022	194	-18.9527611	34.2760797	NA	NA
EQQU-22-f-85656-1	zebra	2022-07-12 23:30:00	2022	193	-18.9526745	34.2764563	NA	NA
EQQU-22-f-85656-1	zebra	2022-07-12 23:00:00	2022	193	-18.9526975	34.2758686	NA	NA
EQQU-22-f-85656-1	zebra	2022-07-12 22:30:00	2022	193	-18.9521082	34.2751398	NA	NA
EQQU-22-f-85656-1	zebra	2022-07-12 22:00:00	2022	193	-18.9514472	34.2748183	NA	NA
EQQU-22-f-85656-1	zebra	2022-07-12 21:30:00	2022	193	-18.949192	34.2782476	NA	NA
EQQU-22-f-85656-1	zebra	2022-07-12 21:00:00	2022	193	-18.950774	34.2815501	NA	NA
EQQU-22-f-85656-1	zebra	2022-07-12 20:30:00	2022	193	-18.9505563	34.2814417	NA	NA
EQQU-22-f-85656-1	zebra	2022-07-12 20:00:00	2022	193	-18.9502891	34.2808869	NA	NA
EQQU-22-f-85656-1	zebra	2022-07-12 19:30:00	2022	193	-18.9500177	34.2812788	NA	NA
EQQU-22-f-85656-1	zebra	2022-07-12 19:00:00	2022	193	-18.9481603	34.2825575	NA	NA
EQQU-22-f-85656-1	zebra	2022-07-12 18:30:00	2022	193	-18.9477996	34.2826274	NA	NA
EQQU-22-f-85656-1	zebra	2022-07-12 18:00:00	2022	193	-18.9476402	34.2828531	NA	NA
EQQU-22-f-85656-1	zebra	2022-07-12 17:30:00	2022	193	-18.9473739	34.2829002	NA	NA
EQQU-22-f-85656-1	zebra	2022-07-12 17:00:00	2022	193	-18.9481692	34.2814125	NA	NA
EQQU-22-f-85656-1	zebra	2022-07-12 16:30:00	2022	193	-18.9468744	34.2806944	NA	NA
EQQU-22-f-85656-1	zebra	2022-07-12 16:00:00	2022	193	-18.9471453	34.2809611	NA	NA
EQQU-22-f-85656-1	zebra	2022-07-12 15:30:00	2022	193	-18.9469361	34.2807537	NA	NA
EQQU-22-f-85656-1	zebra	2022-07-12 15:00:00	2022	193	-18.9470095	34.2808196	NA	NA
EQQU-22-f-85656-1	zebra	2022-07-12 14:30:00	2022	193	-18.9486164	34.2800169	NA	NA
EQQU-22-f-85656-1	zebra	2022-07-12 14:00:00	2022	193	-18.9482699	34.279716	NA	NA
EQQU-22-f-85656-1	zebra	2022-07-12 13:30:00	2022	193	-18.9485461	34.2790916	NA	NA
EQQU-22-f-85656-1	zebra	2022-07-12 13:00:00	2022	193	-18.9490226	34.2797013	NA	NA
EQQU-22-f-85656-1	zebra	2022-07-12 12:30:00	2022	193	-18.9483288	34.2792206	NA	NA
EQQU-22-f-85656-1	zebra	2022-07-12 12:00:00	2022	193	-18.950044	34.278511	NA	NA
EQQU-22-f-85656-1	zebra	2022-07-12 11:30:00	2022	193	-18.9503733	34.2789881	NA	NA
EQQU-22-f-85656-1	zebra	2022-07-12 11:00:00	2022	193	-18.9503627	34.278735	NA	NA
EQQU-22-f-85656-1	zebra	2022-07-12 10:30:00	2022	193	-18.95025	34.2787396	NA	NA
EQQU-22-f-85656-1	zebra	2022-07-12 10:00:00	2022	193	-18.9501416	34.2794349	NA	NA
EQQU-22-f-85656-1	zebra	2022-07-12 09:30:00	2022	193	-18.9453582	34.2755029	NA	NA
EQQU-22-f-85656-1	zebra	2022-07-12 09:00:00	2022	193	-18.945286	34.2752919	NA	NA
EQQU-22-f-85656-1	zebra	2022-07-12 08:30:00	2022	193	-18.9454512	34.2751635	NA	NA
EQQU-22-f-85656-1	zebra	2022-07-12 08:01:00	2022	193	-18.9435908	34.2759797	NA	NA
EQQU-22-f-85656-1	zebra	2022-07-12 07:31:00	2022	193	-18.9436725	34.2770659	NA	NA
EQQU-22-f-85656-1	zebra	2022-07-12 07:00:00	2022	193	-18.9368368	34.2837287	NA	NA
EQQU-22-f-85656-1	zebra	2022-07-12 06:30:00	2022	193	-18.9363091	34.2830997	NA	NA
EQQU-22-f-85656-1	zebra	2022-07-12 06:00:00	2022	193	-18.9406361	34.2832555	NA	NA
EQQU-22-f-85656-1	zebra	2022-07-12 05:30:00	2022	193	-18.9421426	34.282916	NA	NA
EQQU-22-f-85656-1	zebra	2022-07-12 05:00:00	2022	193	-18.9421019	34.28307	NA	NA
EQQU-22-f-85656-1	zebra	2022-07-12 04:30:00	2022	193	-18.9421376	34.2829577	NA	NA
EQQU-22-f-85656-1	zebra	2022-07-12 04:00:00	2022	193	-18.9421752	34.2829078	NA	NA
EQQU-22-f-85656-1	zebra	2022-07-12 03:30:00	2022	193	-18.9423299	34.282748	NA	NA
EQQU-22-f-85656-1	zebra	2022-07-12 03:00:00	2022	193	-18.9432851	34.2820509	NA	NA
EQQU-22-f-85656-1	zebra	2022-07-12 02:30:00	2022	193	-18.943296	34.2819454	NA	NA
EQQU-22-f-85656-1	zebra	2022-07-12 02:00:00	2022	193	-18.9431051	34.2818552	NA	NA
EQQU-22-f-85656-1	zebra	2022-07-12 01:30:00	2022	193	-18.9430081	34.281765	NA	NA
EQQU-22-f-85656-1	zebra	2022-07-12 01:00:00	2022	193	-18.9433915	34.2813585	NA	NA
EQQU-22-f-85656-1	zebra	2022-07-12 00:30:00	2022	193	-18.9449365	34.280932	NA	NA
EQQU-22-f-85656-1	zebra	2022-07-11 23:30:00	2022	192	-18.9443322	34.2812212	NA	NA
EQQU-22-f-85656-1	zebra	2022-07-11 23:00:00	2022	192	-18.9441824	34.2809841	NA	NA
EQQU-22-f-85656-1	zebra	2022-07-11 22:30:00	2022	192	-18.943889	34.280752	NA	NA
EQQU-22-f-85656-1	zebra	2022-07-11 22:00:00	2022	192	-18.9440649	34.2805865	NA	NA
EQQU-22-f-85656-1	zebra	2022-07-11 21:30:00	2022	192	-18.9440931	34.2802706	NA	NA
EQQU-22-f-85656-1	zebra	2022-07-11 21:00:00	2022	192	-18.9440251	34.2804175	NA	NA
EQQU-22-f-85656-1	zebra	2022-07-11 20:30:00	2022	192	-18.9438207	34.2807145	NA	NA
EQQU-22-f-85656-1	zebra	2022-07-11 20:00:00	2022	192	-18.9423557	34.2806882	NA	NA
EQQU-22-f-85656-1	zebra	2022-07-11 19:30:00	2022	192	-18.9427395	34.2812637	NA	NA
EQQU-22-f-85656-1	zebra	2022-07-11 19:00:00	2022	192	-18.9427884	34.2813692	NA	NA
EQQU-22-f-85656-1	zebra	2022-07-11 18:30:00	2022	192	-18.9426619	34.2812473	NA	NA
EQQU-22-f-85656-1	zebra	2022-07-11 18:00:00	2022	192	-18.9422493	34.2811246	NA	NA
EQQU-22-f-85656-1	zebra	2022-07-11 17:30:00	2022	192	-18.9438372	34.2789742	NA	NA
EQQU-22-f-85656-1	zebra	2022-07-11 17:00:00	2022	192	-18.9456339	34.2781144	NA	NA
EQQU-22-f-85656-1	zebra	2022-07-11 16:30:00	2022	192	-18.9458763	34.2772326	NA	NA
EQQU-22-f-85656-1	zebra	2022-07-11 16:00:00	2022	192	-18.9457555	34.2755557	NA	NA
EQQU-22-f-85656-1	zebra	2022-07-11 15:30:00	2022	192	-18.9457265	34.2755896	NA	NA
EQQU-22-f-85656-1	zebra	2022-07-11 15:00:00	2022	192	-18.9459208	34.2752726	NA	NA
EQQU-22-f-85656-1	zebra	2022-07-11 14:30:00	2022	192	-18.94619	34.2750661	NA	NA
EQQU-22-f-85656-1	zebra	2022-07-11 14:00:00	2022	192	-18.945343	34.2735885	NA	NA
EQQU-22-f-85656-1	zebra	2022-07-11 13:30:00	2022	192	-18.9450522	34.2731824	NA	NA
EQQU-22-f-85656-1	zebra	2022-07-11 13:00:00	2022	192	-18.9451628	34.2724158	NA	NA
EQQU-22-f-85656-1	zebra	2022-07-11 12:30:00	2022	192	-18.9452144	34.2723131	NA	NA
EQQU-22-f-85656-1	zebra	2022-07-11 12:00:00	2022	192	-18.9459614	34.2720688	NA	NA
EQQU-22-f-85656-1	zebra	2022-07-11 11:30:00	2022	192	-18.9457362	34.2721205	NA	NA
EQQU-22-f-85656-1	zebra	2022-07-11 11:00:00	2022	192	-18.9449111	34.2728897	NA	NA
EQQU-22-f-85656-1	zebra	2022-07-11 10:30:00	2022	192	-18.9449351	34.2734032	NA	NA
EQQU-22-f-85656-1	zebra	2022-07-11 10:01:00	2022	192	-18.9450067	34.2734121	NA	NA
EQQU-22-f-85656-1	zebra	2022-07-11 09:30:00	2022	192	-18.945929	34.2731831	NA	NA
EQQU-22-f-85656-1	zebra	2022-07-11 09:00:00	2022	192	-18.9459049	34.2729535	NA	NA
EQQU-22-f-85656-1	zebra	2022-07-11 08:30:00	2022	192	-18.9452743	34.2728219	NA	NA
EQQU-22-f-85656-1	zebra	2022-07-11 08:00:00	2022	192	-18.9443265	34.2741699	NA	NA
EQQU-22-f-85656-1	zebra	2022-07-11 07:30:00	2022	192	-18.9443182	34.2743328	NA	NA
EQQU-22-f-85656-1	zebra	2022-07-11 07:00:00	2022	192	-18.9442805	34.2746697	NA	NA
EQQU-22-f-85656-1	zebra	2022-07-11 06:30:00	2022	192	-18.9437697	34.2769243	NA	NA
EQQU-22-f-85656-1	zebra	2022-07-11 06:00:00	2022	192	-18.9443175	34.2816116	NA	NA
EQQU-22-f-85656-1	zebra	2022-07-11 05:30:00	2022	192	-18.9443836	34.2815506	NA	NA
EQQU-22-f-85656-1	zebra	2022-07-11 05:00:00	2022	192	-18.9451796	34.2812572	NA	NA
EQQU-22-f-85656-1	zebra	2022-07-11 04:30:00	2022	192	-18.9452576	34.2811677	NA	NA
EQQU-22-f-85656-1	zebra	2022-07-11 04:00:00	2022	192	-18.9452308	34.2811463	NA	NA
EQQU-22-f-85656-1	zebra	2022-07-11 03:30:00	2022	192	-18.9452308	34.2811463	NA	NA
EQQU-22-f-85656-1	zebra	2022-07-11 03:00:00	2022	192	-18.9452952	34.2811178	NA	NA
EQQU-22-f-85656-1	zebra	2022-07-11 02:30:00	2022	192	-18.9453989	34.2813919	NA	NA
EQQU-22-f-85656-1	zebra	2022-07-11 02:00:00	2022	192	-18.9448317	34.2811452	NA	NA
EQQU-22-f-85656-1	zebra	2022-07-11 01:30:00	2022	192	-18.9445296	34.2811969	NA	NA
EQQU-22-f-85656-1	zebra	2022-07-11 01:00:00	2022	192	-18.9441876	34.2810062	NA	NA
EQQU-22-f-85656-1	zebra	2022-07-11 00:30:00	2022	192	-18.9443075	34.2807862	NA	NA
EQQU-22-f-85656-1	zebra	2022-07-10 23:30:00	2022	191	-18.9437737	34.2803908	NA	NA
EQQU-22-f-85656-1	zebra	2022-07-10 23:00:00	2022	191	-18.94357	34.27998	NA	NA
EQQU-22-f-85656-1	zebra	2022-07-10 22:30:00	2022	191	-18.9432601	34.2808311	NA	NA
EQQU-22-f-85656-1	zebra	2022-07-10 22:00:00	2022	191	-18.9430169	34.2818042	NA	NA
EQQU-22-f-85656-1	zebra	2022-07-10 21:30:00	2022	191	-18.9426446	34.2819322	NA	NA
EQQU-22-f-85656-1	zebra	2022-07-10 21:00:00	2022	191	-18.9422054	34.28201	NA	NA
EQQU-22-f-85656-1	zebra	2022-07-10 20:30:00	2022	191	-18.9423078	34.2819023	NA	NA
EQQU-22-f-85656-1	zebra	2022-07-10 20:00:00	2022	191	-18.9423079	34.2818681	NA	NA
EQQU-22-f-85656-1	zebra	2022-07-10 19:30:00	2022	191	-18.9422346	34.2817775	NA	NA
EQQU-22-f-85656-1	zebra	2022-07-10 19:00:00	2022	191	-18.9424656	34.281934	NA	NA
EQQU-22-f-85656-1	zebra	2022-07-10 18:30:00	2022	191	-18.9424077	34.2824742	NA	NA
EQQU-22-f-85656-1	zebra	2022-07-10 18:01:00	2022	191	-18.9422865	34.2825865	NA	NA
EQQU-22-f-85656-1	zebra	2022-07-10 17:30:00	2022	191	-18.9417605	34.2820274	NA	NA
EQQU-22-f-85656-1	zebra	2022-07-10 17:00:00	2022	191	-18.9421975	34.2819155	NA	NA
EQQU-22-f-85656-1	zebra	2022-07-10 16:30:00	2022	191	-18.9430185	34.2790188	NA	NA
EQQU-22-f-85656-1	zebra	2022-07-10 16:01:00	2022	191	-18.9429356	34.2787061	NA	NA
EQQU-22-f-85656-1	zebra	2022-07-10 15:30:00	2022	191	-18.9444697	34.2784097	NA	NA
EQQU-22-f-85656-1	zebra	2022-07-10 15:00:00	2022	191	-18.9442333	34.277908	NA	NA
EQQU-22-f-85656-1	zebra	2022-07-10 14:30:00	2022	191	-18.9443438	34.2779405	NA	NA
EQQU-22-f-85656-1	zebra	2022-07-10 14:00:00	2022	191	-18.9438657	34.2778314	NA	NA
EQQU-22-f-85656-1	zebra	2022-07-10 13:30:00	2022	191	-18.9435369	34.2774606	NA	NA
EQQU-22-f-85656-1	zebra	2022-07-10 13:00:00	2022	191	-18.9436784	34.2767129	NA	NA
EQQU-22-f-85656-1	zebra	2022-07-10 12:30:00	2022	191	-18.9437183	34.2763206	NA	NA
EQQU-22-f-85656-1	zebra	2022-07-10 12:00:00	2022	191	-18.9433148	34.2757676	NA	NA
EQQU-22-f-85656-1	zebra	2022-07-10 11:30:00	2022	191	-18.9414253	34.2770435	NA	NA
EQQU-22-f-85656-1	zebra	2022-07-10 11:00:00	2022	191	-18.9416115	34.2772307	NA	NA
EQQU-22-f-85656-1	zebra	2022-07-10 10:30:00	2022	191	-18.9416224	34.2778836	NA	NA
EQQU-22-f-85656-1	zebra	2022-07-10 10:01:00	2022	191	-18.9415262	34.2779549	NA	NA
EQQU-22-f-85656-1	zebra	2022-07-10 09:30:00	2022	191	-18.9408977	34.2821395	NA	NA
EQQU-22-f-85656-1	zebra	2022-07-10 09:00:00	2022	191	-18.9409414	34.2828276	NA	NA
EQQU-22-f-85656-1	zebra	2022-07-10 08:30:00	2022	191	-18.9412136	34.2829791	NA	NA
EQQU-22-f-85656-1	zebra	2022-07-10 08:01:00	2022	191	-18.9412293	34.2832576	NA	NA
EQQU-22-f-85656-1	zebra	2022-07-10 07:31:00	2022	191	-18.9404275	34.2834783	NA	NA
EQQU-22-f-85656-1	zebra	2022-07-10 07:00:00	2022	191	-18.9387925	34.2837914	NA	NA
EQQU-22-f-85656-1	zebra	2022-07-10 06:30:00	2022	191	-18.9376192	34.2845138	NA	NA
EQQU-22-f-85656-1	zebra	2022-07-10 06:00:00	2022	191	-18.9358948	34.28465	NA	NA
EQQU-22-f-85656-1	zebra	2022-07-10 05:30:00	2022	191	-18.935632	34.2841138	NA	NA
EQQU-22-f-85656-1	zebra	2022-07-10 05:00:00	2022	191	-18.9357135	34.2842175	NA	NA
EQQU-22-f-85656-1	zebra	2022-07-10 04:30:00	2022	191	-18.9357183	34.2842282	NA	NA
EQQU-22-f-85656-1	zebra	2022-07-10 04:00:00	2022	191	-18.9357081	34.2842361	NA	NA
EQQU-22-f-85656-1	zebra	2022-07-10 03:30:00	2022	191	-18.9356969	34.2840314	NA	NA
EQQU-22-f-85656-1	zebra	2022-07-10 03:00:00	2022	191	-18.9357056	34.2842649	NA	NA
EQQU-22-f-85656-1	zebra	2022-07-10 02:30:00	2022	191	-18.9357303	34.2836695	NA	NA
EQQU-22-f-85656-1	zebra	2022-07-10 02:01:00	2022	191	-18.9360602	34.2836948	NA	NA
EQQU-22-f-85656-1	zebra	2022-07-10 01:30:00	2022	191	-18.9364646	34.2842204	NA	NA
EQQU-22-f-85656-1	zebra	2022-07-10 01:00:00	2022	191	-18.9375671	34.2845006	NA	NA
EQQU-22-f-85656-1	zebra	2022-07-10 00:30:00	2022	191	-18.9380423	34.2847819	NA	NA
EQQU-22-f-85656-1	zebra	2022-07-09 23:30:00	2022	190	-18.937515	34.2853545	NA	NA
EQQU-22-f-85656-1	zebra	2022-07-09 23:00:00	2022	190	-18.9373573	34.2850999	NA	NA
EQQU-22-f-85656-1	zebra	2022-07-09 22:30:00	2022	190	-18.9373731	34.285116	NA	NA
EQQU-22-f-85656-1	zebra	2022-07-09 22:00:00	2022	190	-18.9373817	34.285116	NA	NA
EQQU-22-f-85656-1	zebra	2022-07-09 21:30:00	2022	190	-18.9378529	34.2853313	NA	NA
EQQU-22-f-85656-1	zebra	2022-07-09 21:00:00	2022	190	-18.9376098	34.2856601	NA	NA
EQQU-22-f-85656-1	zebra	2022-07-09 20:30:00	2022	190	-18.937294	34.2856619	NA	NA
EQQU-22-f-85656-1	zebra	2022-07-09 20:00:00	2022	190	-18.9372859	34.2856636	NA	NA
EQQU-22-f-85656-1	zebra	2022-07-09 19:30:00	2022	190	-18.9370088	34.2856711	NA	NA
EQQU-22-f-85656-1	zebra	2022-07-09 19:00:00	2022	190	-18.9369663	34.2858491	NA	NA
EQQU-22-f-85656-1	zebra	2022-07-09 18:30:00	2022	190	-18.9373561	34.2864908	NA	NA
EQQU-22-f-85656-1	zebra	2022-07-09 18:00:00	2022	190	-18.9372175	34.2863079	NA	NA
EQQU-22-f-85656-1	zebra	2022-07-09 17:30:00	2022	190	-18.9364304	34.2850928	NA	NA
EQQU-22-f-85656-1	zebra	2022-07-09 17:00:00	2022	190	-18.9285447	34.2859828	NA	NA
EQQU-22-f-85656-1	zebra	2022-07-09 16:30:00	2022	190	-18.9265329	34.2881908	NA	NA
EQQU-22-f-85656-1	zebra	2022-07-09 16:00:00	2022	190	-18.9266917	34.290695	NA	NA
EQQU-22-f-85656-1	zebra	2022-07-09 15:30:00	2022	190	-18.9267168	34.2907242	NA	NA
EQQU-22-f-85656-1	zebra	2022-07-09 15:00:00	2022	190	-18.9273634	34.2892037	NA	NA
EQQU-22-f-85656-1	zebra	2022-07-09 14:30:00	2022	190	-18.9274127	34.2891755	NA	NA
EQQU-22-f-85656-1	zebra	2022-07-09 14:00:00	2022	190	-18.9273798	34.2891562	NA	NA
EQQU-22-f-85656-1	zebra	2022-07-09 13:30:00	2022	190	-18.9276429	34.2878054	NA	NA
EQQU-22-f-85656-1	zebra	2022-07-09 13:00:00	2022	190	-18.9278945	34.2868912	NA	NA
EQQU-22-f-85656-1	zebra	2022-07-09 12:30:00	2022	190	-18.9275904	34.2855368	NA	NA
EQQU-22-f-85656-1	zebra	2022-07-09 12:00:00	2022	190	-18.9276116	34.28452	NA	NA
EQQU-22-f-85656-1	zebra	2022-07-09 11:30:00	2022	190	-18.9284604	34.2844144	NA	NA
EQQU-22-f-85656-1	zebra	2022-07-09 11:00:00	2022	190	-18.9338544	34.2812002	NA	NA
EQQU-22-f-85656-1	zebra	2022-07-09 10:30:00	2022	190	-18.9335378	34.2809424	NA	NA
EQQU-22-f-85656-1	zebra	2022-07-09 10:01:00	2022	190	-18.9338939	34.2810461	NA	NA
EQQU-22-f-85656-1	zebra	2022-07-09 09:30:00	2022	190	-18.9339054	34.2811299	NA	NA
EQQU-22-f-85656-1	zebra	2022-07-09 09:00:00	2022	190	-18.934455	34.2810176	NA	NA
EQQU-22-f-85656-1	zebra	2022-07-09 08:30:00	2022	190	-18.9375724	34.282879	NA	NA
EQQU-22-f-85656-1	zebra	2022-07-09 08:00:00	2022	190	-18.9374073	34.285116	NA	NA
EQQU-22-f-85656-1	zebra	2022-07-09 07:31:00	2022	190	-18.9371309	34.2856733	NA	NA
EQQU-22-f-85656-1	zebra	2022-07-09 07:00:00	2022	190	-18.9413052	34.2851167	NA	NA
EQQU-22-f-85656-1	zebra	2022-07-09 06:30:00	2022	190	-18.9500452	34.2795437	NA	NA
EQQU-22-f-85656-1	zebra	2022-07-09 06:00:00	2022	190	-18.9550268	34.2723915	NA	NA
EQQU-22-f-85656-1	zebra	2022-07-09 05:30:00	2022	190	-18.9541363	34.2720945	NA	NA
EQQU-22-f-85656-1	zebra	2022-07-09 05:00:00	2022	190	-18.9540583	34.271786	NA	NA
EQQU-22-f-85656-1	zebra	2022-07-09 04:30:00	2022	190	-18.9537208	34.2721034	NA	NA
EQQU-22-f-85656-1	zebra	2022-07-09 04:00:00	2022	190	-18.9533335	34.2728794	NA	NA
EQQU-22-f-85656-1	zebra	2022-07-09 03:30:00	2022	190	-18.9533919	34.2729328	NA	NA
EQQU-22-f-85656-1	zebra	2022-07-09 03:00:00	2022	190	-18.9527714	34.2742305	NA	NA
EQQU-22-f-85656-1	zebra	2022-07-09 02:30:00	2022	190	-18.9526602	34.2751651	NA	NA
EQQU-22-f-85656-1	zebra	2022-07-09 02:00:00	2022	190	-18.9525347	34.2754999	NA	NA
EQQU-22-f-85656-1	zebra	2022-07-09 01:30:00	2022	190	-18.9525474	34.2753341	NA	NA
EQQU-22-f-85656-1	zebra	2022-07-09 01:00:00	2022	190	-18.9520534	34.2749744	NA	NA
EQQU-22-f-85656-1	zebra	2022-07-09 00:30:00	2022	190	-18.9518344	34.2751188	NA	NA
EQQU-22-f-85656-1	zebra	2022-07-09 00:01:00	2022	190	-18.9523731	34.2766599	NA	NA
EQQU-22-f-85656-1	zebra	2022-07-08 23:30:00	2022	189	-18.9520585	34.2747715	NA	NA
EQQU-22-f-85656-1	zebra	2022-07-08 23:00:00	2022	189	-18.9519374	34.2736964	NA	NA
EQQU-22-f-85656-1	zebra	2022-07-08 22:30:00	2022	189	-18.951577	34.2741661	NA	NA
EQQU-22-f-85656-1	zebra	2022-07-08 22:00:00	2022	189	-18.9519659	34.2747148	NA	NA
EQQU-22-f-85656-1	zebra	2022-07-08 21:30:00	2022	189	-18.951983	34.2752236	NA	NA
EQQU-22-f-85656-1	zebra	2022-07-08 21:00:00	2022	189	-18.9527246	34.2762898	NA	NA
EQQU-22-f-85656-1	zebra	2022-07-08 20:30:00	2022	189	-18.9525942	34.2768635	NA	NA
EQQU-22-f-85656-1	zebra	2022-07-08 20:00:00	2022	189	-18.952491	34.2778616	NA	NA
EQQU-22-f-85656-1	zebra	2022-07-08 19:30:00	2022	189	-18.9524633	34.2778644	NA	NA
EQQU-22-f-85656-1	zebra	2022-07-08 19:00:00	2022	189	-18.9526769	34.2779817	NA	NA
EQQU-22-f-85656-1	zebra	2022-07-08 18:30:00	2022	189	-18.9526681	34.2781953	NA	NA
EQQU-22-f-85656-1	zebra	2022-07-08 18:00:00	2022	189	-18.9523209	34.2799283	NA	NA
EQQU-22-f-85656-1	zebra	2022-07-08 17:30:00	2022	189	-18.9522714	34.279883	NA	NA
EQQU-22-f-85656-1	zebra	2022-07-08 17:00:00	2022	189	-18.9498051	34.2787999	NA	NA
EQQU-22-f-85656-1	zebra	2022-07-08 16:30:00	2022	189	-18.9484918	34.2802933	NA	NA
EQQU-22-f-85656-1	zebra	2022-07-08 16:00:00	2022	189	-18.9484644	34.2801934	NA	NA
EQQU-22-f-85656-1	zebra	2022-07-08 15:30:00	2022	189	-18.9490094	34.2789811	NA	NA
EQQU-22-f-85656-1	zebra	2022-07-08 15:00:00	2022	189	-18.9491439	34.2786608	NA	NA
EQQU-22-f-85656-1	zebra	2022-07-08 14:30:00	2022	189	-18.9493652	34.2789379	NA	NA
EQQU-22-f-85656-1	zebra	2022-07-08 14:00:00	2022	189	-18.9489162	34.2796418	NA	NA
EQQU-22-f-85656-1	zebra	2022-07-08 13:30:00	2022	189	-18.9488306	34.2796856	NA	NA
EQQU-22-f-85656-1	zebra	2022-07-08 13:00:00	2022	189	-18.9486523	34.2798361	NA	NA
EQQU-22-f-85656-1	zebra	2022-07-08 12:30:00	2022	189	-18.9488951	34.280008	NA	NA
EQQU-22-f-85656-1	zebra	2022-07-08 12:00:00	2022	189	-18.9490664	34.2795106	NA	NA
EQQU-22-f-85656-1	zebra	2022-07-08 11:30:00	2022	189	-18.9496586	34.2785535	NA	NA
EQQU-22-f-85656-1	zebra	2022-07-08 11:00:00	2022	189	-18.9500047	34.2782019	NA	NA
EQQU-22-f-85656-1	zebra	2022-07-08 10:30:00	2022	189	-18.9491005	34.2784993	NA	NA
EQQU-22-f-85656-1	zebra	2022-07-08 10:00:00	2022	189	-18.9491548	34.2784444	NA	NA
EQQU-22-f-85656-1	zebra	2022-07-08 09:30:00	2022	189	-18.9492256	34.278807	NA	NA
EQQU-22-f-85656-1	zebra	2022-07-08 09:00:00	2022	189	-18.9484429	34.2790346	NA	NA
EQQU-22-f-85656-1	zebra	2022-07-08 08:30:00	2022	189	-18.9478809	34.2792015	NA	NA
EQQU-22-f-85656-1	zebra	2022-07-08 08:00:00	2022	189	-18.9465212	34.2790436	NA	NA
EQQU-22-f-85656-1	zebra	2022-07-08 07:30:00	2022	189	-18.9511671	34.2770451	NA	NA
EQQU-22-f-85656-1	zebra	2022-07-08 07:00:00	2022	189	-18.9515063	34.2754184	NA	NA
EQQU-22-f-85656-1	zebra	2022-07-08 06:30:00	2022	189	-18.9516538	34.276257	NA	NA
EQQU-22-f-85656-1	zebra	2022-07-08 06:00:00	2022	189	-18.9519117	34.2765394	NA	NA
EQQU-22-f-85656-1	zebra	2022-07-08 05:30:00	2022	189	-18.9522067	34.2766752	NA	NA
EQQU-22-f-85656-1	zebra	2022-07-08 05:00:00	2022	189	-18.9520799	34.2767541	NA	NA
EQQU-22-f-85656-1	zebra	2022-07-08 04:30:00	2022	189	-18.9521206	34.2768678	NA	NA
EQQU-22-f-85656-1	zebra	2022-07-08 04:00:00	2022	189	-18.952103	34.276783	NA	NA
EQQU-22-f-85656-1	zebra	2022-07-08 03:30:00	2022	189	-18.9521038	34.2767961	NA	NA
EQQU-22-f-85656-1	zebra	2022-07-08 03:00:00	2022	189	-18.9524599	34.2767548	NA	NA
EQQU-22-f-85656-1	zebra	2022-07-08 02:30:00	2022	189	-18.952528	34.2764349	NA	NA
EQQU-22-f-85656-1	zebra	2022-07-08 02:00:00	2022	189	-18.9525309	34.276442	NA	NA
EQQU-22-f-85656-1	zebra	2022-07-08 01:30:00	2022	189	-18.9525183	34.2764167	NA	NA
EQQU-22-f-85656-1	zebra	2022-07-08 01:00:00	2022	189	-18.9525117	34.2764417	NA	NA
EQQU-22-f-85656-1	zebra	2022-07-08 00:30:00	2022	189	-18.9526138	34.2763322	NA	NA
EQQU-22-f-85656-1	zebra	2022-07-07 23:30:00	2022	188	-18.9528129	34.2762883	NA	NA
EQQU-22-f-85656-1	zebra	2022-07-07 23:00:00	2022	188	-18.9527112	34.2771858	NA	NA
EQQU-22-f-85656-1	zebra	2022-07-07 22:30:00	2022	188	-18.9519973	34.2781704	NA	NA
EQQU-22-f-85656-1	zebra	2022-07-07 22:00:00	2022	188	-18.9519811	34.2784022	NA	NA
EQQU-22-f-85656-1	zebra	2022-07-07 21:30:00	2022	188	-18.9483502	34.2804277	NA	NA
EQQU-22-f-85656-1	zebra	2022-07-07 21:00:00	2022	188	-18.9480088	34.2810802	NA	NA
EQQU-22-f-85656-1	zebra	2022-07-07 20:30:00	2022	188	-18.9478255	34.2816586	NA	NA
EQQU-22-f-85656-1	zebra	2022-07-07 20:00:00	2022	188	-18.9488782	34.2816015	NA	NA
EQQU-22-f-85656-1	zebra	2022-07-07 19:30:00	2022	188	-18.9495198	34.2813747	NA	NA
EQQU-22-f-85656-1	zebra	2022-07-07 19:00:00	2022	188	-18.9475748	34.2831897	NA	NA
EQQU-22-f-85656-1	zebra	2022-07-07 18:30:00	2022	188	-18.947093	34.2836001	NA	NA
EQQU-22-f-85656-1	zebra	2022-07-07 18:00:00	2022	188	-18.9443837	34.283061	NA	NA
EQQU-22-f-85656-1	zebra	2022-07-07 17:30:00	2022	188	-18.9443409	34.2819389	NA	NA
EQQU-22-f-85656-1	zebra	2022-07-07 17:00:00	2022	188	-18.9450939	34.2813224	NA	NA
EQQU-22-f-85656-1	zebra	2022-07-07 16:30:00	2022	188	-18.946253	34.2813655	NA	NA
EQQU-22-f-85656-1	zebra	2022-07-07 16:00:00	2022	188	-18.9469681	34.280652	NA	NA
EQQU-22-f-85656-1	zebra	2022-07-07 15:30:00	2022	188	-18.9472272	34.2808011	NA	NA
EQQU-22-f-85656-1	zebra	2022-07-07 15:00:00	2022	188	-18.947219	34.2808157	NA	NA
EQQU-22-f-85656-1	zebra	2022-07-07 14:30:00	2022	188	-18.9472444	34.2807732	NA	NA
EQQU-22-f-85656-1	zebra	2022-07-07 14:00:00	2022	188	-18.9470314	34.2794243	NA	NA
EQQU-22-f-85656-1	zebra	2022-07-07 13:30:00	2022	188	-18.9471943	34.2796415	NA	NA
EQQU-22-f-85656-1	zebra	2022-07-07 13:00:00	2022	188	-18.9469911	34.2795834	NA	NA
EQQU-22-f-85656-1	zebra	2022-07-07 12:30:00	2022	188	-18.9471845	34.2795402	NA	NA
EQQU-22-f-85656-1	zebra	2022-07-07 12:00:00	2022	188	-18.9468755	34.2806017	NA	NA
EQQU-22-f-85656-1	zebra	2022-07-07 11:30:00	2022	188	-18.9468214	34.2799749	NA	NA
EQQU-22-f-85656-1	zebra	2022-07-07 11:00:00	2022	188	-18.9469779	34.2800227	NA	NA
EQQU-22-f-85656-1	zebra	2022-07-07 10:30:00	2022	188	-18.9468794	34.2799029	NA	NA
EQQU-22-f-85656-1	zebra	2022-07-07 10:00:00	2022	188	-18.9460825	34.2815124	NA	NA
EQQU-22-f-85656-1	zebra	2022-07-07 09:30:00	2022	188	-18.9450506	34.2817774	NA	NA
EQQU-22-f-85656-1	zebra	2022-07-07 09:00:00	2022	188	-18.9455667	34.2819557	NA	NA
EQQU-22-f-85656-1	zebra	2022-07-07 08:30:00	2022	188	-18.9479741	34.2785375	NA	NA
EQQU-22-f-85656-1	zebra	2022-07-07 08:01:00	2022	188	-18.9467998	34.27971	NA	NA
EQQU-22-f-85656-1	zebra	2022-07-07 07:30:00	2022	188	-18.9477602	34.2804441	NA	NA
EQQU-22-f-85656-1	zebra	2022-07-07 07:00:00	2022	188	-18.9451049	34.2827337	NA	NA
EQQU-22-f-85656-1	zebra	2022-07-07 06:30:00	2022	188	-18.944109	34.2834622	NA	NA
EQQU-22-f-85656-1	zebra	2022-07-07 06:00:00	2022	188	-18.9427371	34.2836786	NA	NA
EQQU-22-f-85656-1	zebra	2022-07-07 05:30:00	2022	188	-18.9428439	34.2837282	NA	NA
EQQU-22-f-85656-1	zebra	2022-07-07 05:00:00	2022	188	-18.942848	34.2837503	NA	NA
EQQU-22-f-85656-1	zebra	2022-07-07 04:30:00	2022	188	-18.9421018	34.2838659	NA	NA
EQQU-22-f-85656-1	zebra	2022-07-07 04:00:00	2022	188	-18.9422047	34.2834793	NA	NA
EQQU-22-f-85656-1	zebra	2022-07-07 03:30:00	2022	188	-18.9421434	34.2832002	NA	NA
EQQU-22-f-85656-1	zebra	2022-07-07 03:00:00	2022	188	-18.9425968	34.2831463	NA	NA
EQQU-22-f-85656-1	zebra	2022-07-07 02:30:00	2022	188	-18.9425853	34.2831734	NA	NA
EQQU-22-f-85656-1	zebra	2022-07-07 02:00:00	2022	188	-18.942602	34.283162	NA	NA
EQQU-22-f-85656-1	zebra	2022-07-07 01:30:00	2022	188	-18.9426037	34.2831542	NA	NA
EQQU-22-f-85656-1	zebra	2022-07-07 01:00:00	2022	188	-18.9426302	34.2831363	NA	NA
EQQU-22-f-85656-1	zebra	2022-07-07 00:30:00	2022	188	-18.9426018	34.2831228	NA	NA
EQQU-22-f-85656-1	zebra	2022-07-06 23:30:00	2022	187	-18.9425144	34.2830914	NA	NA
EQQU-22-f-85656-1	zebra	2022-07-06 23:00:00	2022	187	-18.9424678	34.2829113	NA	NA
EQQU-22-f-85656-1	zebra	2022-07-06 22:30:00	2022	187	-18.9422474	34.2829737	NA	NA
EQQU-22-f-85656-1	zebra	2022-07-06 22:00:00	2022	187	-18.9426221	34.2827434	NA	NA
EQQU-22-f-85656-1	zebra	2022-07-06 21:30:00	2022	187	-18.9424263	34.2822478	NA	NA
EQQU-22-f-85656-1	zebra	2022-07-06 21:00:00	2022	187	-18.9424085	34.2822346	NA	NA
EQQU-22-f-85656-1	zebra	2022-07-06 20:30:00	2022	187	-18.9422403	34.282276	NA	NA
EQQU-22-f-85656-1	zebra	2022-07-06 20:00:00	2022	187	-18.9421543	34.2823362	NA	NA
EQQU-22-f-85656-1	zebra	2022-07-06 19:30:00	2022	187	-18.9419254	34.2823954	NA	NA
EQQU-22-f-85656-1	zebra	2022-07-06 19:00:00	2022	187	-18.9417008	34.2823901	NA	NA
EQQU-22-f-85656-1	zebra	2022-07-06 18:30:00	2022	187	-18.9416248	34.2822581	NA	NA
EQQU-22-f-85656-1	zebra	2022-07-06 18:00:00	2022	187	-18.9418668	34.2820221	NA	NA
EQQU-22-f-85656-1	zebra	2022-07-06 17:30:00	2022	187	-18.9420972	34.2813386	NA	NA
EQQU-22-f-85656-1	zebra	2022-07-06 17:00:00	2022	187	-18.9414145	34.2786658	NA	NA
EQQU-22-f-85656-1	zebra	2022-07-06 16:30:00	2022	187	-18.9432311	34.2781737	NA	NA
EQQU-22-f-85656-1	zebra	2022-07-06 16:00:00	2022	187	-18.94326	34.2779052	NA	NA
EQQU-22-f-85656-1	zebra	2022-07-06 15:30:00	2022	187	-18.9429178	34.2775301	NA	NA
EQQU-22-f-85656-1	zebra	2022-07-06 15:00:00	2022	187	-18.9457057	34.2767662	NA	NA
EQQU-22-f-85656-1	zebra	2022-07-06 14:30:00	2022	187	-18.9462183	34.2755118	NA	NA
EQQU-22-f-85656-1	zebra	2022-07-06 14:00:00	2022	187	-18.9464378	34.2749242	NA	NA
EQQU-22-f-85656-1	zebra	2022-07-06 13:30:00	2022	187	-18.9463708	34.273582	NA	NA
EQQU-22-f-85656-1	zebra	2022-07-06 13:00:00	2022	187	-18.9463475	34.2728632	NA	NA
EQQU-22-f-85656-1	zebra	2022-07-06 12:30:00	2022	187	-18.9460217	34.2728322	NA	NA
EQQU-22-f-85656-1	zebra	2022-07-06 12:00:00	2022	187	-18.9462878	34.2730818	NA	NA
EQQU-22-f-85656-1	zebra	2022-07-06 11:30:00	2022	187	-18.9461942	34.2732127	NA	NA
EQQU-22-f-85656-1	zebra	2022-07-06 11:00:00	2022	187	-18.9461813	34.2740891	NA	NA
EQQU-22-f-85656-1	zebra	2022-07-06 10:30:00	2022	187	-18.9450733	34.2733155	NA	NA
EQQU-22-f-85656-1	zebra	2022-07-06 10:01:00	2022	187	-18.9447829	34.2732812	NA	NA
EQQU-22-f-85656-1	zebra	2022-07-06 09:30:00	2022	187	-18.9450635	34.2738403	NA	NA
EQQU-22-f-85656-1	zebra	2022-07-06 09:00:00	2022	187	-18.9450508	34.2737479	NA	NA
EQQU-22-f-85656-1	zebra	2022-07-06 08:30:00	2022	187	-18.946012	34.2751267	NA	NA
EQQU-22-f-85656-1	zebra	2022-07-06 08:00:00	2022	187	-18.9420349	34.2788298	NA	NA
EQQU-22-f-85656-1	zebra	2022-07-06 07:30:00	2022	187	-18.9431858	34.2779776	NA	NA
EQQU-22-f-85656-1	zebra	2022-07-06 07:00:00	2022	187	-18.9413325	34.2816773	NA	NA
EQQU-22-f-85656-1	zebra	2022-07-06 06:30:00	2022	187	-18.9414093	34.2814277	NA	NA
EQQU-22-f-85656-1	zebra	2022-07-06 06:00:00	2022	187	-18.9410523	34.2812341	NA	NA
EQQU-22-f-85656-1	zebra	2022-07-06 05:30:00	2022	187	-18.9411513	34.2811892	NA	NA
EQQU-22-f-85656-1	zebra	2022-07-06 05:00:00	2022	187	-18.941058	34.2812238	NA	NA
EQQU-22-f-85656-1	zebra	2022-07-06 04:30:00	2022	187	-18.9410945	34.2815162	NA	NA
EQQU-22-f-85656-1	zebra	2022-07-06 04:00:00	2022	187	-18.9414927	34.2820813	NA	NA
EQQU-22-f-85656-1	zebra	2022-07-06 03:30:00	2022	187	-18.9421487	34.2821736	NA	NA
EQQU-22-f-85656-1	zebra	2022-07-06 03:00:00	2022	187	-18.9427126	34.2824146	NA	NA
EQQU-22-f-85656-1	zebra	2022-07-06 02:30:00	2022	187	-18.9425124	34.2823016	NA	NA
EQQU-22-f-85656-1	zebra	2022-07-06 02:00:00	2022	187	-18.94249	34.2823169	NA	NA
EQQU-22-f-85656-1	zebra	2022-07-06 01:30:00	2022	187	-18.9424957	34.2823066	NA	NA
EQQU-22-f-85656-1	zebra	2022-07-06 01:00:00	2022	187	-18.942457	34.2821932	NA	NA
EQQU-22-f-85656-1	zebra	2022-07-06 00:30:00	2022	187	-18.9424419	34.2822246	NA	NA
EQQU-22-f-85656-1	zebra	2022-07-05 23:30:00	2022	186	-18.9429121	34.2817646	NA	NA
EQQU-22-f-85656-1	zebra	2022-07-05 23:00:00	2022	186	-18.942792	34.2815379	NA	NA
EQQU-22-f-85656-1	zebra	2022-07-05 22:30:00	2022	186	-18.9428899	34.2817115	NA	NA
EQQU-22-f-85656-1	zebra	2022-07-05 22:00:00	2022	186	-18.9426986	34.28198	NA	NA
EQQU-22-f-85656-1	zebra	2022-07-05 21:30:00	2022	186	-18.9426972	34.2819194	NA	NA
EQQU-22-f-85656-1	zebra	2022-07-05 21:00:00	2022	186	-18.942686	34.2819793	NA	NA
EQQU-22-f-85656-1	zebra	2022-07-05 20:30:00	2022	186	-18.9429089	34.2822517	NA	NA
EQQU-22-f-85656-1	zebra	2022-07-05 20:00:00	2022	186	-18.943097	34.2824767	NA	NA
EQQU-22-f-85656-1	zebra	2022-07-05 19:30:00	2022	186	-18.9433289	34.2826122	NA	NA
EQQU-22-f-85656-1	zebra	2022-07-05 19:00:00	2022	186	-18.9431824	34.2828746	NA	NA
EQQU-22-f-85656-1	zebra	2022-07-05 18:30:00	2022	186	-18.9431589	34.283454	NA	NA
EQQU-22-f-85656-1	zebra	2022-07-05 18:00:00	2022	186	-18.9432189	34.2835307	NA	NA
EQQU-22-f-85656-1	zebra	2022-07-05 17:30:00	2022	186	-18.9434043	34.2830571	NA	NA
EQQU-22-f-85656-1	zebra	2022-07-05 17:00:00	2022	186	-18.9436308	34.2826193	NA	NA
EQQU-22-f-85656-1	zebra	2022-07-05 16:30:00	2022	186	-18.9431921	34.2821344	NA	NA
EQQU-22-f-85656-1	zebra	2022-07-05 16:00:00	2022	186	-18.9431789	34.2820584	NA	NA
EQQU-22-f-85656-1	zebra	2022-07-05 15:30:00	2022	186	-18.9431538	34.281995	NA	NA
EQQU-22-f-85656-1	zebra	2022-07-05 15:00:00	2022	186	-18.9433331	34.2819215	NA	NA
EQQU-22-f-85656-1	zebra	2022-07-05 14:30:00	2022	186	-18.9430834	34.2817728	NA	NA
EQQU-22-f-85656-1	zebra	2022-07-05 14:00:00	2022	186	-18.9430127	34.2817301	NA	NA
EQQU-22-f-85656-1	zebra	2022-07-05 13:30:00	2022	186	-18.9414407	34.2814206	NA	NA
EQQU-22-f-85656-1	zebra	2022-07-05 13:00:00	2022	186	-18.9411299	34.2813924	NA	NA
EQQU-22-f-85656-1	zebra	2022-07-05 12:30:00	2022	186	-18.9406004	34.2824739	NA	NA
EQQU-22-f-85656-1	zebra	2022-07-05 12:00:00	2022	186	-18.9405813	34.2824671	NA	NA
EQQU-22-f-85656-1	zebra	2022-07-05 11:30:00	2022	186	-18.9403925	34.2824571	NA	NA
EQQU-22-f-85656-1	zebra	2022-07-05 11:00:00	2022	186	-18.9387313	34.2801478	NA	NA
EQQU-22-f-85656-1	zebra	2022-07-05 10:30:00	2022	186	-18.9434297	34.2780322	NA	NA
EQQU-22-f-85656-1	zebra	2022-07-05 10:01:00	2022	186	-18.9432581	34.2780094	NA	NA
EQQU-22-f-85656-1	zebra	2022-07-05 09:30:00	2022	186	-18.9418774	34.2815169	NA	NA
EQQU-22-f-85656-1	zebra	2022-07-05 09:00:00	2022	186	-18.9394443	34.2842841	NA	NA
EQQU-22-f-85656-1	zebra	2022-07-05 08:30:00	2022	186	-18.9381443	34.2834299	NA	NA
EQQU-22-f-85656-1	zebra	2022-07-05 08:00:00	2022	186	-18.938423	34.2845772	NA	NA
EQQU-22-f-85656-1	zebra	2022-07-05 07:30:00	2022	186	-18.9380777	34.2845131	NA	NA
EQQU-22-f-85656-1	zebra	2022-07-05 07:00:00	2022	186	-18.937814	34.2846699	NA	NA
EQQU-22-f-85656-1	zebra	2022-07-05 06:30:00	2022	186	-18.9370818	34.2861108	NA	NA
EQQU-22-f-85656-1	zebra	2022-07-05 06:01:00	2022	186	-18.93675	34.2854376	NA	NA
EQQU-22-f-85656-1	zebra	2022-07-05 05:30:00	2022	186	-18.9367505	34.2853806	NA	NA
EQQU-22-f-85656-1	zebra	2022-07-05 05:00:00	2022	186	-18.9367343	34.2853563	NA	NA
EQQU-22-f-85656-1	zebra	2022-07-05 04:30:00	2022	186	-18.9365589	34.2853848	NA	NA
EQQU-22-f-85656-1	zebra	2022-07-05 04:00:00	2022	186	-18.9360667	34.2854672	NA	NA
EQQU-22-f-85656-1	zebra	2022-07-05 03:30:00	2022	186	-18.9363888	34.2856476	NA	NA
EQQU-22-f-85656-1	zebra	2022-07-05 03:00:00	2022	186	-18.9362093	34.2857681	NA	NA
EQQU-22-f-85656-1	zebra	2022-07-05 02:30:00	2022	186	-18.9357814	34.285597	NA	NA
EQQU-22-f-85656-1	zebra	2022-07-05 02:01:00	2022	186	-18.9355657	34.2855103	NA	NA
EQQU-22-f-85656-1	zebra	2022-07-05 01:30:00	2022	186	-18.9361349	34.285141	NA	NA
EQQU-22-f-85656-1	zebra	2022-07-05 01:00:00	2022	186	-18.9361767	34.2848015	NA	NA
EQQU-22-f-85656-1	zebra	2022-07-05 00:30:00	2022	186	-18.9361409	34.2848062	NA	NA
EQQU-22-f-85656-1	zebra	2022-07-04 23:30:00	2022	185	-18.936284	34.2848432	NA	NA
EQQU-22-f-85656-1	zebra	2022-07-04 23:00:00	2022	185	-18.9362735	34.2848119	NA	NA
EQQU-22-f-85656-1	zebra	2022-07-04 22:30:00	2022	185	-18.937052	34.2851331	NA	NA
EQQU-22-f-85656-1	zebra	2022-07-04 22:00:00	2022	185	-18.9377675	34.2855809	NA	NA
EQQU-22-f-85656-1	zebra	2022-07-04 21:30:00	2022	185	-18.937853	34.2859414	NA	NA
EQQU-22-f-85656-1	zebra	2022-07-04 21:00:00	2022	185	-18.9376614	34.2860566	NA	NA
EQQU-22-f-85656-1	zebra	2022-07-04 20:30:00	2022	185	-18.9372973	34.2870766	NA	NA
EQQU-22-f-85656-1	zebra	2022-07-04 20:00:00	2022	185	-18.9373648	34.2870667	NA	NA
EQQU-22-f-85656-1	zebra	2022-07-04 19:30:00	2022	185	-18.9372631	34.2865432	NA	NA
EQQU-22-f-85656-1	zebra	2022-07-04 19:00:00	2022	185	-18.9369143	34.2863414	NA	NA
EQQU-22-f-85656-1	zebra	2022-07-04 18:30:00	2022	185	-18.9363704	34.2855496	NA	NA
EQQU-22-f-85656-1	zebra	2022-07-04 18:00:00	2022	185	-18.9357213	34.2858319	NA	NA
EQQU-22-f-85656-1	zebra	2022-07-04 17:30:00	2022	185	-18.9312004	34.2840964	NA	NA
EQQU-22-f-85656-1	zebra	2022-07-04 17:00:00	2022	185	-18.9284595	34.2854088	NA	NA
EQQU-22-f-85656-1	zebra	2022-07-04 16:30:00	2022	185	-18.9265158	34.2880799	NA	NA
EQQU-22-f-85656-1	zebra	2022-07-04 16:00:00	2022	185	-18.9254536	34.289055	NA	NA
EQQU-22-f-85656-1	zebra	2022-07-04 15:30:00	2022	185	-18.9255879	34.2900297	NA	NA
EQQU-22-f-85656-1	zebra	2022-07-04 15:00:00	2022	185	-18.924282	34.2908572	NA	NA
EQQU-22-f-85656-1	zebra	2022-07-04 14:30:00	2022	185	-18.9238759	34.2908825	NA	NA
EQQU-22-f-85656-1	zebra	2022-07-04 14:00:00	2022	185	-18.9231979	34.2907826	NA	NA
EQQU-22-f-85656-1	zebra	2022-07-04 13:30:00	2022	185	-18.9233788	34.2905937	NA	NA
EQQU-22-f-85656-1	zebra	2022-07-04 13:00:00	2022	185	-18.9233488	34.2904151	NA	NA
EQQU-22-f-85656-1	zebra	2022-07-04 12:30:00	2022	185	-18.9241196	34.2867051	NA	NA
EQQU-22-f-85656-1	zebra	2022-07-04 12:00:00	2022	185	-18.9241696	34.2852324	NA	NA
EQQU-22-f-85656-1	zebra	2022-07-04 11:30:00	2022	185	-18.9242127	34.2849846	NA	NA
EQQU-22-f-85656-1	zebra	2022-07-04 11:00:00	2022	185	-18.9241438	34.2850138	NA	NA
EQQU-22-f-85656-1	zebra	2022-07-04 10:30:00	2022	185	-18.9283909	34.2849685	NA	NA
EQQU-22-f-85656-1	zebra	2022-07-04 10:00:00	2022	185	-18.93233	34.2830314	NA	NA
EQQU-22-f-85656-1	zebra	2022-07-04 09:30:00	2022	185	-18.9335899	34.2806932	NA	NA
EQQU-22-f-85656-1	zebra	2022-07-04 09:00:00	2022	185	-18.9331758	34.2804055	NA	NA
EQQU-22-f-85656-1	zebra	2022-07-04 08:30:00	2022	185	-18.9358727	34.2729019	NA	NA
EQQU-22-f-85656-1	zebra	2022-07-04 08:00:00	2022	185	-18.9360592	34.2741459	NA	NA
EQQU-22-f-85656-1	zebra	2022-07-04 07:30:00	2022	185	-18.9342331	34.2776619	NA	NA
EQQU-22-f-85656-1	zebra	2022-07-04 07:00:00	2022	185	-18.9336644	34.2805491	NA	NA
EQQU-22-f-85656-1	zebra	2022-07-04 06:30:00	2022	185	-18.9354585	34.283794	NA	NA
EQQU-22-f-85656-1	zebra	2022-07-04 06:00:00	2022	185	-18.9355766	34.2835244	NA	NA
EQQU-22-f-85656-1	zebra	2022-07-04 05:30:00	2022	185	-18.936916	34.2844222	NA	NA
EQQU-22-f-85656-1	zebra	2022-07-04 05:00:00	2022	185	-18.936823	34.2852329	NA	NA
EQQU-22-f-85656-1	zebra	2022-07-04 04:30:00	2022	185	-18.9375933	34.2855934	NA	NA
EQQU-22-f-85656-1	zebra	2022-07-04 04:00:00	2022	185	-18.9375703	34.284917	NA	NA
EQQU-22-f-85656-1	zebra	2022-07-04 03:30:00	2022	185	-18.9375313	34.2850076	NA	NA
EQQU-22-f-85656-1	zebra	2022-07-04 03:00:00	2022	185	-18.9375856	34.2849591	NA	NA
EQQU-22-f-85656-1	zebra	2022-07-04 02:30:00	2022	185	-18.9375705	34.2849563	NA	NA
EQQU-22-f-85656-1	zebra	2022-07-04 02:00:00	2022	185	-18.9375612	34.2849431	NA	NA
EQQU-22-f-85656-1	zebra	2022-07-04 01:30:00	2022	185	-18.9376983	34.2852073	NA	NA
EQQU-22-f-85656-1	zebra	2022-07-04 01:00:00	2022	185	-18.9376053	34.2855467	NA	NA
EQQU-22-f-85656-1	zebra	2022-07-04 00:30:00	2022	185	-18.9371591	34.2856134	NA	NA
EQQU-22-f-85656-1	zebra	2022-07-03 23:30:00	2022	184	-18.9370757	34.2857524	NA	NA
EQQU-22-f-85656-1	zebra	2022-07-03 23:00:00	2022	184	-18.9370671	34.2857524	NA	NA
EQQU-22-f-85656-1	zebra	2022-07-03 22:30:00	2022	184	-18.9371184	34.2857524	NA	NA
EQQU-22-f-85656-1	zebra	2022-07-03 22:00:00	2022	184	-18.9370932	34.2860102	NA	NA
EQQU-22-f-85656-1	zebra	2022-07-03 21:30:00	2022	184	-18.9371184	34.286258	NA	NA
EQQU-22-f-85656-1	zebra	2022-07-03 21:00:00	2022	184	-18.9370098	34.2864851	NA	NA
EQQU-22-f-85656-1	zebra	2022-07-03 20:30:00	2022	184	-18.9370196	34.2866078	NA	NA
EQQU-22-f-85656-1	zebra	2022-07-03 20:00:00	2022	184	-18.9370272	34.286663	NA	NA
EQQU-22-f-85656-1	zebra	2022-07-03 19:30:00	2022	184	-18.9367615	34.287405	NA	NA
EQQU-22-f-85656-1	zebra	2022-07-03 19:00:00	2022	184	-18.9366474	34.2882215	NA	NA
EQQU-22-f-85656-1	zebra	2022-07-03 18:30:00	2022	184	-18.9367818	34.2884379	NA	NA
EQQU-22-f-85656-1	zebra	2022-07-03 18:00:00	2022	184	-18.9308278	34.2873604	NA	NA
EQQU-22-f-85656-1	zebra	2022-07-03 17:30:00	2022	184	-18.9282666	34.2874513	NA	NA
EQQU-22-f-85656-1	zebra	2022-07-03 17:00:00	2022	184	-18.9241254	34.289327	NA	NA
EQQU-22-f-85656-1	zebra	2022-07-03 16:30:00	2022	184	-18.9240204	34.2896054	NA	NA
EQQU-22-f-85656-1	zebra	2022-07-03 16:00:00	2022	184	-18.9238629	34.2912372	NA	NA
EQQU-22-f-85656-1	zebra	2022-07-03 15:30:00	2022	184	-18.9235537	34.2912386	NA	NA
EQQU-22-f-85656-1	zebra	2022-07-03 15:00:00	2022	184	-18.9231429	34.2905684	NA	NA
EQQU-22-f-85656-1	zebra	2022-07-03 14:30:00	2022	184	-18.9237614	34.2901676	NA	NA
EQQU-22-f-85656-1	zebra	2022-07-03 14:00:00	2022	184	-18.9239287	34.289645	NA	NA
EQQU-22-f-85656-1	zebra	2022-07-03 13:30:00	2022	184	-18.9270239	34.2888764	NA	NA
EQQU-22-f-85656-1	zebra	2022-07-03 13:00:00	2022	184	-18.9276708	34.2859924	NA	NA
EQQU-22-f-85656-1	zebra	2022-07-03 12:30:00	2022	184	-18.9275964	34.2860712	NA	NA
EQQU-22-f-85656-1	zebra	2022-07-03 12:00:00	2022	184	-18.9277347	34.2852901	NA	NA
EQQU-22-f-85656-1	zebra	2022-07-03 11:30:00	2022	184	-18.927657	34.2853293	NA	NA
EQQU-22-f-85656-1	zebra	2022-07-03 11:00:00	2022	184	-18.9275153	34.2839781	NA	NA
EQQU-22-f-85656-1	zebra	2022-07-03 10:30:00	2022	184	-18.9264052	34.2808246	NA	NA
EQQU-22-f-85656-1	zebra	2022-07-03 10:00:00	2022	184	-18.9277551	34.2791949	NA	NA
EQQU-22-f-85656-1	zebra	2022-07-03 09:30:00	2022	184	-18.9261677	34.2815687	NA	NA
EQQU-22-f-85656-1	zebra	2022-07-03 09:00:00	2022	184	-18.9244055	34.282218	NA	NA
EQQU-22-f-85656-1	zebra	2022-07-03 08:30:00	2022	184	-18.9241117	34.2820854	NA	NA
EQQU-22-f-85656-1	zebra	2022-07-03 08:00:00	2022	184	-18.9243596	34.2814379	NA	NA
EQQU-22-f-85656-1	zebra	2022-07-03 07:30:00	2022	184	-18.9268427	34.2832401	NA	NA
EQQU-22-f-85656-1	zebra	2022-07-03 07:00:00	2022	184	-18.9266118	34.284822	NA	NA
EQQU-22-f-85656-1	zebra	2022-07-03 06:30:00	2022	184	-18.9267143	34.2851856	NA	NA
EQQU-22-f-85656-1	zebra	2022-07-03 06:00:00	2022	184	-18.9296504	34.2842903	NA	NA
EQQU-22-f-85656-1	zebra	2022-07-03 05:30:00	2022	184	-18.9327615	34.2861454	NA	NA
EQQU-22-f-85656-1	zebra	2022-07-03 05:00:00	2022	184	-18.9338238	34.2866837	NA	NA
EQQU-22-f-85656-1	zebra	2022-07-03 04:30:00	2022	184	-18.9363106	34.2868135	NA	NA
EQQU-22-f-85656-1	zebra	2022-07-03 04:00:00	2022	184	-18.9364639	34.2868427	NA	NA
EQQU-22-f-85656-1	zebra	2022-07-03 03:30:00	2022	184	-18.936712	34.2867465	NA	NA
EQQU-22-f-85656-1	zebra	2022-07-03 03:00:00	2022	184	-18.9370035	34.2868085	NA	NA
EQQU-22-f-85656-1	zebra	2022-07-03 02:30:00	2022	184	-18.9370565	34.2876667	NA	NA
EQQU-22-f-85656-1	zebra	2022-07-03 02:00:00	2022	184	-18.9370349	34.2870478	NA	NA
EQQU-22-f-85656-1	zebra	2022-07-03 01:30:00	2022	184	-18.9359598	34.2855724	NA	NA
EQQU-22-f-85656-1	zebra	2022-07-03 01:00:00	2022	184	-18.9359614	34.2855613	NA	NA
EQQU-22-f-85656-1	zebra	2022-07-03 00:30:00	2022	184	-18.9359508	34.2855642	NA	NA
EQQU-22-f-85656-1	zebra	2022-07-02 23:30:00	2022	183	-18.9359444	34.2855613	NA	NA
EQQU-22-f-85656-1	zebra	2022-07-02 23:00:00	2022	183	-18.9359541	34.2855795	NA	NA
EQQU-22-f-85656-1	zebra	2022-07-02 22:30:00	2022	183	-18.935946	34.2856954	NA	NA
EQQU-22-f-85656-1	zebra	2022-07-02 22:00:00	2022	183	-18.936799	34.2861254	NA	NA
EQQU-22-f-85656-1	zebra	2022-07-02 21:30:00	2022	183	-18.936962	34.2861792	NA	NA
EQQU-22-f-85656-1	zebra	2022-07-02 21:00:00	2022	183	-18.9367921	34.2865122	NA	NA
EQQU-22-f-85656-1	zebra	2022-07-02 20:30:00	2022	183	-18.9368786	34.2864227	NA	NA
EQQU-22-f-85656-1	zebra	2022-07-02 20:00:00	2022	183	-18.9370146	34.2867764	NA	NA
EQQU-22-f-85656-1	zebra	2022-07-02 19:30:00	2022	183	-18.9371864	34.2868695	NA	NA
EQQU-22-f-85656-1	zebra	2022-07-02 19:00:00	2022	183	-18.9371291	34.2872353	NA	NA
EQQU-22-f-85656-1	zebra	2022-07-02 18:30:00	2022	183	-18.9370597	34.2874325	NA	NA
EQQU-22-f-85656-1	zebra	2022-07-02 18:00:00	2022	183	-18.9318698	34.2872296	NA	NA
EQQU-22-f-85656-1	zebra	2022-07-02 17:30:00	2022	183	-18.926481	34.2868977	NA	NA
EQQU-22-f-85656-1	zebra	2022-07-02 17:00:00	2022	183	-18.9267246	34.286047	NA	NA
EQQU-22-f-85656-1	zebra	2022-07-02 16:30:00	2022	183	-18.926477	34.2879975	NA	NA
EQQU-22-f-85656-1	zebra	2022-07-02 16:00:00	2022	183	-18.9281148	34.2874453	NA	NA
EQQU-22-f-85656-1	zebra	2022-07-02 15:30:00	2022	183	-18.9275938	34.2874014	NA	NA
EQQU-22-f-85656-1	zebra	2022-07-02 15:00:00	2022	183	-18.9277772	34.2860274	NA	NA
EQQU-22-f-85656-1	zebra	2022-07-02 14:30:00	2022	183	-18.9276298	34.2854448	NA	NA
EQQU-22-f-85656-1	zebra	2022-07-02 14:00:00	2022	183	-18.9269486	34.2858352	NA	NA
EQQU-22-f-85656-1	zebra	2022-07-02 13:30:00	2022	183	-18.9268827	34.2860869	NA	NA
EQQU-22-f-85656-1	zebra	2022-07-02 13:00:00	2022	183	-18.9270811	34.2860202	NA	NA
EQQU-22-f-85656-1	zebra	2022-07-02 12:30:00	2022	183	-18.927888	34.2854826	NA	NA
EQQU-22-f-85656-1	zebra	2022-07-02 12:00:00	2022	183	-18.9277893	34.2853268	NA	NA
EQQU-22-f-85656-1	zebra	2022-07-02 11:30:00	2022	183	-18.9292071	34.2842041	NA	NA
EQQU-22-f-85656-1	zebra	2022-07-02 11:00:00	2022	183	-18.9295166	34.2842665	NA	NA
EQQU-22-f-85656-1	zebra	2022-07-02 10:30:00	2022	183	-18.9293257	34.284429	NA	NA
EQQU-22-f-85656-1	zebra	2022-07-02 10:00:00	2022	183	-18.9292973	34.2843845	NA	NA
EQQU-22-f-85656-1	zebra	2022-07-02 09:30:00	2022	183	-18.9292955	34.2841738	NA	NA
EQQU-22-f-85656-1	zebra	2022-07-02 09:00:00	2022	183	-18.9285738	34.2837656	NA	NA
EQQU-22-f-85656-1	zebra	2022-07-02 08:30:00	2022	183	-18.9243094	34.2876988	NA	NA
EQQU-22-f-85656-1	zebra	2022-07-02 08:00:00	2022	183	-18.9229746	34.288625	NA	NA
EQQU-22-f-85656-1	zebra	2022-07-02 07:30:00	2022	183	-18.9235255	34.2892796	NA	NA
EQQU-22-f-85656-1	zebra	2022-07-02 07:00:00	2022	183	-18.9250313	34.2892746	NA	NA
EQQU-22-f-85656-1	zebra	2022-07-02 06:30:00	2022	183	-18.9269369	34.2901107	NA	NA
EQQU-22-f-85656-1	zebra	2022-07-02 06:00:00	2022	183	-18.9267165	34.2926984	NA	NA
EQQU-22-f-85656-1	zebra	2022-07-02 05:30:00	2022	183	-18.9317843	34.2900134	NA	NA
EQQU-22-f-85656-1	zebra	2022-07-02 05:00:00	2022	183	-18.9339903	34.2934348	NA	NA
EQQU-22-f-85656-1	zebra	2022-07-02 04:31:00	2022	183	-18.9369328	34.2884276	NA	NA
EQQU-22-f-85656-1	zebra	2022-07-02 04:01:00	2022	183	-18.9375538	34.2885035	NA	NA
EQQU-22-f-85656-1	zebra	2022-07-02 03:30:00	2022	183	-18.9386957	34.2884422	NA	NA
EQQU-22-f-85656-1	zebra	2022-07-02 03:00:00	2022	183	-18.9392304	34.2881755	NA	NA
EQQU-22-f-85656-1	zebra	2022-07-02 02:30:00	2022	183	-18.9393549	34.2882939	NA	NA
EQQU-22-f-85656-1	zebra	2022-07-02 02:00:00	2022	183	-18.9385033	34.2880696	NA	NA
EQQU-22-f-85656-1	zebra	2022-07-02 01:30:00	2022	183	-18.9384946	34.2879684	NA	NA
EQQU-22-f-85656-1	zebra	2022-07-02 01:00:00	2022	183	-18.9384839	34.2880301	NA	NA
EQQU-22-f-85656-1	zebra	2022-07-02 00:30:00	2022	183	-18.9384883	34.2880326	NA	NA
EQQU-22-f-85656-1	zebra	2022-07-01 23:30:00	2022	182	-18.938335	34.2880001	NA	NA
EQQU-22-f-85656-1	zebra	2022-07-01 23:00:00	2022	182	-18.9384501	34.2878899	NA	NA
EQQU-22-f-85656-1	zebra	2022-07-01 22:30:00	2022	182	-18.93746	34.2882133	NA	NA
EQQU-22-f-85656-1	zebra	2022-07-01 22:00:00	2022	182	-18.9373475	34.2884055	NA	NA
EQQU-22-f-85656-1	zebra	2022-07-01 21:30:00	2022	182	-18.9374159	34.2877516	NA	NA
EQQU-22-f-85656-1	zebra	2022-07-01 21:00:00	2022	182	-18.9376152	34.2876297	NA	NA
EQQU-22-f-85656-1	zebra	2022-07-01 20:31:00	2022	182	-18.937526	34.2875359	NA	NA
EQQU-22-f-85656-1	zebra	2022-07-01 20:00:00	2022	182	-18.9379536	34.2876582	NA	NA
EQQU-22-f-85656-1	zebra	2022-07-01 19:30:00	2022	182	-18.9383568	34.2874467	NA	NA
EQQU-22-f-85656-1	zebra	2022-07-01 19:00:00	2022	182	-18.9383034	34.2873729	NA	NA
EQQU-22-f-85656-1	zebra	2022-07-01 18:30:00	2022	182	-18.9372541	34.2865725	NA	NA
EQQU-22-f-85656-1	zebra	2022-07-01 18:00:00	2022	182	-18.93695	34.2862291	NA	NA
EQQU-22-f-85656-1	zebra	2022-07-01 17:30:00	2022	182	-18.9304147	34.2840853	NA	NA
EQQU-22-f-85656-1	zebra	2022-07-01 17:00:00	2022	182	-18.9275636	34.282593	NA	NA
EQQU-22-f-85656-1	zebra	2022-07-01 16:30:00	2022	182	-18.9266081	34.2830354	NA	NA
EQQU-22-f-85656-1	zebra	2022-07-01 16:00:00	2022	182	-18.9266209	34.2840034	NA	NA
EQQU-22-f-85656-1	zebra	2022-07-01 15:30:00	2022	182	-18.9293626	34.2839434	NA	NA
EQQU-22-f-85656-1	zebra	2022-07-01 15:00:00	2022	182	-18.9288841	34.2828482	NA	NA
EQQU-22-f-85656-1	zebra	2022-07-01 14:30:00	2022	182	-18.9278251	34.2826493	NA	NA
EQQU-22-f-85656-1	zebra	2022-07-01 14:00:00	2022	182	-18.9287961	34.2824396	NA	NA
EQQU-22-f-85656-1	zebra	2022-07-01 13:30:00	2022	182	-18.9281663	34.2822966	NA	NA
EQQU-22-f-85656-1	zebra	2022-07-01 13:00:00	2022	182	-18.9281219	34.2821872	NA	NA
EQQU-22-f-85656-1	zebra	2022-07-01 12:30:00	2022	182	-18.9283074	34.2818214	NA	NA
EQQU-22-f-85656-1	zebra	2022-07-01 12:00:00	2022	182	-18.9286259	34.2807112	NA	NA
EQQU-22-f-85656-1	zebra	2022-07-01 11:30:00	2022	182	-18.9280103	34.2796823	NA	NA
EQQU-22-f-85656-1	zebra	2022-07-01 11:00:00	2022	182	-18.9278645	34.2795112	NA	NA
EQQU-22-f-85656-1	zebra	2022-07-01 10:30:00	2022	182	-18.9278171	34.2794074	NA	NA
EQQU-22-f-85656-1	zebra	2022-07-01 10:00:00	2022	182	-18.9276295	34.2795543	NA	NA
EQQU-22-f-85656-1	zebra	2022-07-01 09:30:00	2022	182	-18.927763	34.2826065	NA	NA
EQQU-22-f-85656-1	zebra	2022-07-01 09:00:00	2022	182	-18.9266076	34.2830582	NA	NA
EQQU-22-f-85656-1	zebra	2022-07-01 08:30:00	2022	182	-18.9266774	34.28413	NA	NA
EQQU-22-f-85656-1	zebra	2022-07-01 08:00:00	2022	182	-18.9292674	34.2838048	NA	NA
EQQU-22-f-85656-1	zebra	2022-07-01 07:30:00	2022	182	-18.929236	34.2838183	NA	NA
EQQU-22-f-85656-1	zebra	2022-07-01 07:00:00	2022	182	-18.9289805	34.2838219	NA	NA
EQQU-22-f-85656-1	zebra	2022-07-01 06:30:00	2022	182	-18.9304026	34.2840586	NA	NA
EQQU-22-f-85656-1	zebra	2022-07-01 06:00:00	2022	182	-18.9370151	34.2833158	NA	NA
EQQU-22-f-85656-1	zebra	2022-07-01 05:30:00	2022	182	-18.9376925	34.2838395	NA	NA
EQQU-22-f-85656-1	zebra	2022-07-01 05:00:00	2022	182	-18.9376627	34.2837686	NA	NA
EQQU-22-f-85656-1	zebra	2022-07-01 04:30:00	2022	182	-18.9410756	34.2843732	NA	NA
EQQU-22-f-85656-1	zebra	2022-07-01 04:00:00	2022	182	-18.941109	34.2846129	NA	NA
EQQU-22-f-85656-1	zebra	2022-07-01 03:30:00	2022	182	-18.9412426	34.2845975	NA	NA
EQQU-22-f-85656-1	zebra	2022-07-01 03:00:00	2022	182	-18.9412569	34.2845529	NA	NA
EQQU-22-f-85656-1	zebra	2022-07-01 02:30:00	2022	182	-18.9410786	34.284713	NA	NA
EQQU-22-f-85656-1	zebra	2022-07-01 02:00:00	2022	182	-18.94175	34.2841967	NA	NA
EQQU-22-f-85656-1	zebra	2022-07-01 01:30:00	2022	182	-18.94222	34.2841721	NA	NA
EQQU-22-f-85656-1	zebra	2022-07-01 01:00:00	2022	182	-18.942145	34.2842035	NA	NA
EQQU-22-f-85656-1	zebra	2022-07-01 00:30:00	2022	182	-18.9418433	34.2842944	NA	NA
EQQU-22-f-85656-1	zebra	2022-06-30 23:30:00	2022	181	-18.9419944	34.2846136	NA	NA
EQQU-22-f-85656-1	zebra	2022-06-30 23:00:00	2022	181	-18.9419326	34.2846132	NA	NA
EQQU-22-f-85656-1	zebra	2022-06-30 22:30:00	2022	181	-18.9417074	34.2844121	NA	NA
EQQU-22-f-85656-1	zebra	2022-06-30 22:00:00	2022	181	-18.9417318	34.2844281	NA	NA
EQQU-22-f-85656-1	zebra	2022-06-30 21:30:00	2022	181	-18.9417244	34.2844463	NA	NA
EQQU-22-f-85656-1	zebra	2022-06-30 21:00:00	2022	181	-18.9410986	34.2839308	NA	NA
EQQU-22-f-85656-1	zebra	2022-06-30 20:30:00	2022	181	-18.941222	34.2831306	NA	NA
EQQU-22-f-85656-1	zebra	2022-06-30 20:00:00	2022	181	-18.9411879	34.2831274	NA	NA
EQQU-22-f-85656-1	zebra	2022-06-30 19:30:00	2022	181	-18.9411831	34.2830889	NA	NA
EQQU-22-f-85656-1	zebra	2022-06-30 19:00:00	2022	181	-18.9417652	34.283009	NA	NA
EQQU-22-f-85656-1	zebra	2022-06-30 18:30:00	2022	181	-18.9420831	34.2829734	NA	NA
EQQU-22-f-85656-1	zebra	2022-06-30 18:00:00	2022	181	-18.9422231	34.2830686	NA	NA
EQQU-22-f-85656-1	zebra	2022-06-30 17:30:00	2022	181	-18.9429626	34.2827658	NA	NA
EQQU-22-f-85656-1	zebra	2022-06-30 17:00:00	2022	181	-18.9427972	34.2824571	NA	NA
EQQU-22-f-85656-1	zebra	2022-06-30 16:30:00	2022	181	-18.9435529	34.2822863	NA	NA
EQQU-22-f-85656-1	zebra	2022-06-30 16:00:00	2022	181	-18.9492238	34.2810606	NA	NA
EQQU-22-f-85656-1	zebra	2022-06-30 15:30:00	2022	181	-18.9486156	34.2803706	NA	NA
EQQU-22-f-85656-1	zebra	2022-06-30 15:00:00	2022	181	-18.9489532	34.2797726	NA	NA
EQQU-22-f-85656-1	zebra	2022-06-30 14:30:00	2022	181	-18.9488852	34.2794139	NA	NA
EQQU-22-f-85656-1	zebra	2022-06-30 14:00:00	2022	181	-18.9489058	34.2795826	NA	NA
EQQU-22-f-85656-1	zebra	2022-06-30 13:30:00	2022	181	-18.9432462	34.2787931	NA	NA
EQQU-22-f-85656-1	zebra	2022-06-30 13:00:00	2022	181	-18.9432404	34.2790936	NA	NA
EQQU-22-f-85656-1	zebra	2022-06-30 12:30:00	2022	181	-18.944411	34.2781783	NA	NA
EQQU-22-f-85656-1	zebra	2022-06-30 12:00:00	2022	181	-18.9445089	34.2773439	NA	NA
EQQU-22-f-85656-1	zebra	2022-06-30 11:30:00	2022	181	-18.9446638	34.2772544	NA	NA
EQQU-22-f-85656-1	zebra	2022-06-30 11:00:00	2022	181	-18.9454484	34.2746347	NA	NA
EQQU-22-f-85656-1	zebra	2022-06-30 10:30:00	2022	181	-18.9455002	34.274982	NA	NA
EQQU-22-f-85656-1	zebra	2022-06-30 10:00:00	2022	181	-18.9454281	34.2747367	NA	NA
EQQU-22-f-85656-1	zebra	2022-06-30 09:30:00	2022	181	-18.9456881	34.2743536	NA	NA
EQQU-22-f-85656-1	zebra	2022-06-30 09:00:00	2022	181	-18.9462602	34.2746165	NA	NA
EQQU-22-f-85656-1	zebra	2022-06-30 08:30:00	2022	181	-18.9465973	34.2750621	NA	NA
EQQU-22-f-85656-1	zebra	2022-06-30 08:00:00	2022	181	-18.9452636	34.2781223	NA	NA
EQQU-22-f-85656-1	zebra	2022-06-30 07:30:00	2022	181	-18.9439142	34.2774231	NA	NA
EQQU-22-f-85656-1	zebra	2022-06-30 07:00:00	2022	181	-18.9491827	34.2782312	NA	NA
EQQU-22-f-85656-1	zebra	2022-06-30 06:30:00	2022	181	-18.952472	34.277827	NA	NA
EQQU-22-f-85656-1	zebra	2022-06-30 06:00:00	2022	181	-18.9466307	34.2804231	NA	NA
EQQU-22-f-85656-1	zebra	2022-06-30 05:30:00	2022	181	-18.9439745	34.2794473	NA	NA
EQQU-22-f-85656-1	zebra	2022-06-30 05:00:00	2022	181	-18.9440938	34.2795564	NA	NA
EQQU-22-f-85656-1	zebra	2022-06-30 04:30:00	2022	181	-18.9438304	34.2797215	NA	NA
EQQU-22-f-85656-1	zebra	2022-06-30 04:00:00	2022	181	-18.9437007	34.2796951	NA	NA
EQQU-22-f-85656-1	zebra	2022-06-30 03:30:00	2022	181	-18.9435991	34.2799205	NA	NA
EQQU-22-f-85656-1	zebra	2022-06-30 03:00:00	2022	181	-18.9413343	34.2790698	NA	NA
EQQU-22-f-85656-1	zebra	2022-06-30 02:30:00	2022	181	-18.9417869	34.2796567	NA	NA
EQQU-22-f-85656-1	zebra	2022-06-30 02:00:00	2022	181	-18.9416086	34.2796781	NA	NA
EQQU-22-f-85656-1	zebra	2022-06-30 01:30:00	2022	181	-18.9415407	34.2797908	NA	NA
EQQU-22-f-85656-1	zebra	2022-06-30 01:00:00	2022	181	-18.941574	34.2798118	NA	NA
EQQU-22-f-85656-1	zebra	2022-06-30 00:30:00	2022	181	-18.9415639	34.2797886	NA	NA
EQQU-22-f-85656-1	zebra	2022-06-29 23:30:00	2022	180	-18.9415624	34.2797558	NA	NA
EQQU-22-f-85656-1	zebra	2022-06-29 23:00:00	2022	180	-18.9415104	34.2796007	NA	NA
EQQU-22-f-85656-1	zebra	2022-06-29 22:30:00	2022	180	-18.9412434	34.2788388	NA	NA
EQQU-22-f-85656-1	zebra	2022-06-29 22:00:00	2022	180	-18.9412873	34.2788602	NA	NA
EQQU-22-f-85656-1	zebra	2022-06-29 21:30:00	2022	180	-18.9412617	34.278857	NA	NA
EQQU-22-f-85656-1	zebra	2022-06-29 21:00:00	2022	180	-18.9412091	34.2790149	NA	NA
EQQU-22-f-85656-1	zebra	2022-06-29 20:30:00	2022	180	-18.9408687	34.2793594	NA	NA
EQQU-22-f-85656-1	zebra	2022-06-29 20:00:00	2022	180	-18.9409173	34.2794257	NA	NA
EQQU-22-f-85656-1	zebra	2022-06-29 19:30:00	2022	180	-18.9408408	34.2796771	NA	NA
EQQU-22-f-85656-1	zebra	2022-06-29 19:00:00	2022	180	-18.940616	34.2802426	NA	NA
EQQU-22-f-85656-1	zebra	2022-06-29 18:30:00	2022	180	-18.9408356	34.2815729	NA	NA
EQQU-22-f-85656-1	zebra	2022-06-29 18:00:00	2022	180	-18.9410042	34.2819034	NA	NA
EQQU-22-f-85656-1	zebra	2022-06-29 17:30:00	2022	180	-18.9409334	34.281898	NA	NA
EQQU-22-f-85656-1	zebra	2022-06-29 17:00:00	2022	180	-18.9405293	34.2813008	NA	NA
EQQU-22-f-85656-1	zebra	2022-06-29 16:30:00	2022	180	-18.9405201	34.2803531	NA	NA
EQQU-22-f-85656-1	zebra	2022-06-29 16:00:00	2022	180	-18.9403997	34.2781692	NA	NA
EQQU-22-f-85656-1	zebra	2022-06-29 15:30:00	2022	180	-18.9405643	34.278468	NA	NA
EQQU-22-f-85656-1	zebra	2022-06-29 15:00:00	2022	180	-18.9408462	34.2774632	NA	NA
EQQU-22-f-85656-1	zebra	2022-06-29 14:30:00	2022	180	-18.9420064	34.2790819	NA	NA
EQQU-22-f-85656-1	zebra	2022-06-29 14:00:00	2022	180	-18.94253	34.2795993	NA	NA
EQQU-22-f-85656-1	zebra	2022-06-29 13:30:00	2022	180	-18.9421405	34.2788826	NA	NA
EQQU-22-f-85656-1	zebra	2022-06-29 13:00:00	2022	180	-18.9416381	34.2787265	NA	NA
EQQU-22-f-85656-1	zebra	2022-06-29 12:30:00	2022	180	-18.9416373	34.2788456	NA	NA
EQQU-22-f-85656-1	zebra	2022-06-29 12:00:00	2022	180	-18.9415777	34.2790117	NA	NA
EQQU-22-f-85656-1	zebra	2022-06-29 11:30:00	2022	180	-18.9419576	34.2786861	NA	NA
EQQU-22-f-85656-1	zebra	2022-06-29 11:00:00	2022	180	-18.9418685	34.2784344	NA	NA
EQQU-22-f-85656-1	zebra	2022-06-29 10:30:00	2022	180	-18.9424482	34.2783214	NA	NA
EQQU-22-f-85656-1	zebra	2022-06-29 10:00:00	2022	180	-18.9428818	34.2777173	NA	NA
EQQU-22-f-85656-1	zebra	2022-06-29 09:30:00	2022	180	-18.9427809	34.2774567	NA	NA
EQQU-22-f-85656-1	zebra	2022-06-29 09:00:00	2022	180	-18.9428784	34.2772585	NA	NA
EQQU-22-f-85656-1	zebra	2022-06-29 08:30:00	2022	180	-18.9431942	34.2772535	NA	NA
EQQU-22-f-85656-1	zebra	2022-06-29 08:00:00	2022	180	-18.9434887	34.277267	NA	NA
EQQU-22-f-85656-1	zebra	2022-06-29 07:30:00	2022	180	-18.9435172	34.277385	NA	NA
EQQU-22-f-85656-1	zebra	2022-06-29 07:00:00	2022	180	-18.9434046	34.277861	NA	NA
EQQU-22-f-85656-1	zebra	2022-06-29 06:30:00	2022	180	-18.9432865	34.2786768	NA	NA
EQQU-22-f-85656-1	zebra	2022-06-29 06:00:00	2022	180	-18.9420053	34.2796706	NA	NA
EQQU-22-f-85656-1	zebra	2022-06-29 05:30:00	2022	180	-18.9416918	34.2793451	NA	NA
EQQU-22-f-85656-1	zebra	2022-06-29 05:00:00	2022	180	-18.9416991	34.2793611	NA	NA
EQQU-22-f-85656-1	zebra	2022-06-29 04:30:00	2022	180	-18.9416588	34.2793633	NA	NA
EQQU-22-f-85656-1	zebra	2022-06-29 04:00:00	2022	180	-18.9417381	34.2795169	NA	NA
EQQU-22-f-85656-1	zebra	2022-06-29 03:30:00	2022	180	-18.9434738	34.2796438	NA	NA
EQQU-22-f-85656-1	zebra	2022-06-29 03:00:00	2022	180	-18.9433287	34.2796128	NA	NA
EQQU-22-f-85656-1	zebra	2022-06-29 02:30:00	2022	180	-18.9434029	34.2796727	NA	NA
EQQU-22-f-85656-1	zebra	2022-06-29 02:00:00	2022	180	-18.9433606	34.2796809	NA	NA
EQQU-22-f-85656-1	zebra	2022-06-29 01:30:00	2022	180	-18.9433111	34.2795001	NA	NA
EQQU-22-f-85656-1	zebra	2022-06-29 01:00:00	2022	180	-18.9435188	34.279437	NA	NA
EQQU-22-f-85656-1	zebra	2022-06-29 00:30:00	2022	180	-18.943977	34.2799304	NA	NA
EQQU-22-f-85656-1	zebra	2022-06-28 23:30:00	2022	179	-18.9437772	34.280726	NA	NA
EQQU-22-f-85656-1	zebra	2022-06-28 23:00:00	2022	179	-18.943692	34.2807748	NA	NA
EQQU-22-f-85656-1	zebra	2022-06-28 22:30:00	2022	179	-18.9423647	34.2811678	NA	NA
EQQU-22-f-85656-1	zebra	2022-06-28 22:00:00	2022	179	-18.9425475	34.2811211	NA	NA
EQQU-22-f-85656-1	zebra	2022-06-28 21:30:00	2022	179	-18.9426321	34.2813949	NA	NA
EQQU-22-f-85656-1	zebra	2022-06-28 21:00:00	2022	179	-18.9424249	34.2815397	NA	NA
EQQU-22-f-85656-1	zebra	2022-06-28 20:30:00	2022	179	-18.9422568	34.2813282	NA	NA
EQQU-22-f-85656-1	zebra	2022-06-28 20:00:00	2022	179	-18.9423261	34.281273	NA	NA
EQQU-22-f-85656-1	zebra	2022-06-28 19:30:00	2022	179	-18.9422372	34.2814648	NA	NA
EQQU-22-f-85656-1	zebra	2022-06-28 19:00:00	2022	179	-18.9421807	34.2815814	NA	NA
EQQU-22-f-85656-1	zebra	2022-06-28 18:30:00	2022	179	-18.9422644	34.2814912	NA	NA
EQQU-22-f-85656-1	zebra	2022-06-28 18:00:00	2022	179	-18.9424902	34.2818848	NA	NA
EQQU-22-f-85656-1	zebra	2022-06-28 17:30:00	2022	179	-18.9431632	34.2823654	NA	NA
EQQU-22-f-85656-1	zebra	2022-06-28 17:00:00	2022	179	-18.9440465	34.2804574	NA	NA
EQQU-22-f-85656-1	zebra	2022-06-28 16:30:00	2022	179	-18.9437214	34.2797187	NA	NA
EQQU-22-f-85656-1	zebra	2022-06-28 16:00:00	2022	179	-18.943446	34.27957	NA	NA
EQQU-22-f-85656-1	zebra	2022-06-28 15:30:00	2022	179	-18.9437841	34.2787945	NA	NA
EQQU-22-f-85656-1	zebra	2022-06-28 15:00:00	2022	179	-18.9439694	34.2782379	NA	NA
EQQU-22-f-85656-1	zebra	2022-06-28 14:30:00	2022	179	-18.9438763	34.2781922	NA	NA
EQQU-22-f-85656-1	zebra	2022-06-28 14:00:00	2022	179	-18.9457928	34.2778038	NA	NA
EQQU-22-f-85656-1	zebra	2022-06-28 13:30:00	2022	179	-18.9476948	34.2786131	NA	NA
EQQU-22-f-85656-1	zebra	2022-06-28 13:00:00	2022	179	-18.9482909	34.2787086	NA	NA
EQQU-22-f-85656-1	zebra	2022-06-28 12:30:00	2022	179	-18.9481854	34.2787572	NA	NA
EQQU-22-f-85656-1	zebra	2022-06-28 12:00:00	2022	179	-18.9482056	34.2788067	NA	NA
EQQU-22-f-85656-1	zebra	2022-06-28 11:30:00	2022	179	-18.9481836	34.2788239	NA	NA
EQQU-22-f-85656-1	zebra	2022-06-28 11:00:00	2022	179	-18.9482868	34.2788499	NA	NA
EQQU-22-f-85656-1	zebra	2022-06-28 10:30:00	2022	179	-18.9485773	34.2790046	NA	NA
EQQU-22-f-85656-1	zebra	2022-06-28 10:00:00	2022	179	-18.9492926	34.2788637	NA	NA
EQQU-22-f-85656-1	zebra	2022-06-28 09:30:00	2022	179	-18.9496085	34.2781834	NA	NA
EQQU-22-f-85656-1	zebra	2022-06-28 09:00:00	2022	179	-18.9498618	34.2780996	NA	NA
EQQU-22-f-85656-1	zebra	2022-06-28 08:30:00	2022	179	-18.9499283	34.2781791	NA	NA
EQQU-22-f-85656-1	zebra	2022-06-28 08:00:00	2022	179	-18.9494534	34.2789514	NA	NA
EQQU-22-f-85656-1	zebra	2022-06-28 07:30:00	2022	179	-18.9479479	34.279865	NA	NA
EQQU-22-f-85656-1	zebra	2022-06-28 07:00:00	2022	179	-18.9480637	34.2803015	NA	NA
EQQU-22-f-85656-1	zebra	2022-06-28 06:30:00	2022	179	-18.9484604	34.2805628	NA	NA
EQQU-22-f-85656-1	zebra	2022-06-28 06:00:00	2022	179	-18.9433409	34.2774346	NA	NA
EQQU-22-f-85656-1	zebra	2022-06-28 05:30:00	2022	179	-18.9430846	34.277425	NA	NA
EQQU-22-f-85656-1	zebra	2022-06-28 05:00:00	2022	179	-18.9429579	34.2774513	NA	NA
EQQU-22-f-85656-1	zebra	2022-06-28 04:30:00	2022	179	-18.9431072	34.2784943	NA	NA
EQQU-22-f-85656-1	zebra	2022-06-28 04:00:00	2022	179	-18.9432092	34.2789182	NA	NA
EQQU-22-f-85656-1	zebra	2022-06-28 03:30:00	2022	179	-18.9433424	34.2789992	NA	NA
EQQU-22-f-85656-1	zebra	2022-06-28 03:00:00	2022	179	-18.9434096	34.2793575	NA	NA
EQQU-22-f-85656-1	zebra	2022-06-28 02:30:00	2022	179	-18.9438687	34.2805915	NA	NA
EQQU-22-f-85656-1	zebra	2022-06-28 02:00:00	2022	179	-18.9437765	34.280543	NA	NA
EQQU-22-f-85656-1	zebra	2022-06-28 01:30:00	2022	179	-18.9438525	34.2805705	NA	NA
EQQU-22-f-85656-1	zebra	2022-06-28 01:00:00	2022	179	-18.943317	34.2804603	NA	NA
EQQU-22-f-85656-1	zebra	2022-06-28 00:30:00	2022	179	-18.9422617	34.2805431	NA	NA
EQQU-22-f-85656-1	zebra	2022-06-27 23:30:00	2022	178	-18.9421345	34.2806297	NA	NA
EQQU-22-f-85656-1	zebra	2022-06-27 23:00:00	2022	178	-18.9422504	34.281146	NA	NA
EQQU-22-f-85656-1	zebra	2022-06-27 22:30:00	2022	178	-18.9424391	34.2813075	NA	NA
EQQU-22-f-85656-1	zebra	2022-06-27 22:00:00	2022	178	-18.9423747	34.2813671	NA	NA
EQQU-22-f-85656-1	zebra	2022-06-27 21:30:00	2022	178	-18.9425286	34.2809199	NA	NA
EQQU-22-f-85656-1	zebra	2022-06-27 21:00:00	2022	178	-18.9423128	34.2807224	NA	NA
EQQU-22-f-85656-1	zebra	2022-06-27 20:30:00	2022	178	-18.9420755	34.2808925	NA	NA
EQQU-22-f-85656-1	zebra	2022-06-27 20:00:00	2022	178	-18.9420331	34.2810426	NA	NA
EQQU-22-f-85656-1	zebra	2022-06-27 19:30:00	2022	178	-18.941515	34.2811967	NA	NA
EQQU-22-f-85656-1	zebra	2022-06-27 19:00:00	2022	178	-18.9415952	34.2818317	NA	NA
EQQU-22-f-85656-1	zebra	2022-06-27 18:30:00	2022	178	-18.9419455	34.2815821	NA	NA
EQQU-22-f-85656-1	zebra	2022-06-27 18:00:00	2022	178	-18.942742	34.2818887	NA	NA
EQQU-22-f-85656-1	zebra	2022-06-27 17:30:00	2022	178	-18.9433914	34.2828999	NA	NA
EQQU-22-f-85656-1	zebra	2022-06-27 17:00:00	2022	178	-18.943592	34.2826574	NA	NA
EQQU-22-f-85656-1	zebra	2022-06-27 16:30:00	2022	178	-18.9435308	34.2823098	NA	NA
EQQU-22-f-85656-1	zebra	2022-06-27 16:00:00	2022	178	-18.9469428	34.2806944	NA	NA
EQQU-22-f-85656-1	zebra	2022-06-27 15:30:00	2022	178	-18.9471527	34.2801931	NA	NA
EQQU-22-f-85656-1	zebra	2022-06-27 15:00:00	2022	178	-18.9490437	34.2798536	NA	NA
EQQU-22-f-85656-1	zebra	2022-06-27 14:30:00	2022	178	-18.9490136	34.2798511	NA	NA
EQQU-22-f-85656-1	zebra	2022-06-27 14:00:00	2022	178	-18.9486567	34.2800148	NA	NA
EQQU-22-f-85656-1	zebra	2022-06-27 13:30:00	2022	178	-18.9490225	34.2794677	NA	NA
EQQU-22-f-85656-1	zebra	2022-06-27 13:00:00	2022	178	-18.9488709	34.2796739	NA	NA
EQQU-22-f-85656-1	zebra	2022-06-27 12:30:00	2022	178	-18.9489283	34.2796685	NA	NA
EQQU-22-f-85656-1	zebra	2022-06-27 12:00:00	2022	178	-18.9490621	34.2798375	NA	NA
EQQU-22-f-85656-1	zebra	2022-06-27 11:30:00	2022	178	-18.9489333	34.2797527	NA	NA
EQQU-22-f-85656-1	zebra	2022-06-27 11:00:00	2022	178	-18.9490063	34.2798318	NA	NA
EQQU-22-f-85656-1	zebra	2022-06-27 10:30:00	2022	178	-18.9488104	34.2797652	NA	NA
EQQU-22-f-85656-1	zebra	2022-06-27 10:00:00	2022	178	-18.9487957	34.2799156	NA	NA
EQQU-22-f-85656-1	zebra	2022-06-27 09:30:00	2022	178	-18.9484843	34.2803425	NA	NA
EQQU-22-f-85656-1	zebra	2022-06-27 09:00:00	2022	178	-18.9458202	34.2759547	NA	NA
EQQU-22-f-85656-1	zebra	2022-06-27 08:30:00	2022	178	-18.9449562	34.2733176	NA	NA
EQQU-22-f-85656-1	zebra	2022-06-27 08:00:00	2022	178	-18.9438655	34.2740362	NA	NA
EQQU-22-f-85656-1	zebra	2022-06-27 07:30:00	2022	178	-18.9436278	34.2740593	NA	NA
EQQU-22-f-85656-1	zebra	2022-06-27 07:00:00	2022	178	-18.9426786	34.2736633	NA	NA
EQQU-22-f-85656-1	zebra	2022-06-27 06:30:00	2022	178	-18.9433151	34.2756649	NA	NA
EQQU-22-f-85656-1	zebra	2022-06-27 06:00:00	2022	178	-18.9434363	34.2776093	NA	NA
EQQU-22-f-85656-1	zebra	2022-06-27 05:30:00	2022	178	-18.9432107	34.2795985	NA	NA
EQQU-22-f-85656-1	zebra	2022-06-27 05:00:00	2022	178	-18.9425987	34.2800022	NA	NA
EQQU-22-f-85656-1	zebra	2022-06-27 04:30:00	2022	178	-18.9422246	34.2809339	NA	NA
EQQU-22-f-85656-1	zebra	2022-06-27 04:00:00	2022	178	-18.9422443	34.2808986	NA	NA
EQQU-22-f-85656-1	zebra	2022-06-27 03:30:00	2022	178	-18.9421747	34.2810501	NA	NA
EQQU-22-f-85656-1	zebra	2022-06-27 03:00:00	2022	178	-18.9423373	34.2810679	NA	NA
EQQU-22-f-85656-1	zebra	2022-06-27 02:30:00	2022	178	-18.9422802	34.2810048	NA	NA
EQQU-22-f-85656-1	zebra	2022-06-27 02:00:00	2022	178	-18.9423474	34.2808383	NA	NA
EQQU-22-f-85656-1	zebra	2022-06-27 01:30:00	2022	178	-18.9423125	34.2808251	NA	NA
EQQU-22-f-85656-1	zebra	2022-06-27 01:00:00	2022	178	-18.9421213	34.2809485	NA	NA
EQQU-22-f-85656-1	zebra	2022-06-27 00:30:00	2022	178	-18.942119	34.2811371	NA	NA
EQQU-22-f-85656-1	zebra	2022-06-26 23:30:00	2022	177	-18.9413868	34.2814805	NA	NA
EQQU-22-f-85656-1	zebra	2022-06-26 23:00:00	2022	177	-18.9410917	34.2815058	NA	NA
EQQU-22-f-85656-1	zebra	2022-06-26 22:30:00	2022	177	-18.9409753	34.2814103	NA	NA
EQQU-22-f-85656-1	zebra	2022-06-26 22:00:00	2022	177	-18.9407963	34.281523	NA	NA
EQQU-22-f-85656-1	zebra	2022-06-26 21:30:00	2022	177	-18.9408745	34.2813618	NA	NA
EQQU-22-f-85656-1	zebra	2022-06-26 21:00:00	2022	177	-18.9409462	34.2813493	NA	NA
EQQU-22-f-85656-1	zebra	2022-06-26 20:30:00	2022	177	-18.9409547	34.2813493	NA	NA
EQQU-22-f-85656-1	zebra	2022-06-26 20:00:00	2022	177	-18.9409989	34.2811261	NA	NA
EQQU-22-f-85656-1	zebra	2022-06-26 19:30:00	2022	177	-18.9415122	34.281581	NA	NA
EQQU-22-f-85656-1	zebra	2022-06-26 19:00:00	2022	177	-18.9422009	34.2815019	NA	NA
EQQU-22-f-85656-1	zebra	2022-06-26 18:30:00	2022	177	-18.9422009	34.2815019	NA	NA
EQQU-22-f-85656-1	zebra	2022-06-26 18:00:00	2022	177	-18.9421002	34.2813115	NA	NA
EQQU-22-f-85656-1	zebra	2022-06-26 17:30:00	2022	177	-18.9420357	34.2801102	NA	NA
EQQU-22-f-85656-1	zebra	2022-06-26 17:00:00	2022	177	-18.9425004	34.2790523	NA	NA
EQQU-22-f-85656-1	zebra	2022-06-26 16:30:00	2022	177	-18.9436227	34.2776171	NA	NA
EQQU-22-f-85656-1	zebra	2022-06-26 16:00:00	2022	177	-18.9441326	34.2775789	NA	NA
EQQU-22-f-85656-1	zebra	2022-06-26 15:30:00	2022	177	-18.9448676	34.2776374	NA	NA
EQQU-22-f-85656-1	zebra	2022-06-26 15:00:00	2022	177	-18.9462719	34.276057	NA	NA
EQQU-22-f-85656-1	zebra	2022-06-26 14:30:00	2022	177	-18.9462877	34.2760698	NA	NA
EQQU-22-f-85656-1	zebra	2022-06-26 14:00:00	2022	177	-18.9464404	34.2759129	NA	NA
EQQU-22-f-85656-1	zebra	2022-06-26 13:30:00	2022	177	-18.9464957	34.2760523	NA	NA
EQQU-22-f-85656-1	zebra	2022-06-26 13:00:00	2022	177	-18.9465451	34.275879	NA	NA
EQQU-22-f-85656-1	zebra	2022-06-26 12:30:00	2022	177	-18.9464843	34.2750276	NA	NA
EQQU-22-f-85656-1	zebra	2022-06-26 12:00:00	2022	177	-18.9464359	34.2752565	NA	NA
EQQU-22-f-85656-1	zebra	2022-06-26 11:30:00	2022	177	-18.946401	34.2752465	NA	NA
EQQU-22-f-85656-1	zebra	2022-06-26 11:00:00	2022	177	-18.9458305	34.2732052	NA	NA
EQQU-22-f-85656-1	zebra	2022-06-26 10:30:00	2022	177	-18.9453047	34.2728326	NA	NA
EQQU-22-f-85656-1	zebra	2022-06-26 10:00:00	2022	177	-18.9455862	34.2718196	NA	NA
EQQU-22-f-85656-1	zebra	2022-06-26 09:30:00	2022	177	-18.9454596	34.273539	NA	NA
EQQU-22-f-85656-1	zebra	2022-06-26 09:00:00	2022	177	-18.9414612	34.2754783	NA	NA
EQQU-22-f-85656-1	zebra	2022-06-26 08:30:00	2022	177	-18.9440788	34.2774937	NA	NA
EQQU-22-f-85656-1	zebra	2022-06-26 08:00:00	2022	177	-18.9464496	34.2776191	NA	NA
EQQU-22-f-85656-1	zebra	2022-06-26 07:30:00	2022	177	-18.9466528	34.2799026	NA	NA
EQQU-22-f-85656-1	zebra	2022-06-26 07:00:00	2022	177	-18.9499317	34.2783756	NA	NA
EQQU-22-f-85656-1	zebra	2022-06-26 06:30:00	2022	177	-18.9559278	34.2720659	NA	NA
EQQU-22-f-85656-1	zebra	2022-06-26 06:00:00	2022	177	-18.9548007	34.271311	NA	NA
EQQU-22-f-85656-1	zebra	2022-06-26 05:30:00	2022	177	-18.9531072	34.272117	NA	NA
EQQU-22-f-85656-1	zebra	2022-06-26 05:00:00	2022	177	-18.9531628	34.2721688	NA	NA
EQQU-22-f-85656-1	zebra	2022-06-26 04:30:00	2022	177	-18.9530124	34.2722458	NA	NA
EQQU-22-f-85656-1	zebra	2022-06-26 04:00:00	2022	177	-18.9532664	34.2726105	NA	NA
EQQU-22-f-85656-1	zebra	2022-06-26 03:30:00	2022	177	-18.9535169	34.27264	NA	NA
EQQU-22-f-85656-1	zebra	2022-06-26 03:00:00	2022	177	-18.9532399	34.2726316	NA	NA
EQQU-22-f-85656-1	zebra	2022-06-26 02:30:00	2022	177	-18.9532602	34.2726469	NA	NA
EQQU-22-f-85656-1	zebra	2022-06-26 02:00:00	2022	177	-18.9533945	34.2726105	NA	NA
EQQU-22-f-85656-1	zebra	2022-06-26 01:30:00	2022	177	-18.9541969	34.2717129	NA	NA
EQQU-22-f-85656-1	zebra	2022-06-26 01:00:00	2022	177	-18.9523964	34.2738083	NA	NA
EQQU-22-f-85656-1	zebra	2022-06-26 00:30:00	2022	177	-18.9527123	34.2746416	NA	NA
EQQU-22-f-85656-1	zebra	2022-06-25 23:30:00	2022	176	-18.9530859	34.275256	NA	NA
EQQU-22-f-85656-1	zebra	2022-06-25 23:00:00	2022	176	-18.9529132	34.2760876	NA	NA
EQQU-22-f-85656-1	zebra	2022-06-25 22:30:00	2022	176	-18.9526516	34.2763557	NA	NA
EQQU-22-f-85656-1	zebra	2022-06-25 22:00:00	2022	176	-18.9526941	34.2764306	NA	NA
EQQU-22-f-85656-1	zebra	2022-06-25 21:30:00	2022	176	-18.9526713	34.2764345	NA	NA
EQQU-22-f-85656-1	zebra	2022-06-25 21:00:00	2022	176	-18.9527284	34.2766428	NA	NA
EQQU-22-f-85656-1	zebra	2022-06-25 20:30:00	2022	176	-18.952611	34.2756679	NA	NA
EQQU-22-f-85656-1	zebra	2022-06-25 20:00:00	2022	176	-18.952543	34.2759599	NA	NA
EQQU-22-f-85656-1	zebra	2022-06-25 19:30:00	2022	176	-18.952438	34.2766149	NA	NA
EQQU-22-f-85656-1	zebra	2022-06-25 19:00:00	2022	176	-18.9522564	34.2772868	NA	NA
EQQU-22-f-85656-1	zebra	2022-06-25 18:30:00	2022	176	-18.9521524	34.2773713	NA	NA
EQQU-22-f-85656-1	zebra	2022-06-25 18:00:00	2022	176	-18.9521288	34.2758141	NA	NA
EQQU-22-f-85656-1	zebra	2022-06-25 17:30:00	2022	176	-18.9522969	34.2747583	NA	NA
EQQU-22-f-85656-1	zebra	2022-06-25 17:00:00	2022	176	-18.9524126	34.2753773	NA	NA
EQQU-22-f-85656-1	zebra	2022-06-25 16:30:00	2022	176	-18.9532488	34.2719858	NA	NA
EQQU-22-f-85656-1	zebra	2022-06-25 16:00:00	2022	176	-18.9545338	34.272609	NA	NA
EQQU-22-f-85656-1	zebra	2022-06-25 15:30:00	2022	176	-18.9547727	34.2727181	NA	NA
EQQU-22-f-85656-1	zebra	2022-06-25 15:00:00	2022	176	-18.956151	34.2722484	NA	NA
EQQU-22-f-85656-1	zebra	2022-06-25 14:30:00	2022	176	-18.9561343	34.2722566	NA	NA
EQQU-22-f-85656-1	zebra	2022-06-25 14:00:00	2022	176	-18.9561296	34.2722116	NA	NA
EQQU-22-f-85656-1	zebra	2022-06-25 13:30:00	2022	176	-18.9558449	34.2705018	NA	NA
EQQU-22-f-85656-1	zebra	2022-06-25 13:00:00	2022	176	-18.9560185	34.2698614	NA	NA
EQQU-22-f-85656-1	zebra	2022-06-25 12:30:00	2022	176	-18.9563549	34.2700378	NA	NA
EQQU-22-f-85656-1	zebra	2022-06-25 12:00:00	2022	176	-18.9565169	34.2698813	NA	NA
EQQU-22-f-85656-1	zebra	2022-06-25 11:30:00	2022	176	-18.9568177	34.2699716	NA	NA
EQQU-22-f-85656-1	zebra	2022-06-25 11:00:00	2022	176	-18.9566479	34.2698981	NA	NA
EQQU-22-f-85656-1	zebra	2022-06-25 10:30:00	2022	176	-18.9566928	34.2698299	NA	NA
EQQU-22-f-85656-1	zebra	2022-06-25 10:00:00	2022	176	-18.9567593	34.2697986	NA	NA
EQQU-22-f-85656-1	zebra	2022-06-25 09:30:00	2022	176	-18.9567663	34.2697626	NA	NA
EQQU-22-f-85656-1	zebra	2022-06-25 09:00:00	2022	176	-18.9600245	34.2655989	NA	NA
EQQU-22-f-85656-1	zebra	2022-06-25 08:30:00	2022	176	-18.9611674	34.2636471	NA	NA
EQQU-22-f-85656-1	zebra	2022-06-25 08:00:00	2022	176	-18.9608746	34.2634528	NA	NA
EQQU-22-f-85656-1	zebra	2022-06-25 07:30:00	2022	176	-18.9644564	34.2610653	NA	NA
EQQU-22-f-85656-1	zebra	2022-06-25 07:00:00	2022	176	-18.9646883	34.263295	NA	NA
EQQU-22-f-85656-1	zebra	2022-06-25 06:30:00	2022	176	-18.9625495	34.26378	NA	NA
EQQU-22-f-85656-1	zebra	2022-06-25 06:00:00	2022	176	-18.960644	34.2653956	NA	NA
EQQU-22-f-85656-1	zebra	2022-06-25 05:30:00	2022	176	-18.960694	34.2652697	NA	NA
EQQU-22-f-85656-1	zebra	2022-06-25 05:00:00	2022	176	-18.9607916	34.2652964	NA	NA
EQQU-22-f-85656-1	zebra	2022-06-25 04:30:00	2022	176	-18.9609731	34.2658024	NA	NA
EQQU-22-f-85656-1	zebra	2022-06-25 04:00:00	2022	176	-18.9614634	34.2656854	NA	NA
EQQU-22-f-85656-1	zebra	2022-06-25 03:30:00	2022	176	-18.9615947	34.265562	NA	NA
EQQU-22-f-85656-1	zebra	2022-06-25 03:00:00	2022	176	-18.9622354	34.2659025	NA	NA
EQQU-22-f-85656-1	zebra	2022-06-25 02:30:00	2022	176	-18.9625147	34.2660797	NA	NA
EQQU-22-f-85656-1	zebra	2022-06-25 02:00:00	2022	176	-18.9625302	34.2660875	NA	NA
EQQU-22-f-85656-1	zebra	2022-06-25 01:30:00	2022	176	-18.9625378	34.2661085	NA	NA
EQQU-22-f-85656-1	zebra	2022-06-25 01:00:00	2022	176	-18.9624491	34.2661242	NA	NA
EQQU-22-f-85656-1	zebra	2022-06-25 00:30:00	2022	176	-18.962083	34.2662095	NA	NA
EQQU-22-f-85656-1	zebra	2022-06-24 23:30:00	2022	175	-18.9621504	34.2662648	NA	NA
EQQU-22-f-85656-1	zebra	2022-06-24 23:00:00	2022	175	-18.9621451	34.2662833	NA	NA
EQQU-22-f-85656-1	zebra	2022-06-24 22:30:00	2022	175	-18.9617935	34.2665426	NA	NA
EQQU-22-f-85656-1	zebra	2022-06-24 22:00:00	2022	175	-18.9617669	34.266456	NA	NA
EQQU-22-f-85656-1	zebra	2022-06-24 21:30:00	2022	175	-18.9618559	34.266391	NA	NA
EQQU-22-f-85656-1	zebra	2022-06-24 21:00:00	2022	175	-18.9620409	34.2664021	NA	NA
EQQU-22-f-85656-1	zebra	2022-06-24 20:30:00	2022	175	-18.9620783	34.2656247	NA	NA
EQQU-22-f-85656-1	zebra	2022-06-24 20:00:00	2022	175	-18.964512	34.2649301	NA	NA
EQQU-22-f-85656-1	zebra	2022-06-24 19:30:00	2022	175	-18.9703063	34.2657189	NA	NA
EQQU-22-f-85656-1	zebra	2022-06-24 19:00:00	2022	175	-18.9705535	34.2656436	NA	NA
EQQU-22-f-85656-1	zebra	2022-06-24 18:30:00	2022	175	-18.9712059	34.2661039	NA	NA
EQQU-22-f-85656-1	zebra	2022-06-24 18:00:00	2022	175	-18.971894	34.2658321	NA	NA
EQQU-22-f-85656-1	zebra	2022-06-24 17:30:00	2022	175	-18.9717261	34.2655211	NA	NA
EQQU-22-f-85656-1	zebra	2022-06-24 17:00:00	2022	175	-18.9698922	34.26503	NA	NA
EQQU-22-f-85656-1	zebra	2022-06-24 16:30:00	2022	175	-18.9673073	34.2630646	NA	NA
EQQU-22-f-85656-1	zebra	2022-06-24 16:00:00	2022	175	-18.9674327	34.2629123	NA	NA
EQQU-22-f-85656-1	zebra	2022-06-24 15:30:00	2022	175	-18.9674812	34.2627505	NA	NA
EQQU-22-f-85656-1	zebra	2022-06-24 15:00:00	2022	175	-18.9667769	34.2632541	NA	NA
EQQU-22-f-85656-1	zebra	2022-06-24 14:30:00	2022	175	-18.9664309	34.2627788	NA	NA
EQQU-22-f-85656-1	zebra	2022-06-24 14:00:00	2022	175	-18.9664979	34.2627277	NA	NA
EQQU-22-f-85656-1	zebra	2022-06-24 13:30:00	2022	175	-18.9672068	34.2606899	NA	NA
EQQU-22-f-85656-1	zebra	2022-06-24 13:00:00	2022	175	-18.9671081	34.2604999	NA	NA
EQQU-22-f-85656-1	zebra	2022-06-24 12:31:00	2022	175	-18.9670181	34.2606735	NA	NA
EQQU-22-f-85656-1	zebra	2022-06-24 12:01:00	2022	175	-18.9670688	34.2604276	NA	NA
EQQU-22-f-85656-1	zebra	2022-06-24 11:30:00	2022	175	-18.9705776	34.2555578	NA	NA
EQQU-22-f-85656-1	zebra	2022-06-24 11:00:00	2022	175	-18.9769877	34.2540312	NA	NA
EQQU-22-f-85656-1	zebra	2022-06-24 10:30:00	2022	175	-18.9766858	34.2532154	NA	NA
EQQU-22-f-85656-1	zebra	2022-06-24 10:00:00	2022	175	-18.9766275	34.2519059	NA	NA
EQQU-22-f-85656-1	zebra	2022-06-24 09:30:00	2022	175	-18.976714	34.2516681	NA	NA
EQQU-22-f-85656-1	zebra	2022-06-24 09:00:00	2022	175	-18.9770714	34.2545663	NA	NA
EQQU-22-f-85656-1	zebra	2022-06-24 08:30:00	2022	175	-18.9701174	34.254237	NA	NA
EQQU-22-f-85656-1	zebra	2022-06-24 08:00:00	2022	175	-18.9690195	34.2555714	NA	NA
EQQU-22-f-85656-1	zebra	2022-06-24 07:30:00	2022	175	-18.9669334	34.2586874	NA	NA
EQQU-22-f-85656-1	zebra	2022-06-24 07:00:00	2022	175	-18.9667295	34.2613709	NA	NA
EQQU-22-f-85656-1	zebra	2022-06-24 06:30:00	2022	175	-18.9701427	34.2645378	NA	NA
EQQU-22-f-85656-1	zebra	2022-06-24 06:00:00	2022	175	-18.9808325	34.2636212	NA	NA
EQQU-22-f-85656-1	zebra	2022-06-24 05:30:00	2022	175	-18.986229	34.2542984	NA	NA
EQQU-22-f-85656-1	zebra	2022-06-24 05:00:00	2022	175	-18.9891207	34.2519714	NA	NA
EQQU-22-f-85656-1	zebra	2022-06-24 04:30:00	2022	175	-18.9891268	34.2518583	NA	NA
EQQU-22-f-85656-1	zebra	2022-06-24 04:00:00	2022	175	-18.9888944	34.251607	NA	NA
EQQU-22-f-85656-1	zebra	2022-06-24 03:30:00	2022	175	-18.9889301	34.2512855	NA	NA
EQQU-22-f-85656-1	zebra	2022-06-24 03:00:00	2022	175	-18.9886421	34.2521755	NA	NA
EQQU-22-f-85656-1	zebra	2022-06-24 02:30:00	2022	175	-18.9897365	34.2528555	NA	NA
EQQU-22-f-85656-1	zebra	2022-06-24 02:00:00	2022	175	-18.9897467	34.2527088	NA	NA
EQQU-22-f-85656-1	zebra	2022-06-24 01:30:00	2022	175	-18.9898261	34.2527142	NA	NA
EQQU-22-f-85656-1	zebra	2022-06-24 01:00:00	2022	175	-18.9897666	34.2527192	NA	NA
EQQU-22-f-85656-1	zebra	2022-06-24 00:30:00	2022	175	-18.989803	34.2526853	NA	NA
EQQU-22-f-85656-1	zebra	2022-06-23 23:30:00	2022	174	-18.989399	34.2519884	NA	NA
EQQU-22-f-85656-1	zebra	2022-06-23 23:00:00	2022	174	-18.9892849	34.2518982	NA	NA
EQQU-22-f-85656-1	zebra	2022-06-23 22:30:00	2022	174	-18.9901178	34.2529573	NA	NA
EQQU-22-f-85656-1	zebra	2022-06-23 22:00:00	2022	174	-18.9919378	34.249715	NA	NA
EQQU-22-f-85656-1	zebra	2022-06-23 21:30:00	2022	174	-18.9904028	34.2495174	NA	NA
EQQU-22-f-85656-1	zebra	2022-06-23 21:00:00	2022	174	-18.9897262	34.2496608	NA	NA
EQQU-22-f-85656-1	zebra	2022-06-23 20:30:00	2022	174	-18.9897046	34.2496894	NA	NA
EQQU-22-f-85656-1	zebra	2022-06-23 20:00:00	2022	174	-18.9896792	34.2497318	NA	NA
EQQU-22-f-85656-1	zebra	2022-06-23 19:30:00	2022	174	-18.9897315	34.2499262	NA	NA
EQQU-22-f-85656-1	zebra	2022-06-23 19:00:00	2022	174	-18.9895689	34.2497793	NA	NA
EQQU-22-f-85656-1	zebra	2022-06-23 18:30:00	2022	174	-18.9891867	34.2518273	NA	NA
EQQU-22-f-85656-1	zebra	2022-06-23 18:00:00	2022	174	-18.9890726	34.2517777	NA	NA
EQQU-22-f-85656-1	zebra	2022-06-23 17:30:00	2022	174	-18.9891853	34.2517666	NA	NA
EQQU-22-f-85656-1	zebra	2022-06-23 17:00:00	2022	174	-18.9879385	34.2485393	NA	NA
EQQU-22-f-85656-1	zebra	2022-06-23 16:30:00	2022	174	-18.9880617	34.2451436	NA	NA
EQQU-22-f-85656-1	zebra	2022-06-23 16:00:00	2022	174	-18.9879414	34.245235	NA	NA
EQQU-22-f-85656-1	zebra	2022-06-23 15:30:00	2022	174	-18.9888741	34.2431173	NA	NA
EQQU-22-f-85656-1	zebra	2022-06-23 15:00:00	2022	174	-18.9891568	34.2426951	NA	NA
EQQU-22-f-85656-1	zebra	2022-06-23 14:30:00	2022	174	-18.9886907	34.2426876	NA	NA
EQQU-22-f-85656-1	zebra	2022-06-23 14:00:00	2022	174	-18.9885234	34.2420261	NA	NA
EQQU-22-f-85656-1	zebra	2022-06-23 13:30:00	2022	174	-18.9885004	34.2422532	NA	NA
EQQU-22-f-85656-1	zebra	2022-06-23 13:00:00	2022	174	-18.9881997	34.2425012	NA	NA
EQQU-22-f-85656-1	zebra	2022-06-23 12:30:00	2022	174	-18.9882191	34.2427202	NA	NA
EQQU-22-f-85656-1	zebra	2022-06-23 12:00:00	2022	174	-18.9883226	34.2429584	NA	NA
EQQU-22-f-85656-1	zebra	2022-06-23 11:30:00	2022	174	-18.988391	34.2437074	NA	NA
EQQU-22-f-85656-1	zebra	2022-06-23 11:00:00	2022	174	-18.9906257	34.2422269	NA	NA
EQQU-22-f-85656-1	zebra	2022-06-23 10:30:00	2022	174	-18.9902736	34.2422595	NA	NA
EQQU-22-f-85656-1	zebra	2022-06-23 10:00:00	2022	174	-18.9909535	34.2429274	NA	NA
EQQU-22-f-85656-1	zebra	2022-06-23 09:30:00	2022	174	-18.9907699	34.2435478	NA	NA
EQQU-22-f-85656-1	zebra	2022-06-23 09:00:00	2022	174	-18.990665	34.2437516	NA	NA
EQQU-22-f-85656-1	zebra	2022-06-23 08:30:00	2022	174	-18.9905668	34.2436699	NA	NA
EQQU-22-f-85656-1	zebra	2022-06-23 08:00:00	2022	174	-18.990521	34.2437762	NA	NA
EQQU-22-f-85656-1	zebra	2022-06-23 07:30:00	2022	174	-18.9921711	34.2430364	NA	NA
EQQU-22-f-85656-1	zebra	2022-06-23 07:00:00	2022	174	-18.9901629	34.2393415	NA	NA
EQQU-22-f-85656-1	zebra	2022-06-23 06:30:00	2022	174	-18.9884503	34.241438	NA	NA
EQQU-22-f-85656-1	zebra	2022-06-23 06:00:00	2022	174	-18.9882906	34.2424922	NA	NA
EQQU-22-f-85656-1	zebra	2022-06-23 05:30:00	2022	174	-18.9884833	34.2447376	NA	NA
EQQU-22-f-85656-1	zebra	2022-06-23 05:00:00	2022	174	-18.9878382	34.2452281	NA	NA
EQQU-22-f-85656-1	zebra	2022-06-23 04:30:00	2022	174	-18.9876771	34.2475577	NA	NA
EQQU-22-f-85656-1	zebra	2022-06-23 04:00:00	2022	174	-18.9889346	34.2497288	NA	NA
EQQU-22-f-85656-1	zebra	2022-06-23 03:30:00	2022	174	-18.9893908	34.2502658	NA	NA
EQQU-22-f-85656-1	zebra	2022-06-23 03:00:00	2022	174	-18.9893921	34.2502529	NA	NA
EQQU-22-f-85656-1	zebra	2022-06-23 02:30:00	2022	174	-18.9893436	34.2503647	NA	NA
EQQU-22-f-85656-1	zebra	2022-06-23 02:00:00	2022	174	-18.9891222	34.2497302	NA	NA
EQQU-22-f-85656-1	zebra	2022-06-23 01:30:00	2022	174	-18.9900401	34.2487536	NA	NA
EQQU-22-f-85656-1	zebra	2022-06-23 01:00:00	2022	174	-18.9894387	34.2493467	NA	NA
EQQU-22-f-85656-1	zebra	2022-06-23 00:30:00	2022	174	-18.9894603	34.2494537	NA	NA
EQQU-22-f-85656-1	zebra	2022-06-22 23:30:00	2022	173	-18.9894981	34.2497333	NA	NA
EQQU-22-f-85656-1	zebra	2022-06-22 23:00:00	2022	173	-18.9894006	34.2497098	NA	NA
EQQU-22-f-85656-1	zebra	2022-06-22 22:30:00	2022	173	-18.9895435	34.2499231	NA	NA
EQQU-22-f-85656-1	zebra	2022-06-22 22:00:00	2022	173	-18.9902548	34.2513767	NA	NA
EQQU-22-f-85656-1	zebra	2022-06-22 21:30:00	2022	173	-18.9924413	34.2497335	NA	NA
EQQU-22-f-85656-1	zebra	2022-06-22 21:00:00	2022	173	-18.9921699	34.2499271	NA	NA
EQQU-22-f-85656-1	zebra	2022-06-22 20:30:00	2022	173	-18.9906395	34.2516048	NA	NA
EQQU-22-f-85656-1	zebra	2022-06-22 20:00:00	2022	173	-18.9904109	34.2522529	NA	NA
EQQU-22-f-85656-1	zebra	2022-06-22 19:30:00	2022	173	-18.9893634	34.2517827	NA	NA
EQQU-22-f-85656-1	zebra	2022-06-22 19:00:00	2022	173	-18.9893657	34.2518597	NA	NA
EQQU-22-f-85656-1	zebra	2022-06-22 18:30:00	2022	173	-18.9891418	34.2518548	NA	NA
EQQU-22-f-85656-1	zebra	2022-06-22 18:00:00	2022	173	-18.9873239	34.2527924	NA	NA
EQQU-22-f-85656-1	zebra	2022-06-22 17:30:00	2022	173	-18.9890571	34.2517571	NA	NA
EQQU-22-f-85656-1	zebra	2022-06-22 17:00:00	2022	173	-18.9874668	34.2476808	NA	NA
EQQU-22-f-85656-1	zebra	2022-06-22 16:30:00	2022	173	-18.9896681	34.2419652	NA	NA
EQQU-22-f-85656-1	zebra	2022-06-22 16:00:00	2022	173	-18.9904883	34.2416971	NA	NA
EQQU-22-f-85656-1	zebra	2022-06-22 15:30:00	2022	173	-18.990514	34.2417472	NA	NA
EQQU-22-f-85656-1	zebra	2022-06-22 15:00:00	2022	173	-18.9903485	34.2414352	NA	NA
EQQU-22-f-85656-1	zebra	2022-06-22 14:30:00	2022	173	-18.9900574	34.2412021	NA	NA
EQQU-22-f-85656-1	zebra	2022-06-22 14:00:00	2022	173	-18.9897812	34.2408919	NA	NA
EQQU-22-f-85656-1	zebra	2022-06-22 13:30:00	2022	173	-18.9897793	34.2407249	NA	NA
EQQU-22-f-85656-1	zebra	2022-06-22 13:00:00	2022	173	-18.989578	34.2409531	NA	NA
EQQU-22-f-85656-1	zebra	2022-06-22 12:30:00	2022	173	-18.9895715	34.2398405	NA	NA
EQQU-22-f-85656-1	zebra	2022-06-22 12:02:00	2022	173	-18.9892977	34.2384621	NA	NA
EQQU-22-f-85656-1	zebra	2022-06-22 11:30:00	2022	173	-18.9893113	34.2384994	NA	NA
EQQU-22-f-85656-1	zebra	2022-06-22 11:00:00	2022	173	-18.9894148	34.2380556	NA	NA
EQQU-22-f-85656-1	zebra	2022-06-22 10:30:00	2022	173	-18.9891738	34.2379494	NA	NA
EQQU-22-f-85656-1	zebra	2022-06-22 10:00:00	2022	173	-18.9891177	34.237689	NA	NA
EQQU-22-f-85656-1	zebra	2022-06-22 09:30:00	2022	173	-18.9894639	34.2374577	NA	NA
EQQU-22-f-85656-1	zebra	2022-06-22 09:00:00	2022	173	-18.9892233	34.2377044	NA	NA
EQQU-22-f-85656-1	zebra	2022-06-22 08:30:00	2022	173	-18.989174	34.2376281	NA	NA
EQQU-22-f-85656-1	zebra	2022-06-22 08:01:00	2022	173	-18.9890413	34.2376661	NA	NA
EQQU-22-f-85656-1	zebra	2022-06-22 07:30:00	2022	173	-18.9887064	34.2414691	NA	NA
EQQU-22-f-85656-1	zebra	2022-06-22 07:00:00	2022	173	-18.9907089	34.2407048	NA	NA
EQQU-22-f-85656-1	zebra	2022-06-22 06:30:00	2022	173	-18.9888016	34.2413453	NA	NA
EQQU-22-f-85656-1	zebra	2022-06-22 06:00:00	2022	173	-18.9877901	34.245537	NA	NA
EQQU-22-f-85656-1	zebra	2022-06-22 05:30:00	2022	173	-18.9886756	34.249681	NA	NA
EQQU-22-f-85656-1	zebra	2022-06-22 05:00:00	2022	173	-18.9912175	34.2485403	NA	NA
EQQU-22-f-85656-1	zebra	2022-06-22 04:30:00	2022	173	-18.9896326	34.2495144	NA	NA
EQQU-22-f-85656-1	zebra	2022-06-22 04:00:00	2022	173	-18.9894512	34.2496186	NA	NA
EQQU-22-f-85656-1	zebra	2022-06-22 03:30:00	2022	173	-18.9895019	34.2493373	NA	NA
EQQU-22-f-85656-1	zebra	2022-06-22 03:00:00	2022	173	-18.9894904	34.2498917	NA	NA
EQQU-22-f-85656-1	zebra	2022-06-22 02:30:00	2022	173	-18.989226	34.2505412	NA	NA
EQQU-22-f-85656-1	zebra	2022-06-22 02:00:00	2022	173	-18.9890973	34.2512524	NA	NA
EQQU-22-f-85656-1	zebra	2022-06-22 01:30:00	2022	173	-18.9892892	34.2513247	NA	NA
EQQU-22-f-85656-1	zebra	2022-06-22 01:00:00	2022	173	-18.989306	34.2511979	NA	NA
EQQU-22-f-85656-1	zebra	2022-06-22 00:30:00	2022	173	-18.9903477	34.2458167	NA	NA
EQQU-22-f-85656-1	zebra	2022-06-21 23:30:00	2022	172	-18.9931254	34.2462101	NA	NA
EQQU-22-f-85656-1	zebra	2022-06-21 23:00:00	2022	172	-18.9929784	34.2462053	NA	NA
EQQU-22-f-85656-1	zebra	2022-06-21 22:30:00	2022	172	-18.9930327	34.2462955	NA	NA
EQQU-22-f-85656-1	zebra	2022-06-21 22:00:00	2022	172	-18.993104	34.2462811	NA	NA
EQQU-22-f-85656-1	zebra	2022-06-21 21:30:00	2022	172	-18.992599	34.247552	NA	NA
EQQU-22-f-85656-1	zebra	2022-06-21 21:00:00	2022	172	-18.9923284	34.2495772	NA	NA
EQQU-22-f-85656-1	zebra	2022-06-21 20:30:00	2022	172	-18.9924341	34.250028	NA	NA
EQQU-22-f-85656-1	zebra	2022-06-21 20:00:00	2022	172	-18.991198	34.2508026	NA	NA
EQQU-22-f-85656-1	zebra	2022-06-21 19:30:00	2022	172	-18.9906531	34.2512567	NA	NA
EQQU-22-f-85656-1	zebra	2022-06-21 19:00:00	2022	172	-18.9905539	34.251383	NA	NA
EQQU-22-f-85656-1	zebra	2022-06-21 18:30:00	2022	172	-18.9906175	34.2513413	NA	NA
EQQU-22-f-85656-1	zebra	2022-06-21 18:00:00	2022	172	-18.9892759	34.2512392	NA	NA
EQQU-22-f-85656-1	zebra	2022-06-21 17:30:00	2022	172	-18.9894136	34.2514399	NA	NA
EQQU-22-f-85656-1	zebra	2022-06-21 17:00:00	2022	172	-18.989444	34.2520249	NA	NA
EQQU-22-f-85656-1	zebra	2022-06-21 16:30:00	2022	172	-18.9879778	34.2512955	NA	NA
EQQU-22-f-85656-1	zebra	2022-06-21 16:00:00	2022	172	-18.9876728	34.2475881	NA	NA
EQQU-22-f-85656-1	zebra	2022-06-21 15:30:00	2022	172	-18.9877758	34.2479943	NA	NA
EQQU-22-f-85656-1	zebra	2022-06-21 15:00:00	2022	172	-18.9862077	34.2486388	NA	NA
EQQU-22-f-85656-1	zebra	2022-06-21 14:30:00	2022	172	-18.9853629	34.2490031	NA	NA
EQQU-22-f-85656-1	zebra	2022-06-21 14:00:00	2022	172	-18.9849369	34.2495175	NA	NA
EQQU-22-f-85656-1	zebra	2022-06-21 13:30:00	2022	172	-18.9839198	34.2523928	NA	NA
EQQU-22-f-85656-1	zebra	2022-06-21 13:00:00	2022	172	-18.9873374	34.2484396	NA	NA
EQQU-22-f-85656-1	zebra	2022-06-21 12:30:00	2022	172	-18.9869686	34.2482808	NA	NA
EQQU-22-f-85656-1	zebra	2022-06-21 12:00:00	2022	172	-18.9879077	34.2473049	NA	NA
EQQU-22-f-85656-1	zebra	2022-06-21 11:30:00	2022	172	-18.9908979	34.2434199	NA	NA
EQQU-22-f-85656-1	zebra	2022-06-21 11:00:00	2022	172	-18.9908157	34.243844	NA	NA
EQQU-22-f-85656-1	zebra	2022-06-21 10:30:00	2022	172	-18.9900969	34.2439145	NA	NA
EQQU-22-f-85656-1	zebra	2022-06-21 10:00:00	2022	172	-18.9901187	34.2420086	NA	NA
EQQU-22-f-85656-1	zebra	2022-06-21 09:30:00	2022	172	-18.9884576	34.2416568	NA	NA
EQQU-22-f-85656-1	zebra	2022-06-21 09:00:00	2022	172	-18.988547	34.2414826	NA	NA
EQQU-22-f-85656-1	zebra	2022-06-21 08:30:00	2022	172	-18.9887975	34.2415398	NA	NA
EQQU-22-f-85656-1	zebra	2022-06-21 08:00:00	2022	172	-18.9886705	34.2414129	NA	NA
EQQU-22-f-85656-1	zebra	2022-06-21 07:30:00	2022	172	-18.9883394	34.2426288	NA	NA
EQQU-22-f-85656-1	zebra	2022-06-21 07:00:00	2022	172	-18.9885478	34.2514479	NA	NA
EQQU-22-f-85656-1	zebra	2022-06-21 06:30:00	2022	172	-18.9867693	34.2581647	NA	NA
EQQU-22-f-85656-1	zebra	2022-06-21 06:00:00	2022	172	-18.9797478	34.2634962	NA	NA
EQQU-22-f-85656-1	zebra	2022-06-21 05:30:00	2022	172	-18.968459	34.2641714	NA	NA
EQQU-22-f-85656-1	zebra	2022-06-21 05:00:00	2022	172	-18.9687232	34.2647812	NA	NA
EQQU-22-f-85656-1	zebra	2022-06-21 04:30:00	2022	172	-18.9695885	34.2650895	NA	NA
EQQU-22-f-85656-1	zebra	2022-06-21 04:00:00	2022	172	-18.9696472	34.2649262	NA	NA
EQQU-22-f-85656-1	zebra	2022-06-21 03:30:00	2022	172	-18.9700064	34.2650859	NA	NA
EQQU-22-f-85656-1	zebra	2022-06-21 03:00:00	2022	172	-18.9702953	34.2653187	NA	NA
EQQU-22-f-85656-1	zebra	2022-06-21 02:30:00	2022	172	-18.9703034	34.2653448	NA	NA
EQQU-22-f-85656-1	zebra	2022-06-21 02:00:00	2022	172	-18.9703452	34.265369	NA	NA
EQQU-22-f-85656-1	zebra	2022-06-21 01:30:00	2022	172	-18.9703257	34.2653605	NA	NA
EQQU-22-f-85656-1	zebra	2022-06-21 01:00:00	2022	172	-18.9706434	34.2656493	NA	NA
EQQU-22-f-85656-1	zebra	2022-06-21 00:30:00	2022	172	-18.9715221	34.2662212	NA	NA
EQQU-22-f-85656-1	zebra	2022-06-20 23:30:00	2022	171	-18.9723657	34.2663053	NA	NA
EQQU-22-f-85656-1	zebra	2022-06-20 23:00:00	2022	171	-18.9723764	34.2662714	NA	NA
EQQU-22-f-85656-1	zebra	2022-06-20 22:30:00	2022	171	-18.9722705	34.266031	NA	NA
EQQU-22-f-85656-1	zebra	2022-06-20 22:00:00	2022	171	-18.9709126	34.26634	NA	NA
EQQU-22-f-85656-1	zebra	2022-06-20 21:30:00	2022	171	-18.9717713	34.2665785	NA	NA
EQQU-22-f-85656-1	zebra	2022-06-20 21:00:00	2022	171	-18.9707954	34.2666293	NA	NA
EQQU-22-f-85656-1	zebra	2022-06-20 20:30:00	2022	171	-18.9708511	34.2667737	NA	NA
EQQU-22-f-85656-1	zebra	2022-06-20 20:00:00	2022	171	-18.970859	34.26709	NA	NA
EQQU-22-f-85656-1	zebra	2022-06-20 19:30:00	2022	171	-18.9707483	34.2667345	NA	NA
EQQU-22-f-85656-1	zebra	2022-06-20 19:00:00	2022	171	-18.9711432	34.2662697	NA	NA
EQQU-22-f-85656-1	zebra	2022-06-20 18:30:00	2022	171	-18.9715641	34.2663189	NA	NA
EQQU-22-f-85656-1	zebra	2022-06-20 18:00:00	2022	171	-18.9712057	34.2657744	NA	NA
EQQU-22-f-85656-1	zebra	2022-06-20 17:30:00	2022	171	-18.9668929	34.2649644	NA	NA
EQQU-22-f-85656-1	zebra	2022-06-20 17:00:00	2022	171	-18.9675215	34.2630012	NA	NA
EQQU-22-f-85656-1	zebra	2022-06-20 16:30:00	2022	171	-18.9676012	34.2626167	NA	NA
EQQU-22-f-85656-1	zebra	2022-06-20 16:00:00	2022	171	-18.9674222	34.2626217	NA	NA
EQQU-22-f-85656-1	zebra	2022-06-20 15:30:00	2022	171	-18.9680782	34.2639015	NA	NA
EQQU-22-f-85656-1	zebra	2022-06-20 15:00:00	2022	171	-18.9680332	34.2638213	NA	NA
EQQU-22-f-85656-1	zebra	2022-06-20 14:30:00	2022	171	-18.9680774	34.263882	NA	NA
EQQU-22-f-85656-1	zebra	2022-06-20 14:00:00	2022	171	-18.9681493	34.2638991	NA	NA
EQQU-22-f-85656-1	zebra	2022-06-20 13:30:00	2022	171	-18.9681759	34.2637616	NA	NA
EQQU-22-f-85656-1	zebra	2022-06-20 13:00:00	2022	171	-18.9680447	34.2638038	NA	NA
EQQU-22-f-85656-1	zebra	2022-06-20 12:30:00	2022	171	-18.9681644	34.2637728	NA	NA
EQQU-22-f-85656-1	zebra	2022-06-20 12:00:00	2022	171	-18.9671491	34.26118	NA	NA
EQQU-22-f-85656-1	zebra	2022-06-20 11:30:00	2022	171	-18.9672179	34.2605063	NA	NA
EQQU-22-f-85656-1	zebra	2022-06-20 11:00:00	2022	171	-18.9672243	34.260679	NA	NA
EQQU-22-f-85656-1	zebra	2022-06-20 10:30:00	2022	171	-18.9671031	34.2606526	NA	NA
EQQU-22-f-85656-1	zebra	2022-06-20 10:00:00	2022	171	-18.9672414	34.2605402	NA	NA
EQQU-22-f-85656-1	zebra	2022-06-20 09:30:00	2022	171	-18.9670401	34.2601571	NA	NA
EQQU-22-f-85656-1	zebra	2022-06-20 09:00:00	2022	171	-18.9671325	34.2598149	NA	NA
EQQU-22-f-85656-1	zebra	2022-06-20 08:30:00	2022	171	-18.9669845	34.2620377	NA	NA
EQQU-22-f-85656-1	zebra	2022-06-20 08:00:00	2022	171	-18.9664629	34.262705	NA	NA
EQQU-22-f-85656-1	zebra	2022-06-20 07:30:00	2022	171	-18.9665446	34.2616797	NA	NA
EQQU-22-f-85656-1	zebra	2022-06-20 07:00:00	2022	171	-18.9659283	34.2613927	NA	NA
EQQU-22-f-85656-1	zebra	2022-06-20 06:30:00	2022	171	-18.9651446	34.2604785	NA	NA
EQQU-22-f-85656-1	zebra	2022-06-20 06:00:00	2022	171	-18.9650538	34.2604907	NA	NA
EQQU-22-f-85656-1	zebra	2022-06-20 05:30:00	2022	171	-18.9651326	34.2609232	NA	NA
EQQU-22-f-85656-1	zebra	2022-06-20 05:00:00	2022	171	-18.9689435	34.2652587	NA	NA
EQQU-22-f-85656-1	zebra	2022-06-20 04:30:00	2022	171	-18.9694434	34.2650585	NA	NA
EQQU-22-f-85656-1	zebra	2022-06-20 04:00:00	2022	171	-18.9694871	34.2651077	NA	NA
EQQU-22-f-85656-1	zebra	2022-06-20 03:30:00	2022	171	-18.9691104	34.265739	NA	NA
EQQU-22-f-85656-1	zebra	2022-06-20 03:00:00	2022	171	-18.9701124	34.2665905	NA	NA
EQQU-22-f-85656-1	zebra	2022-06-20 02:30:00	2022	171	-18.9703441	34.2666493	NA	NA
EQQU-22-f-85656-1	zebra	2022-06-20 02:00:00	2022	171	-18.9703587	34.2666782	NA	NA
EQQU-22-f-85656-1	zebra	2022-06-20 01:30:00	2022	171	-18.9703651	34.266712	NA	NA
EQQU-22-f-85656-1	zebra	2022-06-20 01:00:00	2022	171	-18.9704838	34.2668814	NA	NA
EQQU-22-f-85656-1	zebra	2022-06-20 00:30:00	2022	171	-18.9708462	34.267019	NA	NA
EQQU-22-f-85656-1	zebra	2022-06-19 23:30:00	2022	170	-18.9714611	34.2667397	NA	NA
EQQU-22-f-85656-1	zebra	2022-06-19 23:00:00	2022	170	-18.970588	34.2660808	NA	NA
EQQU-22-f-85656-1	zebra	2022-06-19 22:30:00	2022	170	-18.9706295	34.2659581	NA	NA
EQQU-22-f-85656-1	zebra	2022-06-19 22:00:00	2022	170	-18.970587	34.2659941	NA	NA
EQQU-22-f-85656-1	zebra	2022-06-19 21:30:00	2022	170	-18.9705972	34.2659863	NA	NA
EQQU-22-f-85656-1	zebra	2022-06-19 21:00:00	2022	170	-18.9705707	34.2660073	NA	NA
EQQU-22-f-85656-1	zebra	2022-06-19 20:30:00	2022	170	-18.9705897	34.265931	NA	NA
EQQU-22-f-85656-1	zebra	2022-06-19 20:00:00	2022	170	-18.9706101	34.266023	NA	NA
EQQU-22-f-85656-1	zebra	2022-06-19 19:30:00	2022	170	-18.9705544	34.2658754	NA	NA
EQQU-22-f-85656-1	zebra	2022-06-19 19:00:00	2022	170	-18.9711789	34.2660433	NA	NA
EQQU-22-f-85656-1	zebra	2022-06-19 18:30:00	2022	170	-18.9711322	34.2665172	NA	NA
EQQU-22-f-85656-1	zebra	2022-06-19 18:00:00	2022	170	-18.9727436	34.2663462	NA	NA
EQQU-22-f-85656-1	zebra	2022-06-19 17:30:00	2022	170	-18.973441	34.2664513	NA	NA
EQQU-22-f-85656-1	zebra	2022-06-19 17:00:00	2022	170	-18.9810274	34.262944	NA	NA
EQQU-22-f-85656-1	zebra	2022-06-19 16:30:00	2022	170	-18.9852129	34.2576743	NA	NA
EQQU-22-f-85656-1	zebra	2022-06-19 16:00:00	2022	170	-18.9872034	34.2555102	NA	NA
EQQU-22-f-85656-1	zebra	2022-06-19 15:30:00	2022	170	-18.9833208	34.2539698	NA	NA
EQQU-22-f-85656-1	zebra	2022-06-19 15:00:00	2022	170	-18.9834171	34.2527843	NA	NA
EQQU-22-f-85656-1	zebra	2022-06-19 14:30:00	2022	170	-18.9833872	34.2528521	NA	NA
EQQU-22-f-85656-1	zebra	2022-06-19 14:00:00	2022	170	-18.9833466	34.25272	NA	NA
EQQU-22-f-85656-1	zebra	2022-06-19 13:30:00	2022	170	-18.9835195	34.2524675	NA	NA
EQQU-22-f-85656-1	zebra	2022-06-19 13:00:00	2022	170	-18.9832726	34.2534763	NA	NA
EQQU-22-f-85656-1	zebra	2022-06-19 12:30:00	2022	170	-18.9834025	34.2531877	NA	NA
EQQU-22-f-85656-1	zebra	2022-06-19 12:00:00	2022	170	-18.983434	34.2524548	NA	NA
EQQU-22-f-85656-1	zebra	2022-06-19 11:30:00	2022	170	-18.983431	34.2524116	NA	NA
EQQU-22-f-85656-1	zebra	2022-06-19 11:00:00	2022	170	-18.9834727	34.2521766	NA	NA
EQQU-22-f-85656-1	zebra	2022-06-19 10:30:00	2022	170	-18.9865145	34.2474443	NA	NA
EQQU-22-f-85656-1	zebra	2022-06-19 10:00:00	2022	170	-18.9867802	34.2478619	NA	NA
EQQU-22-f-85656-1	zebra	2022-06-19 09:30:00	2022	170	-18.9876495	34.2470877	NA	NA
EQQU-22-f-85656-1	zebra	2022-06-19 09:00:00	2022	170	-18.9882683	34.2509038	NA	NA
EQQU-22-f-85656-1	zebra	2022-06-19 08:30:00	2022	170	-18.9883147	34.2511491	NA	NA
EQQU-22-f-85656-1	zebra	2022-06-19 08:00:00	2022	170	-18.988874	34.2516227	NA	NA
EQQU-22-f-85656-1	zebra	2022-06-19 07:30:00	2022	170	-18.9816227	34.2505471	NA	NA
EQQU-22-f-85656-1	zebra	2022-06-19 07:00:00	2022	170	-18.9734407	34.251805	NA	NA
EQQU-22-f-85656-1	zebra	2022-06-19 06:30:00	2022	170	-18.9721366	34.2534553	NA	NA
EQQU-22-f-85656-1	zebra	2022-06-19 06:00:00	2022	170	-18.9658122	34.2580938	NA	NA
EQQU-22-f-85656-1	zebra	2022-06-19 05:30:00	2022	170	-18.9646169	34.2576868	NA	NA
EQQU-22-f-85656-1	zebra	2022-06-19 05:00:00	2022	170	-18.9646462	34.2579321	NA	NA
EQQU-22-f-85656-1	zebra	2022-06-19 04:30:00	2022	170	-18.9646983	34.2579453	NA	NA
EQQU-22-f-85656-1	zebra	2022-06-19 04:00:00	2022	170	-18.9648571	34.2580326	NA	NA
EQQU-22-f-85656-1	zebra	2022-06-19 03:30:00	2022	170	-18.964805	34.2583097	NA	NA
EQQU-22-f-85656-1	zebra	2022-06-19 03:00:00	2022	170	-18.9648154	34.258881	NA	NA
EQQU-22-f-85656-1	zebra	2022-06-19 02:30:00	2022	170	-18.9648129	34.2589099	NA	NA
EQQU-22-f-85656-1	zebra	2022-06-19 02:00:00	2022	170	-18.9653078	34.2604575	NA	NA
EQQU-22-f-85656-1	zebra	2022-06-19 01:30:00	2022	170	-18.9653778	34.2601936	NA	NA
EQQU-22-f-85656-1	zebra	2022-06-19 01:00:00	2022	170	-18.9639826	34.2586147	NA	NA
EQQU-22-f-85656-1	zebra	2022-06-19 00:30:00	2022	170	-18.9644351	34.258042	NA	NA
EQQU-22-f-85656-1	zebra	2022-06-18 23:30:00	2022	169	-18.9645487	34.2581582	NA	NA
EQQU-22-f-85656-1	zebra	2022-06-18 23:00:00	2022	169	-18.9646432	34.258385	NA	NA
EQQU-22-f-85656-1	zebra	2022-06-18 22:30:00	2022	169	-18.9651785	34.2581656	NA	NA
EQQU-22-f-85656-1	zebra	2022-06-18 22:00:00	2022	169	-18.9651562	34.2581467	NA	NA
EQQU-22-f-85656-1	zebra	2022-06-18 21:30:00	2022	169	-18.9652614	34.2579416	NA	NA
EQQU-22-f-85656-1	zebra	2022-06-18 21:00:00	2022	169	-18.965021	34.2580622	NA	NA
EQQU-22-f-85656-1	zebra	2022-06-18 20:30:00	2022	169	-18.9650258	34.2580729	NA	NA
EQQU-22-f-85656-1	zebra	2022-06-18 20:00:00	2022	169	-18.9649208	34.2579566	NA	NA
EQQU-22-f-85656-1	zebra	2022-06-18 19:30:00	2022	169	-18.9648503	34.2573398	NA	NA
EQQU-22-f-85656-1	zebra	2022-06-18 19:00:00	2022	169	-18.964443	34.2572018	NA	NA
EQQU-22-f-85656-1	zebra	2022-06-18 18:30:00	2022	169	-18.9644008	34.2574254	NA	NA
EQQU-22-f-85656-1	zebra	2022-06-18 18:00:00	2022	169	-18.9644174	34.2578494	NA	NA
EQQU-22-f-85656-1	zebra	2022-06-18 17:30:00	2022	169	-18.9644132	34.2580313	NA	NA
EQQU-22-f-85656-1	zebra	2022-06-18 17:00:00	2022	169	-18.965842	34.2595316	NA	NA
EQQU-22-f-85656-1	zebra	2022-06-18 16:30:00	2022	169	-18.9654339	34.2607068	NA	NA
EQQU-22-f-85656-1	zebra	2022-06-18 16:00:00	2022	169	-18.9662769	34.2616566	NA	NA
EQQU-22-f-85656-1	zebra	2022-06-18 15:30:00	2022	169	-18.9664167	34.2614597	NA	NA
EQQU-22-f-85656-1	zebra	2022-06-18 15:00:00	2022	169	-18.9663772	34.2617279	NA	NA
EQQU-22-f-85656-1	zebra	2022-06-18 14:30:00	2022	169	-18.9668319	34.2615128	NA	NA
EQQU-22-f-85656-1	zebra	2022-06-18 14:00:00	2022	169	-18.9668343	34.2614104	NA	NA
EQQU-22-f-85656-1	zebra	2022-06-18 13:30:00	2022	169	-18.9679733	34.2583095	NA	NA
EQQU-22-f-85656-1	zebra	2022-06-18 13:00:00	2022	169	-18.9696347	34.2580062	NA	NA
EQQU-22-f-85656-1	zebra	2022-06-18 12:30:00	2022	169	-18.9703654	34.2558991	NA	NA
EQQU-22-f-85656-1	zebra	2022-06-18 12:00:00	2022	169	-18.9704015	34.2556434	NA	NA
EQQU-22-f-85656-1	zebra	2022-06-18 11:30:00	2022	169	-18.9706648	34.2555189	NA	NA
EQQU-22-f-85656-1	zebra	2022-06-18 11:00:00	2022	169	-18.9707326	34.2551438	NA	NA
EQQU-22-f-85656-1	zebra	2022-06-18 10:30:00	2022	169	-18.9705568	34.2553125	NA	NA
EQQU-22-f-85656-1	zebra	2022-06-18 10:00:00	2022	169	-18.9706057	34.2551277	NA	NA
EQQU-22-f-85656-1	zebra	2022-06-18 09:30:00	2022	169	-18.9728207	34.2556751	NA	NA
EQQU-22-f-85656-1	zebra	2022-06-18 09:00:00	2022	169	-18.9696222	34.2554136	NA	NA
EQQU-22-f-85656-1	zebra	2022-06-18 08:30:00	2022	169	-18.966927	34.2619664	NA	NA
EQQU-22-f-85656-1	zebra	2022-06-18 08:00:00	2022	169	-18.9678575	34.263163	NA	NA
EQQU-22-f-85656-1	zebra	2022-06-18 07:30:00	2022	169	-18.9679915	34.2637692	NA	NA
EQQU-22-f-85656-1	zebra	2022-06-18 07:00:00	2022	169	-18.9671741	34.263912	NA	NA
EQQU-22-f-85656-1	zebra	2022-06-18 06:30:00	2022	169	-18.9640773	34.2643253	NA	NA
EQQU-22-f-85656-1	zebra	2022-06-18 06:00:00	2022	169	-18.9617243	34.2665637	NA	NA
EQQU-22-f-85656-1	zebra	2022-06-18 05:30:00	2022	169	-18.9617462	34.2665712	NA	NA
EQQU-22-f-85656-1	zebra	2022-06-18 05:00:00	2022	169	-18.9617248	34.2665344	NA	NA
EQQU-22-f-85656-1	zebra	2022-06-18 04:30:00	2022	169	-18.9617318	34.2665081	NA	NA
EQQU-22-f-85656-1	zebra	2022-06-18 04:00:00	2022	169	-18.9618297	34.2665621	NA	NA
EQQU-22-f-85656-1	zebra	2022-06-18 03:30:00	2022	169	-18.9617184	34.265853	NA	NA
EQQU-22-f-85656-1	zebra	2022-06-18 03:00:00	2022	169	-18.9615638	34.2656915	NA	NA
EQQU-22-f-85656-1	zebra	2022-06-18 02:30:00	2022	169	-18.9615009	34.265531	NA	NA
EQQU-22-f-85656-1	zebra	2022-06-18 02:00:00	2022	169	-18.9598404	34.2654089	NA	NA
EQQU-22-f-85656-1	zebra	2022-06-18 01:30:00	2022	169	-18.9586334	34.2665066	NA	NA
EQQU-22-f-85656-1	zebra	2022-06-18 01:00:00	2022	169	-18.9559612	34.2703756	NA	NA
EQQU-22-f-85656-1	zebra	2022-06-18 00:30:00	2022	169	-18.9635013	34.2653346	NA	NA
EQQU-22-f-85656-1	zebra	2022-06-17 23:30:00	2022	168	-18.9720992	34.2660603	NA	NA
EQQU-22-f-85656-1	zebra	2022-06-17 23:00:00	2022	168	-18.9726541	34.2652689	NA	NA
EQQU-22-f-85656-1	zebra	2022-06-17 22:30:00	2022	168	-18.9816248	34.2618668	NA	NA
EQQU-22-f-85656-1	zebra	2022-06-17 22:00:00	2022	168	-18.9842782	34.2550396	NA	NA
EQQU-22-f-85656-1	zebra	2022-06-17 21:30:00	2022	168	-18.9836339	34.2532415	NA	NA
EQQU-22-f-85656-1	zebra	2022-06-17 21:00:00	2022	168	-18.9846493	34.25244	NA	NA
EQQU-22-f-85656-1	zebra	2022-06-17 20:30:00	2022	168	-18.9848612	34.2525322	NA	NA
EQQU-22-f-85656-1	zebra	2022-06-17 20:00:00	2022	168	-18.9849218	34.2525048	NA	NA
EQQU-22-f-85656-1	zebra	2022-06-17 19:30:00	2022	168	-18.9893872	34.2515281	NA	NA
EQQU-22-f-85656-1	zebra	2022-06-17 19:00:00	2022	168	-18.9893486	34.2518223	NA	NA
EQQU-22-f-85656-1	zebra	2022-06-17 18:30:00	2022	168	-18.9892763	34.2517873	NA	NA
EQQU-22-f-85656-1	zebra	2022-06-17 18:00:00	2022	168	-18.9893266	34.2519504	NA	NA
EQQU-22-f-85656-1	zebra	2022-06-17 17:30:00	2022	168	-18.9889609	34.2518829	NA	NA
EQQU-22-f-85656-1	zebra	2022-06-17 17:00:00	2022	168	-18.9885825	34.2514219	NA	NA
EQQU-22-f-85656-1	zebra	2022-06-17 16:30:00	2022	168	-18.9891946	34.2505484	NA	NA
EQQU-22-f-85656-1	zebra	2022-06-17 16:00:00	2022	168	-18.9887927	34.2503919	NA	NA
EQQU-22-f-85656-1	zebra	2022-06-17 15:30:00	2022	168	-18.9888492	34.2505121	NA	NA
EQQU-22-f-85656-1	zebra	2022-06-17 15:00:00	2022	168	-18.9888553	34.2502197	NA	NA
EQQU-22-f-85656-1	zebra	2022-06-17 14:30:00	2022	168	-18.9888052	34.2502753	NA	NA
EQQU-22-f-85656-1	zebra	2022-06-17 14:00:00	2022	168	-18.9888202	34.2501704	NA	NA
EQQU-22-f-85656-1	zebra	2022-06-17 13:30:00	2022	168	-18.9887636	34.2502967	NA	NA
EQQU-22-f-85656-1	zebra	2022-06-17 13:00:00	2022	168	-18.9889452	34.2504111	NA	NA
EQQU-22-f-85656-1	zebra	2022-06-17 12:30:00	2022	168	-18.98882	34.2501439	NA	NA
EQQU-22-f-85656-1	zebra	2022-06-17 12:00:00	2022	168	-18.9883064	34.2507904	NA	NA
EQQU-22-f-85656-1	zebra	2022-06-17 11:30:00	2022	168	-18.9881423	34.2509744	NA	NA
EQQU-22-f-85656-1	zebra	2022-06-17 11:00:00	2022	168	-18.9880036	34.2509741	NA	NA
EQQU-22-f-85656-1	zebra	2022-06-17 10:30:00	2022	168	-18.9879152	34.2510322	NA	NA
EQQU-22-f-85656-1	zebra	2022-06-17 10:00:00	2022	168	-18.9885248	34.2505951	NA	NA
EQQU-22-f-85656-1	zebra	2022-06-17 09:30:00	2022	168	-18.9882764	34.251331	NA	NA
EQQU-22-f-85656-1	zebra	2022-06-17 09:00:00	2022	168	-18.9888428	34.251015	NA	NA
EQQU-22-f-85656-1	zebra	2022-06-17 08:30:00	2022	168	-18.9888309	34.2509294	NA	NA
EQQU-22-f-85656-1	zebra	2022-06-17 08:00:00	2022	168	-18.9887405	34.2509497	NA	NA
EQQU-22-f-85656-1	zebra	2022-06-17 07:30:00	2022	168	-18.9844759	34.2587817	NA	NA
EQQU-22-f-85656-1	zebra	2022-06-17 07:00:00	2022	168	-18.9732234	34.2649664	NA	NA
EQQU-22-f-85656-1	zebra	2022-06-17 06:30:00	2022	168	-18.9610912	34.2660257	NA	NA
EQQU-22-f-85656-1	zebra	2022-06-17 06:00:00	2022	168	-18.95517	34.2688941	NA	NA
EQQU-22-f-85656-1	zebra	2022-06-17 05:30:00	2022	168	-18.9581691	34.2693983	NA	NA
EQQU-22-f-85656-1	zebra	2022-06-17 05:00:00	2022	168	-18.9561022	34.2711005	NA	NA
EQQU-22-f-85656-1	zebra	2022-06-17 04:30:00	2022	168	-18.9560859	34.2710827	NA	NA
EQQU-22-f-85656-1	zebra	2022-06-17 04:00:00	2022	168	-18.9561114	34.27075	NA	NA
EQQU-22-f-85656-1	zebra	2022-06-17 03:30:00	2022	168	-18.956118	34.2707186	NA	NA
EQQU-22-f-85656-1	zebra	2022-06-17 03:00:00	2022	168	-18.9560989	34.2707182	NA	NA
EQQU-22-f-85656-1	zebra	2022-06-17 02:30:00	2022	168	-18.9556142	34.2704954	NA	NA
EQQU-22-f-85656-1	zebra	2022-06-17 02:00:00	2022	168	-18.9556702	34.2705435	NA	NA
EQQU-22-f-85656-1	zebra	2022-06-17 01:30:00	2022	168	-18.9558479	34.2705578	NA	NA
EQQU-22-f-85656-1	zebra	2022-06-17 01:00:00	2022	168	-18.9558735	34.2704469	NA	NA
EQQU-22-f-85656-1	zebra	2022-06-17 00:30:00	2022	168	-18.9557019	34.2704241	NA	NA
EQQU-22-f-85656-1	zebra	2022-06-16 23:30:00	2022	167	-18.9558015	34.2705589	NA	NA
EQQU-22-f-85656-1	zebra	2022-06-16 23:00:00	2022	167	-18.953642	34.2723185	NA	NA
EQQU-22-f-85656-1	zebra	2022-06-16 22:30:00	2022	167	-18.9559473	34.2703845	NA	NA
EQQU-22-f-85656-1	zebra	2022-06-16 22:00:00	2022	167	-18.9557708	34.2706135	NA	NA
EQQU-22-f-85656-1	zebra	2022-06-16 21:30:00	2022	167	-18.9561074	34.2702222	NA	NA
EQQU-22-f-85656-1	zebra	2022-06-16 21:00:00	2022	167	-18.9557505	34.2704904	NA	NA
EQQU-22-f-85656-1	zebra	2022-06-16 20:30:00	2022	167	-18.9557692	34.2704826	NA	NA
EQQU-22-f-85656-1	zebra	2022-06-16 20:00:00	2022	167	-18.9557711	34.2705514	NA	NA
EQQU-22-f-85656-1	zebra	2022-06-16 19:30:00	2022	167	-18.9557164	34.2704594	NA	NA
EQQU-22-f-85656-1	zebra	2022-06-16 19:00:00	2022	167	-18.9557725	34.2704701	NA	NA
EQQU-22-f-85656-1	zebra	2022-06-16 18:30:00	2022	167	-18.9557951	34.2704173	NA	NA
EQQU-22-f-85656-1	zebra	2022-06-16 18:00:00	2022	167	-18.9557757	34.2704822	NA	NA
EQQU-22-f-85656-1	zebra	2022-06-16 17:30:00	2022	167	-18.9547535	34.2713053	NA	NA
EQQU-22-f-85656-1	zebra	2022-06-16 17:00:00	2022	167	-18.9546448	34.2753508	NA	NA
EQQU-22-f-85656-1	zebra	2022-06-16 16:30:00	2022	167	-18.9566603	34.2757803	NA	NA
EQQU-22-f-85656-1	zebra	2022-06-16 16:00:00	2022	167	-18.9567271	34.2778075	NA	NA
EQQU-22-f-85656-1	zebra	2022-06-16 15:30:00	2022	167	-18.9501799	34.2794014	NA	NA
EQQU-22-f-85656-1	zebra	2022-06-16 15:00:00	2022	167	-18.9444784	34.2806539	NA	NA
EQQU-22-f-85656-1	zebra	2022-06-16 14:30:00	2022	167	-18.9439005	34.2806971	NA	NA
EQQU-22-f-85656-1	zebra	2022-06-16 14:00:00	2022	167	-18.9372712	34.2833907	NA	NA
EQQU-22-f-85656-1	zebra	2022-06-16 13:30:00	2022	167	-18.9148443	34.3098145	NA	NA
EQQU-22-f-85656-1	zebra	2022-06-16 13:00:00	2022	167	-18.9148568	34.3098772	NA	NA
EQQU-22-f-85656-1	zebra	2022-06-16 12:30:00	2022	167	-18.9148489	34.309755	NA	NA
EQQU-22-f-85656-1	zebra	2022-06-16 12:00:00	2022	167	-18.9147126	34.3095936	NA	NA
EQQU-22-f-85656-1	zebra	2022-06-16 11:30:00	2022	167	-18.9149	34.309848	NA	NA
EQQU-22-f-85656-1	zebra	2022-06-16 11:00:00	2022	167	-18.9148381	34.3098819	NA	NA
EQQU-22-f-85656-1	zebra	2022-06-16 10:30:00	2022	167	-18.9149626	34.309612	NA	NA
EQQU-22-f-85656-1	zebra	2022-06-16 10:00:00	2022	167	-18.9149441	34.3098042	NA	NA
EQQU-22-f-85656-1	zebra	2022-06-16 09:30:00	2022	167	-18.9150298	34.3098156	NA	NA
EQQU-22-f-85656-1	zebra	2022-06-16 09:00:00	2022	167	-18.9157091	34.3098963	NA	NA
EQQU-22-f-85656-1	zebra	2022-06-16 08:30:00	2022	167	-18.9160711	34.3105344	NA	NA
EQQU-22-f-85656-1	zebra	2022-06-16 08:00:00	2022	167	-18.9165564	34.3105552	NA	NA
EQQU-22-f-85656-1	zebra	2022-06-16 07:30:00	2022	167	-18.917453	34.3107457	NA	NA
EQQU-22-f-85656-1	zebra	2022-06-16 07:00:00	2022	167	-18.9190323	34.3109017	NA	NA
EQQU-22-f-85656-1	zebra	2022-06-16 06:30:00	2022	167	-18.9193649	34.3108608	NA	NA
EQQU-22-f-85656-1	zebra	2022-06-16 06:00:00	2022	167	-18.92014	34.3107297	NA	NA
EQQU-22-f-85656-1	zebra	2022-06-16 05:30:00	2022	167	-18.9201825	34.3106595	NA	NA
EQQU-22-f-85656-1	zebra	2022-06-16 05:00:00	2022	167	-18.9202081	34.3106905	NA	NA
EQQU-22-f-85656-1	zebra	2022-06-16 04:30:00	2022	167	-18.9202498	34.3107458	NA	NA
EQQU-22-f-85656-1	zebra	2022-06-16 04:00:00	2022	167	-18.9203001	34.3108043	NA	NA
EQQU-22-f-85656-1	zebra	2022-06-16 03:30:00	2022	167	-18.9202821	34.3108253	NA	NA
EQQU-22-f-85656-1	zebra	2022-06-16 03:00:00	2022	167	-18.9203013	34.3108192	NA	NA
EQQU-22-f-85656-1	zebra	2022-06-16 02:30:00	2022	167	-18.9205468	34.3105023	NA	NA
EQQU-22-f-85656-1	zebra	2022-06-16 02:00:00	2022	167	-18.9204879	34.3107308	NA	NA
EQQU-22-f-85656-1	zebra	2022-06-16 01:30:00	2022	167	-18.9203492	34.3105918	NA	NA
EQQU-22-f-85656-1	zebra	2022-06-16 01:00:00	2022	167	-18.920084	34.3105739	NA	NA
EQQU-22-f-85656-1	zebra	2022-06-16 00:30:00	2022	167	-18.9199857	34.3106416	NA	NA
EQQU-22-f-85656-1	zebra	2022-06-15 23:30:00	2022	166	-18.9199461	34.3108053	NA	NA
EQQU-22-f-85656-1	zebra	2022-06-15 23:00:00	2022	166	-18.9199285	34.3101104	NA	NA
EQQU-22-f-85656-1	zebra	2022-06-15 22:30:00	2022	166	-18.9198735	34.3102598	NA	NA
EQQU-22-f-85656-1	zebra	2022-06-15 22:00:00	2022	166	-18.9198112	34.3102544	NA	NA
EQQU-22-f-85656-1	zebra	2022-06-15 21:30:00	2022	166	-18.9199449	34.3103158	NA	NA
EQQU-22-f-85656-1	zebra	2022-06-15 21:00:00	2022	166	-18.9198195	34.3103229	NA	NA
EQQU-22-f-85656-1	zebra	2022-06-15 20:30:00	2022	166	-18.9196268	34.3089375	NA	NA
EQQU-22-f-85656-1	zebra	2022-06-15 20:00:00	2022	166	-18.9191837	34.3079691	NA	NA
EQQU-22-f-85656-1	zebra	2022-06-15 19:30:00	2022	166	-18.9184251	34.3076614	NA	NA
EQQU-22-f-85656-1	zebra	2022-06-15 19:00:00	2022	166	-18.9176795	34.3079661	NA	NA
EQQU-22-f-85656-1	zebra	2022-06-15 18:30:00	2022	166	-18.9163554	34.3115263	NA	NA
EQQU-22-f-85656-1	zebra	2022-06-15 18:00:00	2022	166	-18.9106707	34.3117208	NA	NA
EQQU-22-f-85656-1	zebra	2022-06-15 17:30:00	2022	166	-18.9103044	34.3111536	NA	NA
EQQU-22-f-85656-1	zebra	2022-06-15 17:00:00	2022	166	-18.9094035	34.3097278	NA	NA
EQQU-22-f-85656-1	zebra	2022-06-15 16:30:00	2022	166	-18.9028455	34.3053141	NA	NA
EQQU-22-f-85656-1	zebra	2022-06-15 16:00:00	2022	166	-18.9019734	34.3052196	NA	NA
EQQU-22-f-85656-1	zebra	2022-06-15 15:30:00	2022	166	-18.9020175	34.3046981	NA	NA
EQQU-22-f-85656-1	zebra	2022-06-15 15:00:00	2022	166	-18.9019985	34.3046667	NA	NA
EQQU-22-f-85656-1	zebra	2022-06-15 14:30:00	2022	166	-18.8999102	34.3040958	NA	NA
EQQU-22-f-85656-1	zebra	2022-06-15 14:00:00	2022	166	-18.9010433	34.3039922	NA	NA
EQQU-22-f-85656-1	zebra	2022-06-15 13:30:00	2022	166	-18.9010079	34.3040018	NA	NA
EQQU-22-f-85656-1	zebra	2022-06-15 13:00:00	2022	166	-18.9010577	34.3040863	NA	NA
EQQU-22-f-85656-1	zebra	2022-06-15 12:30:00	2022	166	-18.9009033	34.304621	NA	NA
EQQU-22-f-85656-1	zebra	2022-06-15 12:00:00	2022	166	-18.8986296	34.3060823	NA	NA
EQQU-22-f-85656-1	zebra	2022-06-15 11:30:00	2022	166	-18.8991643	34.3053412	NA	NA
EQQU-22-f-85656-1	zebra	2022-06-15 11:00:00	2022	166	-18.9017344	34.3036967	NA	NA
EQQU-22-f-85656-1	zebra	2022-06-15 10:30:00	2022	166	-18.9085196	34.3037819	NA	NA
EQQU-22-f-85656-1	zebra	2022-06-15 10:00:00	2022	166	-18.9086944	34.3038201	NA	NA
EQQU-22-f-85656-1	zebra	2022-06-15 09:30:00	2022	166	-18.9085703	34.304209	NA	NA
EQQU-22-f-85656-1	zebra	2022-06-15 09:00:00	2022	166	-18.9089025	34.3037652	NA	NA
EQQU-22-f-85656-1	zebra	2022-06-15 08:30:00	2022	166	-18.9097238	34.3032974	NA	NA
EQQU-22-f-85656-1	zebra	2022-06-15 08:00:00	2022	166	-18.9086804	34.3042642	NA	NA
EQQU-22-f-85656-1	zebra	2022-06-15 07:30:00	2022	166	-18.9139622	34.3033518	NA	NA
EQQU-22-f-85656-1	zebra	2022-06-15 07:00:00	2022	166	-18.9152032	34.3066656	NA	NA
EQQU-22-f-85656-1	zebra	2022-06-15 06:30:00	2022	166	-18.9173685	34.3070327	NA	NA
EQQU-22-f-85656-1	zebra	2022-06-15 06:00:00	2022	166	-18.9192511	34.3081353	NA	NA
EQQU-22-f-85656-1	zebra	2022-06-15 05:30:00	2022	166	-18.9197719	34.3096159	NA	NA
EQQU-22-f-85656-1	zebra	2022-06-15 05:00:00	2022	166	-18.9196698	34.3095931	NA	NA
EQQU-22-f-85656-1	zebra	2022-06-15 04:30:00	2022	166	-18.9196999	34.3095988	NA	NA
EQQU-22-f-85656-1	zebra	2022-06-15 04:00:00	2022	166	-18.919791	34.3096227	NA	NA
EQQU-22-f-85656-1	zebra	2022-06-15 03:30:00	2022	166	-18.9191067	34.3093438	NA	NA
EQQU-22-f-85656-1	zebra	2022-06-15 03:00:00	2022	166	-18.9190561	34.3092526	NA	NA
EQQU-22-f-85656-1	zebra	2022-06-15 02:30:00	2022	166	-18.9172295	34.3101454	NA	NA
EQQU-22-f-85656-1	zebra	2022-06-15 02:00:00	2022	166	-18.9129101	34.3134149	NA	NA
EQQU-22-f-85656-1	zebra	2022-06-15 01:30:00	2022	166	-18.9112046	34.3131451	NA	NA
EQQU-22-f-85656-1	zebra	2022-06-15 01:00:00	2022	166	-18.9109277	34.3126096	NA	NA
EQQU-22-f-85656-1	zebra	2022-06-15 00:30:00	2022	166	-18.910422	34.311631	NA	NA
EQQU-22-f-85656-1	zebra	2022-06-14 23:30:00	2022	165	-18.9097066	34.3111831	NA	NA
EQQU-22-f-85656-1	zebra	2022-06-14 23:00:00	2022	165	-18.9097455	34.311228	NA	NA
EQQU-22-f-85656-1	zebra	2022-06-14 22:30:00	2022	165	-18.9097168	34.3111753	NA	NA
EQQU-22-f-85656-1	zebra	2022-06-14 22:00:00	2022	165	-18.9096044	34.311074	NA	NA
EQQU-22-f-85656-1	zebra	2022-06-14 21:30:00	2022	165	-18.9096311	34.310076	NA	NA
EQQU-22-f-85656-1	zebra	2022-06-14 21:00:00	2022	165	-18.9095829	34.3104273	NA	NA
EQQU-22-f-85656-1	zebra	2022-06-14 20:30:00	2022	165	-18.9095657	34.3104616	NA	NA
EQQU-22-f-85656-1	zebra	2022-06-14 20:00:00	2022	165	-18.9095289	34.3106665	NA	NA
EQQU-22-f-85656-1	zebra	2022-06-14 19:30:00	2022	165	-18.9096936	34.3109279	NA	NA
EQQU-22-f-85656-1	zebra	2022-06-14 19:00:00	2022	165	-18.9098173	34.3109254	NA	NA
EQQU-22-f-85656-1	zebra	2022-06-14 18:30:00	2022	165	-18.9099085	34.3108873	NA	NA
EQQU-22-f-85656-1	zebra	2022-06-14 18:00:00	2022	165	-18.9100776	34.3110712	NA	NA
EQQU-22-f-85656-1	zebra	2022-06-14 17:30:00	2022	165	-18.9099778	34.3112234	NA	NA
EQQU-22-f-85656-1	zebra	2022-06-14 17:00:00	2022	165	-18.9093428	34.3116714	NA	NA
EQQU-22-f-85656-1	zebra	2022-06-14 16:30:00	2022	165	-18.9069144	34.3104762	NA	NA
EQQU-22-f-85656-1	zebra	2022-06-14 16:00:00	2022	165	-18.9008245	34.3077415	NA	NA
EQQU-22-f-85656-1	zebra	2022-06-14 15:30:00	2022	165	-18.8986671	34.3055333	NA	NA
EQQU-22-f-85656-1	zebra	2022-06-14 15:00:00	2022	165	-18.8985899	34.3055219	NA	NA
EQQU-22-f-85656-1	zebra	2022-06-14 14:30:00	2022	165	-18.8985738	34.3054977	NA	NA
EQQU-22-f-85656-1	zebra	2022-06-14 14:00:00	2022	165	-18.8977751	34.3057677	NA	NA
EQQU-22-f-85656-1	zebra	2022-06-14 13:30:00	2022	165	-18.9007314	34.3077141	NA	NA
EQQU-22-f-85656-1	zebra	2022-06-14 13:00:00	2022	165	-18.9007177	34.3078092	NA	NA
EQQU-22-f-85656-1	zebra	2022-06-14 12:30:00	2022	165	-18.9009104	34.306936	NA	NA
EQQU-22-f-85656-1	zebra	2022-06-14 12:00:00	2022	165	-18.9020824	34.3056203	NA	NA
EQQU-22-f-85656-1	zebra	2022-06-14 11:30:00	2022	165	-18.9021552	34.3052592	NA	NA
EQQU-22-f-85656-1	zebra	2022-06-14 11:00:00	2022	165	-18.9022014	34.3053479	NA	NA
EQQU-22-f-85656-1	zebra	2022-06-14 10:30:00	2022	165	-18.9021204	34.3054335	NA	NA
EQQU-22-f-85656-1	zebra	2022-06-14 10:00:00	2022	165	-18.9021566	34.3051844	NA	NA
EQQU-22-f-85656-1	zebra	2022-06-14 09:30:00	2022	165	-18.9022663	34.3051515	NA	NA
EQQU-22-f-85656-1	zebra	2022-06-14 09:00:00	2022	165	-18.8988851	34.3057429	NA	NA
EQQU-22-f-85656-1	zebra	2022-06-14 08:30:00	2022	165	-18.9004854	34.3105957	NA	NA
EQQU-22-f-85656-1	zebra	2022-06-14 08:00:00	2022	165	-18.9013069	34.3088983	NA	NA
EQQU-22-f-85656-1	zebra	2022-06-14 07:30:00	2022	165	-18.9070438	34.3091262	NA	NA
EQQU-22-f-85656-1	zebra	2022-06-14 07:00:00	2022	165	-18.9120244	34.3057643	NA	NA
EQQU-22-f-85656-1	zebra	2022-06-14 06:30:00	2022	165	-18.91514	34.3065768	NA	NA
EQQU-22-f-85656-1	zebra	2022-06-14 06:00:00	2022	165	-18.9161242	34.307676	NA	NA
EQQU-22-f-85656-1	zebra	2022-06-14 05:30:00	2022	165	-18.9183949	34.3068239	NA	NA
EQQU-22-f-85656-1	zebra	2022-06-14 05:00:00	2022	165	-18.9183975	34.3065391	NA	NA
EQQU-22-f-85656-1	zebra	2022-06-14 04:30:00	2022	165	-18.9205374	34.3041878	NA	NA
EQQU-22-f-85656-1	zebra	2022-06-14 04:00:00	2022	165	-18.9208753	34.3038477	NA	NA
EQQU-22-f-85656-1	zebra	2022-06-14 03:30:00	2022	165	-18.9201577	34.3049471	NA	NA
EQQU-22-f-85656-1	zebra	2022-06-14 03:00:00	2022	165	-18.9201704	34.3047717	NA	NA
EQQU-22-f-85656-1	zebra	2022-06-14 02:30:00	2022	165	-18.9201407	34.3047742	NA	NA
EQQU-22-f-85656-1	zebra	2022-06-14 02:00:00	2022	165	-18.9201537	34.3047767	NA	NA
EQQU-22-f-85656-1	zebra	2022-06-14 01:30:00	2022	165	-18.920048	34.3047304	NA	NA
EQQU-22-f-85656-1	zebra	2022-06-14 01:00:00	2022	165	-18.9201426	34.3046979	NA	NA
EQQU-22-f-85656-1	zebra	2022-06-14 00:30:00	2022	165	-18.9201061	34.3044366	NA	NA
EQQU-22-f-85656-1	zebra	2022-06-13 23:30:00	2022	164	-18.9191807	34.3066867	NA	NA
EQQU-22-f-85656-1	zebra	2022-06-13 23:00:00	2022	164	-18.9191751	34.3066351	NA	NA
EQQU-22-f-85656-1	zebra	2022-06-13 22:30:00	2022	164	-18.9191593	34.3066158	NA	NA
EQQU-22-f-85656-1	zebra	2022-06-13 22:00:00	2022	164	-18.9191578	34.3065894	NA	NA
EQQU-22-f-85656-1	zebra	2022-06-13 21:30:00	2022	164	-18.9192094	34.3065976	NA	NA
EQQU-22-f-85656-1	zebra	2022-06-13 21:00:00	2022	164	-18.9182036	34.307231	NA	NA
EQQU-22-f-85656-1	zebra	2022-06-13 20:30:00	2022	164	-18.9172854	34.3077963	NA	NA
EQQU-22-f-85656-1	zebra	2022-06-13 20:00:00	2022	164	-18.9170062	34.3079453	NA	NA
EQQU-22-f-85656-1	zebra	2022-06-13 19:30:00	2022	164	-18.9170096	34.3080063	NA	NA
EQQU-22-f-85656-1	zebra	2022-06-13 19:00:00	2022	164	-18.917001	34.3080373	NA	NA
EQQU-22-f-85656-1	zebra	2022-06-13 18:30:00	2022	164	-18.916946	34.3081899	NA	NA
EQQU-22-f-85656-1	zebra	2022-06-13 18:00:00	2022	164	-18.9169673	34.3081531	NA	NA
EQQU-22-f-85656-1	zebra	2022-06-13 17:30:00	2022	164	-18.9154468	34.3072941	NA	NA
EQQU-22-f-85656-1	zebra	2022-06-13 17:00:00	2022	164	-18.9138085	34.3060262	NA	NA
EQQU-22-f-85656-1	zebra	2022-06-13 16:30:00	2022	164	-18.9147475	34.305672	NA	NA
EQQU-22-f-85656-1	zebra	2022-06-13 16:00:00	2022	164	-18.9157035	34.3037587	NA	NA
EQQU-22-f-85656-1	zebra	2022-06-13 15:30:00	2022	164	-18.9156795	34.3037509	NA	NA
EQQU-22-f-85656-1	zebra	2022-06-13 15:00:00	2022	164	-18.91573	34.3035713	NA	NA
EQQU-22-f-85656-1	zebra	2022-06-13 14:30:00	2022	164	-18.9152454	34.3023962	NA	NA
EQQU-22-f-85656-1	zebra	2022-06-13 14:00:00	2022	164	-18.915492	34.2986893	NA	NA
EQQU-22-f-85656-1	zebra	2022-06-13 13:30:00	2022	164	-18.9155214	34.2986476	NA	NA
EQQU-22-f-85656-1	zebra	2022-06-13 13:00:00	2022	164	-18.9159338	34.2978244	NA	NA
EQQU-22-f-85656-1	zebra	2022-06-13 12:30:00	2022	164	-18.9232957	34.2961471	NA	NA
EQQU-22-f-85656-1	zebra	2022-06-13 12:00:00	2022	164	-18.9234462	34.2956327	NA	NA
EQQU-22-f-85656-1	zebra	2022-06-13 11:30:00	2022	164	-18.9240293	34.2943756	NA	NA
EQQU-22-f-85656-1	zebra	2022-06-13 11:00:00	2022	164	-18.9231682	34.2934173	NA	NA
EQQU-22-f-85656-1	zebra	2022-06-13 10:30:00	2022	164	-18.9232254	34.2933695	NA	NA
EQQU-22-f-85656-1	zebra	2022-06-13 10:00:00	2022	164	-18.9228535	34.2936134	NA	NA
EQQU-22-f-85656-1	zebra	2022-06-13 09:30:00	2022	164	-18.9228086	34.2935118	NA	NA
EQQU-22-f-85656-1	zebra	2022-06-13 09:00:00	2022	164	-18.9226883	34.2935998	NA	NA
EQQU-22-f-85656-1	zebra	2022-06-13 08:30:00	2022	164	-18.9232857	34.2907081	NA	NA
EQQU-22-f-85656-1	zebra	2022-06-13 08:00:00	2022	164	-18.9289683	34.2883826	NA	NA
EQQU-22-f-85656-1	zebra	2022-06-13 07:30:00	2022	164	-18.9356355	34.2839401	NA	NA
EQQU-22-f-85656-1	zebra	2022-06-13 07:00:00	2022	164	-18.9366942	34.2839152	NA	NA
EQQU-22-f-85656-1	zebra	2022-06-13 06:30:00	2022	164	-18.9427319	34.2819946	NA	NA
EQQU-22-f-85656-1	zebra	2022-06-13 06:00:00	2022	164	-18.9504509	34.2783602	NA	NA
EQQU-22-f-85656-1	zebra	2022-06-13 05:30:00	2022	164	-18.952445	34.2769769	NA	NA
EQQU-22-f-85656-1	zebra	2022-06-13 05:00:00	2022	164	-18.9524265	34.277024	NA	NA
EQQU-22-f-85656-1	zebra	2022-06-13 04:30:00	2022	164	-18.9524058	34.276994	NA	NA
EQQU-22-f-85656-1	zebra	2022-06-13 04:00:00	2022	164	-18.9524068	34.2768343	NA	NA
EQQU-22-f-85656-1	zebra	2022-06-13 03:30:00	2022	164	-18.9524509	34.2765034	NA	NA
EQQU-22-f-85656-1	zebra	2022-06-13 03:00:00	2022	164	-18.9524784	34.2764238	NA	NA
EQQU-22-f-85656-1	zebra	2022-06-13 02:30:00	2022	164	-18.9524402	34.2761735	NA	NA
EQQU-22-f-85656-1	zebra	2022-06-13 02:00:00	2022	164	-18.952469	34.2761889	NA	NA
EQQU-22-f-85656-1	zebra	2022-06-13 01:30:00	2022	164	-18.9531604	34.2757595	NA	NA
EQQU-22-f-85656-1	zebra	2022-06-13 01:00:00	2022	164	-18.9562866	34.2702875	NA	NA
EQQU-22-f-85656-1	zebra	2022-06-13 00:30:00	2022	164	-18.9616507	34.2657521	NA	NA
EQQU-22-f-85656-1	zebra	2022-06-12 23:30:00	2022	163	-18.9679289	34.2652024	NA	NA
EQQU-22-f-85656-1	zebra	2022-06-12 23:00:00	2022	163	-18.9762236	34.2676454	NA	NA
EQQU-22-f-85656-1	zebra	2022-06-12 22:30:00	2022	163	-18.9853009	34.2667367	NA	NA
EQQU-22-f-85656-1	zebra	2022-06-12 22:00:00	2022	163	-18.9918656	34.2615432	NA	NA
EQQU-22-f-85656-1	zebra	2022-06-12 21:30:00	2022	163	-18.9965924	34.2557581	NA	NA
EQQU-22-f-85656-1	zebra	2022-06-12 21:00:00	2022	163	-19.0018628	34.2495376	NA	NA
EQQU-22-f-85656-1	zebra	2022-06-12 20:30:00	2022	163	-19.0019263	34.2494052	NA	NA
EQQU-22-f-85656-1	zebra	2022-06-12 20:00:00	2022	163	-19.001758	34.2493527	NA	NA
EQQU-22-f-85656-1	zebra	2022-06-12 19:30:00	2022	163	-19.0017275	34.2498278	NA	NA
EQQU-22-f-85656-1	zebra	2022-06-12 19:00:00	2022	163	-19.0018629	34.2505428	NA	NA
EQQU-22-f-85656-1	zebra	2022-06-12 18:30:00	2022	163	-19.0021925	34.2502727	NA	NA
EQQU-22-f-85656-1	zebra	2022-06-12 18:01:00	2022	163	-19.0005666	34.2491898	NA	NA
EQQU-22-f-85656-1	zebra	2022-06-12 17:30:00	2022	163	-18.99654	34.2533238	NA	NA
EQQU-22-f-85656-1	zebra	2022-06-12 17:00:00	2022	163	-19.0016175	34.2497895	NA	NA
EQQU-22-f-85656-1	zebra	2022-06-12 16:30:00	2022	163	-18.9999943	34.246446	NA	NA
EQQU-22-f-85656-1	zebra	2022-06-12 16:00:00	2022	163	-19.002783	34.2437157	NA	NA
EQQU-22-f-85656-1	zebra	2022-06-12 15:30:00	2022	163	-19.0039543	34.243893	NA	NA
EQQU-22-f-85656-1	zebra	2022-06-12 15:00:00	2022	163	-19.0047452	34.2441693	NA	NA
EQQU-22-f-85656-1	zebra	2022-06-12 14:30:00	2022	163	-19.0042731	34.2446291	NA	NA
EQQU-22-f-85656-1	zebra	2022-06-12 14:00:00	2022	163	-19.0044068	34.2445015	NA	NA
EQQU-22-f-85656-1	zebra	2022-06-12 13:30:00	2022	163	-19.0046531	34.2441367	NA	NA
EQQU-22-f-85656-1	zebra	2022-06-12 13:00:00	2022	163	-19.0044596	34.2443251	NA	NA
EQQU-22-f-85656-1	zebra	2022-06-12 12:30:00	2022	163	-19.0042271	34.2446448	NA	NA
EQQU-22-f-85656-1	zebra	2022-06-12 12:00:00	2022	163	-19.0040011	34.2438905	NA	NA
EQQU-22-f-85656-1	zebra	2022-06-12 11:30:00	2022	163	-19.0038394	34.2441205	NA	NA
EQQU-22-f-85656-1	zebra	2022-06-12 11:00:00	2022	163	-19.0039776	34.2438534	NA	NA
EQQU-22-f-85656-1	zebra	2022-06-12 10:30:00	2022	163	-19.0040563	34.2436725	NA	NA
EQQU-22-f-85656-1	zebra	2022-06-12 10:00:00	2022	163	-19.0039506	34.2438663	NA	NA
EQQU-22-f-85656-1	zebra	2022-06-12 09:30:00	2022	163	-19.0049541	34.2454636	NA	NA
EQQU-22-f-85656-1	zebra	2022-06-12 09:00:00	2022	163	-19.0041831	34.2446577	NA	NA
EQQU-22-f-85656-1	zebra	2022-06-12 08:30:00	2022	163	-19.0017195	34.2439863	NA	NA
EQQU-22-f-85656-1	zebra	2022-06-12 08:00:00	2022	163	-18.9995446	34.2449738	NA	NA
EQQU-22-f-85656-1	zebra	2022-06-12 07:30:00	2022	163	-18.9990596	34.2454001	NA	NA
EQQU-22-f-85656-1	zebra	2022-06-12 07:00:00	2022	163	-18.9989854	34.2454586	NA	NA
EQQU-22-f-85656-1	zebra	2022-06-12 06:30:00	2022	163	-18.9985115	34.2454003	NA	NA
EQQU-22-f-85656-1	zebra	2022-06-12 06:00:00	2022	163	-18.999968	34.246358	NA	NA
EQQU-22-f-85656-1	zebra	2022-06-12 05:30:00	2022	163	-19.0003291	34.2470219	NA	NA
EQQU-22-f-85656-1	zebra	2022-06-12 05:00:00	2022	163	-19.0003059	34.2470241	NA	NA
EQQU-22-f-85656-1	zebra	2022-06-12 04:30:00	2022	163	-19.0016801	34.2495533	NA	NA
EQQU-22-f-85656-1	zebra	2022-06-12 04:00:00	2022	163	-19.0017564	34.2498697	NA	NA
EQQU-22-f-85656-1	zebra	2022-06-12 03:30:00	2022	163	-19.0017332	34.2498718	NA	NA
EQQU-22-f-85656-1	zebra	2022-06-12 03:00:00	2022	163	-19.001706	34.2498829	NA	NA
EQQU-22-f-85656-1	zebra	2022-06-12 02:30:00	2022	163	-19.0001858	34.247445	NA	NA
EQQU-22-f-85656-1	zebra	2022-06-12 02:00:00	2022	163	-18.999696	34.2464903	NA	NA
EQQU-22-f-85656-1	zebra	2022-06-12 01:30:00	2022	163	-19.0001579	34.2464332	NA	NA
EQQU-22-f-85656-1	zebra	2022-06-12 01:00:00	2022	163	-19.0001432	34.2463339	NA	NA
EQQU-22-f-85656-1	zebra	2022-06-12 00:30:00	2022	163	-19.0002495	34.2454619	NA	NA
EQQU-22-f-85659-1	zebra	2023-06-01 23:30:00	2023	152	-19.0383005	34.5723977	NA	NA
EQQU-22-f-85659-1	zebra	2023-06-01 23:00:00	2023	152	-19.0383012	34.5724075	NA	NA
EQQU-22-f-85659-1	zebra	2023-06-01 22:30:00	2023	152	-19.0382882	34.5724015	NA	NA
EQQU-22-f-85659-1	zebra	2023-06-01 22:00:00	2023	152	-19.0383617	34.5723473	NA	NA
EQQU-22-f-85659-1	zebra	2023-06-01 21:30:00	2023	152	-19.0383863	34.5723327	NA	NA
EQQU-22-f-85659-1	zebra	2023-06-01 21:00:00	2023	152	-19.038335	34.5724026	NA	NA
EQQU-22-f-85659-1	zebra	2023-06-01 20:30:00	2023	152	-19.0383541	34.5723996	NA	NA
EQQU-22-f-85659-1	zebra	2023-06-01 20:00:00	2023	152	-19.0383013	34.5724109	NA	NA
EQQU-22-f-85659-1	zebra	2023-06-01 19:30:00	2023	152	-19.0383762	34.5725515	NA	NA
EQQU-22-f-85659-1	zebra	2023-06-01 19:00:00	2023	152	-19.0384786	34.5723405	NA	NA
EQQU-22-f-85659-1	zebra	2023-06-01 18:30:00	2023	152	-19.0383645	34.5724309	NA	NA
EQQU-22-f-85659-1	zebra	2023-06-01 18:00:00	2023	152	-19.0383215	34.5724261	NA	NA
EQQU-22-f-85659-1	zebra	2023-06-01 17:30:00	2023	152	-19.0383288	34.572401	NA	NA
EQQU-22-f-85659-1	zebra	2023-06-01 17:00:00	2023	152	-19.038429	34.5724026	NA	NA
EQQU-22-f-85659-1	zebra	2023-06-01 16:30:00	2023	152	-19.0384209	34.5723285	NA	NA
EQQU-22-f-85659-1	zebra	2023-06-01 16:00:00	2023	152	-19.0383556	34.5723939	NA	NA
EQQU-22-f-85659-1	zebra	2023-06-01 15:30:00	2023	152	-19.0383647	34.5724002	NA	NA
EQQU-22-f-85659-1	zebra	2023-06-01 15:00:00	2023	152	-19.0383038	34.5723786	NA	NA
EQQU-22-f-85659-1	zebra	2023-06-01 14:30:00	2023	152	-19.0384054	34.5726518	NA	NA
EQQU-22-f-85659-1	zebra	2023-06-01 14:00:00	2023	152	-19.0382767	34.5722788	NA	NA
EQQU-22-f-85659-1	zebra	2023-06-01 13:30:00	2023	152	-19.0383061	34.5724182	NA	NA
EQQU-22-f-85659-1	zebra	2023-06-01 13:00:00	2023	152	-19.0382999	34.5724201	NA	NA
EQQU-22-f-85659-1	zebra	2023-06-01 12:30:00	2023	152	-19.0383127	34.5724247	NA	NA
EQQU-22-f-85659-1	zebra	2023-06-01 12:00:00	2023	152	-19.0383314	34.5723756	NA	NA
EQQU-22-f-85659-1	zebra	2023-06-01 11:30:00	2023	152	-19.0383037	34.5725917	NA	NA
EQQU-22-f-85659-1	zebra	2023-06-01 11:00:00	2023	152	-19.0387637	34.5727455	NA	NA
EQQU-22-f-85659-1	zebra	2023-06-01 10:30:00	2023	152	-19.0384022	34.5724132	NA	NA
EQQU-22-f-85659-1	zebra	2023-06-01 10:00:00	2023	152	-19.0383154	34.5724315	NA	NA
EQQU-22-f-85659-1	zebra	2023-06-01 09:30:00	2023	152	-19.0384251	34.5724476	NA	NA
EQQU-22-f-85659-1	zebra	2023-06-01 09:00:00	2023	152	-19.0383438	34.5723718	NA	NA
EQQU-22-f-85659-1	zebra	2023-06-01 08:30:00	2023	152	-19.0383295	34.5723409	NA	NA
EQQU-22-f-85659-1	zebra	2023-06-01 08:00:00	2023	152	-19.0383574	34.5723805	NA	NA
EQQU-22-f-85659-1	zebra	2023-06-01 07:30:00	2023	152	-19.0383069	34.5723937	NA	NA
EQQU-22-f-85659-1	zebra	2023-06-01 07:00:00	2023	152	-19.0383506	34.5724174	NA	NA
EQQU-22-f-85659-1	zebra	2023-06-01 06:30:00	2023	152	-19.038317	34.5723824	NA	NA
EQQU-22-f-85659-1	zebra	2023-06-01 06:00:00	2023	152	-19.0384626	34.5723908	NA	NA
EQQU-22-f-85659-1	zebra	2023-06-01 05:30:00	2023	152	-19.0383339	34.5723845	NA	NA
EQQU-22-f-85659-1	zebra	2023-06-01 05:00:00	2023	152	-19.0383597	34.5724201	NA	NA
EQQU-22-f-85659-1	zebra	2023-06-01 04:30:00	2023	152	-19.0383488	34.5724217	NA	NA
EQQU-22-f-85659-1	zebra	2023-06-01 04:00:00	2023	152	-19.0383434	34.5724368	NA	NA
EQQU-22-f-85659-1	zebra	2023-06-01 03:30:00	2023	152	-19.0383756	34.5724021	NA	NA
EQQU-22-f-85659-1	zebra	2023-06-01 03:00:00	2023	152	-19.0383337	34.5724153	NA	NA
EQQU-22-f-85659-1	zebra	2023-06-01 02:30:00	2023	152	-19.0383277	34.5723864	NA	NA
EQQU-22-f-85659-1	zebra	2023-06-01 02:00:00	2023	152	-19.0383777	34.5724026	NA	NA
EQQU-22-f-85659-1	zebra	2023-06-01 01:30:00	2023	152	-19.0382844	34.5724214	NA	NA
EQQU-22-f-85659-1	zebra	2023-06-01 01:00:00	2023	152	-19.0383063	34.5723875	NA	NA
EQQU-22-f-85659-1	zebra	2023-06-01 00:30:00	2023	152	-19.0383479	34.5723981	NA	NA
EQQU-22-f-85659-1	zebra	2023-05-31 23:30:00	2023	151	-19.0382586	34.5724109	NA	NA
EQQU-22-f-85659-1	zebra	2023-05-31 23:00:00	2023	151	-19.0383617	34.5724172	NA	NA
EQQU-22-f-85659-1	zebra	2023-05-31 22:30:00	2023	151	-19.0382676	34.5723781	NA	NA
EQQU-22-f-85659-1	zebra	2023-05-31 22:00:00	2023	151	-19.0385749	34.5729063	NA	NA
EQQU-22-f-85659-1	zebra	2023-05-31 21:30:00	2023	151	-19.0378816	34.5722713	NA	NA
EQQU-22-f-85659-1	zebra	2023-05-31 21:00:00	2023	151	-19.0376788	34.5721929	NA	NA
EQQU-22-f-85659-1	zebra	2023-05-31 20:30:00	2023	151	-19.0380228	34.5723219	NA	NA
EQQU-22-f-85659-1	zebra	2023-05-31 20:00:00	2023	151	-19.0392573	34.5724152	NA	NA
EQQU-22-f-85659-1	zebra	2023-05-31 19:30:00	2023	151	-19.0399483	34.5722266	NA	NA
EQQU-22-f-85659-1	zebra	2023-05-31 19:00:00	2023	151	-19.040722	34.5717322	NA	NA
EQQU-22-f-85659-1	zebra	2023-05-31 18:30:00	2023	151	-19.0415166	34.5710014	NA	NA
EQQU-22-f-85659-1	zebra	2023-05-31 18:00:00	2023	151	-19.0419873	34.5703914	NA	NA
EQQU-22-f-85659-1	zebra	2023-05-31 17:30:00	2023	151	-19.0422055	34.5704364	NA	NA
EQQU-22-f-85659-1	zebra	2023-05-31 17:01:00	2023	151	-19.0421293	34.5707989	NA	NA
EQQU-22-f-85659-1	zebra	2023-05-31 16:30:00	2023	151	-19.0418304	34.5708723	NA	NA
EQQU-22-f-85659-1	zebra	2023-05-31 16:01:00	2023	151	-19.0416593	34.5709604	NA	NA
EQQU-22-f-85659-1	zebra	2023-05-31 15:30:00	2023	151	-19.0415876	34.5701348	NA	NA
EQQU-22-f-85659-1	zebra	2023-05-31 15:00:00	2023	151	-19.0418527	34.5704422	NA	NA
EQQU-22-f-85659-1	zebra	2023-05-31 14:30:00	2023	151	-19.0415489	34.5703455	NA	NA
EQQU-22-f-85659-1	zebra	2023-05-31 14:00:00	2023	151	-19.0414069	34.5707274	NA	NA
EQQU-22-f-85659-1	zebra	2023-05-31 13:31:00	2023	151	-19.0413868	34.570757	NA	NA
EQQU-22-f-85659-1	zebra	2023-05-31 13:00:00	2023	151	-19.0417167	34.5711017	NA	NA
EQQU-22-f-85659-1	zebra	2023-05-31 12:30:00	2023	151	-19.0417365	34.5714235	NA	NA
EQQU-22-f-85659-1	zebra	2023-05-31 12:00:00	2023	151	-19.0419072	34.5711622	NA	NA
EQQU-22-f-85659-1	zebra	2023-05-31 11:30:00	2023	151	-19.0414929	34.5716698	NA	NA
EQQU-22-f-85659-1	zebra	2023-05-31 11:00:00	2023	151	-19.0405909	34.5718226	NA	NA
EQQU-22-f-85659-1	zebra	2023-05-31 10:30:00	2023	151	-19.0405186	34.5724566	NA	NA
EQQU-22-f-85659-1	zebra	2023-05-31 10:00:00	2023	151	-19.0404284	34.5724458	NA	NA
EQQU-22-f-85659-1	zebra	2023-05-31 09:30:00	2023	151	-19.0404186	34.5723921	NA	NA
EQQU-22-f-85659-1	zebra	2023-05-31 09:00:00	2023	151	-19.0409167	34.5732973	NA	NA
EQQU-22-f-85659-1	zebra	2023-05-31 08:30:00	2023	151	-19.0409884	34.5740209	NA	NA
EQQU-22-f-85659-1	zebra	2023-05-31 08:00:00	2023	151	-19.0411135	34.5737514	NA	NA
EQQU-22-f-85659-1	zebra	2023-05-31 07:30:00	2023	151	-19.0411836	34.5735627	NA	NA
EQQU-22-f-85659-1	zebra	2023-05-31 07:00:00	2023	151	-19.0423458	34.574111	NA	NA
EQQU-22-f-85659-1	zebra	2023-05-31 06:30:00	2023	151	-19.0419285	34.5751296	NA	NA
EQQU-22-f-85659-1	zebra	2023-05-31 06:00:00	2023	151	-19.0413226	34.5755425	NA	NA
EQQU-22-f-85659-1	zebra	2023-05-31 05:30:00	2023	151	-19.0406865	34.5757901	NA	NA
EQQU-22-f-85659-1	zebra	2023-05-31 05:00:00	2023	151	-19.0404373	34.5759838	NA	NA
EQQU-22-f-85659-1	zebra	2023-05-31 04:30:00	2023	151	-19.0405089	34.5759646	NA	NA
EQQU-22-f-85659-1	zebra	2023-05-31 04:00:00	2023	151	-19.0405507	34.5758802	NA	NA
EQQU-22-f-85659-1	zebra	2023-05-31 03:30:00	2023	151	-19.0405859	34.5757837	NA	NA
EQQU-22-f-85659-1	zebra	2023-05-31 03:00:00	2023	151	-19.0404316	34.575287	NA	NA
EQQU-22-f-85659-1	zebra	2023-05-31 02:30:00	2023	151	-19.040359	34.5753236	NA	NA
EQQU-22-f-85659-1	zebra	2023-05-31 02:00:00	2023	151	-19.0403297	34.575449	NA	NA
EQQU-22-f-85659-1	zebra	2023-05-31 01:30:00	2023	151	-19.0399452	34.5756998	NA	NA
EQQU-22-f-85659-1	zebra	2023-05-31 01:00:00	2023	151	-19.0397272	34.575506	NA	NA
EQQU-22-f-85659-1	zebra	2023-05-31 00:30:00	2023	151	-19.039307	34.5746852	NA	NA
EQQU-22-f-85659-1	zebra	2023-05-30 23:30:00	2023	150	-19.0401081	34.5755915	NA	NA
EQQU-22-f-85659-1	zebra	2023-05-30 23:00:00	2023	150	-19.0407127	34.5756818	NA	NA
EQQU-22-f-85659-1	zebra	2023-05-30 22:30:00	2023	150	-19.0407955	34.575494	NA	NA
EQQU-22-f-85659-1	zebra	2023-05-30 22:00:00	2023	150	-19.0407106	34.5755059	NA	NA
EQQU-22-f-85659-1	zebra	2023-05-30 21:30:00	2023	150	-19.0403974	34.5754749	NA	NA
EQQU-22-f-85659-1	zebra	2023-05-30 21:00:00	2023	150	-19.0400941	34.5763584	NA	NA
EQQU-22-f-85659-1	zebra	2023-05-30 20:30:00	2023	150	-19.0406922	34.5760377	NA	NA
EQQU-22-f-85659-1	zebra	2023-05-30 20:00:00	2023	150	-19.0416465	34.5756096	NA	NA
EQQU-22-f-85659-1	zebra	2023-05-30 19:30:00	2023	150	-19.0419056	34.5758057	NA	NA
EQQU-22-f-85659-1	zebra	2023-05-30 19:00:00	2023	150	-19.0424235	34.5756795	NA	NA
EQQU-22-f-85659-1	zebra	2023-05-30 18:30:00	2023	150	-19.0424006	34.5751441	NA	NA
EQQU-22-f-85659-1	zebra	2023-05-30 18:00:00	2023	150	-19.0425434	34.5738392	NA	NA
EQQU-22-f-85659-1	zebra	2023-05-30 17:30:00	2023	150	-19.0421551	34.5737626	NA	NA
EQQU-22-f-85659-1	zebra	2023-05-30 17:00:00	2023	150	-19.0421621	34.5742553	NA	NA
EQQU-22-f-85659-1	zebra	2023-05-30 16:30:00	2023	150	-19.0423109	34.5740245	NA	NA
EQQU-22-f-85659-1	zebra	2023-05-30 16:00:00	2023	150	-19.0421275	34.5738837	NA	NA
EQQU-22-f-85659-1	zebra	2023-05-30 15:30:00	2023	150	-19.0421537	34.5738864	NA	NA
EQQU-22-f-85659-1	zebra	2023-05-30 15:00:00	2023	150	-19.0421374	34.5740463	NA	NA
EQQU-22-f-85659-1	zebra	2023-05-30 14:30:00	2023	150	-19.043	34.5742091	NA	NA
EQQU-22-f-85659-1	zebra	2023-05-30 14:00:00	2023	150	-19.0431331	34.5738545	NA	NA
EQQU-22-f-85659-1	zebra	2023-05-30 13:30:00	2023	150	-19.0462622	34.5705096	NA	NA
EQQU-22-f-85659-1	zebra	2023-05-30 13:00:00	2023	150	-19.0478312	34.5678192	NA	NA
EQQU-22-f-85659-1	zebra	2023-05-30 12:30:00	2023	150	-19.0482278	34.5659233	NA	NA
EQQU-22-f-85659-1	zebra	2023-05-30 12:00:00	2023	150	-19.0486831	34.5659426	NA	NA
EQQU-22-f-85659-1	zebra	2023-05-30 11:30:00	2023	150	-19.0490883	34.5654197	NA	NA
EQQU-22-f-85659-1	zebra	2023-05-30 11:00:00	2023	150	-19.0491402	34.5649892	NA	NA
EQQU-22-f-85659-1	zebra	2023-05-30 10:30:00	2023	150	-19.0489996	34.564585	NA	NA
EQQU-22-f-85659-1	zebra	2023-05-30 10:00:00	2023	150	-19.0491461	34.5634607	NA	NA
EQQU-22-f-85659-1	zebra	2023-05-30 09:30:00	2023	150	-19.0494956	34.5630464	NA	NA
EQQU-22-f-85659-1	zebra	2023-05-30 09:00:00	2023	150	-19.04878	34.5631029	NA	NA
EQQU-22-f-85659-1	zebra	2023-05-30 08:30:00	2023	150	-19.0487451	34.5630897	NA	NA
EQQU-22-f-85659-1	zebra	2023-05-30 08:00:00	2023	150	-19.0475938	34.56477	NA	NA
EQQU-22-f-85659-1	zebra	2023-05-30 07:30:00	2023	150	-19.047288	34.5653406	NA	NA
EQQU-22-f-85659-1	zebra	2023-05-30 07:01:00	2023	150	-19.0442897	34.5664497	NA	NA
EQQU-22-f-85659-1	zebra	2023-05-30 06:30:00	2023	150	-19.0439795	34.5665736	NA	NA
EQQU-22-f-85659-1	zebra	2023-05-30 06:02:00	2023	150	-19.0437691	34.5670666	NA	NA
EQQU-22-f-85659-1	zebra	2023-05-30 05:30:00	2023	150	-19.0422766	34.5676939	NA	NA
EQQU-22-f-85659-1	zebra	2023-05-30 05:00:00	2023	150	-19.0422437	34.5676365	NA	NA
EQQU-22-f-85659-1	zebra	2023-05-30 04:30:00	2023	150	-19.0420986	34.5677329	NA	NA
EQQU-22-f-85659-1	zebra	2023-05-30 04:00:00	2023	150	-19.0424084	34.5675594	NA	NA
EQQU-22-f-85659-1	zebra	2023-05-30 03:30:00	2023	150	-19.042459	34.5695884	NA	NA
EQQU-22-f-85659-1	zebra	2023-05-30 03:00:00	2023	150	-19.0418785	34.5699943	NA	NA
EQQU-22-f-85659-1	zebra	2023-05-30 02:30:00	2023	150	-19.0416595	34.5707829	NA	NA
EQQU-22-f-85659-1	zebra	2023-05-30 02:00:00	2023	150	-19.0414489	34.5699051	NA	NA
EQQU-22-f-85659-1	zebra	2023-05-30 01:30:00	2023	150	-19.0420668	34.5697826	NA	NA
EQQU-22-f-85659-1	zebra	2023-05-30 01:00:00	2023	150	-19.0421056	34.5697508	NA	NA
EQQU-22-f-85659-1	zebra	2023-05-30 00:30:00	2023	150	-19.0419285	34.5700839	NA	NA
EQQU-22-f-85659-1	zebra	2023-05-29 23:30:00	2023	149	-19.0420602	34.5711078	NA	NA
EQQU-22-f-85659-1	zebra	2023-05-29 23:00:00	2023	149	-19.0418042	34.5711469	NA	NA
EQQU-22-f-85659-1	zebra	2023-05-29 22:30:00	2023	149	-19.0420308	34.5710096	NA	NA
EQQU-22-f-85659-1	zebra	2023-05-29 22:00:00	2023	149	-19.0424104	34.5713404	NA	NA
EQQU-22-f-85659-1	zebra	2023-05-29 21:30:00	2023	149	-19.0424919	34.5719046	NA	NA
EQQU-22-f-85659-1	zebra	2023-05-29 21:00:00	2023	149	-19.0427224	34.5722036	NA	NA
EQQU-22-f-85659-1	zebra	2023-05-29 20:30:00	2023	149	-19.0424862	34.5722495	NA	NA
EQQU-22-f-85659-1	zebra	2023-05-29 20:00:00	2023	149	-19.0423018	34.5723428	NA	NA
EQQU-22-f-85659-1	zebra	2023-05-29 19:30:00	2023	149	-19.043623	34.5729138	NA	NA
EQQU-22-f-85659-1	zebra	2023-05-29 19:00:00	2023	149	-19.0420624	34.5726349	NA	NA
EQQU-22-f-85659-1	zebra	2023-05-29 18:30:00	2023	149	-19.0415562	34.5724003	NA	NA
EQQU-22-f-85659-1	zebra	2023-05-29 18:00:00	2023	149	-19.0416599	34.5708646	NA	NA
EQQU-22-f-85659-1	zebra	2023-05-29 17:30:00	2023	149	-19.0420397	34.5708712	NA	NA
EQQU-22-f-85659-1	zebra	2023-05-29 17:00:00	2023	149	-19.0421962	34.570579	NA	NA
EQQU-22-f-85659-1	zebra	2023-05-29 16:30:00	2023	149	-19.0423784	34.5700002	NA	NA
EQQU-22-f-85659-1	zebra	2023-05-29 16:00:00	2023	149	-19.0424115	34.5698389	NA	NA
EQQU-22-f-85659-1	zebra	2023-05-29 15:30:00	2023	149	-19.0432097	34.569441	NA	NA
EQQU-22-f-85659-1	zebra	2023-05-29 15:00:00	2023	149	-19.0434226	34.5690589	NA	NA
EQQU-22-f-85659-1	zebra	2023-05-29 14:30:00	2023	149	-19.0436032	34.5688583	NA	NA
EQQU-22-f-85659-1	zebra	2023-05-29 14:00:00	2023	149	-19.0437648	34.5688486	NA	NA
EQQU-22-f-85659-1	zebra	2023-05-29 13:30:00	2023	149	-19.0437099	34.5690382	NA	NA
EQQU-22-f-85659-1	zebra	2023-05-29 13:00:00	2023	149	-19.0437265	34.5692108	NA	NA
EQQU-22-f-85659-1	zebra	2023-05-29 12:30:00	2023	149	-19.0435034	34.5689671	NA	NA
EQQU-22-f-85659-1	zebra	2023-05-29 12:00:00	2023	149	-19.0436578	34.568916	NA	NA
[truncated: 37,119 more rows]
