# Supplementary material for: Ecology of community reassembly: Movements and diets of megafauna during a decade of restoration in Mozambique
Source: Ecology. 2026 Apr 12;107(4):e70386. doi: 10.1002/ecy.70386 (PMC13071350; doi:10.1002/ecy.70386)
Supplement: Supplementary file 1 — Data S1. [file ECY-107-e70386-s001.zip › Data_S1/Datasets_1-17/monthly_rainfall_2011-2024.csv]

Year	Month	Rainfall (mm)
2011	October	43
2011	November	75
2011	December	142
2012	January	109
2012	February	0
2012	March	158
2012	April	27
2012	May	5
2012	June	18
2012	July	0
2012	August	5
2012	September	0
2012	October	10
2012	November	113
2012	December	70
2013	January	554
2013	February	256
2013	March	184
2013	April	18
2013	May	0
2013	June	11
2013	July	20
2013	August	4
2013	September	0
2013	October	69
2013	November	158
2013	December	206
2014	January	304
2014	February	481
2014	March	30
2014	April	132
2014	May	22
2014	June	0
2014	July	4
2014	August	0
2014	September	0
2014	October	7
2014	November	21
2014	December	199
2015	January	174
2015	February	218
2015	March	32
2015	April	16
2015	May	33
2015	June	1
2015	July	0
2015	August	1
2015	September	17
2015	October	1
2015	November	98
2015	December	97
2016	January	99
2016	February	17
2016	March	240
2016	April	55
2016	May	19
2016	June	19
2016	July	11
2016	August	0
2016	September	2
2016	October	27
2016	November	84
2016	December	181
2017	January	123
2017	February	63
2017	March	137
2017	April	26.6
2017	May	21
2017	June	7.6
2017	July	12.4
2017	August	2.6
2017	September	0
2017	October	90.2
2017	November	36.8
2017	December	16.4
2018	January	401
2018	February	280.5
2018	March	82
2018	April	105.5
2018	May	33
2018	June	0.5
2018	July	56.5
2018	August	0
2018	September	11
2018	October	9.5
2018	November	378
2018	December	29.3
2019	January	269.5
2019	February	134.5
2019	March	688.2
2019	April	61.5
2019	May	2.5
2019	June	19.7
2019	July	2.3
2019	August	2.8
2019	September	37.7
2019	October	24
2019	November	175.7
2019	December	456
2020	January	52.5
2020	February	318
2020	March	10.6
2020	April	51.5
2020	May	5.1
2020	June	28.9
2020	July	14
2020	August	2
2020	September	5.5
2020	October	15.5
2020	November	15.1
2020	December	518.5
2021	January	399.7
2021	February	289.2
2021	March	39.6
2021	April	72.5
2021	May	19
2021	June	48.6
2021	July	46.3
2021	August	15.5
2021	September	8.2
2021	October	6.5
2021	November	1.8
2021	December	66
2022	January	424
2022	February	99.5
2022	March	238.5
2022	April	257
2022	May	16.5
2022	June	126
2022	July	12.5
2022	August	7
2022	September	1
2022	October	0
2022	November	122
2022	December	148
2023	January	135
2023	February	271
2023	March	279.5
2023	April	24.7
2023	May	6
2023	June	3
2023	July	38.5
2023	August	18
2023	September	36
2023	October	63
2023	November	95.5
2023	December	357.5
2024	January	108.5
2024	February	21.5
2024	March	32.6
2024	April	123.6
2024	May	9.6
2024	June	78.8
2024	July	0
2024	August	100
2024	September	0
2024	October	12.5
2024	November	111
2024	December	41.6
