# Supplementary material for: Ecology of community reassembly: Movements and diets of megafauna during a decade of restoration in Mozambique
Source: Ecology. 2026 Apr 12;107(4):e70386. doi: 10.1002/ecy.70386 (PMC13071350; doi:10.1002/ecy.70386)
Supplement: Supplementary file 1 — Data S1. [file ECY-107-e70386-s001.zip › Data_S1/Datasets_1-17/mOTU_matching_Potter2022.csv]

Sequence	CombinedID	Resolved_SpeciesList	PotterSpeciesID	PotterTOTU	PotterSpeciesIDHarmonized
atcctgttttccgaaaaccaagaagagttcagaaagggagaatcaaaaaaaaag	Mimosa pigra_Fabaceae_atcctgttttccgaaaaccaagaagagttcagaaagggagaatcaaaaaaaaag	Mimosa pigra	Mimosa pigra	TOTU002	Mimosa pigra
atccctgttttaaaaaaacaagtggttctcaaactagaacccaaaggaaaag	Urochloa trichopus-Eriochloa barbatus_Poaceae_atccctgttttaaaaaaacaagtggttctcaaactagaacccaaaggaaaag	Urochloa trichopus; Eriochloa barbatus	Urochloa mossambicensis	TOTU001	Urochloa trichopus
atcccttttttgaaaaaacaagcggttttcaaactagaacccaaaggaaaag	Digitaria sp._Poaceae_atcccttttttgaaaaaacaagcggttttcaaactagaacccaaaggaaaag	Digitaria didactyla; Digitaria eriantha; Digitaria milanjiana; Cynodon dactylon	Digitaria swazilandensis	TOTU003	Digitaria didactyla
atcctgttttctgaaaacaaacaaaggttcagaaagcgataataaaaaaggatagatagg	Phyllogeiton discolor_Rhamnaceae_atcctgttttctgaaaacaaacaaaggttcagaaagcgataataaaaaaggatagatagg	Phyllogeiton discolor	Berchemia discolor	TOTU008	Phyllogeiton discolor
atcccttttttgaaaaaacaagtggttctcaaactagaacccaaaagaaaag	Echinochloa sp._Poaceae_atcccttttttgaaaaaacaagtggttctcaaactagaacccaaaagaaaag	Echinochloa colonum; Echinochloa pyramidalis; Echinochloa stagnina; Echinochloa haploclada	Echinochloa colona	TOTU020	Echinochloa colonum
atccctcttttgaaaaaacaagtggttctcaaactagaacccaaaggaaaag	Melinidinae sp._Poaceae_atccctcttttgaaaaaacaagtggttctcaaactagaacccaaaggaaaag	Megathyrsus maximus; Urochloa deflexa; Eriochloa meyeriana	Panicum maximum	TOTU004	Megathyrsus maximus
atcccttttttgaaaaaacaagtggttctcaaactagaacccaaaggaaaag	PACMAD clade sp. 1_Poaceae_atcccttttttgaaaaaacaagtggttctcaaactagaacccaaaggaaaag	Panicum schinzii; Panicum coloratum; Tricholaena monachne; Rottboellia cochinchinensis; Oplismenus hirtellus; Setaria sphacelata; Sporobolus virginicus; Elionurus muticus; Trachypogon spicatus; Panicum subalbidum; Panicum repens	Panicum coloratum	TOTU009	Panicum coloratum|Tricholaena monachne
atcctgttttctgaaaacaaacaaggattcagaaagtgataataaaaaag	Ziziphus mauritiana-Ziziphus mucronata_Rhamnaceae_atcctgttttctgaaaacaaacaaggattcagaaagtgataataaaaaag	Ziziphus mauritiana; Ziziphus mucronata	Ziziphus mucronata subsp. mucronata/Ziziphus mauritiana	TOTU006	Ziziphus mauritiana|Ziziphus mucronata
atcctgttttccgaaaaccaagaagagttcagaaagggagaataaaaaaag	Caesalpinioideae sp. 1_Fabaceae_atcctgttttccgaaaaccaagaagagttcagaaagggagaataaaaaaag	Vachellia nilotica; Senna siamea; Biancaea sappan; Senna obtusifolia; Guilandina bonduc; Erythrophleum suaveolens; Senna occidentalis; Vachellia xanthophloea; Entada abyssinica; Burkea africana; Vachellia seyal; Biancaea decapetala; Mimosa pigra; Erythrophleum africanum; Vachellia karroo; Vachellia borleae; Newtonia hildebrandtii; Entada elephantina	Senna siamea	TOTU010	Senna siamea
atcccttttttgaaaaacaagtggttctcaaaccagaacccaaaggaaaag	Cynodon dactylon_Poaceae_atcccttttttgaaaaacaagtggttctcaaaccagaacccaaaggaaaag	Cynodon dactylon	Cynodon dactylon	TOTU014	Cynodon dactylon
atcccttttttgaaaaacaagtggttctcaaactagaacccaaaggaaaag	PACMAD clade sp. 2_Poaceae_atcccttttttgaaaaacaagtggttctcaaactagaacccaaaggaaaag	Tricholaena monachne; Acrachne racemosa; Enteropogon macrostachyus; Melinis minutiflora; Melinis repens; Tristachya leucothrix; Vossia cuspidata; Paspalum scrobiculatum	Enteropogon macrostachyus	TOTU012	Enteropogon macrostachyus
atcctattttacgaaaaccaacaacaagggtttagaaaacgagaaaaaaag	Ludwigia adscendens_Onagraceae_atcctattttacgaaaaccaacaacaagggtttagaaaacgagaaaaaaag	Ludwigia adscendens	Ludwigia adscendens	TOTU005	Ludwigia adscendens
atcctgttttccgaaaaccaagaagagttcagaaaaggagaataaaaaaag	Vachellia sp._Fabaceae_atcctgttttccgaaaaccaagaagagttcagaaaaggagaataaaaaaag	Vachellia sieberiana; Vachellia robusta; Vachellia gerrardi	Acacia robusta/Acacia sieberiana var. sieberiana/Acacia xanthophloea	TOTU007	Vachellia robusta|Vachellia sieberiana|Vachellia xanthophloea
atcctgtgttcagaaaacaaggttcagaaagcgagaataaaaaaag	Annonoideae sp. 1_Annonaceae_atcctgtgttcagaaaacaaggttcagaaagcgagaataaaaaaag	Cleistochlamys kirkii; Monodora junodii; Annona muricata	Cleistochlamys kirkii	TOTU015	Cleistochlamys kirkii
atcctgattttcgaaaacaaacaaagattcagaaagcgaaaataaaaaaag	Ebenaceae sp._Ebenaceae_atcctgattttcgaaaacaaacaaagattcagaaagcgaaaataaaaaaag	Diospyros natalensis; Diospyros senensis; Euclea divinorum; Diospyros mespiliformis; Diospyros ferrea; Diospyros squarrosa; Euclea natalensis; Diospyros abyssinica; Diospyros loureiroana	Diospyros senensis/Diospyros mespiliformis	TOTU011	Diospyros mespiliformis|Diospyros senensis
atcctgctttacgcgaacaaaaaagggtttagaaagcgagaaaaaaaaagg	Capparaceae sp. 1_Capparaceae_atcctgctttacgcgaacaaaaaagggtttagaaagcgagaaaaaaaaagg	*; Capparis spinosa; Capparis bodinieri; Capparis diversifolia; Capparis decidua; Morisonia flexuosa	Capparis tomentosa	TOTU013	Capparis tomentosa
atcccttttttgaaaaaacaagtggttctaaaactagaacccaaaggaaaag	Cenchrus purpureus_Poaceae_atcccttttttgaaaaaacaagtggttctaaaactagaacccaaaggaaaag	Cenchrus purpureus	Setaria incrassata	TOTU019	Setaria incrassata
atcctgctttacgaaaacaagggaaagttcagttaagaaagcgacgagaaaaaaag	Lotus arabicus-Lotus wildii_Fabaceae_atcctgctttacgaaaacaagggaaagttcagttaagaaagcgacgagaaaaaaag	Lotus arabicus; Lotus wildii	NA	NA	NA
atcccgttttatgaaaacaaaacaaacaggggttcagaaagtgagaaaagg	Lecaniodiscus fraxinifolius_Sapindaceae_atcccgttttatgaaaacaaaacaaacaggggttcagaaagtgagaaaagg	Lecaniodiscus fraxinifolius	Deinbollia xanthocarpa/Lecaniodiscus fraxinifolius	TOTU026	Deinbollia xanthocarpa|Lecaniodiscus fraxinifolius
atcctgttttacaagaacaaacaagggttcagaaagcgaaaaaggg	Meliaceae sp._Meliaceae_atcctgttttacaagaacaaacaagggttcagaaagcgaaaaaggg	Trichilia capitata; Trichilia emetica; Khaya anthotheca; Khaya nyasica	Trichilia emetica subsp. emetica/Trichilia capitata	TOTU016	Trichilia capitata|Trichilia emetica
atcccgttttctgaaagcaaagaaaagttaagaaagcgagaataaaaaaag	Dalbergia arbutifolia-Dalbergia melanoxylon_Fabaceae_atcccgttttctgaaagcaaagaaaagttaagaaagcgagaataaaaaaag	Dalbergia arbutifolia; Dalbergia melanoxylon	Dalbergia melanoxylon/Dalbergia arbutifolia subsp. arbutifolia/Dalbergia boehmii subsp. boehmii	TOTU021	Dalbergia arbutifolia|Dalbergia boehmii|Dalbergia melanoxylon
atcctgttttccgaaaaccaagaagagctcagaaagggagaataaaaaaaaag	Faidherbia albida_Fabaceae_atcctgttttccgaaaaccaagaagagctcagaaagggagaataaaaaaaaag	Faidherbia albida	Faidherbia albida	TOTU018	Faidherbia albida
atcctattattttacgaaaataaacataaacaaaggttcagcaagcgaaaataataaaaaaggaaag	Abutilon sp._Malvaceae_atcctattattttacgaaaataaacataaacaaaggttcagcaagcgaaaataataaaaaaggaaag	Abutilon angulatum; Abutilon indicum; Abutilon mauritianum	Abutilon angulatum/Abutilon ramosum/Abutilon sp.	TOTU056	Abutilon angulatum|Abutilon ramosum|Abutilon
atcctattacgaaaataaacatgaacaaaggttcagcaagcgggaataaaaaaaaacgaaag	Cienfuegosia sp._Malvaceae_atcctattacgaaaataaacatgaacaaaggttcagcaagcgggaataaaaaaaaacgaaag	Cienfuegosia digitata; Cienfuegosia hildebrandtii	Cienfuegosia hildebrandtii	TOTU066	Cienfuegosia hildebrandtii
atctttattttgagaaaacaagggtttataaaactagaataaaaaaag	Arecaceae sp._Arecaceae_atctttattttgagaaaacaagggtttataaaactagaataaaaaaag	Hyphaene petersiana; Phoenix reclinata; Elaeis guineensis; Hyphaene coriacea; Borassus aethiopum	Hyphaene	TOTU035	Hyphaene
atcctgtttttcaaaaataaacaaaggttcataaatacaaaaaaag	Bergia mossambicensis_Elatinaceae_atcctgtttttcaaaaataaacaaaggttcataaatacaaaaaaag	Bergia mossambicensis	Bergia	TOTU017	Bergia
atcctgttttccaaaaaccaagaagagttcagaaagggagaataaaataaaaaaag	Senegalia sp. 1_Fabaceae_atcctgttttccaaaaaccaagaagagttcagaaagggagaataaaataaaaaaag	Senegalia nigrescens; Senegalia polyacantha; Senegalia galpinii; Senegalia burkei; Senegalia welwitschii	Acacia nigrescens	TOTU045	Senegalia nigrescens
atcctgttttccgaaaataaataaaagttcagaaagtgataataaaaaagg	Rhynchosia sublobata_Fabaceae_atcctgttttccgaaaataaataaaagttcagaaagtgataataaaaaagg	Rhynchosia sublobata	Rhynchosia sublobata	TOTU029	Rhynchosia sublobata
atccctttttttaaaaaacaagtggttctcaaactagaacccaaaggaaaag	Andropterum stolzii_Poaceae_atccctttttttaaaaaacaagtggttctcaaactagaacccaaaggaaaag	Andropterum stolzii	NA	NA	NA
atcctattttatgaaaaccaacaaaaaacaaaacaacaaagattcataaagcaagaataaaaaaag	Combretum imberbe-Combretum hereroense_Combretaceae_atcctattttatgaaaaccaacaaaaaacaaaacaacaaagattcataaagcaagaataaaaaaag	Combretum imberbe; Combretum hereroense	Combretum imberbe	TOTU063	Combretum imberbe
atcctgttttccgaaaacagaaaaagtttcataaaaacagaaaaaaacaaggaag	Euphorbia subsect. Hypericifoliae sp._Euphorbiaceae_atcctgttttccgaaaacagaaaaagtttcataaaaacagaaaaaaacaaggaag	Euphorbia prostrata; Euphorbia hirta; Euphorbia serpens	Euphorbia serpens	TOTU100	Euphorbia serpens
atcccaaaacaaacagaggggttcagaaagtgaaaaaggg	Allophylus africanus-Allophylus chaunostachys_Sapindaceae_atcccaaaacaaacagaggggttcagaaagtgaaaaaggg	Allophylus africanus; Allophylus chaunostachys	Allophylus africanus	TOTU055	Allophylus africanus
atccctttttttaaaaaacaagcggttctcaaactagaacccaaaggaaaag	Heteropogon contortus_Poaceae_atccctttttttaaaaaacaagcggttctcaaactagaacccaaaggaaaag	Heteropogon contortus	Heteropogon contortus	TOTU036	Heteropogon contortus
atccctcttttaaaaaaacaagtggttctcaaactagaacccaaaggaaaag	Eriochloa meyeriana_Poaceae_atccctcttttaaaaaaacaagtggttctcaaactagaacccaaaggaaaag	Leersia hexandra; Eriochloa meyeriana	Eriochloa	TOTU023	Eriochloa
atcctattattttacgaaaataaacataaacaaaggttcagcaagcgagaataaaataataaaaaaag	Grewia flavescens_Malvaceae_atcctattattttacgaaaataaacataaacaaaggttcagcaagcgagaataaaataataaaaaaag	Grewia flavescens	Grewia flavescens var. flavescens	TOTU048	Grewia flavescens
atccttattgtttttgttgagaaaataggggtttatattaataaactagaataaaacacgaaaagg	Pontederia crassipes_Pontederiaceae_atccttattgtttttgttgagaaaataggggtttatattaataaactagaataaaacacgaaaagg	Pontederia crassipes	Eichhornia crassipes	TOTU198	Pontederia crassipes
atcctgttttcagaaaacaaaaaagagttcagaaagcgagactcaaaaatg	Menispermoideae sp._Menispermaceae_atcctgttttcagaaaacaaaaaagagttcagaaagcgagactcaaaaatg	*; Hyperbaena smilacina; Hyperbaena leptobotryosa; Hyperbaena eladioana; Nephroia orbiculata; Hyperbaena tonduzii; Hyperbaena mexicana; Haematocarpus subpeltatus; Stephania tetrandra; Hyperbaena domingensis; Haematocarpus validus	Cocculus hirsutus	TOTU027	Cocculus hirsutus
atcctgttttccgaaaaccaagaagagttcagaaaggcagaataaaaaaag	Neptunia oleracea_Fabaceae_atcctgttttccgaaaaccaagaagagttcagaaaggcagaataaaaaaag	Neptunia oleracea	Neptunia oleracea	TOTU046	Neptunia oleracea
atcacgttttccgaaaacaaacaaaggttcagaaagcgaaaataaaaaag	Asteraceae sp. 1_Asteraceae_atcacgttttccgaaaacaaacaaaggttcagaaagcgaaaataaaaaag	Neojeffreya decurrens; Linzia glabra; Ambrosia maritima; Vernonia colorata; Sonchus oleraceus; Sphaeranthus gazaensis; Aspilia mossambicensis; Parthenium hysterophorus; Emilia sonchifolia; Crassocephalum crepidioides; Sphagneticola trilobata; Ambrosia artemisiifolia; Pseudoconyza viscosa; Pluchea dioscoridis; Laggera crispata; Litogyne gariepina; Senecio inornatus; Aspilia pluriseta; Lipotriche s…	Ambrosia maritima/Neojeffreya decurrens/Vernonia colorata subsp. colorata/Vernonia adoensis	TOTU022	Ambrosia maritima|Neojeffreya decurrens|Baccharoides adoensis|Vernonia colorata
atccttttttctcaaaacaaaggttcagaaaacgaaaaaaaag	Markhamia obtusifolia-Markhamia zanzibarica_Bignoniaceae_atccttttttctcaaaacaaaggttcagaaaacgaaaaaaaag	Markhamia obtusifolia; Markhamia zanzibarica	Markhamia zanzibarica	TOTU025	Markhamia zanzibarica
atcccttttttgaaaaaacaggtggttctcaaactagaacccaaagggaaag	Phragmites mauritianus_Poaceae_atcccttttttgaaaaaacaggtggttctcaaactagaacccaaagggaaag	Phragmites mauritianus	Phragmites mauritianus	TOTU043	Phragmites mauritianus
atcctgtttacagaaaacaagggttcctttcctagaaagcgagaatgagaatcaaaaaag	Nymphaea nouchali mOTU 1_Nymphaeaceae_atcctgtttacagaaaacaagggttcctttcctagaaagcgagaatgagaatcaaaaaag	Nymphaea nouchali	NA	NA	NA
atcccgttttccgaaaacaaagaaaagttcagaaagttataataaaaaagg	Lotus arabicus-Teramnus labialis_Fabaceae_atcccgttttccgaaaacaaagaaaagttcagaaagttataataaaaaagg	Lotus arabicus; Teramnus labialis	NA	NA	NA
atccttatttttgaaaacaaacaaagattcagacaaagattcagaaagcgaaaataaaaaaag	Diospyros loureiroana_Ebenaceae_atccttatttttgaaaacaaacaaagattcagacaaagattcagaaagcgaaaataaaaaaag	Diospyros loureiroana	Diospyros loureiriana subsp. loureiriana	TOTU051	Diospyros loureiroana
atccatgttttgagaaaacaagcggttctcgaactagaacccaaaggaaaag	Oryza longistaminata_Poaceae_atccatgttttgagaaaacaagcggttctcgaactagaacccaaaggaaaag	Oryza longistaminata; Oryza punctata	NA	NA	NA
atcctgttttccgaaaacaaagaacaaagaaaaagaagagtttagaaagcgagaataaaaaatcaaag	Tamarindus indica_Fabaceae_atcctgttttccgaaaacaaagaacaaagaaaaagaagagtttagaaagcgagaataaaaaatcaaag	Tamarindus indica	NA	NA	NA
atcctgttttccgaaaacaaagaaaggttcagaaagcgaaaaaaag	Euploca ovalifolia_Heliotropiaceae_atcctgttttccgaaaacaaagaaaggttcagaaagcgaaaaaaag	Euploca ovalifolia	Heliotropium ovalifolium	TOTU028	Euploca ovalifolia
atcctgttttacgagaacaaacaagggttcagaacgcgagaaaaag	Anacardiaceae sp._Anacardiaceae_atcctgttttacgagaacaaacaagggttcagaacgcgagaaaaag	Lannea discolor; Lannea schweinfurthii; Sclerocarya birrea	Sclerocarya birrea subsp. caffra/Lannea schweinfurthii var. stuhlmannii	TOTU057	Lannea schweinfurthii|Sclerocarya birrea
atcctattattttacgaaaataaacaaacaaaggttcagcaagggagaataaaaaaaagg	Corchorus sp._Malvaceae_atcctattattttacgaaaataaacaaacaaaggttcagcaagggagaataaaaaaaagg	Corchorus fascicularis; Corchorus aestuans; Corchorus trilocularis; Corchorus schimperi; Corchorus tridens	NA	NA	NA
atcccttttttgaaaaaacaagcggttctcaaactagaacccaaaggaaaag	PACMAD clade sp. 3_Poaceae_atcccttttttgaaaaaacaagcggttctcaaactagaacccaaaggaaaag	Bothriochloa bladhii; Dichanthium annulatum; Andropogon mannii; Andropogon schirensis; Andropogon gayanus; Andropogon eucomus; Hyparrhenia dichroa; Schizachyrium sanguineum; Hyparrhenia rufa; Cymbopogon nardus; Diheteropogon amplectens; Hyparrhenia filipendula; Monocymbium ceresiiforme; Hyparrhenia hirta; Sporobolus schoenoides; Cymbopogon caesius	Hyparrhenia/Bothriochloa bladhii	TOTU047	Bothriochloa bladhii|Hyparrhenia
atcctatttttaaaaaacaaagaaaaattcagaaagctaaaataaaaaaaag	Philenoptera violacea_Fabaceae_atcctatttttaaaaaacaaagaaaaattcagaaagctaaaataaaaaaaag	Philenoptera violacea	Philenoptera violacea	TOTU059	Philenoptera violacea
atcttattttatgaaaaccaacaaaaaacaaaacaacaaagattcataaagcaagaataaaaaaag	Combretum sp._Combretaceae_atcttattttatgaaaaccaacaaaaaacaaaacaacaaagattcataaagcaagaataaaaaaag	Combretum adenogonium; Combretum apiculatum; Combretum molle; Combretum zeyheri; Combretum pisoniiflorum	Combretum adenogonium	TOTU052	Combretum adenogonium
atcctattgtccgaaaacaaagaaagattcagaaagcaagaataacacaag	Celastraceae sp._Celastraceae_atcctattgtccgaaaacaaagaaagattcagaaagcaagaataacacaag	Gymnosporia senegalensis; Loeseneriella africana; Gymnosporia mossambicensis	Gymnosporia senegalensis	TOTU030	Gymnosporia senegalensis
atcctcttttccgaaaacaaacaaaggttcagaaagacagaaaaaag	Spirostachys africana_Euphorbiaceae_atcctcttttccgaaaacaaacaaaggttcagaaagacagaaaaaag	Spirostachys africana	Spirostachys africana	TOTU041	Spirostachys africana
atccacttttttcaaaaaagtggttctcaaactagaacccaaaggaaaag	Sorghum halepense-Hyparrhenia dichroa_Poaceae_atccacttttttcaaaaaagtggttctcaaactagaacccaaaggaaaag	Sorghum halepense; Hyparrhenia dichroa	cf. Sorghum	TOTU054	Sorghum
atcccttttttgaaaaaacaagcggttcttattcttaaactagaacccaaagaaaaag	PACMAD clade sp. 4_Poaceae_atcccttttttgaaaaaacaagcggttcttattcttaaactagaacccaaagaaaaag	Digitaria didactyla; Digitaria eriantha; Echinochloa colonum; Megathyrsus maximus; Tricholaena monachne; Acrachne racemosa; Enteropogon macrostachyus; Heteropogon contortus; Themeda triandra	Cymbopogon	TOTU038	Cymbopogon
atccggttttctgaaaacaaacaagggttcagaaggcgataataaaaaag	Moraceae sp._Moraceae_atccggttttctgaaaacaaacaagggttcagaaggcgataataaaaaag	Antiaris toxicaria; Ficus sycomorus; Ficus lutea; Ficus thonningii	NA	NA	NA
atcattattttgaaaaaatataaaaaaatatataatatatatagaatattattattctaaattttttattatattataaaaatttttttttatataaaaaaag	Cyperus articulatus_Cyperaceae_atcattattttgaaaaaatataaaaaaatatataatatatatagaatattattattctaaattttttattatattataaaaatttttttttatataaaaaaag	Cyperus articulatus	NA	NA	NA
atcctgctttacgtgaacaaaaaagggtttagaaagcgagaaaaaaagg	Maerua angolensis-Thilachium africanum_Capparaceae_atcctgctttacgtgaacaaaaaagggtttagaaagcgagaaaaaaagg	Maerua angolensis; Thilachium africanum	Thilachium africanum	TOTU079	Thilachium africanum
atcctgtttacagaaaacaagggttcccttcctagaaagcgagaatcaaaaaag	Nymphaea nouchali mOTU 2_Nymphaeaceae_atcctgtttacagaaaacaagggttcccttcctagaaagcgagaatcaaaaaag	Nymphaea nouchali	NA	NA	NA
atcctgctttacgcgaacaaaaaagggtttagaaagcgagaaaaaaaagg	Capparis erythrocarpos-Capparis tomentosa_Capparaceae_atcctgctttacgcgaacaaaaaagggtttagaaagcgagaaaaaaaagg	Capparis erythrocarpos; Capparis tomentosa	Capparis erythrocarpos var. rosea	TOTU037	Capparis erythrocarpos
atcctgttttccgaaaacaaagaataaagaagagttcagaaagcgagaataaaaaatcaaag	Afzelia quanzensis_Fabaceae_atcctgttttccgaaaacaaagaataaagaagagttcagaaagcgagaataaaaaatcaaag	Afzelia quanzensis	NA	NA	NA
atcctgttttccgaaaaccaagaagagttcagaaagggagaatcaaataaaaaagg	Senegalia sp. 2_Fabaceae_atcctgttttccgaaaaccaagaagagttcagaaagggagaatcaaataaaaaagg	Senegalia schweinfurthii; Senegalia galpinii; Senegalia adenocalyx; Faidherbia albida; Senegalia pentagona	NA	NA	NA
atcctgttttctgaaaacaaaggtttcgag	Isoglossa floribunda_Acanthaceae_atcctgttttctgaaaacaaaggtttcgag	Isoglossa floribunda	NA	NA	NA
atcacgttttccgaaaacaagcaaaggttcagaaagcgaaaataaaaaag	Astereae sp._Asteraceae_atcacgttttccgaaaacaagcaaaggttcagaaagcgaaaataaaaaag	Grangea maderaspatana; Nidorella auriculata; Gyrodoma hispida; Erigeron sumatrensis	Grangea maderaspatana/Gyrodoma hispida/Nidorella auriculata subsp. auriculata	TOTU049	Grangea maderaspatana|Gyrodoma hispida|Nidorella auriculata
atcctgttttacgaaacgaaaacaaacaagggtttaaaaagcaaagcaaaaagggg	Salvadora_Salvadoraceae_atcctgttttacgaaacgaaaacaaacaagggtttaaaaagcaaagcaaaaagggg	NA	Salvadora persica var. persica	TOTU087	Salvadora persica
atcctgttttccaaaaaccaagaagagttctgaaagggagaataaaaaaaaag	Dichrostachys cinerea_Fabaceae_atcctgttttccaaaaaccaagaagagttctgaaagggagaataaaaaaaaag	Dichrostachys cinerea	Dichrostachys cinerea	TOTU096	Dichrostachys cinerea
atcctgttttccgaaaataaagaaaagttcagaaagtgataataaaaaagg	Rhynchosia minima_Fabaceae_atcctgttttccgaaaataaagaaaagttcagaaagtgataataaaaaagg	Rhynchosia minima	NA	NA	NA
atcctgctttacgcgaacaaaaaagggtttagaaagcgagaaaaaaaaaagg	Capparaceae sp. 2_Capparaceae_atcctgctttacgcgaacaaaaaagggtttagaaagcgagaaaaaaaaaagg	*; Capparis spinosa; Capparis bodinieri; Capparis diversifolia; Capparis decidua; Morisonia paradoxa; Morisonia odoratissima; Morisonia flexuosa	NA	NA	NA
ctccttatattaggaaaaaaaaagaattcagaaaacaaaaaaaaaaacaaag	Achyranthes sp._Amaranthaceae_ctccttatattaggaaaaaaaaagaattcagaaaacaaaaaaaaaaacaaag	Achyranthes aspera	NA	NA	NA
atcctatttttttacgaaaataaacaaaggttcagcaagcgagaataataaaaaaaagg	Triumfetta sp._Malvaceae_atcctatttttttacgaaaataaacaaaggttcagcaagcgagaataataaaaaaaagg	Triumfetta annua; Triumfetta pentandra; Triumfetta pilosa; Triumfetta rhomboidea	NA	NA	NA
atcccttttttgaaaaaacaagtgcaaactagaacccaaaggaaaag	Chrysopogon nigritanus-Ischaemum afrum_Poaceae_atcccttttttgaaaaaacaagtgcaaactagaacccaaaggaaaag	Chrysopogon nigritanus; Ischaemum afrum	NA	NA	NA
atcccgttttccgaaaccaaaggttcagaaagtgaaaaaag	Gardenieae complex sp. _Rubiaceae_atcccgttttccgaaaccaaaggttcagaaagtgaaaaaag	Tricalysia jasminiflora; Empogona kirkii; Catunaregam taylorii; Heinsenia diervilleoides; Polysphaeria lanceolata; Rothmannia fischeri; Rothmannia manganjae; Tricalysia capensis; Tricalysia pallens	Tricalysia jasminiflora var. jasminiflora	TOTU118	Tricalysia jasminiflora
atcctgttttctcaaaacaaaggttcaaaagacgaaaaaaag	Premna senensis_Lamiaceae_atcctgttttctcaaaacaaaggttcaaaagacgaaaaaaag	Premna senensis	Premna senensis	TOTU067	Premna senensis
ctcctgctttcaaaaaggaaagaaaaaagg	Persicaria sp._Polygonaceae_ctcctgctttcaaaaaggaaagaaaaaagg	Persicaria senegalensis; Persicaria lapathifolia; Persicaria decipiens; Polygonum plebeium	Persicaria	TOTU064	Persicaria
atcctattattttacgaaaataaacataaacaaaggttcagcaagcgagaataaaataaaataataaaaaaag	Grewia inaequilatera-Grewia monticola_Malvaceae_atcctattattttacgaaaataaacataaacaaaggttcagcaagcgagaataaaataaaataataaaaaaag	Grewia inaequilatera; Grewia monticola	Grewia inaequilatera/Grewia monticola	TOTU065	Grewia inaequilatera|Grewia monticola
atccttgttttgagaaaataagcggttctcaaactagaatccaaaggaaaag	Leersia hexandra_Poaceae_atccttgttttgagaaaataagcggttctcaaactagaatccaaaggaaaag	Leersia hexandra	NA	NA	NA
atcccgttttccaaaagaaaagtaaacaaaaaaag	Aeschynomene indica-Sesbania sesban_Fabaceae_atcccgttttccaaaagaaaagtaaacaaaaaaag	Aeschynomene indica; Sesbania sesban	NA	NA	NA
atcctgttttctcaaaacaaaggttcagaaaacgccaaaggcg	Lantaneae sp._Verbenaceae_atcctgttttctcaaaacaaaggttcagaaaacgccaaaggcg	Lantana camara; Phyla nodiflora; Lippia javanica	Lantana camara	TOTU171	Lantana camara
atcctattttccaaaataagttcgaataaaaaaag	Tephrosia pumila_Fabaceae_atcctattttccaaaataagttcgaataaaaaaag	Tephrosia pumila	NA	NA	NA
atcctattttaaaaaaacaaagaaaaattcagaaagctaaaataaaaaaaag	Millettieae sp._Fabaceae_atcctattttaaaaaaacaaagaaaaattcagaaagctaaaataaaaaaaag	Philenoptera violacea; Millettia stuhlmannii	NA	NA	NA
atcctgttttccgaaaacagaaaaagaaaagtttcataaaaacagaaaaaaacaaggaag	Euphorbia sp._Euphorbiaceae_atcctgttttccgaaaacagaaaaagaaaagtttcataaaaacagaaaaaaacaaggaag	Euphorbia ambroseae; Euphorbia bougheyi; Euphorbia cuneata; Euphorbia graniticola; Euphorbia hirta; Euphorbia hypericifolia; Euphorbia indica; Euphorbia ingens; Euphorbia lividiflora; Euphorbia serpens; Euphorbia prostrata; Euphorbia syncameronii; Euphorbia tettensis; Euphorbia tirucalli; Euphorbia kirkii; Euphorbia rubriflora; Euphorbia griffithii	NA	NA	NA
atcctattattttacgaaaataaacataaacaaaggtttagcaagcgagaataataataaaaaaggaaag	Sida_Malvaceae_atcctattattttacgaaaataaacataaacaaaggtttagcaagcgagaataataataaaaaaggaaag	NA	NA	NA	NA
atccttattttgagaaaacaaaggtttataaaactagaatttaaaag	Musa sp._Musaceae_atccttattttgagaaaacaaaggtttataaaactagaatttaaaag	*; Musa itinerans; Musa ornata; Musella lasiocarpa; Musa basjoo; Musa balbisiana; Musa velutina; Musa acuminata; Musa nanensis; Musa serpentina; Musa troglodytarum; Musa peekelii; Musa aurantiaca; Musa banksii; Musa beccarii; Musa chunii; Musa ingens; Musa jackeyi; Musa rubra; Musa lokok; Musa maclayi; Musa mannii; Musa nagensium; Musa puspanjaliae; Musa rosea; Musa rubinea; Musa ruiliensis; Musa…	NA	NA	NA
atcctgttttctgaaaacaaaggtttcgaaaaag	Hygrophila schulli_Acanthaceae_atcctgttttctgaaaacaaaggtttcgaaaaag	NA	Hygrophila schulli	TOTU095	Hygrophila auriculata
atcctgttttctgaaaacaaaaaagggttcagaaaaggagactcaaaaatg	Cissampelos mucronata_Menispermaceae_atcctgttttctgaaaacaaaaaagggttcagaaaaggagactcaaaaatg	NA	Cissampelos mucronata	TOTU058	Cissampelos mucronata
atcctatttttatacgaagaccaacaacaagggtttagaaagcgagaataaaaaaag	Ammannia prieuriana_Lythraceae_atcctatttttatacgaagaccaacaacaagggtttagaaagcgagaataaaaaaag	Ammannia prieuriana	NA	NA	NA
atcctattattttacgaaaataaacataaacaaaggttcagcaagcgagaataaaataaaataataaaaaagg	Grewia sulcata_Malvaceae_atcctattattttacgaaaataaacataaacaaaggttcagcaagcgagaataaaataaaataataaaaaagg	NA	Grewia sulcata	TOTU127	Grewia sulcata
atcctattattttacgaaaataaacataaacaaaggttcagcaagcgcgaataataaaaaaggaaag	Wissadula_Malvaceae_atcctattattttacgaaaataaacataaacaaaggttcagcaagcgcgaataataaaaaaggaaag	NA	Wissadula rostrata	TOTU040	Wissadula rostrata
atcctgttttccgaaaacaaaggttcagaagcgaaaaagg	Strychnos sp. _Loganiaceae_atcctgttttccgaaaacaaaggttcagaagcgaaaaagg	Strychnos madagascariensis; Strychnos spinosa; Strychnos decussata	Strychnos madagascariensis/Strychnos spinosa	TOTU123	Strychnos madagascariensis|Strychnos spinosa|Strychnos spinosa
atcctgttttccgaaaacaaagaagagttcagaaagcgagaataaaaaaag	Xanthocercis zambesiaca_Fabaceae_atcctgttttccgaaaacaaagaagagttcagaaagcgagaataaaaaaag	Xanthocercis zambesiaca	NA	NA	NA
atcctattttccgaaaacaaagaaaagttcagaaagcgagaataaaaaaag	Indigofera_Fabaceae_atcctattttccgaaaacaaagaaaagttcagaaagcgagaataaaaaaag	NA	NA	NA	NA
atcctgttttctcaaaacaaacaaaggttcagaaaaaaag	Solanum sp._Solanaceae_atcctgttttctcaaaacaaacaaaggttcagaaaaaaag	Solanum campylacanthum; Solanum macrocarpon; Solanum anguivi; Solanum richardii; Solanum incanum; Solanum violaceum; Solanum tettense; Solanum giganteum; Solanum goetzei; Solanum villosum; Solanum aculeatissimum; Solanum nigrum	Solanum campylacanthum/Solanum macrocarpon	TOTU104	Solanum campylacanthum|Solanum macrocarpon
atcctgttttcagaaaacaaacaaggattaatgaagcgagaataaaaaagg	Balanites maughamii_Zygophyllaceae_atcctgttttcagaaaacaaacaaggattaatgaagcgagaataaaaaagg	Balanites maughamii	NA	NA	NA
atcacgttttccgaaaacaaacaaaggttcagaaagcgaaaagaaaaaag	Vernonia_Asteraceae_atcacgttttccgaaaacaaacaaaggttcagaaagcgaaaagaaaaaag	NA	NA	NA	NA
atccgattttatgaaaaccaacaaaaaacaaaacaacaaagattcataaagcaagaataaaaaaag	Combretum mossambicense_Combretaceae_atccgattttatgaaaaccaacaaaaaacaaaacaacaaagattcataaagcaagaataaaaaaag	Combretum mossambicense	Combretum mossambicense	TOTU078	Combretum mossambicense
atccggttttctgaagacaaacaaggattcagaaggcgataataaaaacg	Ficus craterostoma_Moraceae_atccggttttctgaagacaaacaaggattcagaaggcgataataaaaacg	Ficus craterostoma	NA	NA	NA
atcattttcatttcaaaaaaatgaaaaaaaattctatatttcctcttcttctttaataaagaagataggtgcaaaagag	Bulbostylis sp._Cyperaceae_atcattttcatttcaaaaaaatgaaaaaaaattctatatttcctcttcttctttaataaagaagataggtgcaaaagag	Bulbostylis macra; Bulbostylis burchellii; Bulbostylis contexta; Bulbostylis densa; Bulbostylis hispidula; Bulbostylis oritrephes; Bulbostylis pilosa; Bulbostylis schoenoides	NA	NA	NA
atcctattttatgaaaaccaacaaaacaacaaagattcagaataaaaaaag	Terminalia myrtifolia_Combretaceae_atcctattttatgaaaaccaacaaaacaacaaagattcagaataaaaaaag	Terminalia myrtifolia	Pteleopsis myrtifolia	TOTU140	Terminalia myrtifolia
ctccttatattaggaaaaaaaaagaattcagaaaacaaaaaaaaaacaaag	Amaranthaceae_Amaranthaceae_ctccttatattaggaaaaaaaaagaattcagaaaacaaaaaaaaaacaaag	NA	NA	NA	NA
atccctctttaaaaaaaagtggttctcaaactagaacccaaaggaaaag	Urochloa advena_Poaceae_atccctctttaaaaaaaagtggttctcaaactagaacccaaaggaaaag	Urochloa advena	NA	NA	NA
atcccttttttgaaaaacaagtggttctcaaactagaacccaaaagaaaag	Echinochloa stagnina_Poaceae_atcccttttttgaaaaacaagtggttctcaaactagaacccaaaagaaaag	Echinochloa stagnina	NA	NA	NA
atcccgttttctgaaagcaaagaaaagttacgaaagcgagaaaaaaaaaaaag	Dalbergia sp. 1_Fabaceae_atcccgttttctgaaagcaaagaaaagttacgaaagcgagaaaaaaaaaaaag	*; Dalbergia martini	NA	NA	NA
atcctattttccgaaaacaaagaaaagttcagaaagcgagaatataaaaag	Indigofera tinctoria_Fabaceae_atcctattttccgaaaacaaagaaaagttcagaaagcgagaatataaaaag	Indigofera tinctoria	Indigofera tinctoria var. arcuata	TOTU088	Indigofera tinctoria
atcctgttttccgaaaacaaacaaaggttcataaagacaga	Bridelia cathartica_Phyllanthaceae_atcctgttttccgaaaacaaacaaaggttcataaagacaga	Bridelia cathartica	Bridelia cathartica subsp. melanthesoides	TOTU168	Bridelia cathartica
atcctgttttccgaaaataaagaaaagttcagaaagtgataataaaaagg	Rhynchosia sublobata_Fabaceae_atcctgttttccgaaaataaagaaaagttcagaaagtgataataaaaagg	NA	NA	NA	NA
atcctgttttctgaaaacaaacaagggttcataaagatagaataaaaaag	Antidesma venosum_Phyllanthaceae_atcctgttttctgaaaacaaacaagggttcataaagatagaataaaaaag	Antidesma venosum	Antidesma venosum	TOTU125	Antidesma venosum
atcctgttttacgaaaaccaacaaaacaataagggttcataaagcgagaataaaaaaaggatag	Myrtoideae_Myrtaceae_atcctgttttacgaaaaccaacaaaacaataagggttcataaagcgagaataaaaaaaggatag	NA	NA	NA	NA
atcacgttttccgaaaacaaacaaaggttcagaaagcgaaaatcaaaaag	Asteraceae sp. 2_Asteraceae_atcacgttttccgaaaacaaacaaaggttcagaaagcgaaaatcaaaaag	Ageratum conyzoides; Chromolaena odorata; Acmella caulirhiza; Gerbera ambigua; Sonchus oleraceus; Brachylaena discolor; Berkheya setifera; Linzia gerberiformis	Ageratum conyzoides	TOTU117	Ageratum conyzoides
atcctgttttccgaaaaccaagaagagttcagaaagggagaataaaaaaaag	Cassia clade sp._Fabaceae_atcctgttttccgaaaaccaagaagagttcagaaagggagaataaaaaaaag	Cassia abbreviata; Chamaecrista mimosoides; Chamaecrista absus	Cassia abbreviata	TOTU070	Cassia abbreviata
atccttgtttacgcgaacaaacccgagtttagaaagcgagaaaaagg	Rorippa micrantha-Rorippa madagascariensis_Brassicaceae_atccttgtttacgcgaacaaacccgagtttagaaagcgagaaaaagg	Rorippa micrantha; Rorippa madagascariensis	Rorippa micrantha	TOTU084	Rorippa micrantha
atccggttttctgaaaacaaacaagggttcagaaggcaataataaaaaag	Maclura africana_Moraceae_atccggttttctgaaaacaaacaagggttcagaaggcaataataaaaaag	NA	Maclura africana	TOTU086	Maclura africana
atcctgttttccgaaaacaaacaaaagttcagaaaaaaag	Ipomoea aquatica_Convolvulaceae_atcctgttttccgaaaacaaacaaaagttcagaaaaaaag	NA	NA	NA	NA
atcctgttttccgaaaacaaagaaaggttcagaaagcaaaaaagg	Heliotropium indicum_Heliotropiaceae_atcctgttttccgaaaacaaagaaaggttcagaaagcaaaaaagg	Heliotropium indicum	NA	NA	NA
atcccttttttgaaaaaacaagacaagcggttctcaaactagaacccaaaggaaaag	Sporobolus sp._Poaceae_atcccttttttgaaaaaacaagacaagcggttctcaaactagaacccaaaggaaaag	*; Sporobolus aculeatus	NA	NA	NA
atcctcttttcgcaagacaaaggttcagaaaacgaaaaagg	Justicieae sp._Acanthaceae_atcctcttttcgcaagacaaaggttcagaaaacgaaaaagg	Rhinacanthus zambesiacus; Justicia striata; Hypoestes aristata; Rhinacanthus gracilis	NA	NA	NA
atcctgttttccccaaacaagagttcagaaagaaaaaagg	Jasminum sp._Oleaceae_atcctgttttccccaaacaagagttcagaaagaaaaaagg	Jasminum stenolobum; Jasminum fluminense; Jasminum abyssinicum	NA	NA	NA
atcctattattttacgaaaataaacaaacaaaggttcagcaagggagaataaaaaaaag	Corchorus_Malvaceae_atcctattattttacgaaaataaacaaacaaaggttcagcaagggagaataaaaaaaag	NA	NA	NA	NA
atcattattttgaaaaaataaaatatatttattattatttctataatatatatagaattttctatacaaaaaag	NA_Cyperaceae_atcattattttgaaaaaataaaatatatttattattatttctataatatatatagaattttctatacaaaaaag		NA	NA	NA
atcctgttttccaaaaacaaacaaaggttcatatcataaagatagaataaaaaag	Flueggea virosa_Phyllanthaceae_atcctgttttccaaaaacaaacaaaggttcatatcataaagatagaataaaaaag	NA	NA	NA	NA
atcctattttacacaaacaaaggttcagaaaacgaaaacaag	Cryptolepis obtusa_Apocynaceae_atcctattttacacaaacaaaggttcagaaaacgaaaacaag	NA	Cryptolepis obtusa	TOTU077	Cryptolepis obtusa
atccctttttttaaaaacaagtggttctcaaactagaacccaaaggaaaag	Chloris virgata_Poaceae_atccctttttttaaaaacaagtggttctcaaactagaacccaaaggaaaag	Chloris virgata	NA	NA	NA
atcccgttttctgaaagcaaagaaaagttacgaaagcgagaaaaaaaaaaag	Dalbergia sp. 2_Fabaceae_atcccgttttctgaaagcaaagaaaagttacgaaagcgagaaaaaaaaaaag	*; Dalbergia martini	NA	NA	NA
atcccgttttccgaaaacaaagaaaagttcagaaagcgataaaagg	Psophocarpus tetragonolobus_Fabaceae_atcccgttttccgaaaacaaagaaaagttcagaaagcgataaaagg	NA	NA	NA	NA
atcctgtttttcgaaaacaaacaaaggctcctaaagacataataaaaaaaaagaataaaaaagataaataaataaaataaag	Xylotheca tettensis_Achariaceae_atcctgtttttcgaaaacaaacaaaggctcctaaagacataataaaaaaaaagaataaaaaagataaataaataaaataaag	NA	Xylotheca tettensis var. macrophylla	TOTU083	Xylotheca tettensis
atccgatttttcgaaaacaaacaaagattcataaagacagaatcagaatacaaaag	Salicaceae_Salicaceae_atccgatttttcgaaaacaaacaaagattcataaagacagaatcagaatacaaaag	NA	Flacourtia indica	TOTU173	Flacourtia indica
atcccgttttccgaaagcaaagaaaagttaagaaagcgagaaagaataaaaaaag	Geoffroea sp._Fabaceae_atcccgttttccgaaagcaaagaaaagttaagaaagcgagaaagaataaaaaaag	*; Geoffroea decorticans	NA	NA	NA
atcctgttttcgcaagacaaagaaaacgaaaaaag	Justicia anagalloides_Acanthaceae_atcctgttttcgcaagacaaagaaaacgaaaaaag	Justicia anagalloides	NA	NA	NA
atccctcttttgaaaaaagaagtgtttctcaaactagaacccaaaggaaaag	Brachiaria deflexa_Poaceae_atccctcttttgaaaaaagaagtgtttctcaaactagaacccaaaggaaaag	NA	NA	NA	NA
atcctgtttgttttccgaaaacaaaaaagagttcaaaaagtgagaataaaaag	Piliostigma thonningii_Fabaceae_atcctgtttgttttccgaaaacaaaaaagagttcaaaaagtgagaataaaaag	NA	Piliostigma thonningii	TOTU074	Piliostigma thonningii
ctccttttattagtattaggaaaaaataagaattcagaaaacaagaataaaaaaaaaaacaaag	Alternanthera_Amaranthaceae_ctccttttattagtattaggaaaaaataagaattcagaaaacaagaataaaaaaaaaaacaaag	NA	NA	NA	NA
atcctgttttccgaaaacaaacaaaggtttagaaagcaagaataaaaaag	Rourea orientalis_Connaraceae_atcctgttttccgaaaacaaacaaaggtttagaaagcaagaataaaaaag	NA	Rourea orientalis	TOTU090	Rourea orientalis
ctcctttattaggaaaaaaataagaattcagaaaccaagaataaaaaaaataaaag	Gomphrena celosioides_Amaranthaceae_ctcctttattaggaaaaaaataagaattcagaaaccaagaataaaaaaaataaaag	Gomphrena celosioides	Gomphrena celosioides	TOTU060	Gomphrena celosioides
atcattttcatttcaaaaaaaaggaaaaaaaattatatatattttttattttcctttaataaaaataaagag	Fimbristylis dichotoma_Cyperaceae_atcattttcatttcaaaaaaaaggaaaaaaaattatatatattttttattttcctttaataaaaataaagag	Fimbristylis dichotoma	NA	NA	NA
atcctaaggatttttaaaactagaaaaaagg	Commelina_Commelinaceae_atcctaaggatttttaaaactagaaaaaagg	NA	NA	NA	NA
atccggttttccaaaaacaaacaaaggttcgtatcatacagatagaataaaaaag	Phyllanthus_Phyllanthaceae_atccggttttccaaaaacaaacaaaggttcgtatcatacagatagaataaaaaag	NA	Phyllanthus reticulatus var. reticulatus	TOTU124	Phyllanthus reticulatus
atcctgttttccgaaaacaaagaaaagttcagaaagcgaaaaaaag	Ehretia amoena_Ehretiaceae_atcctgttttccgaaaacaaagaaaagttcagaaagcgaaaaaaag	NA	Ehretia amoena	TOTU092	Ehretia amoena
ctccttatattaatattaggaaaaaaaaagaattcagaaaacaaaaaaaacaaag	Achyranthes aspera_Amaranthaceae_ctccttatattaatattaggaaaaaaaaagaattcagaaaacaaaaaaaacaaag	Achyranthes aspera	Achyranthes aspera var. sicula	TOTU106	Achyranthes aspera
atcctgttttccaaaaaccaagaagagttctgaaagggagaaaaaaaaaaaag	Dichrostachys cinerea_Fabaceae_atcctgttttccaaaaaccaagaagagttctgaaagggagaaaaaaaaaaaag	NA	NA	NA	NA
atcctgttttcagaaaacaaaaaagggttcagaaagcgagactaaaaaatg	Diploclisia affinis_Menispermaceae_atcctgttttcagaaaacaaaaaagggttcagaaagcgagactaaaaaatg	NA	NA	NA	NA
atcctgttttccaaaaaccaagaagagttcagaaagggagaataaaataaaaaaaaaaag	Albizia harveyi_Fabaceae_atcctgttttccaaaaaccaagaagagttcagaaagggagaataaaataaaaaaaaaaag	NA	Albizia harveyi	TOTU152	Albizia harveyi
atcctattttatgagaacaaaaacaaacaaggggtcagaacgggagaaaaag	Anacardiaceae_Anacardiaceae_atcctattttatgagaacaaaaacaaacaaggggtcagaacgggagaaaaag	NA	NA	NA	NA
atcacgttttccgaaaacaaaaaaaggttcagaaagcgaaaataaaaag	Gnaphalium polycaulon_Asteraceae_atcacgttttccgaaaacaaaaaaaggttcagaaagcgaaaataaaaag	NA	NA	NA	NA
atcctgttttccaaaaaccaagaagagttctgaaagggagaaaaaaaaaaag	Dichrostachys cinerea_Fabaceae_atcctgttttccaaaaaccaagaagagttctgaaagggagaaaaaaaaaaag	NA	NA	NA	NA
atcctgctttccgaaaacaaagaaaagttcagaaagcgagaataaaaaaag	Sesbania bispinosa_Fabaceae_atcctgctttccgaaaacaaagaaaagttcagaaagcgagaataaaaaaag	Sesbania bispinosa	Sesbania sesban var. nubica	TOTU194	Sesbania sesban
atccccttttattttacatttacaagaacaaacaagggttcagaaagcgaaaaaggg	Turraea sericea_Meliaceae_atccccttttattttacatttacaagaacaaacaagggttcagaaagcgaaaaaggg	NA	NA	NA	NA
atcccgttttctgaaaacaaacgaaggttcggaaagcgataataaaaaaggacagatag	Ampelozizyphus amazonicus_Rhamnaceae_atcccgttttctgaaaacaaacgaaggttcggaaagcgataataaaaaaggacagatag	NA	NA	NA	NA
atcctgttttccgaaaacaaaaaaaggttcataaagacagaataaaaaagg	Acalypha sp._Euphorbiaceae_atcctgttttccgaaaacaaaaaaaggttcataaagacagaataaaaaagg	Acalypha petiolaris; Acalypha ciliata; Acalypha chirindica; Acalypha indica	NA	NA	NA
atccttttttctcaaaacaaaggttcagaaaacgaaaaaaaaag	Kigelia africana mOTU 2_Bignoniaceae_atccttttttctcaaaacaaaggttcagaaaacgaaaaaaaaag	Kigelia africana	NA	NA	NA
atcctattttccgaaaacaaaaaaaagttaagaaaccgagaataaaaaag	Indigofera_Fabaceae_atcctattttccgaaaacaaaaaaaagttaagaaaccgagaataaaaaag	NA	NA	NA	NA
atcctattttccacaaacaaaggttcagaaaacgaaaacaag	Apocynaceae sp._Apocynaceae_atcctattttccacaaacaaaggttcagaaaacgaaaacaag	Gomphocarpus fruticosus; Strophanthus petersianus; Adenium multiflorum; Pergularia daemia; Kanahia laniflora; Oncinotis tenuiloba; Funtumia africana; Holarrhena pubescens; Margaretta rosea; Mascarenhasia arborescens	Gomphocarpus fruticosus subsp. fruticosus	TOTU207	Gomphocarpus fruticosus
atcctgttttccacaaacaaaggttcataaaacgaaaaagg	Tabernaemontana elegans_Apocynaceae_atcctgttttccacaaacaaaggttcataaaacgaaaaagg	NA	Tabernaemontana elegans	TOTU115	Tabernaemontana elegans
atcctgttttccgaaaacaaacaaaaaaaag	Ipomoea_Convolvulaceae_atcctgttttccgaaaacaaacaaaaaaaag	NA	NA	NA	NA
atcctgttttctgaaaacaaacaaggattcagaaagtgataataaaaaaggatagatagg	Berchemia_Rhamnaceae_atcctgttttctgaaaacaaacaaggattcagaaagtgataataaaaaaggatagatagg	NA	NA	NA	NA
atccttaggatttttaaaactagaaaaagg	Commelina_Commelinaceae_atccttaggatttttaaaactagaaaaagg	NA	NA	NA	NA
atcctatttttcaaaaacaaagaaaaattcagaaagctaaaataaaaaaaag	Millettia stuhlmannii_Fabaceae_atcctatttttcaaaaacaaagaaaaattcagaaagctaaaataaaaaaaag	Millettia stuhlmannii	NA	NA	NA
atcctgttttccgaaaccaagcaagggtttcgaaagcgagaaaaaataaaaataaaagaaattcaaaattaaaagaaaaagaagaaataaataataaatataaataaatagaaaataaataaag	Ximenia americana_Ximeniaceae_atcctgttttccgaaaccaagcaagggtttcgaaagcgagaaaaaataaaaataaaagaaattcaaaattaaaagaaaaagaagaaataaataataaatataaataaatagaaaataaataaag	NA	NA	NA	NA
ctccttttttcaaaggtaaaaaaagaaggattcagaaagcacgaataaaaaacaaag	Celosia trigyna_Amaranthaceae_ctccttttttcaaaggtaaaaaaagaaggattcagaaagcacgaataaaaaacaaag	NA	NA	NA	NA
atcctttttccgaaaacaaaaaaaag	Cucurbitaceae sp._Cucurbitaceae_atcctttttccgaaaacaaaaaaaag	Blastania cerasiformis; Zehneria thwaitesii; Zehneria scabra; Coccinia adoensis; Momordica foetida; Trochomeria macrocarpa; Corallocarpus bainesii	NA	NA	NA
atccttgtttacgcgaacaaacccgcgtttagaaagcgagaaaaagg	Rorippa sp._Brassicaceae_atccttgtttacgcgaacaaacccgcgtttagaaagcgagaaaaagg	Rorippa madagascariensis; Rorippa micrantha	NA	NA	NA
atcctagtttccacaaacaaaggttcagaaaacaag	Cynanchum_Apocynaceae_atcctagtttccacaaacaaaggttcagaaaacaag	NA	NA	NA	NA
ctcctttttttttcaaaagcaaaaaacaaaaaataaggattcagaaagcaagaaaaag	Trianthema portulacastrum_Aizoaceae_ctcctttttttttcaaaagcaaaaaacaaaaaataaggattcagaaagcaagaaaaag	Trianthema portulacastrum	NA	NA	NA
atcctgtttttagaaaacaaaaaaagggggttcagaaagcgagactcag	Burasaieae_Menispermaceae_atcctgtttttagaaaacaaaaaaagggggttcagaaagcgagactcag	NA	NA	NA	NA
atccgtgttttgagaaaacaagcggttctcgaactagaacccaaaggaaaag	Oryza punctata_Poaceae_atccgtgttttgagaaaacaagcggttctcgaactagaacccaaaggaaaag	Oryza punctata	NA	NA	NA
atcctattattttacgaaaataaacagaaacaaaagttcagcaagcgagaataataaaaaaaagagaaag	Hibiscus surattensis_Malvaceae_atcctattattttacgaaaataaacagaaacaaaagttcagcaagcgagaataataaaaaaaagagaaag	NA	NA	NA	NA
atcattattttgaaaaaatataaaaaaatatataatatatatagaatattattattctaaattttttttttatattataaaatttttttttatataaaaaaag	Cyperus_Cyperaceae_atcattattttgaaaaaatataaaaaaatatataatatatatagaatattattattctaaattttttttttatattataaaatttttttttatataaaaaaag	NA	NA	NA	NA
atcccttttttgaaaaaacaagtggttctcaaactagaacccaaatgaaaag	Chloridoideae sp._Poaceae_atcccttttttgaaaaaacaagtggttctcaaactagaacccaaatgaaaag	Eragrostis heteromera; Eragrostis cylindriflora; Eragrostis curvula; Sporobolus ioclados; Eragrostis racemosa; Pogonarthria squarrosa; Dactyloctenium aegyptium; Sporobolus fimbriatus	NA	NA	NA
atcctattattttacgaaaggttcagcaagcaagaataataaaataaaaaag	Byttnerioideae_Malvaceae_atcctattattttacgaaaggttcagcaagcaagaataataaaataaaaaag	NA	NA	NA	NA
atcctattttacgaaaaccaacaacaagggtttagaaatcgagaaaaaaag	Ludwigia_Onagraceae_atcctattttacgaaaaccaacaacaagggtttagaaatcgagaaaaaaag	NA	NA	NA	NA
atcctattattttacgaaaataaacagaaacaaaagttcagcaagcgagaataataaaaaaaaagagaaag	Hibiscus cannabinus_Malvaceae_atcctattattttacgaaaataaacagaaacaaaagttcagcaagcgagaataataaaaaaaaagagaaag	NA	NA	NA	NA
atcctgttttcagaaaacaagggttcagaaagcgagaaccaaaaaaaggatag	Persea_Lauraceae_atcctgttttcagaaaacaagggttcagaaagcgagaaccaaaaaaaggatag	NA	NA	NA	NA
atcccgttttccgaatccgaaaatgagtagggaaagcaagccagaataaaaaaag	Plicosepalus sagittifolius_Loranthaceae_atcccgttttccgaatccgaaaatgagtagggaaagcaagccagaataaaaaaag	NA	NA	NA	NA
atcccgttttccgaaaacaaccaagggttcagaaaacgataataaaaaag	Cissus integrifolia_Vitaceae_atcccgttttccgaaaacaaccaagggttcagaaaacgataataaaaaag	Cissus integrifolia	Cissus integrifolia	TOTU226	Cissus integrifolia
atcctgttttccgaaaacaaagaaaggttcagaaagcgaaaaag	Cordia goetzei_Cordiaceae_atcctgttttccgaaaacaaagaaaggttcagaaagcgaaaaag	Cordia goetzei	NA	NA	NA
atcacgttttccgaaaaccaacaaaggttcagaaagcgaaaatcaaaaag	Launaea_Asteraceae_atcacgttttccgaaaaccaacaaaggttcagaaagcgaaaatcaaaaag	NA	NA	NA	NA
atcctgttttccgaaaccaaaggttcagaaagtgaaaaagg	Rubiaceae sp._Rubiaceae_atcctgttttccgaaaccaaaggttcagaaagtgaaaaagg	Vangueria infausta; Rytigynia uhligii; Multidentia crassa; Keetia venosa; Keetia gueinzii; Bullockia setiflora; Fadogia tetraquetra; Canthium glaucum; Pyrostria bibracteata; Psydrax lividus; Psydrax kraussioides; Vangueria apiculata; Canthium oligocarpum; Rytigynia umbellulata; Nauclea nyasica; Breonadia salicina	NA	NA	NA
atcctattttccgaaaacaaaaaaaaagttcagaaaccaagaattaaaaaag	Indigofera_Fabaceae_atcctattttccgaaaacaaaaaaaaagttcagaaaccaagaattaaaaaag	NA	NA	NA	NA
ctctttttttcttttcatttttctttttttttttttcatttcaaatgaaaaaaaaaagaggttcagaaagaaagaaaaag	Nyctaginaceae_Nyctaginaceae_ctctttttttcttttcatttttctttttttttttttcatttcaaatgaaaaaaaaaagaggttcagaaagaaagaaaaag	NA	NA	NA	NA
atcctgttttccaaaaacaaacaaaggttcgtatcataaagatagaataaaaaag	Flueggea virosa_Phyllanthaceae_atcctgttttccaaaaacaaacaaaggttcgtatcataaagatagaataaaaaag	Flueggea virosa	NA	NA	NA
atcctgttttctcaaaacaaaggttcaaaaaacgaaaaaaaag	Basilicum polystachyon-Plectranthus chimanimanensis_Lamiaceae_atcctgttttctcaaaacaaaggttcaaaaaacgaaaaaaaag	Basilicum polystachyon; Plectranthus chimanimanensis	NA	NA	NA
ctcctttcattaggaaaaaaaaagaattcagaaaacaaaaaaaaaaacaaag	Achyranthes_Amaranthaceae_ctcctttcattaggaaaaaaaaagaattcagaaaacaaaaaaaaaaacaaag	NA	NA	NA	NA
atcctgtttttcgaaaacaaaaaaaatcaacaaaggtttataaacacagaatcagaatagaaaagaaag	Basananthe triloba_Passifloraceae_atcctgtttttcgaaaacaaaaaaaatcaacaaaggtttataaacacagaatcagaatagaaaagaaag	NA	NA	NA	NA
atcccgttttccacaaacaaaggttcagaaaacgaaaaaag	Willughbeieae_Apocynaceae_atcccgttttccacaaacaaaggttcagaaaacgaaaaaag	NA	NA	NA	NA
atccggttttctaaaaacaaacaaaagttcgtatcataaagatagaataaataaag	Phyllanthus_Phyllanthaceae_atccggttttctaaaaacaaacaaaagttcgtatcataaagatagaataaataaag	NA	NA	NA	NA
atcctattattttacgaaaataaacattttacgaaaataaacaaaggttcagcaagcgataataataaaaaaag	Sterculia africana_Malvaceae_atcctattattttacgaaaataaacattttacgaaaataaacaaaggttcagcaagcgataataataaaaaaag	NA	NA	NA	NA
atcctgttttacgaaaacaaacaaaacaaaggttcataaagacagaataaaaaag	Drypetes_Putranjivaceae_atcctgttttacgaaaacaaacaaaacaaaggttcataaagacagaataaaaaag	NA	NA	NA	NA
atcccttttttgaaaaagcaaggggttctcaaactagaacccaaatgaaaag	Eragrostis superba_Poaceae_atcccttttttgaaaaagcaaggggttctcaaactagaacccaaatgaaaag	NA	NA	NA	NA
atcctgttttccgaaaaccaagaagagttcagaaagggagaataaaataaaaaaaaaag	mimosoid clade_Fabaceae_atcctgttttccgaaaaccaagaagagttcagaaagggagaataaaataaaaaaaaaag	NA	NA	NA	NA
atcctattattttacgaaaataaacaaaaataaacaaaggttcagcaggcgagaataataaaaaaag	Melhania_Malvaceae_atcctattattttacgaaaataaacaaaaataaacaaaggttcagcaggcgagaataataaaaaaag	NA	NA	NA	NA
atccggtttttcgaaaacaaaacaaagttcataaagacagaataaaaaag	Rinorea_Violaceae_atccggtttttcgaaaacaaaacaaagttcataaagacagaataaaaaag	NA	NA	NA	NA
ctccttttttcaaaagaaaaaaaaaaaataacggttcagaaagcaagaataaaaaaag	Cactineae_NA_ctccttttttcaaaagaaaaaaaaaaaataacggttcagaaagcaagaataaaaaaag	NA	NA	NA	NA
atcctgttttccgaaaagaaataaaagtttaaaaagtgataataaaaaagg	Cajanus_Fabaceae_atcctgttttccgaaaagaaataaaagtttaaaaagtgataataaaaaagg	NA	NA	NA	NA
atccggttttctgaagacaaacaaggattcagaaggcgataataaaaaag	Ficus abutilifolia_Moraceae_atccggttttctgaagacaaacaaggattcagaaggcgataataaaaaag	NA	NA	NA	NA
atcctgttttctgaagacaaaggttcagaaaacgaaaaaag	Asystasia gangetica_Acanthaceae_atcctgttttctgaagacaaaggttcagaaaacgaaaaaag	NA	NA	NA	NA
ctccttttttcaaaattaaaaaaagaaggattcagaaagcacgaataaaaaacaaag	Amaranthaceae_Amaranthaceae_ctccttttttcaaaattaaaaaaagaaggattcagaaagcacgaataaaaaacaaag	NA	NA	NA	NA
ctctttttttcttttcatttttcttttttttttttcatttcaaatgaaaaaaaaaagaggttcagaaagaaagaaaaag	Mirabilis_Nyctaginaceae_ctctttttttcttttcatttttcttttttttttttcatttcaaatgaaaaaaaaaagaggttcagaaagaaagaaaaag	NA	NA	NA	NA
atcccgttttctgaaagcaaagaaaagttacgaaagcgagaaaaaaaaaag	Dalbergia_Fabaceae_atcccgttttctgaaagcaaagaaaagttacgaaagcgagaaaaaaaaaag	NA	NA	NA	NA
atcctattttccgaaaacaaaaaacaaaggttcagaaagggaaaaaggg	Oldenlandia corymbosa_Rubiaceae_atcctattttccgaaaacaaaaaacaaaggttcagaaagggaaaaaggg	Oldenlandia corymbosa	NA	NA	NA
atcctgttttcgaaaataaacaaagattcagaaagcgaaaataaaaaaag	Sapotaceae sp._Sapotaceae_atcctgttttcgaaaataaacaaagattcagaaagcgaaaataaaaaaag	Manilkara mochisia; Synsepalum passargei; Englerophytum natalense	Manilkara mochisia	TOTU174	Manilkara mochisia
atcctgttttacgagaacaaacaagggttcagaacacgagaaaggg	Burseraceae_Burseraceae_atcctgttttacgagaacaaacaagggttcagaacacgagaaaggg	NA	NA	NA	NA
ctccttttattagtattaggaaaaaataagaattcagaaaacaagaataaaaaaaaaacaaag	Alternanthera_Amaranthaceae_ctccttttattagtattaggaaaaaataagaattcagaaaacaagaataaaaaaaaaacaaag	NA	NA	NA	NA
atctagctccacccgaaatgactttcaggttacggagtgg	Marsilea minuta_Marsileaceae_atctagctccacccgaaatgactttcaggttacggagtgg	NA	NA	NA	NA
atcctattttacgaaaaccaacaacaagggtttagaaagcgagaaaaaagg	Ludwigia stolonifera_Onagraceae_atcctattttacgaaaaccaacaacaagggtttagaaagcgagaaaaaagg	NA	NA	NA	NA
atcctattttacgaaaacaaataagggttcagaagaaagcgagaataaaaaaag	Fagaceae_Fagaceae_atcctattttacgaaaacaaataagggttcagaagaaagcgagaataaaaaaag	NA	NA	NA	NA
atcctgttttccgaaaacaaagaaaagttcagaaagcgagaataaaaaaag	Craibia zimmermannii_Fabaceae_atcctgttttccgaaaacaaagaaaagttcagaaagcgagaataaaaaaag	NA	Craibia zimmermannii	TOTU099	Craibia zimmermannii
atcctgttttacaagaacaaacaagggttcagaaagcgataataaaaaaggatagatagg	Berchemia_Rhamnaceae_atcctgttttacaagaacaaacaagggttcagaaagcgataataaaaaaggatagatagg	NA	NA	NA	NA
atcattattttgaaaaaatataaaaaaatatataatatatatagaatattattattctaaattttatattatattatataaatttttttttatataaaaaaag	C4 Cyperus incertae sedis_Cyperaceae_atcattattttgaaaaaatataaaaaaatatataatatatatagaatattattattctaaattttatattatattatataaatttttttttatataaaaaaag	NA	NA	NA	NA
atcctgttttccaaaaaccaagaagagttctgaaagggagaaaaaaaaaag	Dichrostachys cinerea_Fabaceae_atcctgttttccaaaaaccaagaagagttctgaaagggagaaaaaaaaaag	NA	NA	NA	NA
atcccgttttatgaaaacaaaacagacaggggttcagaaagtgagaaaagg	Deinbollia xanthocarpa_Sapindaceae_atcccgttttatgaaaacaaaacagacaggggttcagaaagtgagaaaagg	NA	NA	NA	NA
atcctgttttctaaaaaccaagaagagttcagaaagggagaataaaataaaaaaaag	Albizia anthelmintica_Fabaceae_atcctgttttctaaaaaccaagaagagttcagaaagggagaataaaataaaaaaaag	NA	NA	NA	NA
atcctcttctcttttccaagaacaaacaggggttcagaaagcgaaaaagggg	Rutaceae_Rutaceae_atcctcttctcttttccaagaacaaacaggggttcagaaagcgaaaaagggg	NA	NA	NA	NA
ctcctttaggaaaaaaaaaagaagtcagaaaacaagaataaaaaaaacaaag	Ouret leucura_Amaranthaceae_ctcctttaggaaaaaaaaaagaagtcagaaaacaagaataaaaaaaacaaag	Ouret leucura	NA	NA	NA
atcctgtttgccgaaaacaaagaaaagttcagaaagagaaaataaaaaaaaagg	Aganope stuhlmannii_Fabaceae_atcctgtttgccgaaaacaaagaaaagttcagaaagagaaaataaaaaaaaagg	Aganope stuhlmannii	NA	NA	NA
atcctattttccacaaacaaaggttcagaaaacgaaaaaaag	Secamone filiformis_Apocynaceae_atcctattttccacaaacaaaggttcagaaaacgaaaaaaag	NA	NA	NA	NA
ctccttttttcaaaagaaaaaaaaaaataacggttcagaaagcaagaataaaaaaag	Cactineae_NA_ctccttttttcaaaagaaaaaaaaaaataacggttcagaaagcaagaataaaaaaag	NA	NA	NA	NA
atcccgttttccgaaaaccagaaaacgctaataacaaaag	Cyphostemma buchananii-Cyphostemma simulans_Vitaceae_atcccgttttccgaaaaccagaaaacgctaataacaaaag	Cyphostemma buchananii; Cyphostemma simulans	Cyphostemma	TOTU206	Cyphostemma
atcccttttttgaaaaaaaaacaagtggttctcaaactagaacccaaaggaaaag	PACMAD clade_Poaceae_atcccttttttgaaaaaaaaacaagtggttctcaaactagaacccaaaggaaaag	NA	NA	NA	NA
atcctatttttcgaaaacaaacaaaaaacaaacaaaggttcataaagacagaatcacaatacaaaag	Dovyalis_Salicaceae_atcctatttttcgaaaacaaacaaaaaacaaacaaaggttcataaagacagaatcacaatacaaaag	NA	NA	NA	NA
atcctattttacgagaacaaaaacaaacaaggggtcagaacgggagaaaaaaag	Mangifera indica_Anacardiaceae_atcctattttacgagaacaaaaacaaacaaggggtcagaacgggagaaaaaaag	NA	NA	NA	NA
atcctgttttccaagaacaaccaagggttcagaaaacgaaaaaggg	Harrisonia abyssinica_Rutaceae_atcctgttttccaagaacaaccaagggttcagaaaacgaaaaaggg	NA	NA	NA	NA
atcctgttttccgaaaacaaaggttcataaagacagaataaaaaag	Maprounea_Euphorbiaceae_atcctgttttccgaaaacaaaggttcataaagacagaataaaaaag	NA	NA	NA	NA
atcctgttttccgaaaacaaccaagggttcagaaaacgataataaaaaaag	Ampelocissus africana_Vitaceae_atcctgttttccgaaaacaaccaagggttcagaaaacgataataaaaaaag	NA	NA	NA	NA
atcctgttttccaaaaaccaagaagagttctgaaagggagaaaaaaaaaaaaag	Dichrostachys cinerea subsp. africana_Fabaceae_atcctgttttccaaaaaccaagaagagttctgaaagggagaaaaaaaaaaaaag	NA	NA	NA	NA
ctccttctttccaaaaggaagaaaaagg	Polygonum plebeium_Polygonaceae_ctccttctttccaaaaggaagaaaaagg	Polygonum plebeium	NA	NA	NA
atcctgtttgccgaaaacaaagaaaagttcagaaagagaaaataaaaaaaaaagg	Xeroderris stuhlmannii_Fabaceae_atcctgtttgccgaaaacaaagaaaagttcagaaagagaaaataaaaaaaaaagg	NA	NA	NA	NA
atcctgttttctcaaaacaaaggttcaaaaaacgaaaaaaaaaag	Ocimum gratissimum_Lamiaceae_atcctgttttctcaaaacaaaggttcaaaaaacgaaaaaaaaaag	Ocimum gratissimum	NA	NA	NA
atcctatttttcaaaaacaaagaaaaattcagaaagctaaaataaaaaaag	Millettia mossambicensis_Fabaceae_atcctatttttcaaaaacaaagaaaaattcagaaagctaaaataaaaaaag	NA	Millettia mossambicensis	TOTU114	Millettia mossambicensis
atcctgttttccgaaaacaaacaaaaaaag	Ipomoea_Convolvulaceae_atcctgttttccgaaaacaaacaaaaaaag	NA	NA	NA	NA
atcctgttttctcaaaacaaacaaaggttcagaaaaaacg	Solanoideae_Solanaceae_atcctgttttctcaaaacaaacaaaggttcagaaaaaacg	NA	NA	NA	NA
atcccgttttatgaaaacaaacaaaggttcagaaagcgataataaaaaaggatagatagg	Rhamneae_Rhamnaceae_atcccgttttatgaaaacaaacaaaggttcagaaagcgataataaaaaaggatagatagg	NA	NA	NA	NA
atcctgggttacgcgaacaaaacagagtttagaaagcgg	Brassicaceae_Brassicaceae_atcctgggttacgcgaacaaaacagagtttagaaagcgg	NA	NA	NA	NA
atcctgttttctcaaaacaacggttcagaaaacgaaaaaaaaaagg	Lamiales_NA_atcctgttttctcaaaacaacggttcagaaaacgaaaaaaaaaagg	NA	NA	NA	NA
atcccttttttgaaaaacaagtggttttcaaactagaacccaaaggaaaag	Leptochloa_Poaceae_atcccttttttgaaaaacaagtggttttcaaactagaacccaaaggaaaag	NA	NA	NA	NA
ctcctttcattaggaaaaaaaaagaattcagaaaacaaaaaaaaaacaaag	Amaranthaceae_Amaranthaceae_ctcctttcattaggaaaaaaaaagaattcagaaaacaaaaaaaaaacaaag	NA	NA	NA	NA
atcccttttttgaaaaaaaaaacaagtggttctcaaactagaacccaaaggaaaag	Dactyloctenium aegyptium_Poaceae_atcccttttttgaaaaaaaaaacaagtggttctcaaactagaacccaaaggaaaag	NA	NA	NA	NA
atcctgattttcgaaaacaaacaaagattcagacaaagattcagaaagcgaaaataaaaaaag	Diospyros loureiriana_Ebenaceae_atcctgattttcgaaaacaaacaaagattcagacaaagattcagaaagcgaaaataaaaaaag	NA	NA	NA	NA
atccttttttccgaaaccaagggttcagaaagtgaaaaaaag	Heinsia zanzibarica_Rubiaceae_atccttttttccgaaaccaagggttcagaaagtgaaaaaaag	NA	NA	NA	NA
ctctttttttcttttcatttttctttttttttttttcatttcaaatgaaaaaaaaagaggttcagaaagaaagaaaaag	Nyctaginaceae_Nyctaginaceae_ctctttttttcttttcatttttctttttttttttttcatttcaaatgaaaaaaaaagaggttcagaaagaaagaaaaag	NA	NA	NA	NA
atcctgtgttcagaaaacaaggttcagaaagcgagaataaaaaaggatagatagg	Magnoliales_NA_atcctgtgttcagaaaacaaggttcagaaagcgagaataaaaaaggatagatagg	NA	NA	NA	NA
atcctgttttccaaaaaccaagaagagttcagaaagggagaataaaataaaaaaaaaag	Albizia harveyi_Fabaceae_atcctgttttccaaaaaccaagaagagttcagaaagggagaataaaataaaaaaaaaag	NA	NA	NA	NA
atcccttttttcaaaaaacaagtggttctcaaactagaacccaaaccaaagcaaaag	Poaceae_Poaceae_atcccttttttcaaaaaacaagtggttctcaaactagaacccaaaccaaagcaaaag	NA	NA	NA	NA
atcctgttttacgaaaaccaacaaaacaataagggttcataaagcgagaataaaaaaag	Myrtaceae_Myrtaceae_atcctgttttacgaaaaccaacaaaacaataagggttcataaagcgagaataaaaaaag	NA	NA	NA	NA
atcctttttccgtaaacgaagaaaagttcagaaagttataatcaaaaag	Pseudarthria_Fabaceae_atcctttttccgtaaacgaagaaaagttcagaaagttataatcaaaaag	NA	NA	NA	NA
atccttttttccgtaaatgaagaaaagttcagaaagttataatcaaaaaag	Desmodium gangeticum_Fabaceae_atccttttttccgtaaatgaagaaaagttcagaaagttataatcaaaaaag	NA	NA	NA	NA
atcctgttttacgagaaggttcagaacgcgagaaaaag	Kirkia acuminata_Rutaceae_atcctgttttacgagaaggttcagaacgcgagaaaaag	NA	NA	NA	NA
atccttattttgagaaaacaagggtttataaaactagaataaaaaag	Roystonea_Arecaceae_atccttattttgagaaaacaagggtttataaaactagaataaaaaag	NA	NA	NA	NA
atcctgtgttcagcaaacaaggttcagaaagcgagaatcaaaaaaag	Artabotrys_Annonaceae_atcctgtgttcagcaaacaaggttcagaaagcgagaatcaaaaaaag	NA	NA	NA	NA
atcctattttccgaaaacaaaggttcagaaagtaaaaaaagg	Paederia bojeriana_Rubiaceae_atcctattttccgaaaacaaaggttcagaaagtaaaaaaagg	NA	NA	NA	NA
atcccgttttctcaaaacaaaggttcagaaaacgaaaaaaagg	Blepharis maderaspatensis_Acanthaceae_atcccgttttctcaaaacaaaggttcagaaaacgaaaaaaagg	NA	NA	NA	NA
ctcctttcattaggaaaaaaaaagaattcagaaaacaaaaaaaaaaaacaaag	Amaranthaceae_Amaranthaceae_ctcctttcattaggaaaaaaaaagaattcagaaaacaaaaaaaaaaaacaaag	NA	NA	NA	NA
atcctgttttctgaaaacaaacaaaggttcataaagacagaataaaaaaaag	Acalyphoideae_Euphorbiaceae_atcctgttttctgaaaacaaacaaaggttcataaagacagaataaaaaaaag	NA	NA	NA	NA
ataaatcctattttacgaaaaccaacaacaagggtttagaaagcgagaaaaaagg	Ludwigia stolonifera_Onagraceae_ataaatcctattttacgaaaaccaacaacaagggtttagaaagcgagaaaaaagg	NA	NA	NA	NA
atccggttttctgaaaacaaacaagggttcagaaggcaataataaaaaaggatagatagg	Berchemia_Rhamnaceae_atccggttttctgaaaacaaacaagggttcagaaggcaataataaaaaaggatagatagg	NA	NA	NA	NA
atcctattttacgaaaaccaacaacaagggtttagaaagcgagaaaaaaag	Ludwigia octovalvis_Onagraceae_atcctattttacgaaaaccaacaacaagggtttagaaagcgagaaaaaaag	NA	NA	NA	NA
atcctgttttacgagaacaaacaaaacaagagttcagaaagcgagaaaagggg	Caricaceae_Caricaceae_atcctgttttacgagaacaaacaaaacaagagttcagaaagcgagaaaagggg	NA	NA	NA	NA
atcctgtttttcgaaaaccaagaagagttcagaaagggagaataaaaaaaaag	Fabaceae_Fabaceae_atcctgtttttcgaaaaccaagaagagttcagaaagggagaataaaaaaaaag	NA	NA	NA	NA
atctttattttttgaaaaacaaggttttaaaaaatagaataaaaagg	Allium_Amaryllidaceae_atctttattttttgaaaaacaaggttttaaaaaatagaataaaaagg	NA	NA	NA	NA
ctctttttttcttttcatttttcttttttttttttcatttcaaatgaaaaaaaaagaggttcagaaagaaagaaaaag	Nyctaginaceae_Nyctaginaceae_ctctttttttcttttcatttttcttttttttttttcatttcaaatgaaaaaaaaagaggttcagaaagaaagaaaaag	NA	NA	NA	NA
atccggtttttcaaaaacaaacaaaggttcgtatcatacagataaaataaaaaag	Phyllanthus_Phyllanthaceae_atccggtttttcaaaaacaaacaaaggttcgtatcatacagataaaataaaaaag	NA	NA	NA	NA
atcacgttttccgaaaacaaacaacggttcagaaagcgaaaatcaaaaag	Asteraceae_Asteraceae_atcacgttttccgaaaacaaacaacggttcagaaagcgaaaatcaaaaag	NA	NA	NA	NA
atcctgttttccgaaaacaaacaaaagttcagaaaaaag	Convolvulaceae_Convolvulaceae_atcctgttttccgaaaacaaacaaaagttcagaaaaaag	NA	NA	NA	NA
atcctattattttacgaaaataaacataaacaaaggttcagcaagcgagaataataaaaaaggaaag	Malvaceae_Malvaceae_atcctattattttacgaaaataaacataaacaaaggttcagcaagcgagaataataaaaaaggaaag	NA	NA	NA	NA
atccggttttccaaaaacaaacaaaagttcgtatcataaagatagaataaataaag	Phyllanthus_Phyllanthaceae_atccggttttccaaaaacaaacaaaagttcgtatcataaagatagaataaataaag	NA	NA	NA	NA
atccttgttttgagaaaaag	Araceae_Araceae_atccttgttttgagaaaaag	NA	NA	NA	NA
ctctttttttcttttcatttttctttttttttttcatttcaaatgaaaaaaaaaagaggttcagaaagaaagaaaaag	Mirabilis_Nyctaginaceae_ctctttttttcttttcatttttctttttttttttcatttcaaatgaaaaaaaaaagaggttcagaaagaaagaaaaag	NA	NA	NA	NA
atcctattttccgaaaacaaacaaaagttcagaaaagaaaaaag	Pentapetalae_NA_atcctattttccgaaaacaaacaaaagttcagaaaagaaaaaag	NA	NA	NA	NA
atcctgttttccgaaaacaaagaaaggttaataaagcgaaaaaaag	Coldenia procumbens_Coldeniaceae_atcctgttttccgaaaacaaagaaaggttaataaagcgaaaaaaag	NA	NA	NA	NA
atcctgttttctgaaaacaaacaaaggttcagaaaaaaag	Solanoideae_Solanaceae_atcctgttttctgaaaacaaacaaaggttcagaaaaaaag	NA	NA	NA	NA
ctcctttaggaaaaaaaaagaagtcagaaaacaagaataaaaaaaacaaag	Ouret leucura_Amaranthaceae_ctcctttaggaaaaaaaaagaagtcagaaaacaagaataaaaaaaacaaag	NA	NA	NA	NA
atcctgtgttcagaaaacaaggttcagaaagcgagaatcaaaaaag	Annonoideae sp. 2_Annonaceae_atcctgtgttcagaaaacaaggttcagaaagcgagaatcaaaaaag	Annona senegalensis; Monanthotaxis obovata; Annona muricata; Sphaerocoryne gracilis	Annona senegalensis subsp. senegalensis	TOTU215	Annona senegalensis
atcccttttttagaaaaaacaagtggttctcaaactagaacccaaatgaaaag	Eragrostis_Poaceae_atcccttttttagaaaaaacaagtggttctcaaactagaacccaaatgaaaag	NA	NA	NA	NA
ctcctttattaggaaaaaaaaagaattcagaaaacaaaaaaaaacaaag	Achyranthes aspera_Amaranthaceae_ctcctttattaggaaaaaaaaagaattcagaaaacaaaaaaaaacaaag	NA	NA	NA	NA
atcctgtgttcagaaaacaaggttcagaaagcgagaataaaaaaaggatag	Magnoliales_NA_atcctgtgttcagaaaacaaggttcagaaagcgagaataaaaaaaggatag	NA	NA	NA	NA
atcctgttttccgaaaacaaacaaaagttcagaaaaaaaag	Ipomoea_Convolvulaceae_atcctgttttccgaaaacaaacaaaagttcagaaaaaaaag	NA	NA	NA	NA
atcccgttttccgaaaccaaaggttcagaaagtgaaaaggg	Pavetteae_Rubiaceae_atcccgttttccgaaaccaaaggttcagaaagtgaaaaggg	NA	NA	NA	NA
atcctgtttttcgaaaacaaagaaaagttcagaaagtgataataaaaaaag	Phaseoleae_Fabaceae_atcctgtttttcgaaaacaaagaaaagttcagaaagtgataataaaaaaag	NA	NA	NA	NA
atcctattttatgagaacaaaaacaaacaagtggtcagaacgggagaaaaag	Anacardiaceae_Anacardiaceae_atcctattttatgagaacaaaaacaaacaagtggtcagaacgggagaaaaag	NA	NA	NA	NA
atcctgttttccacaaacaaaggttcagaaaacgaaaacaag	Diplorhynchus condylocarpon-Hunteria zeylanica_Apocynaceae_atcctgttttccacaaacaaaggttcagaaaacgaaaacaag	Diplorhynchus condylocarpon; Hunteria zeylanica	NA	NA	NA
atcccgttttccgaaaacaaagaagagttcagaaagcgagaataaaaaaag	Papilionoideae_Fabaceae_atcccgttttccgaaaacaaagaagagttcagaaagcgagaataaaaaaag	NA	NA	NA	NA
atcctattttttcaaaaagcaaaaagacaaagaaaggctcagaaagaaaaaaag	Enicostema verticillatum_Gentianaceae_atcctattttttcaaaaagcaaaaagacaaagaaaggctcagaaagaaaaaaag	NA	NA	NA	NA
atccatgttttgagaaaacaagtggttctcaaactagaacccaaaggaaaag	BOP clade_Poaceae_atccatgttttgagaaaacaagtggttctcaaactagaacccaaaggaaaag	NA	NA	NA	NA
atcccgttttatgaaaacaaacagaacaggggttcagaaagtgagaaaggg	Cardiospermum halicacabum_Sapindaceae_atcccgttttatgaaaacaaacagaacaggggttcagaaagtgagaaaggg	NA	NA	NA	NA
atcattattttgaaaaaatagaaaaaaatatataatatatatagaatattattattctaaattttttattatattataaaatttttattttatataaaaaaag	Cyperoideae_Cyperaceae_atcattattttgaaaaaatagaaaaaaatatataatatatatagaatattattattctaaattttttattatattataaaatttttattttatataaaaaaag	NA	NA	NA	NA
atcctgttttctcaaaacaaaggttcaaaaaacgaaaaaaag	Ocimeae_Lamiaceae_atcctgttttctcaaaacaaaggttcaaaaaacgaaaaaaag	NA	NA	NA	NA
atcctcttttccgaaaacaaacaaaggttgagaaggcgaaaaaggg	Centella asiatica_Apiaceae_atcctcttttccgaaaacaaacaaaggttgagaaggcgaaaaaggg	NA	NA	NA	NA
ctcctttattaggaaaaaaaataagaattcagaaaacaagaataaaaaaaaacaaag	Pupalia lappacea_Amaranthaceae_ctcctttattaggaaaaaaaataagaattcagaaaacaagaataaaaaaaaacaaag	NA	NA	NA	NA
atcctgttttcgaaatacaaaggttcagaaaacgaaaaaag	Anisotes rogersii_Acanthaceae_atcctgttttcgaaatacaaaggttcagaaaacgaaaaaag	NA	NA	NA	NA
atcctgttttctgaaaacaaataaaggttaataaagcgagaataaaaaaag	Tribulus terrestris_Zygophyllaceae_atcctgttttctgaaaacaaataaaggttaataaagcgagaataaaaaaag	NA	NA	NA	NA
atccttctttctgaaaacaaataaaagttcagaaagtgaaaatcaaaaaag	Pisum_Fabaceae_atccttctttctgaaaacaaataaaagttcagaaagtgaaaatcaaaaaag	NA	NA	NA	NA
atcctttttccgaaaacaaaaaaaagg	Luffa aegyptiaca_Cucurbitaceae_atcctttttccgaaaacaaaaaaaagg	NA	NA	NA	NA
gtcctattattttacgaaaatgaacataaacaaaggttcagaaagccaaaaataataaaaaaggaaag	Abutilon_Malvaceae_gtcctattattttacgaaaatgaacataaacaaaggttcagaaagccaaaaataataaaaaaggaaag	NA	NA	NA	NA
atcctgttttatgaaaataaacaagggtttcataaaccgaaaataaaaaag	Maleae_Rosaceae_atcctgttttatgaaaataaacaagggtttcataaaccgaaaataaaaaag	NA	NA	NA	NA
ctcctttattaggaaaaaaaaaagaattcagaaaacaaaaaaaaaacaaag	Cyathula natalensis_Amaranthaceae_ctcctttattaggaaaaaaaaaagaattcagaaaacaaaaaaaaaacaaag	NA	NA	NA	NA
atcctgttttctgaaaacaaaggtttcgaaaaagaaaaaag	Ruellia prostrata_Acanthaceae_atcctgttttctgaaaacaaaggtttcgaaaaagaaaaaag	NA	NA	NA	NA
atcctattattttaggaaaataaacaaaggttcagcaagcgagaatactaaaaaagg	Heritiera littoralis_Malvaceae_atcctattattttaggaaaataaacaaaggttcagcaagcgagaatactaaaaaagg	Heritiera littoralis	NA	NA	NA
atcctcttttccgaaaacaaacaaaggttcagaaaacgaaaaaaag	Sphenoclea zeylanica_Sphenocleaceae_atcctcttttccgaaaacaaacaaaggttcagaaaacgaaaaaaag	NA	NA	NA	NA
atccttaagatttttaaaactagaaaaaagg	Commelina benghalensis_Commelinaceae_atccttaagatttttaaaactagaaaaaagg	NA	NA	NA	NA
atcctattttacgaaaacaaataagggttcagaagaaagcaagaataaaaaaag	Fagaceae_Fagaceae_atcctattttacgaaaacaaataagggttcagaagaaagcaagaataaaaaaag	NA	NA	NA	NA
atcccgttttccgaaaacaacagaaaactatatataataaaaaaag	Cissus rotundifolia_Vitaceae_atcccgttttccgaaaacaacagaaaactatatataataaaaaaag	Cissus rotundifolia	NA	NA	NA
atcctgattttcgaaaacaaacaaagattcagaaagcgataataaaaaaggatagatagg	Berchemia_Rhamnaceae_atcctgattttcgaaaacaaacaaagattcagaaagcgataataaaaaaggatagatagg	NA	NA	NA	NA
atcccttttttgaaaaaacaagcggttctcaaactagaaccaaaaggaaaag	Themeda triandra-Heteropogon melanocarpus_Poaceae_atcccttttttgaaaaaacaagcggttctcaaactagaaccaaaaggaaaag	Themeda triandra; Heteropogon melanocarpus	Themeda triandra	TOTU191	Themeda triandra
atccgtgttttgagaggggggttctcgaactagaatacaaaggaaaag	Avena_Poaceae_atccgtgttttgagaggggggttctcgaactagaatacaaaggaaaag	NA	NA	NA	NA
ctccttttattagtattaggaaaaaataagaattcagaaaacaagaataaaaaaaaaaaacaaag	Alternanthera_Amaranthaceae_ctccttttattagtattaggaaaaaataagaattcagaaaacaagaataaaaaaaaaaaacaaag	NA	NA	NA	NA
atcctgttttgcgcaaaaaccaaagaaaagtttagaaagcaagaataaataaaaag	Crotalaria_Fabaceae_atcctgttttgcgcaaaaaccaaagaaaagtttagaaagcaagaataaataaaaag	NA	NA	NA	NA
atcctgattttcgaaaacaaacaaagattcagaaagcgaaaataaaaaaggatagatagg	Berchemia_Rhamnaceae_atcctgattttcgaaaacaaacaaagattcagaaagcgaaaataaaaaaggatagatagg	NA	NA	NA	NA
atcctttttccgaaaacaaaaagggg	Momordica_Cucurbitaceae_atcctttttccgaaaacaaaaagggg	NA	NA	NA	NA
atccttagttttataaaacaaaggtttatcaaactagaataaaaaag	Siphonochilus decorus_Zingiberaceae_atccttagttttataaaacaaaggtttatcaaactagaataaaaaag	NA	NA	NA	NA
ctccttttttcaaaagaaaaaaaaaataacggttcagaaagcaagaataaaaaaag	Cactineae_NA_ctccttttttcaaaagaaaaaaaaaataacggttcagaaagcaagaataaaaaaag	NA	NA	NA	NA
atccggttttctgaaaataagcaaaagttcagaaagacagaataaaaaaaag	Alchornea laxiflora_Euphorbiaceae_atccggttttctgaaaataagcaaaagttcagaaagacagaataaaaaaaag	NA	NA	NA	NA
atccttgttttgaaaaaaacaaaggtttattttatatataaatatataaaaaaag	Magnoliopsida_NA_atccttgttttgaaaaaaacaaaggtttattttatatataaatatataaaaaaag	NA	NA	NA	NA
atccttaaacgaagaaaagttcagaaagttataatcaaaaaaag	Alysicarpus_Fabaceae_atccttaaacgaagaaaagttcagaaagttataatcaaaaaaag	NA	NA	NA	NA
atctttatgtttagaaaaacaagggttttaatttaaaaactagaagaaaaagg	Asparagus africanus_Asparagaceae_atctttatgtttagaaaaacaagggttttaatttaaaaactagaagaaaaagg	NA	NA	NA	NA
atcccttttttgaaaaaaaacaagcggttttcaaactagaacccaaaagaaaag	Digitaria_Poaceae_atcccttttttgaaaaaaaacaagcggttttcaaactagaacccaaaagaaaag	NA	NA	NA	NA
atcctgttttccgaaagcaaagaaaagtaaagaaagcgagaagaaaaaag	Aeschynomene_Fabaceae_atcctgttttccgaaagcaaagaaaagtaaagaaagcgagaagaaaaaag	NA	NA	NA	NA
atcctgttttccaaaaaccaagaagagttctgaaagggagaaaaaaaaaaaaaag	Dichrostachys cinerea subsp. africana_Fabaceae_atcctgttttccaaaaaccaagaagagttctgaaagggagaaaaaaaaaaaaaag	NA	NA	NA	NA
ctccggttttctgaagacaaacaaggattcagaaggcgataataaaaacg	Ficus abutilifolia_Moraceae_ctccggttttctgaagacaaacaaggattcagaaggcgataataaaaacg	NA	NA	NA	NA
atcctgtttttcgaaaaccaagaagagttcagaaagggagaataaaaaaaaaag	Fabaceae_Fabaceae_atcctgtttttcgaaaaccaagaagagttcagaaagggagaataaaaaaaaaag	NA	NA	NA	NA
atccctgttttaaaaaaacaagcggttttcaaactagaacccaaaggaaaag	Paniceae_Poaceae_atccctgttttaaaaaaacaagcggttttcaaactagaacccaaaggaaaag	NA	NA	NA	NA
atcctgattttcgaaaacaaacaaaggttcagaaagcgataataaaaaaggatagatagg	Berchemia_Rhamnaceae_atcctgattttcgaaaacaaacaaaggttcagaaagcgataataaaaaaggatagatagg	NA	NA	NA	NA
atcctgttttccgaaaaccaagaagagttcagaaagggagaataaaataaaaaaaaag	mimosoid clade_Fabaceae_atcctgttttccgaaaaccaagaagagttcagaaagggagaataaaataaaaaaaaag	NA	NA	NA	NA
atcctgttttccaaaaaccaagaagagttctgaaagtgaaagggagaataaaaaaaaag	Caesalpinioideae_Fabaceae_atcctgttttccaaaaaccaagaagagttctgaaagtgaaagggagaataaaaaaaaag	NA	NA	NA	NA
atcctgttttacgagaatgctcaaaaagcaatag	Monotes_Dipterocarpaceae_atcctgttttacgagaatgctcaaaaagcaatag	NA	NA	NA	NA
atcctattttccgaaaacaaacaaaagttcagaaaaaag	Evolvulus alsinoides_Convolvulaceae_atcctattttccgaaaacaaacaaaagttcagaaaaaag	NA	NA	NA	NA
ctccttatattaggaaaaaaaagaattcagaaaacaaaaaaaaacaaag	Achyranthes aspera_Amaranthaceae_ctccttatattaggaaaaaaaagaattcagaaaacaaaaaaaaacaaag	NA	NA	NA	NA
ctcctgctttccaaaagcgagaaaaaaag	Plumbaginaceae_Plumbaginaceae_ctcctgctttccaaaagcgagaaaaaaag	NA	NA	NA	NA
atccccttttttgaaaaaacaagtggttctcaaattagaaaccaaaggaaaag	PACMAD clade_Poaceae_atccccttttttgaaaaaacaagtggttctcaaattagaaaccaaaggaaaag	NA	NA	NA	NA
atcgcgttttccgaaaacaaacaaaggttcagaaagcgaaaataaaaaag	Asterales_NA_atcgcgttttccgaaaacaaacaaaggttcagaaagcgaaaataaaaaag	NA	NA	NA	NA
atcctgttttccgaaaaccaagaagagttcagaaaggaagaataaaaaag	Caesalpinioideae_Fabaceae_atcctgttttccgaaaaccaagaagagttcagaaaggaagaataaaaaag	NA	NA	NA	NA
atcccgttttccgaaaacgaccaagggttcagaaaacgataataaaaag	Cissus cornifolia_Vitaceae_atcccgttttccgaaaacgaccaagggttcagaaaacgataataaaaag	NA	NA	NA	NA
atccttgttttgagaaaaaag	Araceae_Araceae_atccttgttttgagaaaaaag	NA	NA	NA	NA
atcctattttccaaaataagttccgaaagctcgaataaaaaaag	indigoferoid/millettioid clade_Fabaceae_atcctattttccaaaataagttccgaaagctcgaataaaaaaag	NA	NA	NA	NA
ctcctgctttcagaaagggagaatcaaaaaaaaag	Caryophyllales_NA_ctcctgctttcagaaagggagaatcaaaaaaaaag	NA	NA	NA	NA
atccttgtttttttttttaagaaacaaag	Mesangiospermae sp._Araceae_atccttgtttttttttttaagaaacaaag	Pistia stratiotes; Vigna unguiculata; Pseudognaphalium luteoalbum; Oldenlandia corymbosa; Cucumis melo; Ziziphus mauritiana; Cissus rotundifolia	NA	NA	NA
ctccttttttcaaacgaaaaaaataataataagagttaagaaagcaagaataaaaag	Glinus oppositifolius_Molluginaceae_ctccttttttcaaacgaaaaaaataataataagagttaagaaagcaagaataaaaag	NA	NA	NA	NA
ctcctttttttttcaaaagaaaaaaataag	Polycarpon prostratum_Caryophyllaceae_ctcctttttttttcaaaagaaaaaaataag	NA	NA	NA	NA
atcccgttttatgaaaacaaacagaacaggggttcataaagtgagaaaggg	Paullinia pinnata_Sapindaceae_atcccgttttatgaaaacaaacagaacaggggttcataaagtgagaaaggg	NA	NA	NA	NA
ctctttttttcttttcatttttctttttttttttcatttcaaatgaaaaaaaaagaggttcagaaagaaagaaaaag	Mirabilis_Nyctaginaceae_ctctttttttcttttcatttttctttttttttttcatttcaaatgaaaaaaaaagaggttcagaaagaaagaaaaag	NA	NA	NA	NA
ctccttatattaggaaaaaaaaagaattcagaaaacaaaaaaaacaaag	Amaranthaceae_Amaranthaceae_ctccttatattaggaaaaaaaaagaattcagaaaacaaaaaaaacaaag	NA	NA	NA	NA
atcctgttttccgaaaccaaaggttcagaaagtgaaaaaag	Crossopteryx febrifuga_Rubiaceae_atcctgttttccgaaaccaaaggttcagaaagtgaaaaaag	NA	NA	NA	NA
atcctattttccgaaaacaaaaaaaaggggttcataaagtgaaaaaggg	Spermacoce princeae_Rubiaceae_atcctattttccgaaaacaaaaaaaaggggttcataaagtgaaaaaggg	NA	NA	NA	NA
atccttttttctcaaaacaaaggttcagaaaacgaaaaaaaaaag	Kigelia africana mOTU 1_Bignoniaceae_atccttttttctcaaaacaaaggttcagaaaacgaaaaaaaaaag	Kigelia africana	NA	NA	NA
atcctattattttacgaaaataaacaaaggttcagcaagcaagaataataaaaaaag	Adansonia digitata_Malvaceae_atcctattattttacgaaaataaacaaaggttcagcaagcaagaataataaaaaaag	NA	Adansonia digitata	TOTU108	Adansonia digitata
atcctgttttctcaaaacaaaggtttaaaaaacgaaacaaag	Lamiales_NA_atcctgttttctcaaaacaaaggtttaaaaaacgaaacaaag	NA	NA	NA	NA
atcccttttttgaaaaaaataagtggttgtcaaactagaacccaaaggaaaag	Alloteropsis paniculata_Poaceae_atcccttttttgaaaaaaataagtggttgtcaaactagaacccaaaggaaaag	NA	NA	NA	NA
atccttttttccgtaaacgaagaaaagttcagaaagttataatcaaaaaaag	Grona triflora_Fabaceae_atccttttttccgtaaacgaagaaaagttcagaaagttataatcaaaaaaag	NA	NA	NA	NA
ctcctttcattaggaaaaaaaaagaattcagaaaacaaaaaaaacaaag	Amaranthaceae_Amaranthaceae_ctcctttcattaggaaaaaaaaagaattcagaaaacaaaaaaaacaaag	NA	NA	NA	NA
atcccttttttgaaaaaacaagtggttctcaaactagaacccaagccaaaggaaaag	Poaceae_Poaceae_atcccttttttgaaaaaacaagtggttctcaaactagaacccaagccaaaggaaaag	NA	NA	NA	NA
atcctgctttccaaaaacaaagaaaagttcagaaagcgagaatcaaaaaag	Fabales_NA_atcctgctttccaaaaacaaagaaaagttcagaaagcgagaatcaaaaaag	NA	NA	NA	NA
atccgtgttttgagaaaacaaggggttctcgaactagaatacaaaggaaaag	Pooideae_Poaceae_atccgtgttttgagaaaacaaggggttctcgaactagaatacaaaggaaaag	NA	NA	NA	NA
atcctgtttgccgaaaacaaagaaaagttcagaaagagaaaataaaaaaaaaaagg	Xeroderris stuhlmannii_Fabaceae_atcctgtttgccgaaaacaaagaaaagttcagaaagagaaaataaaaaaaaaaagg	NA	NA	NA	NA
atctttattttgagaaaataagagtttataaaactagaataaaaaaag	Hyphaene petersiana_Arecaceae_atctttattttgagaaaataagagtttataaaactagaataaaaaaag	NA	NA	NA	NA
atcctatttttcgaaaacaaacaaaggttcataaagacagaatcagaatacaaaag	Oncoba spinosa_Salicaceae_atcctatttttcgaaaacaaacaaaggttcataaagacagaatcagaatacaaaag	NA	NA	NA	NA
atcctgttttctcaaaacaaaggttcaaaaaacgaaaaaaaaag	Lamiaceae_Lamiaceae_atcctgttttctcaaaacaaaggttcaaaaaacgaaaaaaaaag	NA	NA	NA	NA
atccagttttcgcaagacaaaggttcagaaaacgaaaaaag	Justicieae_Acanthaceae_atccagttttcgcaagacaaaggttcagaaaacgaaaaaag	NA	NA	NA	NA
ctccttatattaggaaaaaaaagaattcagaaaacaaaaaaaaaacaaag	Amaranthaceae_Amaranthaceae_ctccttatattaggaaaaaaaagaattcagaaaacaaaaaaaaaacaaag	NA	NA	NA	NA
ctctttttttcttttcatttttcttttttttttttttcatttcaaatgaaaaaaaaagaggttcagaaagaaagaaaaag	Nyctaginaceae_Nyctaginaceae_ctctttttttcttttcatttttcttttttttttttttcatttcaaatgaaaaaaaaagaggttcagaaagaaagaaaaag	NA	NA	NA	NA
atcctgttttctcaaaacaacggttcagaaaacgaaaaaaaaagg	Lamiales_NA_atcctgttttctcaaaacaacggttcagaaaacgaaaaaaaaagg	NA	NA	NA	NA
atcattattttgaaaaaatataaaaaaatatataatatatatagaatattattattctaaattttatattatattatataaattttttttttatataaaaaaag	Cyperoideae_Cyperaceae_atcattattttgaaaaaatataaaaaaatatataatatatatagaatattattattctaaattttatattatattatataaattttttttttatataaaaaaag	NA	NA	NA	NA
atctcttttttgaaaaaacatgtggttttcaaactagaacccaaaggaaaag	Aristida_Poaceae_atctcttttttgaaaaaacatgtggttttcaaactagaacccaaaggaaaag	NA	NA	NA	NA
atcattattttgaaaaaatataaaaaaatatataatatatatagaatattattattctaaattttttattatattataaaattttttttttatataaaaaaag	Cyperoideae_Cyperaceae_atcattattttgaaaaaatataaaaaaatatataatatatatagaatattattattctaaattttttattatattataaaattttttttttatataaaaaaag	NA	NA	NA	NA
ctccttttttcaaacgaaaaaaaaaaataataagagttaagaaagcaaggcaagaataaaaag	Glinus_Molluginaceae_ctccttttttcaaacgaaaaaaaaaaataataagagttaagaaagcaaggcaagaataaaaag	NA	NA	NA	NA
atcaaatcctattttccaaaaacaaaaaacaaaggttcagaaagggaaaaaggg	Kohautia_Rubiaceae_atcaaatcctattttccaaaaacaaaaaacaaaggttcagaaagggaaaaaggg	NA	NA	NA	NA
atcctgtttttggaaaacaaaaaaaacaacaaaggaaagacagaatcagaatcaaaaag	Adenia digitata_Passifloraceae_atcctgtttttggaaaacaaaaaaaacaacaaaggaaagacagaatcagaatcaaaaag	NA	NA	NA	NA
atcctttttttgaaaaaactagtgcaaactagaacccaaaggaaaag	Chrysopogon nigritanus_Poaceae_atcctttttttgaaaaaactagtgcaaactagaacccaaaggaaaag	NA	NA	NA	NA
atcccgttttccgaaaacaaagaaaagttaagaaagcgagaataaaaaaag	Papilionoideae_Fabaceae_atcccgttttccgaaaacaaagaaaagttaagaaagcgagaataaaaaaag	NA	NA	NA	NA
ctccttttttcaaacgaaaaaaaaaaaataataagagttaagaaagcaaggcaagaataaaaag	Glinus_Molluginaceae_ctccttttttcaaacgaaaaaaaaaaaataataagagttaagaaagcaaggcaagaataaaaag	NA	NA	NA	NA
atctttatgtttagaaaaacaagggttttcatttaaaaactagaagaaaaagg	Asparagus africanus_Asparagaceae_atctttatgtttagaaaaacaagggttttcatttaaaaactagaagaaaaagg	NA	NA	NA	NA
ctccttttattagtattaggaaaaaataagaattcagaaaacaagaataaaaaaaaacaaag	Alternanthera philoxeroides_Amaranthaceae_ctccttttattagtattaggaaaaaataagaattcagaaaacaagaataaaaaaaaacaaag	NA	NA	NA	NA
ctcctttattaggaaaaaaaagaattcagaaaacaaaaaaaaaacaaag	Achyranthes aspera_Amaranthaceae_ctcctttattaggaaaaaaaagaattcagaaaacaaaaaaaaaacaaag	NA	NA	NA	NA
ctcctttcattaggaaaaaaaaagaattcagaaaacaaaaaaaaacaaag	Amaranthaceae_Amaranthaceae_ctcctttcattaggaaaaaaaaagaattcagaaaacaaaaaaaaacaaag	NA	NA	NA	NA
atcattattttgaaaaaatataaaaaaatatataatatatatagaatattattattctaaattttatattatattatataaatttttttttttatataaaaaaag	Cyperoideae_Cyperaceae_atcattattttgaaaaaatataaaaaaatatataatatatatagaatattattattctaaattttatattatattatataaatttttttttttatataaaaaaag	NA	NA	NA	NA
atcctattttctcaaagcaaaggttcaaaaaacgacaaaaaaacaaag	Rotheca sp. Wen 9487_Lamiaceae_atcctattttctcaaagcaaaggttcaaaaaacgacaaaaaaacaaag	NA	NA	NA	NA
atcctttttccgaaaacaaaaaaaaag	Cucurbitaceae_Cucurbitaceae_atcctttttccgaaaacaaaaaaaaag	NA	NA	NA	NA
atcctgctttacacgaacaaaaaagggtttagaaagcgagaaaaaaaaaggg	Capparis tomentosa_Capparaceae_atcctgctttacacgaacaaaaaagggtttagaaagcgagaaaaaaaaaggg	NA	NA	NA	NA
atcctattattttacgaaaataaacataaacaaaggttcaacaagcgagaataaaataaaataataaaaaaag	Grewia_Malvaceae_atcctattattttacgaaaataaacataaacaaaggttcaacaagcgagaataaaataaaataataaaaaaag	NA	NA	NA	NA
atcctgttttccgaaaacaaagaagagttcagaaagcgagaaaaatcaaag	Detarieae_Fabaceae_atcctgttttccgaaaacaaagaagagttcagaaagcgagaaaaatcaaag	NA	NA	NA	NA
atcctgttttgcggaaaaaccaaagaaaagttcagaagaataaataaaaag	Crotalaria_Fabaceae_atcctgttttgcggaaaaaccaaagaaaagttcagaagaataaataaaaag	NA	NA	NA	NA
ataaatcctattttacgaaaaccaacaacaagggtttagaaatcgagaaaaaaag	Ludwigia_Onagraceae_ataaatcctattttacgaaaaccaacaacaagggtttagaaatcgagaaaaaaag	NA	NA	NA	NA
atcctattttttttttatacgaagaccaacaacaagggtttagaaagcgagaataaaaaaag	Lythraceae_Lythraceae_atcctattttttttttatacgaagaccaacaacaagggtttagaaagcgagaataaaaaaag	NA	NA	NA	NA
atcctgttttacgaaagcaaacaagggtttagaaagtaaagcaaaaaaggg	Azima tetracantha_Salvadoraceae_atcctgttttacgaaagcaaacaagggtttagaaagtaaagcaaaaaaggg	NA	Azima tetracantha	TOTU222	Azima tetracantha
atcctatttttttacgaaaataaaccgaaaataaacaaaggttcagcaagcgagaataataaaaaaaagg	Malvaceae_Malvaceae_atcctatttttttacgaaaataaaccgaaaataaacaaaggttcagcaagcgagaataataaaaaaaagg	NA	NA	NA	NA
atcctgttttctgaaaacaaacaaaggttcagaaagcgataataaaaaaggacagatag	Bathiorhamnus cryptophorus_Rhamnaceae_atcctgttttctgaaaacaaacaaaggttcagaaagcgataataaaaaaggacagatag	NA	NA	NA	NA
ctcctttttattagtattaggaaaaaaataagaattcataaaagaaaacaagaataaaaaaaaaaaacaaag	Alternanthera pungens_Amaranthaceae_ctcctttttattagtattaggaaaaaaataagaattcataaaagaaaacaagaataaaaaaaaaaaacaaag	NA	NA	NA	NA
atcccgttttctgaaaacaaacgaaggttcggaaagcgataataaaaaaggatagatagg	Rhamnaceae_Rhamnaceae_atcccgttttctgaaaacaaacgaaggttcggaaagcgataataaaaaaggatagatagg	NA	NA	NA	NA
ctcctttattaggaaaaaaaagaattcagaaaacaaaaaaaaaaacaaag	Achyranthes aspera_Amaranthaceae_ctcctttattaggaaaaaaaagaattcagaaaacaaaaaaaaaaacaaag	NA	NA	NA	NA
atcctgttttctgaaagcaaaagttcagaaagtaaaattaaaagggg	Eumachia abrupta_Rubiaceae_atcctgttttctgaaagcaaaagttcagaaagtaaaattaaaagggg	NA	NA	NA	NA
atcctcttttccgaaaacaaacaaaggttcagaaagcgataataaaaaaggatagatagg	Berchemia_Rhamnaceae_atcctcttttccgaaaacaaacaaaggttcagaaagcgataataaaaaaggatagatagg	NA	NA	NA	NA
atcctattttcaggttcagaaaacgaaaacaag	Asclepiadoideae_Apocynaceae_atcctattttcaggttcagaaaacgaaaacaag	NA	NA	NA	NA
atcccttttttgaaaaaaactggtagttctcaaactataacccaaaggaaaat	Poaceae_Poaceae_atcccttttttgaaaaaaactggtagttctcaaactataacccaaaggaaaat	NA	NA	NA	NA
atcctgctttacgtgaacaaaaaaggatttaaaaaaaaaaaagg	Maerua angolensis_Capparaceae_atcctgctttacgtgaacaaaaaaggatttaaaaaaaaaaaagg	NA	NA	NA	NA
atcctattttccgaaaacaaaaaaaaagttcagaaacctagaataaaaaaag	Indigofera_Fabaceae_atcctattttccgaaaacaaaaaaaaagttcagaaacctagaataaaaaaag	NA	NA	NA	NA
atcttattttatgaaaaccaacaaaaaacaaaacaacaaagattcataaagcaagaatcaaaaaag	Combretum_Combretaceae_atcttattttatgaaaaccaacaaaaaacaaaacaacaaagattcataaagcaagaatcaaaaaag	NA	NA	NA	NA
atcctattttccaaaaaaaagctcagaaagctcgaacaaaaaag	Fabaceae_Fabaceae_atcctattttccaaaaaaaagctcagaaagctcgaacaaaaaag	NA	NA	NA	NA
atcctgtttttcgaaaacaaacaaaggctcctaaagacataataaaaaaaaaaagaataaaaaagataaataaataaaataaag	Xylotheca tettensis_Achariaceae_atcctgtttttcgaaaacaaacaaaggctcctaaagacataataaaaaaaaaaagaataaaaaagataaataaataaaataaag	NA	NA	NA	NA
atccatgttttgagaaaacaagtggttctcaaactagaacccaaaagaaaag	Poaceae_Poaceae_atccatgttttgagaaaacaagtggttctcaaactagaacccaaaagaaaag	NA	NA	NA	NA
atcctatttttcgaaaacaaacaaaaaaacaaacaaaggttcataaagacagaataagaatacaaaag	Populus_Salicaceae_atcctatttttcgaaaacaaacaaaaaaacaaacaaaggttcataaagacagaataagaatacaaaag	NA	NA	NA	NA
atcctattgtctgaaaacaaagaaagattcagaaagcaagaataacacaaggacaag	Pristimera andongensis_Celastraceae_atcctattgtctgaaaacaaagaaagattcagaaagcaagaataacacaaggacaag	NA	NA	NA	NA
atcctgttttctgaaaacaaataaaaattcagaaagtgataataaaaaagg	Phaseoleae_Fabaceae_atcctgttttctgaaaacaaataaaaattcagaaagtgataataaaaaagg	NA	NA	NA	NA
atcctgttttccgaaaaccaagaagagttcagaaagggagaataaaaaaaggatag	Senna occidentalis_Fabaceae_atcctgttttccgaaaaccaagaagagttcagaaagggagaataaaaaaaggatag	NA	NA	NA	NA
atcctgttttccgaaaagcaagaagagttcagaaagggagaatcaaaataaaaaaag	Leucaena_Fabaceae_atcctgttttccgaaaagcaagaagagttcagaaagggagaatcaaaataaaaaaag	NA	NA	NA	NA
atcctgttttccaaaaaccaagaagagttctgaaagggagaataaaaaaag	Caesalpinioideae_Fabaceae_atcctgttttccaaaaaccaagaagagttctgaaagggagaataaaaaaag	NA	NA	NA	NA
atcctgttttctgaaaacaaacaaaggttcagaaagacagaaaaaag	Euphorbiaceae_Euphorbiaceae_atcctgttttctgaaaacaaacaaaggttcagaaagacagaaaaaag	NA	NA	NA	NA
atcctgttttccgaaaaccagaaaacgctaataaaaagg	Vitaceae_Vitaceae_atcctgttttccgaaaaccagaaaacgctaataaaaagg	NA	NA	NA	NA
atccttaggacttttaaaactagaaaaaagg	Commelina_Commelinaceae_atccttaggacttttaaaactagaaaaaagg	NA	NA	NA	NA
tcctgttttctgaaaatgaacaaaggttcagaaagcgataataaaaaaggatagatagg	Berchemia_Rhamnaceae_tcctgttttctgaaaatgaacaaaggttcagaaagcgataataaaaaaggatagatagg	NA	NA	NA	NA
ctcctttttattagtattaggaaaaaaataagaattcataaaagaaaacaagaataaaaaaaaaaacaaag	Alternanthera_Amaranthaceae_ctcctttttattagtattaggaaaaaaataagaattcataaaagaaaacaagaataaaaaaaaaaacaaag	NA	NA	NA	NA
atccttgttttttttttaagaaacaaag	Pistia stratiotes_Araceae_atccttgttttttttttaagaaacaaag	NA	NA	NA	NA
atctttattttgagaaaacaagggtttataaaactagaatttaaaag	Musaceae_Musaceae_atctttattttgagaaaacaagggtttataaaactagaatttaaaag	NA	NA	NA	NA
ctcctttttttttcttttcaaaaaaaaaataaggattcagaaagcaagaaaaaag	Trianthema_Aizoaceae_ctcctttttttttcttttcaaaaaaaaaataaggattcagaaagcaagaaaaaag	NA	NA	NA	NA
atcattttcatttcaaaaaaatgaaaaaaaaattctatatttcctcttctttcttaataaagaagataggtgcaaaagag	Bulbostylis_Cyperaceae_atcattttcatttcaaaaaaatgaaaaaaaaattctatatttcctcttctttcttaataaagaagataggtgcaaaagag	NA	NA	NA	NA
atcctgttttccgaaaataaacaaaggttcataaagacaaaaaaaaag	Caperonia_Euphorbiaceae_atcctgttttccgaaaataaacaaaggttcataaagacaaaaaaaaag	NA	NA	NA	NA
atcctgctttacgtgaacaaaaaaggatttaaaaaaaaaaagg	Maerua angolensis_Capparaceae_atcctgctttacgtgaacaaaaaaggatttaaaaaaaaaaagg	NA	NA	NA	NA
atctttatttttagaaaaacaagggtttaattaaaaactagactagaataaaaagg	Asparagales_NA_atctttatttttagaaaaacaagggtttaattaaaaactagactagaataaaaagg	NA	NA	NA	NA
atcacgttttctgaaaacaaacaaaggttcagaaagcgaaaataaaaaag	Eclipta prostrata_Asteraceae_atcacgttttctgaaaacaaacaaaggttcagaaagcgaaaataaaaaag	Eclipta prostrata	NA	NA	NA
atcccttttttgaaaaaacaagcggttctcaaactacaacccaaaagaaaag	PACMAD clade_Poaceae_atcccttttttgaaaaaacaagcggttctcaaactacaacccaaaagaaaag	NA	NA	NA	NA
atcctattttcaggttcggaaaacgaacacaag	Stapeliinae_Apocynaceae_atcctattttcaggttcggaaaacgaacacaag	NA	NA	NA	NA
atcctattttccacaaacaaaggttcagaaaacaag	Holarrhena pubescens_Apocynaceae_atcctattttccacaaacaaaggttcagaaaacaag	NA	NA	NA	NA
atctaactccagctaagtgacttttggacggcaaagcaa	Azolla nilotica_Salviniaceae_atctaactccagctaagtgacttttggacggcaaagcaa	NA	NA	NA	NA
atcccgttttccgaaagcaaagaaaagttaagaaagcgagaataaaaaaaa	Dalbergieae_Fabaceae_atcccgttttccgaaagcaaagaaaagttaagaaagcgagaataaaaaaaa	NA	NA	NA	NA
atcctgggttacgcgaacaaaccagagtttagaaagcgg	Brassicaceae_Brassicaceae_atcctgggttacgcgaacaaaccagagtttagaaagcgg	NA	NA	NA	NA
atcctgttttctcaaaacaaaggttcaaaaaacaaaaaaaaaag	Ocimum_Lamiaceae_atcctgttttctcaaaacaaaggttcaaaaaacaaaaaaaaaag	NA	NA	NA	NA
ctcccgttttccgaaaacaaagaagagttcagaaagcgagaataaaaaaag	Papilionoideae_Fabaceae_ctcccgttttccgaaaacaaagaagagttcagaaagcgagaataaaaaaag	NA	NA	NA	NA
atccggttcatgaagacaatgtttcttctcctaagataggaaggg	Pinus subgen. Pinus_Pinaceae_atccggttcatgaagacaatgtttcttctcctaagataggaaggg	NA	NA	NA	NA
atcctcttttcgtaagacaaaggttcagaaaacgaaaaagg	Justicia_Acanthaceae_atcctcttttcgtaagacaaaggttcagaaaacgaaaaagg	NA	NA	NA	NA
atcctgttttctgaaaacaaagaaaaattcagaaagtgataataaaaaagg	Vigna_Fabaceae_atcctgttttctgaaaacaaagaaaaattcagaaagtgataataaaaaagg	NA	NA	NA	NA
atcccaaaacaaacaggggttcagaaagtgagaaaagg	Thouinia_Sapindaceae_atcccaaaacaaacaggggttcagaaagtgagaaaagg	NA	NA	NA	NA
atcccgttttcggaaaggaaataaacattaagaaagcgagaataaaaaagg	Arachis hypogaea_Fabaceae_atcccgttttcggaaaggaaataaacattaagaaagcgagaataaaaaagg	NA	NA	NA	NA
atcccgttttctcaaaaaaaaaggttcagaaaacg	Thunbergia alata_Acanthaceae_atcccgttttctcaaaaaaaaaggttcagaaaacg	NA	NA	NA	NA
atcctgttttccgaaaccaaacaaaagttcagaaaaaagg	Jacquemontia_Convolvulaceae_atcctgttttccgaaaccaaacaaaagttcagaaaaaagg	NA	NA	NA	NA
tcctgttttctgaaaacgaacaaaggttcagaaagcgataataaaaaaggatagatagg	Berchemia_Rhamnaceae_tcctgttttctgaaaacgaacaaaggttcagaaagcgataataaaaaaggatagatagg	NA	NA	NA	NA
atcctttttttctcaaaacaaaggttcagaaaacgaaaaaaaag	Handroanthus_Bignoniaceae_atcctttttttctcaaaacaaaggttcagaaaacgaaaaaaaag	NA	NA	NA	NA
ctcctttattaggaaaaaaaaagaattcagaaaacaaaaaaaaaaaaacaaag	Achyranthes aspera_Amaranthaceae_ctcctttattaggaaaaaaaaagaattcagaaaacaaaaaaaaaaaaacaaag	NA	NA	NA	NA
atcctgttttctgaaaacaaaccaaggttcagaaaaaaag	Solanoideae_Solanaceae_atcctgttttctgaaaacaaaccaaggttcagaaaaaaag	NA	NA	NA	NA
ctcctttaggaaaaaaataagaagtcagaaaacaagaataaaaaaaaacaaag	Ouret leucura_Amaranthaceae_ctcctttaggaaaaaaataagaagtcagaaaacaagaataaaaaaaaacaaag	NA	NA	NA	NA
ttcccaaaacaaacagaggggttcagaaagtgaaaaaggg	Allophylus_Sapindaceae_ttcccaaaacaaacagaggggttcagaaagtgaaaaaggg	NA	NA	NA	NA
atcctattttccgaaaacaaagaaaagttcagaaagcgagaataaaaaaaaag	Indigofera_Fabaceae_atcctattttccgaaaacaaagaaaagttcagaaagcgagaataaaaaaaaag	NA	NA	NA	NA
atccttgtgttcagaaaacaaggtttagaaattttagaaatcgagaatcaaaaagg	Xylopia_Annonaceae_atccttgtgttcagaaaacaaggtttagaaattttagaaatcgagaatcaaaaagg	NA	NA	NA	NA
ctcctttattaggaaaaaaaaagaattcagaaaacaaaaaaaaaaaacaaag	Achyranthes_Amaranthaceae_ctcctttattaggaaaaaaaaagaattcagaaaacaaaaaaaaaaaacaaag	NA	NA	NA	NA
atcattattttgaaaaaatagaaaaaaatatataatatatatagaatattattattctaaattttttattatattatataaattttttttttatataaaaaaag	Cyperus exaltatus_Cyperaceae_atcattattttgaaaaaatagaaaaaaatatataatatatatagaatattattattctaaattttttattatattatataaattttttttttatataaaaaaag	NA	NA	NA	NA
atcacgttttccgaaaacaaaggttcagaaagcgaaaagaaaaaag	Cyanthillium cinereum_Asteraceae_atcacgttttccgaaaacaaaggttcagaaagcgaaaagaaaaaag	NA	NA	NA	NA
atcccttttttaaaaaaacaagtggttctcaaactagaacccaaatgaaaag	Poaceae_Poaceae_atcccttttttaaaaaaacaagtggttctcaaactagaacccaaatgaaaag	NA	NA	NA	NA
atccttttttccgaaaaaaaag	Cucumis_Cucurbitaceae_atccttttttccgaaaaaaaag	NA	NA	NA	NA
atcctcttttccaagaacaaacaagggttcagaaagcgaaaaaggga	Rutaceae_Rutaceae_atcctcttttccaagaacaaacaagggttcagaaagcgaaaaaggga	NA	NA	NA	NA
atcctattttacgaaaaccaacaacaagggtttagaaagcgagaataaaaaaag	Lythraceae_Lythraceae_atcctattttacgaaaaccaacaacaagggtttagaaagcgagaataaaaaaag	NA	NA	NA	NA
atcctgttttccacaaacaaaggttcagaaaacaag	Apocynaceae_Apocynaceae_atcctgttttccacaaacaaaggttcagaaaacaag	NA	NA	NA	NA
atcctgttttgctgaaaacaaacaaaggtttagaaagcgaaaattaagg	Pyrenacantha grandifolia_Icacinaceae_atcctgttttgctgaaaacaaacaaaggtttagaaagcgaaaattaagg	NA	NA	NA	NA
atcctgctttcggaaaacaaacaaaaaaagttcagaaagttaaaatcaaaaaag	Cicer_Fabaceae_atcctgctttcggaaaacaaacaaaaaaagttcagaaagttaaaatcaaaaaag	NA	NA	NA	NA
ctccttatattaggaaaaaaaaagaattcagaaaacaaaaaaaaacaaag	Achyranthes aspera_Amaranthaceae_ctccttatattaggaaaaaaaaagaattcagaaaacaaaaaaaaacaaag	NA	NA	NA	NA
atccgtgttttgagaaaacaagtggttctcaaactagaacccaaaggaaaag	Poaceae_Poaceae_atccgtgttttgagaaaacaagtggttctcaaactagaacccaaaggaaaag	NA	NA	NA	NA
atcccgttttctcaaaacaaaggttcagaaaacgaaaaagggg	Blepharis_Acanthaceae_atcccgttttctcaaaacaaaggttcagaaaacgaaaaagggg	NA	NA	NA	NA
atcctcttttccgaaaacaaacaaaggttcagaaaacgaaaaagg	Pittosporaceae_Pittosporaceae_atcctcttttccgaaaacaaacaaaggttcagaaaacgaaaaagg	NA	NA	NA	NA
ctcctttattaggaaaaaaaagaattcagaaaacaaaaaaaaacaaag	Achyranthes aspera_Amaranthaceae_ctcctttattaggaaaaaaaagaattcagaaaacaaaaaaaaacaaag	NA	NA	NA	NA
atcctcttttcgcaagacaaaggttcagaaaacgaaaaaaag	Acanthaceae_Acanthaceae_atcctcttttcgcaagacaaaggttcagaaaacgaaaaaaag	NA	NA	NA	NA
atcctatttttatacgaagaccaacaacaagggtttagaaagcgagaaaaaaag	Lythraceae_Lythraceae_atcctatttttatacgaagaccaacaacaagggtttagaaagcgagaaaaaaag	NA	NA	NA	NA
atcctgttttccgaaaaccaagaagagttcagaaaaggagaataaaaaaaaag	Fabaceae_Fabaceae_atcctgttttccgaaaaccaagaagagttcagaaaaggagaataaaaaaaaag	NA	NA	NA	NA
atccggtccaattttctgaaaacaaagaagggttcagaaggccataataaaaaaag	Dorstenia psilurus_Moraceae_atccggtccaattttctgaaaacaaagaagggttcagaaggccataataaaaaaag	NA	NA	NA	NA
atccctttttgaaaaacaggtggttttcaaactagaacccaaaggaaaag	Diplachne fusca_Poaceae_atccctttttgaaaaacaggtggttttcaaactagaacccaaaggaaaag	NA	NA	NA	NA
atcttctttttgagaaaaagaaatatataaaatatttcttatttcagataagaaagaataatatttcttatctaatattaaa	Carex_Cyperaceae_atcttctttttgagaaaaagaaatatataaaatatttcttatttcagataagaaagaataatatttcttatctaatattaaa	NA	NA	NA	NA
atcctgttttctcaaaacaaaggttcaaaaaacaaaaaaaaag	Vitex doniana_Lamiaceae_atcctgttttctcaaaacaaaggttcaaaaaacaaaaaaaaag	NA	NA	NA	NA
atccggttttctgaaaacaaacaagggttcagaaagcgataataaaaaag	Artocarpus tamaran_Moraceae_atccggttttctgaaaacaaacaagggttcagaaagcgataataaaaaag	NA	NA	NA	NA
atccctcttttggaaaaataagtggttctcaaactagaacccaaaggaaaag	Poaceae_Poaceae_atccctcttttggaaaaataagtggttctcaaactagaacccaaaggaaaag	NA	NA	NA	NA
atcctgttttccgaaaacaaacaaaggtttagaaaacgaaaaaaag	Vahlia capensis_Vahliaceae_atcctgttttccgaaaacaaacaaaggtttagaaaacgaaaaaaag	NA	NA	NA	NA
ctcctttattaggaaaaaaaaagaattcagaaaacaaaaaaaacaaag	Amaranthaceae_Amaranthaceae_ctcctttattaggaaaaaaaaagaattcagaaaacaaaaaaaacaaag	NA	NA	NA	NA
atcctgttttctgaaaccaaacaaggattcagaaagtgataataaaacag	Helinus_Rhamnaceae_atcctgttttctgaaaccaaacaaggattcagaaagtgataataaaacag	NA	NA	NA	NA
atcacgttttccgaaaacaaacaaaggttcagaaagcgaaaaaaag	Asteroideae_Asteraceae_atcacgttttccgaaaacaaacaaaggttcagaaagcgaaaaaaag	NA	NA	NA	NA
atcctgctttccgaaaaaataaaaataaaagttcagaaagttaaaattaaacaaaaaag	Astragalus sp._Fabaceae_atcctgctttccgaaaaaataaaaataaaagttcagaaagttaaaattaaacaaaaaag	*; Astragalus strictus; Astragalus eucosmus; Astragalus alpinus; Astragalus tribuloides; Astragalus sieberi; Astragalus schimperi; Astragalus arpilobus; Astragalus yazdii; Astragalus glycyphyllos; Astragalus macropelmatus; Astragalus floridulus; Astragalus agrestis; Astragalus flexus; Astragalus vulpinus; Astragalus frigidus; Astragalus cicer; Astragalus americanus; Astragalus caraganae; Astragal…	NA	NA	NA
ctcctttttttttcttttcaaaaaaaaataaggattcagaaagcaagaaaaaag	Trianthema_Aizoaceae_ctcctttttttttcttttcaaaaaaaaataaggattcagaaagcaagaaaaaag	NA	NA	NA	NA
atcattattttattttgaaaaaatataaaaaaatatataatatatatatatagaatattaatattctattattataaattctatattttagaatttatattttataaaaaaaaaa	Cyperus assimilis_Cyperaceae_atcattattttattttgaaaaaatataaaaaaatatataatatatatatatagaatattaatattctattattataaattctatattttagaatttatattttataaaaaaaaaa	NA	NA	NA	NA
atccttgttttttttttttaagaaacaaag	Pistia stratiotes_Araceae_atccttgttttttttttttaagaaacaaag	NA	NA	NA	NA
atcctgttttccgaaaacaaagaaaagttcataaagtgataataaaaaagg	indigoferoid/millettioid clade_Fabaceae_atcctgttttccgaaaacaaagaaaagttcataaagtgataataaaaaagg	NA	NA	NA	NA
ctcctgtttacagaaaacaagggttcctttcctagaaagcgagaatgagaatcaaaaaag	Nymphaea sp. 1_Nymphaeaceae_ctcctgtttacagaaaacaagggttcctttcctagaaagcgagaatgagaatcaaaaaag	Nymphaea nouchali	NA	NA	NA
atcctgtgttcagaaaacaaggttcagaaagcgagactcaaaaatg	Annona senegalensis_Annonaceae_atcctgtgttcagaaaacaaggttcagaaagcgagactcaaaaatg	NA	NA	NA	NA
atccatgttttgagaaaacaagcggttctcaaactagaatccaaaggaaaag	Poaceae_Poaceae_atccatgttttgagaaaacaagcggttctcaaactagaatccaaaggaaaag	NA	NA	NA	NA
atcctgttttccgaaaacaaagaagagttcaaaaagtgagaataaaaag	Bauhinia_Fabaceae_atcctgttttccgaaaacaaagaagagttcaaaaagtgagaataaaaag	NA	NA	NA	NA
atcctgttttcgcaagacaaagaag	Mesangiospermae_NA_atcctgttttcgcaagacaaagaag	NA	NA	NA	NA
atcctgttttcccaaaacaaaggttcagaaagaaaaaag	Olea europaea subsp. cuspidata_Oleaceae_atcctgttttcccaaaacaaaggttcagaaagaaaaaag	NA	NA	NA	NA
agcctattttctgaaaacaaaggttccgag	Acanthaceae_Acanthaceae_agcctattttctgaaaacaaaggttccgag	NA	NA	NA	NA
atctttcttttttgaaaaacaagggtttaaaaaagagaataaaaaag	Allium_Amaryllidaceae_atctttcttttttgaaaaacaagggtttaaaaaagagaataaaaaag	NA	NA	NA	NA
atcctattattttacgaaaataaacagaaacaaaggtttagcaagcgagaataataataaaaaaggaaag	Sida acuta_Malvaceae_atcctattattttacgaaaataaacagaaacaaaggtttagcaagcgagaataataataaaaaaggaaag	NA	NA	NA	NA
atcacgttttccgaaaacaaagaaaggttcagaaagcgaaaaaaag	Pentapetalae_NA_atcacgttttccgaaaacaaagaaaggttcagaaagcgaaaaaaag	NA	NA	NA	NA
atcttgttcttaggatga	Ophioglossum_Ophioglossaceae_atcttgttcttaggatga	NA	NA	NA	NA
atcatttatttgaagaaataaaaaagaatatatacatatagaattatatatgtatgtatatagaattataattattctatatatatatatattataatatatatatatatatattttttttttttatgataaaaaag	Schoenoplectiella senegalensis_Cyperaceae_atcatttatttgaagaaataaaaaagaatatatacatatagaattatatatgtatgtatatagaattataattattctatatatatatatattataatatatatatatatatattttttttttttatgataaaaaag	NA	NA	NA	NA
atcacgttttccgaaaacaaacaaagattcagaaagcgaaaataaaaaaag	Asteraceae_Asteraceae_atcacgttttccgaaaacaaacaaagattcagaaagcgaaaataaaaaaag	NA	NA	NA	NA
atccttgttttgagaaaataagcggttctcgaactagaacccaaaggaaaag	Oryzeae_Poaceae_atccttgttttgagaaaataagcggttctcgaactagaacccaaaggaaaag	NA	NA	NA	NA
ctcctgttttcgaaatacaaaggttcagaaaacgaaaaaag	Anisotes rogersii_Acanthaceae_ctcctgttttcgaaatacaaaggttcagaaaacgaaaaaag	NA	NA	NA	NA
atcctgttttttgaaaacaaagaaaaattcagaaagtgataataaaaaagg	Phaseoleae_Fabaceae_atcctgttttttgaaaacaaagaaaaattcagaaagtgataataaaaaagg	NA	NA	NA	NA
ctccttatattaatattaggaaaaaaaaagaattcagaaaacaaaaaaaaaaacaaag	Cyathula_Amaranthaceae_ctccttatattaatattaggaaaaaaaaagaattcagaaaacaaaaaaaaaaacaaag	NA	NA	NA	NA
ctcctttaggaaaaaaataagaagtcagaaaacaagaataaaaaaaacaaag	Ouret leucura_Amaranthaceae_ctcctttaggaaaaaaataagaagtcagaaaacaagaataaaaaaaacaaag	NA	NA	NA	NA
ctcctgttttccgaaaacaaacaaaaaaag	Ipomoea_Convolvulaceae_ctcctgttttccgaaaacaaacaaaaaaag	NA	NA	NA	NA
atctttatttgtttttttataaaccaaaacttttgtttataaaaaaacaaactagaatcaaaaatcaaaaag	Dioscorea quartiniana_Dioscoreaceae_atctttatttgtttttttataaaccaaaacttttgtttataaaaaaacaaactagaatcaaaaatcaaaaag	NA	NA	NA	NA
atcctgctttacgcgaacaaaaaagggttcagaaagcgagactaaaaaatg	Capparaceae_Capparaceae_atcctgctttacgcgaacaaaaaagggttcagaaagcgagactaaaaaatg	NA	NA	NA	NA
atcctgttttccaaaaaccaagaagagttctgaaagagagaataaaaaaaaag	Dichrostachys cinerea_Fabaceae_atcctgttttccaaaaaccaagaagagttctgaaagagagaataaaaaaaaag	NA	NA	NA	NA
atctttattttttgaaaaacaagggtttaaaaaagagaataaaaaag	Allium_Amaryllidaceae_atctttattttttgaaaaacaagggtttaaaaaagagaataaaaaag	NA	NA	NA	NA
atccctgttttaaaaaaacaagcggttctcgaactagaacccaaaggaaaag	Urochloa mosambicensis_Poaceae_atccctgttttaaaaaaacaagcggttctcgaactagaacccaaaggaaaag	NA	NA	NA	NA
ctcctttattaggaaaaaaaagaattcagaaaacaaaaaaaacaaag	Achyranthes aspera_Amaranthaceae_ctcctttattaggaaaaaaaagaattcagaaaacaaaaaaaacaaag	NA	NA	NA	NA
atcctgttttacgaaaacaaacacaaggattcagaaagcgagaaaagag	Liquidambar_Altingiaceae_atcctgttttacgaaaacaaacacaaggattcagaaagcgagaaaagag	NA	NA	NA	NA
ctccttttttcaaaagcaagaataaaaaaaaag	Anserineae_Chenopodiaceae_ctccttttttcaaaagcaagaataaaaaaaaag	NA	NA	NA	NA
atcctattttccgaaaataaagaaaagttcagaaagcgagaataaaaaaag	indigoferoid/millettioid clade_Fabaceae_atcctattttccgaaaataaagaaaagttcagaaagcgagaataaaaaaag	NA	NA	NA	NA
ttcctattacgaaaataaacatgaacaaaggttcagcaagcgggaataaaaaaaaacgaaag	Cienfuegosia_Malvaceae_ttcctattacgaaaataaacatgaacaaaggttcagcaagcgggaataaaaaaaaacgaaag	NA	NA	NA	NA
atcctattttccaaaataagttccgaaagctcgaataaaaaag	Millettieae_Fabaceae_atcctattttccaaaataagttccgaaagctcgaataaaaaag	NA	NA	NA	NA
atccctttttgaaaaaacaagcggttctcgaactagaacccaaaggaaaag	PACMAD clade_Poaceae_atccctttttgaaaaaacaagcggttctcgaactagaacccaaaggaaaag	NA	NA	NA	NA
atccggttcatggagacaatagtttcttcttttattctcctaagataggaaggg	Picea_Pinaceae_atccggttcatggagacaatagtttcttcttttattctcctaagataggaaggg	NA	NA	NA	NA
atcctgttttctcaaaacaaaagttcaaaaaacgaaaaaaaaaaaaag	Ocimum_Lamiaceae_atcctgttttctcaaaacaaaagttcaaaaaacgaaaaaaaaaaaaag	NA	NA	NA	NA
atcctgttttctaaaaacaaagaaaaatacagaaagttataataaaaaagg	Phaseoleae_Fabaceae_atcctgttttctaaaaacaaagaaaaatacagaaagttataataaaaaagg	NA	NA	NA	NA
atcccttttttgaaaaaaaaacaagtggttctcaaattagaacccaaaggaaagg	PACMAD clade_Poaceae_atcccttttttgaaaaaaaaacaagtggttctcaaattagaacccaaaggaaagg	NA	NA	NA	NA
atcctgttttccgaaaacaagtcgggcttataaagcaagcgagaataaaataaaaaag	Opilia amentacea_Opiliaceae_atcctgttttccgaaaacaagtcgggcttataaagcaagcgagaataaaataaaaaag	NA	NA	NA	NA
atcccttttttgaaaaaaacaagcggttttcaaactagaacccaaaagaaaag	Digitaria_Poaceae_atcccttttttgaaaaaaacaagcggttttcaaactagaacccaaaagaaaag	NA	NA	NA	NA
atctttatttttagaaaaacaagggttttaatttaaaaactagactagaataaaaaag	Agavoideae_Asparagaceae_atctttatttttagaaaaacaagggttttaatttaaaaactagactagaataaaaaag	NA	NA	NA	NA
atccttctttccgaaaacaaataaataaaagttcagaaagttaaaatcaaaaaag	Medicago_Fabaceae_atccttctttccgaaaacaaataaataaaagttcagaaagttaaaatcaaaaaag	NA	NA	NA	NA
atcctattattttacgaaaataaacaaacaaaggttcagcaagggagaataaaaaaaaaag	Corchorus olitorius_Malvaceae_atcctattattttacgaaaataaacaaacaaaggttcagcaagggagaataaaaaaaaaag	NA	NA	NA	NA
atcctattattttacgaaaataaacaaacaaaggttcagcaagggagaataaaaaaag	Corchorus_Malvaceae_atcctattattttacgaaaataaacaaacaaaggttcagcaagggagaataaaaaaag	NA	NA	NA	NA
ctcctgtttacagaaaacaagggttcccttcctagaaagcgagaatcaaaaaag	Nymphaea sp. 2_Nymphaeaceae_ctcctgtttacagaaaacaagggttcccttcctagaaagcgagaatcaaaaaag	Nymphaea nouchali	NA	NA	NA
atcctgtttacagaaaacaagggtttagaaaacgagaaaaaaag	Mesangiospermae_NA_atcctgtttacagaaaacaagggtttagaaaacgagaaaaaaag	NA	NA	NA	NA
ctccttttttcaaacgaaaaaaaaaataataagagttaagaaagcaaggcaagaataaaaag	Glinus_Molluginaceae_ctccttttttcaaacgaaaaaaaaaataataagagttaagaaagcaaggcaagaataaaaag	NA	NA	NA	NA
atcctattttctgaaaacaaataaaggttcagaaaaaaag	Capsicum_Solanaceae_atcctattttctgaaaacaaataaaggttcagaaaaaaag	NA	NA	NA	NA
atcctgttttccacaaacaaaagttcataaaacgaaaaaag	Voacanga africana_Apocynaceae_atcctgttttccacaaacaaaagttcataaaacgaaaaaag	NA	NA	NA	NA
