# Supplementary material for: Ecology of community reassembly: Movements and diets of megafauna during a decade of restoration in Mozambique
Source: Ecology. 2026 Apr 12;107(4):e70386. doi: 10.1002/ecy.70386 (PMC13071350; doi:10.1002/ecy.70386)
Supplement: Supplementary file 1 — Data S1. [file ECY-107-e70386-s001.zip › Data_S1/Datasets_1-17/primer_template_alignments.csv]

Sequence	ForwardMatch	ReverseMatch	ForwardMismatches	ReverseMismatches	F1	F2	F3	F4	F5	F6	F7	F8	F9	F10	F11	F12	F13	F14	F15	F16	F17	R1	R2	R3	R4	R5	R6	R7	R8	R9	R10	R11	R12	R13	R14	R15	R16	R17	R18	R19	R20	R21	R22
atcctgttttccgaaaaccaagaagagttcagaaagggagaatcaaaaaaaaag	gggcaatcctgagccaa	ccattgagtctctgcacctatc	0	0	0	0	0	0	0	0	0	0	0	0	0	0	0	0	0	0	0	0	0	0	0	0	0	0	0	0	0	0	0	0	0	0	0	0	0	0	0	0	0
atccctgttttaaaaaaacaagtggttctcaaactagaacccaaaggaaaag	gggcaatcctgagccaa	ccattgagtctctgcacctatc	0	0	0	0	0	0	0	0	0	0	0	0	0	0	0	0	0	0	0	0	0	0	0	0	0	0	0	0	0	0	0	0	0	0	0	0	0	0	0	0	0
atcccttttttgaaaaaacaagcggttttcaaactagaacccaaaggaaaag	gggcaatcctgagccaa	ccattgagtctctgcacctatc	0	0	0	0	0	0	0	0	0	0	0	0	0	0	0	0	0	0	0	0	0	0	0	0	0	0	0	0	0	0	0	0	0	0	0	0	0	0	0	0	0
atcctgttttctgaaaacaaacaaaggttcagaaagcgataataaaaaaggatagatagg	gggcaatcctgagccaa	ccattgagtctctgcacctatc	0	0	0	0	0	0	0	0	0	0	0	0	0	0	0	0	0	0	0	0	0	0	0	0	0	0	0	0	0	0	0	0	0	0	0	0	0	0	0	0	0
atcccttttttgaaaaaacaagtggttctcaaactagaacccaaaagaaaag	gggcaatcctgagccaa	ccattgagtctctgcacctatc	0	0	0	0	0	0	0	0	0	0	0	0	0	0	0	0	0	0	0	0	0	0	0	0	0	0	0	0	0	0	0	0	0	0	0	0	0	0	0	0	0
atccctcttttgaaaaaacaagtggttctcaaactagaacccaaaggaaaag	gggcaatcctgagccaa	ccattgagtctctgcacctatc	0	0	0	0	0	0	0	0	0	0	0	0	0	0	0	0	0	0	0	0	0	0	0	0	0	0	0	0	0	0	0	0	0	0	0	0	0	0	0	0	0
atcccttttttgaaaaaacaagtggttctcaaactagaacccaaaggaaaag	gggcaatcctgagccaa	ccattgagtctctgcacctatc	0	0	0	0	0	0	0	0	0	0	0	0	0	0	0	0	0	0	0	0	0	0	0	0	0	0	0	0	0	0	0	0	0	0	0	0	0	0	0	0	0
atcctgttttctgaaaacaaacaaggattcagaaagtgataataaaaaag	gggcaatcctgagccaa	ccattgagtctctgcacctatc	0	0	0	0	0	0	0	0	0	0	0	0	0	0	0	0	0	0	0	0	0	0	0	0	0	0	0	0	0	0	0	0	0	0	0	0	0	0	0	0	0
atcctgttttccgaaaaccaagaagagttcagaaagggagaataaaaaaag	gggcaatcctgagccaa	ccattgagtctctgcacctatc	0	0	0	0	0	0	0	0	0	0	0	0	0	0	0	0	0	0	0	0	0	0	0	0	0	0	0	0	0	0	0	0	0	0	0	0	0	0	0	0	0
atcccttttttgaaaaacaagtggttctcaaaccagaacccaaaggaaaag	gggcaatcctgagccaa	ccattgagtctctgcacctatc	0	0	0	0	0	0	0	0	0	0	0	0	0	0	0	0	0	0	0	0	0	0	0	0	0	0	0	0	0	0	0	0	0	0	0	0	0	0	0	0	0
atcccttttttgaaaaacaagtggttctcaaactagaacccaaaggaaaag	gggcaatcctgagccaa	ccattgagtctctgcacctatc	0	0	0	0	0	0	0	0	0	0	0	0	0	0	0	0	0	0	0	0	0	0	0	0	0	0	0	0	0	0	0	0	0	0	0	0	0	0	0	0	0
atcctattttacgaaaaccaacaacaagggtttagaaaacgagaaaaaaag	gggcaatcctgagccaa	ccattgagtctctgcacctatc	0	0	0	0	0	0	0	0	0	0	0	0	0	0	0	0	0	0	0	0	0	0	0	0	0	0	0	0	0	0	0	0	0	0	0	0	0	0	0	0	0
atcctgttttccgaaaaccaagaagagttcagaaaaggagaataaaaaaag	gggcaatcctgagccaa	ccattgagtctctgcacctatc	0	0	0	0	0	0	0	0	0	0	0	0	0	0	0	0	0	0	0	0	0	0	0	0	0	0	0	0	0	0	0	0	0	0	0	0	0	0	0	0	0
atcctgtgttcagaaaacaaggttcagaaagcgagaataaaaaaag	gggcaatcctgagccaa	ccattgagtctctgcacctatc	0	0	0	0	0	0	0	0	0	0	0	0	0	0	0	0	0	0	0	0	0	0	0	0	0	0	0	0	0	0	0	0	0	0	0	0	0	0	0	0	0
atcctgattttcgaaaacaaacaaagattcagaaagcgaaaataaaaaaag	gggcaatcctgagccaa	ccattgagtctctgcacctatc	0	0	0	0	0	0	0	0	0	0	0	0	0	0	0	0	0	0	0	0	0	0	0	0	0	0	0	0	0	0	0	0	0	0	0	0	0	0	0	0	0
atcctgctttacgcgaacaaaaaagggtttagaaagcgagaaaaaaaaagg	gggcaatcctgagccaa	ccattgagtctctgcacctatc	0	0	0	0	0	0	0	0	0	0	0	0	0	0	0	0	0	0	0	0	0	0	0	0	0	0	0	0	0	0	0	0	0	0	0	0	0	0	0	0	0
atcccttttttgaaaaaacaagtggttctaaaactagaacccaaaggaaaag	gggcaatcctgagccaa	ccattgagtctctgcacctatc	0	0	0	0	0	0	0	0	0	0	0	0	0	0	0	0	0	0	0	0	0	0	0	0	0	0	0	0	0	0	0	0	0	0	0	0	0	0	0	0	0
atcctgctttacgaaaacaagggaaagttcagttaagaaagcgacgagaaaaaaag	gggcaatcctgagccaa	ccattgagtctctgctcctatc	0	1	0	0	0	0	0	0	0	0	0	0	0	0	0	0	0	0	0	0	0	0	0	0	0	0	0	0	0	0	0	0	0	0	1	0	0	0	0	0	0
atcccgttttatgaaaacaaaacaaacaggggttcagaaagtgagaaaagg	gggcaatcctgagccaa	ccattgagtctctgcacctatc	0	0	0	0	0	0	0	0	0	0	0	0	0	0	0	0	0	0	0	0	0	0	0	0	0	0	0	0	0	0	0	0	0	0	0	0	0	0	0	0	0
atcctgttttacaagaacaaacaagggttcagaaagcgaaaaaggg	gggcaatcctgagccaa	ccattgagtctctgcacctatc	0	0	0	0	0	0	0	0	0	0	0	0	0	0	0	0	0	0	0	0	0	0	0	0	0	0	0	0	0	0	0	0	0	0	0	0	0	0	0	0	0
atcccgttttctgaaagcaaagaaaagttaagaaagcgagaataaaaaaag	gggcaatcctgagccaa	ccattgagtctctgcacctatc	0	0	0	0	0	0	0	0	0	0	0	0	0	0	0	0	0	0	0	0	0	0	0	0	0	0	0	0	0	0	0	0	0	0	0	0	0	0	0	0	0
atcctgttttccgaaaaccaagaagagctcagaaagggagaataaaaaaaaag	gggcaatcctgagccaa	ccattgagtctctgcacctatc	0	0	0	0	0	0	0	0	0	0	0	0	0	0	0	0	0	0	0	0	0	0	0	0	0	0	0	0	0	0	0	0	0	0	0	0	0	0	0	0	0
atcctattattttacgaaaataaacataaacaaaggttcagcaagcgaaaataataaaaaaggaaag	gggcaatcctgagccaa	ccattgagtctctgcacctatc	0	0	0	0	0	0	0	0	0	0	0	0	0	0	0	0	0	0	0	0	0	0	0	0	0	0	0	0	0	0	0	0	0	0	0	0	0	0	0	0	0
atcctattacgaaaataaacatgaacaaaggttcagcaagcgggaataaaaaaaaacgaaag	gggcaatcctgagccaa	ccattgagtctctgcacctatc	0	0	0	0	0	0	0	0	0	0	0	0	0	0	0	0	0	0	0	0	0	0	0	0	0	0	0	0	0	0	0	0	0	0	0	0	0	0	0	0	0
atctttattttgagaaaacaagggtttataaaactagaataaaaaaag	gggcaatcctgagccaa	ccattgagtctctgcacctatc	0	0	0	0	0	0	0	0	0	0	0	0	0	0	0	0	0	0	0	0	0	0	0	0	0	0	0	0	0	0	0	0	0	0	0	0	0	0	0	0	0
atcctgtttttcaaaaataaacaaaggttcataaatacaaaaaaag	gggcaatcctgagccaa	ccattgagtctctgcacctatc	0	0	0	0	0	0	0	0	0	0	0	0	0	0	0	0	0	0	0	0	0	0	0	0	0	0	0	0	0	0	0	0	0	0	0	0	0	0	0	0	0
atcctgttttccaaaaaccaagaagagttcagaaagggagaataaaataaaaaaag	gggcaatcctgagccaa	ccattgagtctctgcacctatc	0	0	0	0	0	0	0	0	0	0	0	0	0	0	0	0	0	0	0	0	0	0	0	0	0	0	0	0	0	0	0	0	0	0	0	0	0	0	0	0	0
atcctgttttccgaaaataaataaaagttcagaaagtgataataaaaaagg	gggcaatcctgagccaa	ccattgagtctctgcacctatc	0	0	0	0	0	0	0	0	0	0	0	0	0	0	0	0	0	0	0	0	0	0	0	0	0	0	0	0	0	0	0	0	0	0	0	0	0	0	0	0	0
atccctttttttaaaaaacaagtggttctcaaactagaacccaaaggaaaag	gggcaatcctgagccaa	ccattgagtctctgcacctatc	0	0	0	0	0	0	0	0	0	0	0	0	0	0	0	0	0	0	0	0	0	0	0	0	0	0	0	0	0	0	0	0	0	0	0	0	0	0	0	0	0
atcctattttatgaaaaccaacaaaaaacaaaacaacaaagattcataaagcaagaataaaaaaag	gggcaatcctgagccaa	ccattgagtctctgcacctatc	0	0	0	0	0	0	0	0	0	0	0	0	0	0	0	0	0	0	0	0	0	0	0	0	0	0	0	0	0	0	0	0	0	0	0	0	0	0	0	0	0
atcctgttttccgaaaacagaaaaagtttcataaaaacagaaaaaaacaaggaag	gggcaatcctgagccaa	ccattgagtctctgcacctatc	0	0	0	0	0	0	0	0	0	0	0	0	0	0	0	0	0	0	0	0	0	0	0	0	0	0	0	0	0	0	0	0	0	0	0	0	0	0	0	0	0
atcccaaaacaaacagaggggttcagaaagtgaaaaaggg	gggcaatcctgagccaa	ccattgagtctctgcacctatc	0	0	0	0	0	0	0	0	0	0	0	0	0	0	0	0	0	0	0	0	0	0	0	0	0	0	0	0	0	0	0	0	0	0	0	0	0	0	0	0	0
atccctttttttaaaaaacaagcggttctcaaactagaacccaaaggaaaag	gggcaatcctgagccaa	ccattgagtctctgcacctatc	0	0	0	0	0	0	0	0	0	0	0	0	0	0	0	0	0	0	0	0	0	0	0	0	0	0	0	0	0	0	0	0	0	0	0	0	0	0	0	0	0
atccctcttttaaaaaaacaagtggttctcaaactagaacccaaaggaaaag	gggcaatcctgagccaa	ccattgagtctctgcacctatc	0	0	0	0	0	0	0	0	0	0	0	0	0	0	0	0	0	0	0	0	0	0	0	0	0	0	0	0	0	0	0	0	0	0	0	0	0	0	0	0	0
atcctattattttacgaaaataaacataaacaaaggttcagcaagcgagaataaaataataaaaaaag	gggcaatcctgagccaa	ccattgagtctctgcacctatc	0	0	0	0	0	0	0	0	0	0	0	0	0	0	0	0	0	0	0	0	0	0	0	0	0	0	0	0	0	0	0	0	0	0	0	0	0	0	0	0	0
atccttattgtttttgttgagaaaataggggtttatattaataaactagaataaaacacgaaaagg	gggcaatcctgagccaa	ccattgagtctctgcacctatc	0	0	0	0	0	0	0	0	0	0	0	0	0	0	0	0	0	0	0	0	0	0	0	0	0	0	0	0	0	0	0	0	0	0	0	0	0	0	0	0	0
atcctgttttcagaaaacaaaaaagagttcagaaagcgagactcaaaaatg	gggcaatcctgagccaa	ccattgagtctctgcacctatc	0	0	0	0	0	0	0	0	0	0	0	0	0	0	0	0	0	0	0	0	0	0	0	0	0	0	0	0	0	0	0	0	0	0	0	0	0	0	0	0	0
atcctgttttccgaaaaccaagaagagttcagaaaggcagaataaaaaaag	gggcaatcctgagccaa	ccattgagtctctgcacctatc	0	0	0	0	0	0	0	0	0	0	0	0	0	0	0	0	0	0	0	0	0	0	0	0	0	0	0	0	0	0	0	0	0	0	0	0	0	0	0	0	0
atcacgttttccgaaaacaaacaaaggttcagaaagcgaaaataaaaaag	gggcaatcctgagccaa	ccattgagtctctgcacctatc	0	0	0	0	0	0	0	0	0	0	0	0	0	0	0	0	0	0	0	0	0	0	0	0	0	0	0	0	0	0	0	0	0	0	0	0	0	0	0	0	0
atccttttttctcaaaacaaaggttcagaaaacgaaaaaaaag	gggcaatcctgagccaa	ccattgagtctctgcacctatc	0	0	0	0	0	0	0	0	0	0	0	0	0	0	0	0	0	0	0	0	0	0	0	0	0	0	0	0	0	0	0	0	0	0	0	0	0	0	0	0	0
atcccttttttgaaaaaacaggtggttctcaaactagaacccaaagggaaag	gggcaatcctgagccaa	ccattgagtctctgcacctatc	0	0	0	0	0	0	0	0	0	0	0	0	0	0	0	0	0	0	0	0	0	0	0	0	0	0	0	0	0	0	0	0	0	0	0	0	0	0	0	0	0
atcctgtttacagaaaacaagggttcctttcctagaaagcgagaatgagaatcaaaaaag	gggcaatcctgagccaa	ccattgagtctctgcacctatc	0	0	0	0	0	0	0	0	0	0	0	0	0	0	0	0	0	0	0	0	0	0	0	0	0	0	0	0	0	0	0	0	0	0	0	0	0	0	0	0	0
atcccgttttccgaaaacaaagaaaagttcagaaagttataataaaaaagg	gggcaatcctgagccaa	ccattgagtctctgcacctatc	0	0	0	0	0	0	0	0	0	0	0	0	0	0	0	0	0	0	0	0	0	0	0	0	0	0	0	0	0	0	0	0	0	0	0	0	0	0	0	0	0
atccttatttttgaaaacaaacaaagattcagacaaagattcagaaagcgaaaataaaaaaag	gggcaatcctgagccaa	ccattgagtctctgcacctatc	0	0	0	0	0	0	0	0	0	0	0	0	0	0	0	0	0	0	0	0	0	0	0	0	0	0	0	0	0	0	0	0	0	0	0	0	0	0	0	0	0
atccatgttttgagaaaacaagcggttctcgaactagaacccaaaggaaaag	gggcaatcctgagccaa	ccattgagtctctgcacctatc	0	0	0	0	0	0	0	0	0	0	0	0	0	0	0	0	0	0	0	0	0	0	0	0	0	0	0	0	0	0	0	0	0	0	0	0	0	0	0	0	0
atcctgttttccgaaaacaaagaacaaagaaaaagaagagtttagaaagcgagaataaaaaatcaaag	gggcaatcctgagccaa	ccattgagtctctgcacctatc	0	0	0	0	0	0	0	0	0	0	0	0	0	0	0	0	0	0	0	0	0	0	0	0	0	0	0	0	0	0	0	0	0	0	0	0	0	0	0	0	0
atcctgttttccgaaaacaaagaaaggttcagaaagcgaaaaaaag	gggcaatcctgagccaa	ccattgagtctctgcacctatc	0	0	0	0	0	0	0	0	0	0	0	0	0	0	0	0	0	0	0	0	0	0	0	0	0	0	0	0	0	0	0	0	0	0	0	0	0	0	0	0	0
atcctgttttacgagaacaaacaagggttcagaacgcgagaaaaag	gggcaatcctgagccaa	ccattgagtctctgcacctatc	0	0	0	0	0	0	0	0	0	0	0	0	0	0	0	0	0	0	0	0	0	0	0	0	0	0	0	0	0	0	0	0	0	0	0	0	0	0	0	0	0
atcctattattttacgaaaataaacaaacaaaggttcagcaagggagaataaaaaaaagg	gggcaatcctgagccaa	ccattgagtctctgcacctatc	0	0	0	0	0	0	0	0	0	0	0	0	0	0	0	0	0	0	0	0	0	0	0	0	0	0	0	0	0	0	0	0	0	0	0	0	0	0	0	0	0
atcccttttttgaaaaaacaagcggttctcaaactagaacccaaaggaaaag	gggcaatcctgagccaa	ccattgagtctctgcacctatc	0	0	0	0	0	0	0	0	0	0	0	0	0	0	0	0	0	0	0	0	0	0	0	0	0	0	0	0	0	0	0	0	0	0	0	0	0	0	0	0	0
atcctatttttaaaaaacaaagaaaaattcagaaagctaaaataaaaaaaag	gggcaatcctgagccaa	ccattgagtctctgcacctatc	0	0	0	0	0	0	0	0	0	0	0	0	0	0	0	0	0	0	0	0	0	0	0	0	0	0	0	0	0	0	0	0	0	0	0	0	0	0	0	0	0
atcttattttatgaaaaccaacaaaaaacaaaacaacaaagattcataaagcaagaataaaaaaag	gggcaatcctgagccaa	ccattgagtctctgcacctatc	0	0	0	0	0	0	0	0	0	0	0	0	0	0	0	0	0	0	0	0	0	0	0	0	0	0	0	0	0	0	0	0	0	0	0	0	0	0	0	0	0
atcctattgtccgaaaacaaagaaagattcagaaagcaagaataacacaag	gggcaatcctgagccaa	ccattgagtctctgcacctatc	0	0	0	0	0	0	0	0	0	0	0	0	0	0	0	0	0	0	0	0	0	0	0	0	0	0	0	0	0	0	0	0	0	0	0	0	0	0	0	0	0
atcctcttttccgaaaacaaacaaaggttcagaaagacagaaaaaag	gggcaatcctgagccaa	ccattgagtctctgcacctatc	0	0	0	0	0	0	0	0	0	0	0	0	0	0	0	0	0	0	0	0	0	0	0	0	0	0	0	0	0	0	0	0	0	0	0	0	0	0	0	0	0
atccacttttttcaaaaaagtggttctcaaactagaacccaaaggaaaag	gggcaatcctgagccaa	ccattgagtctctgcacctatc	0	0	0	0	0	0	0	0	0	0	0	0	0	0	0	0	0	0	0	0	0	0	0	0	0	0	0	0	0	0	0	0	0	0	0	0	0	0	0	0	0
atcccttttttgaaaaaacaagcggttcttattcttaaactagaacccaaagaaaaag	gggcaatcctgagccaa	ccattgagtctctgcacctatc	0	0	0	0	0	0	0	0	0	0	0	0	0	0	0	0	0	0	0	0	0	0	0	0	0	0	0	0	0	0	0	0	0	0	0	0	0	0	0	0	0
atccggttttctgaaaacaaacaagggttcagaaggcgataataaaaaag	gggcaatcctgagccaa	ccattgagtctctgcacctatc	0	0	0	0	0	0	0	0	0	0	0	0	0	0	0	0	0	0	0	0	0	0	0	0	0	0	0	0	0	0	0	0	0	0	0	0	0	0	0	0	0
atcattattttgaaaaaatataaaaaaatatataatatatatagaatattattattctaaattttttattatattataaaaatttttttttatataaaaaaag	gggcaatcctgagccaa	ccattgagtctctgcacctatc	0	0	0	0	0	0	0	0	0	0	0	0	0	0	0	0	0	0	0	0	0	0	0	0	0	0	0	0	0	0	0	0	0	0	0	0	0	0	0	0	0
atcctgctttacgtgaacaaaaaagggtttagaaagcgagaaaaaaagg	gggcaatcctgagccaa	ccattgagtctctgcacctatc	0	0	0	0	0	0	0	0	0	0	0	0	0	0	0	0	0	0	0	0	0	0	0	0	0	0	0	0	0	0	0	0	0	0	0	0	0	0	0	0	0
atcctgtttacagaaaacaagggttcccttcctagaaagcgagaatcaaaaaag	gggcaatcctgagccaa	ccattgagtctctgcacctatc	0	0	0	0	0	0	0	0	0	0	0	0	0	0	0	0	0	0	0	0	0	0	0	0	0	0	0	0	0	0	0	0	0	0	0	0	0	0	0	0	0
atcctgctttacgcgaacaaaaaagggtttagaaagcgagaaaaaaaagg	gggcaatcctgagccaa	ccattgagtctctgcacctatc	0	0	0	0	0	0	0	0	0	0	0	0	0	0	0	0	0	0	0	0	0	0	0	0	0	0	0	0	0	0	0	0	0	0	0	0	0	0	0	0	0
atcctgttttccgaaaacaaagaataaagaagagttcagaaagcgagaataaaaaatcaaag	gggcaatcctgagccaa	ccattgagtctctgcacctatc	0	0	0	0	0	0	0	0	0	0	0	0	0	0	0	0	0	0	0	0	0	0	0	0	0	0	0	0	0	0	0	0	0	0	0	0	0	0	0	0	0
atcctgttttccgaaaaccaagaagagttcagaaagggagaatcaaataaaaaagg	gggcaatcctgagccaa	ccattgagtctctgcacctatc	0	0	0	0	0	0	0	0	0	0	0	0	0	0	0	0	0	0	0	0	0	0	0	0	0	0	0	0	0	0	0	0	0	0	0	0	0	0	0	0	0
atcctgttttctgaaaacaaaggtttcgag	gggcaatcctgagccaa	ccattgagtctctgcacctatc	0	0	0	0	0	0	0	0	0	0	0	0	0	0	0	0	0	0	0	0	0	0	0	0	0	0	0	0	0	0	0	0	0	0	0	0	0	0	0	0	0
atcacgttttccgaaaacaagcaaaggttcagaaagcgaaaataaaaaag	gggcaatcctgagccaa	ccattgagtctctgcacctatc	0	0	0	0	0	0	0	0	0	0	0	0	0	0	0	0	0	0	0	0	0	0	0	0	0	0	0	0	0	0	0	0	0	0	0	0	0	0	0	0	0
atcctgttttacgaaacgaaaacaaacaagggtttaaaaagcaaagcaaaaagggg	gggcaatcctgagccaa	ccattgagtctctgcacctatc	0	0	0	0	0	0	0	0	0	0	0	0	0	0	0	0	0	0	0	0	0	0	0	0	0	0	0	0	0	0	0	0	0	0	0	0	0	0	0	0	0
atcctgttttccaaaaaccaagaagagttctgaaagggagaataaaaaaaaag	gggcaatcctgagccaa	ccattgagtctctgcacctatc	0	0	0	0	0	0	0	0	0	0	0	0	0	0	0	0	0	0	0	0	0	0	0	0	0	0	0	0	0	0	0	0	0	0	0	0	0	0	0	0	0
atcctgttttccgaaaataaagaaaagttcagaaagtgataataaaaaagg	gggcaatcctgagccaa	ccattgagtctctgcacctatc	0	0	0	0	0	0	0	0	0	0	0	0	0	0	0	0	0	0	0	0	0	0	0	0	0	0	0	0	0	0	0	0	0	0	0	0	0	0	0	0	0
atcctgctttacgcgaacaaaaaagggtttagaaagcgagaaaaaaaaaagg	gggcaatcctgagccaa	ccattgagtctctgcacctatc	0	0	0	0	0	0	0	0	0	0	0	0	0	0	0	0	0	0	0	0	0	0	0	0	0	0	0	0	0	0	0	0	0	0	0	0	0	0	0	0	0
ctccttatattaggaaaaaaaaagaattcagaaaacaaaaaaaaaaacaaag	gggcaatcctgagccaa	ccattgagtctctgcacctatc	0	0	0	0	0	0	0	0	0	0	0	0	0	0	0	0	0	0	0	0	0	0	0	0	0	0	0	0	0	0	0	0	0	0	0	0	0	0	0	0	0
atcctatttttttacgaaaataaacaaaggttcagcaagcgagaataataaaaaaaagg	gggcaatcctgagccaa	ccattgagtctctgcacctatc	0	0	0	0	0	0	0	0	0	0	0	0	0	0	0	0	0	0	0	0	0	0	0	0	0	0	0	0	0	0	0	0	0	0	0	0	0	0	0	0	0
atcccttttttgaaaaaacaagtgcaaactagaacccaaaggaaaag	gggcaatcctgagccaa	ccattgagtctctgcacctatc	0	0	0	0	0	0	0	0	0	0	0	0	0	0	0	0	0	0	0	0	0	0	0	0	0	0	0	0	0	0	0	0	0	0	0	0	0	0	0	0	0
atcccgttttccgaaaccaaaggttcagaaagtgaaaaaag	gggcaatcctgagccaa	ccattgagtctctgcacctatc	0	0	0	0	0	0	0	0	0	0	0	0	0	0	0	0	0	0	0	0	0	0	0	0	0	0	0	0	0	0	0	0	0	0	0	0	0	0	0	0	0
atcctgttttctcaaaacaaaggttcaaaagacgaaaaaaag	gggcaatcctgagccaa	ccattgagtctctgcacctatc	0	0	0	0	0	0	0	0	0	0	0	0	0	0	0	0	0	0	0	0	0	0	0	0	0	0	0	0	0	0	0	0	0	0	0	0	0	0	0	0	0
ctcctgctttcaaaaaggaaagaaaaaagg	gggcaatcctgagccaa	ccattgagtctctgcacctatc	0	0	0	0	0	0	0	0	0	0	0	0	0	0	0	0	0	0	0	0	0	0	0	0	0	0	0	0	0	0	0	0	0	0	0	0	0	0	0	0	0
atcctattattttacgaaaataaacataaacaaaggttcagcaagcgagaataaaataaaataataaaaaaag	gggcaatcctgagccaa	ccattgagtctctgcacctatc	0	0	0	0	0	0	0	0	0	0	0	0	0	0	0	0	0	0	0	0	0	0	0	0	0	0	0	0	0	0	0	0	0	0	0	0	0	0	0	0	0
atccttgttttgagaaaataagcggttctcaaactagaatccaaaggaaaag	gggcaatcctgagccaa	ccattgagtctctgcacctatc	0	0	0	0	0	0	0	0	0	0	0	0	0	0	0	0	0	0	0	0	0	0	0	0	0	0	0	0	0	0	0	0	0	0	0	0	0	0	0	0	0
atcccgttttccaaaagaaaagtaaacaaaaaaag	gggcaatcctgagccaa	ccattgagtctctgcacctatc	0	0	0	0	0	0	0	0	0	0	0	0	0	0	0	0	0	0	0	0	0	0	0	0	0	0	0	0	0	0	0	0	0	0	0	0	0	0	0	0	0
atcctgttttctcaaaacaaaggttcagaaaacgccaaaggcg	gggcaatcctgagccaa	ccattgagtctctgcacctatc	0	0	0	0	0	0	0	0	0	0	0	0	0	0	0	0	0	0	0	0	0	0	0	0	0	0	0	0	0	0	0	0	0	0	0	0	0	0	0	0	0
atcctattttccaaaataagttcgaataaaaaaag	gggcaatcctgagccaa	ccattgagtctctgcacctatc	0	0	0	0	0	0	0	0	0	0	0	0	0	0	0	0	0	0	0	0	0	0	0	0	0	0	0	0	0	0	0	0	0	0	0	0	0	0	0	0	0
atcctattttaaaaaaacaaagaaaaattcagaaagctaaaataaaaaaaag	gggcaatcctgagccaa	ccattgagtctctgcacctatc	0	0	0	0	0	0	0	0	0	0	0	0	0	0	0	0	0	0	0	0	0	0	0	0	0	0	0	0	0	0	0	0	0	0	0	0	0	0	0	0	0
atcctgttttccgaaaacagaaaaagaaaagtttcataaaaacagaaaaaaacaaggaag	gggcaatcctgagccaa	ccattgagtctctgcacctatc	0	0	0	0	0	0	0	0	0	0	0	0	0	0	0	0	0	0	0	0	0	0	0	0	0	0	0	0	0	0	0	0	0	0	0	0	0	0	0	0	0
atcctattattttacgaaaataaacataaacaaaggtttagcaagcgagaataataataaaaaaggaaag	gggcaatcctgagccaa	ccattgagtctctgcacctatc	0	0	0	0	0	0	0	0	0	0	0	0	0	0	0	0	0	0	0	0	0	0	0	0	0	0	0	0	0	0	0	0	0	0	0	0	0	0	0	0	0
atccttattttgagaaaacaaaggtttataaaactagaatttaaaag	gggcaatcctgagccaa	ccattgagtctctgcacctatc	0	0	0	0	0	0	0	0	0	0	0	0	0	0	0	0	0	0	0	0	0	0	0	0	0	0	0	0	0	0	0	0	0	0	0	0	0	0	0	0	0
atcctgttttctgaaaacaaaggtttcgaaaaag	gggcaatcctgagccaa	ccattgagtctctgcacctatc	0	0	0	0	0	0	0	0	0	0	0	0	0	0	0	0	0	0	0	0	0	0	0	0	0	0	0	0	0	0	0	0	0	0	0	0	0	0	0	0	0
atcctgttttctgaaaacaaaaaagggttcagaaaaggagactcaaaaatg	gggcaatcctgagccaa	ccattgagtctctgcacctatc	0	0	0	0	0	0	0	0	0	0	0	0	0	0	0	0	0	0	0	0	0	0	0	0	0	0	0	0	0	0	0	0	0	0	0	0	0	0	0	0	0
atcctatttttatacgaagaccaacaacaagggtttagaaagcgagaataaaaaaag	gggcaatcctgagccaa	ccattgagtctctgcacctatc	0	0	0	0	0	0	0	0	0	0	0	0	0	0	0	0	0	0	0	0	0	0	0	0	0	0	0	0	0	0	0	0	0	0	0	0	0	0	0	0	0
atcctattattttacgaaaataaacataaacaaaggttcagcaagcgagaataaaataaaataataaaaaagg	gggcaatcctgagccaa	ccattgagtctctgcacctatc	0	0	0	0	0	0	0	0	0	0	0	0	0	0	0	0	0	0	0	0	0	0	0	0	0	0	0	0	0	0	0	0	0	0	0	0	0	0	0	0	0
atcctattattttacgaaaataaacataaacaaaggttcagcaagcgcgaataataaaaaaggaaag	gggcaatcctgagccaa	ccattgagtctctgcacctatc	0	0	0	0	0	0	0	0	0	0	0	0	0	0	0	0	0	0	0	0	0	0	0	0	0	0	0	0	0	0	0	0	0	0	0	0	0	0	0	0	0
atcctgttttccgaaaacaaaggttcagaagcgaaaaagg	gggcaatcctgagccaa	ccattgagtctctgcacctatc	0	0	0	0	0	0	0	0	0	0	0	0	0	0	0	0	0	0	0	0	0	0	0	0	0	0	0	0	0	0	0	0	0	0	0	0	0	0	0	0	0
atcctgttttccgaaaacaaagaagagttcagaaagcgagaataaaaaaag	gggcaatcctgagccaa	ccattgagtctctgcacctatc	0	0	0	0	0	0	0	0	0	0	0	0	0	0	0	0	0	0	0	0	0	0	0	0	0	0	0	0	0	0	0	0	0	0	0	0	0	0	0	0	0
atcctattttccgaaaacaaagaaaagttcagaaagcgagaataaaaaaag	gggcaatcctgagccaa	ccattgagtctctgcacctatc	0	0	0	0	0	0	0	0	0	0	0	0	0	0	0	0	0	0	0	0	0	0	0	0	0	0	0	0	0	0	0	0	0	0	0	0	0	0	0	0	0
atcctgttttctcaaaacaaacaaaggttcagaaaaaaag	gggcaatcctgagccaa	ccattgagtctctgcacctatc	0	0	0	0	0	0	0	0	0	0	0	0	0	0	0	0	0	0	0	0	0	0	0	0	0	0	0	0	0	0	0	0	0	0	0	0	0	0	0	0	0
atcctgttttcagaaaacaaacaaggattaatgaagcgagaataaaaaagg	gggcaatcctgagccaa	ccattgagtctctgcacctatc	0	0	0	0	0	0	0	0	0	0	0	0	0	0	0	0	0	0	0	0	0	0	0	0	0	0	0	0	0	0	0	0	0	0	0	0	0	0	0	0	0
atcacgttttccgaaaacaaacaaaggttcagaaagcgaaaagaaaaaag	gggcaatcctgagccaa	ccattgagtctctgcacctatc	0	0	0	0	0	0	0	0	0	0	0	0	0	0	0	0	0	0	0	0	0	0	0	0	0	0	0	0	0	0	0	0	0	0	0	0	0	0	0	0	0
atccgattttatgaaaaccaacaaaaaacaaaacaacaaagattcataaagcaagaataaaaaaag	gggcaatcctgagccaa	ccattgagtctctgcacctatc	0	0	0	0	0	0	0	0	0	0	0	0	0	0	0	0	0	0	0	0	0	0	0	0	0	0	0	0	0	0	0	0	0	0	0	0	0	0	0	0	0
atccggttttctgaagacaaacaaggattcagaaggcgataataaaaacg	gggcaatcctgagccaa	ccattgagtctctgcacctatc	0	0	0	0	0	0	0	0	0	0	0	0	0	0	0	0	0	0	0	0	0	0	0	0	0	0	0	0	0	0	0	0	0	0	0	0	0	0	0	0	0
atcattttcatttcaaaaaaatgaaaaaaaattctatatttcctcttcttctttaataaagaagataggtgcaaaagag	gggcaatcctgagccaa	ccattgagtctctgcacctatc	0	0	0	0	0	0	0	0	0	0	0	0	0	0	0	0	0	0	0	0	0	0	0	0	0	0	0	0	0	0	0	0	0	0	0	0	0	0	0	0	0
atcctattttatgaaaaccaacaaaacaacaaagattcagaataaaaaaag	gggcaatcctgagccaa	ccattgagtctctgcacctatc	0	0	0	0	0	0	0	0	0	0	0	0	0	0	0	0	0	0	0	0	0	0	0	0	0	0	0	0	0	0	0	0	0	0	0	0	0	0	0	0	0
ctccttatattaggaaaaaaaaagaattcagaaaacaaaaaaaaaacaaag	gggcaatcctgagccaa	ccattgagtctctgcacctatc	0	0	0	0	0	0	0	0	0	0	0	0	0	0	0	0	0	0	0	0	0	0	0	0	0	0	0	0	0	0	0	0	0	0	0	0	0	0	0	0	0
atccctctttaaaaaaaagtggttctcaaactagaacccaaaggaaaag	gggcaatcctgagccaa	ccattgagtctctgcacctatc	0	0	0	0	0	0	0	0	0	0	0	0	0	0	0	0	0	0	0	0	0	0	0	0	0	0	0	0	0	0	0	0	0	0	0	0	0	0	0	0	0
atcccttttttgaaaaacaagtggttctcaaactagaacccaaaagaaaag	gggcaatcctgagccaa	ccattgagtctctgcacctatc	0	0	0	0	0	0	0	0	0	0	0	0	0	0	0	0	0	0	0	0	0	0	0	0	0	0	0	0	0	0	0	0	0	0	0	0	0	0	0	0	0
atcccgttttctgaaagcaaagaaaagttacgaaagcgagaaaaaaaaaaaag	gggcaatcctgagccaa	ccattgagtctctgcacctatc	0	0	0	0	0	0	0	0	0	0	0	0	0	0	0	0	0	0	0	0	0	0	0	0	0	0	0	0	0	0	0	0	0	0	0	0	0	0	0	0	0
atcctattttccgaaaacaaagaaaagttcagaaagcgagaatataaaaag	gggcaatcctgagccaa	ccattgagtctctgcacctatc	0	0	0	0	0	0	0	0	0	0	0	0	0	0	0	0	0	0	0	0	0	0	0	0	0	0	0	0	0	0	0	0	0	0	0	0	0	0	0	0	0
atcctgttttccgaaaacaaacaaaggttcataaagacaga	gggcaatcctgagccaa	ccattgagtctctgcacctatc	0	0	0	0	0	0	0	0	0	0	0	0	0	0	0	0	0	0	0	0	0	0	0	0	0	0	0	0	0	0	0	0	0	0	0	0	0	0	0	0	0
atcctgttttccgaaaataaagaaaagttcagaaagtgataataaaaagg	gggcaatcctgagccaa	ccattgagtctctgcacctatc	0	0	0	0	0	0	0	0	0	0	0	0	0	0	0	0	0	0	0	0	0	0	0	0	0	0	0	0	0	0	0	0	0	0	0	0	0	0	0	0	0
atcctgttttctgaaaacaaacaagggttcataaagatagaataaaaaag	gggcaatcctgagccaa	ccattgagtctctgcacctatc	0	0	0	0	0	0	0	0	0	0	0	0	0	0	0	0	0	0	0	0	0	0	0	0	0	0	0	0	0	0	0	0	0	0	0	0	0	0	0	0	0
atcctgttttacgaaaaccaacaaaacaataagggttcataaagcgagaataaaaaaaggatag	gggcaatcctgagccaa	ccattgagtctctgcacctatc	0	0	0	0	0	0	0	0	0	0	0	0	0	0	0	0	0	0	0	0	0	0	0	0	0	0	0	0	0	0	0	0	0	0	0	0	0	0	0	0	0
atcacgttttccgaaaacaaacaaaggttcagaaagcgaaaatcaaaaag	gggcaatcctgagccaa	ccattgagtctctgcacctatc	0	0	0	0	0	0	0	0	0	0	0	0	0	0	0	0	0	0	0	0	0	0	0	0	0	0	0	0	0	0	0	0	0	0	0	0	0	0	0	0	0
atcctgttttccgaaaaccaagaagagttcagaaagggagaataaaaaaaag	gggcaatcctgagccaa	ccattgagtctctgcacctatc	0	0	0	0	0	0	0	0	0	0	0	0	0	0	0	0	0	0	0	0	0	0	0	0	0	0	0	0	0	0	0	0	0	0	0	0	0	0	0	0	0
atccttgtttacgcgaacaaacccgagtttagaaagcgagaaaaagg	gggcaatcctgagccaa	ccattgagtctctgcacctatc	0	0	0	0	0	0	0	0	0	0	0	0	0	0	0	0	0	0	0	0	0	0	0	0	0	0	0	0	0	0	0	0	0	0	0	0	0	0	0	0	0
atccggttttctgaaaacaaacaagggttcagaaggcaataataaaaaag	gggcaatcctgagccaa	ccattgagtctctgcacctatc	0	0	0	0	0	0	0	0	0	0	0	0	0	0	0	0	0	0	0	0	0	0	0	0	0	0	0	0	0	0	0	0	0	0	0	0	0	0	0	0	0
atcctgttttccgaaaacaaacaaaagttcagaaaaaaag	gggcaatcctgagccaa	ccattgagtctctgcacctatc	0	0	0	0	0	0	0	0	0	0	0	0	0	0	0	0	0	0	0	0	0	0	0	0	0	0	0	0	0	0	0	0	0	0	0	0	0	0	0	0	0
atcctgttttccgaaaacaaagaaaggttcagaaagcaaaaaagg	gggcaatcctgagccaa	ccattgagtctctgcacctatc	0	0	0	0	0	0	0	0	0	0	0	0	0	0	0	0	0	0	0	0	0	0	0	0	0	0	0	0	0	0	0	0	0	0	0	0	0	0	0	0	0
atcccttttttgaaaaaacaagacaagcggttctcaaactagaacccaaaggaaaag	gggcaatcctgagccaa	ccattgagtctctgcacctatc	0	0	0	0	0	0	0	0	0	0	0	0	0	0	0	0	0	0	0	0	0	0	0	0	0	0	0	0	0	0	0	0	0	0	0	0	0	0	0	0	0
atcctcttttcgcaagacaaaggttcagaaaacgaaaaagg	gggcaatcctgagccaa	ccattgagtctctgcacctatc	0	0	0	0	0	0	0	0	0	0	0	0	0	0	0	0	0	0	0	0	0	0	0	0	0	0	0	0	0	0	0	0	0	0	0	0	0	0	0	0	0
atcctgttttccccaaacaagagttcagaaagaaaaaagg	gggcaatcctgagccaa	ccattgagtctctgcacctatc	0	0	0	0	0	0	0	0	0	0	0	0	0	0	0	0	0	0	0	0	0	0	0	0	0	0	0	0	0	0	0	0	0	0	0	0	0	0	0	0	0
atcctattattttacgaaaataaacaaacaaaggttcagcaagggagaataaaaaaaag	gggcaatcctgagccaa	ccattgagtctctgcacctatc	0	0	0	0	0	0	0	0	0	0	0	0	0	0	0	0	0	0	0	0	0	0	0	0	0	0	0	0	0	0	0	0	0	0	0	0	0	0	0	0	0
atcattattttgaaaaaataaaatatatttattattatttctataatatatatagaattttctatacaaaaaag	gggcaatcctgagacaa	ccattgagtctctgctcctatc	1	1	0	0	0	0	0	0	0	0	0	0	0	0	0	1	0	0	0	0	0	0	0	0	0	0	0	0	0	0	0	0	0	0	1	0	0	0	0	0	0
atcctgttttccaaaaacaaacaaaggttcatatcataaagatagaataaaaaag	gggcaatcctgagccaa	ccattgagtctctgcacctatc	0	0	0	0	0	0	0	0	0	0	0	0	0	0	0	0	0	0	0	0	0	0	0	0	0	0	0	0	0	0	0	0	0	0	0	0	0	0	0	0	0
atcctattttacacaaacaaaggttcagaaaacgaaaacaag	gggcaatcctgagccaa	ccattgagtctctgcacctatc	0	0	0	0	0	0	0	0	0	0	0	0	0	0	0	0	0	0	0	0	0	0	0	0	0	0	0	0	0	0	0	0	0	0	0	0	0	0	0	0	0
atccctttttttaaaaacaagtggttctcaaactagaacccaaaggaaaag	gggcaatcctgagccaa	ccattgagtctctgcacctatc	0	0	0	0	0	0	0	0	0	0	0	0	0	0	0	0	0	0	0	0	0	0	0	0	0	0	0	0	0	0	0	0	0	0	0	0	0	0	0	0	0
atcccgttttctgaaagcaaagaaaagttacgaaagcgagaaaaaaaaaaag	gggcaatcctgagccaa	ccattgagtctctgcacctatc	0	0	0	0	0	0	0	0	0	0	0	0	0	0	0	0	0	0	0	0	0	0	0	0	0	0	0	0	0	0	0	0	0	0	0	0	0	0	0	0	0
atcccgttttccgaaaacaaagaaaagttcagaaagcgataaaagg	gggcaatcctgagccaa	ccattgagtctctgcacctatc	0	0	0	0	0	0	0	0	0	0	0	0	0	0	0	0	0	0	0	0	0	0	0	0	0	0	0	0	0	0	0	0	0	0	0	0	0	0	0	0	0
atcctgtttttcgaaaacaaacaaaggctcctaaagacataataaaaaaaaagaataaaaaagataaataaataaaataaag	gggcaatcctgagccaa	ccattgagtctctgcacctatc	0	0	0	0	0	0	0	0	0	0	0	0	0	0	0	0	0	0	0	0	0	0	0	0	0	0	0	0	0	0	0	0	0	0	0	0	0	0	0	0	0
atccgatttttcgaaaacaaacaaagattcataaagacagaatcagaatacaaaag	gggcaatcctgagccaa	ccattgagtctctgcacctatc	0	0	0	0	0	0	0	0	0	0	0	0	0	0	0	0	0	0	0	0	0	0	0	0	0	0	0	0	0	0	0	0	0	0	0	0	0	0	0	0	0
atcccgttttccgaaagcaaagaaaagttaagaaagcgagaaagaataaaaaaag	gggcaatcctgagccaa	ccattgagtctctgcacctatc	0	0	0	0	0	0	0	0	0	0	0	0	0	0	0	0	0	0	0	0	0	0	0	0	0	0	0	0	0	0	0	0	0	0	0	0	0	0	0	0	0
atcctgttttcgcaagacaaagaaaacgaaaaaag	gggcaatcctgagccaa	ccattgagtctctgcacctatc	0	0	0	0	0	0	0	0	0	0	0	0	0	0	0	0	0	0	0	0	0	0	0	0	0	0	0	0	0	0	0	0	0	0	0	0	0	0	0	0	0
atccctcttttgaaaaaagaagtgtttctcaaactagaacccaaaggaaaag	gggcaatcctgagccaa	ccattgagtctctgcacctatc	0	0	0	0	0	0	0	0	0	0	0	0	0	0	0	0	0	0	0	0	0	0	0	0	0	0	0	0	0	0	0	0	0	0	0	0	0	0	0	0	0
atcctgtttgttttccgaaaacaaaaaagagttcaaaaagtgagaataaaaag	gggcaatcctgagccaa	ccattgagtctctgcacctatc	0	0	0	0	0	0	0	0	0	0	0	0	0	0	0	0	0	0	0	0	0	0	0	0	0	0	0	0	0	0	0	0	0	0	0	0	0	0	0	0	0
ctccttttattagtattaggaaaaaataagaattcagaaaacaagaataaaaaaaaaaacaaag	gggcaatcctgagccaa	ccattgagtctctgcacctatc	0	0	0	0	0	0	0	0	0	0	0	0	0	0	0	0	0	0	0	0	0	0	0	0	0	0	0	0	0	0	0	0	0	0	0	0	0	0	0	0	0
atcctgttttccgaaaacaaacaaaggtttagaaagcaagaataaaaaag	gggcaatcctgagccaa	ccattgagtctctgcacctatc	0	0	0	0	0	0	0	0	0	0	0	0	0	0	0	0	0	0	0	0	0	0	0	0	0	0	0	0	0	0	0	0	0	0	0	0	0	0	0	0	0
ctcctttattaggaaaaaaataagaattcagaaaccaagaataaaaaaaataaaag	gggcaatcctgagccaa	ccattgagtctctgcacctatc	0	0	0	0	0	0	0	0	0	0	0	0	0	0	0	0	0	0	0	0	0	0	0	0	0	0	0	0	0	0	0	0	0	0	0	0	0	0	0	0	0
atcattttcatttcaaaaaaaaggaaaaaaaattatatatattttttattttcctttaataaaaataaagag	gggcaatcctgagccaa	ccattgagtctctgcacctatc	0	0	0	0	0	0	0	0	0	0	0	0	0	0	0	0	0	0	0	0	0	0	0	0	0	0	0	0	0	0	0	0	0	0	0	0	0	0	0	0	0
atcctaaggatttttaaaactagaaaaaagg	gggcaatcctgagccaa	ccattgagtctctgcacctatc	0	0	0	0	0	0	0	0	0	0	0	0	0	0	0	0	0	0	0	0	0	0	0	0	0	0	0	0	0	0	0	0	0	0	0	0	0	0	0	0	0
atccggttttccaaaaacaaacaaaggttcgtatcatacagatagaataaaaaag	gggcaatcctgagccaa	ccattgagtctctgcacctatc	0	0	0	0	0	0	0	0	0	0	0	0	0	0	0	0	0	0	0	0	0	0	0	0	0	0	0	0	0	0	0	0	0	0	0	0	0	0	0	0	0
atcctgttttccgaaaacaaagaaaagttcagaaagcgaaaaaaag	gggcaatcctgagccaa	ccattgagtctctgcacctatc	0	0	0	0	0	0	0	0	0	0	0	0	0	0	0	0	0	0	0	0	0	0	0	0	0	0	0	0	0	0	0	0	0	0	0	0	0	0	0	0	0
ctccttatattaatattaggaaaaaaaaagaattcagaaaacaaaaaaaacaaag	gggcaatcctgagccaa	ccattgagtctctgcacctatc	0	0	0	0	0	0	0	0	0	0	0	0	0	0	0	0	0	0	0	0	0	0	0	0	0	0	0	0	0	0	0	0	0	0	0	0	0	0	0	0	0
atcctgttttccaaaaaccaagaagagttctgaaagggagaaaaaaaaaaaag	gggcaatcctgagccaa	ccattgagtctctgcacctatc	0	0	0	0	0	0	0	0	0	0	0	0	0	0	0	0	0	0	0	0	0	0	0	0	0	0	0	0	0	0	0	0	0	0	0	0	0	0	0	0	0
atcctgttttcagaaaacaaaaaagggttcagaaagcgagactaaaaaatg	gggcaatcctgagccaa	ccattgagtctctgcacctatc	0	0	0	0	0	0	0	0	0	0	0	0	0	0	0	0	0	0	0	0	0	0	0	0	0	0	0	0	0	0	0	0	0	0	0	0	0	0	0	0	0
atcctgttttccaaaaaccaagaagagttcagaaagggagaataaaataaaaaaaaaaag	gggcaatcctgagccaa	ccattgagtctctgcacctatc	0	0	0	0	0	0	0	0	0	0	0	0	0	0	0	0	0	0	0	0	0	0	0	0	0	0	0	0	0	0	0	0	0	0	0	0	0	0	0	0	0
atcctattttatgagaacaaaaacaaacaaggggtcagaacgggagaaaaag	gggcaatcctgagccaa	ccattgagtctctgcacctatc	0	0	0	0	0	0	0	0	0	0	0	0	0	0	0	0	0	0	0	0	0	0	0	0	0	0	0	0	0	0	0	0	0	0	0	0	0	0	0	0	0
atcacgttttccgaaaacaaaaaaaggttcagaaagcgaaaataaaaag	gggcaatcctgagccaa	ccattgagtctctgcacctatc	0	0	0	0	0	0	0	0	0	0	0	0	0	0	0	0	0	0	0	0	0	0	0	0	0	0	0	0	0	0	0	0	0	0	0	0	0	0	0	0	0
atcctgttttccaaaaaccaagaagagttctgaaagggagaaaaaaaaaaag	gggcaatcctgagccaa	ccattgagtctctgcacctatc	0	0	0	0	0	0	0	0	0	0	0	0	0	0	0	0	0	0	0	0	0	0	0	0	0	0	0	0	0	0	0	0	0	0	0	0	0	0	0	0	0
atcctgctttccgaaaacaaagaaaagttcagaaagcgagaataaaaaaag	gggcaatcctgagccaa	ccattgagtctctgcacctatc	0	0	0	0	0	0	0	0	0	0	0	0	0	0	0	0	0	0	0	0	0	0	0	0	0	0	0	0	0	0	0	0	0	0	0	0	0	0	0	0	0
atccccttttattttacatttacaagaacaaacaagggttcagaaagcgaaaaaggg	gggcaatcctgagccaa	ccattgagtctctgcacctatc	0	0	0	0	0	0	0	0	0	0	0	0	0	0	0	0	0	0	0	0	0	0	0	0	0	0	0	0	0	0	0	0	0	0	0	0	0	0	0	0	0
atcccgttttctgaaaacaaacgaaggttcggaaagcgataataaaaaaggacagatag	gggcaatcctgagccaa	ccattgagtctctgcacctatc	0	0	0	0	0	0	0	0	0	0	0	0	0	0	0	0	0	0	0	0	0	0	0	0	0	0	0	0	0	0	0	0	0	0	0	0	0	0	0	0	0
atcctgttttccgaaaacaaaaaaaggttcataaagacagaataaaaaagg	gggcaatcctgagccaa	ccattgagtctctgcacctatc	0	0	0	0	0	0	0	0	0	0	0	0	0	0	0	0	0	0	0	0	0	0	0	0	0	0	0	0	0	0	0	0	0	0	0	0	0	0	0	0	0
atccttttttctcaaaacaaaggttcagaaaacgaaaaaaaaag	gggcaatcctgagccaa	ccattgagtctctgcacctatc	0	0	0	0	0	0	0	0	0	0	0	0	0	0	0	0	0	0	0	0	0	0	0	0	0	0	0	0	0	0	0	0	0	0	0	0	0	0	0	0	0
atcctattttccgaaaacaaaaaaaagttaagaaaccgagaataaaaaag	gggcaatcctgagccaa	ccattgagtctctgcacctatc	0	0	0	0	0	0	0	0	0	0	0	0	0	0	0	0	0	0	0	0	0	0	0	0	0	0	0	0	0	0	0	0	0	0	0	0	0	0	0	0	0
atcctattttccacaaacaaaggttcagaaaacgaaaacaag	gggcaatcctgagccaa	ccattgagtctctgcacctatc	0	0	0	0	0	0	0	0	0	0	0	0	0	0	0	0	0	0	0	0	0	0	0	0	0	0	0	0	0	0	0	0	0	0	0	0	0	0	0	0	0
atcctgttttccacaaacaaaggttcataaaacgaaaaagg	gggcaatcctgagccaa	ccattgagtctctgcacctatc	0	0	0	0	0	0	0	0	0	0	0	0	0	0	0	0	0	0	0	0	0	0	0	0	0	0	0	0	0	0	0	0	0	0	0	0	0	0	0	0	0
atcctgttttccgaaaacaaacaaaaaaaag	gggcaatcctgagccaa	ccattgagtctctgcacctatc	0	0	0	0	0	0	0	0	0	0	0	0	0	0	0	0	0	0	0	0	0	0	0	0	0	0	0	0	0	0	0	0	0	0	0	0	0	0	0	0	0
atcctgttttctgaaaacaaacaaggattcagaaagtgataataaaaaaggatagatagg	gggcaatcctgagccaa	ccattgagtctctgcacctatc	0	0	0	0	0	0	0	0	0	0	0	0	0	0	0	0	0	0	0	0	0	0	0	0	0	0	0	0	0	0	0	0	0	0	0	0	0	0	0	0	0
atccttaggatttttaaaactagaaaaagg	gggcaatcctgagccaa	ccattgagtctctgcacctatc	0	0	0	0	0	0	0	0	0	0	0	0	0	0	0	0	0	0	0	0	0	0	0	0	0	0	0	0	0	0	0	0	0	0	0	0	0	0	0	0	0
atcctatttttcaaaaacaaagaaaaattcagaaagctaaaataaaaaaaag	gggcaatcctgagccaa	ccattgagtctctgcacctatc	0	0	0	0	0	0	0	0	0	0	0	0	0	0	0	0	0	0	0	0	0	0	0	0	0	0	0	0	0	0	0	0	0	0	0	0	0	0	0	0	0
atcctgttttccgaaaccaagcaagggtttcgaaagcgagaaaaaataaaaataaaagaaattcaaaattaaaagaaaaagaagaaataaataataaatataaataaatagaaaataaataaag	gggcaatcctgagccaa	ccattgagtctctgcacctatc	0	0	0	0	0	0	0	0	0	0	0	0	0	0	0	0	0	0	0	0	0	0	0	0	0	0	0	0	0	0	0	0	0	0	0	0	0	0	0	0	0
ctccttttttcaaaggtaaaaaaagaaggattcagaaagcacgaataaaaaacaaag	gggcaatcctgagccaa	ccattgagtctctgcacctatc	0	0	0	0	0	0	0	0	0	0	0	0	0	0	0	0	0	0	0	0	0	0	0	0	0	0	0	0	0	0	0	0	0	0	0	0	0	0	0	0	0
atcctttttccgaaaacaaaaaaaag	gggcaatcctgagccaa	ccattgagtctctgcacctatc	0	0	0	0	0	0	0	0	0	0	0	0	0	0	0	0	0	0	0	0	0	0	0	0	0	0	0	0	0	0	0	0	0	0	0	0	0	0	0	0	0
atccttgtttacgcgaacaaacccgcgtttagaaagcgagaaaaagg	gggcaatcctgagccaa	ccattgagtctctgcacctatc	0	0	0	0	0	0	0	0	0	0	0	0	0	0	0	0	0	0	0	0	0	0	0	0	0	0	0	0	0	0	0	0	0	0	0	0	0	0	0	0	0
atcctagtttccacaaacaaaggttcagaaaacaag	gggcaatcctgagccaa	ccattgagtctctgcacctatc	0	0	0	0	0	0	0	0	0	0	0	0	0	0	0	0	0	0	0	0	0	0	0	0	0	0	0	0	0	0	0	0	0	0	0	0	0	0	0	0	0
ctcctttttttttcaaaagcaaaaaacaaaaaataaggattcagaaagcaagaaaaag	gggcaatcctgagccaa	ccattgagtctctgcacctatc	0	0	0	0	0	0	0	0	0	0	0	0	0	0	0	0	0	0	0	0	0	0	0	0	0	0	0	0	0	0	0	0	0	0	0	0	0	0	0	0	0
atcctgtttttagaaaacaaaaaaagggggttcagaaagcgagactcag	gggcaatcctgagccaa	ccattgagtctctgcacctatc	0	0	0	0	0	0	0	0	0	0	0	0	0	0	0	0	0	0	0	0	0	0	0	0	0	0	0	0	0	0	0	0	0	0	0	0	0	0	0	0	0
atccgtgttttgagaaaacaagcggttctcgaactagaacccaaaggaaaag	gggcaatcctgagccaa	ccattgagtctctgcacctatc	0	0	0	0	0	0	0	0	0	0	0	0	0	0	0	0	0	0	0	0	0	0	0	0	0	0	0	0	0	0	0	0	0	0	0	0	0	0	0	0	0
atcctattattttacgaaaataaacagaaacaaaagttcagcaagcgagaataataaaaaaaagagaaag	gggcaatcctgagccaa	ccattgagtctctgcacctatc	0	0	0	0	0	0	0	0	0	0	0	0	0	0	0	0	0	0	0	0	0	0	0	0	0	0	0	0	0	0	0	0	0	0	0	0	0	0	0	0	0
atcattattttgaaaaaatataaaaaaatatataatatatatagaatattattattctaaattttttttttatattataaaatttttttttatataaaaaaag	gggcaatcctgagccaa	ccattgagtctctgcacctatc	0	0	0	0	0	0	0	0	0	0	0	0	0	0	0	0	0	0	0	0	0	0	0	0	0	0	0	0	0	0	0	0	0	0	0	0	0	0	0	0	0
atcccttttttgaaaaaacaagtggttctcaaactagaacccaaatgaaaag	gggcaatcctgagccaa	ccattgagtctctgcacctatc	0	0	0	0	0	0	0	0	0	0	0	0	0	0	0	0	0	0	0	0	0	0	0	0	0	0	0	0	0	0	0	0	0	0	0	0	0	0	0	0	0
atcctattattttacgaaaggttcagcaagcaagaataataaaataaaaaag	gggcaatcctgagccaa	ccattgagtctctgcacctatc	0	0	0	0	0	0	0	0	0	0	0	0	0	0	0	0	0	0	0	0	0	0	0	0	0	0	0	0	0	0	0	0	0	0	0	0	0	0	0	0	0
atcctattttacgaaaaccaacaacaagggtttagaaatcgagaaaaaaag	gggcaatcctgagccaa	ccattgagtctctgcacctatc	0	0	0	0	0	0	0	0	0	0	0	0	0	0	0	0	0	0	0	0	0	0	0	0	0	0	0	0	0	0	0	0	0	0	0	0	0	0	0	0	0
atcctattattttacgaaaataaacagaaacaaaagttcagcaagcgagaataataaaaaaaaagagaaag	gggcaatcctgagccaa	ccattgagtctctgcacctatc	0	0	0	0	0	0	0	0	0	0	0	0	0	0	0	0	0	0	0	0	0	0	0	0	0	0	0	0	0	0	0	0	0	0	0	0	0	0	0	0	0
atcctgttttcagaaaacaagggttcagaaagcgagaaccaaaaaaaggatag	gggcaatcctgagccaa	ccattgagtctctgcacctatc	0	0	0	0	0	0	0	0	0	0	0	0	0	0	0	0	0	0	0	0	0	0	0	0	0	0	0	0	0	0	0	0	0	0	0	0	0	0	0	0	0
atcccgttttccgaatccgaaaatgagtagggaaagcaagccagaataaaaaaag	gggcaatcctgagccaa	ccattgagtctctgcacctatc	0	0	0	0	0	0	0	0	0	0	0	0	0	0	0	0	0	0	0	0	0	0	0	0	0	0	0	0	0	0	0	0	0	0	0	0	0	0	0	0	0
atcccgttttccgaaaacaaccaagggttcagaaaacgataataaaaaag	gggcaatcctgagccaa	ccattgagtctctgcacctatc	0	0	0	0	0	0	0	0	0	0	0	0	0	0	0	0	0	0	0	0	0	0	0	0	0	0	0	0	0	0	0	0	0	0	0	0	0	0	0	0	0
atcctgttttccgaaaacaaagaaaggttcagaaagcgaaaaag	gggcaatcctgagccaa	ccattgagtctctgcacctatc	0	0	0	0	0	0	0	0	0	0	0	0	0	0	0	0	0	0	0	0	0	0	0	0	0	0	0	0	0	0	0	0	0	0	0	0	0	0	0	0	0
atcacgttttccgaaaaccaacaaaggttcagaaagcgaaaatcaaaaag	gggcaatcctgagccaa	ccattgagtctctgcacctatc	0	0	0	0	0	0	0	0	0	0	0	0	0	0	0	0	0	0	0	0	0	0	0	0	0	0	0	0	0	0	0	0	0	0	0	0	0	0	0	0	0
atcctgttttccgaaaccaaaggttcagaaagtgaaaaagg	gggcaatcctgagccaa	ccattgagtctctgcacctatc	0	0	0	0	0	0	0	0	0	0	0	0	0	0	0	0	0	0	0	0	0	0	0	0	0	0	0	0	0	0	0	0	0	0	0	0	0	0	0	0	0
atcctattttccgaaaacaaaaaaaaagttcagaaaccaagaattaaaaaag	gggcaatcctgagccaa	ccattgagtctctgcacctatc	0	0	0	0	0	0	0	0	0	0	0	0	0	0	0	0	0	0	0	0	0	0	0	0	0	0	0	0	0	0	0	0	0	0	0	0	0	0	0	0	0
ctctttttttcttttcatttttctttttttttttttcatttcaaatgaaaaaaaaaagaggttcagaaagaaagaaaaag	gggcaatcctgagccaa	ccattgagtctctgcacctatc	0	0	0	0	0	0	0	0	0	0	0	0	0	0	0	0	0	0	0	0	0	0	0	0	0	0	0	0	0	0	0	0	0	0	0	0	0	0	0	0	0
atcctgttttccaaaaacaaacaaaggttcgtatcataaagatagaataaaaaag	gggcaatcctgagccaa	ccattgagtctctgcacctatc	0	0	0	0	0	0	0	0	0	0	0	0	0	0	0	0	0	0	0	0	0	0	0	0	0	0	0	0	0	0	0	0	0	0	0	0	0	0	0	0	0
atcctgttttctcaaaacaaaggttcaaaaaacgaaaaaaaag	gggcaatcctgagccaa	ccattgagtctctgcacctatc	0	0	0	0	0	0	0	0	0	0	0	0	0	0	0	0	0	0	0	0	0	0	0	0	0	0	0	0	0	0	0	0	0	0	0	0	0	0	0	0	0
ctcctttcattaggaaaaaaaaagaattcagaaaacaaaaaaaaaaacaaag	gggcaatcctgagccaa	ccattgagtctctgcacctatc	0	0	0	0	0	0	0	0	0	0	0	0	0	0	0	0	0	0	0	0	0	0	0	0	0	0	0	0	0	0	0	0	0	0	0	0	0	0	0	0	0
atcctgtttttcgaaaacaaaaaaaatcaacaaaggtttataaacacagaatcagaatagaaaagaaag	gggcaatcctgagccaa	ccattgagtctctgcacctatc	0	0	0	0	0	0	0	0	0	0	0	0	0	0	0	0	0	0	0	0	0	0	0	0	0	0	0	0	0	0	0	0	0	0	0	0	0	0	0	0	0
atcccgttttccacaaacaaaggttcagaaaacgaaaaaag	gggcaatcctgagccaa	ccattgagtctctgcacctatc	0	0	0	0	0	0	0	0	0	0	0	0	0	0	0	0	0	0	0	0	0	0	0	0	0	0	0	0	0	0	0	0	0	0	0	0	0	0	0	0	0
atccggttttctaaaaacaaacaaaagttcgtatcataaagatagaataaataaag	gggcaatcctgagccaa	ccattgagtctctgcacctatc	0	0	0	0	0	0	0	0	0	0	0	0	0	0	0	0	0	0	0	0	0	0	0	0	0	0	0	0	0	0	0	0	0	0	0	0	0	0	0	0	0
atcctattattttacgaaaataaacattttacgaaaataaacaaaggttcagcaagcgataataataaaaaaag	gggcaatcctgagccaa	ccattgagtctctgcacctatc	0	0	0	0	0	0	0	0	0	0	0	0	0	0	0	0	0	0	0	0	0	0	0	0	0	0	0	0	0	0	0	0	0	0	0	0	0	0	0	0	0
atcctgttttacgaaaacaaacaaaacaaaggttcataaagacagaataaaaaag	gggcaatcctgagccaa	ccattgagtctctgcacctatc	0	0	0	0	0	0	0	0	0	0	0	0	0	0	0	0	0	0	0	0	0	0	0	0	0	0	0	0	0	0	0	0	0	0	0	0	0	0	0	0	0
atcccttttttgaaaaagcaaggggttctcaaactagaacccaaatgaaaag	gggcaatcctgagccaa	ccattgagtctctgcacctatc	0	0	0	0	0	0	0	0	0	0	0	0	0	0	0	0	0	0	0	0	0	0	0	0	0	0	0	0	0	0	0	0	0	0	0	0	0	0	0	0	0
atcctgttttccgaaaaccaagaagagttcagaaagggagaataaaataaaaaaaaaag	gggcaatcctgagccaa	ccattgagtctctgcacctatc	0	0	0	0	0	0	0	0	0	0	0	0	0	0	0	0	0	0	0	0	0	0	0	0	0	0	0	0	0	0	0	0	0	0	0	0	0	0	0	0	0
atcctattattttacgaaaataaacaaaaataaacaaaggttcagcaggcgagaataataaaaaaag	gggcaatcctgagccaa	ccattgagtctctgcacctatc	0	0	0	0	0	0	0	0	0	0	0	0	0	0	0	0	0	0	0	0	0	0	0	0	0	0	0	0	0	0	0	0	0	0	0	0	0	0	0	0	0
atccggtttttcgaaaacaaaacaaagttcataaagacagaataaaaaag	gggcaatcctgagccaa	ccattgagtctctgcacctatc	0	0	0	0	0	0	0	0	0	0	0	0	0	0	0	0	0	0	0	0	0	0	0	0	0	0	0	0	0	0	0	0	0	0	0	0	0	0	0	0	0
ctccttttttcaaaagaaaaaaaaaaaataacggttcagaaagcaagaataaaaaaag	gggcaatcctgagccaa	ccattgagtctctgcacctatc	0	0	0	0	0	0	0	0	0	0	0	0	0	0	0	0	0	0	0	0	0	0	0	0	0	0	0	0	0	0	0	0	0	0	0	0	0	0	0	0	0
atcctgttttccgaaaagaaataaaagtttaaaaagtgataataaaaaagg	gggcaatcctgagccaa	ccattgagtctctgcacctatc	0	0	0	0	0	0	0	0	0	0	0	0	0	0	0	0	0	0	0	0	0	0	0	0	0	0	0	0	0	0	0	0	0	0	0	0	0	0	0	0	0
atccggttttctgaagacaaacaaggattcagaaggcgataataaaaaag	gggcaatcctgagccaa	ccattgagtctctgcacctatc	0	0	0	0	0	0	0	0	0	0	0	0	0	0	0	0	0	0	0	0	0	0	0	0	0	0	0	0	0	0	0	0	0	0	0	0	0	0	0	0	0
atcctgttttctgaagacaaaggttcagaaaacgaaaaaag	gggcaatcctgagccaa	ccattgagtctctgcacctatc	0	0	0	0	0	0	0	0	0	0	0	0	0	0	0	0	0	0	0	0	0	0	0	0	0	0	0	0	0	0	0	0	0	0	0	0	0	0	0	0	0
ctccttttttcaaaattaaaaaaagaaggattcagaaagcacgaataaaaaacaaag	gggcaatcctgagccaa	ccattgagtctctgcacctatc	0	0	0	0	0	0	0	0	0	0	0	0	0	0	0	0	0	0	0	0	0	0	0	0	0	0	0	0	0	0	0	0	0	0	0	0	0	0	0	0	0
ctctttttttcttttcatttttcttttttttttttcatttcaaatgaaaaaaaaaagaggttcagaaagaaagaaaaag	gggcaatcctgagccaa	ccattgagtctctgcacctatc	0	0	0	0	0	0	0	0	0	0	0	0	0	0	0	0	0	0	0	0	0	0	0	0	0	0	0	0	0	0	0	0	0	0	0	0	0	0	0	0	0
atcccgttttctgaaagcaaagaaaagttacgaaagcgagaaaaaaaaaag	gggcaatcctgagccaa	ccattgagtctctgcacctatc	0	0	0	0	0	0	0	0	0	0	0	0	0	0	0	0	0	0	0	0	0	0	0	0	0	0	0	0	0	0	0	0	0	0	0	0	0	0	0	0	0
atcctattttccgaaaacaaaaaacaaaggttcagaaagggaaaaaggg	gggcaatcctgagccaa	ccattgagtctctgcacctatc	0	0	0	0	0	0	0	0	0	0	0	0	0	0	0	0	0	0	0	0	0	0	0	0	0	0	0	0	0	0	0	0	0	0	0	0	0	0	0	0	0
atcctgttttcgaaaataaacaaagattcagaaagcgaaaataaaaaaag	gggcaatcctgagccaa	ccattgagtctctgcacctatc	0	0	0	0	0	0	0	0	0	0	0	0	0	0	0	0	0	0	0	0	0	0	0	0	0	0	0	0	0	0	0	0	0	0	0	0	0	0	0	0	0
atcctgttttacgagaacaaacaagggttcagaacacgagaaaggg	gggcaatcctgagccaa	ccattgagtctctgcacctatc	0	0	0	0	0	0	0	0	0	0	0	0	0	0	0	0	0	0	0	0	0	0	0	0	0	0	0	0	0	0	0	0	0	0	0	0	0	0	0	0	0
ctccttttattagtattaggaaaaaataagaattcagaaaacaagaataaaaaaaaaacaaag	gggcaatcctgagccaa	ccattgagtctctgcacctatc	0	0	0	0	0	0	0	0	0	0	0	0	0	0	0	0	0	0	0	0	0	0	0	0	0	0	0	0	0	0	0	0	0	0	0	0	0	0	0	0	0
atctagctccacccgaaatgactttcaggttacggagtgg	gggcaatcctgagccaa	ccattgagtctctgcacctatc	0	0	0	0	0	0	0	0	0	0	0	0	0	0	0	0	0	0	0	0	0	0	0	0	0	0	0	0	0	0	0	0	0	0	0	0	0	0	0	0	0
atcctattttacgaaaaccaacaacaagggtttagaaagcgagaaaaaagg	gggcaatcctgagccaa	ccattgagtctctgcacctatc	0	0	0	0	0	0	0	0	0	0	0	0	0	0	0	0	0	0	0	0	0	0	0	0	0	0	0	0	0	0	0	0	0	0	0	0	0	0	0	0	0
atcctattttacgaaaacaaataagggttcagaagaaagcgagaataaaaaaag	gggcaatcctgagccaa	ccattgagtctctgcacctatc	0	0	0	0	0	0	0	0	0	0	0	0	0	0	0	0	0	0	0	0	0	0	0	0	0	0	0	0	0	0	0	0	0	0	0	0	0	0	0	0	0
atcctgttttccgaaaacaaagaaaagttcagaaagcgagaataaaaaaag	gggcaatcctgagccaa	ccattgagtctctgcacctatc	0	0	0	0	0	0	0	0	0	0	0	0	0	0	0	0	0	0	0	0	0	0	0	0	0	0	0	0	0	0	0	0	0	0	0	0	0	0	0	0	0
atcctgttttacaagaacaaacaagggttcagaaagcgataataaaaaaggatagatagg	gggcaatcctgagccaa	ccattgagtctctgcacctatc	0	0	0	0	0	0	0	0	0	0	0	0	0	0	0	0	0	0	0	0	0	0	0	0	0	0	0	0	0	0	0	0	0	0	0	0	0	0	0	0	0
atcattattttgaaaaaatataaaaaaatatataatatatatagaatattattattctaaattttatattatattatataaatttttttttatataaaaaaag	gggcaatcctgagccaa	ccattgagtctctgcacctatc	0	0	0	0	0	0	0	0	0	0	0	0	0	0	0	0	0	0	0	0	0	0	0	0	0	0	0	0	0	0	0	0	0	0	0	0	0	0	0	0	0
atcctgttttccaaaaaccaagaagagttctgaaagggagaaaaaaaaaag	gggcaatcctgagccaa	ccattgagtctctgcacctatc	0	0	0	0	0	0	0	0	0	0	0	0	0	0	0	0	0	0	0	0	0	0	0	0	0	0	0	0	0	0	0	0	0	0	0	0	0	0	0	0	0
atcccgttttatgaaaacaaaacagacaggggttcagaaagtgagaaaagg	gggcaatcctgagccaa	ccattgagtctctgcacctatc	0	0	0	0	0	0	0	0	0	0	0	0	0	0	0	0	0	0	0	0	0	0	0	0	0	0	0	0	0	0	0	0	0	0	0	0	0	0	0	0	0
atcctgttttctaaaaaccaagaagagttcagaaagggagaataaaataaaaaaaag	gggcaatcctgagccaa	ccattgagtctctgcacctatc	0	0	0	0	0	0	0	0	0	0	0	0	0	0	0	0	0	0	0	0	0	0	0	0	0	0	0	0	0	0	0	0	0	0	0	0	0	0	0	0	0
atcctcttctcttttccaagaacaaacaggggttcagaaagcgaaaaagggg	gggcaatcctgagccaa	ccattgagtctctgcacctatc	0	0	0	0	0	0	0	0	0	0	0	0	0	0	0	0	0	0	0	0	0	0	0	0	0	0	0	0	0	0	0	0	0	0	0	0	0	0	0	0	0
ctcctttaggaaaaaaaaaagaagtcagaaaacaagaataaaaaaaacaaag	gggcaatcctgagccaa	ccattgagtctctgcacctatc	0	0	0	0	0	0	0	0	0	0	0	0	0	0	0	0	0	0	0	0	0	0	0	0	0	0	0	0	0	0	0	0	0	0	0	0	0	0	0	0	0
atcctgtttgccgaaaacaaagaaaagttcagaaagagaaaataaaaaaaaagg	gggcaatcctgagccaa	ccattgagtctctgcacctatc	0	0	0	0	0	0	0	0	0	0	0	0	0	0	0	0	0	0	0	0	0	0	0	0	0	0	0	0	0	0	0	0	0	0	0	0	0	0	0	0	0
atcctattttccacaaacaaaggttcagaaaacgaaaaaaag	gggcaatcctgagccaa	ccattgagtctctgcacctatc	0	0	0	0	0	0	0	0	0	0	0	0	0	0	0	0	0	0	0	0	0	0	0	0	0	0	0	0	0	0	0	0	0	0	0	0	0	0	0	0	0
ctccttttttcaaaagaaaaaaaaaaataacggttcagaaagcaagaataaaaaaag	gggcaatcctgagccaa	ccattgagtctctgcacctatc	0	0	0	0	0	0	0	0	0	0	0	0	0	0	0	0	0	0	0	0	0	0	0	0	0	0	0	0	0	0	0	0	0	0	0	0	0	0	0	0	0
atcccgttttccgaaaaccagaaaacgctaataacaaaag	gggcaatcctgagccaa	ccattgagtctctgcacctatc	0	0	0	0	0	0	0	0	0	0	0	0	0	0	0	0	0	0	0	0	0	0	0	0	0	0	0	0	0	0	0	0	0	0	0	0	0	0	0	0	0
atcccttttttgaaaaaaaaacaagtggttctcaaactagaacccaaaggaaaag	gggcaatcctgagccaa	ccattgagtctctgcacctatc	0	0	0	0	0	0	0	0	0	0	0	0	0	0	0	0	0	0	0	0	0	0	0	0	0	0	0	0	0	0	0	0	0	0	0	0	0	0	0	0	0
atcctatttttcgaaaacaaacaaaaaacaaacaaaggttcataaagacagaatcacaatacaaaag	gggcaatcctgagccaa	ccattgagtctctgcacctatc	0	0	0	0	0	0	0	0	0	0	0	0	0	0	0	0	0	0	0	0	0	0	0	0	0	0	0	0	0	0	0	0	0	0	0	0	0	0	0	0	0
atcctattttacgagaacaaaaacaaacaaggggtcagaacgggagaaaaaaag	gggcaatcctgagccaa	ccattgagtctctgcacctatc	0	0	0	0	0	0	0	0	0	0	0	0	0	0	0	0	0	0	0	0	0	0	0	0	0	0	0	0	0	0	0	0	0	0	0	0	0	0	0	0	0
atcctgttttccaagaacaaccaagggttcagaaaacgaaaaaggg	gggcaatcctgagccaa	ccattgagtctctgcacctatc	0	0	0	0	0	0	0	0	0	0	0	0	0	0	0	0	0	0	0	0	0	0	0	0	0	0	0	0	0	0	0	0	0	0	0	0	0	0	0	0	0
atcctgttttccgaaaacaaaggttcataaagacagaataaaaaag	gggcaatcctgagccaa	ccattgagtctctgcacctatc	0	0	0	0	0	0	0	0	0	0	0	0	0	0	0	0	0	0	0	0	0	0	0	0	0	0	0	0	0	0	0	0	0	0	0	0	0	0	0	0	0
atcctgttttccgaaaacaaccaagggttcagaaaacgataataaaaaaag	gggcaatcctgagccaa	ccattgagtctctgcacctatc	0	0	0	0	0	0	0	0	0	0	0	0	0	0	0	0	0	0	0	0	0	0	0	0	0	0	0	0	0	0	0	0	0	0	0	0	0	0	0	0	0
atcctgttttccaaaaaccaagaagagttctgaaagggagaaaaaaaaaaaaag	gggcaatcctgagccaa	ccattgagtctctgcacctatc	0	0	0	0	0	0	0	0	0	0	0	0	0	0	0	0	0	0	0	0	0	0	0	0	0	0	0	0	0	0	0	0	0	0	0	0	0	0	0	0	0
ctccttctttccaaaaggaagaaaaagg	gggcaatcctgagccaa	ccattgagtctctgcacctatc	0	0	0	0	0	0	0	0	0	0	0	0	0	0	0	0	0	0	0	0	0	0	0	0	0	0	0	0	0	0	0	0	0	0	0	0	0	0	0	0	0
atcctgtttgccgaaaacaaagaaaagttcagaaagagaaaataaaaaaaaaagg	gggcaatcctgagccaa	ccattgagtctctgcacctatc	0	0	0	0	0	0	0	0	0	0	0	0	0	0	0	0	0	0	0	0	0	0	0	0	0	0	0	0	0	0	0	0	0	0	0	0	0	0	0	0	0
atcctgttttctcaaaacaaaggttcaaaaaacgaaaaaaaaaag	gggcaatcctgagccaa	ccattgagtctctgcacctatc	0	0	0	0	0	0	0	0	0	0	0	0	0	0	0	0	0	0	0	0	0	0	0	0	0	0	0	0	0	0	0	0	0	0	0	0	0	0	0	0	0
atcctatttttcaaaaacaaagaaaaattcagaaagctaaaataaaaaaag	gggcaatcctgagccaa	ccattgagtctctgcacctatc	0	0	0	0	0	0	0	0	0	0	0	0	0	0	0	0	0	0	0	0	0	0	0	0	0	0	0	0	0	0	0	0	0	0	0	0	0	0	0	0	0
atcctgttttccgaaaacaaacaaaaaaag	gggcaatcctgagccaa	ccattgagtctctgcacctatc	0	0	0	0	0	0	0	0	0	0	0	0	0	0	0	0	0	0	0	0	0	0	0	0	0	0	0	0	0	0	0	0	0	0	0	0	0	0	0	0	0
atcctgttttctcaaaacaaacaaaggttcagaaaaaacg	gggcaatcctgagccaa	ccattgagtctctgcacctatc	0	0	0	0	0	0	0	0	0	0	0	0	0	0	0	0	0	0	0	0	0	0	0	0	0	0	0	0	0	0	0	0	0	0	0	0	0	0	0	0	0
atcccgttttatgaaaacaaacaaaggttcagaaagcgataataaaaaaggatagatagg	gggcaatcctgagccaa	ccattgagtctctgcacctatc	0	0	0	0	0	0	0	0	0	0	0	0	0	0	0	0	0	0	0	0	0	0	0	0	0	0	0	0	0	0	0	0	0	0	0	0	0	0	0	0	0
atcctgggttacgcgaacaaaacagagtttagaaagcgg	gggcaatcctgagccaa	ccattgagtctctgcacctatc	0	0	0	0	0	0	0	0	0	0	0	0	0	0	0	0	0	0	0	0	0	0	0	0	0	0	0	0	0	0	0	0	0	0	0	0	0	0	0	0	0
atcctgttttctcaaaacaacggttcagaaaacgaaaaaaaaaagg	gggcaatcctgagccaa	ccattgagtctctgcacctatc	0	0	0	0	0	0	0	0	0	0	0	0	0	0	0	0	0	0	0	0	0	0	0	0	0	0	0	0	0	0	0	0	0	0	0	0	0	0	0	0	0
atcccttttttgaaaaacaagtggttttcaaactagaacccaaaggaaaag	gggcaatcctgagccaa	ccattgagtctctgcacctatc	0	0	0	0	0	0	0	0	0	0	0	0	0	0	0	0	0	0	0	0	0	0	0	0	0	0	0	0	0	0	0	0	0	0	0	0	0	0	0	0	0
ctcctttcattaggaaaaaaaaagaattcagaaaacaaaaaaaaaacaaag	gggcaatcctgagccaa	ccattgagtctctgcacctatc	0	0	0	0	0	0	0	0	0	0	0	0	0	0	0	0	0	0	0	0	0	0	0	0	0	0	0	0	0	0	0	0	0	0	0	0	0	0	0	0	0
atcccttttttgaaaaaaaaaacaagtggttctcaaactagaacccaaaggaaaag	gggcaatcctgagccaa	ccattgagtctctgcacctatc	0	0	0	0	0	0	0	0	0	0	0	0	0	0	0	0	0	0	0	0	0	0	0	0	0	0	0	0	0	0	0	0	0	0	0	0	0	0	0	0	0
atcctgattttcgaaaacaaacaaagattcagacaaagattcagaaagcgaaaataaaaaaag	gggcaatcctgagccaa	ccattgagtctctgcacctatc	0	0	0	0	0	0	0	0	0	0	0	0	0	0	0	0	0	0	0	0	0	0	0	0	0	0	0	0	0	0	0	0	0	0	0	0	0	0	0	0	0
atccttttttccgaaaccaagggttcagaaagtgaaaaaaag	gggcaatcctgagccaa	ccattgagtctctgcacctatc	0	0	0	0	0	0	0	0	0	0	0	0	0	0	0	0	0	0	0	0	0	0	0	0	0	0	0	0	0	0	0	0	0	0	0	0	0	0	0	0	0
ctctttttttcttttcatttttctttttttttttttcatttcaaatgaaaaaaaaagaggttcagaaagaaagaaaaag	gggcaatcctgagccaa	ccattgagtctctgcacctatc	0	0	0	0	0	0	0	0	0	0	0	0	0	0	0	0	0	0	0	0	0	0	0	0	0	0	0	0	0	0	0	0	0	0	0	0	0	0	0	0	0
atcctgtgttcagaaaacaaggttcagaaagcgagaataaaaaaggatagatagg	gggcaatcctgagccaa	ccattgagtctctgcacctatc	0	0	0	0	0	0	0	0	0	0	0	0	0	0	0	0	0	0	0	0	0	0	0	0	0	0	0	0	0	0	0	0	0	0	0	0	0	0	0	0	0
atcctgttttccaaaaaccaagaagagttcagaaagggagaataaaataaaaaaaaaag	gggcaatcctgagccaa	ccattgagtctctgcacctatc	0	0	0	0	0	0	0	0	0	0	0	0	0	0	0	0	0	0	0	0	0	0	0	0	0	0	0	0	0	0	0	0	0	0	0	0	0	0	0	0	0
atcccttttttcaaaaaacaagtggttctcaaactagaacccaaaccaaagcaaaag	gggcaatcctgagccaa	ccattgagtctctgcacctatc	0	0	0	0	0	0	0	0	0	0	0	0	0	0	0	0	0	0	0	0	0	0	0	0	0	0	0	0	0	0	0	0	0	0	0	0	0	0	0	0	0
atcctgttttacgaaaaccaacaaaacaataagggttcataaagcgagaataaaaaaag	gggcaatcctgagccaa	ccattgagtctctgcacctatc	0	0	0	0	0	0	0	0	0	0	0	0	0	0	0	0	0	0	0	0	0	0	0	0	0	0	0	0	0	0	0	0	0	0	0	0	0	0	0	0	0
atcctttttccgtaaacgaagaaaagttcagaaagttataatcaaaaag	gggcaatcctgagccaa	ccattgagtctctgcacctatc	0	0	0	0	0	0	0	0	0	0	0	0	0	0	0	0	0	0	0	0	0	0	0	0	0	0	0	0	0	0	0	0	0	0	0	0	0	0	0	0	0
atccttttttccgtaaatgaagaaaagttcagaaagttataatcaaaaaag	gggcaatcctgagccaa	ccattgagtctctgcacctatc	0	0	0	0	0	0	0	0	0	0	0	0	0	0	0	0	0	0	0	0	0	0	0	0	0	0	0	0	0	0	0	0	0	0	0	0	0	0	0	0	0
atcctgttttacgagaaggttcagaacgcgagaaaaag	gggcaatcctgagccaa	ccattgagtctctgcacctatc	0	0	0	0	0	0	0	0	0	0	0	0	0	0	0	0	0	0	0	0	0	0	0	0	0	0	0	0	0	0	0	0	0	0	0	0	0	0	0	0	0
atccttattttgagaaaacaagggtttataaaactagaataaaaaag	gggcaatcctgagccaa	ccattgagtctctgcacctatc	0	0	0	0	0	0	0	0	0	0	0	0	0	0	0	0	0	0	0	0	0	0	0	0	0	0	0	0	0	0	0	0	0	0	0	0	0	0	0	0	0
atcctgtgttcagcaaacaaggttcagaaagcgagaatcaaaaaaag	gggcaatcctgagccaa	ccattgagtctctgcacctatc	0	0	0	0	0	0	0	0	0	0	0	0	0	0	0	0	0	0	0	0	0	0	0	0	0	0	0	0	0	0	0	0	0	0	0	0	0	0	0	0	0
atcctattttccgaaaacaaaggttcagaaagtaaaaaaagg	gggcaatcctgagccaa	ccattgagtctctgcacctatc	0	0	0	0	0	0	0	0	0	0	0	0	0	0	0	0	0	0	0	0	0	0	0	0	0	0	0	0	0	0	0	0	0	0	0	0	0	0	0	0	0
atcccgttttctcaaaacaaaggttcagaaaacgaaaaaaagg	gggcaatcctgagccaa	ccattgagtctctgcacctatc	0	0	0	0	0	0	0	0	0	0	0	0	0	0	0	0	0	0	0	0	0	0	0	0	0	0	0	0	0	0	0	0	0	0	0	0	0	0	0	0	0
ctcctttcattaggaaaaaaaaagaattcagaaaacaaaaaaaaaaaacaaag	gggcaatcctgagccaa	ccattgagtctctgcacctatc	0	0	0	0	0	0	0	0	0	0	0	0	0	0	0	0	0	0	0	0	0	0	0	0	0	0	0	0	0	0	0	0	0	0	0	0	0	0	0	0	0
atcctgttttctgaaaacaaacaaaggttcataaagacagaataaaaaaaag	gggcaatcctgagccaa	ccattgagtctctgcacctatc	0	0	0	0	0	0	0	0	0	0	0	0	0	0	0	0	0	0	0	0	0	0	0	0	0	0	0	0	0	0	0	0	0	0	0	0	0	0	0	0	0
ataaatcctattttacgaaaaccaacaacaagggtttagaaagcgagaaaaaagg	gggcaatcctgagccaa	ccattgagtctctgcacctatc	0	0	0	0	0	0	0	0	0	0	0	0	0	0	0	0	0	0	0	0	0	0	0	0	0	0	0	0	0	0	0	0	0	0	0	0	0	0	0	0	0
atccggttttctgaaaacaaacaagggttcagaaggcaataataaaaaaggatagatagg	gggcaatcctgagccaa	ccattgagtctcttcacctatc	0	1	0	0	0	0	0	0	0	0	0	0	0	0	0	0	0	0	0	0	0	0	0	0	0	0	0	0	0	0	0	0	1	0	0	0	0	0	0	0	0
atcctattttacgaaaaccaacaacaagggtttagaaagcgagaaaaaaag	gggcaatcctgagccaa	ccattgagtctctgcacctatc	0	0	0	0	0	0	0	0	0	0	0	0	0	0	0	0	0	0	0	0	0	0	0	0	0	0	0	0	0	0	0	0	0	0	0	0	0	0	0	0	0
atcctgttttacgagaacaaacaaaacaagagttcagaaagcgagaaaagggg	gggcaatcctgagccaa	ccattgagtctctgcacctatc	0	0	0	0	0	0	0	0	0	0	0	0	0	0	0	0	0	0	0	0	0	0	0	0	0	0	0	0	0	0	0	0	0	0	0	0	0	0	0	0	0
atcctgtttttcgaaaaccaagaagagttcagaaagggagaataaaaaaaaag	gggcaatcctgagccaa	ccattgagtctctgcacctatc	0	0	0	0	0	0	0	0	0	0	0	0	0	0	0	0	0	0	0	0	0	0	0	0	0	0	0	0	0	0	0	0	0	0	0	0	0	0	0	0	0
atctttattttttgaaaaacaaggttttaaaaaatagaataaaaagg	gggcaatcctgagccaa	ccattgagtctctgcacctatc	0	0	0	0	0	0	0	0	0	0	0	0	0	0	0	0	0	0	0	0	0	0	0	0	0	0	0	0	0	0	0	0	0	0	0	0	0	0	0	0	0
ctctttttttcttttcatttttcttttttttttttcatttcaaatgaaaaaaaaagaggttcagaaagaaagaaaaag	gggcaatcctgagccaa	ccattgagtctctgcacctatc	0	0	0	0	0	0	0	0	0	0	0	0	0	0	0	0	0	0	0	0	0	0	0	0	0	0	0	0	0	0	0	0	0	0	0	0	0	0	0	0	0
atccggtttttcaaaaacaaacaaaggttcgtatcatacagataaaataaaaaag	gggcaatcctgagccaa	ccattgagtctctgcacctatc	0	0	0	0	0	0	0	0	0	0	0	0	0	0	0	0	0	0	0	0	0	0	0	0	0	0	0	0	0	0	0	0	0	0	0	0	0	0	0	0	0
atcacgttttccgaaaacaaacaacggttcagaaagcgaaaatcaaaaag	gggcaatcctgagccaa	ccattgagtctctgcacctatc	0	0	0	0	0	0	0	0	0	0	0	0	0	0	0	0	0	0	0	0	0	0	0	0	0	0	0	0	0	0	0	0	0	0	0	0	0	0	0	0	0
atcctgttttccgaaaacaaacaaaagttcagaaaaaag	gggcaatcctgagccaa	ccattgagtctctgcacctatc	0	0	0	0	0	0	0	0	0	0	0	0	0	0	0	0	0	0	0	0	0	0	0	0	0	0	0	0	0	0	0	0	0	0	0	0	0	0	0	0	0
atcctattattttacgaaaataaacataaacaaaggttcagcaagcgagaataataaaaaaggaaag	gggcaatcctgagccaa	ccattgagtctctgcacctatc	0	0	0	0	0	0	0	0	0	0	0	0	0	0	0	0	0	0	0	0	0	0	0	0	0	0	0	0	0	0	0	0	0	0	0	0	0	0	0	0	0
atccggttttccaaaaacaaacaaaagttcgtatcataaagatagaataaataaag	gggcaatcctgagccaa	ccattgagtctctgcacctatc	0	0	0	0	0	0	0	0	0	0	0	0	0	0	0	0	0	0	0	0	0	0	0	0	0	0	0	0	0	0	0	0	0	0	0	0	0	0	0	0	0
atccttgttttgagaaaaag	gggcaatcctgagccaa	ccattgagtctctgcacctatc	0	0	0	0	0	0	0	0	0	0	0	0	0	0	0	0	0	0	0	0	0	0	0	0	0	0	0	0	0	0	0	0	0	0	0	0	0	0	0	0	0
ctctttttttcttttcatttttctttttttttttcatttcaaatgaaaaaaaaaagaggttcagaaagaaagaaaaag	gggcaatcctgagccaa	ccattgagtctctgctcctatc	0	1	0	0	0	0	0	0	0	0	0	0	0	0	0	0	0	0	0	0	0	0	0	0	0	0	0	0	0	0	0	0	0	0	1	0	0	0	0	0	0
atcctattttccgaaaacaaacaaaagttcagaaaagaaaaaag	gggcaatcctgagccaa	ccattgagtctctgcacctatc	0	0	0	0	0	0	0	0	0	0	0	0	0	0	0	0	0	0	0	0	0	0	0	0	0	0	0	0	0	0	0	0	0	0	0	0	0	0	0	0	0
atcctgttttccgaaaacaaagaaaggttaataaagcgaaaaaaag	gggcaatcctgagccaa	ccattgagtctctgcacctatc	0	0	0	0	0	0	0	0	0	0	0	0	0	0	0	0	0	0	0	0	0	0	0	0	0	0	0	0	0	0	0	0	0	0	0	0	0	0	0	0	0
atcctgttttctgaaaacaaacaaaggttcagaaaaaaag	gggcaatcctgagccaa	ccattgagtctctgcacctatc	0	0	0	0	0	0	0	0	0	0	0	0	0	0	0	0	0	0	0	0	0	0	0	0	0	0	0	0	0	0	0	0	0	0	0	0	0	0	0	0	0
ctcctttaggaaaaaaaaagaagtcagaaaacaagaataaaaaaaacaaag	gggcaatcctgagccaa	ccattgagtctctgcacctatc	0	0	0	0	0	0	0	0	0	0	0	0	0	0	0	0	0	0	0	0	0	0	0	0	0	0	0	0	0	0	0	0	0	0	0	0	0	0	0	0	0
atcctgtgttcagaaaacaaggttcagaaagcgagaatcaaaaaag	gggcaatcctgagccaa	ccattgagtctctgcacctatc	0	0	0	0	0	0	0	0	0	0	0	0	0	0	0	0	0	0	0	0	0	0	0	0	0	0	0	0	0	0	0	0	0	0	0	0	0	0	0	0	0
atcccttttttagaaaaaacaagtggttctcaaactagaacccaaatgaaaag	gggcaatcctgagccaa	ccattgagtctctgcacctatc	0	0	0	0	0	0	0	0	0	0	0	0	0	0	0	0	0	0	0	0	0	0	0	0	0	0	0	0	0	0	0	0	0	0	0	0	0	0	0	0	0
ctcctttattaggaaaaaaaaagaattcagaaaacaaaaaaaaacaaag	gggcaatcctgagccaa	ccattgagtctctgcacctatc	0	0	0	0	0	0	0	0	0	0	0	0	0	0	0	0	0	0	0	0	0	0	0	0	0	0	0	0	0	0	0	0	0	0	0	0	0	0	0	0	0
atcctgtgttcagaaaacaaggttcagaaagcgagaataaaaaaaggatag	gggcaatcctgagccaa	ccattgagtctctgctcctatc	0	1	0	0	0	0	0	0	0	0	0	0	0	0	0	0	0	0	0	0	0	0	0	0	0	0	0	0	0	0	0	0	0	0	1	0	0	0	0	0	0
atcctgttttccgaaaacaaacaaaagttcagaaaaaaaag	gggcaatcctgagccaa	ccattgagtctctgcacctatc	0	0	0	0	0	0	0	0	0	0	0	0	0	0	0	0	0	0	0	0	0	0	0	0	0	0	0	0	0	0	0	0	0	0	0	0	0	0	0	0	0
atcccgttttccgaaaccaaaggttcagaaagtgaaaaggg	gggcaatcctgagccaa	ccattgagtctctgcacctatc	0	0	0	0	0	0	0	0	0	0	0	0	0	0	0	0	0	0	0	0	0	0	0	0	0	0	0	0	0	0	0	0	0	0	0	0	0	0	0	0	0
atcctgtttttcgaaaacaaagaaaagttcagaaagtgataataaaaaaag	gggcaatcctgagccaa	ccattgagtctctgcacctatc	0	0	0	0	0	0	0	0	0	0	0	0	0	0	0	0	0	0	0	0	0	0	0	0	0	0	0	0	0	0	0	0	0	0	0	0	0	0	0	0	0
atcctattttatgagaacaaaaacaaacaagtggtcagaacgggagaaaaag	gggcaatcctgagccaa	ccattgagtctctgcacctatc	0	0	0	0	0	0	0	0	0	0	0	0	0	0	0	0	0	0	0	0	0	0	0	0	0	0	0	0	0	0	0	0	0	0	0	0	0	0	0	0	0
atcctgttttccacaaacaaaggttcagaaaacgaaaacaag	gggcaatcctgagccaa	ccattgagtctctgcacctatc	0	0	0	0	0	0	0	0	0	0	0	0	0	0	0	0	0	0	0	0	0	0	0	0	0	0	0	0	0	0	0	0	0	0	0	0	0	0	0	0	0
atcccgttttccgaaaacaaagaagagttcagaaagcgagaataaaaaaag	gggcaatcctgagccaa	ccattgagtctctgcacctatc	0	0	0	0	0	0	0	0	0	0	0	0	0	0	0	0	0	0	0	0	0	0	0	0	0	0	0	0	0	0	0	0	0	0	0	0	0	0	0	0	0
atcctattttttcaaaaagcaaaaagacaaagaaaggctcagaaagaaaaaaag	gggcaatcctgagccaa	ccattgagtctctgcacctatc	0	0	0	0	0	0	0	0	0	0	0	0	0	0	0	0	0	0	0	0	0	0	0	0	0	0	0	0	0	0	0	0	0	0	0	0	0	0	0	0	0
atccatgttttgagaaaacaagtggttctcaaactagaacccaaaggaaaag	gggcaatcctgagccaa	ccattgagtctctgcacctatc	0	0	0	0	0	0	0	0	0	0	0	0	0	0	0	0	0	0	0	0	0	0	0	0	0	0	0	0	0	0	0	0	0	0	0	0	0	0	0	0	0
atcccgttttatgaaaacaaacagaacaggggttcagaaagtgagaaaggg	gggcaatcctgagccaa	ccattgagtctctgcacctatc	0	0	0	0	0	0	0	0	0	0	0	0	0	0	0	0	0	0	0	0	0	0	0	0	0	0	0	0	0	0	0	0	0	0	0	0	0	0	0	0	0
atcattattttgaaaaaatagaaaaaaatatataatatatatagaatattattattctaaattttttattatattataaaatttttattttatataaaaaaag	gggcaatcctgagccaa	ccattgagtctctgcacctatc	0	0	0	0	0	0	0	0	0	0	0	0	0	0	0	0	0	0	0	0	0	0	0	0	0	0	0	0	0	0	0	0	0	0	0	0	0	0	0	0	0
atcctgttttctcaaaacaaaggttcaaaaaacgaaaaaaag	gggcaatcctgagccaa	ccattgagtctctgcacctatc	0	0	0	0	0	0	0	0	0	0	0	0	0	0	0	0	0	0	0	0	0	0	0	0	0	0	0	0	0	0	0	0	0	0	0	0	0	0	0	0	0
atcctcttttccgaaaacaaacaaaggttgagaaggcgaaaaaggg	gggcaatcctgagccaa	ccattgagtctctgcacctatc	0	0	0	0	0	0	0	0	0	0	0	0	0	0	0	0	0	0	0	0	0	0	0	0	0	0	0	0	0	0	0	0	0	0	0	0	0	0	0	0	0
ctcctttattaggaaaaaaaataagaattcagaaaacaagaataaaaaaaaacaaag	gggcaatcctgagccaa	ccattgagtctctgcacctatc	0	0	0	0	0	0	0	0	0	0	0	0	0	0	0	0	0	0	0	0	0	0	0	0	0	0	0	0	0	0	0	0	0	0	0	0	0	0	0	0	0
atcctgttttcgaaatacaaaggttcagaaaacgaaaaaag	gggcaatcctgagccaa	ccattgagtctctgcacctatc	0	0	0	0	0	0	0	0	0	0	0	0	0	0	0	0	0	0	0	0	0	0	0	0	0	0	0	0	0	0	0	0	0	0	0	0	0	0	0	0	0
atcctgttttctgaaaacaaataaaggttaataaagcgagaataaaaaaag	gggcaatcctgagccaa	ccattgagtctctgcacctatc	0	0	0	0	0	0	0	0	0	0	0	0	0	0	0	0	0	0	0	0	0	0	0	0	0	0	0	0	0	0	0	0	0	0	0	0	0	0	0	0	0
atccttctttctgaaaacaaataaaagttcagaaagtgaaaatcaaaaaag	gggcaatcctgagccaa	ccattgagtctctgcacctatc	0	0	0	0	0	0	0	0	0	0	0	0	0	0	0	0	0	0	0	0	0	0	0	0	0	0	0	0	0	0	0	0	0	0	0	0	0	0	0	0	0
atcctttttccgaaaacaaaaaaaagg	gggcaatcctgagccaa	ccattgagtctctgcacctatc	0	0	0	0	0	0	0	0	0	0	0	0	0	0	0	0	0	0	0	0	0	0	0	0	0	0	0	0	0	0	0	0	0	0	0	0	0	0	0	0	0
gtcctattattttacgaaaatgaacataaacaaaggttcagaaagccaaaaataataaaaaaggaaag	gggcaatcctgagccaa	ccattgagtctctgcacctatc	0	0	0	0	0	0	0	0	0	0	0	0	0	0	0	0	0	0	0	0	0	0	0	0	0	0	0	0	0	0	0	0	0	0	0	0	0	0	0	0	0
atcctgttttatgaaaataaacaagggtttcataaaccgaaaataaaaaag	gggcaatcctgagccaa	ccattgagtctctgcacctatc	0	0	0	0	0	0	0	0	0	0	0	0	0	0	0	0	0	0	0	0	0	0	0	0	0	0	0	0	0	0	0	0	0	0	0	0	0	0	0	0	0
ctcctttattaggaaaaaaaaaagaattcagaaaacaaaaaaaaaacaaag	gggcaatcctgagccaa	ccattgagtctctgcacctatc	0	0	0	0	0	0	0	0	0	0	0	0	0	0	0	0	0	0	0	0	0	0	0	0	0	0	0	0	0	0	0	0	0	0	0	0	0	0	0	0	0
atcctgttttctgaaaacaaaggtttcgaaaaagaaaaaag	gggcaatcctgagccaa	ccattgagtctctgcacctatc	0	0	0	0	0	0	0	0	0	0	0	0	0	0	0	0	0	0	0	0	0	0	0	0	0	0	0	0	0	0	0	0	0	0	0	0	0	0	0	0	0
atcctattattttaggaaaataaacaaaggttcagcaagcgagaatactaaaaaagg	gggcaatcctgagccaa	ccattgagtctctgcacctatc	0	0	0	0	0	0	0	0	0	0	0	0	0	0	0	0	0	0	0	0	0	0	0	0	0	0	0	0	0	0	0	0	0	0	0	0	0	0	0	0	0
atcctcttttccgaaaacaaacaaaggttcagaaaacgaaaaaaag	gggcaatcctgagccaa	ccattgagtctctgcacctatc	0	0	0	0	0	0	0	0	0	0	0	0	0	0	0	0	0	0	0	0	0	0	0	0	0	0	0	0	0	0	0	0	0	0	0	0	0	0	0	0	0
atccttaagatttttaaaactagaaaaaagg	gggcaatcctgagccaa	ccattgagtctctgcacctatc	0	0	0	0	0	0	0	0	0	0	0	0	0	0	0	0	0	0	0	0	0	0	0	0	0	0	0	0	0	0	0	0	0	0	0	0	0	0	0	0	0
atcctattttacgaaaacaaataagggttcagaagaaagcaagaataaaaaaag	gggcaatcctgagccaa	ccattgagtctctgcacctatc	0	0	0	0	0	0	0	0	0	0	0	0	0	0	0	0	0	0	0	0	0	0	0	0	0	0	0	0	0	0	0	0	0	0	0	0	0	0	0	0	0
atcccgttttccgaaaacaacagaaaactatatataataaaaaaag	gggcaatcctgagccaa	ccattgagtctctgcacctatc	0	0	0	0	0	0	0	0	0	0	0	0	0	0	0	0	0	0	0	0	0	0	0	0	0	0	0	0	0	0	0	0	0	0	0	0	0	0	0	0	0
atcctgattttcgaaaacaaacaaagattcagaaagcgataataaaaaaggatagatagg	gggcaatcctgagccaa	ccattgagtctctgcacctatc	0	0	0	0	0	0	0	0	0	0	0	0	0	0	0	0	0	0	0	0	0	0	0	0	0	0	0	0	0	0	0	0	0	0	0	0	0	0	0	0	0
atcccttttttgaaaaaacaagcggttctcaaactagaaccaaaaggaaaag	gggcaatcctgagccaa	ccattgagtctctgcacctatc	0	0	0	0	0	0	0	0	0	0	0	0	0	0	0	0	0	0	0	0	0	0	0	0	0	0	0	0	0	0	0	0	0	0	0	0	0	0	0	0	0
atccgtgttttgagaggggggttctcgaactagaatacaaaggaaaag	gggcaatcctgagccaa	ccattgagtctctgcacctatc	0	0	0	0	0	0	0	0	0	0	0	0	0	0	0	0	0	0	0	0	0	0	0	0	0	0	0	0	0	0	0	0	0	0	0	0	0	0	0	0	0
ctccttttattagtattaggaaaaaataagaattcagaaaacaagaataaaaaaaaaaaacaaag	gggcaatcctgagccaa	ccattgagtctctgcacctatc	0	0	0	0	0	0	0	0	0	0	0	0	0	0	0	0	0	0	0	0	0	0	0	0	0	0	0	0	0	0	0	0	0	0	0	0	0	0	0	0	0
atcctgttttgcgcaaaaaccaaagaaaagtttagaaagcaagaataaataaaaag	gggcaatcctgagccaa	ccattgagtctctgcacctatc	0	0	0	0	0	0	0	0	0	0	0	0	0	0	0	0	0	0	0	0	0	0	0	0	0	0	0	0	0	0	0	0	0	0	0	0	0	0	0	0	0
atcctgattttcgaaaacaaacaaagattcagaaagcgaaaataaaaaaggatagatagg	gggcaatcctgagccaa	ccattgagtctctgcacctatc	0	0	0	0	0	0	0	0	0	0	0	0	0	0	0	0	0	0	0	0	0	0	0	0	0	0	0	0	0	0	0	0	0	0	0	0	0	0	0	0	0
atcctttttccgaaaacaaaaagggg	gggcaatcctgagccaa	ccattgagtctctgcacctatc	0	0	0	0	0	0	0	0	0	0	0	0	0	0	0	0	0	0	0	0	0	0	0	0	0	0	0	0	0	0	0	0	0	0	0	0	0	0	0	0	0
atccttagttttataaaacaaaggtttatcaaactagaataaaaaag	gggcaatcctgagccaa	ccattgagtctctgcacctatc	0	0	0	0	0	0	0	0	0	0	0	0	0	0	0	0	0	0	0	0	0	0	0	0	0	0	0	0	0	0	0	0	0	0	0	0	0	0	0	0	0
ctccttttttcaaaagaaaaaaaaaataacggttcagaaagcaagaataaaaaaag	gggcaatcctgagccaa	ccattgagtctctgcacctatc	0	0	0	0	0	0	0	0	0	0	0	0	0	0	0	0	0	0	0	0	0	0	0	0	0	0	0	0	0	0	0	0	0	0	0	0	0	0	0	0	0
atccggttttctgaaaataagcaaaagttcagaaagacagaataaaaaaaag	gggcaatcctgagccaa	ccattgagtctctgcacctatc	0	0	0	0	0	0	0	0	0	0	0	0	0	0	0	0	0	0	0	0	0	0	0	0	0	0	0	0	0	0	0	0	0	0	0	0	0	0	0	0	0
atccttgttttgaaaaaaacaaaggtttattttatatataaatatataaaaaaag	gggcaatcctgagccaa	ccattgagtctctgcacctatc	0	0	0	0	0	0	0	0	0	0	0	0	0	0	0	0	0	0	0	0	0	0	0	0	0	0	0	0	0	0	0	0	0	0	0	0	0	0	0	0	0
atccttaaacgaagaaaagttcagaaagttataatcaaaaaaag	gggcaatcctgagccaa	ccattgagtctctgcacctatc	0	0	0	0	0	0	0	0	0	0	0	0	0	0	0	0	0	0	0	0	0	0	0	0	0	0	0	0	0	0	0	0	0	0	0	0	0	0	0	0	0
atctttatgtttagaaaaacaagggttttaatttaaaaactagaagaaaaagg	gggcaatcctgagccaa	ccattgagtctctgcacctatc	0	0	0	0	0	0	0	0	0	0	0	0	0	0	0	0	0	0	0	0	0	0	0	0	0	0	0	0	0	0	0	0	0	0	0	0	0	0	0	0	0
atcccttttttgaaaaaaaacaagcggttttcaaactagaacccaaaagaaaag	gggcaatcctgagccaa	ccattgagtctctgcacctatc	0	0	0	0	0	0	0	0	0	0	0	0	0	0	0	0	0	0	0	0	0	0	0	0	0	0	0	0	0	0	0	0	0	0	0	0	0	0	0	0	0
atcctgttttccgaaagcaaagaaaagtaaagaaagcgagaagaaaaaag	gggcaatcctgagccaa	ccattgagtctctgcacctatc	0	0	0	0	0	0	0	0	0	0	0	0	0	0	0	0	0	0	0	0	0	0	0	0	0	0	0	0	0	0	0	0	0	0	0	0	0	0	0	0	0
atcctgttttccaaaaaccaagaagagttctgaaagggagaaaaaaaaaaaaaag	gggcaatcctgagccaa	ccattgagtctctgcacctatc	0	0	0	0	0	0	0	0	0	0	0	0	0	0	0	0	0	0	0	0	0	0	0	0	0	0	0	0	0	0	0	0	0	0	0	0	0	0	0	0	0
ctccggttttctgaagacaaacaaggattcagaaggcgataataaaaacg	gggcactcctgagccaa	ccattgagtctctgcacctatc	1	0	0	0	0	0	0	1	0	0	0	0	0	0	0	0	0	0	0	0	0	0	0	0	0	0	0	0	0	0	0	0	0	0	0	0	0	0	0	0	0
atcctgtttttcgaaaaccaagaagagttcagaaagggagaataaaaaaaaaag	gggcaatcctgagccaa	ccattgagtctctgcacctatc	0	0	0	0	0	0	0	0	0	0	0	0	0	0	0	0	0	0	0	0	0	0	0	0	0	0	0	0	0	0	0	0	0	0	0	0	0	0	0	0	0
atccctgttttaaaaaaacaagcggttttcaaactagaacccaaaggaaaag	gggcaatcctgagccaa	ccattgagtctctgcacctatc	0	0	0	0	0	0	0	0	0	0	0	0	0	0	0	0	0	0	0	0	0	0	0	0	0	0	0	0	0	0	0	0	0	0	0	0	0	0	0	0	0
atcctgattttcgaaaacaaacaaaggttcagaaagcgataataaaaaaggatagatagg	gggcaatcctgagccaa	ccattgagtctctgcacctatc	0	0	0	0	0	0	0	0	0	0	0	0	0	0	0	0	0	0	0	0	0	0	0	0	0	0	0	0	0	0	0	0	0	0	0	0	0	0	0	0	0
atcctgttttccgaaaaccaagaagagttcagaaagggagaataaaataaaaaaaaag	gggcaatcctgagccaa	ccattgagtctctgcacctatc	0	0	0	0	0	0	0	0	0	0	0	0	0	0	0	0	0	0	0	0	0	0	0	0	0	0	0	0	0	0	0	0	0	0	0	0	0	0	0	0	0
atcctgttttccaaaaaccaagaagagttctgaaagtgaaagggagaataaaaaaaaag	gggcaatcctgagccaa	ccattgagtctctgcacctatc	0	0	0	0	0	0	0	0	0	0	0	0	0	0	0	0	0	0	0	0	0	0	0	0	0	0	0	0	0	0	0	0	0	0	0	0	0	0	0	0	0
atcctgttttacgagaatgctcaaaaagcaatag	gggcaatcctgagccaa	ccattgagtctctgcacctatc	0	0	0	0	0	0	0	0	0	0	0	0	0	0	0	0	0	0	0	0	0	0	0	0	0	0	0	0	0	0	0	0	0	0	0	0	0	0	0	0	0
atcctattttccgaaaacaaacaaaagttcagaaaaaag	gggcaatcctgagccaa	ccattgagtctctgcacctatc	0	0	0	0	0	0	0	0	0	0	0	0	0	0	0	0	0	0	0	0	0	0	0	0	0	0	0	0	0	0	0	0	0	0	0	0	0	0	0	0	0
ctccttatattaggaaaaaaaagaattcagaaaacaaaaaaaaacaaag	gggcaatcctgagccaa	ccattgagtctctgcacctatc	0	0	0	0	0	0	0	0	0	0	0	0	0	0	0	0	0	0	0	0	0	0	0	0	0	0	0	0	0	0	0	0	0	0	0	0	0	0	0	0	0
ctcctgctttccaaaagcgagaaaaaaag	gggcaatcctgagccaa	ccattgagtctctgcacctatc	0	0	0	0	0	0	0	0	0	0	0	0	0	0	0	0	0	0	0	0	0	0	0	0	0	0	0	0	0	0	0	0	0	0	0	0	0	0	0	0	0
atccccttttttgaaaaaacaagtggttctcaaattagaaaccaaaggaaaag	gggcaatcctgagccaa	ccattgagtctctgcacctatc	0	0	0	0	0	0	0	0	0	0	0	0	0	0	0	0	0	0	0	0	0	0	0	0	0	0	0	0	0	0	0	0	0	0	0	0	0	0	0	0	0
atcgcgttttccgaaaacaaacaaaggttcagaaagcgaaaataaaaaag	gggcaatcctgagccaa	ccattgagtctctgcacctatc	0	0	0	0	0	0	0	0	0	0	0	0	0	0	0	0	0	0	0	0	0	0	0	0	0	0	0	0	0	0	0	0	0	0	0	0	0	0	0	0	0
atcctgttttccgaaaaccaagaagagttcagaaaggaagaataaaaaag	gggcaatcctgagccaa	ccattgagtctctgcacctatc	0	0	0	0	0	0	0	0	0	0	0	0	0	0	0	0	0	0	0	0	0	0	0	0	0	0	0	0	0	0	0	0	0	0	0	0	0	0	0	0	0
atcccgttttccgaaaacgaccaagggttcagaaaacgataataaaaag	gggcaatcctgagccaa	ccattgagtctctgcacctatc	0	0	0	0	0	0	0	0	0	0	0	0	0	0	0	0	0	0	0	0	0	0	0	0	0	0	0	0	0	0	0	0	0	0	0	0	0	0	0	0	0
atccttgttttgagaaaaaag	gggcaatcctgagccaa	ccattgagtctctgcacctatc	0	0	0	0	0	0	0	0	0	0	0	0	0	0	0	0	0	0	0	0	0	0	0	0	0	0	0	0	0	0	0	0	0	0	0	0	0	0	0	0	0
atcctattttccaaaataagttccgaaagctcgaataaaaaaag	gggcaatcctgagccaa	ccattgagtctctgcacctatc	0	0	0	0	0	0	0	0	0	0	0	0	0	0	0	0	0	0	0	0	0	0	0	0	0	0	0	0	0	0	0	0	0	0	0	0	0	0	0	0	0
ctcctgctttcagaaagggagaatcaaaaaaaaag	gggcaatcctgagccaa	ccattgagtctctgcacctatc	0	0	0	0	0	0	0	0	0	0	0	0	0	0	0	0	0	0	0	0	0	0	0	0	0	0	0	0	0	0	0	0	0	0	0	0	0	0	0	0	0
atccttgtttttttttttaagaaacaaag	gggcaatcctgagccaa	ccattgagcctctgcacctatc	0	1	0	0	0	0	0	0	0	0	0	0	0	0	0	0	0	0	0	0	0	0	0	0	0	0	0	1	0	0	0	0	0	0	0	0	0	0	0	0	0
ctccttttttcaaacgaaaaaaataataataagagttaagaaagcaagaataaaaag	gggcaatcctgagccaa	ccattgagtctctgcacctatc	0	0	0	0	0	0	0	0	0	0	0	0	0	0	0	0	0	0	0	0	0	0	0	0	0	0	0	0	0	0	0	0	0	0	0	0	0	0	0	0	0
ctcctttttttttcaaaagaaaaaaataag	gggcaatcctgagccaa	ccattgagtctctgcacctatc	0	0	0	0	0	0	0	0	0	0	0	0	0	0	0	0	0	0	0	0	0	0	0	0	0	0	0	0	0	0	0	0	0	0	0	0	0	0	0	0	0
atcccgttttatgaaaacaaacagaacaggggttcataaagtgagaaaggg	gggcaatcctgagccaa	ccattgagtctctgcacctatc	0	0	0	0	0	0	0	0	0	0	0	0	0	0	0	0	0	0	0	0	0	0	0	0	0	0	0	0	0	0	0	0	0	0	0	0	0	0	0	0	0
ctctttttttcttttcatttttctttttttttttcatttcaaatgaaaaaaaaagaggttcagaaagaaagaaaaag	gggcaatcctgagccaa	ccattgagtctctgcacctatc	0	0	0	0	0	0	0	0	0	0	0	0	0	0	0	0	0	0	0	0	0	0	0	0	0	0	0	0	0	0	0	0	0	0	0	0	0	0	0	0	0
ctccttatattaggaaaaaaaaagaattcagaaaacaaaaaaaacaaag	gggcaatcctgagccaa	ccattgagtctctgcacctatc	0	0	0	0	0	0	0	0	0	0	0	0	0	0	0	0	0	0	0	0	0	0	0	0	0	0	0	0	0	0	0	0	0	0	0	0	0	0	0	0	0
atcctgttttccgaaaccaaaggttcagaaagtgaaaaaag	gggcaatcctgagccaa	ccattgagtctctgcacctatc	0	0	0	0	0	0	0	0	0	0	0	0	0	0	0	0	0	0	0	0	0	0	0	0	0	0	0	0	0	0	0	0	0	0	0	0	0	0	0	0	0
atcctattttccgaaaacaaaaaaaaggggttcataaagtgaaaaaggg	gggcaatcctgagccaa	ccattgagtctctgcacctatc	0	0	0	0	0	0	0	0	0	0	0	0	0	0	0	0	0	0	0	0	0	0	0	0	0	0	0	0	0	0	0	0	0	0	0	0	0	0	0	0	0
atccttttttctcaaaacaaaggttcagaaaacgaaaaaaaaaag	gggcaatcctgagccaa	ccattgagtctctgcacctatc	0	0	0	0	0	0	0	0	0	0	0	0	0	0	0	0	0	0	0	0	0	0	0	0	0	0	0	0	0	0	0	0	0	0	0	0	0	0	0	0	0
atcctattattttacgaaaataaacaaaggttcagcaagcaagaataataaaaaaag	gggcaatcctgagccaa	ccattgagtctctgcacctatc	0	0	0	0	0	0	0	0	0	0	0	0	0	0	0	0	0	0	0	0	0	0	0	0	0	0	0	0	0	0	0	0	0	0	0	0	0	0	0	0	0
atcctgttttctcaaaacaaaggtttaaaaaacgaaacaaag	gggcaatcctgagccaa	ccattgagtctctgcacctatc	0	0	0	0	0	0	0	0	0	0	0	0	0	0	0	0	0	0	0	0	0	0	0	0	0	0	0	0	0	0	0	0	0	0	0	0	0	0	0	0	0
atcccttttttgaaaaaaataagtggttgtcaaactagaacccaaaggaaaag	gggcaatcctgagccaa	ccattgagtctctgcacctatc	0	0	0	0	0	0	0	0	0	0	0	0	0	0	0	0	0	0	0	0	0	0	0	0	0	0	0	0	0	0	0	0	0	0	0	0	0	0	0	0	0
atccttttttccgtaaacgaagaaaagttcagaaagttataatcaaaaaaag	gggcaatcctgagccaa	ccattgagtctctgcacctatc	0	0	0	0	0	0	0	0	0	0	0	0	0	0	0	0	0	0	0	0	0	0	0	0	0	0	0	0	0	0	0	0	0	0	0	0	0	0	0	0	0
ctcctttcattaggaaaaaaaaagaattcagaaaacaaaaaaaacaaag	gggcaatcctgagccaa	ccattgagtctctgcacctatc	0	0	0	0	0	0	0	0	0	0	0	0	0	0	0	0	0	0	0	0	0	0	0	0	0	0	0	0	0	0	0	0	0	0	0	0	0	0	0	0	0
atcccttttttgaaaaaacaagtggttctcaaactagaacccaagccaaaggaaaag	gggcaatcctgagccaa	ccattgagtctctgcacctatc	0	0	0	0	0	0	0	0	0	0	0	0	0	0	0	0	0	0	0	0	0	0	0	0	0	0	0	0	0	0	0	0	0	0	0	0	0	0	0	0	0
atcctgctttccaaaaacaaagaaaagttcagaaagcgagaatcaaaaaag	gggcaatcctgagccaa	ccattgagtctctgcacctatc	0	0	0	0	0	0	0	0	0	0	0	0	0	0	0	0	0	0	0	0	0	0	0	0	0	0	0	0	0	0	0	0	0	0	0	0	0	0	0	0	0
atccgtgttttgagaaaacaaggggttctcgaactagaatacaaaggaaaag	gggcaatcctgagccaa	ccattgagtctctgcacctatc	0	0	0	0	0	0	0	0	0	0	0	0	0	0	0	0	0	0	0	0	0	0	0	0	0	0	0	0	0	0	0	0	0	0	0	0	0	0	0	0	0
atcctgtttgccgaaaacaaagaaaagttcagaaagagaaaataaaaaaaaaaagg	gggcaatcctgagccaa	ccattgagtctctgcacctatc	0	0	0	0	0	0	0	0	0	0	0	0	0	0	0	0	0	0	0	0	0	0	0	0	0	0	0	0	0	0	0	0	0	0	0	0	0	0	0	0	0
atctttattttgagaaaataagagtttataaaactagaataaaaaaag	gggcaatcctgagccaa	ccattgagtctctgcacctatc	0	0	0	0	0	0	0	0	0	0	0	0	0	0	0	0	0	0	0	0	0	0	0	0	0	0	0	0	0	0	0	0	0	0	0	0	0	0	0	0	0
atcctatttttcgaaaacaaacaaaggttcataaagacagaatcagaatacaaaag	gggcaatcctgagccaa	ccattgagtctctgcacctatc	0	0	0	0	0	0	0	0	0	0	0	0	0	0	0	0	0	0	0	0	0	0	0	0	0	0	0	0	0	0	0	0	0	0	0	0	0	0	0	0	0
atcctgttttctcaaaacaaaggttcaaaaaacgaaaaaaaaag	gggcaatcctgagccaa	ccattgagtctctgcacctatc	0	0	0	0	0	0	0	0	0	0	0	0	0	0	0	0	0	0	0	0	0	0	0	0	0	0	0	0	0	0	0	0	0	0	0	0	0	0	0	0	0
atccagttttcgcaagacaaaggttcagaaaacgaaaaaag	gggcaatcctgagccaa	ccattgagtctctgcacctatc	0	0	0	0	0	0	0	0	0	0	0	0	0	0	0	0	0	0	0	0	0	0	0	0	0	0	0	0	0	0	0	0	0	0	0	0	0	0	0	0	0
ctccttatattaggaaaaaaaagaattcagaaaacaaaaaaaaaacaaag	gggcaatcctgagccaa	ccattgagtctctgcacctatc	0	0	0	0	0	0	0	0	0	0	0	0	0	0	0	0	0	0	0	0	0	0	0	0	0	0	0	0	0	0	0	0	0	0	0	0	0	0	0	0	0
ctctttttttcttttcatttttcttttttttttttttcatttcaaatgaaaaaaaaagaggttcagaaagaaagaaaaag	gggcaatcctgagccaa	ccattgagtctctgcacctatc	0	0	0	0	0	0	0	0	0	0	0	0	0	0	0	0	0	0	0	0	0	0	0	0	0	0	0	0	0	0	0	0	0	0	0	0	0	0	0	0	0
atcctgttttctcaaaacaacggttcagaaaacgaaaaaaaaagg	gggcaatcctgagccaa	ccattgagtctctgcacctatc	0	0	0	0	0	0	0	0	0	0	0	0	0	0	0	0	0	0	0	0	0	0	0	0	0	0	0	0	0	0	0	0	0	0	0	0	0	0	0	0	0
atcattattttgaaaaaatataaaaaaatatataatatatatagaatattattattctaaattttatattatattatataaattttttttttatataaaaaaag	gggcaatcctgagccaa	ccattgagtctctgcacctatc	0	0	0	0	0	0	0	0	0	0	0	0	0	0	0	0	0	0	0	0	0	0	0	0	0	0	0	0	0	0	0	0	0	0	0	0	0	0	0	0	0
atctcttttttgaaaaaacatgtggttttcaaactagaacccaaaggaaaag	gggcaatcctgagccaa	ccattgagtctctgcacctatc	0	0	0	0	0	0	0	0	0	0	0	0	0	0	0	0	0	0	0	0	0	0	0	0	0	0	0	0	0	0	0	0	0	0	0	0	0	0	0	0	0
atcattattttgaaaaaatataaaaaaatatataatatatatagaatattattattctaaattttttattatattataaaattttttttttatataaaaaaag	gggcaatcctgagccaa	ccattgagtctctgcacctatc	0	0	0	0	0	0	0	0	0	0	0	0	0	0	0	0	0	0	0	0	0	0	0	0	0	0	0	0	0	0	0	0	0	0	0	0	0	0	0	0	0
ctccttttttcaaacgaaaaaaaaaaataataagagttaagaaagcaaggcaagaataaaaag	gggcaatcctgagccaa	ccattgagtctctgcacctatc	0	0	0	0	0	0	0	0	0	0	0	0	0	0	0	0	0	0	0	0	0	0	0	0	0	0	0	0	0	0	0	0	0	0	0	0	0	0	0	0	0
atcaaatcctattttccaaaaacaaaaaacaaaggttcagaaagggaaaaaggg	gggcaatcctgagccaa	ccattgagtctctgcacctatc	0	0	0	0	0	0	0	0	0	0	0	0	0	0	0	0	0	0	0	0	0	0	0	0	0	0	0	0	0	0	0	0	0	0	0	0	0	0	0	0	0
atcctgtttttggaaaacaaaaaaaacaacaaaggaaagacagaatcagaatcaaaaag	gggcaatcctgagccaa	ccattgagtctctgcacctatc	0	0	0	0	0	0	0	0	0	0	0	0	0	0	0	0	0	0	0	0	0	0	0	0	0	0	0	0	0	0	0	0	0	0	0	0	0	0	0	0	0
atcctttttttgaaaaaactagtgcaaactagaacccaaaggaaaag	gggcaatcctgagccaa	ccattgagtctctgcacctatc	0	0	0	0	0	0	0	0	0	0	0	0	0	0	0	0	0	0	0	0	0	0	0	0	0	0	0	0	0	0	0	0	0	0	0	0	0	0	0	0	0
atcccgttttccgaaaacaaagaaaagttaagaaagcgagaataaaaaaag	gggcaatcctgagccaa	ccattgagtctctgcacctatc	0	0	0	0	0	0	0	0	0	0	0	0	0	0	0	0	0	0	0	0	0	0	0	0	0	0	0	0	0	0	0	0	0	0	0	0	0	0	0	0	0
ctccttttttcaaacgaaaaaaaaaaaataataagagttaagaaagcaaggcaagaataaaaag	gggcaatcctgagccaa	ccattgagtctctgcacctatc	0	0	0	0	0	0	0	0	0	0	0	0	0	0	0	0	0	0	0	0	0	0	0	0	0	0	0	0	0	0	0	0	0	0	0	0	0	0	0	0	0
atctttatgtttagaaaaacaagggttttcatttaaaaactagaagaaaaagg	gggcaatcctgagccaa	ccattgagtctctgcacctatc	0	0	0	0	0	0	0	0	0	0	0	0	0	0	0	0	0	0	0	0	0	0	0	0	0	0	0	0	0	0	0	0	0	0	0	0	0	0	0	0	0
ctccttttattagtattaggaaaaaataagaattcagaaaacaagaataaaaaaaaacaaag	gggcaatcctgagccaa	ccattgagtctctgcacctatc	0	0	0	0	0	0	0	0	0	0	0	0	0	0	0	0	0	0	0	0	0	0	0	0	0	0	0	0	0	0	0	0	0	0	0	0	0	0	0	0	0
ctcctttattaggaaaaaaaagaattcagaaaacaaaaaaaaaacaaag	gggcaatcctgagccaa	ccattgagtctctgcacctatc	0	0	0	0	0	0	0	0	0	0	0	0	0	0	0	0	0	0	0	0	0	0	0	0	0	0	0	0	0	0	0	0	0	0	0	0	0	0	0	0	0
ctcctttcattaggaaaaaaaaagaattcagaaaacaaaaaaaaacaaag	gggcaatcctgagccaa	ccattgagtctctgcacctatc	0	0	0	0	0	0	0	0	0	0	0	0	0	0	0	0	0	0	0	0	0	0	0	0	0	0	0	0	0	0	0	0	0	0	0	0	0	0	0	0	0
atcattattttgaaaaaatataaaaaaatatataatatatatagaatattattattctaaattttatattatattatataaatttttttttttatataaaaaaag	gggcaatcctgagccaa	ccattgagtctctgcacctatc	0	0	0	0	0	0	0	0	0	0	0	0	0	0	0	0	0	0	0	0	0	0	0	0	0	0	0	0	0	0	0	0	0	0	0	0	0	0	0	0	0
atcctattttctcaaagcaaaggttcaaaaaacgacaaaaaaacaaag	gggcaatcctgagccaa	ccattgagtctctgcacctatc	0	0	0	0	0	0	0	0	0	0	0	0	0	0	0	0	0	0	0	0	0	0	0	0	0	0	0	0	0	0	0	0	0	0	0	0	0	0	0	0	0
atcctttttccgaaaacaaaaaaaaag	gggcaatcctgagccaa	ccattgagtctctgcacctatc	0	0	0	0	0	0	0	0	0	0	0	0	0	0	0	0	0	0	0	0	0	0	0	0	0	0	0	0	0	0	0	0	0	0	0	0	0	0	0	0	0
atcctgctttacacgaacaaaaaagggtttagaaagcgagaaaaaaaaaggg	gggcaatcctgagccaa	ccattgagtctctgcacctatc	0	0	0	0	0	0	0	0	0	0	0	0	0	0	0	0	0	0	0	0	0	0	0	0	0	0	0	0	0	0	0	0	0	0	0	0	0	0	0	0	0
atcctattattttacgaaaataaacataaacaaaggttcaacaagcgagaataaaataaaataataaaaaaag	gggcaatcctgagccaa	ccattgagtctctgcacctatc	0	0	0	0	0	0	0	0	0	0	0	0	0	0	0	0	0	0	0	0	0	0	0	0	0	0	0	0	0	0	0	0	0	0	0	0	0	0	0	0	0
atcctgttttccgaaaacaaagaagagttcagaaagcgagaaaaatcaaag	gggcaatcctgagccaa	ccattgagtctctgcacctatc	0	0	0	0	0	0	0	0	0	0	0	0	0	0	0	0	0	0	0	0	0	0	0	0	0	0	0	0	0	0	0	0	0	0	0	0	0	0	0	0	0
atcctgttttgcggaaaaaccaaagaaaagttcagaagaataaataaaaag	gggcaatcctgagccaa	ccattgagtctctgcacctatc	0	0	0	0	0	0	0	0	0	0	0	0	0	0	0	0	0	0	0	0	0	0	0	0	0	0	0	0	0	0	0	0	0	0	0	0	0	0	0	0	0
ataaatcctattttacgaaaaccaacaacaagggtttagaaatcgagaaaaaaag	gggcaatcctgagccaa	ccattgagtctctgcacctatc	0	0	0	0	0	0	0	0	0	0	0	0	0	0	0	0	0	0	0	0	0	0	0	0	0	0	0	0	0	0	0	0	0	0	0	0	0	0	0	0	0
atcctattttttttttatacgaagaccaacaacaagggtttagaaagcgagaataaaaaaag	gggcaatcctgagccaa	ccattgagtctctgcacctatc	0	0	0	0	0	0	0	0	0	0	0	0	0	0	0	0	0	0	0	0	0	0	0	0	0	0	0	0	0	0	0	0	0	0	0	0	0	0	0	0	0
atcctgttttacgaaagcaaacaagggtttagaaagtaaagcaaaaaaggg	gggcaatcctgagccaa	ccattgagtctctgcacctatc	0	0	0	0	0	0	0	0	0	0	0	0	0	0	0	0	0	0	0	0	0	0	0	0	0	0	0	0	0	0	0	0	0	0	0	0	0	0	0	0	0
atcctatttttttacgaaaataaaccgaaaataaacaaaggttcagcaagcgagaataataaaaaaaagg	gggcaatcctgagccaa	ccattgagtctctgcacctatc	0	0	0	0	0	0	0	0	0	0	0	0	0	0	0	0	0	0	0	0	0	0	0	0	0	0	0	0	0	0	0	0	0	0	0	0	0	0	0	0	0
atcctgttttctgaaaacaaacaaaggttcagaaagcgataataaaaaaggacagatag	gggcaatcctgagccaa	ccattgagtctctgcacctatc	0	0	0	0	0	0	0	0	0	0	0	0	0	0	0	0	0	0	0	0	0	0	0	0	0	0	0	0	0	0	0	0	0	0	0	0	0	0	0	0	0
ctcctttttattagtattaggaaaaaaataagaattcataaaagaaaacaagaataaaaaaaaaaaacaaag	gggcaatcctgagccaa	ccattgagtctctgcacctatc	0	0	0	0	0	0	0	0	0	0	0	0	0	0	0	0	0	0	0	0	0	0	0	0	0	0	0	0	0	0	0	0	0	0	0	0	0	0	0	0	0
atcccgttttctgaaaacaaacgaaggttcggaaagcgataataaaaaaggatagatagg	gggcaatcctgagccaa	ccattgagtctctgcacctatc	0	0	0	0	0	0	0	0	0	0	0	0	0	0	0	0	0	0	0	0	0	0	0	0	0	0	0	0	0	0	0	0	0	0	0	0	0	0	0	0	0
ctcctttattaggaaaaaaaagaattcagaaaacaaaaaaaaaaacaaag	gggcaatcctgagccaa	ccattgagtctctgcacctatc	0	0	0	0	0	0	0	0	0	0	0	0	0	0	0	0	0	0	0	0	0	0	0	0	0	0	0	0	0	0	0	0	0	0	0	0	0	0	0	0	0
atcctgttttctgaaagcaaaagttcagaaagtaaaattaaaagggg	gggcaatcctgagccaa	ccattgagtctctgcacctatc	0	0	0	0	0	0	0	0	0	0	0	0	0	0	0	0	0	0	0	0	0	0	0	0	0	0	0	0	0	0	0	0	0	0	0	0	0	0	0	0	0
atcctcttttccgaaaacaaacaaaggttcagaaagcgataataaaaaaggatagatagg	gggcaatcctgagccaa	ccattgagtctctgcacctatc	0	0	0	0	0	0	0	0	0	0	0	0	0	0	0	0	0	0	0	0	0	0	0	0	0	0	0	0	0	0	0	0	0	0	0	0	0	0	0	0	0
atcctattttcaggttcagaaaacgaaaacaag	gggcaatcctgagccaa	ccattgagtctctgcacctatc	0	0	0	0	0	0	0	0	0	0	0	0	0	0	0	0	0	0	0	0	0	0	0	0	0	0	0	0	0	0	0	0	0	0	0	0	0	0	0	0	0
atcccttttttgaaaaaaactggtagttctcaaactataacccaaaggaaaat	gggcaatcctgagccaa	ccattgagtctctgcacctatc	0	0	0	0	0	0	0	0	0	0	0	0	0	0	0	0	0	0	0	0	0	0	0	0	0	0	0	0	0	0	0	0	0	0	0	0	0	0	0	0	0
atcctgctttacgtgaacaaaaaaggatttaaaaaaaaaaaagg	gggcaatcctgagccaa	ccattgagtctctgcacctatc	0	0	0	0	0	0	0	0	0	0	0	0	0	0	0	0	0	0	0	0	0	0	0	0	0	0	0	0	0	0	0	0	0	0	0	0	0	0	0	0	0
atcctattttccgaaaacaaaaaaaaagttcagaaacctagaataaaaaaag	gggcaatcctgagccaa	ccattgagtctctgcacctatc	0	0	0	0	0	0	0	0	0	0	0	0	0	0	0	0	0	0	0	0	0	0	0	0	0	0	0	0	0	0	0	0	0	0	0	0	0	0	0	0	0
atcttattttatgaaaaccaacaaaaaacaaaacaacaaagattcataaagcaagaatcaaaaaag	gggcaatcctgagccaa	ccattgagtctctgcacctatc	0	0	0	0	0	0	0	0	0	0	0	0	0	0	0	0	0	0	0	0	0	0	0	0	0	0	0	0	0	0	0	0	0	0	0	0	0	0	0	0	0
atcctattttccaaaaaaaagctcagaaagctcgaacaaaaaag	gggcaatcctgagccaa	ccattgagtctctgcacctatc	0	0	0	0	0	0	0	0	0	0	0	0	0	0	0	0	0	0	0	0	0	0	0	0	0	0	0	0	0	0	0	0	0	0	0	0	0	0	0	0	0
atcctgtttttcgaaaacaaacaaaggctcctaaagacataataaaaaaaaaaagaataaaaaagataaataaataaaataaag	gggcaatcctgagccaa	ccattgagtctctgcacctatc	0	0	0	0	0	0	0	0	0	0	0	0	0	0	0	0	0	0	0	0	0	0	0	0	0	0	0	0	0	0	0	0	0	0	0	0	0	0	0	0	0
atccatgttttgagaaaacaagtggttctcaaactagaacccaaaagaaaag	gggcaatcctgagccaa	ccattgagtctctgcacctatc	0	0	0	0	0	0	0	0	0	0	0	0	0	0	0	0	0	0	0	0	0	0	0	0	0	0	0	0	0	0	0	0	0	0	0	0	0	0	0	0	0
atcctatttttcgaaaacaaacaaaaaaacaaacaaaggttcataaagacagaataagaatacaaaag	gggcaatcctgagccaa	ccattgagtctctgcacctatc	0	0	0	0	0	0	0	0	0	0	0	0	0	0	0	0	0	0	0	0	0	0	0	0	0	0	0	0	0	0	0	0	0	0	0	0	0	0	0	0	0
atcctattgtctgaaaacaaagaaagattcagaaagcaagaataacacaaggacaag	gggcaatcctgagccaa	ccattgagtctctgcacctatc	0	0	0	0	0	0	0	0	0	0	0	0	0	0	0	0	0	0	0	0	0	0	0	0	0	0	0	0	0	0	0	0	0	0	0	0	0	0	0	0	0
atcctgttttctgaaaacaaataaaaattcagaaagtgataataaaaaagg	gggcaatcctgagccaa	ccattgagtctctgcacctatc	0	0	0	0	0	0	0	0	0	0	0	0	0	0	0	0	0	0	0	0	0	0	0	0	0	0	0	0	0	0	0	0	0	0	0	0	0	0	0	0	0
atcctgttttccgaaaaccaagaagagttcagaaagggagaataaaaaaaggatag	gggcaatcctgagccaa	ccattgagtctctgcacctatc	0	0	0	0	0	0	0	0	0	0	0	0	0	0	0	0	0	0	0	0	0	0	0	0	0	0	0	0	0	0	0	0	0	0	0	0	0	0	0	0	0
atcctgttttccgaaaagcaagaagagttcagaaagggagaatcaaaataaaaaaag	gggcaatcctgagccaa	ccattgagtctctgcacctatc	0	0	0	0	0	0	0	0	0	0	0	0	0	0	0	0	0	0	0	0	0	0	0	0	0	0	0	0	0	0	0	0	0	0	0	0	0	0	0	0	0
atcctgttttccaaaaaccaagaagagttctgaaagggagaataaaaaaag	gggcaatcctgagccaa	ccattgagtctctgcacctatc	0	0	0	0	0	0	0	0	0	0	0	0	0	0	0	0	0	0	0	0	0	0	0	0	0	0	0	0	0	0	0	0	0	0	0	0	0	0	0	0	0
atcctgttttctgaaaacaaacaaaggttcagaaagacagaaaaaag	gggcaatcctgagccaa	ccattgagtctctgcacctatc	0	0	0	0	0	0	0	0	0	0	0	0	0	0	0	0	0	0	0	0	0	0	0	0	0	0	0	0	0	0	0	0	0	0	0	0	0	0	0	0	0
atcctgttttccgaaaaccagaaaacgctaataaaaagg	gggcaatcctgagccaa	ccattgagtctctgcacctatc	0	0	0	0	0	0	0	0	0	0	0	0	0	0	0	0	0	0	0	0	0	0	0	0	0	0	0	0	0	0	0	0	0	0	0	0	0	0	0	0	0
atccttaggacttttaaaactagaaaaaagg	gggcaatcctgagccaa	ccattgagtctctgcacctatc	0	0	0	0	0	0	0	0	0	0	0	0	0	0	0	0	0	0	0	0	0	0	0	0	0	0	0	0	0	0	0	0	0	0	0	0	0	0	0	0	0
tcctgttttctgaaaatgaacaaaggttcagaaagcgataataaaaaaggatagatagg	gggcaatcctgagccaa	ccattgagtctctgcacctatc	0	0	0	0	0	0	0	0	0	0	0	0	0	0	0	0	0	0	0	0	0	0	0	0	0	0	0	0	0	0	0	0	0	0	0	0	0	0	0	0	0
ctcctttttattagtattaggaaaaaaataagaattcataaaagaaaacaagaataaaaaaaaaaacaaag	gggcaatcctgagccaa	ccattgagtctctgcacctatc	0	0	0	0	0	0	0	0	0	0	0	0	0	0	0	0	0	0	0	0	0	0	0	0	0	0	0	0	0	0	0	0	0	0	0	0	0	0	0	0	0
atccttgttttttttttaagaaacaaag	gggcaatcctgagccaa	ccattgagtctctgcacctatc	0	0	0	0	0	0	0	0	0	0	0	0	0	0	0	0	0	0	0	0	0	0	0	0	0	0	0	0	0	0	0	0	0	0	0	0	0	0	0	0	0
atctttattttgagaaaacaagggtttataaaactagaatttaaaag	gggcaatcctgagccaa	ccattgagtctctgcacctatc	0	0	0	0	0	0	0	0	0	0	0	0	0	0	0	0	0	0	0	0	0	0	0	0	0	0	0	0	0	0	0	0	0	0	0	0	0	0	0	0	0
ctcctttttttttcttttcaaaaaaaaaataaggattcagaaagcaagaaaaaag	gggcaatcctgagccaa	ccattgagtctctgcacctatc	0	0	0	0	0	0	0	0	0	0	0	0	0	0	0	0	0	0	0	0	0	0	0	0	0	0	0	0	0	0	0	0	0	0	0	0	0	0	0	0	0
atcattttcatttcaaaaaaatgaaaaaaaaattctatatttcctcttctttcttaataaagaagataggtgcaaaagag	gggcaatcctgagccaa	ccattgagtctctgcacctatc	0	0	0	0	0	0	0	0	0	0	0	0	0	0	0	0	0	0	0	0	0	0	0	0	0	0	0	0	0	0	0	0	0	0	0	0	0	0	0	0	0
atcctgttttccgaaaataaacaaaggttcataaagacaaaaaaaaag	gggcaatcctgagccaa	ccattgagtctctgcacctatc	0	0	0	0	0	0	0	0	0	0	0	0	0	0	0	0	0	0	0	0	0	0	0	0	0	0	0	0	0	0	0	0	0	0	0	0	0	0	0	0	0
atcctgctttacgtgaacaaaaaaggatttaaaaaaaaaaagg	gggcaatcctgagccaa	ccattgagtctctgcacctatc	0	0	0	0	0	0	0	0	0	0	0	0	0	0	0	0	0	0	0	0	0	0	0	0	0	0	0	0	0	0	0	0	0	0	0	0	0	0	0	0	0
atctttatttttagaaaaacaagggtttaattaaaaactagactagaataaaaagg	gggcaatcctgagccaa	ccattgagtctctgctcctatc	0	1	0	0	0	0	0	0	0	0	0	0	0	0	0	0	0	0	0	0	0	0	0	0	0	0	0	0	0	0	0	0	0	0	1	0	0	0	0	0	0
atcacgttttctgaaaacaaacaaaggttcagaaagcgaaaataaaaaag	gggcaatcctgagccaa	ccattgagtctctgcacctatc	0	0	0	0	0	0	0	0	0	0	0	0	0	0	0	0	0	0	0	0	0	0	0	0	0	0	0	0	0	0	0	0	0	0	0	0	0	0	0	0	0
atcccttttttgaaaaaacaagcggttctcaaactacaacccaaaagaaaag	gggcaatcctgagccaa	ccattgagtctctgcacctatc	0	0	0	0	0	0	0	0	0	0	0	0	0	0	0	0	0	0	0	0	0	0	0	0	0	0	0	0	0	0	0	0	0	0	0	0	0	0	0	0	0
atcctattttcaggttcggaaaacgaacacaag	gggcaatcctgagccaa	ccattgagtctctgcacctatc	0	0	0	0	0	0	0	0	0	0	0	0	0	0	0	0	0	0	0	0	0	0	0	0	0	0	0	0	0	0	0	0	0	0	0	0	0	0	0	0	0
atcctattttccacaaacaaaggttcagaaaacaag	gggcaatcctgagccaa	ccattgagtctctgcacctatc	0	0	0	0	0	0	0	0	0	0	0	0	0	0	0	0	0	0	0	0	0	0	0	0	0	0	0	0	0	0	0	0	0	0	0	0	0	0	0	0	0
atctaactccagctaagtgacttttggacggcaaagcaa	gggcaatcctgagccaa	ccattgagtctctgcacctatc	0	0	0	0	0	0	0	0	0	0	0	0	0	0	0	0	0	0	0	0	0	0	0	0	0	0	0	0	0	0	0	0	0	0	0	0	0	0	0	0	0
atcccgttttccgaaagcaaagaaaagttaagaaagcgagaataaaaaaaa	gggcaatcctgagccaa	ccattgagtctctgcacctatc	0	0	0	0	0	0	0	0	0	0	0	0	0	0	0	0	0	0	0	0	0	0	0	0	0	0	0	0	0	0	0	0	0	0	0	0	0	0	0	0	0
atcctgggttacgcgaacaaaccagagtttagaaagcgg	gggcaatcctgagccaa	ccattgagtctctgcacctatc	0	0	0	0	0	0	0	0	0	0	0	0	0	0	0	0	0	0	0	0	0	0	0	0	0	0	0	0	0	0	0	0	0	0	0	0	0	0	0	0	0
atcctgttttctcaaaacaaaggttcaaaaaacaaaaaaaaaag	gggcaatcctgagccaa	ccattgagtctctgcacctatc	0	0	0	0	0	0	0	0	0	0	0	0	0	0	0	0	0	0	0	0	0	0	0	0	0	0	0	0	0	0	0	0	0	0	0	0	0	0	0	0	0
ctcccgttttccgaaaacaaagaagagttcagaaagcgagaataaaaaaag	gggcaatcctgagccaa	ccattgagtctctgcacctatc	0	0	0	0	0	0	0	0	0	0	0	0	0	0	0	0	0	0	0	0	0	0	0	0	0	0	0	0	0	0	0	0	0	0	0	0	0	0	0	0	0
atccggttcatgaagacaatgtttcttctcctaagataggaaggg	gggcaatcctgagccaa	ccattgagtctctgcacctatc	0	0	0	0	0	0	0	0	0	0	0	0	0	0	0	0	0	0	0	0	0	0	0	0	0	0	0	0	0	0	0	0	0	0	0	0	0	0	0	0	0
atcctcttttcgtaagacaaaggttcagaaaacgaaaaagg	gggcaatcctgagccaa	ccattgagtctctgcacctatc	0	0	0	0	0	0	0	0	0	0	0	0	0	0	0	0	0	0	0	0	0	0	0	0	0	0	0	0	0	0	0	0	0	0	0	0	0	0	0	0	0
atcctgttttctgaaaacaaagaaaaattcagaaagtgataataaaaaagg	gggcaatcctgagccaa	ccattgagtctctgcacctatc	0	0	0	0	0	0	0	0	0	0	0	0	0	0	0	0	0	0	0	0	0	0	0	0	0	0	0	0	0	0	0	0	0	0	0	0	0	0	0	0	0
atcccaaaacaaacaggggttcagaaagtgagaaaagg	gggcaatcctgagccaa	ccattgagtctctgcacctatc	0	0	0	0	0	0	0	0	0	0	0	0	0	0	0	0	0	0	0	0	0	0	0	0	0	0	0	0	0	0	0	0	0	0	0	0	0	0	0	0	0
atcccgttttcggaaaggaaataaacattaagaaagcgagaataaaaaagg	gggcaatcctgagccaa	ccattgagtctctgcacctatc	0	0	0	0	0	0	0	0	0	0	0	0	0	0	0	0	0	0	0	0	0	0	0	0	0	0	0	0	0	0	0	0	0	0	0	0	0	0	0	0	0
atcccgttttctcaaaaaaaaaggttcagaaaacg	gggcaatcctgagccaa	ccattgagtctctgcacctatc	0	0	0	0	0	0	0	0	0	0	0	0	0	0	0	0	0	0	0	0	0	0	0	0	0	0	0	0	0	0	0	0	0	0	0	0	0	0	0	0	0
atcctgttttccgaaaccaaacaaaagttcagaaaaaagg	gggcaatcctgagccaa	ccattgagtctctgcacctatc	0	0	0	0	0	0	0	0	0	0	0	0	0	0	0	0	0	0	0	0	0	0	0	0	0	0	0	0	0	0	0	0	0	0	0	0	0	0	0	0	0
tcctgttttctgaaaacgaacaaaggttcagaaagcgataataaaaaaggatagatagg	gggcaatcctgagccaa	ccattgagtctctgcacctatc	0	0	0	0	0	0	0	0	0	0	0	0	0	0	0	0	0	0	0	0	0	0	0	0	0	0	0	0	0	0	0	0	0	0	0	0	0	0	0	0	0
atcctttttttctcaaaacaaaggttcagaaaacgaaaaaaaag	gggcaatcctgagccaa	ccattgagtctctgcacctatc	0	0	0	0	0	0	0	0	0	0	0	0	0	0	0	0	0	0	0	0	0	0	0	0	0	0	0	0	0	0	0	0	0	0	0	0	0	0	0	0	0
ctcctttattaggaaaaaaaaagaattcagaaaacaaaaaaaaaaaaacaaag	gggcaatcctgagccaa	ccattgagtctctgcacctatc	0	0	0	0	0	0	0	0	0	0	0	0	0	0	0	0	0	0	0	0	0	0	0	0	0	0	0	0	0	0	0	0	0	0	0	0	0	0	0	0	0
atcctgttttctgaaaacaaaccaaggttcagaaaaaaag	gggcaatcctgagccaa	ccattgagtctctgcacctatc	0	0	0	0	0	0	0	0	0	0	0	0	0	0	0	0	0	0	0	0	0	0	0	0	0	0	0	0	0	0	0	0	0	0	0	0	0	0	0	0	0
ctcctttaggaaaaaaataagaagtcagaaaacaagaataaaaaaaaacaaag	gggcaatcctgagccaa	ccattgagtctctgcacctatc	0	0	0	0	0	0	0	0	0	0	0	0	0	0	0	0	0	0	0	0	0	0	0	0	0	0	0	0	0	0	0	0	0	0	0	0	0	0	0	0	0
ttcccaaaacaaacagaggggttcagaaagtgaaaaaggg	gggcaatcctgagccaa	ccattgagtctctgcacctatc	0	0	0	0	0	0	0	0	0	0	0	0	0	0	0	0	0	0	0	0	0	0	0	0	0	0	0	0	0	0	0	0	0	0	0	0	0	0	0	0	0
atcctattttccgaaaacaaagaaaagttcagaaagcgagaataaaaaaaaag	gggcaatcctgagccaa	ccattgagtctctgcacctatc	0	0	0	0	0	0	0	0	0	0	0	0	0	0	0	0	0	0	0	0	0	0	0	0	0	0	0	0	0	0	0	0	0	0	0	0	0	0	0	0	0
atccttgtgttcagaaaacaaggtttagaaattttagaaatcgagaatcaaaaagg	gggcaatcctgagccaa	ccattgagtctctgctcctatc	0	1	0	0	0	0	0	0	0	0	0	0	0	0	0	0	0	0	0	0	0	0	0	0	0	0	0	0	0	0	0	0	0	0	1	0	0	0	0	0	0
ctcctttattaggaaaaaaaaagaattcagaaaacaaaaaaaaaaaacaaag	gggcaatcctgagccaa	ccattgagtctctgcacctatc	0	0	0	0	0	0	0	0	0	0	0	0	0	0	0	0	0	0	0	0	0	0	0	0	0	0	0	0	0	0	0	0	0	0	0	0	0	0	0	0	0
atcattattttgaaaaaatagaaaaaaatatataatatatatagaatattattattctaaattttttattatattatataaattttttttttatataaaaaaag	gggcaatcctgagccaa	ccattgagtctctgcacctatc	0	0	0	0	0	0	0	0	0	0	0	0	0	0	0	0	0	0	0	0	0	0	0	0	0	0	0	0	0	0	0	0	0	0	0	0	0	0	0	0	0
atcacgttttccgaaaacaaaggttcagaaagcgaaaagaaaaaag	gggcaatcctgagccaa	ccattgagtctctgcacctatc	0	0	0	0	0	0	0	0	0	0	0	0	0	0	0	0	0	0	0	0	0	0	0	0	0	0	0	0	0	0	0	0	0	0	0	0	0	0	0	0	0
atcccttttttaaaaaaacaagtggttctcaaactagaacccaaatgaaaag	gggcaatcctgagccaa	ccattgagtctctgcacctatc	0	0	0	0	0	0	0	0	0	0	0	0	0	0	0	0	0	0	0	0	0	0	0	0	0	0	0	0	0	0	0	0	0	0	0	0	0	0	0	0	0
atccttttttccgaaaaaaaag	gggcaatcctgagccaa	ccattgagtctctgcacctatc	0	0	0	0	0	0	0	0	0	0	0	0	0	0	0	0	0	0	0	0	0	0	0	0	0	0	0	0	0	0	0	0	0	0	0	0	0	0	0	0	0
atcctcttttccaagaacaaacaagggttcagaaagcgaaaaaggga	gggcaatcctgagccaa	ccattgagtctctgcacctatc	0	0	0	0	0	0	0	0	0	0	0	0	0	0	0	0	0	0	0	0	0	0	0	0	0	0	0	0	0	0	0	0	0	0	0	0	0	0	0	0	0
atcctattttacgaaaaccaacaacaagggtttagaaagcgagaataaaaaaag	gggcaatcctgagccaa	ccattgagtctctgcacctatc	0	0	0	0	0	0	0	0	0	0	0	0	0	0	0	0	0	0	0	0	0	0	0	0	0	0	0	0	0	0	0	0	0	0	0	0	0	0	0	0	0
atcctgttttccacaaacaaaggttcagaaaacaag	gggcaatcctgagccaa	ccattgagtctctgcacctatc	0	0	0	0	0	0	0	0	0	0	0	0	0	0	0	0	0	0	0	0	0	0	0	0	0	0	0	0	0	0	0	0	0	0	0	0	0	0	0	0	0
atcctgttttgctgaaaacaaacaaaggtttagaaagcgaaaattaagg	gggcaatcctgagccaa	ccattgagtctctgcacctatc	0	0	0	0	0	0	0	0	0	0	0	0	0	0	0	0	0	0	0	0	0	0	0	0	0	0	0	0	0	0	0	0	0	0	0	0	0	0	0	0	0
atcctgctttcggaaaacaaacaaaaaaagttcagaaagttaaaatcaaaaaag	gggcaatcctgagccaa	ccattgagtctctgcacctatc	0	0	0	0	0	0	0	0	0	0	0	0	0	0	0	0	0	0	0	0	0	0	0	0	0	0	0	0	0	0	0	0	0	0	0	0	0	0	0	0	0
ctccttatattaggaaaaaaaaagaattcagaaaacaaaaaaaaacaaag	gggcaatcctgagccaa	ccattgagtctctgcacctatc	0	0	0	0	0	0	0	0	0	0	0	0	0	0	0	0	0	0	0	0	0	0	0	0	0	0	0	0	0	0	0	0	0	0	0	0	0	0	0	0	0
atccgtgttttgagaaaacaagtggttctcaaactagaacccaaaggaaaag	gggcaatcctgagccaa	ccattgagtctctgcacctatc	0	0	0	0	0	0	0	0	0	0	0	0	0	0	0	0	0	0	0	0	0	0	0	0	0	0	0	0	0	0	0	0	0	0	0	0	0	0	0	0	0
atcccgttttctcaaaacaaaggttcagaaaacgaaaaagggg	gggcaatcctgagccaa	ccattgagtctctgcacctatc	0	0	0	0	0	0	0	0	0	0	0	0	0	0	0	0	0	0	0	0	0	0	0	0	0	0	0	0	0	0	0	0	0	0	0	0	0	0	0	0	0
atcctcttttccgaaaacaaacaaaggttcagaaaacgaaaaagg	gggcaatcctgagccaa	ccattgagtctctgcacctatc	0	0	0	0	0	0	0	0	0	0	0	0	0	0	0	0	0	0	0	0	0	0	0	0	0	0	0	0	0	0	0	0	0	0	0	0	0	0	0	0	0
ctcctttattaggaaaaaaaagaattcagaaaacaaaaaaaaacaaag	gggcaatcctgagccaa	ccattgagtctctgcacctatc	0	0	0	0	0	0	0	0	0	0	0	0	0	0	0	0	0	0	0	0	0	0	0	0	0	0	0	0	0	0	0	0	0	0	0	0	0	0	0	0	0
atcctcttttcgcaagacaaaggttcagaaaacgaaaaaaag	gggcaatcctgagccaa	ccattgagtctctgcacctatc	0	0	0	0	0	0	0	0	0	0	0	0	0	0	0	0	0	0	0	0	0	0	0	0	0	0	0	0	0	0	0	0	0	0	0	0	0	0	0	0	0
atcctatttttatacgaagaccaacaacaagggtttagaaagcgagaaaaaaag	gggcaatcctgagccaa	ccattgagtctctgcacctatc	0	0	0	0	0	0	0	0	0	0	0	0	0	0	0	0	0	0	0	0	0	0	0	0	0	0	0	0	0	0	0	0	0	0	0	0	0	0	0	0	0
atcctgttttccgaaaaccaagaagagttcagaaaaggagaataaaaaaaaag	gggcaatcctgagccaa	ccattgagtctctgcacctatc	0	0	0	0	0	0	0	0	0	0	0	0	0	0	0	0	0	0	0	0	0	0	0	0	0	0	0	0	0	0	0	0	0	0	0	0	0	0	0	0	0
atccggtccaattttctgaaaacaaagaagggttcagaaggccataataaaaaaag	gggcaatcctgagccaa	ccattgagtctctgcacctatc	0	0	0	0	0	0	0	0	0	0	0	0	0	0	0	0	0	0	0	0	0	0	0	0	0	0	0	0	0	0	0	0	0	0	0	0	0	0	0	0	0
atccctttttgaaaaacaggtggttttcaaactagaacccaaaggaaaag	gggcaatcctgagccaa	ccattgagtctctgcacctatc	0	0	0	0	0	0	0	0	0	0	0	0	0	0	0	0	0	0	0	0	0	0	0	0	0	0	0	0	0	0	0	0	0	0	0	0	0	0	0	0	0
atcttctttttgagaaaaagaaatatataaaatatttcttatttcagataagaaagaataatatttcttatctaatattaaa	gggcaatcctgagccaa	ccattgagtctctgcacctatc	0	0	0	0	0	0	0	0	0	0	0	0	0	0	0	0	0	0	0	0	0	0	0	0	0	0	0	0	0	0	0	0	0	0	0	0	0	0	0	0	0
atcctgttttctcaaaacaaaggttcaaaaaacaaaaaaaaag	gggcaatcctgagccaa	ccattgagtctctgcacctatc	0	0	0	0	0	0	0	0	0	0	0	0	0	0	0	0	0	0	0	0	0	0	0	0	0	0	0	0	0	0	0	0	0	0	0	0	0	0	0	0	0
atccggttttctgaaaacaaacaagggttcagaaagcgataataaaaaag	gggcaatcctgagccaa	ccattgagtctctgcacctatc	0	0	0	0	0	0	0	0	0	0	0	0	0	0	0	0	0	0	0	0	0	0	0	0	0	0	0	0	0	0	0	0	0	0	0	0	0	0	0	0	0
atccctcttttggaaaaataagtggttctcaaactagaacccaaaggaaaag	gggcaatcctgagccaa	ccattgagtctctgcacctatc	0	0	0	0	0	0	0	0	0	0	0	0	0	0	0	0	0	0	0	0	0	0	0	0	0	0	0	0	0	0	0	0	0	0	0	0	0	0	0	0	0
atcctgttttccgaaaacaaacaaaggtttagaaaacgaaaaaaag	gggcaatcctgagccaa	ccattgagtctctgcacctatc	0	0	0	0	0	0	0	0	0	0	0	0	0	0	0	0	0	0	0	0	0	0	0	0	0	0	0	0	0	0	0	0	0	0	0	0	0	0	0	0	0
ctcctttattaggaaaaaaaaagaattcagaaaacaaaaaaaacaaag	gggcaatcctgagccaa	ccattgagtctctgcacctatc	0	0	0	0	0	0	0	0	0	0	0	0	0	0	0	0	0	0	0	0	0	0	0	0	0	0	0	0	0	0	0	0	0	0	0	0	0	0	0	0	0
atcctgttttctgaaaccaaacaaggattcagaaagtgataataaaacag	gggcaatcctgagccaa	ccattgagtctctgcacctatc	0	0	0	0	0	0	0	0	0	0	0	0	0	0	0	0	0	0	0	0	0	0	0	0	0	0	0	0	0	0	0	0	0	0	0	0	0	0	0	0	0
atcacgttttccgaaaacaaacaaaggttcagaaagcgaaaaaaag	gggcaatcctgagccaa	ccattgagtctctgcacctatc	0	0	0	0	0	0	0	0	0	0	0	0	0	0	0	0	0	0	0	0	0	0	0	0	0	0	0	0	0	0	0	0	0	0	0	0	0	0	0	0	0
atcctgctttccgaaaaaataaaaataaaagttcagaaagttaaaattaaacaaaaaag	gggcaatcctgagccaa	ccattgagtctctgcacctatc	0	0	0	0	0	0	0	0	0	0	0	0	0	0	0	0	0	0	0	0	0	0	0	0	0	0	0	0	0	0	0	0	0	0	0	0	0	0	0	0	0
ctcctttttttttcttttcaaaaaaaaataaggattcagaaagcaagaaaaaag	gggcaatcctgagccaa	ccattgagtctctgcacctatc	0	0	0	0	0	0	0	0	0	0	0	0	0	0	0	0	0	0	0	0	0	0	0	0	0	0	0	0	0	0	0	0	0	0	0	0	0	0	0	0	0
atcattattttattttgaaaaaatataaaaaaatatataatatatatatatagaatattaatattctattattataaattctatattttagaatttatattttataaaaaaaaaa	gggcaatcctgagccaa	ccattgagtctctgcacctatc	0	0	0	0	0	0	0	0	0	0	0	0	0	0	0	0	0	0	0	0	0	0	0	0	0	0	0	0	0	0	0	0	0	0	0	0	0	0	0	0	0
atccttgttttttttttttaagaaacaaag	gggcaatcctgagccaa	ccattgagtctctgcacctatc	0	0	0	0	0	0	0	0	0	0	0	0	0	0	0	0	0	0	0	0	0	0	0	0	0	0	0	0	0	0	0	0	0	0	0	0	0	0	0	0	0
atcctgttttccgaaaacaaagaaaagttcataaagtgataataaaaaagg	gggcaatcctgagccaa	ccattgagtctctgcacctatc	0	0	0	0	0	0	0	0	0	0	0	0	0	0	0	0	0	0	0	0	0	0	0	0	0	0	0	0	0	0	0	0	0	0	0	0	0	0	0	0	0
ctcctgtttacagaaaacaagggttcctttcctagaaagcgagaatgagaatcaaaaaag	gggcaatcctgagccaa	ccattgagtctctgcacctatc	0	0	0	0	0	0	0	0	0	0	0	0	0	0	0	0	0	0	0	0	0	0	0	0	0	0	0	0	0	0	0	0	0	0	0	0	0	0	0	0	0
atcctgtgttcagaaaacaaggttcagaaagcgagactcaaaaatg	gggcaatcctgagccaa	ccattgagtctctgcacctatc	0	0	0	0	0	0	0	0	0	0	0	0	0	0	0	0	0	0	0	0	0	0	0	0	0	0	0	0	0	0	0	0	0	0	0	0	0	0	0	0	0
atccatgttttgagaaaacaagcggttctcaaactagaatccaaaggaaaag	gggcaatcctgagccaa	ccattgagtctctgcacctatc	0	0	0	0	0	0	0	0	0	0	0	0	0	0	0	0	0	0	0	0	0	0	0	0	0	0	0	0	0	0	0	0	0	0	0	0	0	0	0	0	0
atcctgttttccgaaaacaaagaagagttcaaaaagtgagaataaaaag	gggcaatcctgagccaa	ccattgagtctctgcacctatc	0	0	0	0	0	0	0	0	0	0	0	0	0	0	0	0	0	0	0	0	0	0	0	0	0	0	0	0	0	0	0	0	0	0	0	0	0	0	0	0	0
atcctgttttcgcaagacaaagaag	gggcaatcctgagccaa	ccattgagtctctgcacctatc	0	0	0	0	0	0	0	0	0	0	0	0	0	0	0	0	0	0	0	0	0	0	0	0	0	0	0	0	0	0	0	0	0	0	0	0	0	0	0	0	0
atcctgttttcccaaaacaaaggttcagaaagaaaaaag	gggcaatcctgagccaa	ccattgagtctctgcacctatc	0	0	0	0	0	0	0	0	0	0	0	0	0	0	0	0	0	0	0	0	0	0	0	0	0	0	0	0	0	0	0	0	0	0	0	0	0	0	0	0	0
agcctattttctgaaaacaaaggttccgag	gggcaatcctgagccaa	ccattgagtctctgcacctatc	0	0	0	0	0	0	0	0	0	0	0	0	0	0	0	0	0	0	0	0	0	0	0	0	0	0	0	0	0	0	0	0	0	0	0	0	0	0	0	0	0
atctttcttttttgaaaaacaagggtttaaaaaagagaataaaaaag	gggcaatcctgagccaa	ccattgagtctctgcacctatc	0	0	0	0	0	0	0	0	0	0	0	0	0	0	0	0	0	0	0	0	0	0	0	0	0	0	0	0	0	0	0	0	0	0	0	0	0	0	0	0	0
atcctattattttacgaaaataaacagaaacaaaggtttagcaagcgagaataataataaaaaaggaaag	gggcaatcctgagccaa	ccattgagtctctgcacctatc	0	0	0	0	0	0	0	0	0	0	0	0	0	0	0	0	0	0	0	0	0	0	0	0	0	0	0	0	0	0	0	0	0	0	0	0	0	0	0	0	0
atcacgttttccgaaaacaaagaaaggttcagaaagcgaaaaaaag	gggcaatcctgagccaa	ccattgagtctctgcacctatc	0	0	0	0	0	0	0	0	0	0	0	0	0	0	0	0	0	0	0	0	0	0	0	0	0	0	0	0	0	0	0	0	0	0	0	0	0	0	0	0	0
atcttgttcttaggatga	gggcaatcctgagccaa	ccattgagtctctgcacctatc	0	0	0	0	0	0	0	0	0	0	0	0	0	0	0	0	0	0	0	0	0	0	0	0	0	0	0	0	0	0	0	0	0	0	0	0	0	0	0	0	0
atcatttatttgaagaaataaaaaagaatatatacatatagaattatatatgtatgtatatagaattataattattctatatatatatatattataatatatatatatatatattttttttttttatgataaaaaag	gggcaatcctgagccaa	ccattgagtctctgcacctatc	0	0	0	0	0	0	0	0	0	0	0	0	0	0	0	0	0	0	0	0	0	0	0	0	0	0	0	0	0	0	0	0	0	0	0	0	0	0	0	0	0
atcacgttttccgaaaacaaacaaagattcagaaagcgaaaataaaaaaag	gggcaatcctgagccaa	ccattgagtctctgcacctatc	0	0	0	0	0	0	0	0	0	0	0	0	0	0	0	0	0	0	0	0	0	0	0	0	0	0	0	0	0	0	0	0	0	0	0	0	0	0	0	0	0
atccttgttttgagaaaataagcggttctcgaactagaacccaaaggaaaag	gggcaatcctgagccaa	ccattgagtctctgcacctatc	0	0	0	0	0	0	0	0	0	0	0	0	0	0	0	0	0	0	0	0	0	0	0	0	0	0	0	0	0	0	0	0	0	0	0	0	0	0	0	0	0
ctcctgttttcgaaatacaaaggttcagaaaacgaaaaaag	gggcaatcctgagccaa	ccattgagtctctgcacctatc	0	0	0	0	0	0	0	0	0	0	0	0	0	0	0	0	0	0	0	0	0	0	0	0	0	0	0	0	0	0	0	0	0	0	0	0	0	0	0	0	0
atcctgttttttgaaaacaaagaaaaattcagaaagtgataataaaaaagg	gggcaatcctgagccaa	ccattgagtctctgcacctatc	0	0	0	0	0	0	0	0	0	0	0	0	0	0	0	0	0	0	0	0	0	0	0	0	0	0	0	0	0	0	0	0	0	0	0	0	0	0	0	0	0
ctccttatattaatattaggaaaaaaaaagaattcagaaaacaaaaaaaaaaacaaag	gggcaatcctgagccaa	ccattgagtctctgcacctatc	0	0	0	0	0	0	0	0	0	0	0	0	0	0	0	0	0	0	0	0	0	0	0	0	0	0	0	0	0	0	0	0	0	0	0	0	0	0	0	0	0
ctcctttaggaaaaaaataagaagtcagaaaacaagaataaaaaaaacaaag	gggcaatcctgagccaa	ccattgagtctctgcacctatc	0	0	0	0	0	0	0	0	0	0	0	0	0	0	0	0	0	0	0	0	0	0	0	0	0	0	0	0	0	0	0	0	0	0	0	0	0	0	0	0	0
ctcctgttttccgaaaacaaacaaaaaaag	gggcaatcctgagccaa	ccattgagtctctgcacctatc	0	0	0	0	0	0	0	0	0	0	0	0	0	0	0	0	0	0	0	0	0	0	0	0	0	0	0	0	0	0	0	0	0	0	0	0	0	0	0	0	0
atctttatttgtttttttataaaccaaaacttttgtttataaaaaaacaaactagaatcaaaaatcaaaaag	gggcaatcctgagccaa	ccattgagtctctgcacctatc	0	0	0	0	0	0	0	0	0	0	0	0	0	0	0	0	0	0	0	0	0	0	0	0	0	0	0	0	0	0	0	0	0	0	0	0	0	0	0	0	0
atcctgctttacgcgaacaaaaaagggttcagaaagcgagactaaaaaatg	gggcaatcctgagccaa	ccattgagtctctgcacctatc	0	0	0	0	0	0	0	0	0	0	0	0	0	0	0	0	0	0	0	0	0	0	0	0	0	0	0	0	0	0	0	0	0	0	0	0	0	0	0	0	0
atcctgttttccaaaaaccaagaagagttctgaaagagagaataaaaaaaaag	gggcaatcctgagccaa	ccattgagtctctgcacctatc	0	0	0	0	0	0	0	0	0	0	0	0	0	0	0	0	0	0	0	0	0	0	0	0	0	0	0	0	0	0	0	0	0	0	0	0	0	0	0	0	0
atctttattttttgaaaaacaagggtttaaaaaagagaataaaaaag	gggcaatcctgagccaa	ccattgagtctctgcacctatc	0	0	0	0	0	0	0	0	0	0	0	0	0	0	0	0	0	0	0	0	0	0	0	0	0	0	0	0	0	0	0	0	0	0	0	0	0	0	0	0	0
atccctgttttaaaaaaacaagcggttctcgaactagaacccaaaggaaaag	gggcaatcctgagccaa	ccattgagtctctgcacctatc	0	0	0	0	0	0	0	0	0	0	0	0	0	0	0	0	0	0	0	0	0	0	0	0	0	0	0	0	0	0	0	0	0	0	0	0	0	0	0	0	0
ctcctttattaggaaaaaaaagaattcagaaaacaaaaaaaacaaag	gggcaatcctgagccaa	ccattgagtctctgcacctatc	0	0	0	0	0	0	0	0	0	0	0	0	0	0	0	0	0	0	0	0	0	0	0	0	0	0	0	0	0	0	0	0	0	0	0	0	0	0	0	0	0
atcctgttttacgaaaacaaacacaaggattcagaaagcgagaaaagag	gggcaatcctgagccaa	ccattgagtctctgcacctatc	0	0	0	0	0	0	0	0	0	0	0	0	0	0	0	0	0	0	0	0	0	0	0	0	0	0	0	0	0	0	0	0	0	0	0	0	0	0	0	0	0
ctccttttttcaaaagcaagaataaaaaaaaag	gggcaatcctgagccaa	ccattgagtctctgcacctatc	0	0	0	0	0	0	0	0	0	0	0	0	0	0	0	0	0	0	0	0	0	0	0	0	0	0	0	0	0	0	0	0	0	0	0	0	0	0	0	0	0
atcctattttccgaaaataaagaaaagttcagaaagcgagaataaaaaaag	gggcaatcctgagccaa	ccattgagtctctgcacctatc	0	0	0	0	0	0	0	0	0	0	0	0	0	0	0	0	0	0	0	0	0	0	0	0	0	0	0	0	0	0	0	0	0	0	0	0	0	0	0	0	0
ttcctattacgaaaataaacatgaacaaaggttcagcaagcgggaataaaaaaaaacgaaag	gggcaatcctgagccaa	ccattgagtctctgcacctatc	0	0	0	0	0	0	0	0	0	0	0	0	0	0	0	0	0	0	0	0	0	0	0	0	0	0	0	0	0	0	0	0	0	0	0	0	0	0	0	0	0
atcctattttccaaaataagttccgaaagctcgaataaaaaag	gggcaatcctgagccaa	ccattgagtctctgcacctatc	0	0	0	0	0	0	0	0	0	0	0	0	0	0	0	0	0	0	0	0	0	0	0	0	0	0	0	0	0	0	0	0	0	0	0	0	0	0	0	0	0
atccctttttgaaaaaacaagcggttctcgaactagaacccaaaggaaaag	gggcaatcctgagccaa	ccattgagtctctgcacctatc	0	0	0	0	0	0	0	0	0	0	0	0	0	0	0	0	0	0	0	0	0	0	0	0	0	0	0	0	0	0	0	0	0	0	0	0	0	0	0	0	0
atccggttcatggagacaatagtttcttcttttattctcctaagataggaaggg	gggcaatcctgagccaa	ccattgagtctctgcacctatc	0	0	0	0	0	0	0	0	0	0	0	0	0	0	0	0	0	0	0	0	0	0	0	0	0	0	0	0	0	0	0	0	0	0	0	0	0	0	0	0	0
atcctgttttctcaaaacaaaagttcaaaaaacgaaaaaaaaaaaaag	gggcaatcctgagccaa	ccattgagtctctgcacctatc	0	0	0	0	0	0	0	0	0	0	0	0	0	0	0	0	0	0	0	0	0	0	0	0	0	0	0	0	0	0	0	0	0	0	0	0	0	0	0	0	0
atcctgttttctaaaaacaaagaaaaatacagaaagttataataaaaaagg	gggcaatcctgagccaa	ccattgagtctctgcacctatc	0	0	0	0	0	0	0	0	0	0	0	0	0	0	0	0	0	0	0	0	0	0	0	0	0	0	0	0	0	0	0	0	0	0	0	0	0	0	0	0	0
atcccttttttgaaaaaaaaacaagtggttctcaaattagaacccaaaggaaagg	gggcaatcctgagccaa	ccattgagtctctgcacctatc	0	0	0	0	0	0	0	0	0	0	0	0	0	0	0	0	0	0	0	0	0	0	0	0	0	0	0	0	0	0	0	0	0	0	0	0	0	0	0	0	0
atcctgttttccgaaaacaagtcgggcttataaagcaagcgagaataaaataaaaaag	gggcaatcctgagccaa	ccattgagtctctgcacctatc	0	0	0	0	0	0	0	0	0	0	0	0	0	0	0	0	0	0	0	0	0	0	0	0	0	0	0	0	0	0	0	0	0	0	0	0	0	0	0	0	0
atcccttttttgaaaaaaacaagcggttttcaaactagaacccaaaagaaaag	gggcaatcctgagccaa	ccattgagtctctgcacctatc	0	0	0	0	0	0	0	0	0	0	0	0	0	0	0	0	0	0	0	0	0	0	0	0	0	0	0	0	0	0	0	0	0	0	0	0	0	0	0	0	0
atctttatttttagaaaaacaagggttttaatttaaaaactagactagaataaaaaag	gggcaatcctgagccaa	ccattgagtctctgcacctatc	0	0	0	0	0	0	0	0	0	0	0	0	0	0	0	0	0	0	0	0	0	0	0	0	0	0	0	0	0	0	0	0	0	0	0	0	0	0	0	0	0
atccttctttccgaaaacaaataaataaaagttcagaaagttaaaatcaaaaaag	gggcaatcctgagccaa	ccattgagtctctgcacctatc	0	0	0	0	0	0	0	0	0	0	0	0	0	0	0	0	0	0	0	0	0	0	0	0	0	0	0	0	0	0	0	0	0	0	0	0	0	0	0	0	0
atcctattattttacgaaaataaacaaacaaaggttcagcaagggagaataaaaaaaaaag	gggcaatcctgagccaa	ccattgagtctctgcacctatc	0	0	0	0	0	0	0	0	0	0	0	0	0	0	0	0	0	0	0	0	0	0	0	0	0	0	0	0	0	0	0	0	0	0	0	0	0	0	0	0	0
atcctattattttacgaaaataaacaaacaaaggttcagcaagggagaataaaaaaag	gggcaatcctgagccaa	ccattgagtctctgcacctatc	0	0	0	0	0	0	0	0	0	0	0	0	0	0	0	0	0	0	0	0	0	0	0	0	0	0	0	0	0	0	0	0	0	0	0	0	0	0	0	0	0
ctcctgtttacagaaaacaagggttcccttcctagaaagcgagaatcaaaaaag	gggcaatcctgagccaa	ccattgagtctctgcacctatc	0	0	0	0	0	0	0	0	0	0	0	0	0	0	0	0	0	0	0	0	0	0	0	0	0	0	0	0	0	0	0	0	0	0	0	0	0	0	0	0	0
atcctgtttacagaaaacaagggtttagaaaacgagaaaaaaag	gggcaatcctgagccaa	ccattgagtctctgcacctatc	0	0	0	0	0	0	0	0	0	0	0	0	0	0	0	0	0	0	0	0	0	0	0	0	0	0	0	0	0	0	0	0	0	0	0	0	0	0	0	0	0
ctccttttttcaaacgaaaaaaaaaataataagagttaagaaagcaaggcaagaataaaaag	gggcaatcctgagccaa	ccattgagtctctgcacctatc	0	0	0	0	0	0	0	0	0	0	0	0	0	0	0	0	0	0	0	0	0	0	0	0	0	0	0	0	0	0	0	0	0	0	0	0	0	0	0	0	0
atcctattttctgaaaacaaataaaggttcagaaaaaaag	gggcaatcctgagccaa	ccattgagtctctgcacctatc	0	0	0	0	0	0	0	0	0	0	0	0	0	0	0	0	0	0	0	0	0	0	0	0	0	0	0	0	0	0	0	0	0	0	0	0	0	0	0	0	0
atcctgttttccacaaacaaaagttcataaaacgaaaaaag	gggcaatcctgagccaa	ccattgagtctctgcacctatc	0	0	0	0	0	0	0	0	0	0	0	0	0	0	0	0	0	0	0	0	0	0	0	0	0	0	0	0	0	0	0	0	0	0	0	0	0	0	0	0	0
