# Supplementary material for: Ecology of community reassembly: Movements and diets of megafauna during a decade of restoration in Mozambique
Source: Ecology. 2026 Apr 12;107(4):e70386. doi: 10.1002/ecy.70386 (PMC13071350; doi:10.1002/ecy.70386)
Supplement: Supplementary file 1 — Data S1. [file ECY-107-e70386-s001.zip › Data_S1/Datasets_1-17/step7_resolved_mOTUs.csv]

Barcode	PercentMatch_PNG	SpeciesList_PNG	ID_PNG	QueryCov_BLAST_percent	PerIdent_BLAST	Matches_in_Moz	Matches_in_PNG	FinalID	TidyFinalID	Notes
atcctattattttacgaaaataaacataaacaaaggttcagcaagcgaaaataataaaaaaggaaag	100	Abutilon angulatum	Abutilon	100	100	Abutilon bidentatum; Abutilon angulatum; Abutilon mauritianum	Abutilon indicum; Abutilon angulatum; Abutilon mauritianum	Abutilon angulatum; Abutilon indicum; Abutilon mauritianum	Abutilon sp.
atcctgttttccgaaaacaaaaaaaggttcataaagacagaataaaaaagg	92.15686275	Hugonia orientalis	Malpighiales	100	100	Acalypha lanceolata; Acalypha welwitschiana; Acalypha petiolaris; Acalypha pubiflora; Acalypha polymorpha; Acalypha nyasica; Acalypha fruticosa; Acalypha crenata; Acalypha ciliata; Acalypha chirindica; Acalypha brachystachya; Acalypha gracilens; Acalypha indica	Acalypha petiolaris; Acalypha ciliata; Acalypha chirindica; Acalypha indica	Acalypha petiolaris; Acalypha ciliata; Acalypha chirindica; Acalypha indica	Acalypha sp.
ctccttatattaatattaggaaaaaaaaagaattcagaaaacaaaaaaaacaaag	100	Achyranthes aspera	Achyranthes aspera	100	100	Achyranthes aspera; Centrostachys aquatica	Achyranthes aspera	Achyranthes aspera	Achyranthes aspera
ctccttatattaggaaaaaaaaagaattcagaaaacaaaaaaaaaaacaaag	96.15384615	Achyranthes aspera	Achyranthes aspera	94	85.71	NA	NA	Achyranthes aspera	Achyranthes sp.	Another barcode is a perfect match to A. aspera so this is altered to reflect its imperfect match
atcccgttttccaaaagaaaagtaaacaaaaaaag	81.08108108	NA	Justicia	100	100	Aeschynomene indica; Sesbania sesban	Aeschynomene indica; Sesbania sesban	Aeschynomene indica; Sesbania sesban	Aeschynomene indica-Sesbania sesban
atcctgttttccgaaaacaaagaataaagaagagttcagaaagcgagaataaaaaatcaaag	83.87096774	NA	Pentapetalae	100	100	Afzelia quanzensis	Afzelia quanzensis	Afzelia quanzensis	Afzelia quanzensis
atcctgtttgccgaaaacaaagaaaagttcagaaagagaaaataaaaaaaaagg	100	Xeroderris stuhlmannii	Xeroderris stuhlmannii	100	100	Aganope stuhlmannii	Aganope stuhlmannii	Aganope stuhlmannii	Aganope stuhlmannii
atcccaaaacaaacagaggggttcagaaagtgaaaaaggg	100	Allophylus africanus	Allophylus	100	100	Allophylus africanus; Allophylus decipiens; Allophylus chirindensis; Allophylus chaunostachys; Allophylus abyssinicus	Allophylus africanus; Allophylus chaunostachys	Allophylus africanus; Allophylus chaunostachys	Allophylus africanus-Allophylus chaunostachys
atcctatttttatacgaagaccaacaacaagggtttagaaagcgagaataaaaaaag	100	Ammannia prieuriana	Lythraceae	100	100	Ammannia prieuriana	Ammannia prieuriana	Ammannia prieuriana	Ammannia prieuriana
atcctgttttacgagaacaaacaagggttcagaacgcgagaaaaag	100	Lannea discolor; Lannea schweinfurthii; Sclerocarya birrea	Anacardiaceae	100	100	Sclerocarya birrea; Lannea welwitschii; Lannea schweinfurthii	Sclerocarya birrea; Lannea schweinfurthii	Lannea discolor; Lannea schweinfurthii; Sclerocarya birrea	Anacardiaceae sp.
atccctttttttaaaaaacaagtggttctcaaactagaacccaaaggaaaag	98.07692308	NA	Poaceae	100	100	Andropterum stolzii	NA	Andropterum stolzii	Andropterum stolzii
atcctgtgttcagaaaacaaggttcagaaagcgagaataaaaaaag	100	Cleistochlamys kirkii	Cleistochlamys kirkii	100	100	Cleistochlamys kirkii; Monodora carolinae; Monodora junodii	Cleistochlamys kirkii; Monodora junodii; Annona muricata	Cleistochlamys kirkii; Monodora junodii; Annona muricata	Annonoideae sp. 1
atcctgtgttcagaaaacaaggttcagaaagcgagaatcaaaaaag	100	Annona senegalensis	Annona senegalensis	100	100	Annona senegalensis; Monanthotaxis trichantha; Monanthotaxis chasei; Monanthotaxis maputensis; Monanthotaxis obovata; Uvaria acuminata; Sphaerocoryne gracilis	Annona senegalensis; Monanthotaxis obovata; Annona muricata; Sphaerocoryne gracilis	Annona senegalensis; Monanthotaxis obovata; Annona muricata; Sphaerocoryne gracilis	Annonoideae sp. 2
atcctgttttctgaaaacaaacaagggttcataaagatagaataaaaaag	100	Antidesma venosum	Antidesma venosum	100	100	NA	NA	Antidesma venosum	Antidesma venosum
atcctattttccacaaacaaaggttcagaaaacgaaaacaag	100	Gomphocarpus fruticosus; Strophanthus petersianus; Adenium multiflorum	Apocynaceae	100	100	Strophanthus petersianus; Gomphocarpus fruticosus; Adenium multiflorum; Calotropis procera; Calotropis gigantea; Pergularia daemia; Asclepias curassavica; Gomphocarpus physocarpus; Fockea multiflora; Kanahia laniflora; Wrightia natalensis; Oncinotis tenuiloba; Secamone schweinfurthii; Pachypodium saundersii; Secamone filiformis; Asclepias cucullata; Asclepias albens; Xysmalobium fraternum; Asclep…	Strophanthus petersianus; Gomphocarpus fruticosus; Adenium multiflorum; Pergularia daemia; Kanahia laniflora; Oncinotis tenuiloba; Funtumia africana; Holarrhena pubescens; Margaretta rosea; Mascarenhasia arborescens	Gomphocarpus fruticosus; Strophanthus petersianus; Adenium multiflorum; Pergularia daemia; Kanahia laniflora; Oncinotis tenuiloba; Funtumia africana; Holarrhena pubescens; Margaretta rosea; Mascarenhasia arborescens	Apocynaceae sp.
atctttattttgagaaaacaagggtttataaaactagaataaaaaaag	100	Hyphaene petersiana	Hyphaene petersiana	100	100	Hyphaene petersiana; Phoenix reclinata; Elaeis guineensis; Hyphaene coriacea; Borassus aethiopum	Hyphaene petersiana; Phoenix reclinata; Elaeis guineensis; Hyphaene coriacea; Borassus aethiopum	Hyphaene petersiana; Phoenix reclinata; Elaeis guineensis; Hyphaene coriacea; Borassus aethiopum	Arecaceae sp.
atcacgttttccgaaaacaaacaaaggttcagaaagcgaaaataaaaaag	100	Neojeffreya decurrens; Linzia glabra; Ambrosia maritima; Vernonia colorata	Asteraceae	100	100	Sonchus asper; Sonchus oleraceus; Linzia glabra; Sphaeranthus gazaensis; Neojeffreya decurrens; Aspilia mossambicensis; Ambrosia maritima; Hypochaeris radicata; Parthenium hysterophorus; Baccharoides lasiopus; Sphaeranthus ukambensis; Gorteria antunesii; Emilia sonchifolia; Crassocephalum crepidioides; Wollastonia biflora; Gazania rigens; Helianthus argophyllus; Gymnanthemum amygdalinum; Helianth…	Sonchus oleraceus; Linzia glabra; Sphaeranthus gazaensis; Neojeffreya decurrens; Aspilia mossambicensis; Ambrosia maritima; Parthenium hysterophorus; Emilia sonchifolia; Crassocephalum crepidioides; Sphagneticola trilobata; Ambrosia artemisiifolia; Pseudoconyza viscosa; Pluchea dioscoridis; Laggera crispata; Litogyne gariepina; Senecio inornatus; Aspilia pluriseta; Lipotriche scandens; Gymnanthem…	Neojeffreya decurrens; Linzia glabra; Ambrosia maritima; Vernonia colorata; Sonchus oleraceus; Sphaeranthus gazaensis; Aspilia mossambicensis; Parthenium hysterophorus; Emilia sonchifolia; Crassocephalum crepidioides; Sphagneticola trilobata; Ambrosia artemisiifolia; Pseudoconyza viscosa; Pluchea dioscoridis; Laggera crispata; Litogyne gariepina; Senecio inornatus; Aspilia pluriseta; Lipotriche s…	Asteraceae sp. 1
atcacgttttccgaaaacaaacaaaggttcagaaagcgaaaatcaaaaag	100	Ageratum conyzoides	Ageratum conyzoides	100	100	Ageratum conyzoides; Acmella caulirhiza; Gerbera piloselloides; Gerbera ambigua; Carthamus tinctorius; Sonchus oleraceus; Brachylaena discolor; Lactuca imbricata; Tarchonanthus camphoratus; Launaea sarmentosa; Berkheya setifera; Berkheya bipinnatifida; Tarchonanthus trilobus	Ageratum conyzoides; Chromolaena odorata; Acmella caulirhiza; Gerbera ambigua; Sonchus oleraceus; Brachylaena discolor; Berkheya setifera; Linzia gerberiformis	Ageratum conyzoides; Chromolaena odorata; Acmella caulirhiza; Gerbera ambigua; Sonchus oleraceus; Brachylaena discolor; Berkheya setifera; Linzia gerberiformis	Asteraceae sp. 2
atcacgttttccgaaaacaagcaaaggttcagaaagcgaaaataaaaaag	100	Grangea maderaspatana	Asteraceae	100	100	Erigeron canadensis; Erigeron bonariensis; Nidorella auriculata; Gyrodoma hispida; Grangea maderaspatana; Dichrocephala integrifolia; Psiadia punctulata; Erigeron sumatrensis	Nidorella auriculata; Gyrodoma hispida; Grangea maderaspatana; Erigeron sumatrensis	Grangea maderaspatana; Nidorella auriculata; Gyrodoma hispida; Erigeron sumatrensis	Astereae sp.
atcctgctttccgaaaaaataaaaataaaagttcagaaagttaaaattaaacaaaaaag	79.66101695	Rhynchosia sublobata	Rhynchosia sublobata	100	96.61	NA	NA	*; Astragalus strictus; Astragalus eucosmus; Astragalus alpinus; Astragalus tribuloides; Astragalus sieberi; Astragalus schimperi; Astragalus arpilobus; Astragalus yazdii; Astragalus glycyphyllos; Astragalus macropelmatus; Astragalus floridulus; Astragalus agrestis; Astragalus flexus; Astragalus vulpinus; Astragalus frigidus; Astragalus cicer; Astragalus americanus; Astragalus caraganae; Astragal…	Astragalus sp.	Species in FinalID are not known from Mozambique; Astragalus atropilosulus is known from Mozambique and A.bisulcatus is known from neighboring countries and neither are in reference databases. Alignment and query scores suggest another Fabaceae species is possible
atcctgttttcagaaaacaaacaaggattaatgaagcgagaataaaaaagg	86.79245283	Argemone mexicana	Argemone mexicana	100	100	Balanites maughamii	Balanites maughamii	Balanites maughamii	Balanites maughamii
atcctgttttctcaaaacaaaggttcaaaaaacgaaaaaaaag	100	Basilicum polystachyon	Basilicum polystachyon	100	100	Basilicum polystachyon; Plectranthus chimanimanensis; Plectranthus alboviolaceus	Basilicum polystachyon; Plectranthus chimanimanensis	Basilicum polystachyon; Plectranthus chimanimanensis	Basilicum polystachyon-Plectranthus chimanimanensis
atcctgtttttcaaaaataaacaaaggttcataaatacaaaaaaag	100	NA	Bergia	100	100	Bergia mossambicensis	Bergia mossambicensis	Bergia mossambicensis	Bergia mossambicensis
atcctgttttccgaaaacaaacaaaggttcataaagacaga	100	Bridelia cathartica	Bridelia cathartica	100	100	Bridelia cathartica; Crotonogynopsis usambarica	Bridelia cathartica	Bridelia cathartica	Bridelia cathartica
atcattttcatttcaaaaaaatgaaaaaaaattctatatttcctcttcttctttaataaagaagataggtgcaaaagag	100	NA	Bulbostylis	100	98.73	NA	NA	Bulbostylis macra; Bulbostylis burchellii; Bulbostylis contexta; Bulbostylis densa; Bulbostylis hispidula; Bulbostylis oritrephes; Bulbostylis pilosa; Bulbostylis schoenoides	Bulbostylis sp.
atcctgttttccgaaaaccaagaagagttcagaaagggagaataaaaaaag	100	Vachellia nilotica; Senna siamea	Caesalpinioideae	100	100	Biancaea sappan; Senna obtusifolia; Guilandina bonduc; Erythrophleum suaveolens; Senna bicapsularis; Senna occidentalis; Vachellia nilotica; Senna siamea; Pterolobium stellatum; Vachellia xanthophloea; Senna singueana; Entada abyssinica; Caesalpinia pulcherrima; Burkea africana; Vachellia seyal; Biancaea decapetala; Mimosa pigra; Vachellia farnesiana; Erythrophleum africanum; Vachellia swazica; V…	Biancaea sappan; Senna obtusifolia; Guilandina bonduc; Erythrophleum suaveolens; Senna occidentalis; Vachellia nilotica; Senna siamea; Vachellia xanthophloea; Entada abyssinica; Burkea africana; Vachellia seyal; Biancaea decapetala; Mimosa pigra; Erythrophleum africanum; Vachellia karroo; Vachellia borleae; Newtonia hildebrandtii; Entada elephantina	Vachellia nilotica; Senna siamea; Biancaea sappan; Senna obtusifolia; Guilandina bonduc; Erythrophleum suaveolens; Senna occidentalis; Vachellia xanthophloea; Entada abyssinica; Burkea africana; Vachellia seyal; Biancaea decapetala; Mimosa pigra; Erythrophleum africanum; Vachellia karroo; Vachellia borleae; Newtonia hildebrandtii; Entada elephantina	Caesalpinioideae sp. 1
atcctgctttacgcgaacaaaaaagggtttagaaagcgagaaaaaaaaagg	98.03921569	Capparis erythrocarpos	Capparis erythrocarpos	100	100	NA	NA	*; Capparis spinosa; Capparis bodinieri; Capparis diversifolia; Capparis decidua; Morisonia flexuosa	Capparaceae sp. 1	Species in FinalID are not known from PNG, Mozambique, or southern Africa; likely a Capparis species because Morisonia is restricted to Central and South America. Capparis sepiaria is known from PNG and it not present in refernece libraries; C. viminea, brassii, and fasciularis are known from Mozambique in addition to C. sepiaria and C. tomentosa and erythrocarpus which are present in the referen…
atcctgctttacgcgaacaaaaaagggtttagaaagcgagaaaaaaaaaagg	96.15384615	Capparis erythrocarpos; Capparis tomentosa	Capparis	100	98.08	NA	NA	*; Capparis spinosa; Capparis bodinieri; Capparis diversifolia; Capparis decidua; Morisonia paradoxa; Morisonia odoratissima; Morisonia flexuosa	Capparaceae sp. 2	Species in FinalID are not known from PNG, Mozambique, or southern Africa; likely a Capparis species because Morisonia is restricted to Central and South America. Capparis sepiaria is known from PNG and it not present in refernece libraries; C. viminea, brassii, and fasciularis are known from Mozambique in addition to C. sepiaria and C. tomentosa and erythrocarpus which are present in the referen…
atcctgctttacgcgaacaaaaaagggtttagaaagcgagaaaaaaaagg	100	Capparis erythrocarpos	Capparis erythrocarpos	100	100	Capparis erythrocarpos; Capparis tomentosa	Capparis erythrocarpos; Capparis tomentosa	Capparis erythrocarpos; Capparis tomentosa	Capparis erythrocarpos-Capparis tomentosa
atcctgttttccgaaaaccaagaagagttcagaaagggagaataaaaaaaag	100	Cassia abbreviata	Fabaceae	100	100	Chamaecrista mimosoides; Cassia abbreviata; Chamaecrista grantii; Chamaecrista absus	Chamaecrista mimosoides; Cassia abbreviata; Chamaecrista absus	Cassia abbreviata; Chamaecrista mimosoides; Chamaecrista absus	Cassia clade sp.
atcctattgtccgaaaacaaagaaagattcagaaagcaagaataacacaag	88.46153846	Indigofera spicata; Indigofera astragalina	indigoferoid/millettioid clade	100	100	Catha edulis; Crossopetalum mossambicense; Pleurostylia opposita; Pleurostylia africana; Gymnosporia senegalensis; Reissantia parviflora; Reissantia buchananii; Apodostigma pallens; Putterlickia verrucosa; Loeseneriella africana; Gymnosporia mossambicensis; Allocassine laurifolia	Gymnosporia senegalensis; Loeseneriella africana; Gymnosporia mossambicensis	Gymnosporia senegalensis; Loeseneriella africana; Gymnosporia mossambicensis	Celastraceae sp.
atcccttttttgaaaaaacaagtggttctaaaactagaacccaaaggaaaag	100	NA	Setaria	100	100	Cenchrus purpureus	Cenchrus purpureus	Cenchrus purpureus	Cenchrus purpureus
atcccttttttgaaaaaacaagtggttctcaaactagaacccaaatgaaaag	100	NA	Eragrostis	100	100	Eragrostis tef; Eragrostis pilosa; Eragrostis cilianensis; Eragrostis japonica; Eragrostis heteromera; Eragrostis cylindriflora; Eragrostis curvula; Sporobolus ioclados; Eragrostis racemosa; Eragrostis plana; Eragrostis lehmanniana; Eragrostis macilenta; Eragrostis aspera; Eragrostis barrelieri; Pogonarthria squarrosa; Dactyloctenium aegyptium; Eleusine indica; Sporobolus fimbriatus	Eragrostis heteromera; Eragrostis cylindriflora; Eragrostis curvula; Sporobolus ioclados; Eragrostis racemosa; Pogonarthria squarrosa; Dactyloctenium aegyptium; Sporobolus fimbriatus	Eragrostis heteromera; Eragrostis cylindriflora; Eragrostis curvula; Sporobolus ioclados; Eragrostis racemosa; Pogonarthria squarrosa; Dactyloctenium aegyptium; Sporobolus fimbriatus	Chloridoideae sp.
atccctttttttaaaaacaagtggttctcaaactagaacccaaaggaaaag	100	NA	Chloris	100	100	Chloris gayana; Chloris virgata	Chloris virgata	Chloris virgata	Chloris virgata
atcccttttttgaaaaaacaagtgcaaactagaacccaaaggaaaag	100	Chrysopogon nigritanus	Chrysopogon nigritanus	100	100	Chrysopogon nigritanus; Sehima nervosa; Chrysopogon serrulatus	Chrysopogon nigritanus; Ischaemum afrum	Chrysopogon nigritanus; Ischaemum afrum	Chrysopogon nigritanus-Ischaemum afrum
atcctattacgaaaataaacatgaacaaaggttcagcaagcgggaataaaaaaaaacgaaag	98.38709677	NA	Cienfuegosia	90	94.83	NA	NA	Cienfuegosia digitata; Cienfuegosia hildebrandtii	Cienfuegosia sp.
atcccgttttccgaaaacaaccaagggttcagaaaacgataataaaaaag	100	Cissus integrifolia	Cissus integrifolia	100	100	Cissus integrifolia	Cissus integrifolia	Cissus integrifolia	Cissus integrifolia
atcccgttttccgaaaacaacagaaaactatatataataaaaaaag	100	Cissus rotundifolia	Cissus rotundifolia	100	100	Cissus rotundifolia; Cissus oliveri	Cissus rotundifolia	Cissus rotundifolia	Cissus rotundifolia
atcctattttatgaaaaccaacaaaaaacaaaacaacaaagattcataaagcaagaataaaaaaag	100	Combretum imberbe	Combretum	100	100	Combretum hereroense; Combretum kraussii	Combretum hereroense	Combretum imberbe; Combretum hereroense	Combretum imberbe-Combretum hereroense
atccgattttatgaaaaccaacaaaaaacaaaacaacaaagattcataaagcaagaataaaaaaag	100	Combretum mossambicense	Combretum	100	100	NA	NA	Combretum mossambicense	Combretum mossambicense
atcttattttatgaaaaccaacaaaaaacaaaacaacaaagattcataaagcaagaataaaaaaag	100	Combretum adenogonium	Combretum	100	100	Combretum apiculatum; Combretum adenogonium; Combretum molle; Combretum erythrophyllum; Combretum zeyheri; Combretum pisoniiflorum	Combretum apiculatum; Combretum adenogonium; Combretum molle; Combretum zeyheri; Combretum pisoniiflorum	Combretum adenogonium; Combretum apiculatum; Combretum molle; Combretum zeyheri; Combretum pisoniiflorum	Combretum sp.
atcctattattttacgaaaataaacaaacaaaggttcagcaagggagaataaaaaaaagg	100	Corchorus fascicularis	Corchorus fascicularis	100	100	Corchorus aestuans; Corchorus trilocularis; Corchorus confusus; Corchorus longipedunculatus; Corchorus tridens	Corchorus aestuans; Corchorus trilocularis; Corchorus schimperi; Corchorus tridens	Corchorus fascicularis; Corchorus aestuans; Corchorus trilocularis; Corchorus schimperi; Corchorus tridens	Corchorus sp.
atcctgttttccgaaaacaaagaaaggttcagaaagcgaaaaag	100	Cordia goetzei	Cordia goetzei	100	100	Cordia goetzei; Cordia myxa; Cordia sinensis; Cordia monoica; Cordia quercifolia	Cordia goetzei	Cordia goetzei	Cordia goetzei
atcctttttccgaaaacaaaaaaaag	100	Blastania cerasiformis	Cucurbitaceae	100	100	Zehneria scabra; Lagenaria siceraria; Luffa acutangula; Luffa aegyptiaca; Trochomeria polymorpha; Peponium vogelii; Citrullus naudinianus; Coccinia grandis; Coccinia adoensis; Momordica foetida; Trochomeria macrocarpa; Blastania cerasiformis; Corallocarpus bainesii; Telfairia pedata; Citrullus lanatus	Zehneria thwaitesii; Zehneria scabra; Coccinia adoensis; Momordica foetida; Trochomeria macrocarpa; Blastania cerasiformis; Corallocarpus bainesii	Blastania cerasiformis; Zehneria thwaitesii; Zehneria scabra; Coccinia adoensis; Momordica foetida; Trochomeria macrocarpa; Corallocarpus bainesii	Cucurbitaceae sp.
atcccttttttgaaaaacaagtggttctcaaaccagaacccaaaggaaaag	100	Cynodon dactylon	Cynodon dactylon	100	100	Cynodon dactylon; Eustachys paspaloides; Eragrostis tenella; Microchloa indica; Microchloa kunthii	Cynodon dactylon	Cynodon dactylon	Cynodon dactylon
atcattattttgaaaaaatataaaaaaatatataatatatatagaatattattattctaaattttttattatattataaaaatttttttttatataaaaaaag	97.11538462	NA	Cyperus	100	100	Cyperus articulatus	NA	Cyperus articulatus	Cyperus articulatus
atcccgttttccgaaaaccagaaaacgctaataacaaaag	80.43478261	Cissus rotundifolia	Cissus rotundifolia	100	100	Cyphostemma buchananii; Cyphostemma simulans	NA	Cyphostemma buchananii; Cyphostemma simulans	Cyphostemma buchananii-Cyphostemma simulans
atcccgttttctgaaagcaaagaaaagttaagaaagcgagaataaaaaaag	100	Dalbergia arbutifolia; Dalbergia melanoxylon	Dalbergia	100	100	Dalbergia armata; Dalbergia obovata; Dalbergia sissoo; Dalbergia melanoxylon; Dalbergia arbutifolia	Dalbergia melanoxylon; Dalbergia arbutifolia	Dalbergia arbutifolia; Dalbergia melanoxylon	Dalbergia arbutifolia-Dalbergia melanoxylon
atcccgttttctgaaagcaaagaaaagttacgaaagcgagaaaaaaaaaaaag	92.45283019	Dalbergia arbutifolia; Dalbergia melanoxylon	Dalbergia	100	96.23	NA	NA	*; Dalbergia martinii	Dalbergia sp. 1	Dalbergia martinii not known from PNG or Mozambique but present in neighboring countries. Three Dalbergia species known from PNG (boehmii, fischeri, nitidula) not present in reference databases. Six additional species known from Mozambique. Alignment and query scores mean another Fabaceae species cannot be ruled out
atcccgttttctgaaagcaaagaaaagttacgaaagcgagaaaaaaaaaaag	94.23076923	Dalbergia arbutifolia; Dalbergia melanoxylon	Dalbergia	98	96.08	NA	NA	*; Dalbergia martinii	Dalbergia sp. 2	Dalbergia martinii not known from PNG or Mozambique but present in neighboring countries. Three Dalbergia species known from PNG (boehmii, fischeri, nitidula) not present in reference databases. Six additional species known from Mozambique. Alignment and query scores mean another Fabaceae species cannot be ruled out
atcctgttttccaaaaaccaagaagagttctgaaagggagaataaaaaaaaag	100	Dichrostachys cinerea	Dichrostachys cinerea	100	100	Dichrostachys cinerea	Dichrostachys cinerea	Dichrostachys cinerea	Dichrostachys cinerea
atcccttttttgaaaaaacaagcggttttcaaactagaacccaaaggaaaag	100	Digitaria didactyla; Digitaria eriantha	Digitaria	100	100	Digitaria didactyla; Digitaria eriantha; Digitaria sanguinalis; Digitaria nuda; Digitaria longiflora; Digitaria ciliaris; Digitaria milanjiana; Digitaria velutina; Cynodon dactylon; Digitaria scalarum	Digitaria didactyla; Digitaria eriantha; Digitaria milanjiana; Cynodon dactylon	Digitaria didactyla; Digitaria eriantha; Digitaria milanjiana; Cynodon dactylon	Digitaria sp.	C. dactylon excluded because it is the sole perfect match to another barcode
atccttatttttgaaaacaaacaaagattcagacaaagattcagaaagcgaaaataaaaaaag	100	Diospyros loureiriana	Diospyros loureiriana	100	100	Diospyros loureiroana	Diospyros loureiroana	Diospyros loureiroana	Diospyros loureiroana
atcctgttttccacaaacaaaggttcagaaaacgaaaacaag	100	Diplorhynchus condylocarpon	Diplorhynchus condylocarpon	100	100	Diplorhynchus condylocarpon; Hunteria zeylanica; Asclepias stathmostelmoides	Diplorhynchus condylocarpon; Hunteria zeylanica	Diplorhynchus condylocarpon; Hunteria zeylanica	Diplorhynchus condylocarpon-Hunteria zeylanica
atcctgattttcgaaaacaaacaaagattcagaaagcgaaaataaaaaaag	100	Diospyros natalensis; Diospyros senensis	Diospyros	100	100	Diospyros senensis; Diospyros natalensis; Euclea divinorum; Euclea crispa; Diospyros mespiliformis; Diospyros ferrea; Diospyros squarrosa; Euclea natalensis; Diospyros consolatae; Diospyros abyssinica; Diospyros loureiroana	Diospyros senensis; Diospyros natalensis; Euclea divinorum; Diospyros mespiliformis; Diospyros ferrea; Diospyros squarrosa; Euclea natalensis; Diospyros abyssinica; Diospyros loureiroana	Diospyros natalensis; Diospyros senensis; Euclea divinorum; Diospyros mespiliformis; Diospyros ferrea; Diospyros squarrosa; Euclea natalensis; Diospyros abyssinica; Diospyros loureiroana	Ebenaceae sp.
atcccttttttgaaaaaacaagtggttctcaaactagaacccaaaagaaaag	100	Echinochloa colona	Poaceae	100	100	Echinochloa colona; Echinochloa pyramidalis; Echinochloa ugandensis; Echinochloa haploclada	Echinochloa colona; Echinochloa pyramidalis; Echinochloa stagnina; Echinochloa haploclada	Echinochloa colona; Echinochloa pyramidalis; Echinochloa stagnina; Echinochloa haploclada	Echinochloa sp.
atcccttttttgaaaaacaagtggttctcaaactagaacccaaaagaaaag	98.07692308	Echinochloa colona	Poaceae	100	100	Paspalum vaginatum; Microchloa indica	Echinochloa stagnina	Echinochloa stagnina	Echinochloa stagnina
atcacgttttctgaaaacaaacaaaggttcagaaagcgaaaataaaaaag	100	Eclipta prostrata	Eclipta prostrata	100	100	Eclipta prostrata; Gaillardia aristata	Eclipta prostrata	Eclipta prostrata	Eclipta prostrata
atccctcttttaaaaaaacaagtggttctcaaactagaacccaaaggaaaag	100	NA	Poaceae	100	100	Leersia hexandra; Eriochloa meyeriana	Leersia hexandra; Eriochloa meyeriana	Leersia hexandra; Eriochloa meyeriana	Eriochloa meyeriana	Leersia hexandra is a sole perfect match to another barcode so is excluded from this one
atcctgttttccgaaaacagaaaaagaaaagtttcataaaaacagaaaaaaacaaggaag	100	NA	Euphorbia	100	100	NA	NA	Euphorbia ambroseae; Euphorbia bougheyi; Euphorbia cuneata; Euphorbia graniticola; Euphorbia hirta; Euphorbia hypericifolia; Euphorbia indica; Euphorbia ingens; Euphorbia lividiflora; Euphorbia serpens; Euphorbia prostrata; Euphorbia syncameronii; Euphorbia tettensis; Euphorbia tirucalli; Euphorbia kirkii; Euphorbia rubriflora; Euphorbia griffithii	Euphorbia sp.
atcctgttttccgaaaacagaaaaagtttcataaaaacagaaaaaaacaaggaag	100	Euphorbia prostrata; Euphorbia hirta; Euphorbia serpens	Euphorbia subsect. Hypericifoliae	100	100	Euphorbia hirta	Euphorbia hirta	Euphorbia prostrata; Euphorbia hirta; Euphorbia serpens	Euphorbia subsect. Hypericifoliae sp.
atcctgttttccgaaaacaaagaaaggttcagaaagcgaaaaaaag	100	Heliotropium ovalifolium	Heliotropium ovalifolium	100	100	Euploca ovalifolia	Euploca ovalifolia	Euploca ovalifolia	Euploca ovalifolia
atcctgttttccgaaaaccaagaagagctcagaaagggagaataaaaaaaaag	96.2962963	Mimosa pigra	Mimosa pigra	100	100	Faidherbia albida	Faidherbia albida	Faidherbia albida	Faidherbia albida
atccggttttctgaagacaaacaaggattcagaaggcgataataaaaacg	98	Ficus abutilifolia	Ficus abutilifolia	100	100	Ficus craterostoma	Ficus craterostoma	Ficus craterostoma	Ficus craterostoma
atcattttcatttcaaaaaaaaggaaaaaaaattatatatattttttattttcctttaataaaaataaagag	75.90361446	NA	Bulbostylis	100	100	Fimbristylis squarrosa; Fimbristylis dichotoma	Fimbristylis dichotoma	Fimbristylis dichotoma	Fimbristylis dichotoma
atcctgttttccaaaaacaaacaaaggttcgtatcataaagatagaataaaaaag	100	Flueggea virosa	Flueggea virosa	100	100	Flueggea virosa; Phyllanthus incurvus	Flueggea virosa	Flueggea virosa	Flueggea virosa
atcccgttttccgaaaccaaaggttcagaaagtgaaaaaag	100	Tricalysia jasminiflora; Empogona kirkii subsp. junodii	Coffeeae	100	100	Calycosiphonia spathicalyx; Catunaregam taylorii; Empogona coriacea; Empogona kirkii; Heinsenia diervilleoides; Hyperacanthus amoenus; Hyperacanthus microphyllus; Kraussia floribunda; Phellocalyx vollesenii; Polysphaeria dischistocalyx; Polysphaeria lanceolata; Polysphaeria multiflora; Rothmannia engleriana; Rothmannia fischeri; Rothmannia manganjae; Rothmannia urcelliformis; Tricalysia acocanthe…	Catunaregam taylorii; Empogona kirkii; Heinsenia diervilleoides; Polysphaeria lanceolata; Rothmannia fischeri; Rothmannia manganjae; Tricalysia capensis; Tricalysia jasminiflora; Tricalysia pallens	Tricalysia jasminiflora; Empogona kirkii; Catunaregam taylorii; Heinsenia diervilleoides; Polysphaeria lanceolata; Rothmannia fischeri; Rothmannia manganjae; Tricalysia capensis; Tricalysia pallens	Gardenieae complex sp.
atcccgttttccgaaagcaaagaaaagttaagaaagcgagaaagaataaaaaaag	90.90909091	Dalbergia arbutifolia; Dalbergia melanoxylon	Dalbergia	98	96.3	NA	NA	*; Geoffroea decorticans	Geoffroea sp.	Species listed in FinalID not known to occur in Mozambique, and Geoffroea spp. are thought to be restricted to South America; alignment and query scores suggest that this may be a different Fabaceae species
ctcctttattaggaaaaaaataagaattcagaaaccaagaataaaaaaaataaaag	100	Gomphrena celosioides	Gomphrena celosioides	100	100	Gomphrena celosioides; Gomphrena globosa	Gomphrena celosioides	Gomphrena celosioides	Gomphrena celosioides
atcctattattttacgaaaataaacataaacaaaggttcagcaagcgagaataaaataataaaaaaag	100	Grewia flavescens	Grewia flavescens	100	100	Grewia flavescens	Grewia flavescens	Grewia flavescens	Grewia flavescens
atcctattattttacgaaaataaacataaacaaaggttcagcaagcgagaataaaataaaataataaaaaaag	100	Grewia inaequilatera; Grewia monticola	Grewia	100	100	Grewia monticola; Grewia inaequilatera; Grewia bicolor	Grewia monticola; Grewia inaequilatera	Grewia inaequilatera; Grewia monticola	Grewia inaequilatera-Grewia monticola
atcctgttttccgaaaacaaagaaaggttcagaaagcaaaaaagg	100	Heliotropium indicum	Heliotropium	100	100	Heliotropium indicum	Heliotropium indicum	Heliotropium indicum	Heliotropium indicum
atcctattattttaggaaaataaacaaaggttcagcaagcgagaatactaaaaaagg	94.73684211	Adansonia digitata	Malvaceae	100	98.25	Heritiera littoralis	NA	Heritiera littoralis	Heritiera littoralis
atccctttttttaaaaaacaagcggttctcaaactagaacccaaaggaaaag	100	Heteropogon contortus	Heteropogon contortus	100	100	Heteropogon contortus	Heteropogon contortus	Heteropogon contortus	Heteropogon contortus
atcctattttccgaaaacaaagaaaagttcagaaagcgagaatataaaaag	100	Indigofera tinctoria	Indigofera tinctoria var. arcuata	100	100	Indigofera tinctoria	Indigofera tinctoria	Indigofera tinctoria	Indigofera tinctoria
atcctgttttctgaaaacaaaggtttcgag	100	NA	Acanthaceae	100	100	Isoglossa floribunda	Isoglossa floribunda	Isoglossa floribunda	Isoglossa floribunda
atcctgttttccccaaacaagagttcagaaagaaaaaagg	100	Jasminum stenolobum	Jasminum stenolobum	100	100	Jasminum stenolobum; Jasminum fluminense; Jasminum abyssinicum	Jasminum stenolobum; Jasminum fluminense; Jasminum abyssinicum	Jasminum stenolobum; Jasminum fluminense; Jasminum abyssinicum	Jasminum sp.
atcctgttttcgcaagacaaagaaaacgaaaaaag	100	NA	Justicia	100	100	Justicia anagalloides	NA	Justicia anagalloides	Justicia anagalloides
atcctcttttcgcaagacaaaggttcagaaaacgaaaaagg	100	NA	Acanthaceae	100	100	Rhinacanthus zambesiacus; Rhinacanthus xerophilus; Justicia striata; Hypoestes aristata; Rhinacanthus gracilis	Rhinacanthus zambesiacus; Justicia striata; Hypoestes aristata; Rhinacanthus gracilis	Rhinacanthus zambesiacus; Justicia striata; Hypoestes aristata; Rhinacanthus gracilis	Justicieae sp.
atccttttttctcaaaacaaaggttcagaaaacgaaaaaaaaaag	100	Kigelia africana	Kigelia africana	100	100	Kigelia africana	Kigelia africana	Kigelia africana	Kigelia africana mOTU 1
atccttttttctcaaaacaaaggttcagaaaacgaaaaaaaaag	97.77777778	Kigelia africana	Kigelia africana	100	100	Kigelia africana	Kigelia africana	Kigelia africana	Kigelia africana mOTU 2
atcctgttttctcaaaacaaaggttcagaaaacgccaaaggcg	100	Lantana camara; Phyla nodiflora	Lantaneae	100	100	Phyla nodiflora; Lippia javanica; Lantana trifolia; Lantana rugosa	Phyla nodiflora; Lantana camara; Lippia javanica	Lantana camara; Phyla nodiflora; Lippia javanica	Lantaneae sp.
atcccgttttatgaaaacaaaacaaacaggggttcagaaagtgagaaaagg	100	Lecaniodiscus fraxinifolius	Lecaniodiscus fraxinifolius	100	100	Glenniea africana; Atalaya alata; Lecaniodiscus fraxinifolius; Pancovia golungensis	Lecaniodiscus fraxinifolius	Lecaniodiscus fraxinifolius	Lecaniodiscus fraxinifolius
atccttgttttgagaaaataagcggttctcaaactagaatccaaaggaaaag	90.56603774	Tricholaena monachne; Heteropogon contortus; Acrachne racemosa; Enteropogon macrostachyus	Poaceae	100	100	Leersia hexandra	Leersia hexandra	Leersia hexandra	Leersia hexandra
atcctgctttacgaaaacaagggaaagttcagttaagaaagcgacgagaaaaaaag	100	Lotus arabicus	Lotus arabicus	100	100	Lotus arabicus; Lotus wildii; Lotus discolor	Lotus arabicus; Lotus wildii	Lotus arabicus; Lotus wildii	Lotus arabicus-Lotus wildii
atcccgttttccgaaaacaaagaaaagttcagaaagttataataaaaaagg	100	NA	Fabaceae	100	100	Lotus arabicus; Teramnus labialis; Teramnus uncinatus	Lotus arabicus; Teramnus labialis	Lotus arabicus; Teramnus labialis	Lotus arabicus-Teramnus labialis
atcctattttacgaaaaccaacaacaagggtttagaaaacgagaaaaaaag	100	Ludwigia adscendens	Ludwigia adscendens	100	100	Ludwigia adscendens	Ludwigia adscendens	Ludwigia adscendens	Ludwigia adscendens
atcctgctttacgtgaacaaaaaagggtttagaaagcgagaaaaaaagg	100	Maerua angolensis	Maerua angolensis	100	100	Maerua angolensis; Thilachium africanum; Boscia integrifolia	Maerua angolensis; Thilachium africanum	Maerua angolensis; Thilachium africanum	Maerua angolensis-Thilachium africanum
atccttttttctcaaaacaaaggttcagaaaacgaaaaaaaag	100	Markhamia obtusifolia; Markhamia zanzibarica	Markhamia	100	100	Markhamia zanzibarica; Markhamia obtusifolia	Markhamia zanzibarica; Markhamia obtusifolia	Markhamia obtusifolia; Markhamia zanzibarica	Markhamia obtusifolia-Markhamia zanzibarica
atcctgttttacaagaacaaacaagggttcagaaagcgaaaaaggg	100	Trichilia capitata; Trichilia emetica	Trichilia	100	100	Trichilia emetica; Trichilia capitata; Xylocarpus granatum; Xylocarpus moluccensis; Lovoa swynnertonii; Khaya nyasica	Trichilia emetica; Trichilia capitata; Khaya anthotheca; Khaya nyasica	Trichilia capitata; Trichilia emetica; Khaya anthotheca; Khaya nyasica	Meliaceae sp.
atccctcttttgaaaaaacaagtggttctcaaactagaacccaaaggaaaag	100	Megathyrsus maximus	Poaceae	100	100	Urochloa dictyoneura; Megathyrsus maximus; Urochloa brizantha; Urochloa deflexa; Eriochloa meyeriana; Urochloa serrata; Urochloa bovonei; Urochloa panicoides; Trichanthecium natalense	Megathyrsus maximus; Urochloa deflexa; Eriochloa meyeriana	Megathyrsus maximus; Urochloa deflexa; Eriochloa meyeriana	Melinidinae sp.
atcctgttttcagaaaacaaaaaagagttcagaaagcgagactcaaaaatg	92.30769231	Cissampelos mucronata	Cissampelos mucronata	100	100	NA	NA	*; Hyperbaena smilacina; Hyperbaena leptobotryosa; Hyperbaena eladioana; Nephroia orbiculata; Hyperbaena tonduzii; Hyperbaena mexicana; Haematocarpus subpeltatus; Stephania tetrandra; Hyperbaena domingensis; Haematocarpus validus	Menispermoideae sp.	Of the genera in the FinalID only Stephania exists in southern Africa, but S. tetrandra is limited to East Asia. S. abyssinica is known from PNG and Mozambique and is a possible taxon for this barcode but is not present in reference databases. An additional two Stephania species occur in neighboring countries and five other Menispermaceae species are known from PNG
atccttgtttttttttttaagaaacaaag	68.75	Persicaria lapathifolia; Polycarpon prostratum; Ipomoea pes-tigridis; Blastania cerasiformis; Persicaria senegalensis	Pentapetalae	100	100	Pistia stratiotes; Brassica rapa; Chenopodium album; Gossypium herbaceum; Gossypioides kirkii; Vigna unguiculata; Pseudognaphalium luteoalbum; Hibiscus tridactylites; Oldenlandia corymbosa; Cucumis melo; Sphenostylis stenocarpa; Phragmites australis; Ziziphus mauritiana; Cissus rotundifolia	Pistia stratiotes; Vigna unguiculata; Pseudognaphalium luteoalbum; Oldenlandia corymbosa; Cucumis melo; Ziziphus mauritiana; Cissus rotundifolia	Pistia stratiotes; Vigna unguiculata; Pseudognaphalium luteoalbum; Oldenlandia corymbosa; Cucumis melo; Ziziphus mauritiana; Cissus rotundifolia	Mesangiospermae sp.
atcctattttaaaaaaacaaagaaaaattcagaaagctaaaataaaaaaaag	98.07692308	Philenoptera violacea; Millettia stuhlmannii	Millettieae	NA	NA	NA	NA	Philenoptera violacea; Millettia stuhlmannii	Millettieae sp.	Reduced to common ancestor because both have perfect matches to other barcodes
atcctatttttcaaaaacaaagaaaaattcagaaagctaaaataaaaaaaag	100	Millettia stuhlmannii	Millettia stuhlmannii	100	100	Millettia stuhlmannii	Millettia stuhlmannii	Millettia stuhlmannii	Millettia stuhlmannii
atcctgttttccgaaaaccaagaagagttcagaaagggagaatcaaaaaaaaag	100	Mimosa pigra	Mimosa pigra	100	100	Mimosa pigra	Mimosa pigra	Mimosa pigra	Mimosa pigra
atccggttttctgaaaacaaacaagggttcagaaggcgataataaaaaag	98	Maclura africana	Maclura africana	100	100	Ficus religiosa; Ficus glumosa; Ficus sycomorus; Ficus lutea; Ficus thonningii	Antiaris toxicaria; Ficus sycomorus; Ficus lutea; Ficus thonningii	Antiaris toxicaria; Ficus sycomorus; Ficus lutea; Ficus thonningii	Moraceae sp.
atccttattttgagaaaacaaaggtttataaaactagaatttaaaag	89.58333333	Hyphaene petersiana; Scadoxus multiflorus	Petrosaviidae	100	100	NA	NA	*; Musa itinerans; Musa ornata; Musella lasiocarpa; Musa basjoo; Musa balbisiana; Musa velutina; Musa acuminata; Musa nanensis; Musa serpentina; Musa troglodytarum; Musa peekelii; Musa aurantiaca; Musa banksii; Musa beccarii; Musa chunii; Musa ingens; Musa jackeyi; Musa rubra; Musa lokok; Musa maclayi; Musa mannii; Musa nagensium; Musa puspanjaliae; Musa rosea; Musa rubinea; Musa ruiliensis; Musa…	Musa sp.	Musa is native to southeast Asia but bananas are cultivated near PNG, and culivated varieties are derived from M. acuminata and M. balbisiana
atcattattttgaaaaaataaaatatatttattattatttctataatatatatagaattttctatacaaaaaag	71.71717172	NA	Cyperaceae	NA	NA	NA	NA		NA
atcctgttttccgaaaaccaagaagagttcagaaaggcagaataaaaaaag	100	Neptunia oleracea	Neptunia oleracea	100	100	Neptunia oleracea	Neptunia oleracea	Neptunia oleracea	Neptunia oleracea
atcctgtttacagaaaacaagggttcctttcctagaaagcgagaatgagaatcaaaaaag	76.19047619	Opilia amentacea; Senegalia nigrescens; Cassia abbreviata; Dichrostachys cinerea; Mimosa pigra; Senegalia polyacantha	Pentapetalae	100	100	Nymphaea nouchali	Nymphaea nouchali	Nymphaea nouchali	Nymphaea nouchali mOTU 1
atcctgtttacagaaaacaagggttcccttcctagaaagcgagaatcaaaaaag	81.81818182	Annona senegalensis; Cleistochlamys kirkii; Cyanthillium cinereum; Craibia zimmermannii; Manilkara mochisia	Mesangiospermae	100	100	Nymphaea nouchali	Nymphaea nouchali	Nymphaea nouchali	Nymphaea nouchali mOTU 2
ctcctgtttacagaaaacaagggttcctttcctagaaagcgagaatgagaatcaaaaaag	74.6031746	Senna occidentalis; Opilia amentacea; Neptunia oleracea	Pentapetalae	98	100	Nymphaea nouchali	Nymphaea nouchali	Nymphaea nouchali	Nymphaea sp. 1	Reduced to Nymphaea due to perfect match to N. nouchali elsewhere
ctcctgtttacagaaaacaagggttcccttcctagaaagcgagaatcaaaaaag	80	NA	Mesangiospermae	98	100	Nymphaea nouchali	Nymphaea nouchali	Nymphaea nouchali	Nymphaea sp. 2	Reduced to Nymphaea due to perfect match to N. nouchali elsewhere
atcctgttttctcaaaacaaaggttcaaaaaacgaaaaaaaaaag	100	NA	Ocimum	100	100	Salvia nilotica; Ocimum gratissimum; Syncolostemon flabellifolius; Platostoma rotundifolium; Ocimum labiatum	Ocimum gratissimum	Ocimum gratissimum	Ocimum gratissimum
atcctattttccgaaaacaaaaaacaaaggttcagaaagggaaaaaggg	100	Oldenlandia corymbosa	Oldenlandia	100	100	Oldenlandia corymbosa	Oldenlandia corymbosa	Oldenlandia corymbosa	Oldenlandia corymbosa
atccatgttttgagaaaacaagcggttctcgaactagaacccaaaggaaaag	92.30769231	Enteropogon macrostachyus; Tricholaena monachne; Heteropogon contortus; Themeda triandra; Digitaria didactyla; Acrachne racemosa; Echinochloa colona; Digitaria eriantha	Poaceae	100	100	Oryza sativa; Oryza longistaminata	Oryza longistaminata; Oryza punctata	Oryza longistaminata; Oryza punctata	Oryza longistaminata	O. punctata excluded because it is a sole perfect match to another barcode
atccgtgttttgagaaaacaagcggttctcgaactagaacccaaaggaaaag	92.30769231	Enteropogon macrostachyus; Tricholaena monachne; Themeda triandra; Megathyrsus maximus; Digitaria didactyla; Acrachne racemosa; Echinochloa colona; Digitaria eriantha	Poaceae	100	100	Oryza sativa	Oryza punctata	Oryza punctata	Oryza punctata
ctcctttaggaaaaaaaaaagaagtcagaaaacaagaataaaaaaaacaaag	96.22641509	Ouret leucura	Ouret leucura	NA	NA	NA	NA	Ouret leucura	Ouret leucura
atcccttttttgaaaaaacaagtggttctcaaactagaacccaaaggaaaag	100	Panicum schinzii; Panicum coloratum	Poaceae	100	100	Panicum coloratum; Setaria italica; Sporobolus stapfianus; Setaria pumila; Sporobolus festivus; Arthraxon hispidus; Halopyrum mucronatum; Setaria verticillata; Cenchrus americanus; Rottboellia cochinchinensis; Setaria geminata; Chrysopogon serrulatus; Sporobolus africanus; Setaria sphacelata; Sporobolus virginicus; Arthraxon lancifolius; Thyrsia huillensis; Hackelochloa granularis; Thelepogon ele…	Panicum schinzii; Panicum coloratum; Rottboellia cochinchinensis; Oplismenus hirtellus; Setaria sphacelata; Sporobolus virginicus; Elionurus muticus; Trachypogon spicatus; Panicum subalbidum; Tricholaena monachne; Panicum repens	Panicum schinzii; Panicum coloratum; Tricholaena monachne; Rottboellia cochinchinensis; Oplismenus hirtellus; Setaria sphacelata; Sporobolus virginicus; Elionurus muticus; Trachypogon spicatus; Panicum subalbidum; Panicum repens	PACMAD clade sp. 1
atcccttttttgaaaaacaagtggttctcaaactagaacccaaaggaaaag	100	Tricholaena monachne; Acrachne racemosa; Enteropogon macrostachyus	Poaceae	100	100	Zea mays; Tricholaena monachne; Enteropogon macrostachyus; Acrachne racemosa; Melinis minutiflora; Melinis repens; Tetrapogon roxburghiana; Tristachya leucothrix; Pseudechinolaena polystachya; Dinebra retroflexa; Microchloa kunthii; Microchloa indica; Lepturus repens; Vossia cuspidata; Paspalum scrobiculatum; Cenchrus spinifex; Phragmites australis	Tricholaena monachne; Enteropogon macrostachyus; Acrachne racemosa; Melinis minutiflora; Melinis repens; Tristachya leucothrix; Vossia cuspidata; Paspalum scrobiculatum	Tricholaena monachne; Acrachne racemosa; Enteropogon macrostachyus; Melinis minutiflora; Melinis repens; Tristachya leucothrix; Vossia cuspidata; Paspalum scrobiculatum	PACMAD clade sp. 2
atcccttttttgaaaaaacaagcggttctcaaactagaacccaaaggaaaag	100	NA	Poaceae	100	100	Bothriochloa insculpta; Bothriochloa bladhii; Capillipedium parviflorum; Dichanthium annulatum; Dichanthium aristatum; Andropogon mannii; Hyparrhenia newtonii; Andropogon schirensis; Schizachyrium exile; Andropogon gayanus; Andropogon eucomus; Exotheca abyssinica; Diectomis fastigiata; Hyparrhenia dichroa; Andropogon chinensis; Schizachyrium jeffreysii; Hyparrhenia rudis; Schizachyrium sanguineum…	Bothriochloa bladhii; Dichanthium annulatum; Andropogon mannii; Andropogon schirensis; Andropogon gayanus; Andropogon eucomus; Hyparrhenia dichroa; Schizachyrium sanguineum; Hyparrhenia rufa; Cymbopogon nardus; Diheteropogon amplectens; Hyparrhenia filipendula; Monocymbium ceresiiforme; Hyparrhenia hirta; Sporobolus schoenoides; Cymbopogon caesius	Bothriochloa bladhii; Dichanthium annulatum; Andropogon mannii; Andropogon schirensis; Andropogon gayanus; Andropogon eucomus; Hyparrhenia dichroa; Schizachyrium sanguineum; Hyparrhenia rufa; Cymbopogon nardus; Diheteropogon amplectens; Hyparrhenia filipendula; Monocymbium ceresiiforme; Hyparrhenia hirta; Sporobolus schoenoides; Cymbopogon caesius	PACMAD clade sp. 3
atcccttttttgaaaaaacaagcggttcttattcttaaactagaacccaaagaaaaag	87.93103448	Enteropogon macrostachyus; Tricholaena monachne; Heteropogon contortus; Megathyrsus maximus; Digitaria didactyla; Themeda triandra; Acrachne racemosa; Echinochloa colona; Digitaria eriantha	Poaceae	100	87.93	NA	NA	Digitaria didactyla; Digitaria eriantha; Echinochloa colona; Megathyrsus maximus; Tricholaena monachne; Acrachne racemosa; Enteropogon macrostachyus; Heteropogon contortus; Themeda triandra	PACMAD clade sp. 4
ctcctgctttcaaaaaggaaagaaaaaagg	100	Persicaria senegalensis; Persicaria lapathifolia	Persicaria	100	100	Persicaria lapathifolia; Persicaria decipiens; Polygonum plebeium; Persicaria limbata	Persicaria lapathifolia; Persicaria decipiens; Polygonum plebeium	Persicaria senegalensis; Persicaria lapathifolia; Persicaria decipiens; Polygonum plebeium	Persicaria sp.	Polygonum plebeium excluded because it is the sole perfect match to another barcode
atcctatttttaaaaaacaaagaaaaattcagaaagctaaaataaaaaaaag	100	Philenoptera violacea	Philenoptera violacea	100	100	Philenoptera violacea	Philenoptera violacea	Philenoptera violacea	Philenoptera violacea
atcccttttttgaaaaaacaggtggttctcaaactagaacccaaagggaaag	100	Phragmites mauritianus	Phragmites mauritianus	100	100	Phragmites australis	NA	Phragmites mauritianus	Phragmites mauritianus
atcctgttttctgaaaacaaacaaaggttcagaaagcgataataaaaaaggatagatagg	100	NA	Berchemia	100	100	Phyllogeiton zeyheri; Phyllogeiton discolor	Phyllogeiton discolor	Phyllogeiton discolor	Phyllogeiton discolor
ctccttctttccaaaaggaagaaaaagg	86.66666667	Persicaria senegalensis; Persicaria lapathifolia	Persicaria	100	100	Polygonum plebeium; Hibiscus tridactylites	Polygonum plebeium	Polygonum plebeium	Polygonum plebeium
atccttattgtttttgttgagaaaataggggtttatattaataaactagaataaaacacgaaaagg	68.18181818	Opilia amentacea; Hyphaene petersiana	Mesangiospermae	100	100	Pontederia crassipes	Pontederia crassipes	Pontederia crassipes	Pontederia crassipes
atcctgttttctcaaaacaaaggttcaaaagacgaaaaaaag	100	Premna senensis	Premna senensis	100	100	Premna serratifolia	NA	Premna senensis	Premna senensis
atcctgttttccgaaaataaagaaaagttcagaaagtgataataaaaaagg	100	NA	Rhynchosia	100	100	Rhynchosia minima	NA	Rhynchosia minima	Rhynchosia minima
atcctgttttccgaaaataaataaaagttcagaaagtgataataaaaaagg	100	Rhynchosia sublobata	Rhynchosia sublobata	100	100	Rhynchosia sublobata	Rhynchosia sublobata	Rhynchosia sublobata	Rhynchosia sublobata
atccttgtttacgcgaacaaacccgagtttagaaagcgagaaaaagg	100	NA	Rorippa	100	100	Rorippa micrantha; Rorippa madagascariensis	Rorippa micrantha; Rorippa madagascariensis	Rorippa micrantha; Rorippa madagascariensis	Rorippa micrantha-Rorippa madagascariensis
atccttgtttacgcgaacaaacccgcgtttagaaagcgagaaaaagg	97.87234043	NA	Rorippa	100	97.87	Rorippa micrantha; Rorippa madagascariensis	Rorippa micrantha; Rorippa madagascariensis	Rorippa madagascariensis; Rorippa micrantha	Rorippa sp.	Reduced to Rorippa because another barcode is a perfect match to R. micrantha and R. madagascariensis
atcctgttttccgaaaccaaaggttcagaaagtgaaaaagg	100	Vangueria infausta	Vangueria infausta	100	100	Psydrax obovatus; Vangueria madagascariensis; Vangueria volkensii; Vangueria infausta; Vangueria cinerascens; Rytigynia uhligii; Rytigynia decussata; Multidentia crassa; Keetia zanzibarica; Keetia venosa; Keetia gueinzii; Fadogia triphylla; Fadogia stenophylla; Fadogia ancylantha; Bullockia setiflora; Bullockia mombazensis; Vangueria macrocalyx; Vangueria lasiantha; Vangueria dryadum; Cuviera sem…	Vangueria infausta; Rytigynia uhligii; Multidentia crassa; Keetia venosa; Keetia gueinzii; Bullockia setiflora; Fadogia tetraquetra; Canthium glaucum; Pyrostria bibracteata; Psydrax lividus; Psydrax kraussioides; Vangueria apiculata; Canthium oligocarpum; Rytigynia umbellulata; Nauclea nyasica; Breonadia salicina	Vangueria infausta; Rytigynia uhligii; Multidentia crassa; Keetia venosa; Keetia gueinzii; Bullockia setiflora; Fadogia tetraquetra; Canthium glaucum; Pyrostria bibracteata; Psydrax lividus; Psydrax kraussioides; Vangueria apiculata; Canthium oligocarpum; Rytigynia umbellulata; Nauclea nyasica; Breonadia salicina	Rubiaceae sp.
atcctgttttcgaaaataaacaaagattcagaaagcgaaaataaaaaaag	100	Manilkara mochisia	Manilkara mochisia	100	100	Manilkara mochisia; Mimusops elengi; Synsepalum passargei; Englerophytum natalense	Manilkara mochisia; Synsepalum passargei; Englerophytum natalense	Manilkara mochisia; Synsepalum passargei; Englerophytum natalense	Sapotaceae sp.
atcctgttttccaaaaaccaagaagagttcagaaagggagaataaaataaaaaaag	100	Senegalia nigrescens; Senegalia polyacantha	Acacieae	100	100	Senegalia nigrescens; Senegalia senegal; Senegalia mellifera; Senegalia galpinii; Senegalia erubescens; Senegalia burkei; Senegalia welwitschii	Senegalia nigrescens; Senegalia galpinii; Senegalia burkei; Senegalia welwitschii	Senegalia nigrescens; Senegalia polyacantha; Senegalia galpinii; Senegalia burkei; Senegalia welwitschii	Senegalia sp. 1
atcctgttttccgaaaaccaagaagagttcagaaagggagaatcaaataaaaaagg	96.42857143	Mimosa pigra	Mimosa pigra	100	100	Senegalia schweinfurthii; Senegalia galpinii; Senegalia brevispica; Senegalia adenocalyx; Faidherbia albida; Senegalia pentagona; Senegalia kraussiana	Senegalia schweinfurthii; Senegalia galpinii; Senegalia adenocalyx; Faidherbia albida; Senegalia pentagona	Senegalia schweinfurthii; Senegalia galpinii; Senegalia adenocalyx; Faidherbia albida; Senegalia pentagona	Senegalia sp. 2	Faidherbia albida excluded because it is the sole perfect match to another barcode
atcctgctttccgaaaacaaagaaaagttcagaaagcgagaataaaaaaag	100	NA	Sesbania	100	100	Sesbania bispinosa	NA	Sesbania bispinosa	Sesbania bispinosa
atcctgttttctcaaaacaaacaaaggttcagaaaaaaag	100	Solanum panduriforme; Solanum macrocarpon	Solanum	100	100	Solanum aethiopicum; Solanum macrocarpon; Solanum campylacanthum; Solanum anguivi; Solanum richardii; Solanum incanum; Solanum linnaeanum; Solanum lichtensteinii; Solanum aureitomentosum; Datura metel; Solanum usaramense; Solanum violaceum; Solanum aculeastrum; Solanum zanzibarense; Solanum tettense; Solanum giganteum; Solanum catombelense; Solanum goetzei; Solanum dasyphyllum; Solanum villosum; …	Solanum macrocarpon; Solanum campylacanthum; Solanum anguivi; Solanum richardii; Solanum incanum; Solanum violaceum; Solanum tettense; Solanum giganteum; Solanum goetzei; Solanum villosum; Solanum aculeatissimum; Solanum nigrum	Solanum campylacanthum; Solanum macrocarpon; Solanum anguivi; Solanum richardii; Solanum incanum; Solanum violaceum; Solanum tettense; Solanum giganteum; Solanum goetzei; Solanum villosum; Solanum aculeatissimum; Solanum nigrum	Solanum sp.
atccacttttttcaaaaaagtggttctcaaactagaacccaaaggaaaag	100	NA	Sorghum	100	100	Sorghum bicolor; Sorghum halepense; Hyparrhenia dichroa	Sorghum halepense; Hyparrhenia dichroa	Sorghum halepense; Hyparrhenia dichroa	Sorghum halepense-Hyparrhenia dichroa
atcctcttttccgaaaacaaacaaaggttcagaaagacagaaaaaag	91.83673469	NA	Euphorbiaceae	100	100	Spirostachys africana	Spirostachys africana	Spirostachys africana	Spirostachys africana
atcccttttttgaaaaaacaagacaagcggttctcaaactagaacccaaaggaaaag	92.98245614	Dactyloctenium aegyptium	Dactyloctenium aegyptium	100	96.49	NA	NA	*; Sporobolus aculeatus	Sporobolus sp.	The species in the FinalID is native to Europe, Asia, and North Africa. Percent identity suggests it could be one of many Sporobolus species or another taxon in Chloridoideae. 24 Sporobolus species are known from Mozambique, 30 more are known from neighboring countries, five of which are in the reference databases.
atcctgttttccgaaaacaaaggttcagaagcgaaaaagg	100	Strychnos madagascariensis; Strychnos spinosa	Strychnos	100	100	Strychnos spinosa; Strychnos madagascariensis; Strychnos decussata	Strychnos spinosa; Strychnos madagascariensis; Strychnos decussata	Strychnos madagascariensis; Strychnos spinosa; Strychnos decussata	Strychnos sp.
atcctgttttccgaaaacaaagaacaaagaaaaagaagagtttagaaagcgagaataaaaaatcaaag	77.14285714	Glinus lotoides; Celosia trigyna; Phemeranthus aurantiacus; Glinus oppositifolius	Pentapetalae	100	100	Tamarindus indica	Tamarindus indica	Tamarindus indica	Tamarindus indica
atcctattttccaaaataagttcgaataaaaaaag	100	NA	Tephrosia	100	100	Tephrosia pumila	Tephrosia pumila	Tephrosia pumila	Tephrosia pumila
atcctattttatgaaaaccaacaaaacaacaaagattcagaataaaaaaag	100	Pteleopsis myrtifolia	Pteleopsis myrtifolia	100	100	Terminalia catappa	NA	Terminalia myrtifolia	Terminalia myrtifolia
atcccttttttgaaaaaacaagcggttctcaaactagaaccaaaaggaaaag	100	Themeda triandra	Themeda triandra	100	100	Themeda triandra; Heteropogon melanocarpus	Themeda triandra; Heteropogon melanocarpus	Themeda triandra; Heteropogon melanocarpus	Themeda triandra-Heteropogon melanocarpus
ctcctttttttttcaaaagcaaaaaacaaaaaataaggattcagaaagcaagaaaaag	84.74576271	NA	Zaleya	100	100	Trianthema portulacastrum	Trianthema portulacastrum	Trianthema portulacastrum	Trianthema portulacastrum
atcctatttttttacgaaaataaacaaaggttcagcaagcgagaataataaaaaaaagg	100	NA	Triumfetta	100	100	NA	NA	Triumfetta annua; Triumfetta pentandra; Triumfetta pilosa; Triumfetta rhomboidea	Triumfetta sp.
atccctctttaaaaaaaagtggttctcaaactagaacccaaaggaaaag	100	NA	Brachiaria	100	100	NA	Urochloa advena	Urochloa advena	Urochloa advena
atccctgttttaaaaaaacaagtggttctcaaactagaacccaaaggaaaag	100	Urochloa mosambicensis	Urochloa mosambicensis	100	100	Eriochloa barbata; Urochloa trichopus	Eriochloa barbata; Urochloa trichopus	Urochloa trichopus; Eriochloa barbata	Urochloa trichopus-Eriochloa barbata
atcctgttttccgaaaaccaagaagagttcagaaaaggagaataaaaaaag	100	Vachellia sieberiana; Vachellia robusta	Vachellia	100	100	Vachellia sieberiana; Vachellia robusta; Vachellia tortilis; Senegalia mellifera; Vachellia gerrardi; Vachellia luederitzii; Vachellia grandicornuta	Vachellia sieberiana; Vachellia robusta; Vachellia gerrardi	Vachellia sieberiana; Vachellia robusta; Vachellia gerrardi	Vachellia sp.
atcctgttttccgaaaacaaagaagagttcagaaagcgagaataaaaaaag	98.03921569	Craibia zimmermannii	Craibia zimmermannii	100	100	Xanthocercis zambesiaca	Xanthocercis zambesiaca	Xanthocercis zambesiaca	Xanthocercis zambesiaca
atcctgttttctgaaaacaaacaaggattcagaaagtgataataaaaaag	100	Ziziphus mauritiana; Ziziphus mucronata	Ziziphus	100	100	Ziziphus mauritiana; Ziziphus mucronata; Phylica ericoides	Ziziphus mauritiana; Ziziphus mucronata	Ziziphus mauritiana; Ziziphus mucronata	Ziziphus mauritiana-Ziziphus mucronata
