# Supplementary material for: Ecology of community reassembly: Movements and diets of megafauna during a decade of restoration in Mozambique
Source: Ecology. 2026 Apr 12;107(4):e70386. doi: 10.1002/ecy.70386 (PMC13071350; doi:10.1002/ecy.70386)
Supplement: Supplementary file 1 — Data S1. [file ECY-107-e70386-s001.zip › Data_S1/Datasets_1-17/step8_final_dataset_rarefied_RRA.csv]

Sample_ID	Sample_Sequencing_ID	Species_Common_Name	Species_Latin_Name	Species_ID_Confirmed_Genetically	Sex	Collection_Year	Collection_Month	Collection_Date	Collection_Day_of_Year	Collection_Time_of_Day	Latitude	Longitude	Collection_Standard	AnimalID	Mean_Read_Depth	Caesalpinioideae.mOTU.1_Fabaceae_atcctgttttccgaaaaccaagaagagttcagaaagggagaataaaaaaag	Tephrosia.pumila_Fabaceae_atcctattttccaaaataagttcgaataaaaaaag	Ziziphus.mauritiana.Ziziphus.mucronata_Rhamnaceae_atcctgttttctgaaaacaaacaaggattcagaaagtgataataaaaaag	Euploca.ovalifolia_Heliotropiaceae_atcctgttttccgaaaacaaagaaaggttcagaaagcgaaaaaaag	PACMAD.clade.mOTU.2_Poaceae_atcccttttttgaaaaacaagtggttctcaaactagaacccaaaggaaaag	Isoglossa.floribunda_Acanthaceae_atcctgttttctgaaaacaaaggtttcgag	Urochloa.trichopus.Eriochloa.barbata_Poaceae_atccctgttttaaaaaaacaagtggttctcaaactagaacccaaaggaaaag	Solanum.mOTU_Solanaceae_atcctgttttctcaaaacaaacaaaggttcagaaaaaaag	Melinidinae.mOTU_Poaceae_atccctcttttgaaaaaacaagtggttctcaaactagaacccaaaggaaaag	Echinochloa.mOTU_Poaceae_atcccttttttgaaaaaacaagtggttctcaaactagaacccaaaagaaaag	Cynodon.dactylon_Poaceae_atcccttttttgaaaaacaagtggttctcaaaccagaacccaaaggaaaag	Chrysopogon.nigritanus.Ischaemum.afrum_Poaceae_atcccttttttgaaaaaacaagtgcaaactagaacccaaaggaaaag	Premna.senensis_Lamiaceae_atcctgttttctcaaaacaaaggttcaaaagacgaaaaaaag	Senegalia.mOTU.1_Fabaceae_atcctgttttccaaaaaccaagaagagttcagaaagggagaataaaataaaaaaag	PACMAD.clade.mOTU.1_Poaceae_atcccttttttgaaaaaacaagtggttctcaaactagaacccaaaggaaaag	Allophylus.africanus.Allophylus.chaunostachys_Sapindaceae_atcccaaaacaaacagaggggttcagaaagtgaaaaaggg	Nymphaea.nouchali.mOTU.2_Nymphaeaceae_atcctgtttacagaaaacaagggttcccttcctagaaagcgagaatcaaaaaag	Echinochloa.stagnina_Poaceae_atcccttttttgaaaaacaagtggttctcaaactagaacccaaaagaaaag	Cucurbitaceae.mOTU_Cucurbitaceae_atcctttttccgaaaacaaaaaaaag	Justicieae.mOTU_Acanthaceae_atcctcttttcgcaagacaaaggttcagaaaacgaaaaagg	Vachellia.mOTU_Fabaceae_atcctgttttccgaaaaccaagaagagttcagaaaaggagaataaaaaaag	Pontederia.crassipes_Pontederiaceae_atccttattgtttttgttgagaaaataggggtttatattaataaactagaataaaacacgaaaagg	Dalbergia.arbutifolia.Dalbergia.melanoxylon_Fabaceae_atcccgttttctgaaagcaaagaaaagttaagaaagcgagaataaaaaaag	Annonoideae.mOTU.1_Annonaceae_atcctgtgttcagaaaacaaggttcagaaagcgagaataaaaaaag	Meliaceae.mOTU_Meliaceae_atcctgttttacaagaacaaacaagggttcagaaagcgaaaaaggg	Capparaceae.mOTU.1_Capparaceae_atcctgctttacgcgaacaaaaaagggtttagaaagcgagaaaaaaaaagg	Acalypha.mOTU_Euphorbiaceae_atcctgttttccgaaaacaaaaaaaggttcataaagacagaataaaaaagg	Spirostachys.africana_Euphorbiaceae_atcctcttttccgaaaacaaacaaaggttcagaaagacagaaaaaag	Cenchrus.purpureus_Poaceae_atcccttttttgaaaaaacaagtggttctaaaactagaacccaaaggaaaag	Aeschynomene_Fabaceae_atcctgttttccgaaagcaaagaaaagtaaagaaagcgagaagaaaaaag	Moraceae.mOTU_Moraceae_atccggttttctgaaaacaaacaagggttcagaaggcgataataaaaaag	Bergia.mossambicensis_Elatinaceae_atcctgtttttcaaaaataaacaaaggttcataaatacaaaaaaag	Ebenaceae.mOTU_Ebenaceae_atcctgattttcgaaaacaaacaaagattcagaaagcgaaaataaaaaaag	Phyllogeiton.discolor_Rhamnaceae_atcctgttttctgaaaacaaacaaaggttcagaaagcgataataaaaaaggatagatagg
PNG_13_KOEL_001	GWB01	Waterbuck	Kobus ellipsiprymnus	1	U	2013	8	2013-08-04	216	NA	-18.9	34.38	1	NA	7336	0.018173646578141	0	0	0	0.172196118488253	0	0	0	0	0	0.233656792645557	0	0	0	0	0	0	0	0	0	0	0	0	0	0	0	0	0	0	0	0	0	0	0
PNG_13_KOEL_002	GWB02	Waterbuck	Kobus ellipsiprymnus	1	U	2013	8	2013-08-04	216	NA	-18.9	34.38	1	NA	9418	0	0	0	0	0.0283901940755873	0	0	0	0	0.11794075587334	0.190643513789581	0	0	0	0.0124943820224719	0	0	0	0	0	0	0	0	0	0	0	0	0	0	0	0	0.0226986721144025	0	0
PNG_13_KOEL_004	GWB04	Waterbuck	Kobus ellipsiprymnus	1	U	2013	8	2013-08-04	216	NA	-18.9	34.38	1	NA	8014	0	0	0	0.0819570990806946	0.0132063329928498	0	0	0	0	0.285290091930541	0.175795709908069	0	0	0	0	0	0	0	0	0	0	0.0311174668028601	0	0	0	0	0	0	0	0	0	0	0	0
PNG_13_KOEL_005	GWB05	Waterbuck	Kobus ellipsiprymnus	1	U	2013	8	2013-08-04	216	NA	-18.9	34.38	1	NA	6085	0	0	0	0	0.0497313585291113	0	0.0322502553626149	0	0.0614984678243105	0.0128641470888662	0.0229366700715015	0	0	0	0.0390255362614913	0	0	0	0	0	0	0	0	0	0	0	0	0	0	0	0	0.061561797752809	0	0
PNG_13_KOEL_007	GWB07	Waterbuck	Kobus ellipsiprymnus	1	U	2013	8	2013-08-04	216	NA	-18.9	34.38	1	NA	7079	0.0427129724208376	0	0	0	0.103527068437181	0	0.149555669050051	0	0.0391767109295199	0.0365372829417773	0.0486384065372829	0.0309448416751788	0	0	0.0404290091930541	0	0	0	0	0	0	0	0	0	0	0	0	0	0	0	0	0.255277834525026	0	0
PNG_13_KOEL_009	GWB09	Waterbuck	Kobus ellipsiprymnus	1	U	2013	8	2013-08-04	216	NA	-18.9	34.38	1	NA	6215	0.0903043922369765	0	0	0.0168498467824311	0.0280143003064351	0	0.0422614913176711	0	0.266863125638407	0.10791317671093	0.0171552604698672	0	0	0	0.0271603677221655	0	0	0	0	0	0.0224249233912155	0	0	0	0	0	0	0	0	0	0	0.136950970377937	0	0
PNG_13_KOEL_011	GWB11	Waterbuck	Kobus ellipsiprymnus	1	U	2013	8	2013-08-04	216	NA	-18.9	34.38	1	NA	11464	0.0116241062308478	0	0	0	0.197788559754852	0	0.0115791624106231	0	0.0462931562819203	0	0.261610827374872	0	0	0	0.011876404494382	0	0	0	0	0	0	0	0	0	0	0	0	0	0	0	0	0	0	0
PNG_13_KOEL_012	GWB12	Waterbuck	Kobus ellipsiprymnus	1	U	2013	8	2013-08-04	216	NA	-18.9	34.38	1	NA	7032	0.0259550561797753	0	0	0.0634790602655771	0.0703248212461696	0	0.0711378958120531	0	0.0364933605720123	0.101788559754852	0.0201041879468846	0	0	0	0.0456680286006129	0	0	0	0	0	0	0	0	0	0	0	0	0	0	0	0	0.0303227783452503	0	0
PNG_13_KOEL_013	GWB13	Waterbuck	Kobus ellipsiprymnus	1	U	2013	8	2013-08-04	216	NA	-18.9	34.38	1	NA	10115	0.145418794688458	0	0	0	0.491760980592441	0	0	0	0.0197752808988764	0.0364708886618999	0.0664433094994893	0	0	0	0.0136813074565884	0	0	0	0	0	0	0	0	0	0	0	0	0	0	0	0	0	0	0
PNG_13_KOEL_014	GWB14	Waterbuck	Kobus ellipsiprymnus	1	U	2013	8	2013-08-04	216	NA	-18.9	34.38	1	NA	17946	0.0161726251276813	0	0	0	0.0983115423901941	0	0	0	0.0650132788559755	0	0.015708886618999	0	0	0	0	0	0	0	0	0	0	0	0	0	0	0	0	0	0	0	0	0	0	0
PNG_13_KOEL_015	GWB15	Waterbuck	Kobus ellipsiprymnus	1	U	2013	8	2013-08-04	216	NA	-18.9	34.38	1	NA	10383	0	0	0	0.0237885597548519	0.313770173646578	0	0.0131991828396323	0	0.153581205311542	0.0223585291113381	0.0623575076608784	0	0	0	0.0111511746680286	0	0	0	0	0	0	0	0	0	0	0	0	0	0	0	0	0	0	0
PNG_13_KOEL_016	GWB16	Waterbuck	Kobus ellipsiprymnus	1	U	2013	8	2013-08-04	216	NA	-18.9	34.38	1	NA	8064	0	0	0	0.0168712972420838	0.0121164453524004	0	0	0	0	0.133248212461696	0.0620633299284985	0	0	0	0	0	0	0	0	0	0	0	0	0	0	0	0	0	0	0	0	0	0	0
PNG_13_KOEL_018	GWB18	Waterbuck	Kobus ellipsiprymnus	1	U	2013	8	2013-08-04	216	NA	-18.9	34.38	1	NA	11750	0.31229315628192	0	0	0	0.135487231869254	0	0.0109867211440245	0	0.0217078651685393	0.22111746680286	0.0174719101123595	0	0	0	0.025632277834525	0	0	0	0	0	0	0	0	0	0	0	0	0	0	0	0	0	0	0
PNG_13_KOEL_019	GWB19	Waterbuck	Kobus ellipsiprymnus	1	U	2013	8	2013-08-04	216	NA	-18.9	34.38	1	NA	14602	0	0	0	0.0457109295199183	0.0627660878447395	0	0	0	0	0.177762002042901	0.248501532175689	0	0	0	0	0	0	0	0	0	0	0	0	0	0	0	0	0	0	0	0	0	0	0
PNG_13_KOEL_020	GWB20	Waterbuck	Kobus ellipsiprymnus	1	U	2013	8	2013-08-04	216	NA	-18.9	34.38	1	NA	12450	0	0	0	0.0130408580183861	0.0571021450459653	0	0	0	0	0.228241062308478	0.0411532175689479	0	0	0	0.0154004085801839	0	0.132096016343207	0	0	0	0	0	0	0	0	0	0	0	0	0	0	0	0	0
PNG_13_KOEL_022	GWB22	Waterbuck	Kobus ellipsiprymnus	1	U	2013	8	2013-08-04	216	NA	-18.9	34.38	1	NA	14398	0	0	0	0.0374627170582227	0.122582226762002	0	0	0	0	0.298896833503575	0.164651685393258	0	0	0	0.0158937691521961	0	0	0	0	0	0	0	0	0	0	0	0	0	0	0	0	0	0	0
PNG_13_KOEL_023	GWB23	Waterbuck	Kobus ellipsiprymnus	1	U	2013	8	2013-08-04	216	NA	-18.9	34.38	1	NA	9175	0.0368692543411644	0	0	0.0122788559754852	0.207514811031665	0	0	0	0	0.402070480081716	0.0905056179775281	0	0	0	0.0301624106230848	0	0	0	0	0	0	0	0	0	0	0	0	0	0	0	0	0	0	0
PNG_13_KOEL_024	GWB24	Waterbuck	Kobus ellipsiprymnus	1	U	2013	8	2013-08-04	216	NA	-18.9	34.38	1	NA	17085	0	0	0	0	0.0336986721144025	0	0	0	0	0	0.0852134831460674	0	0	0	0	0	0	0	0	0	0.023655771195097	0	0	0	0	0	0	0	0	0	0	0	0	0
PNG_13_KOEL_025	GWB25	Waterbuck	Kobus ellipsiprymnus	1	U	2013	8	2013-08-04	216	NA	-18.9	34.38	1	NA	24472	0	0	0	0	0.0187681307456588	0	0	0	0	0	0.0533289070480082	0	0	0	0	0	0	0	0	0	0.0284933605720123	0	0	0	0	0	0	0	0	0	0	0	0	0
PNG_13_KOEL_026	GWB26	Waterbuck	Kobus ellipsiprymnus	1	U	2013	8	2013-08-04	216	NA	-18.9	34.38	1	NA	15241	0	0	0	0.0152226762002043	0.0230745658835546	0	0	0	0	0	0.0415730337078652	0	0	0	0.0242614913176711	0	0	0	0	0	0	0	0	0	0	0	0	0	0	0	0	0	0	0
PNG_13_KOEL_027	GWB27	Waterbuck	Kobus ellipsiprymnus	1	U	2013	8	2013-08-04	216	NA	-18.9	34.38	1	NA	25944	0	0	0	0	0.0163217568947906	0	0	0	0	0	0.0347068437180797	0	0	0	0	0	0	0	0	0	0.0128110316649642	0	0	0	0	0	0	0	0	0	0	0	0	0
PNG_13_KOEL_028	GWB28	Waterbuck	Kobus ellipsiprymnus	1	U	2013	8	2013-08-04	216	NA	-18.9	34.38	1	NA	16736	0	0	0	0.0139305413687436	0.0331378958120531	0	0	0	0	0.0162196118488253	0.0644719101123595	0	0	0	0	0	0	0	0	0	0.0120337078651685	0	0	0	0	0	0	0	0	0	0	0	0	0
PNG_13_KOEL_029	GWB29	Waterbuck	Kobus ellipsiprymnus	1	U	2013	8	2013-08-04	216	NA	-18.9	34.38	1	NA	11768	0	0	0	0	0	0	0	0	0	0	0.0463758937691522	0	0	0	0	0	0	0	0	0	0.0131348314606742	0	0	0	0	0	0	0	0	0	0	0	0	0
PNG_13_KOEL_030	GWB30	Waterbuck	Kobus ellipsiprymnus	1	U	2013	8	2013-08-04	216	NA	-18.9	34.38	1	NA	22518	0	0	0	0	0.0132665985699694	0	0	0	0	0	0.0313370786516854	0	0	0	0	0	0	0	0	0	0	0	0	0	0	0	0	0	0	0	0	0	0	0
PNG_13_KOEL_031	GWB31	Waterbuck	Kobus ellipsiprymnus	1	U	2013	8	2013-08-04	216	NA	-18.9	34.38	1	NA	8213	0	0	0	0.0114565883554648	0.011344228804903	0	0	0	0	0	0.0669724208375894	0	0	0	0	0	0	0	0	0	0	0	0	0	0	0	0	0	0	0	0	0	0	0
PNG_13_KOEL_032	GWB32	Waterbuck	Kobus ellipsiprymnus	1	U	2013	8	2013-08-04	216	NA	-18.9	34.38	1	NA	11048	0	0	0	0.0251593462717058	0.0332768130745659	0	0	0	0	0	0.0693452502553626	0	0	0	0	0	0	0	0	0	0	0	0	0	0	0	0	0	0	0	0	0	0	0
PNG_13_KOEL_033	GWB33	Waterbuck	Kobus ellipsiprymnus	1	U	2013	8	2013-08-04	216	NA	-18.9	34.38	1	NA	9162	0	0	0	0	0	0	0	0	0	0	0.0245025536261491	0	0	0	0	0	0	0	0	0	0	0	0	0	0	0	0	0	0	0	0	0	0	0
PNG_13_KOEL_034	GWB34	Waterbuck	Kobus ellipsiprymnus	1	U	2013	8	2013-08-04	216	NA	-18.9	34.38	1	NA	11060	0	0	0	0	0.040876404494382	0	0	0	0	0	0.0130510725229826	0	0	0	0	0	0	0	0	0	0	0	0	0	0	0	0	0	0	0	0	0	0	0
PNG_13_KOEL_035	GWB35	Waterbuck	Kobus ellipsiprymnus	1	U	2013	8	2013-08-04	216	NA	-18.9	34.38	1	NA	5992	0	0	0	0.0333166496424923	0.0541011235955056	0	0	0	0	0	0.0507742594484168	0	0	0	0.122807967313585	0	0	0	0	0	0	0	0	0	0	0	0	0	0	0	0	0	0	0
PNG_13_KOEL_036	GWB36	Waterbuck	Kobus ellipsiprymnus	1	U	2013	8	2013-08-04	216	NA	-18.9	34.38	1	NA	6884	0	0	0	0	0.0217926455566905	0	0	0	0	0	0.039902962206333	0	0	0	0	0	0	0	0	0	0	0	0	0	0	0	0	0	0	0	0	0	0	0
PNG_13_KOEL_037	GWB37	Waterbuck	Kobus ellipsiprymnus	1	U	2013	8	2013-08-04	216	NA	-18.9	34.38	1	NA	7547	0	0	0	0.0259867211440245	0	0	0	0	0	0	0.0905914198161389	0	0	0	0	0	0	0	0	0	0	0.0178304392236977	0	0	0	0	0	0	0	0	0	0.247800817160368	0	0
PNG_13_KOEL_038	GWB38	Waterbuck	Kobus ellipsiprymnus	1	U	2013	8	2013-08-04	216	NA	-18.9	34.38	1	NA	9363	0	0	0	0	0	0	0	0	0	0.0514269662921348	0.0419826353421859	0	0	0	0	0	0	0	0	0	0	0	0	0	0	0	0	0	0	0	0	0.293286006128703	0	0
PNG_13_KOEL_039	GWB39	Waterbuck	Kobus ellipsiprymnus	1	U	2013	8	2013-08-04	216	NA	-18.9	34.38	1	NA	9288	0.249865168539326	0	0	0	0	0	0	0	0.0230623084780388	0.0326690500510725	0.079582226762002	0	0	0	0	0	0	0	0	0	0	0	0	0	0	0	0	0	0	0	0	0	0	0
PNG_13_KOEL_041	GWB41	Waterbuck	Kobus ellipsiprymnus	1	U	2013	8	2013-08-04	216	NA	-18.9	34.38	1	NA	15295	0	0	0	0.0246465781409602	0.0713043922369765	0	0	0	0.0134555669050051	0	0.0506700715015322	0	0	0	0.0559581205311542	0	0	0	0	0	0	0	0	0	0	0	0	0	0	0	0	0	0	0
PNG_13_KOEL_042	GWB42	Waterbuck	Kobus ellipsiprymnus	1	U	2013	8	2013-08-04	216	NA	-18.9	34.38	1	NA	10250	0	0	0	0.014514811031665	0	0	0	0	0	0	0.0218069458631256	0	0	0	0	0	0	0	0	0	0	0	0	0	0	0	0	0	0	0	0	0	0	0
PNG_13_KOEL_044	GWB44	Waterbuck	Kobus ellipsiprymnus	1	U	2013	8	2013-08-04	216	NA	-18.9	34.38	1	NA	20860	0	0	0	0	0	0	0	0	0	0.0180572012257406	0.184491317671093	0	0	0	0	0	0	0	0	0	0	0	0	0	0	0	0	0	0	0	0	0	0	0
PNG_13_KOEL_045	GWB45	Waterbuck	Kobus ellipsiprymnus	1	U	2013	8	2013-08-04	216	NA	-18.9	34.38	1	NA	15737	0	0	0	0.0105771195097038	0	0	0	0	0	0	0.173648621041879	0	0	0	0	0	0	0	0	0	0	0	0	0	0	0	0	0	0	0	0	0.151018386108274	0	0
PNG_13_KOEL_046	GWB46	Waterbuck	Kobus ellipsiprymnus	1	U	2013	8	2013-08-04	216	NA	-18.9	34.38	1	NA	16063	0	0	0	0	0	0	0	0	0	0	0.273356486210419	0	0	0	0	0	0	0	0	0	0	0	0	0	0	0	0	0	0	0	0	0	0	0
PNG_13_KOEL_047	GWB47	Waterbuck	Kobus ellipsiprymnus	1	U	2013	8	2013-08-04	216	NA	-18.9	34.38	1	NA	11204	0	0	0	0.429946884576098	0	0	0	0	0	0	0.46485291113381	0	0	0	0	0	0	0	0	0	0	0	0	0	0	0	0	0	0	0	0	0	0	0
PNG_13_KOEL_048	GWB48	Waterbuck	Kobus ellipsiprymnus	1	U	2013	8	2013-08-04	216	NA	-18.9	34.38	1	NA	8407	0	0	0	0.451565883554648	0	0	0	0	0	0	0.435346271705822	0	0	0	0	0	0	0	0	0	0	0	0	0	0	0	0	0	0	0	0	0	0	0
PNG_13_KOEL_049	GWB49	Waterbuck	Kobus ellipsiprymnus	1	U	2013	8	2013-08-04	216	NA	-18.9	34.38	1	NA	19223	0	0	0	0.0245526046986721	0	0	0	0	0	0.403687436159346	0.104453524004086	0	0	0	0	0	0	0	0	0	0	0	0	0	0	0	0	0	0	0	0	0.0147579162410623	0	0
PNG_13_KOEL_050	GWB50	Waterbuck	Kobus ellipsiprymnus	1	U	2013	8	2013-08-04	216	NA	-18.9	34.38	1	NA	23601	0.214337078651685	0	0	0	0	0	0	0	0.0194463738508682	0	0.133426966292135	0	0	0	0	0	0	0	0	0	0	0	0	0	0	0	0	0	0	0	0	0.0329468845760981	0	0
PNG_13_PHAF_001	GWH1	Warthog	Phacochoerus africanus	1	U	2013	8	2013-08-04	216	NA	-18.9	34.38	1	NA	25543	0	0	0	0	0.0714300306435138	0	0	0	0.0809938712972421	0	0	0	0	0	0.0187282941777324	0	0	0	0	0	0	0	0	0	0	0	0	0	0	0	0	0	0	0
PNG_13_PHAF_002	GWH2	Warthog	Phacochoerus africanus	1	U	2013	8	2013-08-04	216	NA	-18.9	34.38	1	NA	20921	0	0	0	0	0	0	0	0	0	0.159229826353422	0.569229826353422	0	0	0	0	0	0	0	0	0	0	0	0	0	0	0	0	0	0	0	0	0	0	0
PNG_13_PHAF_003	GWH3	Warthog	Phacochoerus africanus	1	U	2013	8	2013-08-04	216	NA	-18.9	34.38	1	NA	17412	0	0	0	0	0.0150949948927477	0	0	0	0	0.0389131767109295	0.59076506639428	0	0	0	0	0	0	0	0	0	0	0	0	0	0	0	0	0	0	0	0	0	0	0
PNG_13_PHAF_004	GWH4	Warthog	Phacochoerus africanus	1	U	2013	8	2013-08-04	216	NA	-18.9	34.38	1	NA	18373	0	0	0	0	0	0	0	0	0	0	1	0	0	0	0	0	0	0	0	0	0	0	0	0	0	0	0	0	0	0	0	0	0	0
PNG_13_PHAF_005	GWH5	Warthog	Phacochoerus africanus	1	U	2013	8	2013-08-04	216	NA	-18.9	34.38	1	NA	22226	0	0	0	0.0290827374872319	0	0	0	0	0	0.0240214504596527	0.881248212461696	0	0	0	0	0	0	0	0	0	0	0	0	0	0	0	0	0	0	0	0	0	0	0
PNG_13_PHAF_006	GWH6	Warthog	Phacochoerus africanus	1	U	2013	8	2013-08-04	216	NA	-18.9	34.38	1	NA	16326	0	0	0	0.0281164453524004	0	0	0	0	0	0.0358702757916241	0.834328907048008	0	0	0	0	0	0	0	0	0	0	0	0	0	0	0	0	0	0	0	0	0.0116332992849847	0	0
PNG_13_PHAF_007	GWH7	Warthog	Phacochoerus africanus	1	U	2013	8	2013-08-04	216	NA	-18.9	34.38	1	NA	18596	0	0	0	0.014317671092952	0.0296067415730337	0	0	0	0.0564565883554648	0	0.418119509703779	0	0	0	0	0	0	0	0	0	0	0	0	0	0	0	0	0	0	0	0	0	0	0
PNG_13_PHAF_008	GWH8	Warthog	Phacochoerus africanus	1	U	2013	8	2013-08-04	216	NA	-18.9	34.38	1	NA	25334	0	0	0	0	0	0	0.045655771195097	0	0.0636649642492339	0	0.866805924412666	0	0	0	0	0	0	0	0	0	0	0	0	0	0	0	0	0	0	0	0	0	0	0
PNG_13_PHAF_009	GWH9	Warthog	Phacochoerus africanus	1	U	2013	8	2013-08-04	216	NA	-18.9	34.38	1	NA	17659	0	0	0	0.0267538304392237	0	0	0	0	0.0459182839632278	0.102480081716037	0.792663942798774	0	0	0	0	0	0	0	0	0	0	0	0	0	0	0	0	0	0	0	0	0	0	0
PNG_13_PHAF_010	GWH10	Warthog	Phacochoerus africanus	1	U	2013	8	2013-08-04	216	NA	-18.9	34.38	1	NA	14149	0.0237068437180797	0	0	0.0228631256384065	0	0	0	0	0.433802860061287	0	0.169361593462717	0	0	0	0.0139540347293156	0	0	0	0	0	0	0	0	0	0	0	0	0	0	0	0	0	0	0
PNG_13_PHAF_011	GWH11	Warthog	Phacochoerus africanus	1	U	2013	8	2013-08-04	216	NA	-18.9	34.38	1	NA	22811	0.0246813074565884	0	0	0	0	0	0.196650663942799	0	0.0986414708886619	0.0815158324821246	0.013538304392237	0	0	0	0.182856996935649	0	0	0	0	0	0	0	0	0	0	0	0	0	0	0	0	0	0	0
PNG_13_PHAF_012	GWH12	Warthog	Phacochoerus africanus	1	U	2013	8	2013-08-04	216	NA	-18.9	34.38	1	NA	14440	0.175727272727273	0	0	0.0300020429009193	0.125191011235955	0	0	0	0.45014606741573	0	0.122929519918284	0	0	0	0	0	0	0	0	0	0	0	0	0	0	0	0	0	0	0	0	0	0	0
PNG_13_PHAF_013	GWH13	Warthog	Phacochoerus africanus	1	U	2013	8	2013-08-04	216	NA	-18.9	34.38	1	NA	15420	0.0466700715015322	0	0	0	0.0144862104187947	0	0	0	0.48988253319714	0.0112247191011236	0.353166496424923	0	0	0	0	0	0	0	0	0	0	0	0	0	0	0	0	0	0	0	0	0	0	0
PNG_13_PHAF_014	GWH14	Warthog	Phacochoerus africanus	1	U	2013	8	2013-08-04	216	NA	-18.9	34.38	1	NA	24558	0	0	0	0	0	0	0	0	0.0940888661899898	0	0.179387129724208	0	0	0	0.0103779366700715	0	0	0	0	0	0	0	0	0	0	0	0	0	0	0	0	0	0	0
PNG_13_PHAF_015	GWH15	Warthog	Phacochoerus africanus	1	U	2013	8	2013-08-04	216	NA	-18.9	34.38	1	NA	24181	0	0	0	0	0	0	0.115543411644535	0	0.823537282941777	0	0	0	0	0	0	0	0	0	0	0	0.0158018386108274	0	0	0	0	0	0	0	0	0	0	0	0	0
PNG_13_PHAF_016	GWH16	Warthog	Phacochoerus africanus	1	U	2013	8	2013-08-04	216	NA	-18.9	34.38	1	NA	17333	0	0	0	0	0	0	0	0	0.0161807967313585	0	0.940042900919305	0	0	0	0	0	0	0	0	0	0	0	0	0	0	0	0	0	0	0	0	0	0	0
PNG_13_PHAF_017	GWH17	Warthog	Phacochoerus africanus	1	U	2013	8	2013-08-04	216	NA	-18.9	34.38	1	NA	22629	0	0	0	0	0	0	0	0	0	0	0.510729315628192	0	0	0	0	0	0	0	0	0	0	0	0	0	0	0	0	0	0	0	0	0	0	0
PNG_13_PHAF_018	GWH18	Warthog	Phacochoerus africanus	1	U	2013	8	2013-08-04	216	NA	-18.9	34.38	1	NA	15666	0.0205035750766088	0	0	0.0194055158324821	0	0	0	0	0.0826261491317671	0.145816138917263	0.427288049029622	0	0	0	0.0136394279877426	0	0	0	0	0	0	0	0	0	0	0	0	0	0	0	0	0	0	0
PNG_13_PHAF_019	GWH19	Warthog	Phacochoerus africanus	1	U	2013	8	2013-08-04	216	NA	-18.9	34.38	1	NA	17257	0	0	0	0	0	0	0	0	0	0.0557650663942799	0.94423493360572	0	0	0	0	0	0	0	0	0	0	0	0	0	0	0	0	0	0	0	0	0	0	0
PNG_13_PHAF_020	GWH20	Warthog	Phacochoerus africanus	1	U	2013	8	2013-08-04	216	NA	-18.9	34.38	1	NA	16375	0	0	0	0	0	0	0	0	0	0.0128539325842697	0.968110316649643	0	0	0	0	0	0	0	0	0	0	0	0	0	0	0	0	0	0	0	0	0	0	0
PNG_13_PHAF_021	GWH21	Warthog	Phacochoerus africanus	1	U	2013	8	2013-08-04	216	NA	-18.9	34.38	1	NA	11277	0	0	0	0	0	0	0	0	0	0.0297109295199183	0.934712972420838	0	0	0	0	0	0	0	0	0	0	0	0	0	0	0	0	0	0	0	0	0	0	0
PNG_13_PHAF_022	GWH22	Warthog	Phacochoerus africanus	1	U	2013	8	2013-08-04	216	NA	-18.9	34.38	1	NA	11350	0	0	0	0.0774514811031665	0	0	0	0	0.0144259448416752	0	0.84141164453524	0	0	0	0	0	0	0	0	0	0	0	0	0	0	0	0	0	0	0	0	0	0	0
PNG_13_PHAF_023	GWH23	Warthog	Phacochoerus africanus	1	U	2013	8	2013-08-04	216	NA	-18.9	34.38	1	NA	13545	0	0	0	0	0.017802860061287	0	0	0	0	0.0136108273748723	0.968586312563841	0	0	0	0	0	0	0	0	0	0	0	0	0	0	0	0	0	0	0	0	0	0	0
PNG_13_PHAF_024	GWH24	Warthog	Phacochoerus africanus	1	U	2013	8	2013-08-04	216	NA	-18.9	34.38	1	NA	10254	0	0	0	0.0498917262512768	0	0	0	0	0	0.352972420837589	0.58585188968335	0	0	0	0	0	0	0	0	0	0	0	0	0	0	0	0	0	0	0	0	0	0	0
PNG_13_PHAF_027	GWH27	Warthog	Phacochoerus africanus	1	U	2013	8	2013-08-04	216	NA	-18.9	34.38	1	NA	12889	0	0	0	0	0	0	0	0	0	0.770995914198161	0.210158324821246	0	0	0	0	0	0	0	0	0	0	0	0	0	0	0	0	0	0	0	0	0	0	0
PNG_13_PHAF_028	GWH28	Warthog	Phacochoerus africanus	1	U	2013	8	2013-08-04	216	NA	-18.9	34.38	1	NA	15478	0	0	0	0	0.0145107252298264	0	0.092167517875383	0	0.019173646578141	0.0119550561797753	0.118290091930541	0	0	0	0.058508682328907	0	0	0	0	0	0	0	0	0	0	0	0	0	0	0	0	0	0	0
PNG_13_PHAF_029	GWH29	Warthog	Phacochoerus africanus	1	U	2013	8	2013-08-04	216	NA	-18.9	34.38	1	NA	15955	0	0	0	0	0.0383054136874362	0	0.108910112359551	0	0.0164218590398366	0.0164494382022472	0.0604739530132789	0	0	0	0.0155944841675179	0	0	0	0	0	0	0	0	0	0	0	0	0	0	0	0	0	0	0
PNG_13_PHAF_030	GWH30	Warthog	Phacochoerus africanus	1	U	2013	8	2013-08-04	216	NA	-18.9	34.38	1	NA	14203	0	0	0	0	0	0	0.0496629213483146	0	0	0	0.186424923391216	0	0	0	0.11973544433095	0	0	0	0	0	0	0	0	0	0	0	0	0	0	0	0	0	0	0
PNG_14_TRAN_001_A	NY_1a	Nyala	Tragelaphus angasii	1	F	2014	8	2014-08-05	217	NA	-18.944243806293	34.3795886167421	5	TRAN-14-f-33253-1	35308	0	0	0.0912543411644535	0	0	0	0	0	0	0	0	0	0	0	0	0	0	0	0	0	0.0115342185903984	0	0	0.13258835546476	0.0321103166496425	0.128435137895812	0	0	0	0	0	0	0.199840653728294	0.140782431052094
PNG_14_TRAN_002_A	NY_2a	Nyala	Tragelaphus angasii	1	F	2014	8	2014-08-06	218	NA	-18.9440580941141	34.3778303598421	5	TRAN-14-f-33259-1	33973	0	0	0.0532124616956078	0	0	0	0	0	0	0	0	0	0	0	0	0	0	0	0	0	0.141753830439224	0	0	0.223493360572012	0.0127752808988764	0.0956445352400409	0	0	0	0	0	0	0.0964249233912155	0.306665985699694
PNG_14_TRAN_003_A	NY_3a	Nyala	Tragelaphus angasii	1	F	2014	7	2014-07-25	206	NA	-18.939325309021	34.441772039499	5	TRAN-14-f-33258-1	63336	0	0	0.0133197139938713	0	0	0	0	0	0	0	0	0	0.012093973442288	0	0	0	0	0	0	0	0	0	0	0.06714708886619	0.0363329928498468	0.0337620020429009	0	0	0	0	0	0	0.0887017364657814	0.23244024514811
PNG_14_TRAN_004_A	NY_4a	Nyala	Tragelaphus angasii	1	F	2014	7	2014-07-22	203	NA	-18.9364939081524	34.3755748592896	5	TRAN-14-f-33252-1	35335	0	0	0.0206128702757916	0	0	0	0	0	0	0	0	0	0	0	0	0	0	0	0	0	0.0140480081716037	0	0	0.0468825331971399	0.0160286006128703	0.0314055158324821	0	0	0	0	0	0	0.121680286006129	0.388553626149132
PNG_14_TRAN_005_A	NY_5a	Nyala	Tragelaphus angasii	1	F	2014	7	2014-07-22	203	NA	-18.9430820643364	34.3754199146415	5	TRAN-14-f-33260-1	53984	0	0	0.013829417773238	0	0	0	0	0	0	0	0	0	0	0	0	0	0	0	0	0	0	0	0	0.0489509703779367	0.120405515832482	0	0	0	0	0	0	0	0.0790858018386108	0
PNG_14_TRAN_006_A	NY_6a	Nyala	Tragelaphus angasii	1	F	2014	6	2014-06-24	175	NA	NA	NA	4	TRAN-14-f-33257-1	26493	0	0	0.0387517875383044	0	0	0	0	0	0	0	0	0	0	0.033729315628192	0	0	0	0	0	0	0.048608784473953	0	0	0.0517763023493361	0	0	0	0	0	0	0	0	0.0296670071501532	0.55838304392237
PNG_14_TRAN_007_A	NY_7a	Nyala	Tragelaphus angasii	1	F	2014	6	2014-06-27	178	NA	NA	NA	5	TRAN-14-f-33253-0	24861	0	0	0.025582226762002	0	0	0	0	0	0	0	0	0	0.0295015321756895	0	0	0	0	0	0	0	0	0	0	0.0369519918283963	0.0274525025536262	0	0	0	0	0	0	0	0.0953738508682329	0.52929315628192
PNG_14_TRAN_009_A	NY_9a	Nyala	Tragelaphus angasii	1	F	2014	6	2014-06-21	172	NA	NA	NA	5	TRAN-14-f-33255-1	30074	0	0	0.0364004085801839	0	0	0	0	0	0	0	0	0	0.061344228804903	0	0	0	0	0	0	0	0.0143135852911134	0	0	0.0267037793667007	0.0302625127681307	0.0523585291113381	0	0	0	0	0	0	0.07741164453524	0.330700715015322
PNG_14_TRAN_010_A	NY_10a	Nyala	Tragelaphus angasii	1	F	2014	6	2014-06-21	172	NA	NA	NA	5	TRAN-14-f-33256-1	20556	0	0	0.0469805924412666	0	0	0	0	0	0	0	0	0	0.0397303370786517	0	0	0	0	0	0	0	0.0206332992849847	0	0	0.0837957099080694	0.0330980592441266	0.0209836567926455	0	0	0	0	0	0	0.0937967313585291	0.267387129724208
PNG_14_TRAN_011_A	NY_11a	Nyala	Tragelaphus angasii	1	F	2014	6	2014-06-20	171	NA	NA	NA	5	TRAN-14-f-33254-1	24917	0	0	0.0429458631256384	0	0	0	0	0	0	0	0	0	0.0158130745658836	0	0	0	0	0	0	0	0.0202553626149132	0	0	0.0248396322778345	0.0274463738508682	0.0647681307456588	0	0	0	0	0	0	0.0210531154239019	0.163457609805924
PNG_14_TRAN_012_A	NY_12a	Nyala	Tragelaphus angasii	1	U	2014	8	2014-08-15	227	NA	NA	NA	1	NA	22590	0	0	0.013849846782431	0	0	0	0	0	0	0	0	0	0.0245321756894791	0	0	0	0	0	0	0	0.019314606741573	0	0	0.0390306435137896	0.0626925434116445	0.0135219611848825	0	0	0	0	0	0	0.0543585291113381	0.418362614913177
PNG_14_TRAN_012_B	NY_12b	Nyala	Tragelaphus angasii	1	U	2014	8	2014-08-15	227	NA	NA	NA	1	NA	32193	0	0	0	0	0	0	0	0	0	0	0	0	0	0.013829417773238	0	0	0	0	0	0	0.0658365679264556	0	0	0.0168314606741573	0	0.0589448416751788	0	0	0	0	0	0	0.0186332992849847	0.701108273748723
PNG_14_TRAN_012_C	NY_12c	Nyala	Tragelaphus angasii	1	U	2014	8	2014-08-15	227	NA	NA	NA	1	NA	57229	0	0	0	0	0	0	0	0	0	0	0	0	0	0	0	0	0	0	0	0	0.0707844739530133	0	0	0.0146445352400409	0	0.0219550561797753	0	0	0	0	0	0	0.0185168539325843	0.789089887640449
PNG_14_TRAN_012_D	NY_12d	Nyala	Tragelaphus angasii	1	U	2014	8	2014-08-15	227	NA	NA	NA	1	NA	17692	0	0	0.0137242083758938	0	0	0	0	0	0	0	0	0	0	0.0267946884576098	0	0	0	0	0	0	0.0623861082737487	0	0	0.0627201225740552	0	0.0210745658835546	0	0	0	0	0	0	0.0270990806945863	0.639691521961185
PNG_14_TRAN_013_A	NY_13a	Nyala	Tragelaphus angasii	1	U	2014	8	2014-08-01	213	NA	NA	NA	1	NA	28569	0	0	0.0209662921348315	0	0	0	0	0	0	0	0	0	0	0.0180010214504597	0	0	0	0	0	0	0.0728079673135853	0	0	0.0286506639427988	0	0	0	0	0	0	0	0	0.0730653728294178	0.167977528089888
PNG_14_TRSC_001_A	BB_1A	Bushbuck	Tragelaphus sylvaticus	1	F	2014	6	2014-06-17	168	NA	-18.9254363035356	34.4255879731533	5	TRSC-14-f-33268-1	32752	0	0	0	0	0	0	0	0	0	0	0	0	0	0	0	0	0	0	0	0	0	0	0	0.347433094994893	0.28073442288049	0	0	0	0	0	0	0	0.196459652706844	0.175372829417773
PNG_14_TRSC_002_A	BB_2A	Bushbuck	Tragelaphus sylvaticus	1	F	2014	8	2014-08-14	226	NA	NA	NA	1	TRSC-14-f-33269-1	89986	0.201576098059244	0	0.0267844739530133	0	0	0	0	0	0	0	0	0	0	0.0311327885597549	0	0	0	0	0	0	0	0	0	0.0410326864147089	0.0192992849846782	0.017779366700715	0	0.0365229826353422	0	0	0	0	0.0226384065372829	0.551977528089888
PNG_14_TRSC_002_B	BB_2B	Bushbuck	Tragelaphus sylvaticus	1	F	2014	8	2014-08-14	226	NA	NA	NA	1	TRSC-14-f-33269-1	55067	0.20817568947906	0	0.0200929519918284	0	0	0	0	0	0	0	0	0	0	0.0376925434116445	0	0	0	0	0	0	0	0	0	0.0315546475995914	0	0.0319479060265577	0	0.0349570990806946	0	0	0	0	0.014608784473953	0.582287027579162
PNG_14_TRSC_002_C	BB_2C	Bushbuck	Tragelaphus sylvaticus	1	F	2014	8	2014-08-14	226	NA	NA	NA	1	TRSC-14-f-33269-1	37805	0	0	0.0265056179775281	0	0	0	0	0	0	0	0	0	0	0	0	0	0	0	0	0	0.103784473953013	0	0	0.0175577119509704	0	0.117456588355465	0	0.0661144024514811	0	0	0	0	0.0411266598569969	0.469974463738509
PNG_14_TRSC_002_D	BB_2D	Bushbuck	Tragelaphus sylvaticus	1	F	2014	8	2014-08-14	226	NA	NA	NA	1	TRSC-14-f-33269-1	89827	0	0	0	0	0	0	0	0	0	0	0	0	0	0	0	0	0	0	0	0	0	0	0	0	0	0	0	0	0	0	0	0	0	0.574409601634321
PNG_14_TRSC_002_E	BB_2E	Bushbuck	Tragelaphus sylvaticus	1	F	2014	8	2014-08-14	226	NA	NA	NA	1	TRSC-14-f-33269-1	59714	0.15479366700715	0	0.0191562819203269	0	0	0	0	0	0	0	0	0	0	0.0356945863125638	0	0	0	0	0	0	0	0	0	0.0506527068437181	0.0332921348314607	0.0509050051072523	0	0.0258845760980592	0	0	0	0	0.0210582226762002	0.522751787538304
PNG_14_TRSC_003_A	BB_3A	Bushbuck	Tragelaphus sylvaticus	1	F	2014	8	2014-08-08	220	NA	-18.9295561252611	34.417381360885	5	TRSC-14-f-33271-2	44449	0	0	0	0	0	0	0	0	0	0	0	0	0	0	0	0	0	0	0	0	0.0111695607763023	0	0	0.017906026557712	0	0	0	0	0	0	0	0	0.0471920326864147	0.784773237997957
PNG_14_TRSC_004_A	BB_4A	Bushbuck	Tragelaphus sylvaticus	1	F	2014	6	2014-06-19	170	NA	-18.9370261875683	34.3986435894247	5	TRSC-14-f-33269-1	29346	0	0	0.0397160367722166	0	0	0	0	0	0	0	0	0	0	0	0	0	0	0	0	0	0.035438202247191	0	0	0.0811460674157303	0.339754851889683	0.0921777323799796	0	0	0	0	0	0	0.0152900919305414	0.096270684371808
PNG_14_TRSC_005_A	BB_5a	Bushbuck	Tragelaphus sylvaticus	1	F	2014	7	2014-07-15	196	NA	NA	NA	1	TRSC-14-f-33268-1	33470	0	0	0.164758937691522	0	0	0	0	0	0	0	0	0	0	0	0	0	0	0	0	0	0.0736006128702758	0	0	0.0369101123595506	0.0210091930541369	0	0	0	0	0	0	0	0.0312839632277834	0.193132788559755
PNG_14_TRSC_005_B	BB_5b	Bushbuck	Tragelaphus sylvaticus	1	F	2014	7	2014-07-15	196	NA	NA	NA	1	TRSC-14-f-33268-1	42284	0	0	0.215538304392237	0	0	0	0	0	0	0	0	0	0	0	0	0	0	0	0	0	0.137606741573034	0	0	0.0348651685393258	0.0291950970377937	0	0	0	0	0	0	0	0.0418518896833504	0.120325842696629
PNG_14_TRSC_005_C	BB_5c	Bushbuck	Tragelaphus sylvaticus	1	F	2014	7	2014-07-15	196	NA	NA	NA	1	TRSC-14-f-33268-1	24069	0	0	0.40396935648621	0	0	0	0	0	0	0	0	0	0	0	0	0	0	0	0	0	0.0144167517875383	0	0	0.0541920326864147	0.022367722165475	0.0167630234933606	0	0	0	0	0	0	0.0262053115423902	0.372202247191011
PNG_14_TRSC_005_D	BB_5d	Bushbuck	Tragelaphus sylvaticus	1	F	2014	7	2014-07-15	196	NA	NA	NA	1	TRSC-14-f-33268-1	23982	0	0	0.393624106230848	0	0	0	0	0	0	0	0	0	0	0	0	0	0	0	0	0	0.0302614913176711	0	0	0.0374004085801839	0.0816465781409602	0	0	0	0	0	0	0	0.0273840653728294	0.175055158324821
PNG_14_TRSC_006_A	BB_6a	Bushbuck	Tragelaphus sylvaticus	1	F	2014	8	2014-08-13	225	NA	NA	NA	1	TRSC-14-f-33268-1	40997	0	0	0.224838610827375	0	0	0	0	0	0	0	0	0	0	0	0	0	0	0	0	0	0.0152308478038815	0	0	0.0654811031664964	0.0976843718079673	0	0	0	0	0	0	0	0.0248314606741573	0.463948927477017
PNG_14_TRSC_006_B	BB_6b	Bushbuck	Tragelaphus sylvaticus	1	F	2014	8	2014-08-13	225	NA	NA	NA	1	TRSC-14-f-33268-1	40881	0	0	0.0526200204290092	0	0	0	0	0	0	0	0	0	0	0	0	0	0	0	0	0	0.0415597548518897	0	0	0.0437630234933606	0	0.0263513789581205	0	0	0	0	0	0	0.0259642492339122	0.553051072522983
PNG_14_TRSC_006_C	BB_6c	Bushbuck	Tragelaphus sylvaticus	1	F	2014	8	2014-08-13	225	NA	NA	NA	1	TRSC-14-f-33268-1	33412	0	0	0.0816721144024515	0	0	0	0	0	0	0	0	0	0	0	0	0	0	0	0	0	0.0199877425944842	0	0	0.0160326864147089	0.0340398365679265	0.0246537282941777	0	0.0293054136874362	0	0	0	0	0.025758937691522	0.593160367722166
PNG_14_TRSC_007_A	BB_7a	Bushbuck	Tragelaphus sylvaticus	1	F	2014	7	2014-07-09	190	NA	NA	NA	1	TRSC-14-f-33265-1	59426	0	0	0	0	0	0	0	0	0	0	0	0	0	0	0	0	0	0	0	0	0	0	0	0	0	0	0	0	0	0	0	0	0.0297814096016343	0.911879468845761
PNG_14_TRSC_008_A	BB_8a	Bushbuck	Tragelaphus sylvaticus	1	F	2014	8	2014-08-01	213	NA	NA	NA	1	TRSC-14-f-33266-1	34721	0	0	0.0957313585291113	0	0	0	0	0	0	0	0	0	0	0	0	0	0	0	0	0	0.018508682328907	0	0	0.035320735444331	0	0	0	0	0	0	0	0	0.0341767109295199	0.515433094994893
PNG_14_TRSC_008_B	BB_8b	Bushbuck	Tragelaphus sylvaticus	1	F	2014	8	2014-08-01	213	NA	NA	NA	1	TRSC-14-f-33266-1	35044	0	0	0.0838478038815117	0	0	0	0	0	0	0	0	0	0	0	0	0	0	0	0	0	0.0143472931562819	0	0	0.055926455566905	0	0.0130398365679265	0	0	0	0	0	0	0.0311981613891726	0.521257405515832
PNG_14_TRSC_008_C	BB_8c	Bushbuck	Tragelaphus sylvaticus	1	F	2014	8	2014-08-01	213	NA	NA	NA	1	TRSC-14-f-33266-1	66928	0	0	0.0858600612870276	0	0	0	0	0	0	0	0	0	0	0	0	0	0	0	0	0	0.0165025536261491	0	0	0.0627599591419816	0	0	0	0	0	0	0	0	0.0353217568947906	0.488564862104188
PNG_14_TRSC_008_D	BB_8d	Bushbuck	Tragelaphus sylvaticus	1	F	2014	8	2014-08-01	213	NA	NA	NA	1	TRSC-14-f-33266-1	35694	0	0	0.110312563840654	0	0	0	0	0	0	0	0	0	0	0	0	0	0	0	0	0	0.0236230847803882	0	0	0.0441552604698672	0	0	0	0	0	0	0	0	0.0416271705822268	0.470935648621042
PNG_14_TRSC_008_E	BB_8e	Bushbuck	Tragelaphus sylvaticus	1	F	2014	8	2014-08-01	213	NA	NA	NA	1	TRSC-14-f-33266-1	57069	0	0	0.0537660878447395	0	0	0	0	0	0	0	0	0	0	0	0	0	0	0	0	0	0.0123401430030644	0	0	0.0508947906026558	0	0.0347609805924413	0	0	0	0	0	0	0.0331573033707865	0.43249948927477
PNG_14_TRSC_008_F	BB_8f	Bushbuck	Tragelaphus sylvaticus	1	F	2014	8	2014-08-01	213	NA	NA	NA	1	TRSC-14-f-33266-1	55114	0	0	0.0249560776302349	0	0	0	0	0	0	0	0	0	0	0	0	0	0	0	0	0	0.094291113381001	0	0	0.0224576098059244	0.125227783452503	0	0	0	0	0	0	0	0.145491317671093	0.0773054136874362
PNG_14_TRSC_008_G	BB_8g	Bushbuck	Tragelaphus sylvaticus	1	F	2014	8	2014-08-01	213	NA	NA	NA	1	TRSC-14-f-33266-1	31247	0	0	0.0674422880490296	0	0	0	0	0	0	0	0	0	0	0	0	0	0	0	0	0	0.019464759959142	0	0	0.0546108273748723	0	0	0	0	0	0	0	0	0.0613575076608785	0.423492339121553
PNG_14_TRSC_008_H	BB_8h	Bushbuck	Tragelaphus sylvaticus	1	F	2014	8	2014-08-01	213	NA	NA	NA	1	TRSC-14-f-33266-1	32655	0	0	0.030247191011236	0	0	0	0	0	0	0	0	0	0	0	0	0	0	0	0	0	0	0	0	0.044826353421859	0	0.0193554647599591	0	0	0	0	0	0	0.0422951991828396	0.5515873340143
PNG_14_TRSC_009_A	BB_9A	Bushbuck	Tragelaphus sylvaticus	1	F	2014	6	2014-06-17	168	NA	-18.954385293992	34.4268688280103	5	TRSC-14-f-33267-1	65442	0	0	0	0	0	0	0	0	0	0	0	0	0	0	0	0	0	0	0	0	0.0939816138917262	0	0	0.0607048008171604	0.0498345250255363	0	0	0	0	0	0	0	0.129089887640449	0.634575076608785
PNG_14_TRSC_010_A	BB_10a	Bushbuck	Tragelaphus sylvaticus	1	F	2014	6	2014-06-17	168	NA	-18.9167163512518	34.4162287437929	5	TRSC-14-f-33273-1	51077	0	0	0.0659284984678243	0	0	0	0	0	0	0	0	0	0	0	0	0	0	0	0	0	0.0243084780388151	0	0	0	0.294815117466803	0	0	0	0	0	0	0	0.202903983656793	0.366193054136874
PNG_14_TRSC_011_A	BB_11a	Bushbuck	Tragelaphus sylvaticus	1	F	2014	8	2014-08-13	225	NA	NA	NA	1	TRSC-14-f-33266-1	41747	0	0	0	0	0	0	0	0	0	0	0	0	0	0	0	0.012391215526047	0	0	0	0	0	0	0	0.0233003064351379	0.0217854954034729	0.013511746680286	0	0.0135781409601634	0	0	0	0	0.0725791624106231	0.50479264555669
PNG_14_TRSC_013_A	BB_13a	Bushbuck	Tragelaphus sylvaticus	1	F	2014	8	2014-08-13	225	NA	NA	NA	1	TRSC-14-f-33273-1	48542	0.157145045965271	0	0	0	0	0	0.0208304392236976	0	0.0293432073544433	0	0	0	0	0	0	0	0	0	0	0	0.0317466802860061	0	0	0.0265321756894791	0	0.0960173646578141	0	0	0	0	0	0	0.0170674157303371	0.493610827374872
PNG_14_TRSC_013_B	BB_13b	Bushbuck	Tragelaphus sylvaticus	1	F	2014	8	2014-08-13	225	NA	NA	NA	1	TRSC-14-f-33273-1	43362	0	0	0	0	0	0	0	0	0	0	0	0	0	0	0	0	0	0	0	0	0.0197048008171604	0	0	0	0.0318539325842697	0.0789581205311542	0	0	0	0	0	0	0.0425045965270684	0.799649642492339
PNG_14_TRSC_013_C	BB_13c	Bushbuck	Tragelaphus sylvaticus	1	F	2014	8	2014-08-13	225	NA	NA	NA	1	TRSC-14-f-33273-1	35124	0.0191899897854954	0	0.0267303370786517	0	0	0	0	0	0	0	0	0	0	0	0	0	0	0	0	0	0	0	0	0	0.0240551583248212	0.105732379979571	0	0	0	0	0	0	0.183931562819203	0.575298263534219
PNG_14_TRSC_013_D	BB_13d	Bushbuck	Tragelaphus sylvaticus	1	F	2014	8	2014-08-13	225	NA	NA	NA	1	TRSC-14-f-33273-1	40177	0	0	0	0	0	0	0	0	0	0	0	0	0	0	0	0	0	0	0	0	0	0	0	0.0213125638406537	0	0.0231930541368744	0	0	0	0	0	0	0.127920326864147	0.771633299284985
PNG_14_TRSC_013_E	BB_13e	Bushbuck	Tragelaphus sylvaticus	1	F	2014	8	2014-08-13	225	NA	NA	NA	1	TRSC-14-f-33273-1	37632	0	0	0	0	0	0	0	0	0	0	0	0	0	0	0	0	0	0	0	0	0.0151041879468846	0	0	0.01355873340143	0	0.0538590398365679	0	0	0	0	0	0	0.130350357507661	0.727378958120531
PNG_14_TRSC_014_A	BB_14a	Bushbuck	Tragelaphus sylvaticus	1	F	2014	6	2014-06-18	169	NA	-18.9329381865742	34.3737701366468	5	TRSC-14-f-33270-1	25998	0	0	0.130922369765066	0	0	0	0	0	0	0	0	0	0	0	0	0	0	0	0	0	0	0	0	0.660228804902962	0.0431869254341164	0	0	0	0	0	0	0	0	0.102378958120531
PNG_14_TRSC_015_A	BB_15a	Bushbuck	Tragelaphus sylvaticus	1	F	2014	8	2014-08-13	225	NA	NA	NA	1	TRSC-14-f-33265-1	24622	0	0	0	0	0	0	0	0	0	0	0	0	0	0	0	0	0	0	0	0	0.0231399387129724	0	0	0.0216802860061287	0.0164198161389173	0.0562308478038815	0	0	0	0	0	0	0.036491317671093	0.468544433094995
PNG_14_TRSC_015_B	BB_15b	Bushbuck	Tragelaphus sylvaticus	1	F	2014	8	2014-08-13	225	NA	NA	NA	1	TRSC-14-f-33265-1	59890	0	0	0	0	0	0	0	0	0	0	0	0	0	0	0	0	0	0	0	0	0.0218100102145046	0	0	0.0125045965270684	0	0.021758937691522	0	0	0	0	0	0	0.0920827374872319	0.418671092951992
PNG_14_TRSC_015_C	BB_15c	Bushbuck	Tragelaphus sylvaticus	1	F	2014	8	2014-08-13	225	NA	NA	NA	1	TRSC-14-f-33265-1	80229	0	0	0	0	0	0	0	0	0	0	0	0	0	0	0	0	0	0	0	0	0	0	0	0.0270429009193054	0	0	0	0	0	0	0	0	0.0151481103166496	0.478013278855975
PNG_14_TRSC_015_D	BB_15d	Bushbuck	Tragelaphus sylvaticus	1	F	2014	8	2014-08-13	225	NA	NA	NA	1	TRSC-14-f-33265-1	35159	0	0	0	0	0	0	0	0	0	0	0	0	0	0	0	0	0	0	0	0	0.0223135852911134	0	0	0.0142788559754852	0	0.0165240040858018	0	0	0	0	0	0	0.084	0.481496424923391
PNG_14_TRSC_016_A	BB_16a	Bushbuck	Tragelaphus sylvaticus	1	F	2014	6	2014-06-18	169	NA	-18.9418438298328	34.3754667465945	5	TRSC-14-f-33266-1	58070	0	0	0	0	0	0	0	0	0	0	0	0	0.0142104187946885	0.0148743615934627	0	0.0248171603677222	0	0	0	0	0	0	0.0313728294177732	0.0570602655771195	0.0483186925434117	0	0	0	0	0	0	0	0.0148825331971399	0.384445352400409
PNG_14_TRSC_017_A	BB_17a	Bushbuck	Tragelaphus sylvaticus	1	F	2014	8	2014-08-14	226	NA	NA	NA	1	TRSC-14-f-33272-1	35211	0	0	0	0	0	0	0.0183820224719101	0	0.0675699693564862	0	0	0	0	0	0	0	0	0	0	0	0.115161389172625	0	0	0.0992359550561798	0	0	0	0.0414759959141982	0	0	0	0	0.0436486210418795	0.122770173646578
PNG_14_TRSC_018_A	BB_18a	Bushbuck	Tragelaphus sylvaticus	1	F	2014	6	2014-06-19	170	NA	-18.9424783040086	34.4371652784346	5	TRSC-14-f-33274-1	35303	0	0	0	0	0	0	0	0	0	0	0	0	0	0	0	0	0	0	0	0	0	0	0	0	0.0616435137895812	0	0	0	0	0	0	0	0.0197170582226762	0.854378958120531
PNG_14_TRSC_019_A	BB_19a	Bushbuck	Tragelaphus sylvaticus	1	F	2014	6	2014-06-13	164	NA	-18.9154210390225	34.414281037689	5	TRSC-14-f-33271-1	31562	0	0	0.209579162410623	0	0	0	0	0	0	0	0	0	0.0109407558733401	0	0	0	0	0	0	0	0	0	0	0.0181246169560776	0.228253319713994	0	0	0	0	0	0	0	0.0684637385086823	0.304897854954035
PNG_14_TRSC_020_A	BB_20a	Bushbuck	Tragelaphus sylvaticus	1	F	2014	8	2014-08-15	227	NA	NA	NA	1	TRSC-14-f-33271-2	18411	0	0	0	0	0	0	0	0	0	0	0	0	0	0	0	0	0	0	0	0	0.0300898876404494	0	0	0.0135546475995914	0	0.0214024514811032	0	0	0	0	0	0	0.016658835546476	0.724612870275792
PNG_14_TRSC_020_B	BB_20b	Bushbuck	Tragelaphus sylvaticus	1	F	2014	8	2014-08-15	227	NA	NA	NA	1	TRSC-14-f-33271-2	44708	0	0	0	0	0	0	0	0	0	0	0	0	0	0	0	0	0	0	0	0	0.0171562819203269	0	0	0	0	0.0159856996935649	0	0	0	0	0	0	0.0126128702757916	0.810866189989786
PNG_14_TRSC_021_A	BB_21a	Bushbuck	Tragelaphus sylvaticus	1	F	2014	6	2014-06-13	164	NA	-18.93080413547	34.4089318586434	5	TRSC-14-f-33269-0	20602	0	0	0.143220633299285	0	0	0	0	0	0	0	0	0	0.038438202247191	0	0	0	0	0	0	0	0	0	0	0.102039836567926	0.16497139938713	0.0280827374872319	0	0	0	0	0	0	0.124855975485189	0.261247191011236
PNG_14_TRSC_022_A	BB_22a	Bushbuck	Tragelaphus sylvaticus	1	F	2014	6	2014-06-16	167	NA	-18.9508323886193	34.3732897842196	5	TRSC-14-f-33272-1	20680	0.0715168539325843	0	0.100668028600613	0	0	0	0	0	0	0	0	0	0	0	0	0	0	0	0	0	0.0146445352400409	0	0	0.0134422880490296	0.201489274770174	0	0	0	0	0	0	0	0.0854994892747702	0.131311542390194
PNG_14_TRSC_023_A	BB_23a	Bushbuck	Tragelaphus sylvaticus	1	F	2014	7	2014-07-09	190	NA	NA	NA	1	TRSC-14-f-33270-1	26799	0	0	0	0	0	0	0	0	0	0	0	0	0.0243033707865169	0	0	0	0	0	0	0	0.0156996935648621	0	0	0.101549540347293	0.0555423901940756	0.0496986721144025	0	0.0290827374872319	0	0	0	0	0.014341164453524	0.455184882533197
PNG_14_TRSC_024_A	BB_24a	Bushbuck	Tragelaphus sylvaticus	1	F	2014	6	2014-06-20	171	NA	-18.9361211624097	34.3976390437908	5	TRSC-14-f-33265-1	23099	0	0	0	0	0	0	0	0	0	0	0	0	0.0295730337078652	0	0	0	0	0	0	0	0	0	0	0.0381634320735444	0.343819203268641	0.159119509703779	0	0	0	0	0	0	0.121972420837589	0.194202247191011
PNG_14_TRSC_025_A	BB_25a	Bushbuck	Tragelaphus sylvaticus	1	F	2014	8	2014-08-15	227	NA	NA	NA	1	TRSC-14-f-33274-1	36662	0	0	0	0	0	0	0	0	0	0	0	0	0	0	0	0	0	0	0	0	0.0195944841675179	0	0	0.0163401430030644	0	0	0	0	0	0	0	0	0.0128621041879469	0.865562819203269
PNG_14_TRSC_025_B	BB_25b	Bushbuck	Tragelaphus sylvaticus	1	F	2014	8	2014-08-15	227	NA	NA	NA	1	TRSC-14-f-33274-1	56840	0	0	0	0	0	0	0	0	0	0	0	0	0	0	0	0	0	0	0	0	0.0124974463738509	0	0	0	0	0	0	0	0	0	0	0	0	0.903593462717058
PNG_14_TRSC_025_C	BB_25c	Bushbuck	Tragelaphus sylvaticus	1	F	2014	8	2014-08-15	227	NA	NA	NA	1	TRSC-14-f-33274-1	82216	0	0	0	0	0	0	0	0	0	0	0	0	0	0	0	0	0	0	0	0	0.0140541368743616	0	0	0.0153850868232891	0	0	0	0	0	0	0	0	0	0.877652706843718
PNG_14_TRSC_025_D	BB_25d	Bushbuck	Tragelaphus sylvaticus	1	F	2014	8	2014-08-15	227	NA	NA	NA	1	TRSC-14-f-33274-1	25141	0	0	0	0	0	0	0	0	0	0	0	0	0	0	0	0	0	0	0	0	0.0206782431052094	0	0	0.0239172625127681	0	0	0	0	0	0	0	0	0.0637517875383044	0.673968335035751
PNG_14_TRSC_025_E	BB_25e	Bushbuck	Tragelaphus sylvaticus	1	F	2014	8	2014-08-15	227	NA	NA	NA	1	TRSC-14-f-33274-1	34580	0	0	0	0	0	0	0	0	0	0	0	0	0	0	0	0	0	0	0	0	0.0169203268641471	0	0	0.018435137895812	0	0	0	0	0	0	0	0	0	0.903925434116445
PNG_14_TRSC_026_A	BB_26a	Bushbuck	Tragelaphus sylvaticus	1	F	2014	7	2014-07-03	184	NA	NA	NA	1	TRSC-14-f-33274-1	58103	0	0	0	0	0	0	0	0	0	0	0	0	0	0	0	0	0	0	0	0	0.0494228804902962	0	0	0.0273432073544433	0.0160214504596527	0.0146077630234934	0	0	0	0	0	0	0.0200337078651685	0.744597548518897
PNG_14_TRSC_027_A	BB_27a	Bushbuck	Tragelaphus sylvaticus	1	F	2014	7	2014-07-10	191	NA	NA	NA	1	TRSC-14-f-33271-1	21131	0	0	0.0419622063329929	0	0	0	0	0	0	0	0	0	0	0	0	0	0	0	0	0	0.0198539325842697	0	0	0.16229315628192	0.0314514811031665	0.0149050051072523	0	0	0	0	0	0	0.0488815117466803	0.458479060265577
PNG_14_TRSC_028_A	BB_28a	Bushbuck	Tragelaphus sylvaticus	1	F	2014	8	2014-08-15	227	NA	NA	NA	1	TRSC-14-f-33270-1	23542	0.0539376915219612	0	0.0282655771195097	0	0	0	0	0	0.0499744637385087	0	0	0	0	0.0753993871297242	0	0	0	0	0	0	0.067247191011236	0	0	0.0541644535240041	0	0.0508396322778345	0	0.045367722165475	0	0	0	0	0.01573544433095	0.374445352400409
PNG_14_TRSC_028_B	BB_28b	Bushbuck	Tragelaphus sylvaticus	1	F	2014	8	2014-08-15	227	NA	NA	NA	1	TRSC-14-f-33270-1	29668	0	0	0	0	0	0	0	0	0	0	0	0	0	0	0	0	0	0	0	0	0.0584330949948927	0	0	0.0194249233912155	0	0.101725229826353	0	0.0395301327885598	0	0	0	0	0	0.524935648621042
PNG_14_TRSC_028_C	BB_28c	Bushbuck	Tragelaphus sylvaticus	1	F	2014	8	2014-08-15	227	NA	NA	NA	1	TRSC-14-f-33270-1	17669	0	0	0	0	0	0	0	0	0	0	0	0	0	0	0	0	0	0	0	0	0.0363217568947906	0	0	0.0156751787538304	0	0.13955873340143	0	0.0225076608784474	0	0	0	0	0.0730633299284985	0.204490296220633
PNG_14_TRSC_029_A	BB_29a	Bushbuck	Tragelaphus sylvaticus	1	F	2014	8	2014-08-13	225	NA	NA	NA	1	TRSC-14-f-33271-2	33899	0	0	0	0	0	0	0	0	0	0	0	0	0	0	0	0	0	0	0	0	0	0	0	0	0.023511746680286	0.0436475995914198	0	0	0	0	0	0	0.0120143003064351	0.830654749744637
PNG_14_TRSC_029_B	BB_29b	Bushbuck	Tragelaphus sylvaticus	1	F	2014	8	2014-08-13	225	NA	NA	NA	1	TRSC-14-f-33271-2	20429	0	0	0	0	0	0	0	0	0	0	0	0	0	0	0	0	0	0	0	0	0.0300326864147089	0	0	0.031679264555669	0.0155863125638407	0.0195750766087845	0	0	0	0	0	0	0.0477436159346272	0.628591419816139
PNG_14_TRSC_029_C	BB_29c	Bushbuck	Tragelaphus sylvaticus	1	F	2014	8	2014-08-13	225	NA	NA	NA	1	TRSC-14-f-33271-2	41803	0	0	0	0	0	0	0	0	0	0	0	0	0	0	0	0	0	0	0	0	0	0	0	0.0172522982635342	0	0.0249448416751788	0	0	0	0	0	0	0	0.886221654749745
PNG_14_TRSC_029_D	BB_29d	Bushbuck	Tragelaphus sylvaticus	1	F	2014	8	2014-08-13	225	NA	NA	NA	1	TRSC-14-f-33271-2	44157	0	0	0.0141818181818182	0	0	0	0	0	0	0	0	0	0	0	0	0	0	0	0	0	0	0	0	0.0166731358529111	0	0.0567180796731359	0	0	0	0	0	0	0.0259479060265577	0.556209397344229
PNG_14_TRSC_030_A	BB_30a	Bushbuck	Tragelaphus sylvaticus	1	F	2014	7	2014-07-09	190	NA	NA	NA	1	TRSC-14-f-33273-1	53412	0	0	0.0201133810010215	0	0	0	0	0	0	0	0	0	0	0	0	0	0	0	0	0	0	0	0	0	0.058291113381001	0.0569458631256384	0	0	0	0	0	0	0.029876404494382	0.818791624106231
PNG_14_TRST_001_A	KD_1a	Kudu	Tragelaphus strepsiceros	1	F	2014	7	2014-07-10	191	NA	NA	NA	1	TRST-14-f-33236-1	23518	0	0	0.196255362614913	0	0	0	0	0	0	0	0	0	0	0	0	0	0	0	0	0	0.108538304392237	0	0	0.538108273748723	0	0.0295842696629213	0	0	0	0	0	0	0	0.0189948927477017
PNG_14_TRST_002_A	KD_2a	Kudu	Tragelaphus strepsiceros	1	F	2014	6	2014-06-15	166	NA	-18.9425511971121	34.3292657822857	5	TRST-14-f-33243-1	24685	0	0	0.196397344228805	0	0	0	0	0	0	0	0	0	0	0	0	0	0	0	0	0	0	0	0	0.665369765066394	0	0	0	0	0	0	0	0	0	0
PNG_14_TRST_003_A	KD_3a	Kudu	Tragelaphus strepsiceros	1	U	2014	7	2014-07-11	192	NA	NA	NA	3	NA	23453	0	0	0.108547497446374	0	0	0	0	0	0	0	0	0	0	0	0	0.0151450459652707	0	0	0	0	0.0373820224719101	0	0	0.163830439223698	0	0	0	0	0	0	0	0	0.0367078651685393	0.522066394279877
PNG_14_TRST_003_C	KD_3c	Kudu	Tragelaphus strepsiceros	1	U	2014	7	2014-07-11	192	NA	NA	NA	3	NA	24207	0	0	0.162738508682329	0	0	0	0	0	0	0	0	0	0	0	0	0	0	0	0	0	0.0321378958120531	0	0	0.27891215526047	0	0	0	0	0	0	0	0	0.0432533197139939	0.403804902962206
PNG_14_TRST_003_D	KD_3d	Kudu	Tragelaphus strepsiceros	1	U	2014	7	2014-07-11	192	NA	NA	NA	3	NA	21813	0	0	0.0374371807967314	0	0	0	0	0	0	0	0	0	0	0	0	0.0168774259448417	0	0	0	0	0.105719101123596	0	0	0.0511133810010214	0.0418692543411645	0.0130786516853933	0	0	0	0	0	0	0.0751644535240041	0.528375893769152
PNG_14_TRST_003_E	KD_3e	Kudu	Tragelaphus strepsiceros	1	U	2014	7	2014-07-11	192	NA	NA	NA	3	NA	16506	0	0	0.141186925434116	0	0	0	0	0	0	0	0	0	0	0	0	0	0	0	0	0	0.032267620020429	0	0	0.332908069458631	0	0.0305005107252298	0	0	0	0	0	0	0.0413942798774259	0.262236976506639
PNG_14_TRST_003_F	KD_3f	Kudu	Tragelaphus strepsiceros	1	U	2014	7	2014-07-11	192	NA	NA	NA	3	NA	17803	0	0	0.170345250255363	0	0	0	0	0	0	0	0	0	0	0	0	0.0158212461695608	0	0	0	0	0.0372522982635342	0	0	0.279365679264556	0	0.0204678243105209	0	0	0	0	0	0	0.0392002042900919	0.330930541368744
PNG_14_TRST_003_G	KD_3g	Kudu	Tragelaphus strepsiceros	1	U	2014	7	2014-07-11	192	NA	NA	NA	3	NA	25443	0	0	0.111276813074566	0	0	0	0	0	0	0	0	0	0	0	0	0.0201654749744637	0	0	0	0	0.0320306435137896	0	0	0.201989785495403	0	0	0	0	0	0	0	0	0.0335311542390194	0.50317568947906
PNG_14_TRST_004_A	KD_4a	Kudu	Tragelaphus strepsiceros	1	F	2014	7	2014-07-12	193	NA	NA	NA	1	TRST-14-f-33237-1	21844	0	0	0.11732277834525	0	0	0	0	0	0	0	0	0	0	0.0215209397344229	0	0.0127242083758938	0	0	0	0	0	0	0	0.221220633299285	0	0.295880490296221	0	0	0	0	0	0	0.0276302349336057	0.136231869254341
PNG_14_TRST_005_A	KD_5a	Kudu	Tragelaphus strepsiceros	1	F	2014	7	2014-07-11	192	NA	NA	NA	1	TRST-14-f-33244-1	53705	0	0	0.123270684371808	0	0	0	0	0	0	0	0	0	0	0	0	0	0	0	0	0	0.0230888661899898	0	0	0.453957099080695	0	0	0	0	0	0	0	0	0	0.0130326864147089
PNG_14_TRST_005_B	KD_5b	Kudu	Tragelaphus strepsiceros	1	F	2014	7	2014-07-11	192	NA	NA	NA	1	TRST-14-f-33244-1	18497	0	0	0.0376159346271706	0	0	0	0	0	0	0	0	0	0	0.171581205311542	0	0.0353687436159346	0	0	0	0	0.0166547497446374	0	0	0.0529448416751788	0.057076608784474	0.042120531154239	0	0	0	0	0	0	0.0138917262512768	0.0325229826353422
PNG_14_TRST_005_C	KD_5c	Kudu	Tragelaphus strepsiceros	1	F	2014	7	2014-07-11	192	NA	NA	NA	1	TRST-14-f-33244-1	19828	0	0	0.0532155260469867	0	0	0	0	0	0	0	0	0	0	0.172400408580184	0	0.0271521961184883	0	0	0	0	0.0240612870275792	0	0	0.0345413687436159	0.0430275791624106	0.0533779366700715	0	0	0	0	0	0	0.0199356486210419	0.0325188968335036
PNG_14_TRST_006_A	KD_6a	Kudu	Tragelaphus strepsiceros	1	F	2014	6	2014-06-14	165	NA	-18.9332750245186	34.3964284680119	5	TRST-14-f-33241-1	25647	0	0	0.113119509703779	0	0	0	0	0	0	0	0	0	0	0	0	0	0	0	0	0	0	0	0	0.691708886618999	0	0	0	0	0	0	0	0	0	0
PNG_14_TRST_007_A	KD_7a	Kudu	Tragelaphus strepsiceros	1	F	2014	6	2014-06-14	165	NA	-18.913044708834	34.3891398896375	5	TRST-14-f-33237-1	20459	0.320743615934627	0	0.555332992849847	0	0	0	0	0	0	0	0	0	0	0	0	0.0146241062308478	0	0	0	0	0.0211082737487232	0	0	0.0165260469867211	0.0548110316649642	0	0	0	0	0	0	0	0.0168539325842697	0
PNG_14_TRST_008_A	KD_8a	Kudu	Tragelaphus strepsiceros	1	F	2014	6	2014-06-14	165	NA	-18.9444597087764	34.3377893131249	5	TRST-14-f-33240-1	30709	0	0	0.0462798774259448	0	0	0	0	0	0	0	0	0	0	0	0	0	0	0	0	0	0	0	0	0.740253319713994	0	0	0	0	0	0	0	0	0	0
PNG_14_TRST_009_A	KD_9a	Kudu	Tragelaphus strepsiceros	1	F	2014	6	2014-06-14	165	NA	-18.9533161040566	34.3338428786861	5	TRST-14-f-33242-1	22421	0	0	0.0256680286006129	0	0	0	0	0	0	0	0	0	0	0	0	0	0	0	0	0	0	0	0.156650663942799	0.37691215526047	0.011461695607763	0	0	0	0	0	0	0	0	0
PNG_14_TRST_010_A	KD_10a	Kudu	Tragelaphus strepsiceros	1	F	2014	6	2014-06-13	164	NA	-18.9279154274296	34.3990235008434	5	TRST-14-f-33238-1	20330	0	0	0.0120194075587334	0	0	0	0	0	0	0	0	0	0	0	0	0	0	0	0	0	0	0	0	0.959915219611849	0	0.0280653728294178	0	0	0	0	0	0	0	0
PNG_14_TRST_011_A	KD_11a	Kudu	Tragelaphus strepsiceros	1	U	2014	7	2014-07-09	190	NA	NA	NA	4	NA	21238	0	0	0.0326261491317671	0	0	0	0	0	0	0	0	0	0	0	0	0	0	0	0	0	0.0268743615934627	0	0	0.416026557711951	0.0539254341164454	0	0	0	0	0	0	0	0.0565566905005107	0.282425944841675
PNG_14_TRST_012_A	KD_12a	Kudu	Tragelaphus strepsiceros	1	F	2014	8	2014-08-14	226	NA	-18.891831836245	34.3655838072646	5	TRST-14-f-33243-2	48313	0.0539918283963228	0	0.155505617977528	0	0	0.0539427987742594	0	0	0	0	0	0	0	0	0	0	0	0	0	0	0	0	0.0163544433094995	0.123862104187947	0	0	0	0	0	0	0	0	0	0
PNG_14_TRST_013_A	KD_13a	Kudu	Tragelaphus strepsiceros	1	F	2014	8	2014-08-14	226	NA	-18.9282350833268	34.33225740183	5	TRST-14-f-33235-2	72462	0	0	0	0	0	0.0661828396322778	0	0	0	0	0	0	0	0.0156567926455567	0	0	0	0	0	0	0	0	0	0.0822277834525026	0	0	0	0	0	0	0	0	0	0
PNG_14_TRST_014_A	KD_14a	Kudu	Tragelaphus strepsiceros	1	F	2014	6	2014-06-15	166	NA	-18.9405248592817	34.3863569335137	5	TRST-14-f-33239-1	21172	0	0	0.265825331971399	0	0	0	0	0	0	0	0	0	0	0	0	0	0	0	0	0	0	0	0	0.570731358529111	0.0223513789581205	0	0	0	0	0	0	0	0	0
PNG_14_TRST_015_A	KD_15a	Kudu	Tragelaphus strepsiceros	1	F	2014	6	2014-06-14	165	NA	-18.9491749182719	34.3726019963455	5	TRST-14-f-33244-1	25626	0	0	0.349688457609806	0	0	0	0	0	0	0	0	0	0	0	0	0	0	0	0	0	0.027167517875383	0	0	0.512227783452503	0	0	0	0	0	0	0	0	0	0
PNG_15_AEME_001	JAG15_MP001	Impala	Aepyceros melampus	1	F	2015	6	2015-06-06	157	17:00	-18.8985	34.39167	4	NA	397904	0.169125638406537	0	0.0132267620020429	0.0422022471910112	0	0	0	0	0	0	0	0	0	0	0	0	0	0	0	0	0	0	0	0	0.0432655771195097	0	0	0	0	0	0	0	0	0.446141981613892
PNG_15_AEME_002	JAG15_MP002	Impala	Aepyceros melampus	1	F	2015	6	2015-06-06	157	17:00	-18.8985	34.39167	4	NA	419623.333333333	0	0	0.0177180796731359	0.0148212461695608	0	0	0	0	0	0	0	0	0	0	0	0	0	0	0	0	0	0	0	0	0.018802860061287	0	0	0	0	0	0	0	0	0.0800531154239019
PNG_15_AEME_003	JAG15_MP003	Impala	Aepyceros melampus	1	M	2015	6	2015-06-08	159	11:00	-18.89386	34.42846	4	NA	55268	0	0	0	0.0133023493360572	0	0	0	0	0	0	0	0	0	0	0	0	0	0	0	0	0	0	0	0	0	0	0	0	0	0	0	0	0	0
PNG_15_AEME_004	JAG15_MP004	Impala	Aepyceros melampus	1	F	2015	6	2015-06-08	159	11:05	-18.89467	34.42986	4	NA	272887.666666666	0.0716016343207355	0	0	0	0	0	0	0	0.0141144024514811	0	0	0	0	0	0	0	0	0	0	0	0	0	0	0	0	0	0	0	0	0	0	0	0	0
PNG_15_AEME_005	JAG15_MP005	Impala	Aepyceros melampus	1	F	2015	6	2015-06-27	178	12:00	-18.90138	34.43163	4	NA	273405.333333333	0.0166251276813075	0	0	0.0134422880490296	0	0	0	0	0.0135331971399387	0	0.0331378958120531	0	0	0	0	0	0	0	0	0	0	0	0	0	0	0	0	0	0	0	0	0	0	0
PNG_15_AEME_006	JAG15_MP006	Impala	Aepyceros melampus	1	M	2015	6	2015-06-27	178	12:00	-18.90138	34.43163	4	NA	239138	0.0920112359550562	0.0117374872318693	0	0	0	0	0	0	0.0262502553626149	0	0.0179683350357508	0	0	0	0	0	0	0	0	0	0	0	0	0	0	0	0	0	0	0	0	0	0	0.0128712972420838
PNG_15_AEME_007	JAG15_MP007	Impala	Aepyceros melampus	1	M	2015	6	2015-06-27	178	12:20	-18.88983	34.42781	4	NA	323000.666666667	0	0	0	0	0	0	0	0	0	0	0	0	0	0	0	0	0	0	0	0	0	0	0	0	0	0	0	0	0	0	0	0	0	0
PNG_15_AEME_008	JAG15_MP008	Impala	Aepyceros melampus	1	M	2015	7	2015-07-02	183	10:55	-18.87766	34.44107	4	NA	377324.333333333	0	0	0	0	0	0	0	0	0	0	0	0	0	0	0	0	0	0	0	0	0	0	0	0	0	0	0	0	0	0	0	0	0	0
PNG_15_AEME_009	JAG15_MP009	Impala	Aepyceros melampus	1	U	2015	7	2015-07-16	197	15:07	-18.89938	34.44282	4	NA	348404	0	0	0	0	0	0	0	0	0	0	0	0	0	0	0	0	0	0	0	0	0	0	0	0	0	0	0	0	0	0	0	0	0	0
PNG_15_AEME_010	JAG15_MP010	Impala	Aepyceros melampus	1	F	2015	7	2015-07-29	210	17:30	-18.89568	34.43395	4	NA	277889.333333334	0.171849846782431	0	0	0	0	0	0	0	0	0	0	0	0	0	0	0	0	0	0	0	0	0	0	0	0	0	0	0	0	0	0	0	0	0
PNG_15_KOEL_001	JAG15_WB001	Waterbuck	Kobus ellipsiprymnus	1	F	2015	6	2015-06-06	157	16:00	-18.90393	34.37736	4	NA	76285.6666666666	0	0	0	0	0.012241062308478	0	0	0	0	0.012267620020429	0	0	0	0	0.0160653728294178	0	0	0	0	0	0	0	0	0	0	0	0	0	0	0	0	0	0	0
PNG_15_KOEL_002	JAG15_WB002	Waterbuck	Kobus ellipsiprymnus	1	F	2015	6	2015-06-06	157	16:00	-18.90393	34.37736	4	NA	62827	0	0	0	0	0.0353871297242084	0	0	0	0	0.0335577119509704	0	0	0	0	0.0128988764044944	0	0	0	0	0	0	0	0	0	0	0	0	0	0	0	0	0	0	0
PNG_15_KOEL_003	JAG15_WB003	Waterbuck	Kobus ellipsiprymnus	1	F	2015	6	2015-06-06	157	16:15	-18.90231	34.3853	4	NA	29281.5	0	0	0	0	0.0233891726251277	0	0	0	0	0.0838140960163432	0.0378784473953013	0	0	0	0.0116506639427988	0	0	0	0	0	0	0	0	0	0	0	0	0	0	0	0	0	0	0
PNG_15_KOEL_004	JAG15_WB004	Waterbuck	Kobus ellipsiprymnus	1	U	2015	6	2015-06-08	159	09:00	-18.89651	34.38934	3	NA	73223	0	0	0	0	0	0	0	0	0	0.107137895812053	0	0	0	0	0	0	0	0	0	0	0	0.0170429009193054	0	0	0	0	0	0	0	0	0	0	0	0
PNG_15_KOEL_005	JAG15_WB005	Waterbuck	Kobus ellipsiprymnus	1	U	2015	6	2015-06-08	159	09:05	-18.89557	34.38978	3	NA	72151	0	0	0	0	0.0112359550561798	0	0.0203033707865168	0	0	0.107550561797753	0	0	0	0	0.0140602655771195	0	0	0	0	0	0	0	0	0	0	0	0	0	0	0	0	0	0	0
PNG_15_KOEL_006	JAG15_WB006	Waterbuck	Kobus ellipsiprymnus	1	U	2015	6	2015-06-08	159	09:10	-18.89478	34.38957	3	NA	48374	0	0	0	0	0	0	0	0	0	0.197703779366701	0	0	0	0	0	0	0	0	0	0	0	0	0	0	0	0	0	0	0	0	0	0	0	0
PNG_15_KOEL_007	JAG15_WB007	Waterbuck	Kobus ellipsiprymnus	1	U	2015	6	2015-06-08	159	09:15	-18.89525	34.38871	3	NA	45886	0	0	0	0	0	0	0	0	0	0.211840653728294	0	0	0	0	0	0	0	0	0	0	0	0	0	0	0	0	0	0	0	0	0	0	0	0
PNG_15_KOEL_008	JAG15_WB008	Waterbuck	Kobus ellipsiprymnus	1	U	2015	6	2015-06-08	159	10:00	-18.89953	34.39161	3	NA	46051.3333333333	0	0	0	0	0.0169846782431052	0	0.0670337078651685	0	0.0222257405515832	0.0264096016343207	0.0941521961184883	0	0	0	0.046879468845761	0	0	0	0	0	0	0	0	0	0	0	0	0	0	0	0	0.0135536261491318	0	0
PNG_15_KOEL_009	JAG15_WB009	Waterbuck	Kobus ellipsiprymnus	1	F	2015	6	2015-06-08	159	10:15	-18.89356	34.39156	4	NA	78266	0.0191859039836568	0.0121307456588355	0	0	0.0144463738508682	0	0.0188815117466803	0	0	0.3688835546476	0	0	0	0	0.0418079673135853	0	0	0	0	0	0	0	0	0	0	0	0	0	0	0	0	0.0276455566905005	0	0
PNG_15_KOEL_010	JAG15_WB010	Waterbuck	Kobus ellipsiprymnus	1	U	2015	6	2015-06-19	170	10:00	-18.89114	34.45102	3	NA	18656	0	0	0	0	0	0	0	0	0	0.0911287027579162	0.0987773237997957	0	0	0	0	0	0	0	0	0	0	0	0	0	0	0	0	0	0	0	0	0	0	0
PNG_15_KOEL_012	JAG15_WB012	Waterbuck	Kobus ellipsiprymnus	1	U	2015	6	2015-06-19	170	10:12	-18.89095	34.45065	3	NA	62920	0	0	0	0	0	0	0	0	0	0.817349336057201	0	0	0	0	0	0	0	0	0	0	0	0	0	0	0	0	0	0	0	0	0	0	0	0
PNG_15_KOEL_013	JAG15_WB013	Waterbuck	Kobus ellipsiprymnus	1	M	2015	6	2015-06-15	166	11:17	-18.89001	34.39231	4	NA	52234.5	0.0278181818181818	0	0	0	0.0378426966292135	0	0.0129816138917263	0	0.0349877425944842	0.0325985699693565	0	0	0	0	0.106678243105209	0	0	0	0	0	0	0	0	0	0	0	0	0	0	0	0	0.0383871297242084	0	0
PNG_15_KOEL_014	JAG15_WB014	Waterbuck	Kobus ellipsiprymnus	1	U	2015	6	2015-06-19	170	09:55	-18.89123	34.45086	3	NA	40891	0	0	0	0	0.0186435137895812	0	0	0	0	0.53658835546476	0	0	0	0	0.0240173646578141	0	0	0	0	0	0	0	0	0	0	0	0	0	0	0	0	0	0	0
PNG_15_KOEL_015	JAG15_WB015	Waterbuck	Kobus ellipsiprymnus	1	F	2015	6	2015-06-27	178	09:00	-18.90452	34.43407	4	NA	86794.3333333334	0.0234535240040858	0	0	0	0.0217129724208376	0	0	0	0.169929519918284	0	0.126514811031665	0	0	0	0	0	0	0	0	0	0	0	0	0	0	0	0	0	0	0	0	0	0	0
PNG_15_KOEL_016	JAG15_WB016	Waterbuck	Kobus ellipsiprymnus	1	F	2015	6	2015-06-27	178	10:30	-18.92012	34.46765	4	NA	40910	0	0	0	0	0.0648181818181818	0	0	0	0	0	0.0333421859039837	0	0	0	0	0	0	0	0	0	0	0	0	0	0	0	0	0	0	0	0	0	0	0
PNG_15_KOEL_017	JAG15_WB017	Waterbuck	Kobus ellipsiprymnus	1	M	2015	6	2015-06-28	179	10:13	-18.89131	34.45778	4	NA	63448	0	0	0	0	0.0203289070480082	0	0	0	0	0.858992849846782	0	0	0	0	0	0	0.011023493360572	0	0	0	0	0	0	0	0	0	0	0	0	0	0	0	0	0
PNG_15_KOEL_018	JAG15_WB018	Waterbuck	Kobus ellipsiprymnus	1	U	2015	6	2015-06-28	179	10:17	-18.89131	34.45778	2	NA	75651.3333333333	0	0	0	0	0.0667517875383044	0	0	0	0	0.864425944841675	0	0	0	0	0.0180949948927477	0	0	0	0	0	0	0	0	0	0	0	0	0	0	0	0	0	0	0
PNG_15_KOEL_019	JAG15_WB019	Waterbuck	Kobus ellipsiprymnus	1	U	2015	6	2015-06-28	179	10:37	-18.8893	34.45706	2	NA	48874	0	0	0	0	0.0224555669050051	0	0	0	0	0.779433094994893	0	0	0	0	0.0131910112359551	0	0	0	0	0	0	0	0	0	0	0	0	0	0	0	0	0	0	0
PNG_15_KOEL_020	JAG15_WB020	Waterbuck	Kobus ellipsiprymnus	1	U	2015	6	2015-06-28	179	10:32	-18.8893	34.45647	2	NA	84123.6666666666	0	0	0	0	0	0	0	0	0	0.201192032686415	0	0	0	0	0	0	0	0	0	0	0	0	0	0	0	0	0	0	0	0	0	0	0	0
PNG_15_KOEL_021	JAG15_WB021	Waterbuck	Kobus ellipsiprymnus	1	M	2015	7	2015-07-02	183	10:15	-18.88414	34.43777	4	NA	94827.3333333333	0	0	0	0	0	0	0	0	0	0	0.17661797752809	0	0	0	0	0	0	0	0	0	0	0	0	0	0	0	0	0	0	0	0	0.0460388151174668	0	0
PNG_15_KOEL_022	JAG15_WB022	Waterbuck	Kobus ellipsiprymnus	1	U	2015	7	2015-07-02	183	13:00	-18.90097	34.44477	2	NA	68649	0	0	0	0	0	0	0	0	0	0.237502553626149	0	0	0	0	0	0	0	0	0	0	0	0	0	0	0	0	0	0	0	0	0	0	0	0
PNG_15_KOEL_023	JAG15_WB023	Waterbuck	Kobus ellipsiprymnus	1	U	2015	7	2015-07-02	183	13:00	-18.90097	34.44477	2	NA	104219	0	0	0	0	0	0	0	0	0	0.132022471910112	0.0618437180796731	0	0	0	0	0	0	0	0	0	0	0	0	0	0	0	0	0	0	0	0	0.0336189989785495	0	0
PNG_15_KOEL_024	JAG15_WB024	Waterbuck	Kobus ellipsiprymnus	1	U	2015	7	2015-07-02	183	13:00	-18.90097	34.44477	2	NA	87515	0	0	0	0	0	0	0	0	0	0.12491113381001	0	0	0	0	0	0	0	0	0	0	0	0	0	0	0	0	0	0	0	0	0	0	0	0
PNG_15_KOEL_026	JAG15_WB026	Waterbuck	Kobus ellipsiprymnus	1	U	2015	7	2015-07-02	183	16:00	-18.91678	34.47276	2	NA	92958.6666666666	0	0	0	0	0.0180725229826353	0	0	0	0	0	0	0	0	0	0	0	0	0	0	0	0	0	0	0	0	0	0	0	0	0	0	0	0	0
PNG_15_KOEL_027	JAG15_WB027	Waterbuck	Kobus ellipsiprymnus	1	U	2015	7	2015-07-02	183	17:00	-18.91678	34.47281	2	NA	106449	0	0	0	0	0.0255270684371808	0	0	0	0	0	0.0383891726251277	0	0	0	0	0	0	0	0	0	0	0	0	0	0	0	0	0	0	0	0	0	0	0
PNG_15_KOEL_028	JAG15_WB028	Waterbuck	Kobus ellipsiprymnus	1	U	2015	7	2015-07-02	183	18:00	-18.91675	34.47248	2	NA	22396	0.108712972420838	0	0	0	0	0	0.115452502553626	0	0.45823595505618	0	0	0	0	0	0.0681950970377937	0	0	0	0	0	0	0	0	0	0	0	0	0	0	0	0	0	0	0
PNG_15_KOEL_029	JAG15_WB029	Waterbuck	Kobus ellipsiprymnus	1	F	2015	7	2015-07-03	184	10:55	-18.89691	34.45116	4	NA	104036	0	0	0	0	0	0	0	0	0	0.192253319713994	0.110062308478039	0	0	0	0	0	0	0	0	0	0	0	0	0	0	0	0	0	0	0	0	0.0721430030643514	0	0
PNG_15_KOEL_030	JAG15_WB030	Waterbuck	Kobus ellipsiprymnus	1	U	2015	7	2015-07-03	184	10:55	-18.89618	34.45074	3	NA	116438	0	0	0	0	0	0	0	0	0	0.0862880490296221	0.141207354443309	0	0	0	0	0	0	0	0	0	0	0	0	0	0	0	0	0	0	0	0	0.016661899897855	0	0
PNG_15_KOEL_031	JAG15_WB031	Waterbuck	Kobus ellipsiprymnus	1	U	2015	7	2015-07-03	184	10:55	-18.8965	34.45088	3	NA	113382.666666667	0	0	0	0	0	0	0	0	0	0.276002042900919	0.0290296220633299	0	0	0	0	0	0	0	0	0	0	0	0	0	0	0	0	0	0	0	0	0	0	0
PNG_15_KOEL_032	JAG15_WB032	Waterbuck	Kobus ellipsiprymnus	1	M	2015	7	2015-07-03	184	10:55	-18.89618	34.45074	4	NA	54942	0	0	0	0	0	0	0	0	0	0.020511746680286	0.0693217568947906	0	0	0	0	0	0	0	0	0	0	0	0	0	0	0	0	0	0	0	0	0.170215526046987	0	0
PNG_15_KOEL_033	JAG15_WB033	Waterbuck	Kobus ellipsiprymnus	1	U	2015	7	2015-07-03	184	11:30	-18.89462	34.44992	3	NA	92978	0	0	0	0	0	0	0	0	0	0.61817568947906	0.0291511746680286	0	0	0	0	0	0	0	0	0	0	0	0	0	0	0	0	0	0	0	0	0	0	0
PNG_15_KOEL_035	JAG15_WB035	Waterbuck	Kobus ellipsiprymnus	1	U	2015	7	2015-07-03	184	11:30	-18.89462	34.44992	3	NA	29849.5	0	0	0	0	0	0	0	0	0	0.640012257405516	0.0197211440245148	0	0	0	0	0	0	0	0	0	0	0	0	0	0	0	0	0	0	0	0	0	0	0
PNG_15_KOEL_036	JAG15_WB036	Waterbuck	Kobus ellipsiprymnus	1	F	2015	7	2015-07-03	184	13:15	-18.89196	34.39277	4	NA	72887.5	0	0.010582226762002	0	0	0	0	0.115319713993871	0	0.0630112359550562	0.0246966292134831	0	0	0	0	0.0513074565883555	0	0	0	0	0	0	0	0	0	0	0	0	0	0	0	0	0.0212992849846782	0	0
PNG_15_KOEL_037	JAG15_WB037	Waterbuck	Kobus ellipsiprymnus	1	M	2015	7	2015-07-03	184	14:25	-18.90247	34.37702	4	NA	101220.333333333	0	0	0	0	0	0	0	0	0	0	0.075632277834525	0	0	0	0	0	0	0	0	0	0	0	0	0	0	0	0	0	0	0	0	0	0	0
PNG_15_KOEL_038	JAG15_WB038	Waterbuck	Kobus ellipsiprymnus	1	U	2015	7	2015-07-03	184	14:25	-18.90247	34.37702	2	NA	61691.5	0.0772900919305414	0	0	0	0.0250490296220633	0	0	0	0.0300153217568948	0.0179448416751788	0.121287027579162	0	0	0	0	0	0	0	0	0	0	0	0	0	0	0	0	0	0	0	0	0	0	0
PNG_15_KOEL_039	JAG15_WB039	Waterbuck	Kobus ellipsiprymnus	1	M	2015	7	2015-07-03	184	14:25	-18.90247	34.37702	4	NA	126104	0.0605893769152196	0	0	0	0.0155699693564862	0	0	0	0.0243299284984678	0.0281460674157303	0.102	0	0	0	0	0	0	0	0	0	0	0	0	0	0	0	0	0	0	0	0	0	0	0
PNG_15_KOEL_040	JAG15_WB040	Waterbuck	Kobus ellipsiprymnus	1	U	2015	7	2015-07-10	191	11:10	-18.91793	34.51278	3	NA	86684	0	0	0	0	0.0146332992849847	0	0	0	0	0.026902962206333	0	0	0	0	0	0	0	0	0	0	0	0	0	0	0	0	0	0	0	0	0	0	0	0
PNG_15_KOEL_041	JAG15_WB041	Waterbuck	Kobus ellipsiprymnus	1	U	2015	7	2015-07-10	191	11:10	-18.91793	34.51278	3	NA	51625	0	0	0	0	0	0	0	0	0	0.162154239019408	0	0	0	0	0	0	0	0	0	0	0	0	0	0	0	0	0	0	0	0	0	0	0	0
PNG_15_KOEL_042	JAG15_WB042	Waterbuck	Kobus ellipsiprymnus	1	U	2015	7	2015-07-10	191	11:10	-18.91793	34.51278	3	NA	63535.6666666667	0	0	0	0	0.0230949948927477	0	0	0	0	0.0322451481103166	0	0	0	0	0	0	0	0	0	0	0	0	0	0	0	0	0	0	0	0	0	0	0	0
PNG_15_KOEL_043	JAG15_WB043	Waterbuck	Kobus ellipsiprymnus	1	U	2015	7	2015-07-10	191	11:10	-18.91793	34.51278	3	NA	78860.3333333334	0	0	0	0	0.0241184882533197	0	0	0	0	0.0383697650663943	0	0	0	0	0	0	0	0	0	0	0	0	0	0	0	0	0	0	0	0	0	0	0	0
PNG_15_KOEL_044	JAG15_WB044	Waterbuck	Kobus ellipsiprymnus	1	U	2015	7	2015-07-10	191	11:10	-18.91793	34.51278	3	NA	104169.333333333	0	0	0	0	0.0187926455566905	0	0	0	0	0.023708886618999	0	0	0	0	0	0	0	0	0	0	0	0	0	0	0	0	0	0	0	0	0	0	0	0
PNG_15_KOEL_045	JAG15_WB045	Waterbuck	Kobus ellipsiprymnus	1	U	2015	7	2015-07-10	191	12:30	-18.93414	34.48977	3	NA	146490.333333333	0	0	0	0	0.0782890704800817	0	0	0	0.0325035750766088	0	0	0	0	0	0.0530449438202247	0	0	0	0	0	0	0	0	0	0	0	0	0	0	0	0	0	0	0
PNG_15_KOEL_046	JAG15_WB046	Waterbuck	Kobus ellipsiprymnus	1	U	2015	7	2015-07-11	192	10:30	-18.91793	34.51278	3	NA	89654	0	0	0	0	0.0225638406537283	0	0	0	0	0.0253248212461696	0	0	0	0	0	0	0	0	0	0	0	0	0	0	0	0	0	0	0	0	0	0	0	0
PNG_15_KOEL_048	JAG15_WB048	Waterbuck	Kobus ellipsiprymnus	1	U	2015	7	2015-07-17	198	10:12	-18.90008	34.3743	3	NA	101987.5	0	0	0	0	0.0121184882533197	0	0	0	0	0.0259489274770174	0.0467139938712972	0	0	0	0	0	0	0	0	0	0	0	0	0	0	0	0	0	0	0	0	0	0	0
PNG_15_KOEL_049	JAG15_WB049	Waterbuck	Kobus ellipsiprymnus	1	U	2015	7	2015-07-17	198	10:12	-18.90008	34.3743	3	NA	126245	0.0380020429009193	0	0	0	0.0210990806945863	0	0	0	0	0.032538304392237	0.070608784473953	0	0	0	0	0	0	0	0	0	0	0	0	0	0	0	0	0	0	0	0	0	0	0
PNG_15_KOEL_050	JAG15_WB050	Waterbuck	Kobus ellipsiprymnus	1	M	2015	7	2015-07-17	198	11:03	-18.88135	34.43516	4	NA	122969.333333333	0	0	0	0.0433186925434116	0	0	0	0	0	0	0.177325842696629	0	0	0	0	0	0	0	0	0	0	0	0	0	0	0	0	0	0	0	0	0	0	0
PNG_15_KOEL_051	JAG15_WB051	Waterbuck	Kobus ellipsiprymnus	1	M	2015	7	2015-07-26	207	16:00	-18.87945	34.42708	4	NA	156129.666666667	0	0	0	0	0	0	0	0	0	0.0502890704800817	0.0241542390194076	0	0	0	0	0	0	0	0	0	0	0	0	0	0	0	0	0	0	0	0	0	0	0
PNG_15_KOEL_053	JAG15_WB053	Waterbuck	Kobus ellipsiprymnus	1	U	2015	7	2015-07-26	207	16:30	-18.88439	34.4397	4	NA	106298.666666667	0	0	0	0	0	0	0	0	0	0.126448416751788	0.0423483146067416	0	0	0	0	0	0	0	0	0	0	0	0	0	0	0	0	0	0	0	0	0	0	0
PNG_15_KOEL_054	JAG15_WB054	Waterbuck	Kobus ellipsiprymnus	1	U	2015	7	2015-07-26	207	16:30	-18.88439	34.4397	3	NA	34787	0	0	0	0	0	0	0	0	0	0.153282941777324	0.056782431052094	0	0	0	0	0	0	0	0	0	0	0	0	0	0	0	0	0	0	0	0	0	0	0
PNG_15_KOEL_055	JAG15_WB055	Waterbuck	Kobus ellipsiprymnus	1	U	2015	7	2015-07-27	208	16:30	-18.8899	34.45358	2	NA	93405.5	0	0	0	0	0	0	0	0	0	0.67191317671093	0.0170112359550562	0	0	0	0	0	0	0	0	0	0	0	0	0	0	0	0	0	0	0	0	0	0	0
PNG_15_KOEL_056	JAG15_WB056	Waterbuck	Kobus ellipsiprymnus	1	U	2015	7	2015-07-27	208	16:30	-18.8899	34.45358	2	NA	128487	0	0	0	0	0	0	0	0	0	0.300990806945863	0.0294729315628192	0	0	0	0	0	0	0	0	0	0	0	0	0	0	0	0	0	0	0	0	0	0	0
PNG_15_KOEL_057	JAG15_WB057	Waterbuck	Kobus ellipsiprymnus	1	U	2015	7	2015-07-27	208	16:30	-18.8899	34.45358	2	NA	103000.333333333	0	0	0	0	0	0	0	0	0	0.266996935648621	0.0430306435137896	0	0	0	0	0	0	0	0	0	0	0	0	0	0	0	0	0	0	0	0	0	0	0
PNG_15_KOEL_058	JAG15_WB058	Waterbuck	Kobus ellipsiprymnus	1	U	2015	7	2015-07-28	209	09:45	-18.87241	34.42979	2	NA	77453.6666666667	0	0	0	0.0495331971399387	0	0	0	0	0	0.169040858018386	0.0504392236976507	0	0	0	0	0	0	0	0	0	0	0	0	0	0	0	0	0	0	0	0	0	0	0
PNG_15_KOEL_059	JAG15_WB059	Waterbuck	Kobus ellipsiprymnus	1	U	2015	7	2015-07-28	209	12:15	-18.87982	34.4323	2	NA	80891.5	0	0	0	0	0	0	0	0	0	0.551863125638407	0	0	0	0	0	0	0	0	0	0	0	0	0	0	0	0	0	0	0	0	0	0	0	0
PNG_15_KOEL_060	JAG15_WB060	Waterbuck	Kobus ellipsiprymnus	1	F	2015	7	2015-07-28	209	12:15	-18.87982	34.4323	4	NA	67586.3333333333	0	0	0	0	0	0	0	0	0	0.716368743615935	0.0348345250255363	0	0	0	0	0	0	0	0	0	0	0	0	0	0	0	0	0	0	0	0	0	0	0
PNG_15_KOEL_061	JAG15_WB061	Waterbuck	Kobus ellipsiprymnus	1	F	2015	7	2015-07-28	209	12:25	-18.88183	34.43029	4	NA	18160	0	0	0	0.0117579162410623	0.0115209397344229	0	0	0	0	0.533079673135853	0.0129540347293156	0	0	0	0	0	0	0	0	0	0	0	0	0	0	0	0	0	0	0	0	0.016167517875383	0	0
PNG_15_KOEL_063	JAG15_WB063	Waterbuck	Kobus ellipsiprymnus	1	M	2015	7	2015-07-29	210	16:15	-18.87978	34.44859	4	NA	74926.3333333333	0	0	0	0	0	0	0	0	0	0.983435137895812	0	0	0	0	0	0	0	0	0	0	0	0	0	0	0	0	0	0	0	0	0	0	0	0
PNG_15_KOEL_064	JAG15_WB064	Waterbuck	Kobus ellipsiprymnus	1	M	2015	7	2015-07-29	210	16:30	-18.8855	34.442724	4	NA	50388.5	0	0	0	0	0	0	0	0	0	0.960814096016343	0	0	0	0	0	0	0	0	0	0	0	0	0	0	0	0	0	0	0	0	0	0	0	0
PNG_15_KOEL_065	JAG15_WB065	Waterbuck	Kobus ellipsiprymnus	1	M	2015	7	2015-07-30	211	16:00	-18.88655	34.4511	4	NA	67932.3333333333	0	0	0	0	0.0175812053115424	0	0	0	0	0.635781409601634	0	0	0	0	0	0	0	0	0	0	0	0.186535240040858	0	0	0	0	0	0	0	0	0	0	0	0
PNG_15_KOEL_066	JAG15_WB066	Waterbuck	Kobus ellipsiprymnus	1	M	2015	7	2015-07-30	211	16:09	-18.88924	34.44747	4	NA	113516.666666666	0	0	0	0	0	0	0	0	0	0	0.0597844739530133	0	0	0	0	0	0	0	0	0	0	0	0	0	0	0	0	0	0	0	0	0	0	0
PNG_15_KOEL_067	JAG15_WB067	Waterbuck	Kobus ellipsiprymnus	1	F	2015	7	2015-07-31	212	12:45	NA	NA	4	NA	88036.5	0	0	0	0	0	0	0	0	0	0.591720122574055	0	0	0	0	0	0	0	0	0	0	0	0	0	0	0	0	0	0	0	0	0	0	0	0
PNG_15_KOEL_068	JAG15_WB068	Waterbuck	Kobus ellipsiprymnus	1	F	2015	8	2015-08-02	214	NA	NA	NA	5	KOEL-15-f-cam8-1	159936.333333333	0	0	0	0	0	0	0	0	0	0.0251399387129724	0.0838375893769152	0	0	0	0	0	0	0	0	0	0	0	0	0	0	0	0	0	0	0	0	0	0	0
PNG_15_KOEL_069	JAG15_WB069	Waterbuck	Kobus ellipsiprymnus	1	F	2015	8	2015-08-02	214	NA	NA	NA	5	KOEL-15-f-F4-1	135493.5	0	0	0	0	0	0	0	0	0	0.621424923391216	0	0	0	0	0	0	0	0	0	0	0	0	0	0	0	0	0	0	0	0	0	0	0	0
PNG_15_KOEL_070	JAG15_WB070	Waterbuck	Kobus ellipsiprymnus	1	F	2015	8	2015-08-02	214	NA	NA	NA	5	KOEL-15-f-cam2-1	64078.3333333333	0	0	0	0	0	0	0	0	0	0.456840653728294	0.0152032686414709	0	0	0	0	0	0	0	0	0	0	0	0	0	0	0	0	0	0	0	0	0	0	0
PNG_15_KOEL_071	JAG15_WB071	Waterbuck	Kobus ellipsiprymnus	1	F	2015	8	2015-08-02	214	NA	NA	NA	5	NA	77807	0	0	0	0	0	0	0	0	0	0.301634320735444	0.0622277834525026	0	0	0	0	0	0	0	0	0	0	0	0	0	0	0	0	0	0	0	0	0.0185566905005107	0	0
PNG_15_KOEL_072	JAG15_WB072	Waterbuck	Kobus ellipsiprymnus	1	M	2015	8	2015-08-02	214	NA	NA	NA	5	NA	64696.3333333334	0	0	0	0	0	0	0	0	0	0.156740551583248	0.097461695607763	0	0	0	0	0	0	0	0	0	0	0	0	0	0	0	0	0	0	0	0	0.017488253319714	0	0
PNG_15_KOEL_073	JAG15_WB073	Waterbuck	Kobus ellipsiprymnus	1	M	2015	8	2015-08-03	215	NA	NA	NA	5	NA	56271.6666666667	0	0	0	0	0	0	0	0	0	0.0183810010214505	0.0505168539325843	0	0	0	0	0	0	0	0	0	0	0	0	0	0	0	0	0	0	0	0	0	0	0
PNG_15_KOEL_074	JAG15_WB074	Waterbuck	Kobus ellipsiprymnus	1	M	2015	8	2015-08-04	216	NA	NA	NA	5	NA	20748	0	0	0	0.0204004085801839	0	0	0	0	0	0.412455566905005	0	0	0	0	0	0	0	0	0	0	0	0	0	0	0	0	0	0	0	0	0	0	0	0
PNG_15_KOEL_075	JAG15_WB075	Waterbuck	Kobus ellipsiprymnus	1	U	2015	8	2015-08-04	216	NA	NA	NA	5	NA	48710.3333333333	0	0	0	0	0	0	0	0	0	0.833005107252298	0	0	0	0	0	0	0	0	0	0	0	0.0164484167517875	0	0	0	0	0	0	0	0	0	0	0	0
PNG_15_KOEL_080	JAG15_WB080	Waterbuck	Kobus ellipsiprymnus	1	U	2015	8	2015-08-14	226	15:55	-18.88313	34.44807	4	NA	34512	0	0	0	0	0.0280796731358529	0	0	0	0	0.958078651685393	0	0	0	0	0.0138416751787538	0	0	0	0	0	0	0	0	0	0	0	0	0	0	0	0	0	0	0
PNG_15_KOEL_081	JAG15_WB081	Waterbuck	Kobus ellipsiprymnus	1	U	2015	8	2015-08-14	226	15:55	-18.88313	34.44807	2	NA	28070	0	0	0	0	0.0179632277834525	0	0	0	0	0.905496424923391	0	0	0	0	0	0	0	0	0	0	0	0	0	0	0	0	0	0	0	0	0	0	0	0
PNG_15_KOEL_082	JAG15_WB082	Waterbuck	Kobus ellipsiprymnus	1	U	2015	8	2015-08-14	226	16:20	-18.87689	34.44984	4	NA	43000.5	0	0	0	0	0.0178232890704801	0	0	0	0	0.909817160367722	0	0	0	0	0	0	0	0	0	0	0	0	0	0	0	0	0	0	0	0	0	0	0	0
PNG_15_KOEL_083	JAG15_WB083	Waterbuck	Kobus ellipsiprymnus	1	U	2015	8	2015-08-14	226	16:20	-18.87689	34.44984	2	NA	81977	0	0	0	0	0.0142992849846782	0	0	0	0	0.985700715015322	0	0	0	0	0	0	0	0	0	0	0	0	0	0	0	0	0	0	0	0	0	0	0	0
PNG_15_KOEL_084	JAG15_WB084	Waterbuck	Kobus ellipsiprymnus	1	U	2015	8	2015-08-15	227	11:05	-18.89192	34.45817	4	NA	86342.5	0	0	0	0	0.0125005107252298	0	0	0	0	0.957603677221655	0	0	0	0	0	0	0	0	0	0	0	0	0	0	0	0	0	0	0	0	0	0	0	0
PNG_15_KOEL_085	JAG15_WB085	Waterbuck	Kobus ellipsiprymnus	1	U	2015	8	2015-08-16	228	10:35	-18.87776	34.4479	4	NA	261945	0	0	0	0	0	0	0	0	0	0.0545229826353422	0	0	0	0	0	0	0	0	0	0	0	0.945477017364658	0	0	0	0	0	0	0	0	0	0	0	0
PNG_15_KOEL_086	JAG15_WB086	Waterbuck	Kobus ellipsiprymnus	1	U	2015	8	2015-08-16	228	10:35	-18.87776	34.4479	2	NA	79341.3333333333	0	0	0	0	0	0	0	0	0	0.989195097037794	0	0	0	0	0	0	0	0	0	0	0	0	0	0	0	0	0	0	0	0	0	0	0	0
PNG_15_KOEL_087	JAG15_WB087	Waterbuck	Kobus ellipsiprymnus	1	U	2015	8	2015-08-16	228	11:40	-18.89516	34.44465	4	NA	156373	0	0	0	0	0	0	0	0	0	0.0465485188968335	0	0	0	0	0	0	0	0	0	0	0	0	0	0	0	0	0	0	0	0	0	0	0	0
PNG_15_KOEL_088	JAG15_WB088	Waterbuck	Kobus ellipsiprymnus	1	U	2015	8	2015-08-16	228	11:40	-18.89516	34.44465	2	NA	28862.5	0	0	0	0	0	0	0	0	0	0.221252298263534	0.0214504596527068	0	0	0	0	0	0	0	0	0	0	0	0	0	0	0	0	0	0	0	0	0	0	0
PNG_15_KOEL_089	JAG15_WB089	Waterbuck	Kobus ellipsiprymnus	1	U	2015	8	2015-08-16	228	12:45	-18.89235	34.45073	4	NA	112255.5	0	0	0	0	0	0	0	0	0	0.130581205311542	0.037464759959142	0	0	0	0	0	0	0	0	0	0	0	0	0	0	0	0	0	0	0	0	0	0	0
PNG_15_KOEL_090	JAG15_WB090	Waterbuck	Kobus ellipsiprymnus	1	U	2015	8	2015-08-16	228	12:45	-18.89235	34.45073	4	NA	76500.3333333334	0	0	0	0	0	0	0	0	0	0.137626149131767	0.0443799795709908	0	0	0	0	0	0	0	0	0	0	0	0	0	0	0	0	0	0	0	0	0	0	0
PNG_15_KOEL_092	JAG15_WB092	Waterbuck	Kobus ellipsiprymnus	1	U	2015	8	2015-08-17	229	15:40	-18.89724	34.45094	4	NA	52805.3333333333	0	0	0	0	0	0	0	0	0	0.10117773237998	0.109599591419816	0	0	0	0	0	0	0	0	0	0	0	0	0	0	0	0	0	0	0	0	0.0115893769152196	0	0
PNG_15_KOEL_093	JAG15_WB093	Waterbuck	Kobus ellipsiprymnus	1	U	2015	8	2015-08-17	229	16:10	-18.89552	34.44559	4	NA	17652.5	0	0	0	0	0	0	0	0	0	0.493045965270684	0.0351348314606742	0	0	0	0	0	0	0	0	0	0	0	0	0	0	0	0	0	0	0	0	0	0	0
PNG_15_KOEL_094	JAG15_WB094	Waterbuck	Kobus ellipsiprymnus	1	U	2015	8	2015-08-19	231	08:35	-18.89332	34.44485	4	NA	74284.5	0	0	0	0	0	0	0	0	0	0.126357507660878	0.042585291113381	0	0	0	0	0	0	0	0	0	0	0	0	0	0	0	0	0	0	0	0	0	0	0
PNG_15_KOEL_095	JAG15_WB095	Waterbuck	Kobus ellipsiprymnus	1	U	2015	8	2015-08-19	231	13:50	-18.87033	34.42298	4	NA	76590	0	0	0	0	0	0	0	0	0	0.0491184882533197	0.203395301327886	0	0	0	0	0	0	0	0	0	0	0	0	0	0	0	0	0	0	0	0	0	0	0
PNG_15_KOEL_096	JAG15_WB096	Waterbuck	Kobus ellipsiprymnus	1	U	2015	8	2015-08-19	231	16:15	-18.88146	34.44787	4	NA	56928	0	0	0	0	0.0110837589376915	0	0	0	0	0.513018386108274	0	0	0	0	0	0	0	0	0	0	0	0.391126659856997	0	0	0	0	0	0	0	0	0	0	0	0
PNG_15_KOEL_097	JAG15_WB097	Waterbuck	Kobus ellipsiprymnus	1	U	2015	8	2015-08-20	232	09:25	-18.87027	34.41769	4	NA	96209.3333333334	0	0	0	0.013661899897855	0	0	0	0	0	0.0191389172625128	0.0760051072522983	0	0	0	0	0	0	0	0	0	0	0	0	0	0	0	0	0	0	0	0	0	0	0
PNG_15_KOEL_098	JAG15_WB098	Waterbuck	Kobus ellipsiprymnus	1	U	2015	8	2015-08-20	232	09:25	-18.87027	34.41769	4	NA	93277.3333333334	0	0	0	0.0204576098059244	0	0	0	0	0	0.0220817160367722	0.141977528089888	0	0	0	0	0	0	0	0	0	0	0	0	0	0	0	0	0	0	0	0	0	0	0
PNG_15_KOEL_099	JAG15_WB099	Waterbuck	Kobus ellipsiprymnus	1	U	2015	8	2015-08-20	232	09:25	-18.87027	34.41769	4	NA	112772.333333333	0	0	0	0	0	0	0	0	0	0.016314606741573	0.102162410623085	0	0	0	0	0	0	0	0	0	0	0	0	0	0	0	0	0	0	0	0	0	0	0
PNG_15_KOEL_100	JAG15_WB100	Waterbuck	Kobus ellipsiprymnus	1	U	2015	8	2015-08-20	232	13:30	-18.87447	34.4339	4	NA	78094	0	0	0	0	0	0	0	0	0	0.0172349336057201	0.0862165474974464	0	0	0	0	0	0	0	0	0	0	0	0	0	0	0	0	0	0	0	0	0	0	0
PNG_15_KOEL_101	JAG15_WB101	Waterbuck	Kobus ellipsiprymnus	1	U	2015	8	2015-08-21	233	14:45	NA	NA	4	NA	23389	0	0	0	0	0.0153738508682329	0	0	0	0	0.588187946884576	0	0	0	0	0	0	0	0	0	0	0	0.27049846782431	0	0	0	0	0	0	0	0	0	0	0	0
PNG_15_KOEL_102	JAG15_WB102	Waterbuck	Kobus ellipsiprymnus	1	U	2015	8	2015-08-21	233	14:45	NA	NA	1	NA	81858	0	0	0	0.0220776302349336	0	0	0	0	0	0.564891726251277	0	0	0	0	0	0	0	0	0	0	0	0	0	0	0	0	0	0	0	0	0	0	0	0
PNG_15_KOEL_103	JAG15_WB103	Waterbuck	Kobus ellipsiprymnus	1	U	2015	8	2015-08-22	234	09:35	NA	NA	4	NA	142595	0	0	0	0	0	0	0	0	0	0.0182849846782431	0.162280898876404	0	0	0	0	0	0	0	0	0	0	0	0	0	0	0	0	0	0	0	0	0	0	0
PNG_15_KOEL_104	JAG15_WB104	Waterbuck	Kobus ellipsiprymnus	1	U	2015	8	2015-08-22	234	10:15	NA	NA	4	NA	87092	0	0	0	0.0144473953013279	0	0	0	0	0	0.0330541368743616	0.071635342185904	0	0	0	0	0	0	0	0	0	0	0	0	0	0	0	0	0	0	0	0	0	0	0
PNG_15_KOEL_105	JAG15_WB105	Waterbuck	Kobus ellipsiprymnus	1	U	2015	8	2015-08-22	234	14:45	NA	NA	4	NA	72897.3333333333	0	0	0	0.0176578140960163	0	0	0	0	0	0.0292655771195097	0.0627374872318693	0	0	0	0	0	0	0	0	0	0	0	0	0	0	0	0	0	0	0	0	0	0	0
PNG_15_KOEL_106	JAG15_WB106	Waterbuck	Kobus ellipsiprymnus	1	U	2015	8	2015-08-22	234	16:05	NA	NA	4	NA	60262.6666666667	0	0	0	0	0.0125291113381001	0	0	0	0	0	0.24000102145046	0	0	0	0	0	0	0	0	0	0	0	0	0	0	0	0	0	0	0	0	0	0	0
PNG_15_KOEL_107	JAG15_WB107	Waterbuck	Kobus ellipsiprymnus	1	U	2015	8	2015-08-22	234	16:05	NA	NA	4	NA	68907.3333333333	0.0147895812053115	0	0	0	0.016826353421859	0	0	0	0.016241062308478	0.0110643513789581	0.134351378958121	0	0	0	0	0	0	0	0	0	0	0	0	0	0	0	0	0	0	0	0	0	0	0
PNG_15_KOEL_108	JAG15_WB108	Waterbuck	Kobus ellipsiprymnus	1	U	2015	8	2015-08-23	235	09:40	NA	NA	4	NA	63246.3333333333	0	0	0	0	0	0	0	0	0	0.0124545454545455	0.0848049029622063	0	0	0	0	0	0	0	0	0	0	0	0	0	0	0	0	0	0	0	0	0	0	0
PNG_15_KOEL_109	JAG15_WB109	Waterbuck	Kobus ellipsiprymnus	1	U	2015	8	2015-08-23	235	09:40	NA	NA	4	NA	40492.6666666667	0	0	0	0	0	0	0	0	0	0	0.0711011235955056	0	0	0	0	0	0	0	0	0	0	0	0	0	0	0	0	0	0	0	0	0	0	0
PNG_15_KOEL_110	JAG15_WB110	Waterbuck	Kobus ellipsiprymnus	1	U	2015	8	2015-08-23	235	09:40	NA	NA	4	NA	56168.3333333333	0	0	0	0	0	0	0	0	0	0.0108457609805924	0.0767139938712972	0	0	0	0	0	0	0	0	0	0	0	0	0	0	0	0	0	0	0	0	0	0	0
PNG_15_KOEL_111	JAG15_WB111	Waterbuck	Kobus ellipsiprymnus	1	U	2015	8	2015-08-23	235	10:10	NA	NA	4	NA	35136.3333333334	0	0	0	0	0	0	0	0	0	0.0214698672114402	0.0591348314606742	0	0	0	0	0	0	0	0	0	0	0	0	0	0	0	0	0	0	0	0	0	0	0
PNG_15_KOEL_112	JAG15_WB112	Waterbuck	Kobus ellipsiprymnus	1	U	2015	8	2015-08-23	235	10:10	NA	NA	4	NA	210383	0	0	0	0	0.027535240040858	0	0	0	0	0	0.0417282941777324	0	0	0	0	0	0	0	0	0	0	0	0	0	0	0	0	0	0	0	0	0	0	0
PNG_15_KOEL_113	JAG15_WB113	Waterbuck	Kobus ellipsiprymnus	1	U	2015	8	2015-08-23	235	10:10	NA	NA	4	NA	295936.333333333	0	0	0	0	0	0	0	0	0	0.0127497446373851	0.112301327885598	0	0	0	0	0	0	0	0	0	0	0	0	0	0	0	0	0	0	0	0	0	0	0
PNG_15_KOEL_114	JAG15_WB114	Waterbuck	Kobus ellipsiprymnus	1	U	2015	8	2015-08-23	235	09:40	NA	NA	4	NA	377957	0	0	0	0	0	0	0	0	0	0.0155801838610827	0.0570510725229826	0	0	0	0	0	0	0	0	0	0	0	0	0	0	0	0	0	0	0	0	0	0	0
PNG_15_KOEL_115	JAG15_WB115	Waterbuck	Kobus ellipsiprymnus	1	U	2015	8	2015-08-24	236	10:00	NA	NA	4	NA	301494.666666667	0	0	0	0	0	0	0	0	0	0	0.147454545454545	0	0	0	0	0	0	0	0	0	0	0	0	0	0	0	0	0	0	0	0	0.0155832482124617	0	0
PNG_15_KOEL_116	JAG15_WB116	Waterbuck	Kobus ellipsiprymnus	1	U	2015	8	2015-08-24	236	10:00	NA	NA	4	NA	229911.333333333	0	0	0	0	0	0	0	0	0	0.0197865168539326	0.0188355464759959	0	0	0	0	0	0	0	0	0	0	0	0	0	0	0	0	0	0	0	0	0	0	0
PNG_15_KOEL_117	JAG15_WB117	Waterbuck	Kobus ellipsiprymnus	1	U	2015	8	2015-08-24	236	11:00	NA	NA	4	NA	275442.333333333	0	0	0	0	0	0	0	0	0	0.623061287027579	0	0	0	0	0	0	0	0	0	0	0	0.258972420837589	0	0	0	0	0	0	0	0	0	0	0	0
PNG_15_KOEL_118	JAG15_WB118	Waterbuck	Kobus ellipsiprymnus	1	U	2015	8	2015-08-28	240	15:00	-18.93119	34.5071	2	NA	381446.333333333	0	0	0	0	0.159799795709908	0	0	0	0.0263748723186925	0	0	0	0	0	0.0191378958120531	0	0	0	0	0	0	0	0	0	0	0	0	0	0	0	0	0	0	0
PNG_15_KOEL_119	JAG15_WB119	Waterbuck	Kobus ellipsiprymnus	1	U	2015	8	2015-08-28	240	17:00	NA	NA	2	NA	257413	0	0	0	0	0	0	0	0	0	0	0	0	0	0	0	0	0	0	0	0	0	0	0	0	0	0	0	0	0	0	0	0	0	0
PNG_15_KOEL_120	JAG15_WB120	Waterbuck	Kobus ellipsiprymnus	1	U	2015	8	2015-08-28	240	17:00	NA	NA	2	NA	252993.666666666	0	0	0	0	0	0	0	0	0	0.0326966292134831	0	0	0	0	0	0	0	0	0	0	0	0	0	0	0	0	0	0	0	0	0	0	0	0
PNG_15_KOEL_121	JAG15_WB121	Waterbuck	Kobus ellipsiprymnus	1	U	2015	8	2015-08-28	240	17:00	NA	NA	2	NA	198535	0	0	0	0	0	0	0	0	0	0.0297773237997957	0	0	0	0	0	0	0	0	0	0	0	0	0	0	0	0	0	0	0	0	0	0	0	0
PNG_15_KOEL_122	JAG15_WB092bis	Waterbuck	Kobus ellipsiprymnus	1	U	2015	8	2015-08-17	229	15:40	-18.88802	34.45441	4	NA	37747.6666666667	0	0	0	0	0	0	0	0	0	0.274710929519918	0.0758140960163432	0	0	0	0	0	0	0	0	0	0	0	0	0	0	0	0	0	0	0	0	0.0182379979570991	0	0
PNG_15_OUOU_001	JAG15_OR001	Oribi	Ourebia ourebi	1	M	2015	6	2015-06-06	157	16:35	-18.90476	34.38915	4	NA	226658	0.119552604698672	0	0	0	0.246847803881512	0	0	0	0	0	0	0	0	0	0.0129111338100102	0	0	0	0	0	0	0	0	0	0	0	0	0	0	0	0	0.0256598569969356	0	0
PNG_15_OUOU_002	JAG15_OR002	Oribi	Ourebia ourebi	1	M	2015	6	2015-06-19	170	08:45	-18.93764	34.3917	4	NA	1198396.33333333	0	0	0	0	0	0	0.0170316649642492	0	0	0	0	0	0	0	0	0	0	0	0	0	0	0	0.0250377936670072	0	0	0	0	0	0	0	0	0	0.014338100102145	0.532071501532176
PNG_15_OUOU_003	JAG15_OR003	Oribi	Ourebia ourebi	1	F	2015	7	2015-07-03	184	13:40	-18.89914	34.39213	4	NA	204247.333333333	0.0786179775280899	0	0	0.0121092951991828	0.0666292134831461	0	0	0	0	0.0257701736465781	0.0149693564862104	0	0	0	0.0107650663942799	0	0	0	0	0	0	0	0	0	0	0	0	0	0	0	0	0	0	0
PNG_15_OUOU_004	JAG15_OR004	Oribi	Ourebia ourebi	1	F	2015	7	2015-07-03	184	13:40	-18.89914	34.39213	4	NA	285501	0.0268212461695608	0	0	0	0.0428243105209397	0	0	0	0	0.0108406537282942	0.0454555669050051	0	0	0	0	0	0	0	0	0	0	0	0	0	0	0	0	0	0	0	0	0	0	0
PNG_15_OUOU_005	JAG15_OR005	Oribi	Ourebia ourebi	1	M	2015	7	2015-07-16	197	17:31	-18.90514	34.38669	4	NA	301471.333333333	0	0	0	0	0.0675035750766088	0	0	0	0	0	0	0	0	0	0	0	0	0	0	0	0	0	0	0	0	0	0	0	0	0	0	0.0118018386108274	0	0
PNG_15_OUOU_006	JAG15_OR006	Oribi	Ourebia ourebi	1	U	2015	7	2015-07-17	198	10:30	-18.9064	34.38589	2	NA	153373.666666667	0	0	0	0.0471103166496425	0.815965270684372	0	0	0	0	0	0	0	0	0	0.0253963227783452	0	0	0	0	0	0	0	0	0	0	0	0	0	0	0	0	0	0	0
PNG_15_PHAF_001	JAG15_WH001	Warthog	Phacochoerus africanus	1	M	2015	6	2015-06-23	174	14:29	-18.89686	34.44074	4	NA	171095	0	0	0	0	0.0962737487231869	0	0	0	0	0.335959141981614	0.538342185903984	0	0	0	0.0143850868232891	0	0	0	0	0	0	0	0	0	0	0	0	0	0	0	0	0	0	0
PNG_15_PHAF_002	JAG15_WH002	Warthog	Phacochoerus africanus	1	M	2015	6	2015-06-23	174	14:58	-18.89868	34.44145	4	NA	177980.5	0	0	0	0	0	0	0	0	0	0.0153830439223698	0.98461695607763	0	0	0	0	0	0	0	0	0	0	0	0	0	0	0	0	0	0	0	0	0	0	0
PNG_15_PHAF_003	JAG15_WH003	Warthog	Phacochoerus africanus	1	U	2015	6	2015-06-27	178	09:11	-18.90182	34.43637	2	NA	202306.666666667	0	0	0	0	0.0200102145045965	0	0.0116475995914198	0	0.169984678243105	0.249180796731359	0.426954034729316	0	0	0	0.0270449438202247	0	0	0	0	0	0	0	0	0	0	0	0	0	0	0	0	0.0507783452502554	0	0
PNG_15_PHAF_004	JAG15_WH004	Warthog	Phacochoerus africanus	1	U	2015	6	2015-06-27	178	09:11	-18.90182	34.43637	4	NA	124404.333333334	0	0	0	0	0	0	0	0	0.059514811031665	0	0.920808988764045	0	0	0	0	0	0	0	0	0	0	0	0	0	0	0	0	0	0	0	0	0	0	0
PNG_15_PHAF_005	JAG15_WH005	Warthog	Phacochoerus africanus	1	U	2015	6	2015-06-27	178	10:00	-18.89636	34.43716	3	NA	148290.666666666	0	0	0	0	0	0	0	0	0	0.0343718079673136	0.951232890704801	0	0	0	0	0	0	0	0	0	0	0	0	0	0	0	0	0	0	0	0	0	0	0
PNG_15_PHAF_006	JAG15_WH006	Warthog	Phacochoerus africanus	1	U	2015	6	2015-06-27	178	10:00	-18.89627	34.43717	3	NA	221086.5	0	0	0	0	0.0491511746680286	0	0	0	0	0.222825331971399	0.69044024514811	0	0	0	0.0130071501532176	0	0	0	0	0	0	0	0	0	0	0	0	0	0	0	0	0	0	0
PNG_15_PHAF_007	JAG15_WH007	Warthog	Phacochoerus africanus	1	U	2015	6	2015-06-27	178	10:00	-18.89645	34.43718	3	NA	168939	0	0	0	0	0	0	0	0	0	0	0.982884576098059	0	0	0	0	0	0	0	0	0	0	0	0	0	0	0	0	0	0	0	0	0	0	0
PNG_15_PHAF_008	JAG15_WH008	Warthog	Phacochoerus africanus	1	M	2015	6	2015-06-28	179	09:20	-18.89972	34.44897	4	NA	174251	0	0	0	0	0.0207885597548519	0	0	0	0.0578192032686415	0.0156261491317671	0.745145045965271	0	0	0	0	0	0	0	0	0	0	0	0	0	0	0	0	0	0	0	0	0.0387967313585291	0	0
PNG_15_PHAF_009	JAG15_WH009	Warthog	Phacochoerus africanus	1	U	2015	6	2015-06-28	179	10:58	-18.88874	34.45622	2	NA	195703.666666667	0	0	0	0	0.0791256384065373	0	0	0	0	0.891580183861083	0	0	0	0	0.02929417773238	0	0	0	0	0	0	0	0	0	0	0	0	0	0	0	0	0	0	0
PNG_15_PHAF_010	JAG15_WH010	Warthog	Phacochoerus africanus	1	U	2015	7	2015-07-02	183	09:20	-18.88698	34.43044	3	NA	170160.666666667	0	0	0	0	0	0	0	0	0	0	0.956478038815117	0	0	0	0	0	0	0	0	0	0	0	0	0	0	0	0	0	0	0	0	0	0	0
PNG_15_PHAF_011	JAG15_WH011	Warthog	Phacochoerus africanus	1	M	2015	7	2015-07-02	183	08:45	-18.88897	34.42691	4	NA	198407.666666666	0	0	0	0	0	0	0	0	0	0	0.987674157303371	0	0	0	0	0	0	0	0	0	0	0	0	0	0	0	0	0	0	0	0	0	0	0
PNG_15_PHAF_012	JAG15_WH012	Warthog	Phacochoerus africanus	1	U	2015	7	2015-07-02	183	15:00	-18.90123	34.44071	2	NA	213410.666666666	0	0	0	0	0.0225137895812053	0	0	0	0	0.741257405515832	0.206640449438202	0	0	0	0.0123575076608784	0	0	0	0	0	0	0	0	0	0	0	0	0	0	0	0	0	0	0
PNG_15_PHAF_013	JAG15_WH013	Warthog	Phacochoerus africanus	1	F	2015	7	2015-07-02	183	15:00	-18.90123	34.44071	4	NA	204670.666666666	0	0	0	0	0.0401225740551583	0	0	0	0	0.699480081716037	0.247347293156282	0	0	0	0.013050051072523	0	0	0	0	0	0	0	0	0	0	0	0	0	0	0	0	0	0	0
PNG_15_PHAF_014	JAG15_WH014	Warthog	Phacochoerus africanus	1	M	2015	7	2015-07-03	184	10:40	-18.90178	34.43935	4	NA	176602	0	0	0	0	0.0731389172625128	0	0	0	0.0238518896833504	0	0.903009193054137	0	0	0	0	0	0	0	0	0	0	0	0	0	0	0	0	0	0	0	0	0	0	0
PNG_15_PHAF_015	JAG15_WH015	Warthog	Phacochoerus africanus	1	U	2015	7	2015-07-16	197	16:55	-18.89056	34.44013	4	NA	70852.5	0	0	0	0	0.0117885597548519	0	0	0	0	0.936313585291113	0.0370377936670072	0	0	0	0	0	0	0	0	0	0	0	0	0	0	0	0	0	0	0	0	0	0	0
PNG_15_PHAF_016	JAG15_WH016	Warthog	Phacochoerus africanus	1	U	2015	7	2015-07-27	208	10:30	-18.88481	34.43688	4	NA	157602	0	0	0	0	0.419096016343207	0	0	0	0	0.308018386108274	0.0991756894790603	0	0	0	0.0594422880490296	0	0	0	0	0	0	0	0	0	0	0	0	0	0	0	0	0	0	0
PNG_15_PHAF_018	JAG15_WH018	Warthog	Phacochoerus africanus	1	M	2015	7	2015-07-30	211	08:50	-18.8887	34.43119	4	NA	158459.666666667	0	0	0	0	0.0141716036772217	0	0	0	0	0	0.985828396322778	0	0	0	0	0	0	0	0	0	0	0	0	0	0	0	0	0	0	0	0	0	0	0
PNG_15_PHAF_019	JAG15_WH019	Warthog	Phacochoerus africanus	1	F	2015	7	2015-07-30	211	15:30	-18.88301	34.44192	4	NA	247593.333333333	0	0	0	0	0.141602655771195	0	0	0	0	0.0995863125638407	0.5824708886619	0	0	0	0.0126751787538304	0	0	0	0	0	0	0	0	0	0	0	0	0	0	0	0	0	0	0
PNG_15_PHAF_020	JAG15_WH020	Warthog	Phacochoerus africanus	1	M	2015	8	2015-08-01	213	09:10	NA	NA	4	NA	266270.666666667	0	0	0	0	0.0200183861082737	0	0	0	0	0.368312563840654	0.526575076608785	0	0	0	0.011779366700715	0	0	0	0	0	0	0	0	0	0	0	0	0	0	0	0	0	0	0
PNG_15_PHAF_021	JAG15_WH021	Warthog	Phacochoerus africanus	1	F	2015	8	2015-08-04	216	10:40	-18.89485	34.43718	4	NA	412067.666666667	0	0	0	0	0.106268641470889	0	0	0	0	0.288738508682329	0.281526046986721	0	0	0	0.0251818181818182	0	0	0	0	0	0	0	0	0	0	0	0	0	0	0	0	0	0	0
PNG_15_PHAF_022	JAG15_WH022	Warthog	Phacochoerus africanus	1	U	2015	8	2015-08-14	226	16:35	-18.87702	34.4491	2	NA	485400.333333334	0	0	0	0	0	0	0	0	0	0.241501532175689	0.136820224719101	0	0	0	0	0	0	0	0	0	0	0	0	0	0	0	0	0	0	0	0	0	0	0
PNG_15_PHAF_023	JAG15_WH023	Warthog	Phacochoerus africanus	1	U	2015	8	2015-08-28	240	17:00	NA	NA	2	NA	180049.333333333	0	0	0	0	0.192542390194076	0	0	0	0.0113289070480082	0.448364657814096	0	0	0	0	0.26635137895812	0	0	0	0	0	0	0	0	0	0	0	0	0	0	0	0	0	0	0
PNG_15_PHAF_024	JAG15_WH024	Warthog	Phacochoerus africanus	1	U	2015	8	2015-08-28	240	17:00	NA	NA	2	NA	186661.666666666	0	0	0	0	0.0153483146067416	0	0	0	0	0.761016343207354	0	0	0	0	0.0264504596527068	0	0	0	0	0	0	0	0	0	0	0	0	0	0	0	0	0	0	0
PNG_15_POLA_001	JAG15_BP001	Bushpig	Potamochoerus larvatus	1	U	2015	7	2015-07-10	191	10:00	-18.91924	34.50757	2	NA	268519.666666667	0	0	0	0	0.0634994892747702	0	0	0	0	0.171270684371808	0	0	0	0	0.0156200204290092	0	0	0	0	0	0	0	0	0	0	0	0	0	0	0	0	0	0	0.049073544433095
PNG_15_POLA_002	JAG15_BP002	Bushpig	Potamochoerus larvatus	1	U	2015	7	2015-07-10	191	10:45	-18.91924	34.50757	2	NA	145155.666666667	0	0	0	0	0.537008171603677	0	0	0	0.0398815117466803	0.0952839632277835	0	0	0	0	0.146678243105209	0	0	0	0	0	0	0	0	0	0	0	0	0	0	0	0	0	0	0
PNG_15_POLA_003	JAG15_BP003	Bushpig	Potamochoerus larvatus	1	U	2015	7	2015-07-10	191	10:45	-18.91924	34.50757	2	NA	233783.333333333	0	0	0	0	0.0522032686414709	0	0	0	0	0.350455566905005	0.0309039836567926	0	0	0	0.0298396322778345	0	0	0	0	0	0	0	0	0	0	0	0	0	0	0	0	0	0	0
PNG_15_POLA_005	JAG15_BP005	Bushpig	Potamochoerus larvatus	1	U	2015	7	2015-07-10	191	10:45	-18.91924	34.50757	2	NA	159703.333333333	0	0	0	0	0.210134831460674	0	0	0	0.0344249233912155	0.46479366700715	0	0	0	0	0.138908069458631	0	0	0	0	0	0	0	0	0	0	0	0	0	0	0	0	0	0	0
PNG_15_REAR_002	JAG15_RB002	Reedbuck	Redunca arundinum	1	F	2015	6	2015-06-15	166	10:20	-18.90604	34.38577	4	NA	164765.333333333	0	0	0	0	0.106627170582227	0	0	0	0.0109141981613892	0	0	0	0	0	0.0192196118488253	0	0	0	0	0	0	0	0	0	0	0	0	0	0	0	0	0	0	0
PNG_15_REAR_003	JAG15_RB003	Reedbuck	Redunca arundinum	1	F	2015	7	2015-07-02	183	08:58	-18.88614	34.4308	4	NA	209138.333333334	0	0	0	0	0	0	0	0	0	0.0174729315628192	0.0139683350357508	0	0	0	0	0	0	0	0	0	0	0	0	0	0	0	0	0	0	0	0	0	0	0
PNG_15_REAR_004	JAG15_RB004	Reedbuck	Redunca arundinum	1	F	2015	7	2015-07-03	184	11:30	-18.89462	34.44992	4	NA	288454.666666667	0	0	0	0	0	0	0	0	0	0.172044943820225	0	0	0	0	0	0	0	0	0	0	0	0	0	0	0	0	0	0	0	0	0	0	0	0
PNG_15_REAR_005	JAG15_RB005	Reedbuck	Redunca arundinum	1	U	2015	7	2015-07-03	184	14:00	-18.90682	34.38641	4	NA	244742	0	0	0	0	0.164136874361593	0	0	0	0.0970663942798774	0	0.066488253319714	0	0	0	0.0120898876404494	0	0	0	0	0	0	0	0	0	0	0	0	0	0	0	0	0	0	0
PNG_15_REAR_006	JAG15_RB006	Reedbuck	Redunca arundinum	1	M	2015	7	2015-07-03	184	14:15	-18.90403	34.38605	4	NA	230951.333333333	0	0	0	0	0.12314708886619	0	0	0	0	0.018929519918284	0.0256670071501532	0	0	0	0	0	0	0	0	0	0	0	0	0	0	0	0	0	0	0	0	0	0	0
PNG_15_REAR_007	JAG15_RB007	Reedbuck	Redunca arundinum	1	F	2015	7	2015-07-04	185	09:40	-18.89248	34.44626	4	NA	271845.666666667	0	0	0	0	0.0117139938712972	0	0	0	0	0.0288774259448417	0.0375842696629213	0	0	0	0	0	0	0	0	0	0	0	0	0	0	0	0	0	0	0	0	0.425229826353422	0	0
PNG_15_REAR_008	JAG15_RB008	Reedbuck	Redunca arundinum	1	F	2015	7	2015-07-05	186	13:49	-18.90541	34.38626	4	NA	309050	0	0	0	0	0.136802860061287	0	0.0864688457609806	0	0.106115423901941	0.0125342185903984	0.10476608784474	0	0	0	0.0527436159346272	0	0	0	0	0	0	0	0	0	0	0	0	0	0	0	0	0	0	0
PNG_15_REAR_009	JAG15_RB009	Reedbuck	Redunca arundinum	1	U	2015	7	2015-07-05	186	13:50	-18.90541	34.38626	4	NA	224716.666666667	0	0	0	0	0.368927477017365	0	0	0	0	0.0185168539325843	0.0130898876404494	0	0	0	0.0284964249233912	0	0	0	0	0	0	0	0	0	0	0	0	0	0	0	0	0	0	0
PNG_15_REAR_010	JAG15_RB010	Reedbuck	Redunca arundinum	1	M	2015	7	2015-07-05	186	13:50	-18.90541	34.38626	4	NA	183953.333333334	0	0	0	0	0.659427987742594	0	0	0	0	0	0.0211164453524004	0	0	0	0.0659009193054137	0	0	0	0	0	0	0	0	0	0	0	0	0	0	0	0	0	0	0
PNG_15_REAR_011	JAG15_RB011	Reedbuck	Redunca arundinum	1	M	2015	7	2015-07-16	197	16:40	-18.88129	34.44772	4	NA	278638.666666666	0	0	0	0	0	0	0	0	0	0.0418406537282942	0.0813227783452502	0	0	0	0	0	0	0	0	0	0	0	0	0	0	0	0	0	0	0	0	0.02985291113381	0	0
PNG_15_REAR_012	JAG15_RB012	Reedbuck	Redunca arundinum	1	U	2015	7	2015-07-17	198	10:30	-18.9064	34.38589	3	NA	253902.333333333	0	0	0	0	0.115246169560776	0	0.102204290091931	0	0.0536149131767109	0.109547497446374	0.0270888661899898	0	0	0	0.0625903983656793	0	0	0	0	0	0	0	0	0	0	0	0	0	0	0	0	0	0	0
PNG_15_REAR_013	JAG15_RB013	Reedbuck	Redunca arundinum	1	U	2015	7	2015-07-17	198	10:30	-18.9064	34.38589	3	NA	214902.333333334	0	0	0	0	0.19655873340143	0	0	0	0	0.0177620020429009	0.036320735444331	0	0	0	0.0331899897854954	0	0	0	0	0	0	0	0	0	0	0	0	0	0	0	0	0	0	0
PNG_15_REAR_014	JAG15_RB014	Reedbuck	Redunca arundinum	1	U	2015	7	2015-07-27	208	16:30	-18.8899	34.45358	2	NA	243361	0	0	0	0.0114167517875383	0.011511746680286	0	0	0	0	0.523841675178754	0	0	0	0	0	0	0	0	0	0	0	0	0	0	0	0	0	0	0	0	0	0	0	0
PNG_15_REAR_015	JAG15_RB015	Reedbuck	Redunca arundinum	1	M	2015	7	2015-07-27	208	17:25	-18.90038	34.43792	4	NA	240629.666666667	0	0	0	0	0.0115873340143003	0	0	0	0	0.670541368743616	0.0376833503575077	0	0	0	0	0	0	0	0	0	0	0	0	0	0	0	0	0	0	0	0	0	0	0
PNG_15_REAR_016	JAG15_RB016	Reedbuck	Redunca arundinum	1	M	2015	7	2015-07-29	210	17:10	-18.8864	34.44802	4	NA	267843.333333333	0	0	0	0	0	0	0	0	0	0.936240040858018	0	0	0	0	0	0	0	0	0	0	0	0	0	0	0	0	0	0	0	0	0	0	0	0
PNG_15_SYCA_001	JAG15_BU001	Buffalo	Syncerus caffer	1	U	2015	6	2015-06-15	166	16:00	-18.92828	34.49406	3	NA	91009.5	0	0	0	0	0.017464759959142	0	0	0	0.0172543411644535	0.129767109295199	0	0	0	0	0.202163432073544	0	0	0	0	0	0	0	0	0	0	0	0	0	0	0	0	0	0	0
PNG_15_SYCA_002	JAG15_BU002	Buffalo	Syncerus caffer	1	U	2015	6	2015-06-15	166	17:30	-18.9165	34.48313	3	NA	88388	0	0	0	0	0.0136690500510725	0	0	0	0	0.0831184882533197	0	0	0	0	0.0662635342185904	0	0	0	0	0	0	0	0	0	0	0	0	0	0	0	0	0	0	0
PNG_15_SYCA_004	JAG15_BU004	Buffalo	Syncerus caffer	1	M	2015	6	2015-06-28	179	09:39	-18.89898	34.45119	3	NA	76382.6666666667	0.0110224719101124	0	0	0.0135597548518897	0	0	0	0	0.0287170582226762	0.119341164453524	0	0	0	0	0.0178089887640449	0	0	0	0	0	0	0	0	0	0	0	0	0	0	0	0	0	0	0
PNG_15_SYCA_005	JAG15_BU005	Buffalo	Syncerus caffer	1	U	2015	7	2015-07-10	191	10:00	-18.91924	34.50757	2	NA	46462.5	0	0	0	0	0.032752808988764	0	0	0	0.0400449438202247	0.0483687436159346	0	0	0	0	0.0467027579162411	0	0	0	0	0	0	0	0	0	0	0	0	0	0	0	0	0	0	0
PNG_15_SYCA_007	JAG15_BU007	Buffalo	Syncerus caffer	1	U	2015	7	2015-07-10	191	10:00	-18.91924	34.50757	2	NA	104832.5	0	0	0	0	0.0220847803881512	0	0	0	0.039491317671093	0.0513105209397344	0	0	0	0	0.218256384065373	0	0	0	0	0	0	0	0	0	0	0	0	0	0	0	0	0	0	0
PNG_15_SYCA_011	JAG15_BU011	Buffalo	Syncerus caffer	1	U	2015	7	2015-07-10	191	10:00	-18.91924	34.50757	2	NA	62854.9999999999	0	0	0	0	0.0348958120531154	0	0	0	0.0538672114402452	0.0826598569969357	0	0	0	0	0.383256384065373	0	0	0	0	0	0	0	0	0	0	0	0	0	0	0	0	0	0	0
PNG_15_SYCA_012	JAG15_BU012	Buffalo	Syncerus caffer	1	U	2015	7	2015-07-10	191	10:00	-18.91924	34.50757	2	NA	52906.5	0	0	0	0	0.0331092951991828	0	0	0	0.0584565883554648	0.034194075587334	0	0	0	0	0.225664964249234	0	0	0	0	0	0	0	0	0	0	0	0	0	0	0	0	0	0	0
PNG_15_SYCA_013	JAG15_BU013	Buffalo	Syncerus caffer	1	U	2015	7	2015-07-10	191	10:00	-18.91924	34.50757	2	NA	221001.333333334	0	0	0	0	0.0158222676200204	0	0	0	0.0628457609805924	0.0207303370786517	0	0	0	0	0.0707844739530133	0	0	0	0	0	0	0	0	0	0	0	0	0	0	0	0	0	0	0
PNG_15_SYCA_014	JAG15_BU014	Buffalo	Syncerus caffer	1	U	2015	7	2015-07-10	191	10:00	-18.91924	34.50757	2	NA	219906	0	0	0	0	0.0190868232890705	0	0	0	0.0481123595505618	0.0717170582226762	0	0	0	0	0.226720122574055	0	0	0	0	0	0	0	0	0	0	0	0	0	0	0	0	0	0	0
PNG_15_SYCA_015	JAG15_BU015	Buffalo	Syncerus caffer	1	U	2015	7	2015-07-10	191	10:00	-18.91924	34.50757	2	NA	91403	0	0	0	0	0.0231797752808989	0	0	0	0.042291113381001	0.0281052093973442	0	0	0	0	0.0614576098059244	0	0	0	0	0	0	0	0	0	0	0	0	0	0	0	0	0	0	0
PNG_15_SYCA_016	JAG15_BU016	Buffalo	Syncerus caffer	1	U	2015	7	2015-07-10	191	10:00	-18.91924	34.50757	2	NA	151718	0	0	0	0	0.0248488253319714	0	0	0	0.0454494382022472	0.0113554647599591	0	0	0	0	0.05358835546476	0	0	0	0	0	0	0	0	0	0	0	0	0	0	0	0	0	0	0
PNG_15_SYCA_017	JAG15_BU017	Buffalo	Syncerus caffer	1	U	2015	7	2015-07-10	191	10:00	-18.91924	34.50757	2	NA	39546.5	0	0	0	0	0.0267599591419816	0	0	0	0.0257252298263534	0.0536710929519918	0	0	0	0	0.328871297242084	0	0	0	0	0	0	0	0	0	0	0	0	0	0	0	0	0	0	0
PNG_15_SYCA_018	JAG15_BU018	Buffalo	Syncerus caffer	1	U	2015	7	2015-07-10	191	10:00	-18.91924	34.50757	2	NA	52721	0	0	0	0	0.0303493360572012	0	0	0	0.0554698672114403	0.051635342185904	0	0	0	0	0.0921276813074566	0	0	0	0	0	0	0	0	0	0	0	0	0	0	0	0	0	0	0
PNG_15_SYCA_019	JAG15_BU019	Buffalo	Syncerus caffer	1	U	2015	7	2015-07-10	191	12:10	-18.92508	34.50115	3	NA	71193.6666666667	0	0	0	0	0.0254422880490296	0	0	0	0.0213054136874362	0.0323268641470889	0	0	0	0	0.0509305413687436	0	0	0	0	0	0	0	0	0	0	0	0	0	0	0	0	0	0	0
PNG_15_SYCA_020	JAG15_BU020	Buffalo	Syncerus caffer	1	U	2015	7	2015-07-10	191	12:10	-18.92508	34.50115	3	NA	166160.333333333	0	0	0	0	0.0259622063329929	0	0	0	0.0394984678243105	0.0424831460674157	0	0	0	0	0.0597017364657814	0	0	0	0	0	0	0	0	0	0	0	0	0	0	0	0	0	0	0
PNG_15_SYCA_022	JAG15_BU022	Buffalo	Syncerus caffer	1	U	2015	7	2015-07-10	191	12:10	-18.92508	34.50115	3	NA	76486.6666666667	0	0	0	0	0.0261634320735444	0	0	0	0.0450173646578141	0.0819172625127681	0	0	0	0	0.121719101123596	0	0	0	0	0	0	0	0	0	0	0	0	0	0	0	0	0	0	0
PNG_15_SYCA_023	JAG15_BU023	Buffalo	Syncerus caffer	1	U	2015	7	2015-07-10	191	12:10	-18.92508	34.50115	3	NA	75188	0	0	0	0	0.0142727272727273	0	0	0	0	0.0785097037793667	0	0	0	0	0.149722165474974	0	0	0	0	0	0	0	0	0	0	0	0	0	0	0	0	0	0	0
PNG_15_SYCA_024	JAG15_BU024	Buffalo	Syncerus caffer	1	U	2015	7	2015-07-10	191	12:10	-18.92508	34.50115	3	NA	79723.6666666667	0	0	0	0	0.0366598569969356	0	0	0	0.0232931562819203	0.0347773237997957	0	0	0	0	0.126278855975485	0	0	0	0	0	0	0	0	0	0	0	0	0	0	0	0	0	0	0
PNG_15_SYCA_025	JAG15_BU025	Buffalo	Syncerus caffer	1	U	2015	7	2015-07-10	191	12:10	-18.92508	34.50115	3	NA	24713	0	0	0	0	0.034953013278856	0	0	0	0.0505260469867211	0.0827916241062309	0	0	0	0	0.103266598569969	0	0	0	0	0	0	0	0	0	0	0	0	0	0	0	0	0	0	0
PNG_15_SYCA_026	JAG15_BU026	Buffalo	Syncerus caffer	1	U	2015	7	2015-07-10	191	12:10	-18.92508	34.50115	3	NA	67153.3333333333	0	0	0	0	0.0320561797752809	0	0	0	0.039585291113381	0.0530643513789581	0	0	0	0	0.0641021450459653	0	0	0	0	0	0	0	0	0	0	0	0	0	0	0	0	0	0	0
PNG_15_SYCA_027	JAG15_BU027	Buffalo	Syncerus caffer	1	U	2015	7	2015-07-10	191	12:10	-18.92508	34.50115	3	NA	6940	0	0	0	0	0.0299019407558733	0	0	0	0.0225699693564862	0.0553370786516854	0	0	0	0	0.0693707865168539	0	0	0	0	0	0	0	0	0	0	0	0	0	0	0	0	0	0	0
PNG_15_SYCA_028	JAG15_BU028	Buffalo	Syncerus caffer	1	U	2015	7	2015-07-10	191	12:10	-18.92508	34.50115	3	NA	95051	0	0	0	0	0.0165291113381001	0	0	0	0.0359172625127681	0.0639479060265577	0	0	0	0	0.187985699693565	0	0	0	0	0	0	0	0	0	0	0	0	0	0	0	0	0	0	0
PNG_15_SYCA_029	JAG15_BU029	Buffalo	Syncerus caffer	1	U	2015	7	2015-07-10	191	12:10	-18.92508	34.50115	3	NA	146967.666666667	0	0	0	0	0.0323258426966292	0	0	0	0.0461961184882533	0.102457609805924	0	0	0	0	0.102635342185904	0	0	0	0	0	0	0	0	0	0	0	0	0	0	0	0	0	0	0
PNG_15_SYCA_030	JAG15_BU030	Buffalo	Syncerus caffer	1	M	2015	7	2015-07-10	191	12:10	-18.92508	34.50115	4	NA	79420	0	0	0	0	0.0510858018386108	0	0	0	0.0163554647599591	0.0365801838610827	0	0	0	0	0.148626149131767	0	0	0	0	0	0	0	0	0	0	0	0	0	0	0	0	0	0	0
PNG_15_SYCA_031	JAG15_BU031	Buffalo	Syncerus caffer	1	U	2015	7	2015-07-10	191	10:00	-18.91924	34.50757	2	NA	32981	0	0	0	0	0.0365842696629213	0	0	0	0.0335505617977528	0.0632849846782431	0	0	0	0	0.192310520939734	0	0	0	0	0	0	0	0	0	0	0	0	0	0	0	0	0	0	0
PNG_15_SYCA_032	JAG15_BU032	Buffalo	Syncerus caffer	1	F	2015	8	2015-08-03	215	NA	NA	NA	5	NA	188209.5	0	0	0	0.047849846782431	0	0	0	0	0.0131950970377937	0.0388222676200204	0	0	0	0	0.0341726251276813	0	0	0	0	0	0	0	0	0	0	0	0	0	0	0	0	0	0	0
PNG_15_SYCA_033	JAG15_BU033	Buffalo	Syncerus caffer	1	F	2015	8	2015-08-03	215	NA	NA	NA	5	NA	123319.666666667	0	0	0	0	0.0127231869254341	0	0	0	0.02941164453524	0.0258396322778345	0.0125199182839632	0	0	0	0.0199560776302349	0	0	0	0	0	0	0	0	0	0	0	0	0	0	0	0	0	0	0
PNG_15_SYCA_034	JAG15_BU034	Buffalo	Syncerus caffer	1	F	2015	8	2015-08-03	215	NA	NA	NA	5	NA	80328	0	0	0	0	0.0152512768130746	0	0	0	0	0.0370429009193054	0.0112819203268641	0	0	0	0.0212737487231869	0	0	0	0	0	0	0	0	0	0	0	0	0	0	0	0	0	0	0
PNG_15_SYCA_035	JAG15_BU035	Buffalo	Syncerus caffer	1	M	2015	8	2015-08-03	215	NA	NA	NA	5	NA	96956.5	0	0	0	0.0124034729315628	0.0163064351378958	0	0	0	0.0116843718079673	0.0448181818181818	0.0259673135852911	0	0	0	0.019538304392237	0	0	0	0	0	0	0	0	0	0	0	0	0	0	0	0	0	0	0
PNG_15_SYCA_036	JAG15_BU036	Buffalo	Syncerus caffer	1	M	2015	8	2015-08-03	215	NA	NA	NA	5	NA	59544.3333333333	0	0	0	0.0186935648621042	0.0220081716036772	0	0	0	0.0208937691521961	0.0365597548518897	0	0	0	0	0.0416843718079673	0	0	0	0	0	0	0	0	0	0	0	0	0	0	0	0	0	0	0
PNG_15_SYCA_038	JAG15_BU038	Buffalo	Syncerus caffer	1	U	2015	8	2015-08-06	218	10:35	-18.93541	34.53759	2	NA	28861.5	0	0	0	0	0.0833186925434116	0	0	0	0.0343013278855976	0.0395771195097038	0	0	0	0	0.0623758937691522	0	0	0	0	0	0	0	0	0	0	0	0	0	0	0	0	0	0	0
PNG_15_SYCA_039	JAG15_BU039	Buffalo	Syncerus caffer	1	U	2015	8	2015-08-06	218	10:35	-18.93541	34.53759	2	NA	143157.666666667	0	0	0	0	0.0459397344228805	0	0	0	0.0244004085801839	0.0518937691521961	0	0	0	0	0.107768130745659	0	0	0	0	0	0	0	0	0	0	0	0	0	0	0	0	0	0	0
PNG_15_SYCA_041	JAG15_BU041	Buffalo	Syncerus caffer	1	U	2015	8	2015-08-06	218	12:30	-18.95111	34.53024	3	NA	61996.6666666666	0	0	0	0	0.0341869254341165	0	0	0	0.0144167517875383	0.06485291113381	0	0	0	0	0.121598569969357	0	0	0	0	0	0	0	0	0	0	0	0	0	0	0	0	0	0	0
PNG_15_SYCA_042	JAG15_BU042	Buffalo	Syncerus caffer	1	U	2015	8	2015-08-06	218	12:30	-18.95111	34.53024	3	NA	106517.5	0	0	0	0	0.124350357507661	0	0	0	0.016899897854954	0.0471491317671093	0	0	0	0	0.0684923391215526	0	0	0	0	0	0	0	0	0	0	0	0	0	0	0	0	0	0	0
PNG_15_SYCA_043	JAG15_BU043	Buffalo	Syncerus caffer	1	U	2015	8	2015-08-06	218	12:30	-18.95111	34.53024	3	NA	123281.333333333	0	0	0	0	0.0652686414708887	0	0	0	0	0.0650602655771195	0	0	0	0	0.150574055158325	0	0	0	0	0	0	0	0	0	0	0	0	0	0	0	0	0	0	0
PNG_15_SYCA_044	JAG15_BU044	Buffalo	Syncerus caffer	1	U	2015	8	2015-08-06	218	12:30	-18.95111	34.53024	3	NA	67776	0	0	0	0	0.0527691521961185	0	0	0	0.0112686414708887	0.0769989785495404	0	0	0	0	0.145344228804903	0	0	0	0	0	0	0	0	0	0	0	0	0	0	0	0	0	0	0
PNG_15_SYCA_045	JAG15_BU045	Buffalo	Syncerus caffer	1	U	2015	8	2015-08-06	218	12:30	-18.95111	34.53024	3	NA	23421.5	0	0	0	0	0.049996935648621	0	0	0	0	0.0621460674157303	0	0	0	0	0.286606741573034	0	0	0	0	0	0	0	0	0	0	0	0	0	0	0	0	0	0	0
PNG_15_SYCA_046	JAG15_BU046	Buffalo	Syncerus caffer	1	U	2015	8	2015-08-06	218	12:30	-18.95111	34.53024	3	NA	45520	0	0	0	0	0.0322829417773238	0	0	0	0.0110102145045965	0.0716210418794689	0	0	0	0	0.106958120531154	0	0	0	0	0	0	0	0	0	0	0	0	0	0	0	0	0	0	0
PNG_15_SYCA_047	JAG15_BU047	Buffalo	Syncerus caffer	1	U	2015	8	2015-08-06	218	12:30	-18.95111	34.53024	3	NA	100923.666666667	0	0	0	0	0.0517773237997957	0	0	0	0.0130132788559755	0.054879468845761	0	0	0	0	0.0731072522982635	0	0	0	0	0	0	0	0	0	0	0	0	0	0	0	0	0	0	0
PNG_15_SYCA_048	JAG15_BU048	Buffalo	Syncerus caffer	1	U	2015	8	2015-08-06	218	12:30	-18.95111	34.53024	3	NA	104304.666666667	0	0	0	0	0.0374065372829418	0	0	0	0.0143166496424923	0.085100102145046	0	0	0	0	0.141243105209397	0	0	0	0	0	0	0	0	0	0	0	0	0	0	0	0	0	0	0
PNG_15_SYCA_049	JAG15_BU049	Buffalo	Syncerus caffer	1	U	2015	8	2015-08-06	218	12:30	-18.95111	34.53024	3	NA	227273.5	0	0	0	0.0150551583248212	0.0462992849846782	0	0	0	0.0111501532175689	0.0521562819203269	0	0	0	0	0.130817160367722	0	0	0	0	0	0	0.0191041879468846	0	0	0	0	0	0	0	0	0	0	0	0
PNG_15_SYCA_050	JAG15_BU050	Buffalo	Syncerus caffer	1	U	2015	8	2015-08-06	218	12:30	-18.95111	34.53024	3	NA	118607.666666667	0	0	0	0	0.0571338100102145	0	0	0	0.0129713993871297	0.0596537282941777	0	0	0	0	0.0696067415730337	0	0	0	0	0	0	0	0	0	0	0	0	0	0	0	0	0	0	0
PNG_15_SYCA_051	JAG15_BU051	Buffalo	Syncerus caffer	1	U	2015	8	2015-08-06	218	12:30	-18.95111	34.53024	3	NA	24155	0	0	0	0	0.0563013278855975	0	0	0	0.0177844739530133	0.0734729315628192	0	0	0	0	0.107358529111338	0	0	0	0	0	0	0	0	0	0	0	0	0	0	0	0	0	0	0
PNG_15_SYCA_052	JAG15_BU052	Buffalo	Syncerus caffer	1	U	2015	8	2015-08-06	218	12:30	-18.95111	34.53024	3	NA	158664	0	0	0	0	0.0618978549540347	0	0	0	0	0.056849846782431	0	0	0	0	0.100014300306435	0	0	0	0	0	0	0	0	0	0	0	0	0	0	0	0	0	0	0
PNG_15_SYCA_053	JAG15_BU053	Buffalo	Syncerus caffer	1	U	2015	8	2015-08-06	218	12:30	-18.95111	34.53024	3	NA	132325.666666667	0	0	0	0	0.0273667007150153	0	0	0	0.0150653728294178	0.0520909090909091	0	0	0	0	0.15220531154239	0	0	0	0	0	0	0	0	0	0	0	0	0	0	0	0	0	0	0
PNG_15_SYCA_054	JAG15_BU054	Buffalo	Syncerus caffer	1	U	2015	8	2015-08-06	218	12:30	-18.95111	34.53024	3	NA	111427.666666667	0	0	0	0	0.0575056179775281	0	0	0	0	0.0651726251276813	0	0	0	0	0.0970990806945863	0	0	0	0	0	0	0	0	0	0	0	0	0	0	0	0	0	0	0
PNG_15_SYCA_055	JAG15_BU055	Buffalo	Syncerus caffer	1	U	2015	8	2015-08-26	238	12:30	NA	NA	2	NA	179717.666666667	0	0	0	0.0165178753830439	0.048782431052094	0	0	0	0	0	0	0	0	0	0.0427650663942799	0	0	0	0	0	0	0	0	0	0	0	0	0	0	0	0	0	0	0
PNG_15_SYCA_056	JAG15_BU056	Buffalo	Syncerus caffer	1	U	2015	8	2015-08-26	238	12:30	NA	NA	2	NA	109584.666666667	0	0	0	0	0.0419795709908069	0	0	0	0	0.0924688457609806	0	0	0	0	0.0330245148110317	0	0	0	0	0	0	0.0172461695607763	0	0	0	0	0	0	0	0	0	0	0	0
PNG_15_SYCA_057	JAG15_BU057	Buffalo	Syncerus caffer	1	U	2015	8	2015-08-26	238	12:30	NA	NA	2	NA	53532	0	0	0	0	0.0145393258426966	0	0	0	0	0	0	0	0	0	0	0	0	0	0	0	0	0	0	0	0	0	0	0	0	0	0	0	0	0
PNG_15_SYCA_058	JAG15_BU058	Buffalo	Syncerus caffer	1	U	2015	8	2015-08-26	238	12:30	NA	NA	2	NA	107500.5	0	0	0	0.0215893769152196	0.0654096016343207	0	0	0	0.0128335035750766	0	0	0	0	0	0.0198161389172625	0	0	0	0	0	0	0	0	0	0	0	0	0	0	0	0	0	0	0
PNG_15_SYCA_059	JAG15_BU059	Buffalo	Syncerus caffer	1	U	2015	8	2015-08-26	238	12:30	NA	NA	2	NA	186204.333333333	0	0	0	0	0.0748447395301328	0	0	0	0.0134790602655771	0.0684668028600613	0	0	0	0	0.0460163432073544	0	0	0	0	0	0	0.0354320735444331	0	0	0	0	0	0	0	0	0	0	0	0
PNG_15_SYCA_060	JAG15_BU060	Buffalo	Syncerus caffer	1	U	2015	8	2015-08-26	238	12:30	NA	NA	2	NA	98715.3333333334	0	0	0	0.0233942798774259	0.0415893769152196	0	0	0	0	0	0	0	0	0	0.0309887640449438	0	0	0	0	0	0	0	0	0	0	0	0	0	0	0	0	0	0	0
PNG_15_SYCA_061	JAG15_BU061	Buffalo	Syncerus caffer	1	U	2015	8	2015-08-26	238	12:30	NA	NA	2	NA	151515.333333333	0	0	0	0.0388917262512768	0.0502451481103166	0	0	0	0	0	0	0	0	0	0.0233217568947906	0	0	0	0	0	0	0	0	0	0	0	0	0	0	0	0	0	0	0
PNG_15_SYCA_062	JAG15_BU062	Buffalo	Syncerus caffer	1	U	2015	8	2015-08-26	238	12:30	NA	NA	2	NA	133831.666666667	0	0	0	0.0270357507660878	0.0669754851889683	0	0	0	0	0	0	0	0	0	0.0595434116445352	0	0	0	0	0	0	0	0	0	0	0	0	0	0	0	0	0	0	0
PNG_15_SYCA_063	JAG15_BU063	Buffalo	Syncerus caffer	1	U	2015	8	2015-08-26	238	12:30	NA	NA	2	NA	139513	0	0	0	0.0164688457609806	0.0869856996935649	0	0	0	0	0	0	0	0	0	0.0808672114402451	0	0	0	0	0	0	0	0	0	0	0	0	0	0	0	0	0	0	0
PNG_15_SYCA_064	JAG15_BU064	Buffalo	Syncerus caffer	1	U	2015	8	2015-08-26	238	12:30	NA	NA	2	NA	99483	0	0	0	0.0234055158324821	0.0564249233912155	0	0	0	0	0	0	0	0	0	0.0202308478038815	0	0	0	0	0	0	0	0	0	0	0	0	0	0	0	0	0	0	0
PNG_15_SYCA_065	JAG15_BU065	Buffalo	Syncerus caffer	1	U	2015	8	2015-08-26	238	12:30	NA	NA	2	NA	69915.9999999999	0	0	0	0.0213973442288049	0.0589468845760981	0	0	0	0	0	0	0	0	0	0.022097037793667	0	0	0	0	0	0	0	0	0	0	0	0	0	0	0	0	0	0	0
PNG_15_SYCA_066	JAG15_BU066	Buffalo	Syncerus caffer	1	U	2015	8	2015-08-26	238	12:30	NA	NA	2	NA	87514	0	0	0	0.0272083758937692	0.0711910112359551	0	0	0	0	0	0	0	0	0	0.0231910112359551	0	0	0	0	0	0	0	0	0	0	0	0	0	0	0	0	0	0	0
PNG_15_SYCA_067	JAG15_BU067	Buffalo	Syncerus caffer	1	U	2015	8	2015-08-26	238	12:30	NA	NA	2	NA	128815.666666667	0	0	0	0.0229356486210419	0.0705679264555669	0	0	0	0	0	0	0	0	0	0.0659959141981614	0	0	0	0	0	0	0	0	0	0	0	0	0	0	0	0	0	0	0
PNG_15_SYCA_068	JAG15_BU068	Buffalo	Syncerus caffer	1	U	2015	8	2015-08-26	238	12:30	NA	NA	2	NA	124045.666666667	0	0	0	0.0385005107252298	0.0381920326864147	0	0	0	0	0	0	0	0	0	0.0157119509703779	0	0	0	0	0	0	0.0331664964249234	0	0	0	0	0	0	0	0	0	0	0	0
PNG_15_SYCA_070	JAG15_BU070	Buffalo	Syncerus caffer	1	U	2015	8	2015-08-26	238	12:30	NA	NA	2	NA	143641.333333333	0	0	0	0.0265209397344229	0.0297620020429009	0	0	0	0	0	0	0	0	0	0.0547374872318693	0	0	0	0	0	0	0.019973442288049	0	0	0	0	0	0	0	0	0	0	0	0
PNG_15_SYCA_071	JAG15_BU071	Buffalo	Syncerus caffer	1	U	2015	8	2015-08-26	238	12:30	NA	NA	2	NA	179435.333333333	0	0	0	0	0.0584974463738509	0	0	0	0.0141644535240041	0	0	0	0	0	0.0248243105209397	0	0	0	0	0	0	0	0	0	0	0	0	0	0	0	0	0	0	0
PNG_15_SYCA_072	JAG15_BU072	Buffalo	Syncerus caffer	1	U	2015	8	2015-08-26	238	12:30	NA	NA	2	NA	137894.666666667	0	0	0	0.020514811031665	0.0273799795709908	0	0	0	0	0	0	0	0	0	0.0267773237997957	0	0	0	0	0	0	0	0	0	0	0	0	0	0	0	0	0	0	0
PNG_15_SYCA_074	JAG15_BU074	Buffalo	Syncerus caffer	1	U	2015	8	2015-08-26	238	12:30	NA	NA	2	NA	116076.666666667	0	0	0	0.0131389172625128	0.0448774259448417	0	0	0	0	0	0	0	0	0	0.0397272727272727	0	0	0	0	0	0	0	0	0	0	0	0	0	0	0	0	0	0	0
PNG_15_SYCA_075	JAG15_BU075	Buffalo	Syncerus caffer	1	U	2015	8	2015-08-26	238	12:30	NA	NA	2	NA	107219.666666667	0	0	0	0.0384014300306435	0.0462870275791624	0	0	0	0	0	0	0	0	0	0.0272533197139939	0	0	0	0	0	0	0	0	0	0	0	0	0	0	0	0	0	0	0
PNG_15_SYCA_076	JAG15_BU076	Buffalo	Syncerus caffer	1	U	2015	8	2015-08-26	238	12:30	NA	NA	2	NA	144066.666666667	0	0	0	0.0367660878447395	0.0692686414708887	0	0	0	0	0	0	0	0	0	0.0187191011235955	0	0	0	0	0	0	0	0	0	0	0	0	0	0	0	0	0	0	0
PNG_15_SYCA_077	JAG15_BU077	Buffalo	Syncerus caffer	1	U	2015	8	2015-08-26	238	12:30	NA	NA	2	NA	83114.6666666667	0	0	0	0.0162584269662921	0.0903963227783453	0	0	0	0	0	0	0	0	0	0.0380847803881512	0	0	0	0	0	0	0	0	0	0	0	0	0	0	0	0	0	0	0
PNG_15_SYCA_078	JAG15_BU078	Buffalo	Syncerus caffer	1	U	2015	8	2015-08-26	238	12:30	NA	NA	2	NA	186168	0	0	0	0.0159162410623085	0.0638232890704801	0	0	0	0.0121848825331971	0.0337916241062308	0	0	0	0	0.162613891726251	0	0	0	0	0	0	0.101064351378958	0	0	0	0	0	0	0	0	0	0	0	0
PNG_15_SYCA_079	JAG15_BU079	Buffalo	Syncerus caffer	1	U	2015	8	2015-08-26	238	12:30	NA	NA	2	NA	103470	0	0	0	0.0259468845760981	0.06244126659857	0	0	0	0	0	0	0	0	0	0.0529141981613892	0	0	0	0	0	0	0	0	0	0	0	0	0	0	0	0	0	0	0
PNG_15_SYCA_080	JAG15_BU080	Buffalo	Syncerus caffer	1	U	2015	8	2015-08-26	238	12:30	NA	NA	2	NA	70496.3333333333	0	0	0	0.0499050051072523	0.0469877425944842	0	0	0	0	0	0	0	0	0	0.0558917262512768	0	0	0	0	0	0	0	0	0	0	0	0	0	0	0	0	0	0	0
PNG_15_SYCA_081	JAG15_BU081	Buffalo	Syncerus caffer	1	U	2015	8	2015-08-26	238	12:30	NA	NA	2	NA	60012.3333333333	0	0	0	0.050996935648621	0.0541256384065373	0	0	0	0	0	0	0	0	0	0.0788641470888662	0	0	0	0	0	0	0	0	0	0	0	0	0	0	0	0	0	0	0
PNG_15_SYCA_082	JAG15_BU082	Buffalo	Syncerus caffer	1	U	2015	8	2015-08-26	238	12:30	NA	NA	2	NA	109994.666666667	0	0	0	0.0795056179775281	0.0565209397344229	0	0	0	0	0	0	0	0	0	0.0347987742594484	0	0	0	0	0	0	0	0	0	0	0	0	0	0	0	0	0	0	0
PNG_15_SYCA_083	JAG15_BU083	Buffalo	Syncerus caffer	1	U	2015	8	2015-08-26	238	12:30	NA	NA	2	NA	116885.666666667	0	0	0	0.0280122574055158	0.0733483146067416	0	0	0	0	0	0	0	0	0	0.0253779366700715	0	0	0	0	0	0	0	0	0	0	0	0	0	0	0	0	0	0	0
PNG_15_SYCA_084	JAG15_BU084	Buffalo	Syncerus caffer	1	U	2015	8	2015-08-26	238	12:30	NA	NA	2	NA	134757.333333333	0	0	0	0.0238192032686415	0.0278406537282942	0	0	0	0	0	0	0	0	0	0.0339162410623085	0	0	0	0	0	0	0.0974279877425945	0	0	0	0	0	0	0	0	0	0	0	0
PNG_15_SYCA_085	JAG15_BU085	Buffalo	Syncerus caffer	1	U	2015	8	2015-08-26	238	12:30	NA	NA	2	NA	124833	0	0	0	0	0.0634269662921348	0	0	0	0	0	0	0	0	0	0.0303105209397344	0	0	0	0	0	0	0	0	0	0	0	0	0	0	0	0	0	0	0
PNG_15_SYCA_086	JAG15_BU086	Buffalo	Syncerus caffer	1	U	2015	8	2015-08-26	238	12:30	NA	NA	2	NA	85255	0	0	0	0	0.075076608784474	0	0	0	0.0157701736465781	0	0	0	0	0	0.0428845760980592	0	0	0	0	0	0	0	0	0	0	0	0	0	0	0	0	0	0	0
PNG_15_SYCA_087	JAG15_BU087	Buffalo	Syncerus caffer	1	U	2015	8	2015-08-26	238	12:30	NA	NA	2	NA	70737.3333333333	0	0	0	0.0238590398365679	0.0375035750766088	0	0	0	0	0	0	0	0	0	0.0469479060265577	0	0	0	0	0	0	0	0	0	0	0	0	0	0	0	0	0	0	0
PNG_15_SYCA_089	JAG15_BU089	Buffalo	Syncerus caffer	1	U	2015	8	2015-08-26	238	12:30	NA	NA	2	NA	26298	0	0	0	0.0169325842696629	0.0817660878447395	0	0	0	0	0	0	0	0	0	0.0290214504596527	0	0	0	0	0	0	0	0	0	0	0	0	0	0	0	0	0	0	0
PNG_15_SYCA_090	JAG15_BU090	Buffalo	Syncerus caffer	1	U	2015	8	2015-08-26	238	12:30	NA	NA	2	NA	143030.333333333	0	0	0	0.0178641470888662	0.0611644535240041	0	0	0	0	0	0	0	0	0	0.0289509703779367	0	0	0	0	0	0	0	0	0	0	0	0	0	0	0	0	0	0	0
PNG_15_SYCA_092	JAG15_BU092	Buffalo	Syncerus caffer	1	U	2015	8	2015-08-26	238	12:30	NA	NA	2	NA	95053.9999999999	0	0	0	0	0.02985291113381	0	0	0	0	0	0	0	0	0	0.0287364657814096	0	0	0	0	0	0	0	0	0	0	0	0	0	0	0	0	0	0	0
PNG_15_SYCA_093	JAG15_BU093	Buffalo	Syncerus caffer	1	U	2015	8	2015-08-26	238	12:30	NA	NA	2	NA	97353.5	0	0	0	0.0286700715015322	0.0813391215526047	0	0	0	0	0	0	0	0	0	0.0893278855975485	0	0	0	0	0	0	0	0	0	0	0	0	0	0	0	0	0	0	0
PNG_15_SYCA_094	JAG15_BU094	Buffalo	Syncerus caffer	1	U	2015	8	2015-08-26	238	12:30	NA	NA	2	NA	133457	0	0	0	0	0.0745321756894791	0	0	0	0.133591419816139	0.0457231869254341	0	0	0	0	0.128981613891726	0	0	0	0	0	0	0.0167630234933606	0	0	0	0	0	0	0	0	0	0	0	0
PNG_15_SYCA_096	JAG15_BU096	Buffalo	Syncerus caffer	1	U	2015	8	2015-08-26	238	12:30	NA	NA	2	NA	91769	0	0	0	0.013585291113381	0.0629662921348315	0	0	0	0.0122400408580184	0.047923391215526	0	0	0	0	0.108875383043922	0	0	0	0	0	0	0.13723391215526	0	0	0	0	0	0	0	0	0	0	0	0
PNG_15_SYCA_097	JAG15_BU097	Buffalo	Syncerus caffer	1	U	2015	8	2015-08-26	238	12:30	NA	NA	2	NA	114038.666666667	0	0	0	0.011367722165475	0.0659877425944842	0	0	0	0	0	0	0	0	0	0.0842788559754852	0	0	0	0	0	0	0.0200868232890705	0	0	0	0	0	0	0	0	0	0	0	0
PNG_15_SYCA_098	JAG15_BU098	Buffalo	Syncerus caffer	1	U	2015	8	2015-08-26	238	12:30	NA	NA	2	NA	60696.6666666667	0	0	0	0.017026557711951	0.075608784473953	0	0	0	0	0	0	0	0	0	0.0461797752808989	0	0	0	0	0	0	0	0	0	0	0	0	0	0	0	0	0	0	0
PNG_15_SYCA_099	JAG15_BU099	Buffalo	Syncerus caffer	1	U	2015	8	2015-08-26	238	12:30	NA	NA	2	NA	116539.333333333	0	0	0	0.0162829417773238	0.0361164453524004	0	0	0	0	0	0	0	0	0	0.192408580183861	0	0	0	0	0	0	0.0761144024514811	0	0	0	0	0	0	0	0	0	0	0	0
PNG_15_SYCA_100	JAG15_BU100	Buffalo	Syncerus caffer	1	U	2015	8	2015-08-26	238	12:30	NA	NA	2	NA	70740	0	0	0	0.0167191011235955	0.0848283963227783	0	0	0	0	0	0	0	0	0	0.0278416751787538	0	0	0	0	0	0	0	0	0	0	0	0	0	0	0	0	0	0	0
PNG_15_SYCA_101	JAG15_BU101	Buffalo	Syncerus caffer	1	U	2015	8	2015-08-26	238	12:30	NA	NA	2	NA	74743.3333333333	0	0	0	0.0439519918283963	0.0505638406537283	0	0	0	0	0	0	0	0	0	0.174828396322778	0	0	0	0	0	0	0	0	0	0	0	0	0	0	0	0	0	0	0
PNG_15_SYCA_102	JAG15_BU102	Buffalo	Syncerus caffer	1	U	2015	8	2015-08-26	238	12:30	NA	NA	2	NA	34774.5	0	0	0	0.0219611848825332	0.0357242083758938	0	0	0	0	0	0	0	0	0	0.0360674157303371	0	0	0	0	0	0	0	0	0	0	0	0	0	0	0	0	0	0	0
PNG_15_SYCA_103	JAG15_BU103	Buffalo	Syncerus caffer	1	U	2015	8	2015-08-26	238	12:30	NA	NA	2	NA	80896	0	0	0	0.0236966292134831	0.049682328907048	0	0	0	0	0	0	0	0	0	0.107901940755873	0	0	0	0	0	0	0	0	0	0	0	0	0	0	0	0	0	0	0
PNG_15_SYCA_106	JAG15_BU106	Buffalo	Syncerus caffer	1	U	2015	8	2015-08-26	238	12:30	NA	NA	2	NA	94827.3333333333	0	0	0	0.0336915219611849	0.0418488253319714	0	0	0	0	0	0	0	0	0	0.0498968335035751	0	0	0	0	0	0	0	0	0	0	0	0	0	0	0	0	0	0	0
PNG_15_SYCA_107	JAG15_BU107	Buffalo	Syncerus caffer	1	U	2015	8	2015-08-26	238	12:30	NA	NA	2	NA	91932.6666666666	0	0	0	0.0202216547497446	0.0461368743615935	0	0	0	0	0.106683350357508	0	0	0	0	0.0684055158324821	0	0	0	0	0	0	0.0392124616956078	0	0	0	0	0	0	0	0	0	0	0	0
PNG_15_SYCA_108	JAG15_BU108	Buffalo	Syncerus caffer	1	U	2015	8	2015-08-26	238	12:30	NA	NA	2	NA	140726	0	0	0	0.0176690500510725	0.048514811031665	0	0	0	0	0	0	0	0	0	0.0443595505617978	0	0	0	0	0	0	0	0	0	0	0	0	0	0	0	0	0	0	0
PNG_15_SYCA_109	JAG15_BU109	Buffalo	Syncerus caffer	1	U	2015	8	2015-08-26	238	12:30	NA	NA	2	NA	80826.6666666666	0	0	0	0	0.0585771195097038	0	0	0	0	0	0	0	0	0	0.0452053115423902	0	0	0	0	0	0	0	0	0	0	0	0	0	0	0	0	0	0	0
PNG_15_SYCA_110	JAG15_BU110	Buffalo	Syncerus caffer	1	U	2015	8	2015-08-26	238	12:30	NA	NA	2	NA	129154.5	0	0	0	0.0228804902962206	0.0555699693564862	0	0	0	0	0	0	0	0	0	0.0310868232890705	0	0	0	0	0	0	0.0830561797752809	0	0	0	0	0	0	0	0	0	0	0	0
PNG_15_SYCA_111	JAG15_BU111	Buffalo	Syncerus caffer	1	U	2015	8	2015-08-26	238	12:30	NA	NA	2	NA	104262	0	0	0	0	0.0204034729315628	0	0	0	0	0	0	0	0	0	0.0165628192032686	0	0	0	0	0	0	0.0135740551583248	0	0	0	0	0	0	0	0	0	0	0	0
PNG_15_SYCA_112	JAG15_BU112	Buffalo	Syncerus caffer	1	U	2015	8	2015-08-26	238	12:30	NA	NA	2	NA	117075.666666667	0	0	0	0.023535240040858	0.0491378958120531	0	0	0	0	0	0	0	0	0	0.046902962206333	0	0	0	0	0	0	0.0119836567926456	0	0	0	0	0	0	0	0	0	0	0	0
PNG_15_TRAN_001	NY15_1	Nyala	Tragelaphus angasii	1	F	2015	7	2015-07-10	191	NA	-18.9451497837199	34.3768327523614	5	TRAN-15-f-33253-1	17136	0	0	0.0422788559754852	0	0	0	0	0	0	0	0	0	0	0	0	0.0596394279877426	0	0	0	0	0.0327548518896834	0	0	0.0529407558733401	0.10699897854954	0	0	0	0	0	0	0	0.466262512768131	0.116943820224719
PNG_15_TRAN_003	NY15_3	Nyala	Tragelaphus angasii	1	F	2015	7	2015-07-02	183	NA	-18.945365181719	34.3745934801381	5	TRAN-15-f-33259-1	49455	0	0	0.0835444330949949	0	0	0	0	0	0	0	0	0	0	0	0	0.0321389172625128	0	0	0	0	0.0716036772216547	0	0	0.122260469867211	0.0834637385086823	0.0385689479060266	0	0	0	0	0	0	0.0925485188968335	0.325831460674157
PNG_15_TRAN_004	NY15_4	Nyala	Tragelaphus angasii	1	F	2015	6	2015-06-30	181	NA	-18.9457535722322	34.3758311336299	5	TRAN-15-f-33260-1	35832	0	0	0	0	0	0	0	0	0	0	0	0	0	0	0	0.0161491317671093	0	0	0	0	0.0248866189989785	0	0	0.0509366700715015	0.0154330949948927	0.0177977528089888	0	0.0145005107252298	0	0	0	0	0.35323493360572	0.0677364657814096
PNG_15_TRAN_005	NY15_5	Nyala	Tragelaphus angasii	1	F	2015	6	2015-06-16	167	NA	-18.9416498906339	34.3662542984513	5	TRAN-15-f-33258-1	45323	0	0	0.0365730337078652	0	0	0	0	0	0	0	0	0	0.0165638406537283	0.0346128702757916	0	0.061344228804903	0	0	0	0	0.0172992849846782	0	0	0.0558569969356486	0.152432073544433	0	0	0	0	0	0	0	0.142112359550562	0.214448416751788
PNG_15_TRAN_006	NY15_6	Nyala	Tragelaphus angasii	1	F	2015	6	2015-06-14	165	NA	-18.9363955499223	34.3742162085447	5	TRAN-15-f-33251-1	40741	0	0	0.0682114402451481	0	0	0	0	0	0	0	0	0	0	0.0224096016343207	0	0.0737150153217569	0	0	0	0	0.041661899897855	0	0	0.0464004085801839	0.136143003064351	0	0	0	0	0	0	0	0.201665985699694	0.277330949948928
PNG_15_TRSC_001_A	BB15_1A	Bushbuck	Tragelaphus sylvaticus	1	F	2015	7	2015-07-30	211	NA	NA	NA	1	TRSC-15-f-33274-1	328696	0	0	0.0132757916241062	0	0	0	0	0	0	0	0	0	0	0	0	0.0257538304392237	0	0	0	0	0.033173646578141	0	0	0.123976506639428	0	0	0	0	0	0	0	0	0.0593432073544433	0.433960163432073
PNG_15_TRSC_002_A	BB15_2A	Bushbuck	Tragelaphus sylvaticus	1	F	2015	7	2015-07-29	210	NA	NA	NA	1	TRSC-15-f-33267-1	542535	0	0	0.0155730337078652	0	0	0	0	0	0	0	0	0	0.059711950970378	0	0	0	0	0	0	0	0	0	0	0.0702124616956078	0.0784739530132789	0	0	0	0	0	0	0	0.022317671092952	0.564819203268642
PNG_15_TRSC_002_B	BB15_2B	Bushbuck	Tragelaphus sylvaticus	1	F	2015	7	2015-07-29	210	NA	NA	NA	1	TRSC-15-f-33267-1	404635	0	0	0.0282543411644535	0	0	0	0	0	0	0	0	0	0	0	0	0.0227037793667007	0	0	0	0	0.0491113381001021	0	0	0.0472420837589377	0.0483656792645557	0	0	0.0225689479060266	0	0	0	0	0.03070582226762	0.470279877425945
PNG_15_TRSC_003	BB15_3	Bushbuck	Tragelaphus sylvaticus	1	F	2015	7	2015-07-29	210	NA	NA	NA	3	TRSC-15-f-33274-1	269924	0	0	0.0236966292134831	0	0	0	0	0	0	0	0	0	0	0.0186690500510725	0	0.0655495403472931	0	0	0	0	0.0290674157303371	0	0	0.0976271705822267	0	0	0	0	0	0	0	0	0.0194576098059244	0.407102145045965
PNG_15_TRSC_004_A	BB15_4A	Bushbuck	Tragelaphus sylvaticus	1	F	2015	6	2015-06-29	180	NA	NA	NA	3	TRSC-15-f-33273-1	138528	0	0	0	0	0	0	0.343858018386108	0	0.230166496424923	0	0	0	0	0	0.153648621041879	0	0	0	0	0	0.0135903983656793	0	0	0	0	0	0	0	0	0	0	0	0	0
PNG_15_TRSC_004_B	BB15_4B	Bushbuck	Tragelaphus sylvaticus	1	F	2015	6	2015-06-29	180	NA	NA	NA	3	TRSC-15-f-33273-1	167706	0	0	0	0	0	0	0	0	0	0	0	0	0	0	0	0.0488743615934627	0	0	0	0	0	0	0	0.019167517875383	0.0458192032686415	0	0	0	0	0	0	0	0.0484392236976507	0.5861746680286
PNG_15_TRSC_005_A	BB15_5A	Bushbuck	Tragelaphus sylvaticus	1	F	2015	6	2015-06-29	180	NA	NA	NA	3	TRSC-15-f-33270-0	358456	0	0	0.0310592441266599	0	0	0	0	0	0	0	0	0	0	0.102026557711951	0	0	0	0	0	0	0.0320572012257406	0	0	0.049338100102145	0.238750766087845	0.02614708886619	0	0	0	0	0	0	0.178688457609806	0.295845760980592
PNG_15_TRSC_005_B	BB15_5B	Bushbuck	Tragelaphus sylvaticus	1	F	2015	6	2015-06-29	180	NA	NA	NA	3	TRSC-15-f-33270-0	151645	0	0	0.0404535240040858	0	0	0	0	0	0	0	0	0	0	0	0	0.0147272727272727	0	0	0	0	0	0	0	0.060070480081716	0.0915485188968335	0.0124055158324821	0	0.0241103166496425	0	0	0	0	0.0877711950970378	0.432958120531154
PNG_15_TRSC_005_C	BB15_5C	Bushbuck	Tragelaphus sylvaticus	1	F	2015	6	2015-06-29	180	NA	NA	NA	3	TRSC-15-f-33270-0	1016435	0	0	0.0643830439223698	0	0	0	0	0	0	0	0	0	0.0145301327885598	0	0	0.0156404494382022	0	0	0	0	0	0	0	0.0354596527068437	0.0580694586312564	0.0146475995914198	0	0	0	0	0	0	0.0970551583248212	0.516338100102145
PNG_15_TRSC_005_D	BB15_5D	Bushbuck	Tragelaphus sylvaticus	1	F	2015	6	2015-06-29	180	NA	NA	NA	3	TRSC-15-f-33270-0	397457	0	0	0.0254974463738509	0	0	0	0	0	0	0	0	0	0	0	0	0.0127048008171604	0	0	0	0	0	0	0	0.0518661899897855	0.106474974463739	0.0166864147088866	0	0.0212328907048008	0	0	0	0	0.0885291113381001	0.482810010214505
PNG_15_TRSC_006_A	BB15_6A	Bushbuck	Tragelaphus sylvaticus	1	F	2015	6	2015-06-29	180	NA	NA	NA	1	TRSC-15-f-33271-1	107157	0.0793135852911134	0	0.0712737487231869	0	0	0	0	0	0	0	0	0	0	0	0	0	0	0	0	0	0.0275434116445352	0	0	0.0333820224719101	0.156288049029622	0.0270582226762002	0	0	0	0	0	0	0.0578416751787538	0.360252298263534
PNG_15_TRSC_006_B	BB15_6B	Bushbuck	Tragelaphus sylvaticus	1	F	2015	6	2015-06-29	180	NA	NA	NA	1	TRSC-15-f-33271-1	23814	0.097491317671093	0	0.0899376915219612	0	0	0	0	0	0	0	0	0	0	0.020073544433095	0	0	0	0	0	0	0.0964943820224719	0	0	0.0476874361593463	0.206463738508682	0	0	0	0	0	0	0	0.0487875383043922	0.299628192032686
PNG_15_TRSC_006_C	BB15_6C	Bushbuck	Tragelaphus sylvaticus	1	F	2015	6	2015-06-29	180	NA	NA	NA	1	TRSC-15-f-33271-1	77735	0	0	0.0360255362614913	0	0	0	0	0	0	0	0	0	0	0	0	0.0509601634320735	0	0	0	0	0.04	0	0	0.0412451481103166	0.0553023493360572	0	0	0	0	0	0	0	0.0180245148110317	0.626115423901941
PNG_15_TRSC_006_D	BB15_6D	Bushbuck	Tragelaphus sylvaticus	1	F	2015	6	2015-06-29	180	NA	NA	NA	1	TRSC-15-f-33271-1	210795	0	0	0.0296996935648621	0	0	0	0	0	0	0	0	0	0	0	0	0	0	0	0	0	0	0	0	0.0462431052093973	0.0599560776302349	0	0	0	0	0	0	0	0.011485188968335	0.756010214504596
PNG_15_TRSC_007	BB15_7	Bushbuck	Tragelaphus sylvaticus	1	F	2015	6	2015-06-29	180	NA	NA	NA	1	TRSC-15-f-33267-1	160215	0	0	0.0138518896833504	0	0	0	0	0	0	0	0	0	0	0	0	0	0	0	0	0	0.326797752808989	0	0	0.0199479060265577	0.148832482124617	0	0	0.0307415730337079	0	0	0	0	0.0334433094994893	0.174515832482125
PNG_15_TRSC_008	BB15_8	Bushbuck	Tragelaphus sylvaticus	1	F	2015	6	2015-06-29	180	NA	NA	NA	3	TRSC-15-f-33266-1	238649	0	0	0	0	0	0	0	0	0	0	0	0	0.0210306435137896	0	0	0.0383248212461696	0	0	0	0	0	0	0	0.0193697650663943	0.0200960163432074	0	0	0	0	0	0	0	0.0317405515832482	0.709157303370787
PNG_15_TRSC_009	BB15_9	Bushbuck	Tragelaphus sylvaticus	1	F	2015	6	2015-06-27	178	NA	NA	NA	1	TRSC-15-f-33267-1	145934	0	0	0.017341164453524	0	0	0	0	0	0	0	0	0	0	0	0	0	0	0	0	0	0.146535240040858	0	0	0.0803697650663943	0.0967936670071502	0.0157180796731359	0	0	0	0	0	0	0.0596537282941777	0.466243105209397
PNG_15_TRSC_010	BB15_10	Bushbuck	Tragelaphus sylvaticus	1	F	2015	7	2015-07-06	187	NA	NA	NA	5	TRSC-15-f-33270-1	27211	0.0833023493360572	0	0	0.0332288049029622	0	0	0	0	0	0	0	0	0	0	0	0	0	0	0	0	0	0	0	0	0	0	0	0	0	0	0	0	0	0.047247191011236
PNG_15_TRSC_011_A	BB15_11A	Bushbuck	Tragelaphus sylvaticus	1	F	2015	6	2015-06-29	180	NA	NA	NA	3	TRSC-15-f-33268-1	70176	0	0	0.019732379979571	0	0	0	0	0	0	0	0	0	0	0	0	0	0	0	0	0	0.0136894790602656	0	0	0	0.0701430030643514	0	0	0	0	0	0	0	0.169486210418795	0.682367722165475
PNG_15_TRSC_011_B	BB15_11B	Bushbuck	Tragelaphus sylvaticus	1	F	2015	6	2015-06-29	180	NA	NA	NA	3	TRSC-15-f-33268-1	52293	0	0	0.0147997957099081	0	0	0	0	0	0	0	0	0	0	0	0	0	0	0	0	0	0.0114862104187947	0	0	0	0.0765372829417773	0	0	0	0	0	0	0	0.150299284984678	0.687532175689479
PNG_15_TRSC_011_C	BB15_11C	Bushbuck	Tragelaphus sylvaticus	1	F	2015	6	2015-06-29	180	NA	NA	NA	3	TRSC-15-f-33268-1	84525	0	0	0.0407599591419816	0	0	0	0	0	0	0	0	0	0	0	0	0	0	0	0	0	0	0	0	0	0.0638232890704801	0	0	0	0	0	0	0	0.140596527068437	0.706425944841675
PNG_15_TRSC_011_D	BB15_11D	Bushbuck	Tragelaphus sylvaticus	1	F	2015	6	2015-06-29	180	NA	NA	NA	3	TRSC-15-f-33268-1	27534	0	0	0.0258253319713994	0	0	0	0	0	0	0	0	0	0	0	0	0	0	0	0	0	0	0	0	0	0.0818855975485189	0	0	0	0	0	0	0	0.167874361593463	0.694707865168539
PNG_15_TRSC_011_E	BB15_11E	Bushbuck	Tragelaphus sylvaticus	1	F	2015	6	2015-06-29	180	NA	NA	NA	3	TRSC-15-f-33268-1	26795	0	0	0	0	0	0	0	0	0	0	0	0	0	0	0	0	0	0	0	0	0	0	0	0	0.0385975485188968	0	0	0	0	0	0	0	0.0327180796731358	0.899556690500511
PNG_15_TRSC_012_A	BB15_12A	Bushbuck	Tragelaphus sylvaticus	1	F	2015	6	2015-06-25	176	NA	NA	NA	3	TRSC-15-f-33273-1	33988	0	0	0.0443217568947906	0	0	0	0	0	0	0	0	0	0.0196098059244127	0.0126608784473953	0	0.014123595505618	0	0	0	0	0.0356159346271706	0	0	0.077394279877426	0.0672482124616956	0.0244545454545455	0	0	0	0	0	0	0	0.550774259448417
PNG_15_TRSC_012_B	BB15_12B	Bushbuck	Tragelaphus sylvaticus	1	F	2015	6	2015-06-25	176	NA	NA	NA	3	TRSC-15-f-33273-1	24949	0	0	0.0526700715015322	0	0	0	0	0	0	0	0	0	0.0183023493360572	0.0127282941777324	0	0	0	0	0	0	0.0431654749744637	0	0	0.072247191011236	0.0782267620020429	0	0	0	0	0	0	0	0	0.570934627170582
PNG_15_TRSC_012_C	BB15_12C	Bushbuck	Tragelaphus sylvaticus	1	F	2015	6	2015-06-25	176	NA	NA	NA	3	TRSC-15-f-33273-1	17661	0	0	0.0477150153217569	0	0	0	0	0	0	0	0	0	0	0	0	0.0192328907048008	0	0	0	0	0.0621777323799796	0	0	0.065752808988764	0.0318038815117467	0.136458631256384	0	0	0	0	0	0	0.0282461695607763	0.511754851889683
PNG_15_TRSC_013_A	BB15_13A	Bushbuck	Tragelaphus sylvaticus	1	F	2015	6	2015-06-25	176	NA	NA	NA	3	TRSC-15-f-33270-0	45250	0	0	0.0734872318692543	0	0	0	0	0	0	0	0	0	0	0	0	0.0127732379979571	0	0	0	0	0.0586843718079673	0	0	0.0892053115423902	0.0594341164453524	0	0	0	0	0	0	0	0.0393268641470889	0.593459652706844
PNG_15_TRSC_013_B	BB15_13B	Bushbuck	Tragelaphus sylvaticus	1	F	2015	6	2015-06-25	176	NA	NA	NA	3	TRSC-15-f-33270-0	98340	0	0	0.0827650663942799	0	0	0	0	0	0	0	0	0	0	0	0	0.0111910112359551	0	0	0	0	0.0284310520939734	0	0	0.0858049029622063	0.0436384065372829	0	0	0	0	0	0	0	0.0221092951991828	0.657683350357508
PNG_15_TRSC_014_A	BB15_14A	Bushbuck	Tragelaphus sylvaticus	1	F	2015	6	2015-06-29	180	NA	NA	NA	1	TRSC-15-f-33266-1	56901	0	0	0	0	0	0	0	0	0	0	0	0	0	0	0	0	0	0	0	0	0.0117711950970378	0	0	0.173781409601634	0.0376465781409602	0	0	0	0	0	0	0	0.329774259448417	0.327298263534219
PNG_15_TRSC_014_B	BB15_14B	Bushbuck	Tragelaphus sylvaticus	1	F	2015	6	2015-06-29	180	NA	NA	NA	1	TRSC-15-f-33266-1	63453	0	0	0.0412512768130746	0	0	0	0	0	0	0	0	0	0	0	0	0	0	0	0	0	0	0	0	0.0389244126659857	0.120635342185904	0	0	0	0	0	0	0	0.271039836567926	0.462623084780388
PNG_15_TRSC_016_A	BB15_16A	Bushbuck	Tragelaphus sylvaticus	1	F	2015	6	2015-06-27	178	NA	NA	NA	3	TRSC-15-f-33268-1	53337	0	0	0.0616578140960163	0	0	0	0	0	0	0	0	0	0	0	0	0	0	0	0	0	0.0208222676200204	0	0	0	0.0336516853932584	0	0	0	0	0	0	0	0.0626475995914198	0.686511746680286
PNG_15_TRSC_016_B	BB15_16B	Bushbuck	Tragelaphus sylvaticus	1	F	2015	6	2015-06-27	178	NA	NA	NA	3	TRSC-15-f-33268-1	56446	0	0	0.0790490296220633	0	0	0	0	0	0	0	0	0	0	0	0	0	0	0	0	0	0.0246567926455567	0	0	0	0.133166496424923	0	0	0.0426210418794688	0	0	0	0	0.210310520939734	0.44679264555669
PNG_15_TRSC_017	BB15_17	Bushbuck	Tragelaphus sylvaticus	1	F	2015	6	2015-06-14	165	NA	-18.9078895601608	34.4101639099135	5	TRSC-15-f-33269-1	21022	0	0	0.0118069458631256	0	0	0	0	0	0	0	0	0	0	0	0	0	0	0	0	0	0.0138702757916241	0	0	0	0.32511848825332	0	0	0.0333094994892748	0	0	0	0	0.502438202247191	0.0541266598569969
PNG_15_TRSC_018	BB15_18	Bushbuck	Tragelaphus sylvaticus	1	F	2015	6	2015-06-17	168	NA	NA	NA	5	TRSC-15-f-33265-1	116333	0.0507568947906027	0	0.0154218590398366	0	0	0	0	0	0	0	0	0	0	0	0	0	0	0	0	0	0.0261869254341164	0	0	0	0.024220633299285	0	0	0	0	0	0	0.0640051072522983	0	0.0716312563840654
PNG_15_TRSC_019	BB15_19	Bushbuck	Tragelaphus sylvaticus	1	F	2015	6	2015-06-15	166	NA	-18.9629520341179	34.3680232179389	5	TRSC-15-f-33274-1	31349	0	0	0.0158478038815117	0	0	0	0	0	0	0	0	0	0	0.0298314606741573	0	0	0	0	0	0	0.043170582226762	0	0	0.0507139938712972	0.0961491317671093	0	0	0.0393575076608784	0	0	0	0	0.232900919305414	0.358584269662921
PNG_15_TRSC_020	BB15_20	Bushbuck	Tragelaphus sylvaticus	1	F	2015	6	2015-06-15	166	NA	-18.9262082446056	34.4203629461669	5	TRSC-15-f-33271-1	106222	0	0	0.0210173646578141	0	0	0	0	0	0	0	0	0	0	0	0	0	0	0	0	0	0.0240990806945863	0	0	0.0323370786516854	0.105291113381001	0	0	0	0	0	0	0	0.176637385086823	0.29152808988764
PNG_15_TRSC_021	BB15_21	Bushbuck	Tragelaphus sylvaticus	1	F	2015	6	2015-06-15	166	NA	-18.9283238282224	34.4213777819405	5	TRSC-15-f-33266-1	88212	0.0182236976506639	0	0.0238232890704801	0	0	0	0	0	0	0	0	0	0	0	0	0	0	0	0	0	0.0130572012257406	0	0.0468866189989786	0.0481521961184883	0.109339121552605	0	0	0	0	0	0	0	0.204236976506639	0.342928498467824
PNG_15_TRSC_022	BB15_22	Bushbuck	Tragelaphus sylvaticus	1	F	2015	6	2015-06-13	164	NA	NA	NA	5	TRSC-15-f-33270-0	89485	0	0	0.0696945863125638	0	0	0	0	0	0	0	0	0	0.0217119509703779	0	0	0	0	0	0	0	0.0287599591419816	0	0	0	0.161401430030644	0	0	0.015367722165475	0	0	0	0	0.0555474974463738	0.574388151174668
PNG_15_TRSC_023_A	BB15_23A	Bushbuck	Tragelaphus sylvaticus	1	F	2015	6	2015-06-08	159	NA	-18.9320370739296	34.4166996560284	5	TRSC-15-f-33273-1	401467	0	0	0.0520132788559755	0	0	0	0	0	0	0	0	0	0.0232870275791624	0	0	0	0	0	0	0	0.162423901940756	0	0	0.050605720122574	0.0422951991828396	0.0476302349336057	0	0	0	0	0	0	0.0157272727272727	0.112039836567926
PNG_15_TRSC_024_A	BB15_24A	Bushbuck	Tragelaphus sylvaticus	1	F	2015	6	2015-06-07	158	NA	-18.92527766067	34.4274190905033	5	TRSC-15-f-33268-1	907451	0.0167180796731359	0	0.0734116445352401	0	0	0	0	0	0	0	0	0	0	0	0	0	0	0	0	0	0	0	0	0	0.0824964249233912	0.0175260469867211	0	0	0	0	0	0	0.154509703779367	0.353688457609806
PNG_15_TRSC_025_A	BB15_25A	Bushbuck	Tragelaphus sylvaticus	1	F	2015	7	2015-07-03	184	NA	NA	NA	5	TRSC-15-f-33272-1	332248	0	0	0	0	0	0	0	0	0	0	0	0	0	0	0	0	0	0	0	0	0	0	0	0	0	0	0	0	0	0	0	0.0405025536261491	0	0
PNG_15_TRST_002_A	KD15_2A	Kudu	Tragelaphus strepsiceros	1	F	2015	6	2015-06-10	161	NA	-18.952103896201	34.3315256086931	5	TRST-15-f-33241-1	210873	0	0	0.137635342185904	0	0	0	0	0	0	0	0	0	0	0	0	0	0	0	0	0	0.147740551583248	0	0	0.349230847803882	0	0	0	0	0	0	0	0	0	0
PNG_15_TRST_003_A	KD15_3A	Kudu	Tragelaphus strepsiceros	1	F	2015	6	2015-06-10	161	NA	-18.972993425238	34.371315304981	5	TRST-15-f-33239-1	340441	0	0	0.237346271705822	0	0	0	0	0	0	0	0	0	0	0.0126915219611849	0	0.0284555669050051	0	0	0	0	0.067344228804903	0	0.0258079673135853	0.218722165474974	0	0	0	0	0	0	0	0	0	0.0244004085801839
PNG_15_TRST_004_A	KD15_4A	Kudu	Tragelaphus strepsiceros	1	F	2015	6	2015-06-10	161	NA	-18.9256168421643	34.3643009083222	5	TRST-15-f-33237-1	215100	0	0	0.375760980592441	0	0	0	0	0	0	0	0	0	0	0	0	0.0580439223697651	0	0	0	0	0	0	0	0.23397037793667	0.0503094994892748	0.0395372829417773	0	0.0153503575076609	0	0	0	0	0.0238100102145046	0
PNG_15_TRST_005_A	KD15_5A	Kudu	Tragelaphus strepsiceros	1	F	2015	6	2015-06-10	161	NA	-18.9525894313189	34.3468662268128	5	TRST-15-f-33244-1	269350	0	0	0.581430030643514	0	0	0	0	0	0	0	0	0	0	0	0	0.0432768130745659	0	0	0	0	0.0221869254341164	0	0	0.268211440245148	0.0459836567926456	0	0	0	0	0	0	0	0	0
PNG_15_TRST_006_A	KD15_6A	Kudu	Tragelaphus strepsiceros	1	F	2015	6	2015-06-21	172	NA	-18.9106691233049	34.3335613276339	5	TRST-15-f-33235-1	360101	0	0	0.0983125638406537	0	0	0.0449315628192033	0	0	0	0	0	0	0	0	0	0.0436098059244127	0	0	0	0	0	0	0	0.333311542390194	0.0262717058222676	0	0	0	0	0	0	0	0	0
PNG_15_TRST_007_A	KD15_7A	Kudu	Tragelaphus strepsiceros	1	F	2015	6	2015-06-21	172	NA	-18.9092839851096	34.3526712399914	5	TRST-15-f-33242-1	205880	0.250416751787538	0	0	0	0	0	0	0	0	0	0	0	0	0	0	0	0	0	0	0	0	0	0	0	0	0	0	0	0	0	0	0	0	0
PNG_15_TRST_008_A	KD15_8A	Kudu	Tragelaphus strepsiceros	1	F	2015	6	2015-06-11	162	NA	-18.9066302220452	34.32597218599	5	TRST-15-f-33243-1	232906	0	0	0.220870275791624	0	0	0	0	0	0	0	0	0	0	0	0	0.140490296220633	0	0	0	0	0.0395311542390194	0	0	0.199796731358529	0	0	0	0	0	0	0	0	0	0
PNG_15_TRST_009_A	KD15_9A	Kudu	Tragelaphus strepsiceros	1	F	2015	6	2015-06-11	162	NA	-18.9272611048929	34.3507459585974	5	TRST-15-f-33238-1	178306	0	0	0.0755495403472931	0	0	0.110354443309499	0	0	0	0	0	0	0	0	0	0.0331521961184883	0	0	0	0	0.0271287027579162	0	0	0.306836567926456	0	0	0	0	0	0	0	0	0	0
PNG_15_TRST_010_A	KD15_10A	Kudu	Tragelaphus strepsiceros	1	F	2015	6	2015-06-12	163	NA	-18.9227412264471	34.3221588662689	5	TRST-15-f-33240-1	299092	0	0	0.102492339121553	0	0	0.0466843718079673	0	0	0	0	0	0	0	0	0	0	0	0	0	0	0	0	0	0.190955056179775	0	0	0	0	0	0	0	0	0	0
PNG_16_AEME_001	PNG16_AEME_01	Impala	Aepyceros melampus	1	M	2016	6	2016-06-01	153	12:45	-18.906557	34.438613	4	NA	97893.6666666667	0.130027579162411	0.109901940755873	0	0	0	0	0.244820224719101	0	0	0	0	0	0	0	0.0215995914198161	0	0	0	0	0	0	0	0	0	0	0.0233667007150153	0	0	0	0	0	0	0.289374872318693	0
PNG_16_AEME_002	PNG16_AEME_02	Impala	Aepyceros melampus	1	F	2016	6	2016-06-02	154	08:40	-18.92913	34.375153	4	NA	85220.3333333334	0.53600102145046	0	0	0	0	0	0.0194239019407559	0	0.0584668028600613	0	0	0	0	0	0.114159346271706	0	0	0	0	0	0.0162063329928498	0	0	0	0.0387711950970378	0.0115699693564862	0	0	0	0	0	0	0	0
PNG_16_AEME_003	PNG16_AEME_03	Impala	Aepyceros melampus	1	F	2016	6	2016-06-03	155	16:11	-18.966898	34.359414	4	NA	108607.666666667	0	0	0	0	0	0	0.191731358529111	0	0.0673779366700715	0	0	0	0	0.229017364657814	0.0607395301327886	0.0208682328907048	0	0	0	0	0	0	0.0206700715015322	0	0.166580183861083	0	0	0	0	0	0	0	0	0
PNG_16_AEME_004	PNG16_AEME_04	Impala	Aepyceros melampus	1	F	2016	6	2016-06-04	156	09:15	-18.936638	34.395077	4	NA	67736	0.0437170582226762	0	0	0	0	0	0.0155730337078652	0	0	0	0	0	0	0	0	0.0238192032686415	0	0	0	0	0.0316138917262513	0	0	0.21573544433095	0	0.432923391215526	0	0	0	0	0	0	0.0203615934627171	0.0656006128702758
PNG_16_AEME_005	PNG16_AEME_05	Impala	Aepyceros melampus	1	F	2016	6	2016-06-05	157	08:06	-18.9659	34.356563	4	NA	40484.3333333333	0.0639366700715015	0	0	0	0	0	0.0367895812053115	0	0.0258590398365679	0	0	0	0	0	0	0	0	0	0	0	0.0745127681307457	0	0.0392931562819203	0.124317671092952	0.0486894790602656	0	0	0	0	0	0	0	0	0.0626046986721144
PNG_16_AEME_006	PNG16_AEME_06	Impala	Aepyceros melampus	1	M	2016	6	2016-06-07	159	09:22	-18.933268	34.399697	4	NA	141157	0	0	0	0	0	0	0.0671103166496425	0	0	0	0	0	0	0	0	0	0	0	0	0	0.0242012257405516	0	0	0.0266976506639428	0	0.0180418794688458	0	0	0	0	0	0	0.0169693564862104	0.703876404494382
PNG_16_AEME_007	PNG16_AEME_07	Impala	Aepyceros melampus	1	M	2016	6	2016-06-07	159	10:55	-18.886358	34.393892	4	NA	52945.3333333334	0.0205740551583248	0.0157671092951992	0	0	0	0	0	0	0	0	0	0	0	0	0	0	0	0	0	0	0	0	0	0	0	0	0	0	0	0	0	0	0	0
PNG_16_AEME_008	PNG16_AEME_08	Impala	Aepyceros melampus	1	F	2016	6	2016-06-08	160	09:45	-18.950269	34.3465	4	NA	41143	0	0	0.0630204290091931	0	0	0	0.0566772216547498	0	0.0225178753830439	0	0	0	0	0.139799795709908	0.0640214504596527	0.0397517875383044	0	0	0	0	0.0499009193054137	0	0	0	0	0	0	0	0	0	0	0	0	0
PNG_16_AEME_009	PNG16_AEME_09	Impala	Aepyceros melampus	1	F	2016	6	2016-06-09	161	08:49	-18.977651	34.340728	4	NA	106061.333333333	0	0	0.0633350357507661	0	0	0	0.0798161389172625	0	0	0	0	0	0	0.239262512768131	0.0207773237997957	0.054270684371808	0	0	0	0	0.011752808988764	0	0.116918283963228	0	0	0.130546475995914	0	0.0289458631256384	0	0	0	0	0	0
PNG_16_AEME_011	PNG16_AEME_11	Impala	Aepyceros melampus	1	F	2016	6	2016-06-21	173	09:30	-18.906388	34.389065	4	NA	130646.333333333	0.0797936670071501	0	0.0362502553626149	0	0	0	0.0309959141981614	0	0.0128375893769152	0	0	0	0	0	0	0.0400255362614913	0	0	0	0	0	0	0	0	0	0	0	0	0	0	0	0	0	0.038855975485189
PNG_16_AEME_012	PNG16_AEME_12	Impala	Aepyceros melampus	1	M	2016	7	2016-07-21	203	16:10	-18.876914	34.39648	4	NA	112564	0.817112359550562	0	0	0	0	0	0.0121562819203269	0	0	0	0	0	0	0	0	0	0	0	0	0	0	0	0	0	0	0	0	0	0	0	0	0	0	0
PNG_16_AEME_014	PNG16_AEME_14	Impala	Aepyceros melampus	3	M	2016	7	2016-07-25	207	17:10	-18.888436	34.402141	3	NA	103341.666666667	0.438963227783452	0.028758937691522	0.031144024514811	0	0.0113718079673136	0	0.0227987742594484	0	0.0131726251276813	0.0190715015321757	0	0	0	0	0.0170020429009193	0	0	0	0	0	0	0	0	0	0	0	0	0	0	0	0	0	0	0
PNG_16_AEME_015	PNG16_AEME_15	Impala	Aepyceros melampus	1	F	2016	7	2016-07-27	209	09:00	-18.962202	34.344204	4	NA	7019	0	0	0.0277099080694586	0	0	0	0.048708886618999	0	0.0148130745658836	0	0	0	0	0.0820377936670072	0.0315127681307457	0.0214392236976507	0	0	0	0	0.088752808988764	0	0	0.0549867211440245	0.0134065372829418	0	0	0.180271705822268	0	0	0	0	0	0.251513789581205
PNG_16_AEME_017	PNG16_AEME_17	Impala	Aepyceros melampus	1	M	2016	8	2016-08-05	218	16:23	-18.87631	34.396637	4	NA	79939.5	0.0566108273748723	0	0	0	0	0	0	0	0	0	0	0	0	0	0	0	0	0	0	0	0	0	0	0	0	0	0	0	0	0	0	0	0	0
PNG_16_AEME_018	PNG16_AEME_18	Impala	Aepyceros melampus	1	M	2016	8	2016-08-08	221	11:00	-18.88224167	34.41148056	4	NA	23247	0.0748835546475996	0.0269203268641471	0	0	0.0205137895812053	0	0	0	0.0468202247191011	0	0	0	0	0	0.0877405515832482	0	0	0	0	0	0	0	0	0	0	0	0	0	0	0	0	0	0	0
PNG_16_AEME_020	PNG16_AEME_20	Impala	Aepyceros melampus	3	M	2016	8	2016-08-13	226	09:29	-18.94849	34.34675	3	NA	65024.5	0.172111338100102	0	0.0344239019407559	0	0	0	0	0	0	0	0	0	0	0	0	0	0	0	0	0	0	0	0	0	0	0	0	0.729018386108274	0	0	0	0	0	0
PNG_16_AEME_021	PNG16_AEME_21	Impala	Aepyceros melampus	3	M	2016	8	2016-08-15	228	08:40	-18.919304	34.41696	2	NA	13351	0.039314606741573	0	0.0163820224719101	0	0	0	0.0154290091930541	0	0	0	0	0	0	0	0	0	0	0	0	0	0.0420377936670072	0	0	0	0.0160357507660878	0.0317344228804903	0	0	0	0	0.0686629213483146	0	0.0199172625127681	0.587184882533197
PNG_16_AEME_022	PNG16_AEME22	Impala	Aepyceros melampus	1	M	2016	8	2016-08-16	229	13:35	-18.947204	34.372827	4	NA	13643.5	0	0	0.0262247191011236	0	0	0	0	0	0.0240377936670072	0	0	0	0	0	0	0.0197548518896834	0	0	0	0	0.187607763023493	0	0.0147640449438202	0.263454545454545	0.0250214504596527	0.0322563840653728	0	0	0	0	0	0	0.0251389172625128	0.0266833503575077
PNG_16_AEME_024	PNG16_TRAN_03	Impala	Aepyceros melampus	3	F	2016	6	2016-06-16	168	08:57	-18.965916	34.355413	3	NA	74142	0	0	0.0387048008171604	0	0	0	0.160107252298264	0	0	0	0	0	0	0.399514811031665	0	0	0	0	0	0	0.0271501532175689	0	0.186406537282942	0	0.0236741573033708	0	0	0	0	0	0	0	0	0.0194688457609806
PNG_16_AEME_025	PNG16_TRAN_04	Impala	Aepyceros melampus	3	F	2016	6	2016-06-16	168	08:57	-18.966033	34.355466	3	NA	71228.6666666667	0	0	0	0	0	0	0.296479060265577	0	0.0277313585291113	0	0	0	0	0.218929519918284	0	0	0	0	0	0	0	0	0.208568947906027	0	0.0189050051072523	0	0	0	0	0	0	0	0	0.0135372829417773
PNG_16_AEME_026	PNG16_TRAN_05	Impala	Aepyceros melampus	3	F	2016	6	2016-06-16	168	08:57	-18.966035	34.355526	3	NA	147772.666666667	0	0	0	0	0	0	0.130512768130746	0	0.0147334014300306	0	0	0	0	0.445350357507661	0	0	0	0	0	0	0.13006026557712	0	0.0160122574055158	0	0.0258825331971399	0	0	0	0	0	0	0	0	0
PNG_16_AEME_027	PNG16_TRAN_06	Impala	Aepyceros melampus	3	F	2016	6	2016-06-16	168	08:57	-18.96601	34.355493	3	NA	170144	0	0	0.0176271705822268	0	0	0	0.163698672114402	0	0.026926455566905	0	0	0	0	0.368526046986721	0	0	0	0	0	0	0.0215270684371808	0	0.0204719101123596	0	0	0	0	0	0	0	0	0	0	0
PNG_16_ALBU_002	PNG16_ALBU_02	Hartebeest	Alcelaphus buselaphus	1	U	2016	6	2016-06-22	174	15:40	-18.87376	34.32625	4	NA	104578.5	0	0	0	0	0	0	0	0	0	0.0336281920326864	0	0.349399387129724	0	0	0.0367282941777324	0	0	0	0	0	0	0	0	0	0	0	0	0	0.459958120531154	0	0	0	0	0
PNG_16_ALBU_003	PNG16_ALBU_03	Hartebeest	Alcelaphus buselaphus	1	U	2016	6	2016-06-23	175	09:00	-18.952499	34.341736	4	NA	132792.666666667	0.0124024514811032	0	0	0	0	0	0.183579162410623	0	0.0726057201225741	0	0	0	0	0	0.123406537282942	0.0949325842696629	0	0	0	0	0.0117446373850868	0	0	0	0	0	0	0	0.0157742594484168	0	0	0	0	0
PNG_16_ALBU_004	PNG16_ALBU_04	Hartebeest	Alcelaphus buselaphus	3	U	2016	7	2016-07-11	193	09:00	-18.877924	34.328599	3	NA	4385.66666666667	0	0	0	0	0	0	0.156915219611849	0	0.102197139938713	0	0	0.28591215526047	0	0	0.0610949948927477	0	0	0	0	0	0	0	0	0	0	0	0	0	0.0189254341164454	0	0	0	0	0
PNG_16_ALBU_005	PNG16_ALBU_05	Hartebeest	Alcelaphus buselaphus	3	U	2016	7	2016-07-28	210	10:37	-18.951998	34.341269	3	NA	1282.5	0	0	0	0	0	0	0.182660878447395	0	0.080729315628192	0.0163615934627171	0	0	0	0	0.161455566905005	0	0	0	0	0	0	0	0	0	0	0	0	0	0	0	0	0	0	0
PNG_16_ALBU_007	PNG16_ALBU_07	Hartebeest	Alcelaphus buselaphus	3	U	2016	8	2016-08-03	216	10:30	-18.976503	34.334121	3	NA	91191.5	0	0	0	0	0	0	0.377551583248212	0	0.0107946884576098	0.162760980592441	0	0	0	0.0231828396322778	0.140808988764045	0	0	0	0	0	0	0	0	0	0	0	0	0	0	0	0	0	0	0
PNG_16_ALBU_008	PNG16_ALBU_08	Hartebeest	Alcelaphus buselaphus	3	U	2016	8	2016-08-05	218	11:25	-18.874271	34.326216	3	NA	17136.5	0	0	0	0	0	0	0.0307303370786517	0	0	0	0	0.576051072522983	0	0	0	0	0	0	0	0	0	0	0	0	0	0	0	0	0.266067415730337	0	0	0	0	0
PNG_16_ALBU_009	PNG16_ALBU_09	Hartebeest	Alcelaphus buselaphus	1	U	2016	8	2016-08-05	218	11:45	-18.874262	34.327188	4	NA	38144.5	0	0	0	0	0	0	0.245446373850868	0	0	0	0	0.490806945863126	0	0	0	0	0	0	0	0	0	0	0	0	0	0	0	0	0.189803881511747	0	0	0	0	0
PNG_16_ALBU_010	PNG16_ALBU_10	Hartebeest	Alcelaphus buselaphus	3	U	2016	8	2016-08-11	224	09:40	NA	NA	3	NA	10305.5	0	0	0.016508682328907	0	0.0400153217568948	0	0.10991215526047	0	0.0162982635342186	0.0405597548518897	0	0	0	0	0.116248212461696	0	0	0	0	0	0.0155168539325843	0	0	0	0	0	0	0	0	0	0	0	0	0
PNG_16_ALBU_012	PNG16_ALBU_12	Hartebeest	Alcelaphus buselaphus	3	U	2016	8	2016-08-11	224	09:40	NA	NA	3	NA	15235	0	0	0	0	0.0126057201225741	0	0.242989785495403	0	0.0155760980592441	0.0836046986721144	0	0	0	0	0.109301327885598	0	0	0	0	0	0	0.0121961184882533	0	0	0	0	0	0	0	0	0	0	0	0
PNG_16_ALBU_013	PNG16_ALBU_13	Hartebeest	Alcelaphus buselaphus	1	U	2016	8	2016-08-13	226	07:58	-18.951422	34.339155	4	NA	32006	0	0	0	0	0.0149846782431052	0	0.259429009193054	0	0.107200204290092	0.0556731358529111	0	0	0	0	0.248538304392237	0	0	0	0	0	0	0	0	0	0	0	0	0	0	0	0	0	0	0
PNG_16_ALBU_014	PNG16_ALBU_14	Hartebeest	Alcelaphus buselaphus	3	U	2016	8	2016-08-13	226	08:35	-18.951397	34.338723	3	NA	28389	0	0	0	0	0	0	0.174349336057201	0	0.0920061287027579	0.0669152196118488	0	0	0	0	0.134271705822268	0	0	0	0	0	0.0118396322778345	0	0	0	0	0	0	0	0	0	0	0	0	0
PNG_16_ALBU_015	PNG16_ALBU_15	Hartebeest	Alcelaphus buselaphus	3	U	2016	8	2016-08-13	226	08:35	-18.9514	34.338732	3	NA	54744.6666666667	0	0	0.0120296220633299	0	0.0125291113381001	0	0.234074565883555	0	0.116103166496425	0.030538304392237	0	0	0	0	0.193112359550562	0	0	0	0	0	0	0	0	0	0	0	0	0	0	0	0	0	0	0
PNG_16_ALBU_016	PNG16_ALBU_16	Hartebeest	Alcelaphus buselaphus	3	U	2016	8	2016-08-13	226	08:35	-18.951385	34.338726	3	NA	26511	0	0	0	0	0	0	0.266191011235955	0	0.148191011235955	0.0318876404494382	0	0	0	0	0.215051072522983	0	0	0	0	0	0.0127466802860061	0	0.0164463738508682	0	0	0	0	0	0	0	0	0	0	0
PNG_16_ALBU_017	PNG16_ALBU_17	Hartebeest	Alcelaphus buselaphus	3	U	2016	8	2016-08-18	231	08:41	-18.95075	34.34207	3	NA	64267	0	0	0	0	0	0	0.236909090909091	0	0.210290091930541	0	0	0	0	0.0192328907048008	0.0846465781409602	0	0	0	0	0	0	0	0	0	0	0	0	0	0	0	0	0	0	0
PNG_16_ALBU_018	PNG16_ALBU_18	Hartebeest	Alcelaphus buselaphus	3	U	2016	8	2016-08-18	231	08:41	-18.95075	34.34207	3	NA	94803.5	0	0	0	0	0	0	0.183056179775281	0	0.3984126659857	0	0	0	0	0	0.11108682328907	0	0	0	0	0	0	0	0	0	0	0	0	0	0	0	0	0	0	0
PNG_16_CENA_001	PNG16_CENA_01	Red_duiker	Cephalophus natalensis	1	U	2016	7	2016-07-28	210	10:20	-18.960751	34.342065	3	NA	56785.9999999999	0.0214014300306435	0	0	0	0	0	0	0	0	0	0	0	0	0	0	0	0	0	0	0	0	0	0	0	0	0	0	0	0	0	0	0	0	0
PNG_16_CENA_002	PNG16_CENA_02	Red_duiker	Cephalophus natalensis	1	U	2016	8	2016-08-05	218	08:15	-18.960659	34.341889	2	NA	81384	0.0280316649642492	0	0.0157456588355465	0	0	0	0	0	0	0	0	0	0	0.0814698672114402	0	0	0	0	0	0	0	0	0	0	0	0	0	0	0	0	0	0	0	0.350229826353422
PNG_16_CHPY_001	PNG16_CHPY_01	Vervet	Chlorocebus pygerythrus	1	U	2016	7	2016-07-30	212	07:00	-18.977749	34.351212	4	NA	123936.666666667	0	0	0.507922369765066	0	0	0	0	0	0	0	0	0	0	0	0	0	0	0	0	0	0.368972420837589	0	0	0	0	0	0	0	0	0	0	0	0	0
PNG_16_CHPY_002	PNG16_CHPY_02	Vervet	Chlorocebus pygerythrus	1	U	2016	8	2016-08-13	226	07:30	-18.960679	34.342028	2	NA	11982.6666666667	0	0	0.0718192032686415	0	0	0	0	0	0	0	0	0	0	0.0596945863125639	0	0	0	0	0	0	0.118973442288049	0	0	0	0	0	0	0	0	0	0	0	0.212156281920327	0
PNG_16_CICI_002	PNG16_CICI_02	Civet	Civettictis civetta	1	U	2016	8	2016-08-02	215	20:15	-18.917978	34.41594	3	NA	79781	0.179245148110317	0	0.0923738508682329	0	0	0	0.0304157303370787	0	0	0	0	0	0	0.0197997957099081	0	0	0	0	0	0	0.575599591419816	0	0	0	0	0	0	0	0	0	0	0	0	0
PNG_16_CICI_003	PNG16_CICI_03	Civet	Civettictis civetta	1	U	2016	8	2016-08-02	215	20:40	-18.902268	34.402329	3	NA	12393.3333333333	0.241645556690501	0	0.0647538304392237	0	0	0	0.0266700715015322	0	0.0426098059244127	0.0137129724208376	0	0	0	0.0186537282941777	0	0	0	0	0	0	0.148674157303371	0	0	0	0	0	0	0	0	0	0	0	0	0
PNG_16_CICI_004	PNG16_CICI_04	Civet	Civettictis civetta	1	U	2016	8	2016-08-02	215	21:05	-18.922716	34.377294	3	NA	22353	0.178697650663943	0	0.191786516853933	0	0	0	0.014511746680286	0	0.0380602655771195	0	0	0	0	0.08358835546476	0.0336915219611849	0	0	0	0	0	0.225131767109295	0	0	0	0	0	0	0	0	0	0	0	0	0
PNG_16_CICI_005	PNG16_CICI_05	Civet	Civettictis civetta	1	U	2016	8	2016-08-14	227	21:00	-18.914659	34.388794	3	NA	16917.6666666667	0.255129724208376	0	0.0603667007150153	0	0	0	0	0	0	0.0266925434116445	0	0	0	0.0165331971399387	0	0	0	0	0	0	0.176537282941777	0	0	0	0	0.0495965270684372	0	0	0	0	0	0	0	0
PNG_16_CICI_006	PNG16_CICI_06	Civet	Civettictis civetta	1	U	2016	8	2016-08-14	227	21:00	-18.918353	34.385836	3	NA	118180	0.18482328907048	0	0.046608784473953	0	0	0	0	0	0.0119356486210419	0.0227425944841675	0	0	0	0	0.0116537282941777	0	0	0	0	0	0.201079673135853	0	0	0	0	0	0	0	0	0	0	0	0	0
PNG_16_CICI_007	PNG16_CICI_07	Civet	Civettictis civetta	1	U	2016	8	2016-08-18	231	09:00	-18.94745	34.3661	2	NA	36638	0.0201358529111338	0	0	0	0	0	0	0	0.0272277834525026	0	0	0	0	0	0	0	0	0	0	0	0.216776302349336	0	0	0	0	0.0140183861082737	0	0	0	0	0	0	0.466006128702758	0
PNG_16_COTA_001	PNG16_COTA_01	Wildebeest	Connochaetes taurinus	3	U	2016	6	2016-06-28	180	15:00	-18.896758	34.372814	3	NA	112979	0	0	0	0	0	0	0.0266210418794688	0	0	0.0167395301327886	0	0	0	0	0.0290490296220633	0	0	0	0	0	0	0	0	0	0	0	0	0	0	0	0	0	0	0
PNG_16_COTA_002	PNG16_COTA_02	Wildebeest	Connochaetes taurinus	3	U	2016	6	2016-06-28	180	15:00	-18.896759	34.372815	3	NA	126432.666666667	0	0	0	0	0	0	0	0	0	0	0	0	0	0	0.0316905005107252	0	0	0	0	0	0	0	0	0	0	0	0	0	0	0	0	0	0	0
PNG_16_COTA_003	PNG16_COTA_03	Wildebeest	Connochaetes taurinus	3	U	2016	6	2016-06-28	180	15:17	-18.896768	34.372822	3	NA	76814.3333333333	0	0	0	0	0	0	0	0	0	0.0178590398365679	0	0	0	0	0.0553074565883555	0	0	0	0	0	0	0	0	0	0	0	0	0	0	0	0	0	0	0
PNG_16_COTA_004	PNG16_COTA_04	Wildebeest	Connochaetes taurinus	3	U	2016	6	2016-06-28	180	15:17	-18.896688	34.372578	3	NA	134046.333333333	0	0	0	0	0	0	0	0	0	0.0258825331971399	0	0	0	0	0.0397875383043922	0	0	0	0	0	0	0	0	0	0	0	0	0	0	0	0	0	0	0
PNG_16_COTA_005	PNG16_COTA_05	Wildebeest	Connochaetes taurinus	3	U	2016	6	2016-06-28	180	15:45	-18.896642	34.372316	3	NA	120639.333333333	0	0	0	0	0	0	0	0	0	0.0280776302349336	0	0	0	0	0.0851144024514811	0	0	0	0	0	0	0	0	0	0	0	0	0	0	0	0	0	0	0
PNG_16_COTA_006	PNG16_COTA_06	Wildebeest	Connochaetes taurinus	3	U	2016	6	2016-06-28	180	15:45	-18.896776	34.372781	3	NA	113085	0	0	0	0	0	0	0	0	0	0	0	0	0	0	0.0153299284984678	0	0	0	0	0	0	0	0	0	0	0	0	0	0	0	0	0	0	0
PNG_16_COTA_007	PNG16_COTA_07	Wildebeest	Connochaetes taurinus	3	U	2016	6	2016-06-28	180	15:45	-18.896613	34.371891	3	NA	96078.6666666667	0	0	0	0	0	0	0	0	0	0.0152594484167518	0	0	0	0	0.0282808988764045	0	0	0	0	0	0	0	0	0	0	0	0	0	0	0	0	0	0	0
PNG_16_COTA_008	PNG16_COTA_08	Wildebeest	Connochaetes taurinus	3	U	2016	6	2016-06-28	180	15:45	-18.896623	34.371871	3	NA	171156.333333333	0	0	0	0	0	0	0	0	0	0.0266026557711951	0	0	0	0	0.0365311542390194	0	0	0	0	0	0	0	0	0	0	0	0	0	0	0	0	0	0	0
PNG_16_COTA_009	PNG16_COTA_09	Wildebeest	Connochaetes taurinus	1	M	2016	7	2016-07-07	189	09:40	-18.98646	34.261745	4	NA	81443	0	0	0	0	0	0	0.377984678243105	0	0.11011746680286	0	0	0	0	0	0.0408079673135853	0	0	0	0	0	0	0	0.0130183861082737	0	0	0	0	0	0.199611848825332	0	0	0	0	0
PNG_16_COTA_010	PNG16_COTA_10	Wildebeest	Connochaetes taurinus	3	U	2016	7	2016-07-26	208	12:00	-18.896771	34.369585	3	NA	4721	0	0	0	0	0	0	0	0	0	0.0155536261491318	0.0147834525025536	0	0	0	0.0737620020429009	0	0	0	0	0	0	0	0	0	0	0	0	0	0	0	0	0	0	0
PNG_16_COTA_012	PNG16_COTA_12	Wildebeest	Connochaetes taurinus	3	U	2016	7	2016-07-26	208	12:00	-18.896923	34.369757	3	NA	3552	0	0	0	0	0	0	0	0	0	0	0.0413094994892748	0	0	0	0.0774136874361593	0	0	0	0	0	0	0	0	0	0	0	0	0	0	0	0	0	0	0
PNG_16_COTA_013	PNG16_COTA_13	Wildebeest	Connochaetes taurinus	3	U	2016	7	2016-07-26	208	12:00	-18.896459	34.369157	3	NA	6114.66666666667	0	0	0	0	0	0	0	0	0	0.0265331971399387	0.0127466802860061	0	0	0	0.116495403472932	0	0	0	0	0	0	0	0	0	0	0	0	0	0	0	0	0	0	0
PNG_16_COTA_014	PNG16_COTA_14	Wildebeest	Connochaetes taurinus	1	U	2016	7	2016-07-29	211	NA	-18.98719	34.258769	4	NA	27634.6666666667	0	0	0	0	0	0	0.392061287027579	0	0.348319713993871	0	0	0	0	0.0104249233912155	0.0931777323799796	0	0	0	0	0	0	0	0	0	0	0	0	0	0.0578804902962206	0	0	0	0	0
PNG_16_COTA_015	PNG16_COTA_15	Wildebeest	Connochaetes taurinus	3	U	2016	7	2016-07-29	211	16:40	-18.89974	34.353358	3	NA	117011.5	0	0	0	0	0	0	0.223612870275792	0	0	0.0189489274770174	0	0	0	0	0.0574044943820225	0	0	0	0	0	0	0	0	0	0	0	0	0	0	0	0	0	0	0
PNG_16_COTA_016	PNG16_COTA_16	Wildebeest	Connochaetes taurinus	3	U	2016	7	2016-07-29	211	16:40	-18.899735	34.353326	3	NA	139918.666666667	0	0	0	0	0	0	0	0	0	0	0.0543309499489275	0	0	0	0.0204004085801839	0	0	0	0	0	0	0	0	0	0	0	0	0	0	0	0	0	0	0
PNG_16_COTA_017	PNG16_COTA_17	Wildebeest	Connochaetes taurinus	3	U	2016	7	2016-07-29	211	16:40	-18.899959	34.353064	3	NA	16902.6666666667	0	0	0	0	0	0	0	0	0	0.0106384065372829	0.068341164453524	0	0	0	0.0377620020429009	0	0	0	0	0	0	0	0	0	0	0	0	0	0	0	0	0	0	0
PNG_16_COTA_018	PNG16_COTA_18	Wildebeest	Connochaetes taurinus	3	U	2016	8	2016-08-01	214	10:30	-18.984568	34.259172	3	NA	8780.66666666666	0	0	0	0	0.015461695607763	0	0.544015321756895	0	0.176326864147089	0	0	0	0	0.0358855975485189	0.0310091930541369	0	0	0	0	0	0	0	0	0	0	0	0	0	0.0166251276813075	0	0	0	0	0
PNG_16_COTA_019	PNG16_COTA_19	Wildebeest	Connochaetes taurinus	3	U	2016	8	2016-08-01	214	10:30	-18.98459	34.259019	3	NA	161258.333333333	0	0	0	0	0	0	0.563641470888662	0	0.141578140960163	0	0	0	0	0.0189009193054137	0.0704096016343207	0	0	0	0	0	0	0	0	0	0	0	0	0	0.0217609805924413	0	0	0	0	0
PNG_16_COTA_020	PNG16_COTA_20	Wildebeest	Connochaetes taurinus	3	U	2016	8	2016-08-01	214	10:30	-18.984469	34.259198	3	NA	36272.6666666667	0	0	0	0	0	0	0.556927477017365	0	0.216429009193054	0	0	0	0	0.0133391215526047	0.042435137895812	0	0	0	0	0	0	0	0	0	0	0	0	0	0.0159908069458631	0	0	0	0	0
PNG_16_COTA_021	PNG16_COTA_21	Wildebeest	Connochaetes taurinus	3	U	2016	8	2016-08-01	214	10:30	-18.984473	34.259178	3	NA	210766	0	0	0	0	0.0288631256384065	0	0.499909090909091	0	0.167035750766088	0	0	0	0	0.0154811031664964	0.0342819203268641	0	0	0	0	0	0	0	0	0	0	0	0	0	0.0110040858018386	0	0	0	0	0
PNG_16_COTA_022	PNG16_COTA_22	Wildebeest	Connochaetes taurinus	3	U	2016	8	2016-08-01	214	10:30	-18.984302	34.258906	3	NA	198244.666666667	0	0	0	0	0	0	0.548634320735444	0	0.138099080694586	0	0	0	0	0.034658835546476	0.0363237997957099	0	0	0	0	0	0	0	0.0216506639427988	0	0	0	0	0	0.0245648621041879	0	0	0	0	0
PNG_16_COTA_023	PNG16_COTA_23	Wildebeest	Connochaetes taurinus	3	U	2016	8	2016-08-01	214	10:30	-18.984286	34.258892	3	NA	125130.666666667	0	0	0	0	0	0	0.55561899897855	0	0.131953013278856	0	0	0	0	0.0664453524004086	0.0366782431052094	0	0	0	0	0	0	0	0.0373125638406537	0	0	0	0	0	0.0158815117466803	0	0	0	0	0
PNG_16_COTA_024	PNG16_COTA_24	Wildebeest	Connochaetes taurinus	3	U	2016	8	2016-08-01	214	10:30	-18.984657	34.25876	3	NA	66175.3333333333	0	0	0	0	0.026220633299285	0	0.550275791624106	0	0.225012257405516	0	0	0	0	0	0.0584361593462717	0	0	0	0	0	0	0	0	0	0	0	0	0	0.0112880490296221	0	0	0	0	0
PNG_16_COTA_025	PNG16_COTA_25	Wildebeest	Connochaetes taurinus	3	U	2016	8	2016-08-01	214	10:30	-18.984696	34.258739	3	NA	6209.33333333333	0	0	0	0	0	0	0.608449438202247	0	0.154454545454545	0	0	0	0	0	0.0794198161389173	0	0	0	0	0	0	0	0	0	0	0	0	0	0.0316098059244127	0	0	0	0	0
PNG_16_COTA_026	PNG16_CODA_26	Wildebeest	Connochaetes taurinus	3	U	2016	8	2016-08-06	219	08:30	-18.960547	34.372302	3	NA	54659	0	0	0	0	0	0	0.883975485188968	0	0.0410429009193054	0	0	0	0	0	0.0169581205311542	0	0	0	0	0	0	0	0	0	0	0	0	0	0	0	0	0	0	0
PNG_16_COTA_027	PNG16_CODA_27	Wildebeest	Connochaetes taurinus	3	U	2016	8	2016-08-06	219	08:30	-18.960558	34.372283	3	NA	86739.5	0	0	0	0	0	0	0.875859039836568	0	0.0713656792645557	0	0	0	0	0	0	0	0	0	0	0	0	0	0	0	0	0	0	0	0	0	0	0	0	0
PNG_16_COTA_028	PNG16_CODA_28	Wildebeest	Connochaetes taurinus	3	U	2016	9	2016-09-05	249	17:00	-18.88239	34.3311	3	NA	71175.6666666667	0	0	0	0	0	0	0.600490296220633	0	0.0421542390194076	0	0	0	0	0	0.182506639427988	0	0	0	0	0	0	0	0.0176516853932584	0	0	0	0	0	0.0210245148110317	0	0	0	0	0
PNG_16_COTA_029	PNG16_CODA_29	Wildebeest	Connochaetes taurinus	3	U	2016	9	2016-09-05	249	17:00	-18.88239	34.3311	3	NA	23172.6666666666	0	0	0	0	0	0	0.705179775280899	0	0.0673973442288049	0	0	0	0	0	0.0834831460674157	0	0	0	0	0	0	0	0.0444402451481103	0	0	0	0	0	0	0	0	0	0	0
PNG_16_COTA_030	PNG16_CODA_30	Wildebeest	Connochaetes taurinus	3	U	2016	9	2016-09-05	249	17:00	-18.88239	34.3311	3	NA	35806.3333333333	0	0	0	0	0	0	0.780978549540347	0	0.0265515832482125	0	0	0	0	0	0.106564862104188	0	0	0	0	0	0	0	0	0	0	0	0	0	0	0	0	0	0	0
PNG_16_EQQU_001	PNG16_EQQU_01	Zebra	Equus quagga	1	U	2016	8	2016-08-21	234	08:37	-19.00245	34.24073	3	NA	22495	0	0	0	0	0	0	0.404450459652707	0	0.210195097037794	0	0	0	0	0	0.121270684371808	0	0	0	0	0	0	0	0.0285801838610827	0	0	0	0	0	0.012100102145046	0	0	0	0	0
PNG_16_EQQU_002	PNG16_EQQU_02	Zebra	Equus quagga	1	U	2016	8	2016-08-21	234	08:45	-19.00161	34.23997	3	NA	6139.66666666667	0	0	0	0	0	0	0.0501797752808989	0	0.0881593462717058	0	0	0	0	0	0.679947906026558	0	0	0	0	0	0	0	0	0	0	0	0	0	0.0186976506639428	0	0	0	0	0
PNG_16_EQQU_003	PNG16_EQQU_03	Zebra	Equus quagga	1	U	2016	8	2016-08-21	234	09:09	-19.00089	34.24032	3	NA	8502.66666666666	0	0	0	0	0	0	0.104801838610827	0	0.195977528089888	0	0	0	0	0	0.172185903983657	0	0	0	0	0	0	0	0	0.0172788559754852	0	0	0	0	0.0325097037793667	0	0	0	0	0
PNG_16_EQQU_004	PNG16_EQQU_04	Zebra	Equus quagga	1	U	2016	8	2016-08-21	234	09:14	-19.00083	34.24034	3	NA	8927.33333333334	0	0	0	0	0	0	0.130738508682329	0	0.315844739530133	0	0	0	0	0	0.115298263534219	0	0	0	0	0	0	0	0	0	0	0	0	0	0.0396200204290092	0	0	0	0	0
PNG_16_EQQU_005	PNG16_EQQU_05	Zebra	Equus quagga	1	U	2016	8	2016-08-21	234	09:20	-19.00082	34.24036	3	NA	25907	0	0	0	0	0	0	0.160710929519918	0	0.207872318692543	0	0	0	0	0	0.146152196118488	0	0	0	0	0	0	0	0	0	0	0	0	0	0.0886332992849847	0	0	0	0	0
PNG_16_EQQU_006	PNG16_EQQU_06	Zebra	Equus quagga	1	U	2016	8	2016-08-21	234	09:29	-19.00079	34.24042	3	NA	4766.66666666667	0	0	0	0	0	0	0.182931562819203	0	0.276519918283963	0	0	0	0	0	0.0605188968335036	0	0	0	0	0	0	0	0	0	0	0	0	0	0.0415270684371808	0	0	0	0	0
PNG_16_EQQU_007	PNG16_EQQU_07	Zebra	Equus quagga	1	U	2016	8	2016-08-21	234	09:37	-19.00068	34.24047	3	NA	21279.6666666667	0	0	0	0	0	0	0.040247191011236	0	0.0797885597548519	0	0	0	0	0.0128355464759959	0.327459652706844	0	0	0	0	0	0	0	0	0	0	0	0	0	0.0352900919305414	0	0	0	0	0
PNG_16_EQQU_008	PNG16_EQQU_08	Zebra	Equus quagga	1	U	2016	8	2016-08-21	234	09:42	-19.00069	34.24061	3	NA	28742.3333333333	0	0	0	0	0	0	0.0682635342185904	0	0.111683350357508	0	0	0	0	0	0.170778345250255	0	0	0	0	0	0	0	0	0	0	0	0	0	0.100026557711951	0	0	0	0	0
PNG_16_EQQU_009	PNG16_EQQU_09	Zebra	Equus quagga	1	U	2016	8	2016-08-21	234	10:02	-19.0003	34.24113	3	NA	14452.3333333333	0	0	0	0	0	0	0.164934627170582	0	0.0938855975485189	0	0	0	0	0	0.191758937691522	0	0	0	0	0	0	0	0	0.069244126659857	0	0	0	0	0.0577119509703779	0	0	0	0	0
PNG_16_EQQU_010	PNG16_EQQU_10	Zebra	Equus quagga	1	U	2016	8	2016-08-21	234	10:11	-19.00218	34.24167	3	NA	5331.66666666667	0	0	0	0	0	0	0.172510725229826	0	0.0691338100102145	0	0	0	0	0	0.175215526046987	0	0	0	0	0	0	0	0.012488253319714	0.0434800817160368	0	0	0	0	0.045023493360572	0	0	0	0	0
PNG_16_HINI_002	PNG16_HINI_02	Sable	Hippotragus niger	3	U	2016	6	2016-06-16	168	12:45	-18.940643	34.392073	3	NA	66986	0	0	0	0	0	0	0.443756894790603	0	0.233701736465781	0	0	0	0	0	0.0141164453524004	0	0	0	0	0	0	0	0	0	0	0	0	0	0.0402625127681307	0	0	0	0	0
PNG_16_HINI_003	PNG16_HINI_03	Sable	Hippotragus niger	1	M	2016	6	2016-06-21	173	16:05	-18.96391	34.38892	4	NA	104269.666666667	0	0	0	0	0	0	0.771600612870276	0	0.175141981613892	0	0	0	0	0	0.0169479060265577	0	0	0	0	0	0	0	0	0	0	0	0	0	0	0	0	0	0	0
PNG_16_HINI_004	PNG16_HINI_04	Sable	Hippotragus niger	1	M	2016	6	2016-06-24	176	17:15	-18.91618	34.35908	4	NA	81657	0.019485188968335	0	0	0	0.0841011235955056	0	0.0794698672114403	0	0.221827374872319	0.0584004085801839	0	0.361310520939734	0	0	0.0555526046986721	0	0	0	0	0	0	0	0	0	0	0	0	0	0.0238335035750766	0	0	0	0	0
PNG_16_HINI_005	PNG16_HINI_05	Sable	Hippotragus niger	1	M	2016	6	2016-06-29	181	16:42	-18.95028	34.34694	4	NA	151134	0.013220633299285	0	0	0	0	0	0	0	0.558727272727273	0	0	0	0	0	0.104754851889683	0	0	0	0	0	0	0	0	0	0	0	0	0	0	0	0	0	0	0
PNG_16_HINI_006	PNG16_HINI_06	Sable	Hippotragus niger	1	U	2016	7	2016-07-01	183	NA	NA	NA	4	NA	92247.3333333333	0	0	0	0	0	0	0.13117773237998	0	0.604622063329928	0.015247191011236	0	0	0	0	0.0319581205311542	0	0	0	0	0	0	0	0	0	0	0	0	0	0.121379979570991	0	0	0	0	0
PNG_16_HINI_007	PNG16_HINI_07	Sable	Hippotragus niger	1	U	2016	7	2016-07-01	183	NA	NA	NA	4	NA	127273.666666667	0	0	0	0	0	0	0.073	0	0.81635342185904	0	0	0	0	0	0.0216547497446374	0	0	0	0	0	0	0	0	0	0	0	0	0	0.0491317671092952	0	0	0	0	0
PNG_16_HINI_008	PNG16_HINI_08	Sable	Hippotragus niger	1	U	2016	7	2016-07-01	183	NA	NA	NA	4	NA	76702.3333333334	0	0	0	0	0	0	0.0727854954034729	0	0.843191011235955	0	0	0	0	0	0.0129897854954035	0	0	0	0	0	0	0	0	0	0	0	0	0	0.0388917262512768	0	0	0	0	0
PNG_16_HINI_009	PNG16_HINI_09	Sable	Hippotragus niger	3	U	2016	7	2016-07-17	199	12:40	-18.962168	34.370161	3	NA	4629	0	0	0	0	0	0	0.0595760980592441	0	0.635758937691522	0	0	0	0	0	0.0295321756894791	0	0	0	0	0	0	0	0	0	0	0	0	0	0.164982635342186	0	0	0	0	0
PNG_16_HINI_010	PNG16_HINI_10	Sable	Hippotragus niger	3	U	2016	7	2016-07-17	199	12:40	-18.962128	34.370191	3	NA	103768.666666667	0	0	0	0	0	0	0.0693891726251277	0	0.5434708886619	0	0	0	0	0	0.0270847803881512	0	0	0	0	0	0	0	0	0	0	0	0	0	0.202286006128703	0	0	0	0	0
PNG_16_HINI_011	PNG16_HINI_11	Sable	Hippotragus niger	3	U	2016	7	2016-07-22	204	09:00	-18.880453	34.324554	3	NA	131330	0	0	0	0	0	0	0.0953524004085802	0	0.0330776302349336	0.0981613891726251	0	0.0182114402451481	0	0	0.0262757916241062	0	0	0	0	0	0	0	0	0	0	0	0	0	0	0	0	0	0	0
PNG_16_HINI_012	PNG16_HINI_12	Sable	Hippotragus niger	3	U	2016	7	2016-07-22	204	09:00	-18.880242	34.324506	3	NA	9292.00000000001	0	0	0	0	0	0	0.143841675178754	0	0.0558018386108274	0.215373850868233	0	0.0226230847803881	0	0	0.0482625127681307	0	0	0	0	0	0	0	0	0	0	0	0	0	0	0	0	0	0	0
PNG_16_HINI_013	PNG16_HINI_13	Sable	Hippotragus niger	3	U	2016	7	2016-07-22	204	09:00	-18.880221	34.324486	3	NA	1612.5	0	0	0	0	0	0	0.0711419816138917	0	0.022291113381001	0.36076608784474	0	0.0142614913176711	0	0	0.0247497446373851	0	0	0	0	0	0	0	0	0	0	0	0	0	0	0	0	0	0	0
PNG_16_HINI_014	PNG16_HINI_14	Sable	Hippotragus niger	3	U	2016	7	2016-07-22	204	09:00	-18.880246	34.324538	3	NA	18236	0	0	0	0	0	0	0.0357517875383044	0	0.0144443309499489	0.271919305413687	0	0	0	0	0.0358304392236977	0	0	0	0	0	0	0	0	0	0	0	0	0	0	0	0	0	0	0
PNG_16_HINI_015	PNG16_HINI_15	Sable	Hippotragus niger	3	U	2016	7	2016-07-25	207	11:00	-18.96803	34.36292	3	NA	74639.5	0	0	0	0	0	0	0	0	0.611767109295199	0	0	0	0	0	0.0477691521961185	0	0	0	0	0	0	0	0	0	0	0	0	0	0.117245148110317	0	0	0	0	0
PNG_16_HINI_017	PNG16_HINI_17	Sable	Hippotragus niger	3	U	2016	8	2016-08-03	216	12:40	-18.982986	34.30609	3	NA	50530	0	0	0	0	0.297292134831461	0	0.0112594484167518	0	0.408439223697651	0	0	0	0	0	0.194895812053115	0	0	0	0	0	0	0	0	0	0	0	0	0	0.0568253319713994	0	0	0	0	0
PNG_16_HINI_018	PNG16_HINI_18	Sable	Hippotragus niger	3	U	2016	8	2016-08-03	216	12:40	-18.983014	34.305996	3	NA	85765.5	0	0	0	0	0.274040858018386	0	0	0	0.416399387129724	0	0	0	0	0	0.168986721144024	0	0	0	0	0	0	0	0	0	0	0	0	0	0.128455566905005	0	0	0	0	0
PNG_16_HINI_019	PNG16_HINI_19	Sable	Hippotragus niger	3	U	2016	8	2016-08-03	216	12:40	-18.98301	34.30597	3	NA	21458	0	0	0	0	0.220320735444331	0	0	0	0.498363636363636	0	0	0	0	0	0.179628192032686	0	0	0	0	0	0	0	0	0	0	0	0	0	0.0485321756894791	0	0	0	0	0
PNG_16_HINI_020	PNG16_HINI_20	Sable	Hippotragus niger	3	U	2016	8	2016-08-03	216	12:40	-18.982762	34.306019	3	NA	90715.5	0	0	0	0	0.31932482124617	0	0	0	0.477874361593463	0	0	0	0	0	0.0737722165474975	0	0	0	0	0	0	0	0	0	0	0	0	0	0.100185903983657	0	0	0	0	0
PNG_16_KOEL_001	PNG16_KOEL_01	Waterbuck	Kobus ellipsiprymnus	1	M	2016	6	2016-06-01	153	12:15	-18.908272	34.458807	4	NA	40846.6666666667	0.0125801838610827	0	0	0	0	0	0.0292461695607763	0	0.015514811031665	0	0.120390194075587	0	0	0	0	0	0	0	0	0	0	0	0	0	0	0	0	0	0	0	0	0	0	0
PNG_16_KOEL_002	PNG16_KOEL_02	Waterbuck	Kobus ellipsiprymnus	1	M	2016	6	2016-06-03	155	11:15	-18.904886	34.379129	4	NA	92724.6666666667	0	0	0	0	0	0	0.0117671092951992	0	0	0	0.0894014300306435	0	0	0	0	0	0	0	0	0	0	0	0	0	0	0	0	0	0	0	0	0	0	0
PNG_16_KOEL_003	PNG16_KOEL_03	Waterbuck	Kobus ellipsiprymnus	1	M	2016	6	2016-06-04	156	08:10	-18.962163	34.36945	4	NA	63257.3333333334	0	0	0	0	0	0	0.133012257405516	0	0.146306435137896	0.0398855975485189	0	0	0	0	0.561640449438202	0	0	0	0	0	0	0	0	0	0	0	0	0	0	0	0	0	0	0
PNG_16_KOEL_004	PNG16_KOEL_04	Waterbuck	Kobus ellipsiprymnus	1	M	2016	6	2016-06-07	159	10:17	-18.913182	34.387411	4	NA	85308	0	0	0	0	0	0	0	0	0	0	0.0176721144024515	0	0	0	0	0	0	0	0	0	0	0	0	0	0	0	0	0	0	0	0	0	0	0
PNG_16_KOEL_005	PNG16_KOEL_05	Waterbuck	Kobus ellipsiprymnus	1	F	2016	6	2016-06-10	162	08:52	-18.903962	34.377611	4	NA	88202.3333333333	0	0	0	0	0	0	0	0	0	0	0.0142022471910112	0	0	0	0	0	0	0	0	0	0	0	0	0	0	0	0	0	0	0	0	0	0	0
PNG_16_KOEL_006	PNG16_KOEL_06	Waterbuck	Kobus ellipsiprymnus	1	M	2016	6	2016-06-14	166	09:55	-18.899438	34.346282	4	NA	42518.5	0.0138876404494382	0	0	0	0	0	0	0	0	0.0250408580183861	0	0.446570990806946	0	0	0.219800817160368	0	0	0	0	0	0	0	0	0	0	0	0	0	0	0	0	0	0	0
PNG_16_KOEL_007	PNG16_KOEL_07	Waterbuck	Kobus ellipsiprymnus	1	F	2016	6	2016-06-14	166	10:41	-18.890995	34.337199	4	NA	265302.666666667	0	0	0	0	0	0	0.0132696629213483	0	0	0	0	0.0167711950970378	0	0	0.0154484167517875	0	0	0	0	0	0	0	0	0	0	0	0	0	0.0131297242083759	0	0	0	0	0
PNG_16_KOEL_008	PNG16_KOEL_08	Waterbuck	Kobus ellipsiprymnus	1	M	2016	6	2016-06-16	168	11:10	-18.91884	34.386249	4	NA	89541.3333333333	0	0	0	0	0	0	0.0142727272727273	0	0	0	0	0	0	0	0.0137139938712972	0	0	0	0	0	0	0	0	0	0	0	0	0	0	0	0	0	0	0
PNG_16_KOEL_009	PNG16_KOEL_09	Waterbuck	Kobus ellipsiprymnus	1	M	2016	6	2016-06-16	168	11:10	-18.918786	34.386128	4	NA	62633.3333333333	0	0	0	0	0	0	0.0119591419816139	0	0	0	0.0320163432073544	0	0	0	0.0127007150153218	0	0	0	0	0	0	0	0	0	0	0	0	0	0	0	0	0	0	0
PNG_16_KOEL_010	PNG16_KOEL_10	Waterbuck	Kobus ellipsiprymnus	1	M	2016	6	2016-06-16	168	11:51	-18.891293	34.42016	4	NA	43380.3333333333	0	0	0	0	0.0214514811031665	0	0.0166567926455567	0	0.0251031664964249	0	0.0446067415730337	0	0	0	0	0	0	0	0	0	0.0204831460674157	0	0	0	0	0	0	0	0	0	0	0	0	0
PNG_16_KOEL_011	PNG16_KOEL_11	Waterbuck	Kobus ellipsiprymnus	1	M	2016	6	2016-06-16	168	12:29	-18.932701	34.404591	4	NA	43847.3333333333	0	0	0	0	0	0	0.531162410623085	0	0.0975107252298263	0	0	0	0	0	0.178974463738509	0	0	0	0	0	0	0	0	0.0122604698672114	0	0	0	0	0.0207630234933606	0	0	0	0	0
PNG_16_KOEL_012	PNG16_KOEL_12	Waterbuck	Kobus ellipsiprymnus	1	M	2016	6	2016-06-24	176	17:00	-18.888875	34.377988	4	NA	38110.6666666666	0	0	0	0	0.030097037793667	0	0	0	0	0.256560776302349	0.326580183861083	0	0	0	0.0161021450459653	0	0	0	0	0	0	0	0	0	0	0	0	0	0	0	0	0	0	0
PNG_16_KOEL_013	PNG16_KOEL_13	Waterbuck	Kobus ellipsiprymnus	1	M	2016	7	2016-07-04	186	09:29	-18.88281	34.40536	4	NA	53582	0	0	0	0	0.2184126659857	0	0	0	0	0.0151664964249234	0	0	0	0	0.0302461695607763	0	0	0	0	0	0	0	0	0	0	0	0	0	0	0	0	0	0	0
PNG_16_KOEL_014	PNG16_KOEL_14	Waterbuck	Kobus ellipsiprymnus	1	U	2016	7	2016-07-09	191	08:36	-18.954986	34.343971	4	NA	17338	0	0	0	0	0.26550051072523	0	0.0312461695607763	0	0.386433094994893	0	0	0	0	0	0.1000582226762	0	0	0	0	0	0	0	0	0	0	0	0	0	0	0	0	0	0	0
PNG_16_KOEL_015	PNG16_KOEL_15	Waterbuck	Kobus ellipsiprymnus	1	U	2016	7	2016-07-09	191	08:40	-18.955008	34.343887	4	NA	11913.3333333333	0	0	0	0	0	0	0.0828743615934627	0	0.178648621041879	0	0	0	0	0	0.145787538304392	0	0	0	0	0	0	0	0.202930541368744	0	0	0	0	0	0.0141307456588355	0	0	0	0	0
PNG_16_KOEL_016	PNG16_KOEL_16	Waterbuck	Kobus ellipsiprymnus	1	M	2016	7	2016-07-26	208	10:02	-18.867798	34.364427	4	NA	93364.3333333334	0	0	0	0	0	0	0.126845760980592	0	0.0170806945863126	0	0	0.0246394279877426	0	0	0.148501532175689	0	0	0	0	0	0	0	0.0261930541368744	0	0	0	0	0	0.0650541368743616	0	0	0	0	0
PNG_16_KOEL_017	PNG16_KOEL_17	Waterbuck	Kobus ellipsiprymnus	1	M	2016	7	2016-07-30	212	14:00	-18.948114	34.481094	4	NA	1647.33333333333	0	0	0	0	0.0521133810010214	0	0.137739530132789	0	0.118256384065373	0	0	0	0	0	0.30561593462717	0	0	0	0	0	0	0	0	0	0	0	0	0	0	0	0	0	0	0
PNG_16_KOEL_019	PNG16_KOEL_19	Waterbuck	Kobus ellipsiprymnus	1	F	2016	8	2016-08-05	218	15:30	-18.890192	34.392494	4	NA	19394.5	0	0	0	0	0.0204320735444331	0	0	0	0.0131103166496425	0	0.030150153217569	0	0	0	0	0	0	0	0	0	0	0	0	0	0	0	0	0	0	0	0	0	0	0
PNG_16_KOEL_024	PNG16_KOEL_24	Waterbuck	Kobus ellipsiprymnus	1	F	2016	8	2016-08-11	224	NA	-18.883028	34.429681	5	KOEL-16-f-5-0	81787	0	0	0	0	0	0	0	0	0	0	0	0	0	0	0	0	0	0	0	0	0	0.989109295199183	0	0	0	0	0	0	0	0	0	0	0	0
PNG_16_KOEL_025	PNG16_KOEL_25	Waterbuck	Kobus ellipsiprymnus	1	F	2016	8	2016-08-11	224	NA	-18.887188	34.444486	5	KOEL-16-f-6-0	91853.5	0	0	0	0	0.0133278855975485	0	0	0	0	0.50673646578141	0	0	0	0	0	0	0	0	0	0	0	0.391243105209397	0	0	0	0	0	0	0	0	0	0	0	0
PNG_16_KOEL_026	PNG16_KOEL_26	Waterbuck	Kobus ellipsiprymnus	1	F	2016	8	2016-08-11	224	NA	-18.889335	34.44366	5	KOEL-16-f-7-0	76964	0	0	0	0	0	0	0	0	0	0.113654749744637	0.207330949948927	0	0	0	0	0	0	0	0	0	0	0	0	0	0	0	0	0	0	0	0	0	0	0
PNG_16_KOEL_027	PNG16_KOEL_27	Waterbuck	Kobus ellipsiprymnus	1	F	2016	8	2016-08-11	224	NA	-18.886874	34.422993	5	KOEL-16-f-8-1	59283	0	0	0	0	0.013144024514811	0	0	0	0	0.572432073544433	0	0	0	0	0	0	0	0	0	0	0	0.303497446373851	0	0	0	0	0	0	0	0	0	0	0	0
PNG_16_KOEL_028	PNG16_KOEL_28	Waterbuck	Kobus ellipsiprymnus	1	F	2016	8	2016-08-11	224	NA	-18.888192	34.427921	5	KOEL-16-f-9-1	95748.5	0	0	0	0	0.0210377936670071	0	0	0	0.0125464759959142	0	0.142036772216548	0	0	0	0	0	0	0	0	0	0	0	0	0	0	0	0	0	0	0	0	0	0	0
PNG_16_KOEL_029	PNG16_KOEL_29	Waterbuck	Kobus ellipsiprymnus	1	F	2016	8	2016-08-11	224	NA	-18.897578	34.446825	5	KOEL-16-f-10-0	58710	0	0	0	0	0	0	0	0	0	0	0.0208365679264556	0	0	0	0	0	0	0	0	0	0	0	0	0	0	0	0	0	0	0	0	0	0	0
PNG_16_KOEL_030	PNG16_KOEL_30	Waterbuck	Kobus ellipsiprymnus	1	F	2016	8	2016-08-12	225	NA	-18.953671	34.468532	5	KOEL-16-f-11-0	8383	0	0	0	0	0.0680684371807967	0	0.0188100102145046	0	0.102325842696629	0.016050051072523	0	0	0	0	0.0802349336057201	0	0	0	0	0	0	0	0	0	0	0	0	0	0	0	0	0	0	0
PNG_16_KOEL_031	PNG16_KOEL_31	Waterbuck	Kobus ellipsiprymnus	1	F	2016	8	2016-08-12	225	NA	-18.949081	34.483362	5	KOEL-16-f-12-0	38941.3333333333	0	0	0	0	0.116269662921348	0	0.078782431052094	0	0.115194075587334	0	0	0	0	0	0.0752737487231869	0	0	0	0	0	0	0	0.0110776302349336	0	0	0	0	0	0.31385393258427	0	0	0	0	0
PNG_16_KOEL_032	PNG16_KOEL_32	Waterbuck	Kobus ellipsiprymnus	1	F	2016	8	2016-08-12	225	NA	-18.950196	34.478368	5	KOEL-16-f-13-1	22871	0	0	0	0	0	0	0.211663942798774	0	0.184258426966292	0	0	0	0	0	0.207439223697651	0	0	0	0	0	0	0	0	0	0	0	0	0	0.384661899897855	0	0	0	0	0
PNG_16_KOEL_033	PNG16_KOEL_33	Waterbuck	Kobus ellipsiprymnus	1	F	2016	8	2016-08-12	225	NA	-18.95153	34.479899	5	KOEL-16-f-14-1	24453.6666666667	0	0	0.0683585291113381	0	0.0655863125638407	0	0.032605720122574	0	0.10932379979571	0	0	0	0	0	0.133145045965271	0	0	0	0	0	0.056876404494382	0	0	0	0	0	0	0	0	0	0	0	0	0
PNG_16_KOEL_035	PNG16_KOEL_35	Waterbuck	Kobus ellipsiprymnus	1	F	2016	8	2016-08-12	225	NA	-19.001359	34.551636	5	KOEL-16-f-16-1	11488.6666666667	0	0	0.0120776302349336	0	0.449718079673136	0	0	0	0.168045965270684	0	0	0	0	0	0.0895679264555669	0	0	0	0	0	0	0	0	0	0	0.0115393258426966	0	0	0.0367395301327886	0	0	0	0	0.014488253319714
PNG_16_KOEL_036	PNG16_KOEL_36	Waterbuck	Kobus ellipsiprymnus	1	F	2016	8	2016-08-12	225	NA	-19.008931	34.549398	5	KOEL-16-f-17-1	22460.3333333333	0	0	0	0	0.25308682328907	0	0	0	0.231923391215526	0	0	0	0	0	0.32250051072523	0	0	0	0	0	0	0	0	0	0	0	0	0	0.0206731358529111	0	0	0	0	0
PNG_16_KOEL_037	PNG16_KOEL_37	Waterbuck	Kobus ellipsiprymnus	1	F	2016	8	2016-08-12	225	NA	-18.99914	34.556621	5	KOEL-16-f-18-1	17884.3333333333	0	0	0	0	0.301513789581205	0	0	0	0.236325842696629	0	0	0	0	0	0.264524004085802	0	0	0	0	0	0	0	0	0	0	0	0	0	0.0362982635342186	0	0	0	0	0
PNG_16_KOEL_038	PNG16_KOEL_38	Waterbuck	Kobus ellipsiprymnus	1	F	2016	8	2016-08-14	227	NA	-18.932473	34.38649	5	KOEL-16-f-19-1	18189.5	0.0126567926455567	0	0	0	0.01344126659857	0	0.0746006128702758	0	0.237595505617978	0	0	0	0	0	0.0553667007150153	0	0	0	0	0	0.366228804902962	0	0	0	0	0	0	0	0	0	0	0	0	0
PNG_16_KOEL_039	PNG16_KOEL_39	Waterbuck	Kobus ellipsiprymnus	1	F	2016	8	2016-08-14	227	NA	-18.931084	34.386213	5	KOEL-16-f-20-1	70111	0	0	0	0	0	0	0.913489274770174	0	0.0208478038815117	0	0	0	0	0	0.0212921348314607	0	0	0	0	0	0.0155832482124617	0	0	0	0	0	0	0	0	0	0	0	0	0
PNG_16_KOEL_040	PNG16_KOEL_40	Waterbuck	Kobus ellipsiprymnus	1	F	2016	8	2016-08-14	227	NA	-18.925434	34.402127	5	KOEL-16-f-21-0	89983.3333333334	0	0	0	0	0	0	0.326300306435138	0	0.0145689479060266	0	0	0	0	0	0	0	0	0	0	0	0.589506639427988	0	0	0	0	0	0	0	0	0	0	0	0	0
PNG_16_KOEL_041	PNG16_KOEL_41	Waterbuck	Kobus ellipsiprymnus	1	F	2016	8	2016-08-14	227	NA	-18.921567	34.396094	5	KOEL-16-f-22-1	22635.5	0	0	0	0	0	0	0.0322604698672114	0	0.0979101123595506	0	0	0	0	0	0.0252012257405516	0	0	0	0	0	0.0703575076608784	0	0.223830439223698	0	0	0	0	0	0	0	0	0	0	0
PNG_16_KOEL_042	PNG16_KOEL_42	Waterbuck	Kobus ellipsiprymnus	1	F	2016	8	2016-08-14	227	NA	-18.922302	34.396964	5	KOEL-16-f-23-1	10399.5	0.0190919305413687	0	0	0	0.0327344228804903	0	0.219122574055158	0	0.0370081716036772	0	0	0	0	0	0.040561797752809	0	0	0	0	0	0.353361593462717	0	0	0	0	0	0	0	0	0	0	0	0	0
PNG_16_KOEL_043	PNG16_KOEL_43	Waterbuck	Kobus ellipsiprymnus	1	F	2016	8	2016-08-14	227	NA	-18.923437	34.397391	5	KOEL-16-f-24-1	8960.5	0.0173493360572012	0	0	0	0.0138243105209397	0	0.0489019407558733	0	0.0794310520939734	0	0	0	0	0	0.0467834525025536	0	0	0	0	0	0.15323595505618	0	0.0144004085801839	0	0	0	0	0	0	0	0	0	0	0
PNG_16_KOEL_044	PNG16_KOEL_44	Waterbuck	Kobus ellipsiprymnus	1	F	2016	8	2016-08-14	227	NA	-18.938933	34.393798	5	KOEL-16-f-25-1	6128	0	0	0	0	0	0	0.790025536261491	0	0.0425178753830439	0	0	0	0	0	0.0188212461695608	0	0	0	0	0	0.0555045965270684	0	0	0.0133799795709908	0	0	0	0	0	0	0	0	0	0
PNG_16_KOEL_045	PNG16_KOEL_45	Waterbuck	Kobus ellipsiprymnus	1	F	2016	8	2016-08-18	231	NA	-18.91175	34.41269	4	NA	84704.5	0.0114473953013279	0	0	0	0	0	0.821472931562819	0	0.0464371807967314	0	0	0	0	0	0.0201430030643514	0	0	0	0	0	0.0129816138917263	0	0	0	0	0	0	0	0	0	0	0	0	0
PNG_16_KOEL_046	PNG16_SYCA_21	Waterbuck	Kobus ellipsiprymnus	3	U	2016	8	2016-08-03	216	09:30	-18.979074	34.31172	3	NA	60306.5	0	0	0	0	0.0169336057201226	0	0.0585699693564862	0	0.835014300306435	0	0	0	0	0	0.0561041879468846	0	0	0	0	0	0.0115842696629213	0	0	0	0	0	0	0	0	0	0	0	0	0
PNG_16_LESE_001	PNG16_LESE_01	Serval	Leptailurus serval	1	U	2016	7	2016-07-16	198	17:20	-18.896019	34.433116	4	NA	7310.66666666666	0	0	0	0	0	0	0	0	0	0	0	0	0	0	0	0	0	0	0	0	0	0	0	0	0	0	0	0	0	0	0	0	0	0
PNG_16_LOAF_001	PNG16_LOAF_01	Elephant	Loxodonta africana	1	M	2016	6	2016-06-18	170	10:00	-18.951945	34.372182	4	NA	136255	0	0	0.0656332992849847	0	0	0	0	0	0	0	0	0	0	0	0.18417568947906	0.0125035750766088	0	0	0	0	0.252335035750766	0	0	0	0	0	0	0	0.0882196118488253	0	0	0	0	0
PNG_16_LOAF_002	PNG16_LOAF_02	Elephant	Loxodonta africana	1	M	2016	6	2016-06-18	170	16:00	-18.988891	34.332297	4	NA	97142.3333333334	0	0	0.060658835546476	0	0.0945444330949949	0	0	0	0	0	0	0	0	0	0.0806843718079673	0	0	0	0	0	0	0	0	0	0	0	0	0	0.0454371807967314	0	0.141107252298264	0	0	0
PNG_16_LOAF_003	PNG16_LOAF_03	Elephant	Loxodonta africana	1	F	2016	6	2016-06-26	178	10:30	-18.94853	34.355055	4	NA	144203.333333333	0	0	0.102439223697651	0	0	0	0.029197139938713	0	0.0876741573033708	0	0	0	0	0.0171460674157303	0.129067415730337	0	0	0	0	0	0.252929519918284	0	0	0.028729315628192	0	0	0	0	0	0	0	0	0	0
PNG_16_LOAF_004	PNG16_LOAF_04	Elephant	Loxodonta africana	1	M	2016	6	2016-06-26	178	10:50	-18.948362	34.355184	4	NA	80936.6666666667	0.0138488253319714	0	0.0507803881511747	0	0	0	0.063614913176711	0	0.0355669050051073	0	0	0	0	0.0198600612870276	0.177872318692543	0.0160367722165475	0	0	0	0	0.261506639427988	0	0	0.0577906026557712	0	0	0	0	0	0	0	0	0	0
PNG_16_LOAF_005	PNG16_LOAF_05	Elephant	Loxodonta africana	1	U	2016	6	2016-06-26	178	11:00	-18.948841	34.355101	4	NA	136865	0	0	0.485503575076609	0	0	0	0	0	0	0	0	0	0	0	0.0415260469867211	0.0420143003064351	0	0	0	0	0.0231246169560776	0	0	0.0173575076608784	0	0	0	0	0	0	0	0	0	0
PNG_16_LOAF_006	PNG16_LOAF_06	Elephant	Loxodonta africana	1	U	2016	7	2016-07-09	191	11:42	-18.935579	34.430966	3	NA	22368	0.0720919305413687	0	0.338727272727273	0	0	0	0	0	0	0	0	0	0	0	0	0	0.499107252298264	0	0	0	0.0258978549540347	0	0	0	0	0	0	0	0	0	0	0	0	0
PNG_16_LOAF_007	PNG16_LOAF_07	Elephant	Loxodonta africana	1	U	2016	7	2016-07-09	191	11:42	-18.935393	34.43148	3	NA	24060.3333333333	0.0232002042900919	0	0.70982226762002	0	0	0	0	0	0	0	0	0	0	0	0	0	0.0501133810010215	0	0	0	0.0664218590398366	0	0	0	0	0	0	0	0	0	0	0	0	0
PNG_16_LOAF_008	PNG16_LOAF_08	Elephant	Loxodonta africana	1	U	2016	7	2016-07-11	193	11:32	-19.01918	34.26981	3	NA	20411.6666666667	0	0	0	0	0	0	0	0	0	0	0	0	0	0	0.0267711950970378	0	0	0	0	0	0	0	0.0424678243105209	0	0	0	0	0	0	0	0.0568723186925434	0	0	0
PNG_16_LOAF_009	PNG16_LOAF_09	Elephant	Loxodonta africana	1	U	2016	7	2016-07-11	193	NA	-19.01546	34.27427	3	NA	13148.3333333333	0	0	0	0	0.0580367722165475	0	0	0	0.0193554647599591	0	0	0	0	0	0.0178600612870276	0	0	0	0	0	0	0	0.0719162410623085	0.0692277834525026	0	0	0	0	0.0112808988764045	0	0.0835137895812053	0	0	0
PNG_16_LOAF_010	PNG16_LOAF_10	Elephant	Loxodonta africana	1	M	2016	7	2016-07-20	202	12:00	-18.913519	34.370406	4	NA	40554.3333333333	0.518129724208376	0	0.0694320735444331	0	0	0	0	0	0.0199223697650664	0	0	0	0	0	0.306991828396323	0	0	0	0	0	0	0	0	0	0	0	0	0	0	0	0	0	0	0
PNG_16_LOAF_011	PNG16_LOAF_11	Elephant	Loxodonta africana	1	M	2016	7	2016-07-22	204	16:50	-18.914643	34.370196	4	NA	38541.6666666667	0	0	0	0	0	0	0	0	0	0	0	0	0	0	0	0	0	0	0	0	0.214893769152196	0	0	0	0	0	0	0	0	0	0	0	0	0
PNG_16_LOAF_012	PNG16_LOAF_12	Elephant	Loxodonta africana	1	M	2016	7	2016-07-23	205	NA	-18.947748	34.480187	3	NA	100737.333333333	0.162903983656793	0	0	0	0	0	0	0	0.0294780388151175	0	0	0	0	0	0.0131031664964249	0	0	0	0	0	0.0407916241062308	0	0	0	0	0	0	0	0	0	0	0	0	0
PNG_16_LOAF_013	PNG16_LOAF_13	Elephant	Loxodonta africana	1	M	2016	8	2016-08-03	216	09:30	-18.979203	34.311602	4	NA	26102	0	0	0.205399387129724	0	0	0	0.0453278855975485	0	0.115804902962206	0	0	0	0	0	0	0	0	0	0	0	0.178168539325843	0	0	0	0	0	0	0	0	0	0.014708886618999	0	0	0
PNG_16_LOAF_014	PNG16_LOAF_14	Elephant	Loxodonta africana	1	U	2016	8	2016-08-03	216	17:00	-18.976793	34.321082	3	NA	24615	0	0	0.268687436159346	0	0	0	0.0143993871297242	0	0	0	0	0	0	0	0	0	0	0	0	0	0.493099080694586	0	0.060020429009193	0	0	0	0	0	0	0	0	0	0	0
PNG_16_LOAF_015	PNG16_LOAF_15	Elephant	Loxodonta africana	1	U	2016	8	2016-08-03	216	17:00	-18.976789	34.321304	3	NA	115705.5	0	0	0.0410643513789581	0	0	0	0	0	0.0135903983656793	0	0	0	0	0	0	0	0	0	0	0	0.295511746680286	0	0	0	0	0	0	0	0.0127313585291113	0	0	0	0	0
PNG_16_LOAF_016	PNG16_LOAF_16	Elephant	Loxodonta africana	1	M	2016	8	2016-08-06	219	09:30	-18.994039	34.331897	5	NA	65041.5	0	0	0.160351378958121	0	0.0144187946884576	0	0	0	0	0	0	0	0	0	0	0	0	0	0	0	0	0	0	0	0	0	0	0	0	0	0.0439121552604699	0	0	0
PNG_16_LOAF_017	PNG16_LOAF_17	Elephant	Loxodonta africana	1	M	2016	8	2016-08-07	220	16:00	-18.949739	34.535033	5	NA	80765.5	0	0	0.0169336057201226	0	0.0204565883554648	0	0	0	0	0.0377180796731359	0	0	0	0	0	0	0	0	0	0	0.245682328907048	0	0	0	0	0	0	0	0	0	0	0	0	0
PNG_16_LOAF_018	PNG16_LOAF_18	Elephant	Loxodonta africana	1	M	2016	8	2016-08-08	221	10:30	-18.925269	34.475922	5	NA	30930.5	0	0	0.0280510725229826	0	0.116550561797753	0	0	0	0	0	0	0	0	0	0	0.046802860061287	0	0	0	0	0	0	0.0356179775280899	0	0	0	0	0	0	0	0.0165403472931563	0	0	0
PNG_16_LOAF_019	PNG16_LOAF_19	Elephant	Loxodonta africana	1	M	2016	8	2016-08-09	222	10:00	-19.051403	34.434114	5	NA	106648	0	0	0.0317936670071502	0	0.0404187946884576	0	0	0	0	0	0	0	0	0	0.0475781409601634	0	0	0	0	0	0	0	0	0	0	0	0	0	0.37573442288049	0	0.174679264555669	0	0	0
PNG_16_LOAF_020	PNG16_LOAF_20	Elephant	Loxodonta africana	1	M	2016	8	2016-08-09	222	16:00	-19.024253	34.223033	5	NA	155999	0	0	0.0153156281920327	0	0.0911256384065373	0	0	0	0.0845076608784474	0	0	0	0	0	0.0345944841675179	0	0	0	0	0	0	0	0	0	0	0	0	0	0.224287027579162	0	0.134750766087845	0	0	0
PNG_16_LOAF_021	PNG16_LOAF_21	Elephant	Loxodonta africana	1	M	2016	8	2016-08-10	223	09:00	-19.018553	34.218644	5	NA	196678	0	0	0.141980592441267	0	0.133636363636364	0	0	0	0	0.0306986721144025	0	0	0	0	0.018338100102145	0	0	0	0	0	0.0513871297242084	0	0.0326966292134831	0	0	0	0	0	0.0481644535240041	0	0.219527068437181	0	0	0
PNG_16_OUOU_001	PNG16_OUOU_01	Oribi	Ourebia ourebi	1	M	2016	6	2016-06-06	158	08:23	-18.959243	34.371088	4	NA	106157.666666667	0	0	0	0	0	0	0.132729315628192	0	0	0.0135628192032686	0	0	0	0	0.174130745658836	0	0	0	0	0	0	0	0	0	0	0	0	0	0	0	0	0	0	0
PNG_16_OUOU_002	PNG16_OUOU_02	Oribi	Ourebia ourebi	1	F	2016	6	2016-06-06	158	10:30	-18.902582	34.378241	4	NA	177355.5	0	0	0	0	0	0	0	0	0	0	0.0138947906026558	0	0	0	0	0	0	0	0	0	0	0	0	0	0	0	0	0	0	0	0	0	0	0
PNG_16_OUOU_003	PNG16_OUOU_03	Oribi	Ourebia ourebi	1	F	2016	6	2016-06-22	174	10:35	-18.897328	34.377135	4	NA	118380	0.293860061287028	0	0	0	0.0294831460674157	0	0	0	0	0	0.0344565883554648	0	0	0	0	0	0	0	0	0	0	0	0	0	0	0	0	0	0	0	0	0	0	0
PNG_16_OUOU_004	PNG16_OUOU_04	Oribi	Ourebia ourebi	1	M	2016	6	2016-06-23	175	11:23	-18.939337	34.389762	4	NA	121526	0.0110796731358529	0	0	0	0	0	0.0506751787538304	0	0.0113871297242084	0.20785291113381	0	0	0	0	0.414978549540347	0	0	0	0	0	0	0	0.220371807967314	0	0	0	0	0	0	0	0	0	0	0
PNG_16_OUOU_005	PNG16_OUOU_05	Oribi	Ourebia ourebi	3	U	2016	6	2016-06-23	175	11:45	-18.939234	34.389632	3	NA	183787.333333333	0	0	0	0	0	0	0.0586435137895812	0	0	0.174518896833504	0	0	0	0	0.489519918283963	0	0	0	0	0	0	0	0.177260469867211	0	0	0	0	0	0	0	0	0	0	0
PNG_16_OUOU_006	PNG16_OUOU_06	Oribi	Ourebia ourebi	3	U	2016	6	2016-06-24	176	14:27	-18.906534	34.390347	3	NA	143617.666666667	0.169683350357508	0	0	0	0	0	0	0	0	0	0.0145464759959142	0	0	0	0	0	0	0	0	0	0	0	0	0	0	0	0	0	0	0	0	0	0	0
PNG_16_OUOU_010	PNG16_OUOU_10	Oribi	Ourebia ourebi	1	M	2016	7	2016-07-26	208	10:37	-18.871293	34.371937	4	NA	51126.5	0.0281634320735444	0	0	0	0	0	0.0160898876404494	0	0	0	0	0	0	0	0.182632277834525	0	0	0	0	0	0	0	0	0	0	0	0	0	0	0	0	0	0	0
PNG_16_OUOU_011	PNG16_OUOU_11	Oribi	Ourebia ourebi	1	M	2016	7	2016-07-27	209	16:15	-18.90539	34.38609	4	NA	12510	0.0876220633299285	0	0	0	0.0830888661899898	0	0	0	0	0	0	0	0	0	0	0	0	0	0	0	0	0	0	0	0	0	0	0	0	0	0	0	0	0
PNG_16_OUOU_012	PNG16_OUOU_12	Oribi	Ourebia ourebi	1	M	2016	7	2016-07-28	210	17:00	-18.898974	34.392104	4	NA	12108.5	0	0	0	0	0.0183973442288049	0	0.134204290091931	0	0.0353697650663943	0.0692226762002043	0.0322962206332993	0	0	0	0	0	0	0	0	0	0	0	0	0	0	0	0	0	0	0	0	0	0	0
PNG_16_OUOU_014	PNG16_OUOU_14	Oribi	Ourebia ourebi	1	M	2016	8	2016-08-08	221	17:41	-18.90439	34.379272	4	NA	47241.5	0.10805924412666	0	0	0	0.346549540347293	0	0	0	0	0.0139111338100102	0.0426996935648621	0	0	0.0429601634320735	0.02970582226762	0	0	0	0	0	0	0	0	0	0	0	0	0	0	0	0	0	0	0
PNG_16_OUOU_015	PNG16_OUOU_15	Oribi	Ourebia ourebi	2	U	2016	8	2016-08-15	228	07:34	-18.94024	34.388181	3	NA	2568.5	0.126889683350357	0	0.068782431052094	0	0	0	0.145051072522983	0	0.0130847803881512	0.0307568947906027	0	0	0	0	0.0749816138917263	0	0	0	0	0	0.0275291113381001	0	0.456144024514811	0	0	0	0	0	0	0	0	0	0	0.0200653728294178
PNG_16_OUOU_017	PNG16_OUOU17	Oribi	Ourebia ourebi	3	U	2016	8	2016-08-16	229	09:00	-18.931538	34.409295	2	NA	29576.3333333333	0	0	0	0	0.0495515832482125	0	0.11646986721144	0	0.0540909090909091	0	0	0	0	0	0.148737487231869	0	0	0	0	0	0.214208375893769	0	0.310007150153218	0.0357803881511747	0	0	0	0	0	0	0	0	0	0.0116762002042901
PNG_16_OUOU_018	PNG16_OUOU18	Oribi	Ourebia ourebi	1	M	2016	8	2016-08-16	229	13:21	-18.919006	34.385115	4	NA	20982.5	0.474674157303371	0	0	0	0	0	0	0	0	0	0	0	0	0	0	0	0	0	0	0	0	0	0	0	0	0	0	0	0	0	0	0	0	0
PNG_16_OUOU_019	PNG16_REAR_13	Oribi	Ourebia ourebi	3	M	2016	8	2016-08-19	232	16:00	-18.905566	34.385764	3	NA	16468.6666666667	0	0	0	0	0.0476598569969356	0	0	0	0	0	0.0251716036772217	0	0	0	0	0	0	0	0	0	0	0	0	0	0	0	0	0	0	0	0	0	0	0
PNG_16_OUOU_020	PNG16_TRAN_12	Oribi	Ourebia ourebi	3	F	2016	8	2016-08-13	226	07:16	-18.966629	34.351003	3	NA	69772.5	0	0	0	0	0	0	0.316279877425945	0	0.0480326864147089	0.0378927477017365	0	0	0	0	0.263782431052094	0	0	0	0	0	0.15255873340143	0	0.11514606741573	0	0	0	0	0	0	0	0	0	0	0
PNG_16_PAUR_001	PNG16_PAUR_01	Baboon	Papio ursinus	1	U	2016	7	2016-07-29	211	08:00	-18.992856	34.320378	3	NA	168605.333333333	0	0	0	0	0	0	0	0	0	0	0	0	0	0	0	0	0.0227456588355465	0	0	0	0	0	0	0	0	0	0	0	0	0	0.904172625127681	0	0	0
PNG_16_PAUR_002	PNG16_PAUR_02	Baboon	Papio ursinus	1	U	2016	7	2016-07-29	211	08:00	-18.992853	34.320361	3	NA	36488.3333333334	0	0	0	0	0	0	0	0	0	0	0	0	0	0	0	0	0	0	0	0	0	0	0	0	0	0	0	0	0	0	0.519017364657814	0	0	0
PNG_16_PAUR_003	PNG16_PAUR_03	Baboon	Papio ursinus	1	U	2016	7	2016-07-29	211	08:00	-18.992804	34.320358	3	NA	17899.3333333333	0	0	0	0	0	0	0	0	0	0	0	0	0	0	0	0	0	0	0	0	0	0	0	0	0	0	0	0	0	0	0.825637385086823	0	0	0
PNG_16_PAUR_004	PNG16_PAUR_04	Baboon	Papio ursinus	1	U	2016	7	2016-07-29	211	08:00	-18.992862	34.320665	3	NA	31501	0	0	0	0	0	0	0	0	0	0	0	0	0	0	0	0	0.0126261491317671	0	0	0	0	0	0	0	0	0	0	0	0.0147436159346272	0	0.821690500510725	0	0	0
PNG_16_PAUR_005	PNG16_PAUR_05	Baboon	Papio ursinus	1	U	2016	7	2016-07-29	211	08:00	-18.992832	34.320702	3	NA	20169.3333333333	0	0	0	0	0	0	0	0	0	0	0	0	0	0	0	0	0	0	0	0	0	0	0	0	0	0	0	0	0	0	0.858935648621042	0	0	0
PNG_16_PAUR_006	PNG16_PAUR_06	Baboon	Papio ursinus	1	U	2016	7	2016-07-31	213	11:30	-18.980559	34.352912	3	NA	119131.333333333	0	0	0.229553626149132	0	0.0188539325842697	0	0	0	0.0115648621041879	0	0	0	0	0	0	0	0	0	0	0	0.242945863125638	0	0	0	0	0	0	0	0	0	0	0	0	0
PNG_16_PAUR_007	PNG16_PAUR_07	Baboon	Papio ursinus	1	U	2016	7	2016-07-31	213	15:15	-18.879949	34.39629	3	NA	664039	0	0	0	0	0	0	0	0	0	0	0	0	0	0	0	0	0	0	0	0	0	0	0	0	0	0	0	0	0	0	0	0	0	0
PNG_16_PAUR_008	PNG16_PAUR_08	Baboon	Papio ursinus	1	U	2016	7	2016-07-31	213	15:15	-18.879889	34.396167	3	NA	253297.666666667	0	0	0	0	0	0	0	0	0	0	0	0	0	0	0	0	0	0	0	0	0	0	0	0	0	0	0	0	0	0	0	0	0	0
PNG_16_PAUR_009	PNG16_PAUR_09	Baboon	Papio ursinus	1	U	2016	7	2016-07-31	213	15:15	-18.87995	34.396107	3	NA	17328.3333333333	0.0710081716036772	0	0	0	0	0	0	0	0	0.169063329928498	0	0	0	0	0	0	0	0	0	0	0	0	0	0	0	0	0	0	0	0	0	0	0	0
PNG_16_PAUR_010	PNG16_PAUR_10	Baboon	Papio ursinus	1	U	2016	7	2016-07-31	213	15:15	-18.879873	34.396083	3	NA	36722.3333333333	0.0173472931562819	0	0	0	0	0	0	0	0	0.113638406537283	0	0	0	0	0	0	0	0	0	0	0	0	0	0	0	0	0	0	0	0	0	0	0	0
PNG_16_PAUR_011	PNG16_PAUR_11	Baboon	Papio ursinus	1	U	2016	7	2016-07-31	213	15:15	-18.879586	34.396145	3	NA	45285.3333333333	0	0	0	0	0	0	0	0	0	0	0	0	0	0	0	0	0	0	0	0	0	0	0	0	0	0	0	0	0	0	0	0	0	0
PNG_16_PAUR_012	PNG16_PAUR_12	Baboon	Papio ursinus	1	U	2016	7	2016-07-31	213	15:15	-18.879486	34.396145	3	NA	173108.333333333	0	0	0.0289642492339122	0	0	0	0	0	0	0.0119050051072523	0	0	0	0	0	0	0	0	0	0	0	0	0	0	0	0	0	0	0	0	0	0	0	0
PNG_16_PAUR_013	PNG16_PAUR_13	Baboon	Papio ursinus	1	U	2016	7	2016-07-31	213	17:10	-18.879455	34.407051	3	NA	46408.3333333334	0	0	0	0	0	0	0	0	0	0.0463953013278856	0	0	0	0	0	0	0	0	0	0	0	0	0	0	0	0	0	0	0	0	0	0	0	0
PNG_16_PAUR_014	PNG16_PAUR_14	Baboon	Papio ursinus	1	U	2016	7	2016-07-31	213	17:10	-18.879326	34.406816	3	NA	233279.333333334	0	0	0	0	0	0	0	0	0	0.0396220633299285	0	0	0	0	0	0	0	0	0	0	0	0	0	0	0	0	0	0	0	0	0	0	0	0
PNG_16_PAUR_015	PNG16_PAUR_15	Baboon	Papio ursinus	1	U	2016	7	2016-07-31	213	17:10	-18.879099	34.406572	3	NA	266548	0	0	0	0	0	0	0	0	0	0.018923391215526	0	0	0	0	0	0	0	0	0	0	0.0293564862104188	0	0	0	0	0	0	0	0	0	0	0	0	0
PNG_16_PAUR_016	PNG16_PAUR_16	Baboon	Papio ursinus	1	U	2016	7	2016-07-31	213	17:10	-18.879044	34.40654	3	NA	118653.333333333	0	0	0	0	0	0	0	0	0	0.0256731358529111	0	0	0	0	0	0	0	0	0	0	0	0	0	0	0	0	0	0	0	0	0	0	0	0
PNG_16_PAUR_017	PNG16_PAUR_17	Baboon	Papio ursinus	1	U	2016	7	2016-07-31	213	17:10	-18.879045	34.406534	3	NA	21460.3333333333	0	0	0	0	0	0	0	0	0	0.0316281920326864	0	0	0	0	0	0	0	0	0	0	0	0	0	0	0	0	0	0	0	0	0	0	0	0
PNG_16_PAUR_018	PNG16_PAUR_18	Baboon	Papio ursinus	1	U	2016	8	2016-08-02	215	10:25	-18.98062	34.352987	3	NA	32228.3333333334	0	0	0	0	0	0	0	0	0	0	0	0	0	0	0	0	0	0	0	0	0.138240040858018	0	0	0	0	0	0	0	0	0	0.391963227783453	0	0	0
PNG_16_PAUR_019	PNG16_PAUR_19	Baboon	Papio ursinus	1	U	2016	8	2016-08-02	215	10:25	-18.983014	34.351194	3	NA	22744	0	0	0	0	0	0	0	0	0	0	0	0	0	0	0	0	0	0	0	0	0	0	0	0	0	0	0	0	0	0	0.965183861082738	0	0	0
PNG_16_PAUR_020	PNG16_PAUR_20	Baboon	Papio ursinus	1	U	2016	8	2016-08-02	215	10:25	-18.98297	34.350976	3	NA	133947	0	0	0.131280898876404	0	0	0	0.579961184882533	0	0	0	0	0	0	0	0	0	0	0	0	0	0.237198161389173	0	0	0	0	0	0	0	0	0	0	0	0	0
PNG_16_PAUR_021	PNG16_PAUR_21	Baboon	Papio ursinus	1	U	2016	8	2016-08-02	215	10:25	-18.983009	34.350967	3	NA	27770.3333333334	0	0	0.019144024514811	0	0	0	0	0	0	0	0	0	0	0	0	0	0	0	0	0	0.0880245148110317	0	0	0	0	0	0	0	0	0	0.257189989785495	0	0	0
PNG_16_PAUR_022	PNG16_PAUR_22	Baboon	Papio ursinus	1	U	2016	8	2016-08-02	215	10:25	-18.982444	34.351012	3	NA	178192.333333334	0	0	0.179709908069459	0	0	0	0.808377936670071	0	0	0	0	0	0	0	0	0	0	0	0	0	0.0119121552604699	0	0	0	0	0	0	0	0	0	0	0	0	0
PNG_16_PAUR_023	PNG16_PAUR_23	Baboon	Papio ursinus	1	U	2016	8	2016-08-02	215	10:25	-18.982944	34.351312	3	NA	202573	0.169275791624106	0	0.286094994892748	0	0	0	0	0	0	0	0	0	0	0	0	0	0	0	0	0	0.494925434116445	0	0	0	0	0	0	0	0	0	0.0379376915219612	0	0	0
PNG_16_PAUR_024	PNG16_PAUR_24	Baboon	Papio ursinus	1	U	2016	8	2016-08-08	221	13:50	-18.980473	34.35288	2	NA	14254.6666666666	0	0	0	0	0	0	0	0	0	0	0	0	0	0	0	0	0	0	0	0	0	0	0	0	0	0	0	0	0	0	0.976637385086823	0	0	0
PNG_16_PAUR_025	PNG16_PAUR_25	Baboon	Papio ursinus	1	U	2016	8	2016-08-11	224	14:30	-18.98039722	34.35231389	2	NA	252025	0	0	0	0	0	0	0.0155168539325843	0	0.0210960163432074	0	0	0	0	0.713993871297242	0	0	0	0	0	0	0.0118549540347293	0	0	0	0	0	0	0	0	0	0	0	0.0573728294177732	0
PNG_16_PAUR_026	PNG16_PAUR_26	Baboon	Papio ursinus	1	U	2016	8	2016-08-11	224	14:30	-18.98037222	34.35273889	2	NA	72175	0	0	0	0	0	0	0	0	0	0	0	0	0	0	0	0	0	0	0	0	0.18729417773238	0	0	0	0	0	0	0	0	0	0.721782431052094	0	0	0
PNG_16_PAUR_027	PNG16_PAUR_27	Baboon	Papio ursinus	1	U	2016	8	2016-08-11	224	14:30	-18.98044167	34.35275	2	NA	16597.3333333333	0	0	0	0	0	0	0	0	0	0	0	0	0	0	0	0	0	0	0	0	0	0	0	0	0	0	0	0	0	0	0.526509703779367	0	0	0
PNG_16_PAUR_028	PNG16_PAUR_28	Baboon	Papio ursinus	1	U	2016	8	2016-08-11	224	14:30	-18.98058333	34.35280556	2	NA	31279.3333333333	0	0	0	0	0	0	0.0616373850868233	0	0	0	0	0	0	0	0	0	0	0	0	0	0.642642492339122	0	0	0	0	0	0	0	0	0	0.295720122574055	0	0	0
PNG_16_PAUR_029	PNG16_PAUR_29	Baboon	Papio ursinus	1	U	2016	8	2016-08-11	224	14:30	-18.98064722	34.35296389	2	NA	22377	0	0	0.0196251276813075	0	0	0	0	0	0	0	0	0	0	0	0	0	0	0	0	0	0.0431756894790603	0	0	0	0	0	0	0	0	0	0.800797752808989	0	0	0
PNG_16_PAUR_030	PNG16_PAUR_30	Baboon	Papio ursinus	1	U	2016	8	2016-08-13	226	10:00	-18.946514	34.364867	3	NA	34357	0.305946884576098	0	0	0	0	0	0	0	0.074100102145046	0	0	0	0	0.0189131767109295	0	0	0	0	0	0	0.556634320735444	0	0	0	0	0	0	0	0	0	0	0	0	0
PNG_16_PAUR_031	PNG16_PAUR_31	Baboon	Papio ursinus	1	U	2016	8	2016-08-13	226	10:00	-18.946488	34.364857	3	NA	26330.6666666667	0.263062308478039	0	0	0	0	0	0	0	0	0	0	0.0131419816138917	0	0	0	0	0	0	0	0	0.43802860061287	0	0	0	0	0	0	0	0	0	0	0	0	0
PNG_16_PAUR_032	PNG16_PAUR_32	Baboon	Papio ursinus	1	U	2016	8	2016-08-13	226	10:00	-18.946955	34.36463	3	NA	169823.666666667	0.220531154239019	0	0	0	0	0	0	0	0.0682093973442288	0	0	0	0	0	0	0	0	0	0	0	0.408830439223698	0	0	0	0	0	0	0	0	0	0	0	0	0
PNG_16_PAUR_033	PNG16_PAUR_33	Baboon	Papio ursinus	1	U	2016	8	2016-08-13	226	10:00	-18.946867	34.364362	3	NA	213551.333333333	0.115326864147089	0	0	0	0	0	0	0	0	0	0	0.0110878447395301	0	0	0	0	0	0	0	0	0.593291113381001	0	0	0	0	0	0	0	0	0	0	0	0	0
PNG_16_PAUR_034	PNG16_PAUR_34	Baboon	Papio ursinus	1	U	2016	8	2016-08-13	226	10:00	-18.946886	34.364366	3	NA	86593	0.0799550561797753	0	0	0	0	0	0	0	0.370894790602656	0	0	0	0	0.0969509703779367	0.0106966292134831	0	0	0	0	0	0.192048008171604	0	0	0	0	0	0	0	0	0	0	0	0	0
PNG_16_PAUR_035	PNG16_PAUR_35	Baboon	Papio ursinus	1	U	2016	8	2016-08-14	227	14:00	-18.977748	34.351211	3	NA	19448.6666666666	0	0	0	0	0	0	0	0	0	0	0	0	0	0	0	0	0	0	0	0	0.329115423901941	0	0	0	0	0	0	0	0	0	0.670884576098059	0	0	0
PNG_16_PAUR_036	PNG16_PAUR_36	Baboon	Papio ursinus	1	U	2016	8	2016-08-14	227	14:00	-18.977749	34.351211	3	NA	31740.3333333333	0	0	0	0	0	0	0	0	0	0	0	0	0	0	0	0	0	0	0	0	0.063514811031665	0	0	0	0	0	0	0	0	0	0.723554647599591	0	0	0
PNG_16_PAUR_037	PNG16_PAUR_37	Baboon	Papio ursinus	1	U	2016	8	2016-08-20	233	08:00	-18.99399	34.30977	3	NA	138486.666666667	0	0	0	0	0	0	0	0	0.0272757916241062	0	0	0	0	0	0	0	0	0	0	0	0.0961511746680286	0	0	0	0	0	0	0	0	0	0	0	0	0
PNG_16_PAUR_038	PNG16_PAUR_38	Baboon	Papio ursinus	1	U	2016	8	2016-08-20	233	08:00	-18.99391	34.30979	3	NA	21680.3333333333	0	0	0	0	0	0	0	0	0	0	0	0	0	0	0	0	0	0	0	0	0.118659856996936	0	0	0	0	0	0	0	0	0	0	0	0	0
PNG_16_PAUR_039	PNG16_PAUR_39	Baboon	Papio ursinus	1	U	2016	8	2016-08-20	233	08:10	-18.98834	34.30692	3	NA	103761.666666667	0	0	0	0	0	0	0	0	0	0	0	0	0.0371164453524004	0	0	0	0	0	0	0	0.0677895812053115	0	0	0	0	0	0	0	0	0	0	0	0	0
PNG_16_PAUR_040	PNG16_PAUR_40	Baboon	Papio ursinus	1	U	2016	8	2016-08-20	233	08:28	-18.98844	34.30719	3	NA	160199.333333334	0	0	0	0	0	0	0	0	0	0	0	0	0	0	0	0	0	0	0	0	0	0	0	0	0	0	0	0	0	0	0	0	0	0
PNG_16_PAUR_041	PNG16_PAUR_41	Baboon	Papio ursinus	1	U	2016	8	2016-08-20	233	08:33	-18.98846	34.3073	3	NA	84082.3333333334	0	0	0	0	0	0	0	0	0	0	0	0	0	0	0	0	0	0	0	0	0	0	0	0	0	0	0	0	0	0	0	0	0	0
PNG_16_PAUR_042	PNG16_PAUR_42	Baboon	Papio ursinus	1	U	2016	8	2016-08-20	233	14:00	-18.96208	34.34386	3	NA	30729.3333333333	0	0	0	0	0	0	0	0	0.0241164453524004	0	0	0	0	0.335228804902962	0	0	0	0	0	0	0.62085291113381	0	0	0	0	0	0	0	0	0	0	0	0	0
PNG_16_PAUR_043	PNG16_PAUR_43	Baboon	Papio ursinus	1	U	2016	8	2016-08-20	233	15:24	-18.908198	34.372165	3	NA	28464.6666666667	0.664484167517875	0	0.120330949948927	0	0	0	0	0	0	0	0	0	0	0	0	0	0	0	0	0	0.0306516853932584	0	0	0	0	0	0	0	0	0	0	0	0	0
PNG_16_PAUR_044	PNG16_PAUR_44	Baboon	Papio ursinus	1	U	2016	8	2016-08-20	233	15:32	-18.908497	34.37313	3	NA	147583.333333333	0.599241062308478	0	0.130270684371808	0	0	0	0	0	0.0112584269662921	0	0	0	0	0	0	0	0	0	0	0	0.146335035750766	0	0	0	0	0	0	0	0	0	0	0	0	0
PNG_16_PAUR_045	PNG16_PAUR_45	Baboon	Papio ursinus	1	U	2016	8	2016-08-20	233	16:45	-18.87404	34.412185	3	NA	31521.3333333333	0.382547497446374	0	0	0	0	0	0	0	0	0.0691174668028601	0	0	0	0	0	0	0	0	0	0	0	0	0	0	0	0	0	0	0	0	0	0	0	0
PNG_16_PHAF_001	PNG16_PHAF_01	Warthog	Phacochoerus africanus	1	U	2016	6	2016-06-02	154	09:00	-18.923449	34.377451	4	NA	72549	0	0	0	0	0	0	0.390819203268642	0	0	0.195927477017365	0	0	0	0	0.105547497446374	0	0	0	0	0	0	0	0	0	0	0	0	0	0	0	0	0	0	0
PNG_16_PHAF_002	PNG16_PHAF_02	Warthog	Phacochoerus africanus	1	U	2016	6	2016-06-04	156	11:03	-18.903407	34.404352	4	NA	123528.333333333	0	0	0	0	0	0	0.377607763023493	0	0.0119897854954035	0.247997957099081	0	0	0	0	0.0659162410623085	0	0	0	0	0	0	0	0	0	0	0	0	0	0	0	0	0	0	0
PNG_16_PHAF_003	PNG16_PHAF_03	Warthog	Phacochoerus africanus	1	U	2016	6	2016-06-18	170	11:12	-18.910262	34.388681	4	NA	27650.9999999999	0.0107048008171604	0	0	0	0	0	0	0	0	0.0294555669050051	0.527906026557712	0	0	0	0	0	0	0	0	0	0	0	0	0	0	0	0	0	0	0	0	0	0	0
PNG_16_PHAF_004	PNG16_PHAF_04	Warthog	Phacochoerus africanus	1	U	2016	6	2016-06-20	172	08:54	-18.91903	34.466476	4	NA	6610.66666666667	0	0	0	0	0	0	0	0	0	0	0.863161389172625	0	0	0	0	0	0	0	0	0	0	0	0	0	0	0	0	0	0	0	0	0	0	0
PNG_16_PHAF_005	PNG16_PHAF_05	Warthog	Phacochoerus africanus	1	M	2016	6	2016-06-27	179	16:00	-18.896105	34.400216	4	NA	26213	0	0	0	0	0	0	0.256107252298264	0	0	0.132187946884576	0	0	0	0	0.0654576098059244	0	0	0	0	0	0	0	0	0	0	0	0	0	0	0	0	0	0	0
PNG_16_PHAF_006	PNG16_PHAF_06	Warthog	Phacochoerus africanus	1	M	2016	7	2016-07-10	192	13:55	-18.894361	34.441354	4	NA	18248.3333333334	0	0	0	0	0.748110316649642	0	0	0	0	0.127160367722165	0.0790286006128703	0	0	0	0.0457007150153218	0	0	0	0	0	0	0	0	0	0	0	0	0	0	0	0	0	0	0
PNG_16_PHAF_007	PNG16_PHAF_07	Warthog	Phacochoerus africanus	1	F	2016	7	2016-07-10	192	13:57	-18.894473	34.441945	4	NA	88575.3333333333	0	0	0	0	0.0293125638406537	0	0	0	0	0.352339121552605	0.604414708886619	0	0	0	0.0139336057201226	0	0	0	0	0	0	0	0	0	0	0	0	0	0	0	0	0	0	0
PNG_16_PHAF_008	PNG16_PHAF_08	Warthog	Phacochoerus africanus	1	U	2016	7	2016-07-25	207	13:40	-18.981721	34.352291	4	NA	124151.333333333	0	0	0	0	0	0	0.141162410623085	0	0.770004085801839	0	0	0	0	0	0.0162155260469867	0	0	0	0	0	0	0	0	0	0	0	0	0	0	0	0	0	0	0
PNG_16_PHAF_009	PNG16_PHAF_09	Warthog	Phacochoerus africanus	1	U	2016	8	2016-08-06	219	11:43	-18.889396	34.442464	4	NA	103017.333333333	0	0	0.0108876404494382	0	0	0	0	0	0	0	0.921835546475996	0	0	0	0	0	0	0	0	0	0.0174668028600613	0	0	0	0	0	0	0	0	0	0	0	0	0
PNG_16_PHAF_010	PNG16_PHAF_10	Warthog	Phacochoerus africanus	3	U	2016	8	2016-08-08	221	08:20	-18.954511	34.346096	3	NA	19221.3333333333	0	0	0	0	0	0	0	0	0.787414708886619	0.0754279877425945	0	0	0	0	0.0911532175689479	0	0	0	0	0	0	0	0	0	0	0	0	0	0	0	0	0	0	0
PNG_16_PHAF_011	PNG16_PHAF_11	Warthog	Phacochoerus africanus	3	U	2016	8	2016-08-08	221	08:20	-18.954447	34.346079	3	NA	96309.3333333333	0	0	0	0	0	0	0	0	0.819958120531154	0.0512665985699694	0	0	0	0	0.0850674157303371	0	0	0	0	0	0.0110367722165475	0	0	0	0	0	0	0	0	0	0	0	0	0
PNG_16_PHAF_012	PNG16_PHAF_12	Warthog	Phacochoerus africanus	3	U	2016	8	2016-08-08	221	08:20	-18.954534	34.34599	3	NA	116219	0	0	0.0149662921348315	0	0	0	0	0	0.767641470888662	0.0762982635342186	0	0	0	0	0.0221869254341164	0	0	0	0	0	0	0	0	0	0	0	0	0	0	0	0	0	0	0
PNG_16_PHAF_013	PNG16_PHAF_13	Warthog	Phacochoerus africanus	1	F	2016	8	2016-08-08	221	11:50	-18.898766	34.392643	4	NA	55440.6666666666	0	0	0	0	0.0183360572012257	0	0	0	0	0.0609611848825332	0.246320735444331	0	0	0	0.0332900919305414	0	0	0	0	0	0	0	0	0	0	0	0	0	0	0	0	0	0	0
PNG_16_PHAF_014	PNG16_PHAF_14	Warthog	Phacochoerus africanus	3	U	2016	8	2016-08-10	223	16:25	-18.970385	34.318349	2	NA	22621.6666666667	0	0	0	0	0	0	0.244252298263534	0	0.280300306435138	0	0	0	0	0	0.0232451481103167	0	0	0	0	0	0	0	0	0	0	0	0	0	0	0	0	0	0	0
PNG_16_PHAF_015	PNG16_PHAF_15	Warthog	Phacochoerus africanus	1	U	2016	8	2016-08-15	228	11:00	-18.892697	34.42753	4	NA	17209.3333333333	0	0	0	0	0	0	0	0	0.0181991828396323	0	0.0761133810010215	0	0	0	0	0	0	0	0	0	0.0107078651685393	0	0	0	0	0	0	0	0	0	0	0	0	0
PNG_16_PHAF_016	PNG16_PHAF16	Warthog	Phacochoerus africanus	3	U	2016	8	2016-08-16	229	08:49	-18.931654	34.409636	2	NA	23588.3333333333	0	0	0	0	0	0	0.127519918283963	0	0.689479060265577	0	0	0	0	0	0.0970337078651685	0	0	0	0	0	0	0	0	0	0	0	0	0	0	0	0	0	0	0
PNG_16_PHAF_017	PNG16_PHAF17	Warthog	Phacochoerus africanus	3	U	2016	8	2016-08-16	229	08:41	-18.931675	34.409623	2	NA	17919	0	0	0	0	0	0	0.358178753830439	0	0.453474974463739	0	0	0	0	0	0.0593820224719101	0	0	0	0	0	0	0	0	0	0	0	0	0	0	0	0	0	0	0
PNG_16_PHAF_018	PNG16_PHAF18	Warthog	Phacochoerus africanus	3	U	2016	8	2016-08-16	229	09:00	-18.931468	34.409274	2	NA	89248.3333333333	0	0	0	0	0	0	0.0802839632277834	0	0.291465781409602	0	0	0	0	0	0.0745638406537283	0	0	0	0	0	0.0123115423901941	0	0	0	0	0	0	0	0	0	0	0	0	0
PNG_16_PHAF_019	PNG16_PHAF19	Warthog	Phacochoerus africanus	3	U	2016	8	2016-08-16	229	09:00	-18.931461	34.409219	2	NA	19675.3333333334	0	0	0	0	0	0	0.794211440245148	0	0.0545771195097038	0	0	0	0	0	0.0635280898876405	0	0	0	0	0	0	0	0	0.0192145045965271	0	0	0	0	0	0	0	0	0	0
PNG_16_POLA_001	PNG16_POLA_01	Bushpig	Potamochoerus larvatus	1	U	2016	8	2016-08-19	232	19:50	-18.929613	34.427942	3	NA	27048.3333333334	0.0247763023493361	0	0.0246312563840654	0	0	0	0	0	0	0	0	0	0	0	0	0	0	0	0	0	0.085514811031665	0	0	0	0	0	0	0	0	0	0	0	0	0
PNG_16_REAR_001	PNG16_REAR_01	Reedbuck	Redunca arundinum	1	M	2016	6	2016-06-15	167	17:00	-18.930787	34.425038	4	NA	58757.6666666667	0.0349346271705822	0	0	0	0.0157027579162411	0	0.523253319713994	0	0.203210418794688	0	0	0	0	0	0.103351378958121	0	0	0	0	0	0	0	0	0	0	0	0	0	0	0	0	0	0	0
PNG_16_REAR_002	PNG16_REAR_02	Reedbuck	Redunca arundinum	1	M	2016	6	2016-06-21	173	10:13	-18.906795	34.38555	4	NA	106730.333333333	0	0	0	0	0.080605720122574	0	0	0	0	0	0.0131726251276813	0	0	0	0.0271021450459653	0	0	0	0	0	0	0	0	0	0	0	0	0	0	0	0	0	0	0
PNG_16_REAR_003	PNG16_REAR_03	Reedbuck	Redunca arundinum	1	M	2016	6	2016-06-22	174	08:10	-18.93899	34.389146	4	NA	63543.9999999999	0	0	0	0	0	0	0.164057201225741	0	0.171701736465781	0.0366639427987743	0	0	0	0	0.0955485188968335	0	0	0	0	0	0	0	0	0	0	0	0	0	0	0	0	0	0	0
PNG_16_REAR_004	PNG16_REAR_04	Reedbuck	Redunca arundinum	1	F	2016	6	2016-06-22	174	09:48	-18.906494	34.385857	4	NA	123186	0	0	0	0	0.0727711950970378	0	0	0	0	0	0	0	0	0	0.0156537282941777	0	0	0	0	0	0	0	0	0	0	0	0	0	0	0	0	0	0	0
PNG_16_REAR_005	PNG16_REAR_05	Reedbuck	Redunca arundinum	1	M	2016	7	2016-07-11	193	11:00	-18.882057	34.370474	4	NA	15719.3333333333	0	0	0	0	0	0	0	0	0	0.0834422880490296	0	0	0	0	0.0195965270684372	0	0	0	0	0	0	0	0	0	0	0	0	0	0	0	0	0	0	0
PNG_16_REAR_006	PNG16_REAR_06	Reedbuck	Redunca arundinum	1	M	2016	7	2016-07-22	204	11:00	-18.867781	34.3668	4	NA	21724.6666666667	0	0	0	0	0	0	0	0	0	0	0	0	0	0	0.0488907048008172	0	0	0	0	0	0	0	0	0	0	0	0	0	0	0	0	0	0	0
PNG_16_REAR_007	PNG16_REAR_07	Reedbuck	Redunca arundinum	1	F	2016	7	2016-07-25	207	11:00	-18.903537	34.40464	4	NA	65607.6666666667	0.18064759959142	0	0	0	0.0934044943820225	0	0.13473544433095	0	0.0340725229826353	0	0	0	0	0	0.059879468845761	0	0	0	0	0	0	0	0	0	0	0	0	0	0	0	0	0	0.0591777323799796	0
PNG_16_REAR_008	PNG16_REAR_08	Reedbuck	Redunca arundinum	1	M	2016	7	2016-07-27	209	15:45	-18.928804	34.425994	4	NA	4198.00000000001	0	0	0	0	0	0	0.400814096016343	0	0.0242502553626149	0	0	0	0	0	0.156189989785495	0	0	0	0	0	0.276242083758938	0	0	0	0	0	0	0	0	0	0	0	0	0
PNG_16_REAR_010	PNG16_REAR_10	Reedbuck	Redunca arundinum	1	F	2016	8	2016-08-05	218	17:10	-18.871352	34.40545	4	NA	19890	0	0	0	0	0.213050051072523	0	0	0	0	0	0	0	0	0	0.013026557711951	0	0	0	0	0	0	0	0	0	0	0	0	0	0	0	0	0	0	0
PNG_16_REAR_011	PNG16_REAR_11	Reedbuck	Redunca arundinum	3	U	2016	8	2016-08-13	226	08:41	-18.951416	34.338643	3	NA	20152	0	0.0265536261491318	0	0	0.236884576098059	0	0.0509540347293156	0	0.0290929519918284	0.0636475995914198	0	0	0	0	0.120790602655771	0	0	0	0	0	0	0	0.0541481103166497	0	0	0	0	0	0	0	0	0	0.0352114402451481	0
PNG_16_SYCA_001	PNG16_SYCA_01	Buffalo	Syncerus caffer	3	U	2016	7	2016-07-07	189	11:19	-18.966723	34.285028	3	NA	207009.666666666	0	0	0	0	0	0.0195720122574055	0	0	0.0463289070480082	0	0	0	0	0	0.0198130745658836	0	0	0	0	0	0	0	0	0	0	0	0	0	0.102930541368744	0	0	0	0	0
PNG_16_SYCA_002	PNG16_SYCA_02	Buffalo	Syncerus caffer	3	U	2016	7	2016-07-07	189	11:27	-18.966726	34.285003	3	NA	211287.333333333	0	0	0	0	0	0.0120418794688458	0.0219642492339122	0	0.0562778345250255	0	0	0	0	0	0.0210480081716037	0	0	0	0	0	0	0	0.0257916241062308	0	0	0	0	0	0.0888478038815117	0	0	0	0	0
PNG_16_SYCA_003	PNG16_SYCA_03	Buffalo	Syncerus caffer	3	U	2016	7	2016-07-07	189	11:35	-18.96686	34.284944	3	NA	130454.666666667	0	0	0	0	0	0.0196046986721144	0.014217568947906	0	0.0493922369765066	0	0	0	0	0	0.0301133810010214	0	0	0	0	0	0	0	0.0211307456588355	0	0	0	0	0	0.0923197139938713	0	0	0	0	0
PNG_16_SYCA_004	PNG16_SYCA_04	Buffalo	Syncerus caffer	2	U	2016	7	2016-07-07	189	11:42	-18.966917	34.284766	3	NA	197136.666666667	0	0	0	0	0	0.0212778345250255	0.0115577119509704	0	0.045976506639428	0	0	0	0	0	0.0194902962206333	0	0	0	0	0	0	0	0	0	0	0	0	0	0.0714392236976507	0	0	0	0	0
PNG_16_SYCA_005	PNG16_SYCA_05	Buffalo	Syncerus caffer	2	U	2016	7	2016-07-07	189	11:58	-18.966674	34.284937	3	NA	141265.333333334	0	0	0	0	0	0.0145219611848825	0.0202972420837589	0	0.048388151174668	0	0	0	0	0	0.0270296220633299	0	0	0	0	0	0	0	0.0161961184882533	0	0	0	0	0	0.101415730337079	0	0	0	0	0
PNG_16_SYCA_006	PNG16_SYCA_06	Buffalo	Syncerus caffer	2	U	2016	7	2016-07-07	189	12:07	-18.966644	34.284925	3	NA	150988	0	0	0	0	0	0.0190429009193054	0.0148140960163432	0	0.059391215526047	0	0	0	0	0	0.0312155260469867	0	0	0	0	0	0	0	0	0	0	0	0	0	0.100623084780388	0	0	0	0	0
PNG_16_SYCA_007	PNG16_SYCA_07	Buffalo	Syncerus caffer	2	U	2016	7	2016-07-07	189	12:15	-18.966642	34.285012	3	NA	172728.666666667	0	0	0	0	0	0.0346894790602656	0.028514811031665	0	0.0908651685393258	0.0125454545454545	0	0	0	0	0.0204371807967314	0	0	0	0	0	0	0	0	0	0	0	0	0	0.083367722165475	0	0	0	0	0
PNG_16_SYCA_008	PNG16_SYCA_08	Buffalo	Syncerus caffer	3	U	2016	7	2016-07-07	189	12:21	-18.966606	34.285005	3	NA	43843.6666666666	0	0	0	0	0	0.0162349336057201	0.0279121552604699	0	0.0546261491317671	0	0	0	0	0	0.0322083758937692	0	0	0	0	0	0	0	0	0	0	0	0	0	0.124536261491318	0	0	0	0	0
PNG_16_SYCA_009	PNG16_SYCA_09	Buffalo	Syncerus caffer	2	U	2016	7	2016-07-07	189	12:29	-18.966517	34.284925	3	NA	33088.3333333333	0	0	0	0	0	0.0204300306435138	0.0243820224719101	0	0.0646516853932584	0	0	0	0	0	0.0167313585291113	0	0	0	0	0	0	0	0.0204770173646578	0	0	0	0	0	0.0822798774259449	0	0	0	0	0
PNG_16_SYCA_010	PNG16_SYCA_10	Buffalo	Syncerus caffer	2	U	2016	7	2016-07-07	189	12:39	-18.96659	34.284916	3	NA	8381.33333333333	0	0	0	0	0	0.0393360572012257	0.0457456588355465	0	0.0690990806945863	0	0	0	0	0	0.0410429009193054	0	0	0	0	0	0	0	0	0	0	0	0	0	0.0904749744637385	0	0	0	0	0
PNG_16_SYCA_011	PNG16_SYCA_11	Buffalo	Syncerus caffer	3	U	2016	8	2016-08-01	214	16:00	-18.975872	34.264578	3	NA	160306	0	0	0	0	0	0	0.0395781409601634	0	0.068220633299285	0	0	0	0	0	0.038150153217569	0	0	0	0	0	0	0	0.0383186925434117	0	0	0	0	0	0.142931562819203	0	0	0	0	0
PNG_16_SYCA_012	PNG16_SYCA_12	Buffalo	Syncerus caffer	3	U	2016	8	2016-08-01	214	16:00	-18.975714	34.264486	3	NA	125499	0	0	0	0	0	0.0568927477017365	0.0343993871297242	0	0.0669744637385087	0	0	0	0	0	0.018682328907048	0	0	0	0	0	0	0	0.0160398365679265	0	0	0	0	0	0.0981930541368744	0	0	0	0	0
PNG_16_SYCA_013	PNG16_SYCA_13	Buffalo	Syncerus caffer	3	U	2016	8	2016-08-01	214	16:00	-18.975701	34.264377	3	NA	88577.6666666668	0	0	0	0	0	0.031076608784474	0.035805924412666	0	0.0527007150153218	0	0	0	0	0	0.0168457609805924	0.0115536261491318	0	0	0	0	0	0	0.293987742594484	0	0	0	0	0	0.0672083758937691	0	0	0	0	0
PNG_16_SYCA_014	PNG16_SYCA_14	Buffalo	Syncerus caffer	3	U	2016	8	2016-08-01	214	16:00	-18.975037	34.264656	3	NA	8288.66666666666	0	0	0	0	0	0.029388151174668	0.0852482124616956	0	0.0866189989785495	0	0	0	0	0	0.0224320735444331	0	0	0	0	0	0	0	0.388631256384065	0	0	0	0	0	0.0487875383043922	0	0	0	0	0
PNG_16_SYCA_015	PNG16_SYCA_15	Buffalo	Syncerus caffer	3	U	2016	8	2016-08-01	214	16:00	-18.975064	34.264871	3	NA	104112.5	0	0	0	0	0	0.0159090909090909	0.0400888661899898	0	0.121371807967314	0	0	0	0	0	0.0385137895812053	0	0	0	0	0	0	0	0	0	0	0	0	0	0.0947477017364658	0	0	0	0	0
PNG_16_SYCA_016	PNG16_SYCA_16	Buffalo	Syncerus caffer	3	U	2016	8	2016-08-01	214	16:00	-18.974934	34.264904	3	NA	179598.666666667	0	0	0	0	0	0	0.0172533197139939	0	0.124733401430031	0	0	0	0	0	0.0189724208375894	0	0	0	0	0	0	0	0	0	0	0	0	0	0.111960163432074	0	0	0	0	0
PNG_16_SYCA_017	PNG16_SYCA_17	Buffalo	Syncerus caffer	3	U	2016	8	2016-08-01	214	16:00	-18.974937	34.26499	3	NA	21959.6666666667	0	0	0	0	0	0.0445219611848825	0.0967854954034729	0	0.193671092951992	0	0	0	0	0	0.0461797752808989	0	0	0	0	0	0	0	0.0678621041879469	0	0	0	0	0	0.0653074565883555	0	0	0	0	0
PNG_16_SYCA_018	PNG16_SYCA_18	Buffalo	Syncerus caffer	3	U	2016	8	2016-08-01	214	16:00	-18.974875	34.264808	3	NA	133158	0	0	0	0	0.0128038815117467	0	0	0	0.0865250255362615	0	0	0	0	0	0.021070480081716	0	0	0	0	0	0	0	0	0	0	0	0	0	0.0688508682328907	0	0	0	0	0
PNG_16_SYCA_019	PNG16_SYCA_19	Buffalo	Syncerus caffer	3	U	2016	8	2016-08-01	214	16:00	-18.974821	34.264767	3	NA	122873	0	0	0	0	0	0.0408784473953013	0.0375699693564862	0	0.12338100102145	0	0	0	0	0	0.0255403472931563	0	0	0	0	0	0	0	0.0553094994892748	0	0	0	0	0	0.108114402451481	0	0	0	0	0
PNG_16_SYCA_020	PNG16_SYCA_20	Buffalo	Syncerus caffer	3	U	2016	8	2016-08-01	214	16:00	-18.974809	34.264848	3	NA	130958.666666667	0	0	0	0	0	0.0204024514811032	0.0366966292134831	0	0.127945863125638	0.0146486210418795	0	0	0	0	0.0433595505617977	0	0	0	0	0	0	0	0.0178907048008172	0	0	0	0	0	0.196964249233912	0	0	0	0	0
PNG_16_SYCA_022	PNG16_SYCA_22	Buffalo	Syncerus caffer	1	F	2016	8	2016-08-10	223	NA	-19.013959	34.541284	5	NA	65279	0	0	0	0	0.218439223697651	0	0	0	0.02070582226762	0	0	0	0	0	0.415248212461696	0	0	0	0	0	0	0	0	0	0	0	0	0	0.0108488253319714	0	0	0	0	0
PNG_16_SYCA_023	PNG16_SYCA_23	Buffalo	Syncerus caffer	1	F	2016	8	2016-08-10	223	NA	-19.008422	34.542183	5	NA	44631.5	0	0	0	0	0.301893769152196	0	0	0	0.022391215526047	0	0	0	0	0	0.239832482124617	0	0	0	0	0	0	0	0	0	0	0	0	0	0.0128467824310521	0	0	0	0	0
PNG_16_SYCA_024	PNG16_SYCA_24	Buffalo	Syncerus caffer	1	F	2016	8	2016-08-10	223	NA	-19.007439	34.543096	5	NA	69915.5	0	0	0	0	0.312280898876404	0	0	0	0.0256659856996936	0	0	0	0	0	0.205138917262513	0	0	0	0	0	0	0	0	0	0	0	0	0	0	0	0	0	0	0
PNG_16_SYCA_025	PNG16_SYCA_25	Buffalo	Syncerus caffer	1	F	2016	8	2016-08-10	223	NA	-19.003461	34.554201	5	NA	24651.5	0	0	0	0	0.150315628192033	0	0	0	0.0663993871297242	0	0	0	0	0	0.355297242083759	0	0	0	0	0	0	0	0	0	0	0	0	0	0.0214004085801839	0	0	0	0	0
PNG_16_TRAN_001	PNG16_TRAN_01	Nyala	Tragelaphus angasii	3	U	2016	6	2016-06-11	163	10:00	-18.943594	34.374436	3	NA	77465.5	0	0	0.0852604698672114	0	0	0	0	0	0	0	0	0	0	0	0	0	0	0	0	0	0.262898876404494	0	0	0.0135403472931563	0	0.251905005107252	0	0.029194075587334	0	0	0	0	0	0
PNG_16_TRAN_002	PNG16_TRAN_02	Nyala	Tragelaphus angasii	3	U	2016	6	2016-06-11	163	10:00	-18.943588	34.374318	3	NA	91645	0	0	0.111640449438202	0	0	0	0	0	0	0	0	0	0	0	0	0	0	0	0	0	0.695367722165475	0	0	0	0	0	0	0.0122042900919305	0	0	0	0	0	0
PNG_16_TRAN_007	PNG16_TRAN_07	Nyala	Tragelaphus angasii	3	U	2016	6	2016-06-21	173	11:42	-18.9329	34.402953	3	NA	79766.6666666666	0	0	0.541157303370786	0	0	0	0	0	0	0	0	0	0	0	0	0	0	0	0	0	0	0	0	0.043241062308478	0	0.112582226762002	0	0	0	0	0	0	0	0
PNG_16_TRAN_008	PNG16_TRAN_08	Nyala	Tragelaphus angasii	3	U	2016	7	2016-07-08	190	11:50	-18.938454	34.39379	3	NA	21439	0	0	0	0	0	0	0	0	0	0	0	0	0	0	0	0	0	0	0	0	0	0	0.0542829417773238	0.482023493360572	0	0.114388151174668	0	0	0	0	0	0	0.0136455566905005	0.223749744637385
PNG_16_TRAN_009	PNG16_TRAN_09	Nyala	Tragelaphus angasii	3	F	2016	7	2016-07-26	208	15:00	-18.964421	34.353495	3	NA	4186	0	0	0	0	0	0	0	0	0	0	0	0	0	0	0	0	0	0	0	0	0	0	0	0	0.0560051072522983	0	0	0	0	0	0	0	0.168996935648621	0.635390194075587
PNG_16_TRAN_010	PNG16_TRAN_10	Nyala	Tragelaphus angasii	3	F	2016	8	2016-08-05	218	09:30	-18.941311	34.359665	3	NA	32385.5	0	0	0.0458181818181818	0	0	0	0	0	0	0	0	0	0	0	0	0.278414708886619	0	0	0	0	0.104161389172625	0	0	0.0711154239019408	0	0	0	0	0	0	0	0	0.0453575076608785	0.278799795709908
PNG_16_TRAN_011	PNG16_TRAN_11	Nyala	Tragelaphus angasii	3	U	2016	8	2016-08-10	223	17:30	-18.982023	34.309178	3	NA	121889	0	0	0.0474688457609806	0	0	0	0	0	0.0254371807967314	0	0	0	0	0	0.020758937691522	0	0	0	0	0	0.311649642492339	0	0	0	0.137862104187947	0	0	0	0	0	0	0	0	0
PNG_16_TRAN_013	PNG16_TRAN_13	Nyala	Tragelaphus angasii	3	F	2016	8	2016-08-18	231	09:40	-18.93528	34.40228	3	NA	105245.333333333	0	0	0.0434014300306435	0	0	0	0	0	0	0	0	0	0.0377844739530133	0	0	0.0167967313585291	0	0	0	0	0.0775577119509704	0	0	0.234049029622063	0	0.0309805924412666	0	0	0	0	0	0	0.148995914198161	0.126083758937692
PNG_16_TRAN_014	PNG16_TRAN_14	Nyala	Tragelaphus angasii	3	M	2016	8	2016-08-19	232	08:00	-18.96259	34.34388	3	NA	90697	0	0	0.0365658835546476	0	0	0	0	0	0	0	0	0	0	0	0	0	0	0	0	0	0.0660173646578141	0	0	0.0698355464759959	0	0	0	0	0	0	0	0	0.328140960163432	0.0710858018386108
PNG_16_TRAN_015	PNG16_TRSC_02	Nyala	Tragelaphus angasii	3	U	2016	6	2016-06-21	173	07:54	-18.941733	34.385143	3	NA	47407.3333333334	0	0	0.0949979570990807	0	0	0	0	0	0	0	0	0	0	0	0	0.0189867211440245	0	0	0	0	0.0779948927477017	0	0	0.476390194075587	0.0137854954034729	0	0	0	0	0	0	0	0	0
PNG_16_TRSC_001	PNG16_TRSC_01	Bushbuck	Tragelaphus sylvaticus	3	F	2016	6	2016-06-16	168	10:38	-18.923152	34.376845	3	NA	109421.666666667	0.0868958120531154	0	0	0	0	0	0	0	0	0	0	0	0	0.209688457609806	0	0	0	0	0	0	0.0391603677221655	0	0	0.0392022471910112	0.0433779366700715	0	0	0	0	0	0	0	0	0
PNG_16_TRSC_003	PNG16_TRSC_03	Bushbuck	Tragelaphus sylvaticus	1	F	2016	8	2016-08-03	216	NA	-18.920903	34.415818	5	TRSC-16-f-33266-1	142865.5	0	0	0.0411430030643514	0	0	0	0	0	0	0	0	0	0	0	0	0	0	0	0	0	0	0	0	0	0	0.0478130745658835	0	0	0	0	0	0	0.0217926455566905	0.857377936670071
PNG_16_TRSC_004	PNG16_TRSC_04	Bushbuck	Tragelaphus sylvaticus	1	F	2016	8	2016-08-03	216	NA	-18.906697	34.432644	5	TRSC-16-f-33269-1	9711.5	0.471808988764045	0.137195097037794	0.0262431052093973	0	0	0	0	0	0.0178375893769152	0	0	0	0	0	0	0	0	0	0	0	0.136641470888662	0	0	0	0.0545495403472932	0	0	0	0	0	0	0	0.0531767109295199	0
PNG_16_TRSC_007	PNG16_TRSC_07	Bushbuck	Tragelaphus sylvaticus	1	F	2016	8	2016-08-04	217	NA	-18.955102	34.407597	5	TRSC-16-f-33274-1	83473.5	0.262369765066394	0	0	0	0	0	0	0	0	0	0	0	0	0	0	0	0	0	0	0	0	0	0	0	0.118105209397344	0	0	0	0	0	0	0	0.0193156281920327	0.552729315628192
PNG_16_TRSC_008	PNG16_TRSC_08	Bushbuck	Tragelaphus sylvaticus	1	F	2016	8	2016-08-05	218	NA	-18.914368	34.433801	5	TRSC-16-f-33268-1	79470.5	0	0	0.0177078651685393	0	0	0	0	0	0	0	0	0	0	0	0	0	0	0	0	0	0.369854954034729	0	0	0	0.0185035750766088	0	0	0	0	0	0	0	0.511202247191011	0
PNG_16_TRSC_010	PNG16_TRSC_10	Bushbuck	Tragelaphus sylvaticus	1	M	2016	8	2016-08-05	218	NA	-18.881049	34.410803	5	TRSC-16-m-33258-1	27357	0	0	0	0	0	0	0	0	0	0	0	0	0	0	0	0	0	0	0	0	0	0	0	0	0	0	0	0	0	0	0	0	0	0
PNG_16_TRSC_011	PNG16_TRSC_11	Bushbuck	Tragelaphus sylvaticus	1	M	2016	8	2016-08-06	219	NA	-18.94755506	34.3741556	5	TRSC-16-m-33253-1	46659	0	0	0	0	0	0	0	0	0	0	0	0	0	0	0	0	0	0	0	0	0.0141981613891726	0	0	0.0180623084780388	0.248409601634321	0	0	0.0393472931562819	0	0	0	0	0.410327885597548	0.0179724208375894
PNG_16_TRSC_013	PNG16_TRSC_13	Bushbuck	Tragelaphus sylvaticus	3	F	2016	8	2016-08-12	225	10:00	-18.920002	34.417425	3	NA	37048.6666666667	0	0	0.025388151174668	0	0	0	0.0110081716036772	0	0.033535240040858	0	0	0	0.0933769152196118	0	0.0155464759959142	0	0	0	0	0	0	0	0	0.0121052093973442	0.0217354443309499	0.038050051072523	0	0	0.0423626149131767	0	0	0	0.0233370786516854	0.513336057201226
PNG_16_TRSC_014	PNG16_TRSC_14	Bushbuck	Tragelaphus sylvaticus	1	F	2016	8	2016-08-13	226	NA	-18.91371264	34.43439391	5	TRSC-16-f-33265-0	13773	0.127242083758938	0	0.0225975485188968	0	0	0	0	0	0	0	0	0	0	0	0	0	0	0	0	0	0.284416751787538	0	0	0	0.055170582226762	0.0223973442288049	0	0	0	0	0	0	0.123590398365679	0
PNG_16_TRSC_016	PNG16_TRSC_16	Bushbuck	Tragelaphus sylvaticus	1	F	2016	8	2016-08-15	228	09:30	-18.921019	34.416548	4	NA	7003	0	0	0.0596424923391216	0	0.0312992849846782	0	0	0	0	0	0	0	0.0271287027579162	0	0	0	0	0	0	0	0	0	0	0	0.0184790602655771	0.0671838610827375	0	0	0	0	0	0	0.0713166496424923	0.444318692543412
PNG_16_TRSC_017	PNG16_TRSC_17	Bushbuck	Tragelaphus sylvaticus	1	M	2016	8	2016-08-15	228	NA	-18.91853821	34.42963099	5	TRSC-16-m-33256-1	10409.3333333333	0.0852768130745659	0	0.104109295199183	0	0	0	0	0	0	0	0	0	0	0	0	0	0	0	0	0	0.0473156281920327	0	0	0	0.0318171603677222	0	0	0	0	0	0	0	0.209549540347293	0.309327885597549
PNG_16_TRSC_018	PNG16_TRSC_18	Bushbuck	Tragelaphus sylvaticus	1	F	2016	8	2016-08-15	228	NA	-18.95325946	34.37376547	5	TRSC-16-f-33271-0	38228.3333333333	0	0	0.0182104187946885	0	0	0	0	0	0	0	0	0	0	0	0	0.0353901940755873	0	0	0	0	0	0	0	0.0917078651685393	0.181708886618999	0	0	0.0547037793667007	0	0	0	0	0.174373850868233	0.111209397344229
PNG_16_TRSC_019	PNG16_TRSC_19	Bushbuck	Tragelaphus sylvaticus	2	F	2016	8	2016-08-25	238	14:30	-18.91328	34.435037	3	NA	15306.3333333334	0.679980592441267	0	0	0	0	0	0	0	0	0	0	0	0	0	0	0	0	0	0	0	0.0975168539325842	0	0	0	0	0	0	0	0	0	0	0	0.0247048008171604	0.0357354443309499
PNG_16_TRSC_020	PNG16_TRSC_20	Bushbuck	Tragelaphus sylvaticus	2	M	2016	8	2016-08-27	240	10:40	-18.916482	34.43332	3	NA	12717.3333333333	0.0834126659856997	0	0.018341164453524	0	0	0	0	0	0	0	0	0	0	0	0	0	0	0	0	0	0.134189989785495	0	0	0	0.0119805924412666	0	0	0	0	0	0	0	0.249260469867211	0.357155260469867
PNG_16_TRSC_021	PNG16_TRSC_21	Bushbuck	Tragelaphus sylvaticus	3	F	2016	8	2016-08-30	243	09:20	-18.920774	34.416678	3	NA	29710	0.0284790602655771	0	0.301615934627171	0	0	0	0	0	0	0	0	0	0	0	0	0	0	0	0	0	0	0	0	0.0134688457609806	0.0316710929519918	0.0505955056179775	0	0	0	0	0	0	0.242915219611849	0.233628192032686
PNG_16_TRSC_022	PNG16_TRSC_22	Bushbuck	Tragelaphus sylvaticus	3	F	2016	9	2016-09-02	246	16:03	-18.920203	34.417068	3	NA	6145.33333333333	0	0	0.122354443309499	0	0	0	0	0	0	0	0	0	0.226713993871297	0	0	0	0	0	0	0	0	0	0	0.109301327885598	0	0.0420582226762002	0	0	0	0	0	0	0.0524831460674157	0.36035137895812
PNG_16_TRSC_023	PNG16_TRSC_23	Bushbuck	Tragelaphus sylvaticus	3	F	2016	9	2016-09-03	247	10:45	-18.920872	34.416686	3	NA	155758.333333333	0	0	0.0906241062308478	0	0	0	0	0	0	0	0	0	0.212460674157303	0	0	0	0	0	0	0	0.0272379979570991	0	0	0.0553942798774259	0.0191726251276813	0.0187272727272727	0	0	0	0	0	0	0.0779836567926455	0.39729315628192
PNG_16_TRSC_024	PNG16_TRSC_24	Bushbuck	Tragelaphus sylvaticus	3	F	2016	9	2016-09-05	249	08:30	-18.914213	34.435071	3	NA	221421.666666667	0.531015321756895	0	0	0	0	0	0	0	0	0	0	0	0	0	0	0	0	0	0	0	0.0662114402451481	0	0	0	0.0221378958120531	0	0	0	0	0	0	0	0.160134831460674	0.0849908069458631
PNG_16_TRSC_025	PNG16_TRSC_25	Bushbuck	Tragelaphus sylvaticus	3	M	2016	9	2016-09-07	251	10:20	-18.946133	34.376392	3	NA	35775.3333333333	0	0	0	0	0	0	0	0	0	0	0	0	0.0678304392236976	0	0	0	0	0	0	0	0	0	0	0.0687160367722165	0	0	0	0	0	0	0	0	0.324699693564862	0.0143758937691522
PNG_16_TRSC_026	PNG16_TRSC_26	Bushbuck	Tragelaphus sylvaticus	2	F	2016	9	2016-09-09	253	08:20	-18.914079	34.436153	3	NA	232766.333333333	0.0659948927477017	0	0.0261716036772217	0	0	0	0	0	0	0	0	0	0	0	0	0	0	0	0	0	0.0226475995914198	0	0	0	0	0	0	0	0	0	0	0	0.299032686414709	0.500711950970378
PNG_16_TRSC_027	PNG16_TRSC_27	Bushbuck	Tragelaphus sylvaticus	3	M	2016	9	2016-09-10	254	11:00	-18.91679	34.43295	3	NA	41009.6666666667	0.250454545454545	0	0	0	0	0	0	0	0	0	0	0	0	0	0	0	0	0	0	0	0	0	0	0	0	0	0	0	0	0	0	0	0.389103166496425	0.346819203268641
PNG_16_TRST_001	PNG16_TRST_01	Kudu	Tragelaphus strepsiceros	1	F	2016	6	2016-06-08	160	07:46	-18.966679	34.359898	4	NA	58439	0	0	0.235788559754852	0	0	0	0	0	0	0	0	0	0	0	0	0	0	0	0	0	0	0	0	0.51006026557712	0	0	0	0	0	0	0	0	0	0
PNG_16_TRST_002	PNG16_TRST_02	Kudu	Tragelaphus strepsiceros	3	F	2016	6	2016-06-08	160	07:46	-18.966678	34.359897	3	NA	91873.6666666667	0	0	0.0337477017364658	0	0	0	0	0	0	0	0	0	0	0	0	0.0168917262512768	0	0	0	0	0	0	0	0.40417568947906	0	0	0	0.0144249233912155	0	0	0	0	0	0
PNG_16_TRST_003	PNG16_TRST_03	Kudu	Tragelaphus strepsiceros	3	M	2016	6	2016-06-14	166	09:15	-18.926065	34.362597	3	NA	65082.3333333333	0	0	0	0	0	0	0	0	0	0	0	0	0	0	0	0	0	0	0	0	0	0	0	0.973359550561798	0	0	0	0	0	0	0	0	0	0
PNG_16_TRST_004	PNG16_TRST_04	Kudu	Tragelaphus strepsiceros	1	M	2016	6	2016-06-19	171	11:40	-18.972649	34.315443	4	NA	54847.6666666667	0	0	0.0302870275791624	0	0	0	0	0	0	0	0	0	0	0.161574055158325	0	0.152343207354443	0	0	0	0	0	0	0.0466159346271706	0.260796731358529	0.0193054136874362	0	0	0	0	0	0	0	0.0119152196118488	0
PNG_16_TRST_005	PNG16_TRST_05	Kudu	Tragelaphus strepsiceros	3	U	2016	6	2016-06-19	171	11:40	-18.97255	34.31559	3	NA	110178.666666667	0	0	0.0685965270684372	0	0	0	0	0	0	0	0	0	0	0	0	0.024538304392237	0	0	0	0	0.200638406537283	0	0	0	0.0527783452502554	0	0	0	0	0	0	0	0	0
PNG_16_TRST_006	PNG16_TRST_06	Kudu	Tragelaphus strepsiceros	3	U	2016	6	2016-06-26	178	12:00	-18.964274	34.358285	3	NA	64380.6666666667	0	0	0.200181818181818	0	0	0	0	0	0	0	0	0	0	0	0	0.0258743615934627	0	0	0	0	0.0266363636363636	0	0	0.695815117466803	0	0	0	0	0	0	0	0	0	0
PNG_16_TRST_007	PNG16_TRST_07	Kudu	Tragelaphus strepsiceros	1	F	2016	7	2016-07-12	194	08:01	-18.95664	34.43217	4	NA	59960.6666666667	0	0	0.0148192032686415	0	0	0	0	0	0	0	0	0	0.0115566905005107	0	0	0.0203391215526047	0	0	0	0	0	0	0	0.885525025536261	0	0	0	0	0	0	0	0	0	0
PNG_16_TRST_008	PNG16_TRST_08	Kudu	Tragelaphus strepsiceros	1	M	2016	7	2016-07-22	204	10:00	-18.869	34.326685	4	NA	4904.66666666667	0	0	0.143270684371808	0	0	0.0306966292134832	0	0	0	0	0	0	0	0	0	0	0	0	0	0	0	0	0	0.813435137895812	0	0	0	0	0	0	0	0	0	0
PNG_16_TRST_009	PNG16_TRST_09	Kudu	Tragelaphus strepsiceros	3	U	2016	7	2016-07-27	209	16:41	-18.937998	34.394178	3	NA	27205.3333333333	0	0	0	0	0	0	0	0	0	0	0	0	0	0	0	0	0	0	0	0	0	0	0	1	0	0	0	0	0	0	0	0	0	0
PNG_16_TRST_010	PNG16_TRST_10	Kudu	Tragelaphus strepsiceros	3	M	2016	7	2016-07-27	209	16:41	-18.938033	34.394141	3	NA	1944	0	0	0	0	0	0	0	0	0	0	0	0	0	0	0	0	0	0	0	0	0	0	0	1	0	0	0	0	0	0	0	0	0	0
PNG_16_TRST_011	PNG16_TRST_11	Kudu	Tragelaphus strepsiceros	1	M	2016	8	2016-08-06	219	09:30	-18.942589	34.382964	4	NA	45870	0	0	0.179115423901941	0	0	0	0	0	0	0	0	0	0	0	0	0.0297722165474974	0	0	0	0	0	0	0	0.389464759959142	0	0.0967926455566905	0	0	0	0	0	0	0	0
PNG_16_TRST_012	PNG16_TRST_12	Kudu	Tragelaphus strepsiceros	1	F	2016	8	2016-08-11	224	08:00	NA	NA	4	NA	132661	0	0	0.427262512768131	0	0	0	0	0	0	0	0	0	0	0.0218243105209397	0	0.0448784473953013	0	0	0	0	0.0344361593462717	0	0	0.339893769152196	0	0.0168345250255363	0	0	0	0	0	0	0	0
PNG_16_TRST_013	PNG16_TRST13	Kudu	Tragelaphus strepsiceros	3	U	2016	8	2016-08-16	229	08:44	-18.93174	34.409566	3	NA	25149.5	0	0	0.689726251276813	0	0	0	0	0	0	0	0	0	0	0	0	0	0	0	0	0	0	0	0	0.175127681307457	0	0.121375893769152	0	0	0	0	0	0	0	0
PNG_16_TRST_014	PNG16_TRST14	Kudu	Tragelaphus strepsiceros	1	M	2016	8	2016-08-16	229	17:56	-18.936627	34.395491	4	NA	129715.333333333	0	0	0.0876731358529111	0	0	0	0.0690183861082737	0	0	0	0	0	0	0	0.0327507660878447	0	0	0	0	0	0.0117180796731359	0	0	0.291576098059244	0	0.294061287027579	0	0	0	0	0	0	0	0
PNG_17_AEME_001	PNG_17_AEME_01	Impala	Aepyceros melampus	1	U	2017	6	2017-06-06	157	16:00	-18.94065	34.38883	4	NA	27124.6666666667	0	0	0	0	0	0	0.0587517875383044	0	0	0	0	0	0	0	0	0	0	0	0	0	0	0	0	0	0	0.438140960163432	0	0.232955056179775	0	0	0	0	0.0199387129724208	0.14991113381001
PNG_17_AEME_002	PNG_17_AEME_02	Impala	Aepyceros melampus	1	F	2017	6	2017-06-10	161	14:50	-18.9531	34.37584	4	NA	27541.5	0	0	0	0	0	0	0	0	0	0	0	0	0	0.12776608784474	0	0	0	0	0	0	0	0	0	0.045949948927477	0.18267620020429	0.0119407558733401	0	0	0	0	0	0	0.0271174668028601	0.0121695607763023
PNG_17_AEME_003	PNG_17_AEME_03	Impala	Aepyceros melampus	1	M	2017	6	2017-06-10	161	15:29	-18.93674	34.39321	4	NA	27553.3333333333	0	0.0121899897854954	0	0	0	0	0.0585331971399387	0	0.0125413687436159	0	0	0	0	0	0	0	0	0	0	0	0	0	0	0	0.0235413687436159	0.0876915219611849	0	0.18111848825332	0	0	0	0	0.175103166496425	0.37444024514811
PNG_17_AEME_004	PNG_17_AEME_04	Impala	Aepyceros melampus	1	M	2017	6	2017-06-10	161	16:06	-18.91216	34.41262	4	NA	54792.3333333334	0	0	0.0256230847803882	0	0	0	0.0844504596527069	0	0.0429642492339122	0	0	0	0	0	0	0	0	0	0	0	0.0116230847803882	0	0	0	0.0301716036772217	0.210848825331971	0	0	0	0	0	0	0.0496506639427988	0.453220633299285
PNG_17_AEME_005	PNG_17_AEME_05	Impala	Aepyceros melampus	1	F	2017	6	2017-06-11	162	13:25	-18.9349	34.40076	4	NA	38303.3333333333	0	0	0.012023493360572	0	0	0	0.090732379979571	0	0.0223197139938713	0	0	0	0	0	0	0	0	0	0	0	0	0	0	0	0	0.166680286006129	0	0.200749744637385	0	0	0	0	0.0193197139938713	0.166090909090909
PNG_17_AEME_006	PNG_17_AEME_06	Impala	Aepyceros melampus	1	F	2017	6	2017-06-11	162	15:47	-18.94248	34.39466	4	NA	21299.6666666667	0	0	0.0471521961184883	0	0	0	0.0613278855975485	0	0.0873074565883555	0	0	0	0	0.0199642492339122	0.0188437180796731	0	0	0	0	0	0	0	0	0	0.0311767109295199	0.401259448416752	0	0	0	0	0	0	0.0251144024514811	0.0206302349336057
PNG_17_AEME_007	PNG_17_AEME_07	Impala	Aepyceros melampus	1	F	2017	6	2017-06-11	162	16:00	-18.93736	34.37645	4	NA	30406.3333333333	0	0	0.0151307456588355	0	0	0	0.0513227783452503	0	0.0196057201225741	0	0	0	0.0614841675178754	0.0269336057201226	0	0	0	0	0	0	0	0	0	0.0124453524004086	0.0539427987742594	0.549806945863126	0	0.0152379979570991	0	0	0	0	0.0152533197139939	0.0370388151174668
PNG_17_AEME_008	PNG_17_AEME_08	Impala	Aepyceros melampus	1	F	2017	6	2017-06-11	162	16:10	-18.92304	34.37725	4	NA	55895.3333333333	0.0149111338100102	0	0.144613891726251	0	0	0	0.0808426966292135	0	0.0501807967313585	0	0	0	0	0	0.0216384065372829	0	0	0	0	0	0.145304392236976	0	0	0	0.0451297242083759	0.144759959141982	0	0.0163585291113381	0	0	0	0	0.0179090909090909	0
PNG_17_AEME_009	PNG_17_AEME_09	Impala	Aepyceros melampus	1	M	2017	6	2017-06-12	163	13:30	-18.93878	34.39209	4	NA	35253	0	0	0	0	0	0	0.104525025536261	0	0.0119928498467824	0	0	0	0	0	0	0	0	0	0	0	0	0	0	0	0.041849846782431	0.050758937691522	0	0.288188968335036	0	0	0	0	0.0402431052093973	0.36214811031665
PNG_17_AEME_010	PNG_17_AEME_10	Impala	Aepyceros melampus	1	F	2017	6	2017-06-12	163	17:00	-18.92724	34.37693	4	NA	60168	0.0924657814096016	0	0.0187436159346272	0	0	0	0.0174862104187947	0	0.0129489274770174	0	0	0	0	0	0	0	0	0	0	0	0	0	0	0	0	0.14302860061287	0	0.0287834525025536	0	0	0	0	0.0205699693564862	0
PNG_17_AEME_011	PNG_17_AEME_11	Impala	Aepyceros melampus	1	M	2017	6	2017-06-13	164	09:15	-18.91724	34.46061	4	NA	40088	0.0760898876404494	0	0	0	0	0	0	0	0	0	0.0394361593462717	0	0	0	0	0	0	0	0	0	0	0	0	0	0	0	0	0	0	0	0	0	0	0
PNG_17_AEME_012	PNG_17_AEME_12	Impala	Aepyceros melampus	1	F	2017	6	2017-06-13	164	09:15	-18.91715	34.46051	4	NA	38321.3333333333	0.239268641470889	0	0	0	0	0	0.0142124616956078	0	0.0359632277834525	0	0.0183738508682329	0	0	0	0	0	0	0	0	0	0	0	0	0	0	0	0	0	0	0	0	0	0	0
PNG_17_AEME_013	PNG_17_AEME_13	Impala	Aepyceros melampus	1	F	2017	6	2017-06-13	164	11:30	-18.88966	34.39287	4	NA	51679.3333333334	0.368211440245148	0	0.0408580183861083	0	0	0	0.0134627170582227	0	0	0	0	0	0	0	0	0	0	0	0	0	0	0	0	0	0.0266067415730337	0	0	0	0	0	0	0.0118130745658836	0	0
PNG_17_AEME_014	PNG_17_AEME_14	Impala	Aepyceros melampus	1	F	2017	6	2017-06-13	164	15:35	-18.892	34.42414	4	NA	32357.6666666667	0.312085801838611	0	0	0	0.0204862104187947	0	0	0	0.0250694586312564	0	0.0142298263534219	0	0	0	0	0	0	0	0	0	0	0	0	0	0	0	0	0	0	0	0	0	0	0
PNG_17_AEME_015	PNG_17_AEME_15	Impala	Aepyceros melampus	1	M	2017	6	2017-06-15	166	08:45	-18.89479	34.39833	4	NA	34358	0.16832482124617	0	0.0458100102145046	0	0	0	0	0	0	0	0	0	0	0	0	0	0	0	0	0	0	0	0	0	0.0230520939734423	0	0	0	0	0	0	0.0191910112359551	0	0
PNG_17_AEME_016	PNG_17_AEME_16	Impala	Aepyceros melampus	1	F	2017	6	2017-06-15	166	10:30	-18.89974	34.39254	4	NA	31326.3333333333	0.104346271705822	0	0.0338110316649643	0	0.0166332992849847	0	0.0683554647599592	0	0.0220081716036772	0	0	0	0	0	0.0138355464759959	0	0	0	0	0	0	0	0	0	0.0232951991828396	0.208958120531154	0	0	0	0	0	0	0.0333738508682329	0.0827231869254341
PNG_17_AEME_017	PNG_17_AEME_17	Impala	Aepyceros melampus	1	F	2017	6	2017-06-24	175	08:45	-18.8721	34.3986	4	NA	56835.6666666667	0.0417548518896834	0	0	0	0	0	0	0	0	0	0	0	0	0	0	0	0	0	0	0	0	0	0	0	0	0	0	0	0	0	0	0	0	0
PNG_17_AEME_018	PNG_17_AEME_18	Impala	Aepyceros melampus	1	F	2017	6	2017-06-24	175	10:00	-18.89319	34.42845	4	NA	11045.5	0	0	0	0	0	0	0	0	0	0	0.0351532175689479	0	0	0	0	0	0	0	0	0	0	0	0	0	0	0	0	0	0	0	0	0	0	0
PNG_17_AEME_019	PNG_17_AEME_19	Impala	Aepyceros melampus	1	F	2017	6	2017-06-24	175	10:20	-18.9364	34.4528	4	NA	34123	0.251006128702758	0	0.0613503575076609	0	0	0	0.0344320735444331	0	0.039708886618999	0	0	0	0.125222676200204	0	0.0141399387129724	0	0	0	0	0	0.133448416751788	0	0	0	0.109365679264556	0	0	0	0	0	0	0	0.0554933605720123	0
PNG_17_AEME_020	PNG_17_AEME_20	Impala	Aepyceros melampus	1	M	2017	6	2017-06-24	175	11:26	-18.90433	34.37784	4	NA	36598	0.14770480081716	0	0.0112839632277835	0.0365934627170582	0.033679264555669	0	0	0	0	0	0.0503258426966292	0	0	0	0	0	0	0	0	0	0	0	0	0	0	0	0	0	0	0	0	0	0	0
PNG_17_AEME_021	PNG_17_AEME_21	Impala	Aepyceros melampus	1	M	2017	6	2017-06-29	180	13:57	-18.9123	34.41274	4	NA	8536.33333333334	0.0414187946884576	0	0.0325965270684372	0	0	0	0.110228804902962	0	0.0309785495403473	0	0	0	0	0	0	0	0	0	0	0	0.174100102145046	0	0	0	0.0322543411644535	0.057758937691522	0	0	0	0	0	0	0.223609805924413	0.206201225740552
PNG_17_AEME_022	PNG_17_AEME_22	Impala	Aepyceros melampus	1	F	2017	6	2017-06-29	180	14:20	-18.88064	34.39585	3	NA	14276	0.203848825331971	0	0	0.0130224719101124	0	0	0.018685393258427	0	0	0	0	0	0	0	0	0	0	0	0	0	0	0	0	0	0.0217170582226762	0	0	0	0	0	0	0.0342267620020429	0	0.0220490296220633
PNG_17_AEME_023	PNG_17_AEME_23	Impala	Aepyceros melampus	1	M	2017	6	2017-06-29	180	15:14	-18.87831	34.39624	4	NA	8684	0.133994892747702	0	0	0.0119611848825332	0	0	0	0	0	0.0113401430030644	0.0119775280898876	0	0	0	0	0	0	0	0	0	0	0	0	0	0	0	0	0	0	0	0	0	0	0
PNG_17_AEME_024	PNG_17_AEME_24	Impala	Aepyceros melampus	1	M	2017	6	2017-06-30	181	09:37	-18.89246	34.42569	4	NA	32773	0.0179233912155261	0	0	0.0620786516853933	0	0	0	0	0	0	0.0276547497446374	0	0	0	0	0	0	0	0	0	0	0	0	0	0	0	0	0	0	0	0	0.0667497446373851	0	0
PNG_17_AEME_025	PNG_17_AEME_25	Impala	Aepyceros melampus	1	F	2017	7	2017-07-01	182	09:46	-18.8961	34.43193	4	NA	45093.6666666667	0.0449141981613892	0	0	0	0	0	0	0	0.0135158324821246	0	0.0827129724208376	0	0	0	0	0	0	0	0	0	0	0	0	0	0	0	0	0	0	0	0	0.0120020429009193	0	0
PNG_17_AEME_026	PNG_17_AEME_26	Impala	Aepyceros melampus	1	M	2017	7	2017-07-01	182	10:20	-18.88947	34.3927	4	NA	22203.3333333333	0.117711950970378	0	0	0	0.0188426966292135	0	0	0	0	0.0212451481103167	0	0	0	0	0	0	0	0	0	0	0	0	0	0	0	0.112817160367722	0	0	0	0	0	0	0.0237854954034729	0.0147395301327886
PNG_17_AEME_027	PNG_17_AEME_27	Impala	Aepyceros melampus	1	F	2017	7	2017-07-03	184	14:59	-18.91379	34.38852	4	NA	75998.5	0.0378855975485189	0	0.017538304392237	0	0	0	0	0	0	0	0	0	0	0	0	0	0	0	0	0	0	0	0	0	0.0307334014300306	0.0632359550561798	0	0.295539325842697	0	0	0	0	0	0.322985699693565
PNG_17_AEME_028	PNG_17_AEME_28	Impala	Aepyceros melampus	1	F	2017	7	2017-07-03	184	14:59	-18.91381	34.38834	4	NA	118455.5	0.1004126659857	0	0.0482553626149132	0	0	0	0.0288621041879469	0	0.0343585291113381	0	0	0	0	0	0	0.0172298263534219	0	0	0	0	0	0	0	0	0	0.30903064351379	0	0	0	0	0	0	0.0746894790602656	0.172866189989785
PNG_17_AEME_029	PNG_17_AEME_29	Impala	Aepyceros melampus	1	F	2017	7	2017-07-04	185	08:15	-18.88032	34.41324	3	NA	10626.6666666667	0	0	0	0.020076608784474	0	0	0	0	0	0.0298283963227783	0	0	0	0	0	0	0	0	0	0	0	0	0	0	0	0	0	0	0	0	0	0	0	0
PNG_17_AEME_030	PNG_17_AEME_30	Impala	Aepyceros melampus	1	F	2017	7	2017-07-04	185	08:17	-18.88013	34.41315	3	NA	50003.6666666667	0	0	0	0.0216200204290092	0	0	0	0	0	0.036100102145046	0	0	0	0	0	0	0	0	0	0	0	0	0	0	0	0	0	0	0	0	0	0	0	0
PNG_17_AEME_031	PNG_17_AEME_31	Impala	Aepyceros melampus	1	F	2017	10	2017-10-26	299	NA	-18.89563	34.3928	4	NA	84652.6666666667	0.0133605720122574	0	0	0.0590245148110317	0	0	0	0	0	0	0.0739856996935649	0	0	0	0	0	0	0	0	0	0	0	0	0	0	0.0898120531154239	0	0	0	0	0	0	0	0
PNG_17_AEME_032	PNG_17_AEME_32	Impala	Aepyceros melampus	1	U	2017	10	2017-10-26	299	NA	-18.89563	34.39279	3	NA	121869.5	0	0	0	0.0258212461695608	0	0	0	0	0	0	0.057708886618999	0	0	0	0	0	0	0	0	0	0	0	0	0	0	0.587258426966292	0	0	0	0	0	0.0642533197139939	0	0
PNG_17_AEME_033	PNG_17_AEME_33	Impala	Aepyceros melampus	1	M	2017	10	2017-10-26	299	NA	-18.92629	34.37862	4	NA	61641.3333333333	0	0	0	0	0	0	0.0452870275791624	0	0	0	0	0	0	0	0	0	0	0	0	0	0	0	0	0	0	0.624422880490296	0	0	0	0	0	0	0	0
PNG_17_AEME_034	PNG_17_AEME_34	Impala	Aepyceros melampus	1	F	2017	10	2017-10-27	300	NA	-18.887	34.39331	4	NA	71959.6666666667	0.130461695607763	0	0	0	0	0	0	0	0	0	0.0513605720122574	0	0	0	0	0	0	0	0	0	0	0	0	0	0	0.406485188968335	0	0	0	0	0	0.129728294177732	0	0
PNG_17_AEME_035	PNG_17_AEME_35	Impala	Aepyceros melampus	1	F	2017	10	2017-10-27	300	NA	-18.88699	34.39331	4	NA	105705.666666667	0.024879468845761	0	0	0.068564862104188	0.0135781409601634	0	0	0	0	0	0.0519489274770174	0	0	0	0	0	0	0	0	0	0	0	0	0	0	0.0588733401430031	0	0	0	0	0	0	0	0
PNG_17_AEME_036	PNG_17_AEME_36	Impala	Aepyceros melampus	1	F	2017	10	2017-10-31	304	16:30	-18.93625	34.39503	4	NA	100745.333333333	0	0	0	0	0	0	0.014511746680286	0	0.0637936670071502	0	0	0	0	0	0	0	0	0	0	0	0.0124902962206333	0	0	0	0	0.445390194075587	0	0	0	0	0	0	0	0
PNG_17_AEME_037	PNG_17_AEME_37	Impala	Aepyceros melampus	1	M	2017	10	2017-10-31	304	17:00	-18.93445	34.39844	4	NA	94894.6666666667	0	0	0	0	0	0	0.0243319713993871	0	0.0229856996935649	0	0	0	0	0.0225434116445352	0.0178631256384065	0	0	0	0	0	0	0	0	0	0	0.794897854954035	0	0	0	0	0	0	0	0
PNG_17_AEME_038	PNG_17_AEME_38	Impala	Aepyceros melampus	1	M	2017	11	2017-11-01	305	09:30	-18.92937	34.41912	3	NA	58747.6666666666	0	0	0	0	0	0	0.0306149131767109	0	0.0340653728294178	0	0	0	0	0	0	0	0	0	0	0	0	0	0	0.0127139938712972	0	0.401089887640449	0	0	0	0	0	0	0	0
PNG_17_AEME_039	PNG_17_AEME_39	Impala	Aepyceros melampus	1	M	2017	11	2017-11-01	305	10:46	-18.93334	34.42646	4	NA	17205.5	0	0	0	0	0	0	0.0572431052093973	0	0	0	0	0	0	0	0	0	0	0	0	0	0	0	0	0	0	0.0155515832482125	0	0	0	0	0	0	0	0
PNG_17_AEME_040	PNG_17_AEME_40	Impala	Aepyceros melampus	1	F	2017	11	2017-11-01	305	10:48	-18.93333	34.42645	4	NA	98763.3333333333	0	0	0	0	0	0	0.0329519918283963	0	0	0	0	0	0	0	0	0	0	0	0	0	0.0335975485188968	0	0	0	0	0.380424923391216	0	0	0	0	0	0	0.017976506639428	0
PNG_17_ATPA_001_A	PNG_17_ATPA_01A	Marsh_mongoose	Atilax paludinosus	1	U	2017	11	2017-11-09	313	18:13	-18.94659	34.37641	4	NA	40441	0.0861348314606742	0	0	0	0	0	0	0	0	0	0	0	0	0.538247191011236	0	0	0	0	0	0	0.345890704800817	0	0	0	0	0	0	0	0	0	0	0	0	0
PNG_17_ATPA_001_C	PNG_17_ATPA_01C	Marsh_mongoose	Atilax paludinosus	1	U	2017	11	2017-11-09	313	18:13	-18.94659	34.37641	4	NA	63580	0.129061287027579	0	0	0	0	0	0	0	0	0	0	0	0	0.382399387129724	0.0400163432073544	0	0	0	0	0	0.387456588355465	0	0	0	0	0	0	0	0	0	0	0	0	0
PNG_17_CICI_001	PNG_17_CICI_01	Civet	Civettictis civetta	1	U	2017	11	2017-11-11	315	09:47	-18.94484	34.38105	3	NA	100416	0	0	0	0	0	0	0	0	0	0	0	0	0	0	0	0	0	0	0	0	0	0	0	0	0	0	0	0	0	0	0	0	0	0
PNG_17_HEIC_001	PNG_17_HEIC_01	Egyptian_mongoose	Herpestes ichneumon	1	U	2017	11	2017-11-16	320	09:49	-18.90907	34.43394	3	NA	60724.5	0.110316649642492	0	0	0	0	0	0	0	0.0147221654749745	0	0	0	0	0	0.728292134831461	0	0	0	0	0	0	0	0	0	0	0	0	0	0	0	0	0	0	0
PNG_17_HEIC_002	PNG_17_HEIC_02	Egyptian_mongoose	Herpestes ichneumon	1	U	2017	11	2017-11-16	320	16:17	-18.90901	34.4394	3	NA	148506.333333333	0.404244126659857	0	0	0	0	0	0	0	0.0727957099080695	0	0	0	0	0	0.388931562819203	0	0	0	0	0	0	0	0	0	0	0	0	0	0	0	0	0	0	0
PNG_17_HIAM_002	PNG_17_HIAM_02	Hippo	Hippopotamus amphibius	1	U	2017	6	2017-06-16	167	15:36	-18.8861	34.43599	3	NA	35967.3333333334	0	0	0	0	0.339490296220633	0	0	0	0	0.0685372829417773	0.258866189989786	0	0	0	0	0	0	0	0	0	0	0.093123595505618	0	0	0	0	0	0	0	0	0	0	0	0
PNG_17_KOEL_001	PNG_17_KOEL_01	Waterbuck	Kobus ellipsiprymnus	1	F	2017	6	2017-06-11	162	12:20	-18.94175	34.43698	4	NA	34143.3333333334	0	0	0	0	0	0	0.672481103166496	0	0.134232890704801	0	0	0	0	0	0.146643513789581	0	0	0	0	0	0	0	0	0	0	0	0	0	0.0466424923391216	0	0	0	0	0
PNG_17_KOEL_002	PNG_17_KOEL_02	Waterbuck	Kobus ellipsiprymnus	1	F	2017	6	2017-06-12	163	14:20	-18.88997	34.41933	4	NA	68787	0	0	0	0	0	0	0	0	0.0249479060265577	0.0375107252298264	0.0284279877425945	0	0	0	0.0156782431052094	0	0	0	0	0	0	0	0	0	0	0	0	0	0	0	0	0	0	0
PNG_17_KOEL_003	PNG_17_KOEL_03	Waterbuck	Kobus ellipsiprymnus	1	F	2017	6	2017-06-12	163	14:20	-18.89017	34.41923	4	NA	40372.3333333334	0	0	0	0	0.0179959141981614	0	0	0	0	0.0382655771195097	0.0493953013278856	0	0	0	0	0	0	0	0	0	0	0	0	0	0	0	0	0	0	0	0	0	0	0
PNG_17_KOEL_004	PNG_17_KOEL_04	Waterbuck	Kobus ellipsiprymnus	1	F	2017	6	2017-06-13	164	09:50	-18.91045	34.46207	4	NA	20158.6666666667	0	0	0	0	0	0	0.0239244126659857	0	0	0	0.0280163432073544	0	0	0	0	0	0	0	0	0	0	0	0	0	0	0	0	0	0	0	0	0	0	0
PNG_17_KOEL_005	PNG_17_KOEL_05	Waterbuck	Kobus ellipsiprymnus	1	M	2017	6	2017-06-13	164	09:50	-18.91075	34.46205	4	NA	32677	0.0219080694586313	0	0	0	0	0	0	0	0	0	0.20293973442288	0	0	0	0	0	0	0	0	0	0	0	0	0	0	0	0	0	0	0	0	0	0	0
PNG_17_KOEL_006	PNG_17_KOEL_06	Waterbuck	Kobus ellipsiprymnus	1	M	2017	6	2017-06-13	164	10:25	-18.89118	34.41911	4	NA	50732.3333333334	0.0162267620020429	0	0	0	0	0	0	0	0	0	0.0589305413687436	0	0	0	0	0	0	0	0	0	0	0	0	0	0	0	0	0	0	0	0	0.0213237997957099	0	0
PNG_17_KOEL_007	PNG_17_KOEL_07	Waterbuck	Kobus ellipsiprymnus	1	F	2017	6	2017-06-13	164	10:50	-18.87924	34.39552	4	NA	36579.3333333333	0.0117926455566905	0	0	0	0.0860316649642492	0	0	0	0	0.0377946884576098	0.101845760980592	0	0	0	0	0	0	0	0	0	0	0	0	0	0	0	0	0	0	0	0	0	0	0
PNG_17_KOEL_008	PNG_17_KOEL_08	Waterbuck	Kobus ellipsiprymnus	1	M	2017	6	2017-06-13	164	11:10	-18.87272	34.40621	4	NA	41949	0	0	0	0	0.0519111338100102	0	0	0	0	0.0360367722165475	0	0	0	0	0.01255873340143	0	0	0	0	0	0	0	0	0	0	0	0	0	0	0	0	0	0	0
PNG_17_KOEL_009	PNG_17_KOEL_09	Waterbuck	Kobus ellipsiprymnus	1	M	2017	6	2017-06-13	164	14:25	-18.96781	34.3659	4	NA	33335.3333333333	0.0120429009193054	0	0	0	0	0	0.148483146067416	0	0.387336057201226	0	0	0	0	0.0128835546475996	0.105943820224719	0	0	0	0	0	0	0	0	0	0	0	0	0	0.0138896833503575	0	0	0	0	0
PNG_17_KOEL_010	PNG_17_KOEL_10	Waterbuck	Kobus ellipsiprymnus	1	M	2017	6	2017-06-15	166	07:45	-18.9399	34.39061	4	NA	24020.6666666667	0	0	0	0	0	0	0.560201225740552	0	0.0228712972420838	0.0400286006128703	0	0	0	0	0.0512992849846782	0	0	0	0	0	0	0	0	0	0	0	0	0	0	0	0	0	0	0
PNG_17_KOEL_011	PNG_17_KOEL_11	Waterbuck	Kobus ellipsiprymnus	1	M	2017	6	2017-06-15	166	08:45	-18.89459	34.39832	3	NA	29440.6666666667	0.0232574055158325	0	0	0	0.0372288049029622	0	0.167227783452503	0	0.0334422880490296	0.017097037793667	0	0	0	0	0.0268661899897855	0	0	0	0	0	0	0	0	0	0	0	0	0	0	0	0	0	0	0
PNG_17_KOEL_012	PNG_17_KOEL_12	Waterbuck	Kobus ellipsiprymnus	1	F	2017	6	2017-06-15	166	11:00	-18.90538	34.38253	4	NA	20984	0	0	0	0	0.212242083758938	0	0	0	0	0.0162717058222676	0.574046986721144	0	0	0	0	0	0	0	0	0	0	0	0	0	0	0	0	0	0	0	0	0	0	0
PNG_17_KOEL_013	PNG_17_KOEL_13	Waterbuck	Kobus ellipsiprymnus	1	F	2017	6	2017-06-20	171	15:08	-18.89996	34.45118	4	NA	55930	0	0	0	0	0	0	0	0	0	0	0.0211899897854954	0	0	0	0	0	0	0	0	0	0	0	0	0	0	0	0	0	0	0	0	0.086776302349336	0	0
PNG_17_KOEL_014	PNG_17_KOEL_14	Waterbuck	Kobus ellipsiprymnus	1	F	2017	6	2017-06-24	175	09:40	-18.88829	34.41738	4	NA	44810.3333333333	0.0115250255362615	0	0	0	0.0143043922369765	0	0	0	0	0.0300429009193054	0.0341532175689479	0	0	0	0	0	0	0	0	0	0	0	0	0	0	0	0	0	0	0	0	0	0	0
PNG_17_KOEL_015	PNG_17_KOEL_15	Waterbuck	Kobus ellipsiprymnus	1	F	2017	6	2017-06-24	175	09:50	-18.89034	34.42323	4	NA	42413.3333333333	0	0	0	0	0	0	0	0	0	0	0.066561797752809	0	0	0	0	0	0	0	0	0	0	0	0	0	0	0	0	0	0	0	0	0.173366700715015	0	0
PNG_17_KOEL_016	PNG_17_KOEL_16	Waterbuck	Kobus ellipsiprymnus	1	F	2017	6	2017-06-24	175	11:15	-18.91295	34.39084	4	NA	56423.6666666667	0.132746680286006	0	0	0	0.0749070480081716	0	0.049729315628192	0	0.145451481103166	0.0245556690500511	0	0	0	0	0.0521930541368744	0	0	0	0	0	0	0	0	0	0	0	0	0	0.0181603677221655	0	0	0	0	0
PNG_17_KOEL_017	PNG_17_KOEL_17	Waterbuck	Kobus ellipsiprymnus	1	M	2017	6	2017-06-24	175	11:48	-18.90035	34.3768	4	NA	27826.6666666667	0.0191981613891726	0	0	0	0.0258140960163432	0	0	0	0	0.0221828396322778	0.13623595505618	0	0	0	0	0	0	0	0	0	0	0	0	0	0	0	0	0	0	0	0	0	0	0
PNG_17_KOEL_018	PNG_17_KOEL_18	Waterbuck	Kobus ellipsiprymnus	1	M	2017	6	2017-06-27	178	10:15	-18.88809	34.43486	4	NA	24654.3333333333	0	0	0	0	0	0	0	0	0	0	0.142213483146067	0	0	0	0	0	0	0	0	0	0	0	0	0	0	0	0	0	0	0	0	0	0	0
PNG_17_KOEL_019	PNG_17_KOEL_19	Waterbuck	Kobus ellipsiprymnus	1	U	2017	6	2017-06-27	178	10:46	-18.88161	34.43139	4	NA	65295.3333333333	0	0	0	0	0	0	0	0	0	0	0.326216547497446	0	0	0	0	0	0	0	0	0	0	0	0	0	0	0	0	0	0	0	0	0.0590306435137896	0	0
PNG_17_KOEL_020	PNG_17_KOEL_20	Waterbuck	Kobus ellipsiprymnus	1	F	2017	6	2017-06-29	180	14:15	-18.88298	34.39455	4	NA	31005.5	0.0157027579162411	0	0	0	0.0245771195097038	0	0	0	0	0.052367722165475	0.199943820224719	0	0	0	0	0	0	0	0	0	0	0	0	0	0	0	0	0	0	0	0	0	0	0
PNG_17_KOEL_021	PNG_17_KOEL_21	Waterbuck	Kobus ellipsiprymnus	1	F	2017	6	2017-06-30	181	10:08	-18.92328	34.4319	4	NA	30674.3333333334	0	0	0	0	0	0	0.282522982635342	0	0	0.0350429009193054	0	0	0	0	0.0398120531154239	0	0	0	0	0	0	0	0	0	0	0	0	0	0	0	0	0	0	0
PNG_17_KOEL_022	PNG_17_KOEL_22	Waterbuck	Kobus ellipsiprymnus	1	F	2017	7	2017-07-01	182	09:36	-18.902441	34.434	4	NA	74149.3333333333	0	0	0	0	0	0	0	0	0	0	0.233958120531154	0	0	0	0	0	0	0	0	0	0	0	0	0	0	0	0	0	0	0	0	0.0215066394279877	0	0
PNG_17_KOEL_023	PNG_17_KOEL_23	Waterbuck	Kobus ellipsiprymnus	1	M	2017	7	2017-07-01	182	15:10	-18.93516	34.39202	4	NA	8142.5	0.037291113381001	0	0	0	0.0117456588355465	0	0.10567722165475	0	0.0369703779366701	0.0217242083758938	0.0934627170582227	0	0	0	0.0428171603677222	0	0	0	0	0	0.0311573033707865	0	0	0	0	0	0	0	0	0	0	0	0	0
PNG_17_KOEL_024	PNG_17_KOEL_24	Waterbuck	Kobus ellipsiprymnus	1	M	2017	7	2017-07-03	184	16:13	-18.93939	34.39165	4	NA	12555	0	0	0	0	0	0	0.0624974463738509	0	0.71523493360572	0	0	0	0	0	0.0519867211440245	0	0	0	0	0	0	0	0	0	0	0	0	0	0.121314606741573	0	0	0	0	0
PNG_17_KOEL_025	PNG_17_KOEL_25	Waterbuck	Kobus ellipsiprymnus	1	M	2017	7	2017-07-04	185	14:55	-18.9378	34.38944	4	NA	49315.3333333334	0	0	0	0	0.0161144024514811	0	0.079491317671093	0	0.0477048008171604	0.0533687436159346	0.223493360572012	0	0	0	0.0365577119509704	0	0	0	0	0	0.015050051072523	0	0	0	0	0	0	0	0	0	0	0.0526384065372829	0	0
PNG_17_KOEL_026	PNG_17_KOEL_26	Waterbuck	Kobus ellipsiprymnus	1	M	2017	7	2017-07-06	187	14:40	-18.88884	34.40299	4	NA	37429	0.0264157303370787	0	0	0	0.042561797752809	0	0	0	0.0867150153217569	0.035367722165475	0.041438202247191	0	0	0	0.0590929519918284	0	0	0	0	0	0	0	0	0	0	0	0	0	0	0	0	0	0	0
PNG_17_KOEL_027	PNG_17_KOEL_27	Waterbuck	Kobus ellipsiprymnus	1	M	2017	7	2017-07-07	188	11:00	-18.93315	34.40063	4	NA	14988.5	0	0	0	0	0	0	0.30382328907048	0	0.140763023493361	0.152954034729316	0	0	0	0	0.0498110316649642	0	0	0	0	0	0.0165066394279877	0	0	0	0	0	0	0	0	0	0	0	0	0
PNG_17_KOEL_028	PNG_17_KOEL_28	Waterbuck	Kobus ellipsiprymnus	1	M	2017	7	2017-07-07	188	13:40	-18.88813	34.40858	4	NA	31639	0	0	0	0	0.150699693564862	0	0	0	0.0854902962206333	0.0203718079673136	0	0	0	0	0.194254341164454	0	0	0	0	0	0	0	0	0	0	0	0	0	0	0	0	0	0	0
PNG_17_KOEL_029	PNG_17_KOEL_29	Waterbuck	Kobus ellipsiprymnus	1	F	2017	7	2017-07-07	188	14:40	-18.90878	34.43302	4	NA	39852.5	0.415032686414709	0	0	0	0.0203186925434116	0	0.0441624106230848	0	0.210271705822268	0	0.099632277834525	0	0	0	0	0	0	0	0	0	0	0	0	0	0	0	0	0	0	0	0	0	0	0
PNG_17_KOEL_030	PNG_17_KOEL_30	Waterbuck	Kobus ellipsiprymnus	1	F	2017	7	2017-07-07	188	14:40	-18.91057	34.43284	4	NA	71222.5	0.0560081716036772	0	0	0	0	0	0.097899897854954	0	0.313777323799796	0	0.0372992849846782	0	0	0	0	0	0	0	0	0	0	0	0	0	0	0	0	0	0	0	0	0.0365515832482125	0	0
PNG_17_KOEL_031	PNG_17_KOEL_31	Waterbuck	Kobus ellipsiprymnus	1	F	2017	8	2017-08-18	230	17:45	-18.90483	34.38511	4	NA	82004.3333333333	0	0	0	0	0.0785485188968335	0	0	0	0	0.049679264555669	0.0706578140960163	0	0	0	0.0160531154239019	0	0	0	0	0	0	0	0	0	0	0	0	0	0	0	0	0	0	0
PNG_17_KOEL_032	PNG_17_KOEL_32	Waterbuck	Kobus ellipsiprymnus	1	F	2017	8	2017-08-19	231	16:20	-18.90124	34.44064	4	NA	65375.3333333334	0	0	0	0	0	0	0.0166445352400409	0	0	0	0.211942798774259	0	0	0	0	0	0	0	0	0	0	0	0	0	0	0	0	0	0	0	0	0.258296220633299	0	0
PNG_17_KOEL_033	PNG_17_KOEL_33	Waterbuck	Kobus ellipsiprymnus	1	F	2017	10	2017-10-25	298	NA	NA	NA	4	NA	93577.6666666667	0	0	0	0	0	0	0	0	0.0635240040858018	0	0.126645556690501	0	0	0	0	0	0	0	0	0	0	0	0	0	0	0	0	0	0	0	0	0	0	0
PNG_17_KOEL_034	PNG_17_KOEL_34	Waterbuck	Kobus ellipsiprymnus	1	U	2017	10	2017-10-26	299	NA	-18.95191	34.37311	3	NA	55496.3333333334	0	0	0	0	0.122375893769152	0	0	0	0.0678018386108274	0	0	0	0	0.0790429009193054	0.0358631256384065	0	0	0	0	0	0	0	0	0	0	0	0	0	0	0	0	0	0	0
PNG_17_KOEL_036	PNG_17_KOEL_36	Waterbuck	Kobus ellipsiprymnus	1	M	2017	10	2017-10-26	299	NA	-18.93634	34.3951	4	NA	59570	0.0187895812053115	0	0	0	0	0	0.0923891726251277	0	0.14894075587334	0	0	0	0	0.0117201225740552	0.025217568947906	0	0	0	0	0	0.0467732379979571	0	0	0	0	0	0	0	0	0	0	0	0	0
PNG_17_KOEL_037	PNG_17_KOEL_37	Waterbuck	Kobus ellipsiprymnus	1	M	2017	10	2017-10-26	299	NA	-18.9363	34.3951	4	NA	66982.6666666667	0	0	0	0	0.0542431052093973	0	0	0	0.372408580183861	0	0	0	0	0.0123289070480082	0.0131899897854954	0	0	0	0	0	0.0184596527068437	0	0.0172165474974464	0	0	0	0	0	0	0	0	0	0	0
PNG_17_KOEL_038	PNG_17_KOEL_38	Waterbuck	Kobus ellipsiprymnus	1	M	2017	10	2017-10-26	299	NA	-18.90457	34.38698	4	NA	53020.3333333334	0	0	0	0	0.0151532175689479	0	0.170106230847804	0	0.0356424923391215	0.370390194075587	0.0428774259448417	0	0	0	0.054388151174668	0	0	0	0	0	0	0	0	0	0	0	0	0	0	0	0	0	0	0
PNG_17_KOEL_039	PNG_17_KOEL_39	Waterbuck	Kobus ellipsiprymnus	1	M	2017	10	2017-10-27	300	NA	-18.87824	34.39619	4	NA	257520.333333334	0	0	0	0	0.0211481103166496	0	0	0	0	0.0853534218590398	0	0	0	0	0	0	0	0	0	0	0	0.772511746680286	0	0	0	0	0	0	0	0	0	0	0	0
PNG_17_KOEL_040	PNG_17_KOEL_40	Waterbuck	Kobus ellipsiprymnus	1	M	2017	11	2017-11-03	307	08:50	-18.86965	34.40215	4	NA	230177	0	0	0	0	0.123611848825332	0	0	0	0	0	0	0	0	0	0	0	0	0	0	0	0	0.0491583248212462	0	0	0	0	0	0	0	0	0	0	0	0
PNG_17_KOEL_041	PNG_17_KOEL_41	Waterbuck	Kobus ellipsiprymnus	1	M	2017	11	2017-11-05	309	09:00	-18.89445	34.43282	4	NA	103208.333333333	0	0	0	0	0.010832482124617	0	0	0	0.0240725229826353	0	0.194648621041879	0	0	0	0	0	0	0	0	0	0	0	0	0	0	0	0	0	0	0	0	0.0118610827374872	0	0
PNG_17_KOEL_042	PNG_17_KOEL_42	Waterbuck	Kobus ellipsiprymnus	1	M	2017	11	2017-11-05	309	10:40	-18.8908	34.3931	4	NA	107060	0.147408580183861	0	0	0	0.0657252298263534	0	0.18458835546476	0	0.193719101123596	0	0.0120990806945863	0	0	0	0.0320255362614913	0	0	0	0	0	0	0	0	0	0	0	0	0	0	0	0	0.0551103166496425	0	0
PNG_17_LOAF_001	PNG_17_LOAF_01	Elephant	Loxodonta africana	1	U	2017	7	2017-07-30	211	16:30	-18.93919	34.44639	3	NA	73178	0	0	0.0253534218590398	0	0.213215526046987	0	0	0	0	0	0	0	0	0	0	0	0	0	0	0	0.0166230847803882	0	0	0	0	0	0	0	0	0	0	0	0	0
PNG_17_LOAF_002	PNG_17_LOAF_02	Elephant	Loxodonta africana	1	U	2017	7	2017-07-30	211	16:30	-18.93921	34.44641	3	NA	61279.3333333334	0.0309570990806946	0	0.0284729315628192	0	0	0	0	0.012655771195097	0.267565883554648	0	0	0	0	0	0	0	0	0	0	0	0	0	0	0	0	0	0	0	0	0	0	0	0	0
PNG_17_LOAF_003	PNG_17_LOAF_03	Elephant	Loxodonta africana	1	U	2017	7	2017-07-30	211	16:30	-18.93922	34.44642	3	NA	49907.6666666667	0.0217875383043922	0	0.177653728294178	0	0	0	0	0	0.278878447395301	0	0	0	0	0	0	0	0	0	0	0	0	0	0	0	0	0	0	0	0	0	0	0	0	0
PNG_17_LOAF_004	PNG_17_LOAF_04	Elephant	Loxodonta africana	1	U	2017	8	2017-08-25	237	10:00	-19.0117	34.29978	2	NA	178173.5	0	0	0	0	0	0	0	0	0	0	0	0	0	0	0	0	0	0	0	0	0	0	0	0	0	0	0	0	0.0572155260469867	0	0.0482849846782431	0	0	0
PNG_17_LOAF_005	PNG_17_LOAF_05	Elephant	Loxodonta africana	1	U	2017	8	2017-08-26	238	06:30	-19.00196	34.29376	2	NA	76574.6666666667	0	0	0.0814770173646578	0	0	0	0	0	0.0183953013278856	0	0	0	0	0	0	0.0946241062308478	0	0	0	0	0.115834525025536	0	0	0.0133840653728294	0	0.0227221654749745	0	0	0.0497946884576098	0	0.046073544433095	0	0	0
PNG_17_LOAF_006	PNG_17_LOAF_06	Elephant	Loxodonta africana	1	U	2017	8	2017-08-26	238	06:30	-19.00196	34.29376	2	NA	105969.5	0	0	0.0615331971399387	0	0	0	0	0	0.0193728294177732	0	0	0	0	0	0	0.054247191011236	0	0	0	0	0.0431123595505618	0	0	0	0	0.0177568947906027	0	0	0.0661644535240041	0	0.0411920326864147	0	0	0
PNG_17_LOAF_008	PNG_17_LOAF_08	Elephant	Loxodonta africana	1	U	2017	8	2017-08-26	238	06:30	-19.00196	34.29376	2	NA	69664.3333333333	0.0287977528089888	0	0.221526046986721	0	0	0	0	0	0	0	0	0	0	0	0	0	0	0	0	0	0.214696629213483	0	0	0.0119662921348315	0	0	0	0	0.0163432073544433	0	0	0	0	0
PNG_17_OUOU_001	PNG_17_OUOU_01	Oribi	Ourebia ourebi	1	M	2017	6	2017-06-11	162	13:40	-18.93644	34.39289	4	NA	25826.6666666667	0	0	0	0	0	0	0.0197334014300306	0	0.0128733401430031	0.268413687436159	0	0	0	0	0.118605720122574	0	0	0	0	0	0	0	0	0	0	0.0139918283963228	0	0	0	0	0	0	0.133161389172625	0
PNG_17_OUOU_002	PNG_17_OUOU_02	Oribi	Ourebia ourebi	1	M	2017	6	2017-06-12	163	16:20	-18.91539	34.38858	4	NA	47271.9999999999	0.23285188968335	0	0	0	0	0	0.0165669050051073	0	0.0113340143003064	0	0	0	0	0	0.0180602655771195	0	0	0	0	0	0	0	0	0	0	0	0	0	0	0	0	0	0	0
PNG_17_OUOU_003	PNG_17_OUOU_03	Oribi	Ourebia ourebi	1	M	2017	6	2017-06-13	164	08:10	-18.93829	34.39159	4	NA	21735	0.0169152196118488	0	0	0	0.022170582226762	0	0.0787803881511747	0	0.0279601634320736	0.249819203268642	0.0155832482124617	0	0	0	0.286075587334014	0	0	0	0	0	0	0	0	0	0	0	0	0	0	0	0	0	0	0.0231338100102145
PNG_17_OUOU_004	PNG_17_OUOU_04	Oribi	Ourebia ourebi	1	M	2017	6	2017-06-17	168	16:05	-18.89709	34.44528	4	NA	32014.6666666666	0	0	0	0	0	0	0	0	0	0	0.0536363636363636	0	0	0	0	0	0	0	0	0	0	0	0	0	0	0.0131491317671093	0	0	0	0	0	0.0142328907048008	0	0
PNG_17_OUOU_005	PNG_17_OUOU_05	Oribi	Ourebia ourebi	1	M	2017	6	2017-06-21	172	17:13	-18.89582	34.43241	4	NA	44585	0	0	0	0	0	0	0	0	0	0	0.0331338100102145	0	0	0	0	0	0	0	0	0	0	0	0	0	0	0	0	0	0	0	0	0.0153043922369765	0	0
PNG_17_OUOU_006	PNG_17_OUOU_06	Oribi	Ourebia ourebi	1	U	2017	6	2017-06-22	173	15:41	-18.89606	34.39246	4	NA	57089.6666666666	0	0	0	0	0	0	0.241325842696629	0	0.0723309499489275	0.0480786516853933	0	0	0	0	0.0768192032686415	0	0	0	0	0	0.120768130745659	0	0.141651685393258	0	0	0	0	0	0	0	0	0	0	0
PNG_17_OUOU_007	PNG_17_OUOU_07	Oribi	Ourebia ourebi	1	M	2017	6	2017-06-27	178	11:10	-18.88861	34.43234	4	NA	48916	0	0	0	0	0	0	0	0	0	0	0.0142951991828396	0	0	0	0	0	0	0	0	0	0	0	0	0	0	0	0	0	0	0	0	0.123681307456588	0	0
PNG_17_OUOU_008	PNG_17_OUOU_08	Oribi	Ourebia ourebi	1	F	2017	6	2017-06-27	178	14:35	-18.91874	34.38205	4	NA	88478.3333333334	0.292170582226762	0	0	0	0	0	0	0	0	0	0	0	0	0	0	0	0	0	0	0	0	0	0	0	0	0	0	0	0	0	0	0	0	0
PNG_17_OUOU_009	PNG_17_OUOU_09	Oribi	Ourebia ourebi	1	F	2017	6	2017-06-27	178	15:50	-18.89342	34.39305	4	NA	36758.6666666667	0	0	0	0	0.0635760980592441	0	0	0	0	0.0246516853932584	0.0251409601634321	0	0	0	0.012755873340143	0	0	0	0	0	0	0	0	0	0	0	0	0	0	0	0	0	0	0
PNG_17_OUOU_010	PNG_17_OUOU_10	Oribi	Ourebia ourebi	1	U	2017	6	2017-06-27	178	16:04	-18.89032	34.40187	4	NA	53222.6666666667	0.156965270684372	0	0	0	0.0620541368743616	0	0	0	0	0.0173278855975485	0	0	0	0	0	0	0	0	0	0	0	0	0	0	0	0	0	0	0	0	0	0	0	0
PNG_17_OUOU_011	PNG_17_OUOU_11	Oribi	Ourebia ourebi	1	U	2017	6	2017-06-27	178	16:04	-18.89027	34.40186	4	NA	85912	0.167574055158325	0	0	0	0.0323462717058223	0	0	0	0	0.0117139938712972	0	0	0	0	0	0	0	0	0	0	0	0	0	0	0	0	0	0	0	0	0	0	0	0
PNG_17_OUOU_012	PNG_17_OUOU_12	Oribi	Ourebia ourebi	1	F	2017	7	2017-07-04	185	08:32	-18.8956	34.393	4	NA	12772.6666666667	0.047167517875383	0	0	0	0.0570715015321757	0	0.0109152196118488	0	0	0.0353769152196119	0.0248049029622063	0	0	0	0.0127129724208376	0	0	0	0	0	0	0	0	0	0	0	0	0	0	0	0	0.0529816138917263	0	0
PNG_17_OUOU_013	PNG_17_OUOU_13	Oribi	Ourebia ourebi	1	F	2017	7	2017-07-06	187	07:01	-18.95445	34.40082	4	NA	4612.5	0	0	0.0168712972420838	0	0.0251184882533197	0	0.128399387129724	0	0.174975485188968	0.164355464759959	0	0	0	0	0.0775434116445353	0	0	0	0	0	0.293076608784474	0	0	0	0	0	0	0	0	0	0	0	0	0.0348386108273749
PNG_17_OUOU_014	PNG_17_OUOU_14	Oribi	Ourebia ourebi	1	M	2017	7	2017-07-06	187	07:04	-18.93449	34.40046	4	NA	18613	0	0	0.0286649642492339	0	0.013611848825332	0	0.0917252298263534	0	0.0937967313585291	0.0943248212461696	0	0	0	0	0.0529305413687436	0	0	0	0	0	0.324611848825332	0	0.126665985699694	0	0	0	0	0	0	0	0	0	0	0.05370582226762
PNG_17_OUOU_015	PNG_17_OUOU_15	Oribi	Ourebia ourebi	1	F	2017	7	2017-07-06	187	14:10	-18.88154	34.3957	4	NA	34265.6666666667	0.215680286006129	0	0	0	0.0546527068437181	0	0	0	0	0.183122574055158	0.0166976506639428	0	0	0	0.023679264555669	0	0	0	0	0	0	0	0	0	0	0	0	0	0	0	0	0	0	0
PNG_17_OUOU_016	PNG_17_OUOU_16	Oribi	Ourebia ourebi	1	M	2017	7	2017-07-06	187	14:11	-18.88195	34.39571	4	NA	41306.3333333334	0.0574994892747702	0	0	0	0.048414708886619	0	0	0	0	0.0359336057201226	0.0199959141981614	0	0	0	0.0201879468845761	0	0	0	0	0	0	0	0	0	0	0	0	0	0	0	0	0	0	0
PNG_17_OUOU_017	PNG_17_OUOU_17	Oribi	Ourebia ourebi	1	F	2017	7	2017-07-06	187	15:15	-18.91588	34.38845	4	NA	56023.6666666667	0.301121552604699	0	0.0204208375893769	0	0.042026557711951	0	0.019167517875383	0	0.0207446373850868	0.0255270684371808	0	0	0	0	0.0667252298263534	0	0	0	0	0	0	0	0	0	0	0	0	0	0	0	0	0.0339754851889683	0	0
PNG_17_OUOU_018	PNG_17_OUOU_18	Oribi	Ourebia ourebi	1	U	2017	7	2017-07-07	188	07:34	-18.88935	34.41525	4	NA	13104	0	0.0118712972420838	0	0	0.0123064351378958	0	0	0	0	0.0136956077630235	0	0	0	0	0	0	0	0	0	0	0	0	0	0	0	0	0	0	0	0	0	0	0	0
PNG_17_OUOU_019	PNG_17_OUOU_19	Oribi	Ourebia ourebi	1	F	2017	7	2017-07-09	190	08:42	-18.91522	34.38862	4	NA	4095	0.179977528089888	0	0	0	0.0977334014300306	0	0.0607548518896833	0	0	0.0279458631256384	0	0	0	0	0.023729315628192	0	0	0	0	0	0	0	0	0	0	0	0	0	0	0	0	0	0	0
PNG_17_OUOU_022	PNG_17_OUOU_22	Oribi	Ourebia ourebi	1	F	2017	7	2017-07-10	191	15:00	-18.91024	34.39058	4	NA	60311	0.146717058222676	0	0	0	0.30076404494382	0	0.0337415730337079	0	0	0.0119101123595506	0.0136802860061287	0	0	0	0.0170377936670072	0	0	0	0	0	0	0	0	0	0	0	0	0	0	0	0	0	0	0
PNG_17_OUOU_023	PNG_17_OUOU_23	Oribi	Ourebia ourebi	1	U	2017	7	2017-07-12	193	10:40	-18.87951	34.4145	4	NA	48476.6666666666	0	0	0	0	0	0	0	0	0	0.0171368743615935	0	0	0	0	0	0	0	0	0	0	0	0	0	0	0	0	0	0	0	0	0	0.032732379979571	0	0
PNG_17_OUOU_024	PNG_17_OUOU_24	Oribi	Ourebia ourebi	1	F	2017	7	2017-07-12	193	15:05	-18.92177	34.43134	4	NA	43899.3333333333	0.0250878447395301	0	0	0	0	0	0.120109295199183	0	0	0.0154126659856997	0	0	0	0	0.011976506639428	0	0	0	0	0	0	0	0	0	0	0	0	0	0	0	0	0	0	0
PNG_17_OUOU_025	PNG_17_OUOU_25	Oribi	Ourebia ourebi	1	M	2017	7	2017-07-12	193	16:10	-18.88725	34.40245	4	NA	38435	0.230451481103166	0	0	0	0.0438937691521961	0	0	0	0	0.0180163432073544	0	0	0	0	0.0112829417773238	0	0	0	0	0	0	0	0	0	0	0	0	0	0	0	0	0	0	0
PNG_17_OUOU_027	PNG_17_OUOU_27	Oribi	Ourebia ourebi	1	M	2017	7	2017-07-13	194	06:41	-18.92946	34.41308	4	NA	50760.3333333333	0	0	0.0336710929519918	0	0	0	0.223477017364658	0	0.0235280898876404	0	0	0	0	0	0.0686547497446374	0	0	0	0	0	0.123600612870276	0	0.48994075587334	0	0	0	0	0	0	0	0	0	0	0
PNG_17_OUOU_028	PNG_17_OUOU_28	Oribi	Ourebia ourebi	1	F	2017	7	2017-07-13	194	07:17	-18.93061	34.4263	4	NA	42999.6666666667	0.0588161389172625	0	0	0	0.0229193054136874	0	0.169178753830439	0	0	0.0636864147088866	0	0	0	0	0.106759959141982	0	0	0	0	0	0.0542379979570991	0	0	0	0	0	0	0	0	0	0	0	0	0
PNG_17_OUOU_029	PNG_17_OUOU_29	Oribi	Ourebia ourebi	1	F	2017	7	2017-07-13	194	07:47	-18.92192	34.43488	3	NA	61160.3333333333	0	0	0	0	0	0	0.0515924412665986	0	0	0	0	0	0	0	0	0	0	0	0	0	0	0	0	0	0	0	0	0	0	0	0	0	0	0
PNG_17_OUOU_030	PNG_17_OUOU_30	Oribi	Ourebia ourebi	1	M	2017	7	2017-07-13	194	08:20	-18.94024	34.39126	4	NA	66454.3333333334	0	0	0.042511746680286	0	0	0	0.118212461695608	0	0	0.151991828396323	0	0	0	0	0.129997957099081	0	0	0	0	0	0.050461695607763	0	0	0.0150245148110317	0	0	0	0	0	0	0	0	0	0.449836567926456
PNG_17_OUOU_031	PNG_17_OUOU_31	Oribi	Ourebia ourebi	1	M	2017	10	2017-10-26	299	NA	-18.89554	34.39297	4	NA	57766.3333333334	0.0340081716036772	0	0.187272727272727	0.0402451481103167	0.0160919305413687	0	0	0	0	0	0.121570990806946	0	0	0.0166404494382023	0	0	0	0	0	0	0	0	0	0	0	0	0	0	0	0	0	0.321875383043922	0	0
PNG_17_OUOU_032	PNG_17_OUOU_32	Oribi	Ourebia ourebi	1	M	2017	10	2017-10-27	300	NA	-18.89906	34.39272	4	NA	96793.6666666666	0.0649611848825332	0	0.196344228804903	0	0.218810010214505	0	0.0431430030643514	0	0.0480408580183861	0	0.0871777323799796	0	0	0.193978549540347	0.0181807967313585	0	0	0	0	0	0	0	0	0	0	0	0	0	0	0	0	0	0	0
PNG_17_OUOU_033	PNG_17_OUOU_33	Oribi	Ourebia ourebi	1	F	2017	10	2017-10-27	300	NA	-18.89904	34.39272	4	NA	81889	0.0107742594484168	0	0	0	0.520858018386108	0	0	0	0	0	0.0743370786516854	0	0	0.0198426966292135	0.0233605720122574	0	0	0	0	0	0	0	0	0	0	0	0	0	0	0	0	0	0	0
PNG_17_OUOU_034	PNG_17_OUOU_34	Oribi	Ourebia ourebi	1	U	2017	11	2017-11-01	305	07:30	-18.97177	34.35904	3	NA	98046.6666666666	0.0111899897854954	0	0	0	0	0	0.0484065372829418	0	0.201849846782431	0	0	0	0	0	0.17397037793667	0	0	0	0	0	0.0214770173646578	0	0	0	0	0.0169601634320735	0	0	0.111605720122574	0	0	0	0	0
PNG_17_OUOU_035	PNG_17_OUOU_35	Oribi	Ourebia ourebi	1	F	2017	11	2017-11-02	306	08:30	-18.91008	34.38983	4	NA	116888.333333333	0.204154239019408	0	0	0	0.180347293156282	0	0	0	0	0	0.0545301327885598	0	0	0	0.0249560776302349	0	0	0	0	0	0	0	0	0	0	0	0	0	0	0	0	0	0	0
PNG_17_OUOU_036	PNG_17_OUOU_36	Oribi	Ourebia ourebi	1	M	2017	11	2017-11-02	306	08:32	-18.91008	34.38886	4	NA	138437.5	0.122934627170582	0	0.291109295199183	0	0.13782226762002	0	0.0152921348314607	0	0.0350337078651685	0	0.0276670071501532	0	0	0	0.0244330949948928	0	0	0	0	0	0	0	0	0	0	0	0	0	0	0	0	0	0	0
PNG_17_OUOU_037	PNG_17_OUOU_37	Oribi	Ourebia ourebi	1	U	2017	11	2017-11-02	306	09:11	-18.9002	34.39203	4	NA	108708.666666667	0	0	0	0	0.389075587334014	0	0	0	0.0132931562819203	0	0.134080694586313	0	0	0	0.0284678243105209	0	0	0	0	0	0	0	0	0	0	0	0	0	0	0	0	0	0	0
PNG_17_OUOU_038	PNG_17_OUOU_38	Oribi	Ourebia ourebi	1	F	2017	11	2017-11-03	307	07:55	-18.93682	34.39522	4	NA	75841.3333333334	0.0123830439223698	0.0396292134831461	0.0273472931562819	0	0	0	0	0	0.0316159346271706	0	0	0	0	0	0.323606741573034	0	0	0	0	0	0.243056179775281	0	0.01585291113381	0	0	0	0	0	0.0431348314606742	0	0	0	0	0
PNG_17_OUOU_039	PNG_17_OUOU_39	Oribi	Ourebia ourebi	1	M	2017	11	2017-11-03	307	07:58	-18.93685	34.39521	4	NA	71514	0	0	0	0	0	0	0	0	0.0175107252298264	0	0	0	0	0	0.0334157303370786	0	0	0	0	0	0	0	0	0	0	0	0	0	0	0	0	0	0	0
PNG_17_OUOU_040	PNG_17_OUOU_40	Oribi	Ourebia ourebi	1	U	2017	11	2017-11-03	307	09:50	-18.87001	34.40407	4	NA	223637.666666667	0	0	0	0	0.0136077630234934	0	0	0	0	0	0	0	0	0	0	0	0	0	0	0	0	0	0	0	0	0	0	0	0	0	0	0	0	0
PNG_17_OUOU_041	PNG_17_OUOU_41	Oribi	Ourebia ourebi	1	M	2017	11	2017-11-06	310	08:26	-18.90529	34.38984	4	NA	143369	0.0130582226762002	0	0	0	0.0547272727272727	0	0	0	0	0	0	0	0	0	0	0	0	0	0	0	0	0	0	0	0	0	0	0	0	0	0	0	0	0
PNG_17_PALE_001	PNG_17_PALE_01	Lion	Panthera leo	1	F	2017	5	2017-05-30	150	10:45	-18.92052099	34.42389797	4	NA	18443.6666666667	0.0997191011235955	0	0	0	0	0	0.19111746680286	0	0.42385393258427	0	0	0	0	0	0	0	0	0	0	0	0	0	0	0	0	0	0	0	0	0	0	0	0	0
PNG_17_PAUR_001	PNG_17_PAUR_01	Baboon	Papio ursinus	1	U	2017	6	2017-06-27	178	09:53	-18.89202	34.43377	3	NA	21545	0	0	0	0	0	0	0	0	0	0	0	0	0	0	0	0	0	0	0	0	0	0	0	0	0	0	0	0	0	0	0	0	0	0
PNG_17_PAUR_002	PNG_17_PAUR_02	Baboon	Papio ursinus	1	U	2017	6	2017-06-27	178	11:45	-18.89599	34.44398	3	NA	45986.6666666667	0	0	0	0	0.0120653728294178	0	0	0	0	0	0	0	0	0	0	0	0.405984678243105	0	0	0	0	0	0	0	0	0	0	0	0	0	0	0	0	0
PNG_17_PAUR_003	PNG_17_PAUR_03	Baboon	Papio ursinus	1	U	2017	6	2017-06-27	178	11:58	-18.8961	34.44461	3	NA	75565.6666666666	0.0448855975485189	0	0	0	0.091585291113381	0	0	0	0	0	0	0	0	0	0	0	0	0	0	0	0	0	0	0	0	0	0	0	0	0	0	0	0	0
PNG_17_PAUR_004	PNG_17_PAUR_04	Baboon	Papio ursinus	1	U	2017	6	2017-06-27	178	14:56	-18.91933	34.38607	3	NA	3098	0.108042900919305	0	0.0368988764044944	0	0.0658335035750766	0	0.0209540347293156	0	0	0.0424187946884576	0.0693105209397344	0	0	0	0.0290837589376915	0	0	0	0	0	0.0168406537282942	0	0	0	0	0	0	0	0	0	0	0	0	0
PNG_17_PAUR_005	PNG_17_PAUR_05	Baboon	Papio ursinus	1	U	2017	6	2017-06-27	178	15:04	-18.91993	34.38609	3	NA	62960.3333333334	0	0	0	0	0	0	0	0	0	0	0	0	0	0	0	0	0	0	0	0	0	0	0	0	0	0	0	0	0	0	0	0	0	0
PNG_17_PAUR_006	PNG_17_PAUR_06	Baboon	Papio ursinus	1	U	2017	6	2017-06-27	178	15:06	-18.92008	34.38617	3	NA	60287.3333333332	0.173418794688458	0	0.222367722165475	0	0.0642992849846782	0	0	0	0	0.057629213483146	0	0	0	0	0.0203115423901941	0	0	0	0	0	0.194914198161389	0	0	0	0	0	0	0	0	0	0	0	0	0
PNG_17_PAUR_007	PNG_17_PAUR_07	Baboon	Papio ursinus	1	U	2017	6	2017-06-27	178	11:59	-18.8961	34.44461	3	NA	73929	0.0451726251276813	0	0	0	0.0698222676200204	0	0	0	0	0	0	0	0	0	0	0	0	0	0	0	0	0	0	0	0	0	0	0	0	0	0	0	0	0
PNG_17_PAUR_008	PNG_17_PAUR_08	Baboon	Papio ursinus	1	U	2017	6	2017-06-29	180	10:56	-18.97727	34.35052	3	NA	13746.3333333334	0	0	0.750984678243105	0	0.0180806945863126	0	0	0	0	0	0	0	0	0.0132553626149132	0	0	0	0	0	0	0	0	0	0	0	0	0	0	0	0	0	0	0	0
PNG_17_PAUR_009	PNG_17_PAUR_09	Baboon	Papio ursinus	1	U	2017	6	2017-06-29	180	11:03	-18.97719	34.35116	3	NA	8470	0	0	0.822697650663943	0	0	0	0.0409438202247191	0	0	0	0	0	0	0.0261787538304392	0	0	0	0	0	0	0.0676292134831461	0	0	0	0	0	0	0	0	0	0	0	0	0
PNG_17_PAUR_010	PNG_17_PAUR_10	Baboon	Papio ursinus	1	U	2017	6	2017-06-29	180	11:27	-18.97688	34.35006	3	NA	34067.6666666666	0	0	0.305839632277835	0	0	0	0.0597936670071502	0	0	0	0	0	0	0.446893769152196	0	0	0	0	0	0	0	0	0	0	0	0	0	0	0	0	0	0	0	0
PNG_17_PAUR_011	PNG_17_PAUR_11	Baboon	Papio ursinus	1	U	2017	6	2017-06-29	180	14:45	-18.8725	34.40042	3	NA	40610.6666666666	0.174186925434116	0	0	0	0.0153554647599591	0	0	0	0	0	0	0	0	0	0	0	0	0	0	0	0	0.0113585291113381	0	0	0	0	0	0	0	0	0	0	0	0
PNG_17_PAUR_012	PNG_17_PAUR_12	Baboon	Papio ursinus	1	U	2017	6	2017-06-29	180	16:10	-18.91706	34.36986	3	NA	63945.5	0.756581205311542	0	0.0715658835546476	0	0	0	0	0	0	0.0314279877425945	0	0	0	0	0	0	0	0	0	0	0.0200102145045965	0	0	0	0	0	0	0	0	0	0	0	0	0
PNG_17_PAUR_013	PNG_17_PAUR_13	Baboon	Papio ursinus	1	U	2017	6	2017-06-30	181	10:44	-18.94753	34.37347	2	NA	12279	0.0107834525025536	0	0.323443309499489	0	0	0	0.142356486210419	0	0.0235740551583248	0.027341164453524	0	0	0	0	0.0142216547497446	0	0	0	0	0	0.229349336057201	0	0	0	0	0	0	0	0	0	0	0	0	0
PNG_17_PAUR_014	PNG_17_PAUR_14	Baboon	Papio ursinus	1	U	2017	6	2017-06-30	181	10:58	-18.91057	34.37054	2	NA	33994.5	0.212229826353422	0	0.101759959141982	0	0	0	0	0	0	0.0119417773237998	0	0.0133197139938713	0	0	0	0	0.131993871297242	0	0	0	0.0132298263534219	0	0	0	0	0	0	0	0	0	0	0	0	0
PNG_17_PAUR_015	PNG_17_PAUR_15	Baboon	Papio ursinus	1	U	2017	6	2017-06-30	181	11:05	-18.90755	34.37455	2	NA	8397	0.484892747701736	0	0	0	0.0596210418794688	0	0	0	0	0	0	0	0	0	0	0	0	0	0	0	0.0118723186925434	0	0	0	0	0	0	0	0	0	0	0	0	0
PNG_17_PAUR_016	PNG_17_PAUR_16	Baboon	Papio ursinus	1	U	2017	7	2017-07-01	182	11:37	-18.94613	34.37244	3	NA	26914.5	0.0154525025536262	0	0.291326864147089	0	0	0	0.11497139938713	0	0.072191011235955	0.0527262512768131	0	0	0	0	0.0191113381001021	0	0	0	0	0	0.169541368743616	0	0	0	0	0	0	0	0	0	0	0	0	0
PNG_17_PAUR_017	PNG_17_PAUR_17	Baboon	Papio ursinus	1	U	2017	7	2017-07-01	182	11:42	-18.94634	34.37253	3	NA	29925	0	0	0.123236976506639	0	0	0	0.0715097037793667	0	0	0	0	0.0329775280898876	0	0.0143758937691522	0	0	0	0	0	0	0.247927477017365	0	0	0	0.110556690500511	0	0	0	0	0	0	0	0	0
PNG_17_PAUR_018	PNG_17_PAUR_18	Baboon	Papio ursinus	1	U	2017	7	2017-07-03	184	15:46	-18.88978	34.39269	3	NA	94055	0.787435137895812	0	0	0	0.0616874361593463	0	0	0	0	0.0284463738508682	0	0	0	0	0	0	0	0	0	0	0	0.0291695607763023	0	0	0	0	0	0	0	0	0	0	0.0210919305413687	0
PNG_17_PAUR_019	PNG_17_PAUR_19	Baboon	Papio ursinus	1	U	2017	7	2017-07-03	184	15:49	-18.88985	34.39269	3	NA	44183.5	0.0281368743615935	0	0	0	0	0	0	0	0	0.0381593462717058	0	0	0	0	0	0	0	0	0	0	0	0	0	0	0	0	0	0	0	0	0	0	0	0
PNG_17_PAUR_020	PNG_17_PAUR_20	Baboon	Papio ursinus	1	U	2017	7	2017-07-04	185	10:09	-18.97714	34.35052	2	NA	68379.3333333334	0	0	0.344258426966292	0	0	0	0.329866189989786	0	0	0	0	0	0	0.0901103166496425	0	0	0	0	0	0	0.0151695607763024	0	0	0	0	0	0	0	0	0	0	0	0	0
PNG_17_PAUR_021	PNG_17_PAUR_21	Baboon	Papio ursinus	1	U	2017	7	2017-07-04	185	10:14	-18.97723	34.3503	2	NA	31661	0.0154994892747702	0	0.130388151174668	0	0	0	0.226596527068437	0	0	0	0	0	0	0	0	0	0	0	0	0	0	0	0	0	0	0	0	0	0	0	0	0	0	0
PNG_17_PAUR_022	PNG_17_PAUR_22	Baboon	Papio ursinus	1	U	2017	7	2017-07-04	185	10:20	-18.97721	34.35112	2	NA	79951	0	0	0.0735526046986721	0	0	0	0.130458631256384	0	0	0	0	0	0	0	0	0	0	0	0	0	0	0	0	0	0	0	0	0	0	0	0	0	0	0
PNG_17_PAUR_023	PNG_17_PAUR_23	Baboon	Papio ursinus	1	U	2017	7	2017-07-04	185	10:43	-18.97756	34.35136	2	NA	57187	0	0	0	0	0	0	0.0778692543411645	0	0.0516455566905005	0	0	0	0	0	0	0	0	0	0	0	0	0	0	0	0	0	0	0	0	0	0	0	0	0
PNG_17_PAUR_024	PNG_17_PAUR_24	Baboon	Papio ursinus	1	U	2017	7	2017-07-05	186	09:34	-18.95672	34.37266	2	NA	110680.666666667	0	0	0	0	0	0	0.0540684371807967	0	0.151915219611849	0	0	0	0	0	0.0131246169560776	0	0	0	0	0	0.248257405515833	0	0	0	0	0	0	0	0	0	0	0	0	0
PNG_17_PAUR_025	PNG_17_PAUR_25	Baboon	Papio ursinus	1	U	2017	7	2017-07-05	186	09:54	-18.93108	34.40817	3	NA	23527	0.0175566905005107	0	0	0	0	0	0	0	0	0	0	0	0.737892747701736	0	0	0	0	0	0	0	0.0275005107252298	0	0	0	0	0	0	0	0	0	0	0	0.0351746680286006	0
PNG_17_PAUR_026	PNG_17_PAUR_26	Baboon	Papio ursinus	1	U	2017	7	2017-07-05	186	10:52	-18.88248	34.39635	3	NA	64785.6666666667	0.0535914198161389	0	0	0	0	0	0	0	0	0	0	0	0	0	0	0	0	0	0	0	0	0.551080694586313	0	0	0	0	0	0	0	0	0	0	0	0
PNG_17_PAUR_027	PNG_17_PAUR_27	Baboon	Papio ursinus	1	U	2017	7	2017-07-05	186	11:03	-18.88051	34.39584	3	NA	40963.6666666666	0.0417967313585291	0	0.198516853932584	0	0.0123728294177732	0	0.0169315628192033	0	0	0.13602962206333	0	0	0	0	0	0	0	0	0	0	0	0	0	0	0	0	0	0	0	0	0	0	0.03314708886619	0
PNG_17_PAUR_028	PNG_17_PAUR_28	Baboon	Papio ursinus	1	U	2017	7	2017-07-05	186	13:48	-18.97711	34.35081	2	NA	61781	0	0	0.670111338100102	0	0	0	0.0176731358529111	0	0	0	0	0	0	0.185077630234934	0	0	0	0	0	0	0.0831419816138917	0	0	0	0	0	0	0	0	0	0	0	0	0
PNG_17_PAUR_029	PNG_17_PAUR_29	Baboon	Papio ursinus	1	U	2017	7	2017-07-05	186	13:52	-18.97708	34.35105	2	NA	38593.3333333334	0	0	0.81970480081716	0	0	0	0.0864535240040858	0	0	0	0	0	0	0.0542420837589377	0	0	0	0	0	0	0.0221174668028601	0	0	0	0	0	0	0	0	0	0	0	0	0
PNG_17_PAUR_030	PNG_17_PAUR_30	Baboon	Papio ursinus	1	U	2017	7	2017-07-05	186	14:02	-18.97712	34.35062	2	NA	80974	0	0	0.527575076608785	0	0	0	0.261656792645557	0	0	0	0	0	0	0.0412829417773238	0	0	0	0	0	0	0	0	0	0	0	0	0	0	0	0	0	0	0	0
PNG_17_PAUR_031	PNG_17_PAUR_31	Baboon	Papio ursinus	1	U	2017	7	2017-07-05	186	14:08	-18.97724	34.35067	2	NA	90271	0	0	0.269321756894791	0	0	0	0.27293973442288	0	0	0	0	0	0	0.0957313585291113	0	0	0	0	0	0	0.0169346271705822	0	0	0	0	0	0	0	0	0	0	0	0	0
PNG_17_PAUR_032	PNG_17_PAUR_32	Baboon	Papio ursinus	1	U	2017	7	2017-07-05	186	14:17	-18.97742	34.35103	2	NA	33001.5	0	0	0.426244126659857	0	0	0	0.32482431052094	0	0	0	0	0	0	0.048829417773238	0	0	0	0	0	0	0.0187609805924413	0	0	0	0	0	0	0	0	0	0	0	0	0
PNG_17_PAUR_034	PNG_17_PAUR_34	Baboon	Papio ursinus	1	U	2017	7	2017-07-06	187	09:52	-18.97724	34.35103	2	NA	19788	0	0	0.382746680286006	0	0	0	0.0399274770173647	0	0	0	0	0	0	0.0893728294177732	0	0	0	0	0	0	0.0420377936670072	0	0	0	0	0	0	0	0	0	0	0	0	0
PNG_17_PAUR_035	PNG_17_PAUR_35	Baboon	Papio ursinus	1	U	2017	7	2017-07-06	187	09:59	-18.97705	34.35054	2	NA	32771.9999999999	0	0	0.364817160367722	0	0	0	0.377936670071502	0	0	0	0	0	0	0	0	0	0	0	0	0	0	0	0	0	0	0	0	0	0	0	0	0	0	0
PNG_17_PAUR_036	PNG_17_PAUR_36	Baboon	Papio ursinus	1	U	2017	7	2017-07-06	187	13:25	-18.93003	34.3762	2	NA	8536	0.545554647599591	0	0.175978549540347	0	0	0	0.0535556690500511	0	0	0.0326741573033708	0	0	0	0	0	0	0	0	0	0	0.0876108273748723	0	0	0	0	0.0460980592441267	0	0	0	0	0	0	0	0
PNG_17_PAUR_037	PNG_17_PAUR_37	Baboon	Papio ursinus	1	U	2017	7	2017-07-06	187	13:31	-18.92554	34.37723	2	NA	4541.5	0.135673135852911	0	0.511956077630235	0	0	0	0.0401828396322778	0	0	0.136538304392237	0	0	0	0	0.0129366700715015	0	0	0	0	0	0.0889673135852911	0	0	0	0	0	0	0	0	0	0	0	0	0
PNG_17_PAUR_038	PNG_17_PAUR_38	Baboon	Papio ursinus	1	U	2017	7	2017-07-06	187	13:33	-18.92537	34.37708	2	NA	27661.6666666667	0.109598569969356	0	0.33261899897855	0	0	0	0.399827374872319	0	0	0.0110694586312564	0	0	0	0	0	0	0	0	0	0	0.125272727272727	0	0	0	0	0	0	0	0	0	0	0	0	0
PNG_17_PAUR_039	PNG_17_PAUR_39	Baboon	Papio ursinus	1	U	2017	7	2017-07-06	187	14:00	-18.8861	34.3944	3	NA	45591.6666666667	0.405275791624106	0	0	0	0	0	0	0	0	0.317466802860061	0	0	0	0	0	0	0	0	0	0	0	0	0	0	0	0	0	0	0	0	0	0	0	0
PNG_17_PAUR_040	PNG_17_PAUR_40	Baboon	Papio ursinus	1	U	2017	7	2017-07-06	187	14:02	-18.88606	34.39429	3	NA	173085.5	0.0761695607763024	0	0	0	0	0	0	0	0	0.0143125638406537	0	0	0	0	0	0	0	0	0	0	0	0.0831583248212462	0	0	0	0	0	0	0	0	0	0	0	0
PNG_17_PAUR_041	PNG_17_PAUR_41	Baboon	Papio ursinus	1	U	2017	7	2017-07-06	187	15:10	-18.91258	34.39004	2	NA	32679.3333333333	0.016391215526047	0	0.235551583248213	0	0	0	0	0	0	0.05244126659857	0	0	0.0881654749744638	0	0.0144484167517875	0	0	0	0	0	0.357240040858018	0	0	0	0	0	0	0	0	0	0	0	0	0
PNG_17_PAUR_042	PNG_17_PAUR_42	Baboon	Papio ursinus	1	U	2017	7	2017-07-07	188	11:09	-18.93002	34.41376	2	NA	12048.6666666667	0	0	0.0137466802860061	0	0	0	0.270583248212462	0	0	0.0227099080694586	0	0	0	0	0	0	0	0	0	0	0.492552604698672	0	0	0	0	0	0	0	0	0	0	0	0.0932727272727273	0
PNG_17_PAUR_043	PNG_17_PAUR_43	Baboon	Papio ursinus	1	U	2017	7	2017-07-07	188	14:56	-18.9218	34.43181	3	NA	9928.5	0	0	0	0	0	0	0.0186128702757916	0	0	0.0185914198161389	0	0	0	0	0	0	0	0	0	0	0.0198845760980592	0	0	0	0	0	0	0	0	0	0	0	0	0
PNG_17_PAUR_044	PNG_17_PAUR_44	Baboon	Papio ursinus	1	U	2017	7	2017-07-07	188	15:19	-18.92674	34.41458	3	NA	7557	0	0	0	0	0	0	0.257310520939734	0	0	0	0	0	0	0	0	0	0	0	0	0	0	0	0	0	0	0	0	0	0	0	0	0	0	0
PNG_17_PAUR_045	PNG_17_PAUR_45	Baboon	Papio ursinus	1	U	2017	7	2017-07-07	188	16:40	-18.94001	34.38839	3	NA	5958.00000000001	0	0	0	0	0	0	0.598438202247191	0	0.042291113381001	0	0	0	0	0	0	0	0	0	0	0	0.0432870275791624	0	0	0	0.0737150153217569	0	0	0	0	0	0	0	0	0
PNG_17_PHAF_001	PNG_17_PHAF_01	Warthog	Phacochoerus africanus	1	M	2017	6	2017-06-10	161	15:15	-18.936	34.39028	4	NA	16822.6666666667	0	0	0	0	0	0	0.0193718079673136	0	0	0.406064351378958	0	0	0	0	0.364687436159346	0	0	0	0	0	0	0	0	0	0	0	0	0	0	0	0	0	0	0
PNG_17_PHAF_002	PNG_17_PHAF_02	Warthog	Phacochoerus africanus	1	U	2017	6	2017-06-12	163	13:52	-18.92194	34.43147	4	NA	49438.6666666666	0	0	0	0	0	0	0.0150326864147089	0	0	0.0993534218590398	0	0	0	0	0	0	0	0	0	0	0	0	0	0	0	0	0	0	0	0	0	0	0	0
PNG_17_PHAF_003	PNG_17_PHAF_03	Warthog	Phacochoerus africanus	1	M	2017	6	2017-06-13	164	08:05	-18.92759	34.37719	4	NA	38499.3333333334	0.0133953013278856	0	0	0	0.0258110316649642	0	0.690700715015322	0	0.0880398365679265	0.0937609805924413	0	0	0	0	0.0446098059244127	0	0	0	0	0	0	0	0	0	0	0	0	0	0	0	0	0	0	0
PNG_17_PHAF_004	PNG_17_PHAF_04	Warthog	Phacochoerus africanus	1	U	2017	6	2017-06-13	164	17:00	-18.92964	34.37529	3	NA	54347	0.0174259448416752	0	0	0	0.0262900919305414	0	0.0127722165474974	0	0	0.121307456588355	0	0	0	0	0.0227701736465781	0	0	0	0	0	0	0	0	0	0	0	0	0	0	0	0	0	0	0
PNG_17_PHAF_005	PNG_17_PHAF_05	Warthog	Phacochoerus africanus	1	F	2017	6	2017-06-13	164	17:00	-18.92965	34.37531	4	NA	34528	0	0	0	0	0	0	0	0	0.0125781409601634	0.105860061287028	0	0	0	0	0.0151184882533197	0	0	0	0	0	0	0	0	0	0	0	0	0	0	0	0	0	0	0
PNG_17_PHAF_006	PNG_17_PHAF_06	Warthog	Phacochoerus africanus	1	U	2017	6	2017-06-15	166	09:30	-18.87148	34.40064	4	NA	33154.3333333333	0	0	0	0	0.339791624106231	0	0	0	0	0.106166496424923	0.0767977528089888	0	0	0	0.0292727272727273	0	0	0	0	0	0	0	0	0	0	0	0	0	0	0	0	0	0	0
PNG_17_PHAF_007	PNG_17_PHAF_07	Warthog	Phacochoerus africanus	1	M	2017	6	2017-06-15	166	09:35	-18.87209	34.4007	4	NA	23405	0	0	0	0	0.400697650663943	0	0	0	0	0.145806945863126	0.0703033707865169	0	0	0	0.0270909090909091	0	0	0	0	0	0	0	0	0	0	0	0	0	0	0	0	0	0	0
PNG_17_PHAF_008	PNG_17_PHAF_08	Warthog	Phacochoerus africanus	1	U	2017	6	2017-06-15	166	09:45	-18.86979	34.40241	4	NA	51146	0	0	0	0	0.131929519918284	0	0	0	0	0.29526455566905	0.0348038815117467	0	0	0	0.0333789581205312	0	0	0	0	0	0	0	0	0	0	0	0	0	0	0	0	0	0	0
PNG_17_PHAF_009	PNG_17_PHAF_09	Warthog	Phacochoerus africanus	1	F	2017	6	2017-06-15	166	10:20	-18.89283	34.3929	4	NA	34874.3333333333	0	0	0	0	0.099241062308478	0	0.0195903983656793	0	0	0.0531338100102145	0.101800817160368	0	0	0	0.0630020429009193	0	0	0	0	0	0	0	0	0	0	0	0	0	0	0	0	0	0	0
PNG_17_PHAF_010	PNG_17_PHAF_10	Warthog	Phacochoerus africanus	1	U	2017	6	2017-06-17	168	15:25	-18.93406	34.40117	4	NA	26525.6666666667	0	0	0	0	0	0	0.181227783452503	0	0.0162114402451481	0.333056179775281	0	0	0	0	0.123542390194076	0	0	0	0	0	0	0	0	0	0	0	0	0	0	0	0	0	0	0
PNG_17_PHAF_011	PNG_17_PHAF_11	Warthog	Phacochoerus africanus	1	M	2017	6	2017-06-17	168	16:05	-18.89816	34.44416	4	NA	53199	0	0	0	0	0	0	0	0	0	0	0.596542390194076	0	0	0	0	0	0	0	0	0	0	0	0	0	0	0	0	0	0	0	0	0	0	0
PNG_17_PHAF_012	PNG_17_PHAF_12	Warthog	Phacochoerus africanus	1	U	2017	6	2017-06-23	174	16:10	-18.87839	34.39565	4	NA	71385.3333333333	0	0	0	0	0.0143329928498468	0	0	0	0	0.120458631256384	0.225573033707865	0	0	0	0	0	0	0	0	0	0	0	0	0	0	0	0	0	0	0	0	0	0	0
PNG_17_PHAF_013	PNG_17_PHAF_13	Warthog	Phacochoerus africanus	1	M	2017	6	2017-06-27	178	10:03	-18.89103	34.43177	4	NA	16651	0	0	0	0	0	0	0	0	0	0	0.841667007150153	0	0	0	0	0	0	0	0	0	0	0	0	0	0	0	0	0	0	0	0	0	0	0
PNG_17_PHAF_014	PNG_17_PHAF_14	Warthog	Phacochoerus africanus	1	U	2017	6	2017-06-27	178	10:28	-18.88481	34.4339	4	NA	31230.6666666666	0	0	0	0	0	0	0	0	0	0	0.92767517875383	0	0	0	0	0	0	0	0	0	0	0	0	0	0	0	0	0	0	0	0	0.0356700715015322	0	0
PNG_17_PHAF_015	PNG_17_PHAF_15	Warthog	Phacochoerus africanus	1	U	2017	6	2017-06-29	180	15:00	-18.86986	34.40394	4	NA	35150	0	0	0	0	0.17352808988764	0	0	0	0	0.524024514811032	0.107707865168539	0	0	0	0.0374351378958121	0	0	0	0	0	0	0	0	0	0	0	0	0	0	0	0	0	0	0
PNG_17_PHAF_016	PNG_17_PHAF_16	Warthog	Phacochoerus africanus	1	M	2017	6	2017-06-30	181	09:24	-18.88896	34.4167	4	NA	70114.6666666666	0	0	0	0	0	0	0	0	0	0.464306435137896	0.183909090909091	0	0	0	0.0153513789581205	0	0	0	0	0	0	0	0	0	0	0	0	0	0	0	0	0	0	0
PNG_17_PHAF_017	PNG_17_PHAF_17	Warthog	Phacochoerus africanus	1	M	2017	6	2017-06-30	181	09:44	-18.89686	34.43241	4	NA	15456	0	0	0	0	0	0	0.0153125638406537	0	0.0620684371807967	0	0.732415730337079	0	0	0	0	0	0	0	0	0	0	0	0	0	0	0	0	0	0	0	0	0	0	0
PNG_17_PHAF_018	PNG_17_PHAF_18	Warthog	Phacochoerus africanus	1	F	2017	6	2017-06-30	181	15:19	-18.92939	34.37524	4	NA	26089.3333333333	0	0	0	0	0.0367119509703779	0	0.347573033707865	0	0.193631256384065	0.0426915219611849	0	0	0	0	0.0515240040858018	0	0	0	0	0	0	0	0	0	0	0	0	0	0	0	0	0	0	0
PNG_17_PHAF_019	PNG_17_PHAF_19	Warthog	Phacochoerus africanus	1	U	2017	6	2017-06-30	181	15:19	-18.92942	34.37511	4	NA	9429.5	0	0	0	0	0.0202921348314607	0	0.0124627170582227	0	0.350695607763023	0.0616690500510725	0	0	0	0	0.0179489274770174	0	0	0	0	0	0	0	0	0	0	0	0	0	0	0	0	0	0	0
PNG_17_PHAF_020	PNG_17_PHAF_20	Warthog	Phacochoerus africanus	1	M	2017	7	2017-07-01	182	07:02	-18.93649	34.39669	4	NA	18433.6666666667	0	0	0	0	0.0155771195097038	0	0	0	0.0184044943820225	0.290108273748723	0.011679264555669	0	0	0	0.0256455566905005	0	0	0	0	0	0	0	0	0	0	0	0	0	0	0	0	0	0	0
PNG_17_PHAF_021	PNG_17_PHAF_21	Warthog	Phacochoerus africanus	1	F	2017	7	2017-07-01	182	08:19	-18.92715	34.42745	4	NA	13505.6666666667	0.0137916241062308	0	0	0	0.0127875383043922	0	0.270079673135853	0	0.0328202247191011	0.407202247191011	0	0	0	0	0.0835546475995914	0	0	0	0	0	0	0	0	0	0	0	0	0	0	0	0	0	0	0
PNG_17_PHAF_022	PNG_17_PHAF_22	Warthog	Phacochoerus africanus	1	M	2017	7	2017-07-01	182	10:06	-18.8891	34.41805	4	NA	14964	0	0	0	0	0	0	0	0	0.0452073544433095	0.0420377936670072	0.360803881511747	0	0	0	0.0113585291113381	0	0	0	0	0	0	0	0	0	0	0	0	0	0	0	0	0	0	0
PNG_17_PHAF_026	PNG_17_PHAF_26	Warthog	Phacochoerus africanus	1	M	2017	7	2017-07-03	184	15:11	-18.90115	34.39309	4	NA	41025	0	0	0	0	0.231350357507661	0	0	0	0	0.0460429009193054	0.228612870275792	0	0	0	0.0237180796731359	0	0	0	0	0	0	0	0	0	0	0	0	0	0	0	0	0	0	0
PNG_17_PHAF_027	PNG_17_PHAF_27	Warthog	Phacochoerus africanus	1	U	2017	7	2017-07-04	185	08:11	-18.88029	34.4133	4	NA	22221.3333333334	0.0198539325842697	0	0	0	0.0131164453524004	0	0	0	0	0.108800817160368	0.0262257405515832	0	0	0	0.011879468845761	0	0	0	0	0	0	0	0	0	0	0	0	0	0	0	0	0	0	0
PNG_17_PHAF_028	PNG_17_PHAF_28	Warthog	Phacochoerus africanus	1	U	2017	7	2017-07-05	186	09:45	-18.93913	34.39204	4	NA	37949.5	0	0	0	0	0	0	0.0183268641470889	0	0.0272400408580184	0.481749744637385	0	0	0	0	0.0469581205311542	0	0	0	0	0	0	0	0	0	0	0	0	0	0	0	0	0	0	0
PNG_17_PHAF_029	PNG_17_PHAF_29	Warthog	Phacochoerus africanus	1	U	2017	7	2017-07-05	186	10:29	-18.89029	34.41945	4	NA	56650.6666666667	0	0	0	0	0	0	0	0	0.0326516853932584	0.36226557711951	0.482805924412666	0	0	0	0.0182063329928498	0	0	0	0	0	0	0	0	0	0	0	0	0	0	0	0	0	0	0
PNG_17_PHAF_030	PNG_17_PHAF_30	Warthog	Phacochoerus africanus	1	M	2017	7	2017-07-07	188	07:51	-18.90757	34.43335	4	NA	13759.3333333333	0.0325168539325843	0	0	0	0	0	0.0215495403472932	0	0.657810010214504	0	0.0405127681307457	0	0	0	0.0182124616956078	0	0	0	0	0	0	0	0	0	0	0	0	0	0	0	0	0	0	0
PNG_17_PHAF_031	PNG_17_PHAF_31	Warthog	Phacochoerus africanus	1	U	2017	10	2017-10-26	299	NA	-18.95169	34.37267	3	NA	80042.3333333333	0	0	0	0	0.211300306435138	0	0.0500255362614913	0	0.151758937691522	0	0	0.0193932584269663	0	0	0.182591419816139	0	0	0	0	0	0	0	0	0	0	0	0	0	0	0	0	0	0	0
PNG_17_PHAF_032	PNG_17_PHAF_32	Warthog	Phacochoerus africanus	1	U	2017	10	2017-10-26	299	NA	-18.95215	34.37316	3	NA	47656.6666666666	0	0	0	0	0.45223493360572	0	0	0	0	0	0	0	0	0.429443309499489	0.0244290091930541	0	0	0	0	0	0.031708886618999	0	0	0	0	0	0	0	0	0	0	0	0	0
PNG_17_PHAF_033	PNG_17_PHAF_33	Warthog	Phacochoerus africanus	1	U	2017	10	2017-10-27	300	NA	-18.88579	34.39349	3	NA	88925.6666666667	0	0	0	0	0.0192788559754852	0	0	0	0	0	0.0508335035750766	0	0	0	0.0314453524004086	0	0	0	0	0	0	0	0	0	0	0	0	0	0	0	0	0	0	0
PNG_17_PHAF_034	PNG_17_PHAF_34	Warthog	Phacochoerus africanus	1	U	2017	10	2017-10-27	300	NA	-18.89628	34.39286	4	NA	78187.3333333333	0	0	0	0	0.0433054136874362	0	0	0	0	0	0.562097037793667	0	0	0	0	0	0	0	0	0	0	0	0	0	0	0	0	0	0	0	0	0	0	0
PNG_17_PHAF_035	PNG_17_PHAF_35	Warthog	Phacochoerus africanus	1	U	2017	10	2017-10-27	300	NA	-18.89632	34.39286	4	NA	16665.6666666667	0.0966915219611849	0	0	0	0	0	0	0	0	0	0.552086823289071	0	0	0	0.0115556690500511	0	0	0	0	0	0	0	0	0	0	0	0	0	0	0	0	0	0	0
PNG_17_PHAF_036	PNG_17_PHAF_36	Warthog	Phacochoerus africanus	1	M	2017	10	2017-10-31	304	10:30	-18.98445	34.33932	3	NA	95356.6666666666	0	0	0	0	0	0	0.121593462717058	0	0.217771195097038	0	0	0	0	0.0193391215526047	0.0906710929519918	0	0	0	0	0	0	0	0.0277906026557712	0	0	0.0193626149131767	0	0	0.2643544433095	0	0	0	0	0
PNG_17_PHAF_037	PNG_17_PHAF_37	Warthog	Phacochoerus africanus	1	U	2017	11	2017-11-01	305	11:01	-18.94458	34.43915	4	NA	68792	0.0359826353421859	0	0	0	0.248391215526047	0	0.285481103166496	0	0.0338549540347293	0	0.0291062308478039	0	0	0.012317671092952	0.0809182839632278	0	0	0	0	0	0.0698947906026558	0	0	0	0	0	0	0	0	0	0	0	0	0
PNG_17_PHAF_038	PNG_17_PHAF_38	Warthog	Phacochoerus africanus	1	U	2017	11	2017-11-05	309	09:30	-18.88754	34.41671	4	NA	175625.666666667	0	0	0	0	0	0	0	0	0.0723115423901941	0	0.0196680286006129	0	0	0	0.0219611848825332	0	0	0	0	0	0	0	0	0	0	0	0	0	0	0	0	0	0	0
PNG_17_PHAF_039	PNG_17_PHAF_39	Warthog	Phacochoerus africanus	1	U	2017	11	2017-11-05	309	09:30	-18.8876	34.41669	4	NA	121991.333333333	0	0	0	0	0	0	0	0	0	0	0.0537620020429009	0	0	0	0	0	0	0	0	0	0	0	0	0	0	0	0	0	0	0	0	0	0	0
PNG_17_PHAF_040	PNG_17_PHAF_40	Warthog	Phacochoerus africanus	1	U	2017	11	2017-11-05	309	12:00	-18.96181	34.34503	4	NA	86852.6666666666	0	0	0	0	0	0	0.224802860061287	0	0.109638406537283	0	0	0	0	0	0.0231624106230848	0	0	0	0	0	0	0	0	0	0	0	0	0	0	0	0	0	0	0
PNG_17_PHAF_041	PNG_17_REAR_41	Warthog	Phacochoerus africanus	3	F	2017	11	2017-11-10	314	16:30	-18.92025	34.43435	3	NA	112604.333333333	0.0382400408580184	0	0	0	0.0236741573033708	0	0.0798702757916241	0	0.162173646578141	0.121683350357508	0	0	0	0	0.254544433094995	0	0	0	0	0	0.0149601634320735	0	0	0	0	0	0	0	0	0	0	0	0	0
PNG_17_POLA_001	PNG_17_POLA_01	Bushpig	Potamochoerus larvatus	1	M	2017	7	2017-07-26	207	15:20	-18.92212	34.43085	4	NA	4400.33333333334	0.0950183861082737	0	0.0238069458631256	0	0	0	0.01270582226762	0	0	0	0	0	0	0	0	0	0	0	0	0	0.0659356486210419	0	0	0	0	0	0	0	0	0	0	0	0	0
PNG_17_POLA_002	PNG_17_KOEL_35	Bushpig	Potamochoerus larvatus	3	U	2017	10	2017-10-26	299	NA	-18.95236	34.37208	3	NA	67975.6666666667	0	0	0	0	0	0	0	0	0	0	0	0	0	0.579653728294178	0	0	0	0	0	0	0.0161889683350358	0	0	0	0	0	0	0	0	0	0	0	0	0
PNG_17_REAR_001	PNG_17_REAR_01	Reedbuck	Redunca arundinum	1	F	2017	6	2017-06-10	161	16:30	-18.8952	34.39879	4	NA	34411.3333333333	0	0	0	0	0.0388386108273749	0	0.136690500510725	0	0.0689591419816139	0	0	0	0	0	0.014317671092952	0	0	0	0	0	0	0	0	0	0	0	0	0	0	0	0	0.0114627170582227	0	0
PNG_17_REAR_002	PNG_17_REAR_02	Reedbuck	Redunca arundinum	1	F	2017	6	2017-06-12	163	14:50	-18.88782	34.40211	4	NA	34909.3333333334	0	0	0	0	0.0657201225740552	0	0	0	0	0	0	0	0	0	0	0	0	0	0	0	0	0	0	0	0	0	0	0	0	0	0	0	0	0
PNG_17_REAR_003	PNG_17_REAR_03	Reedbuck	Redunca arundinum	1	U	2017	6	2017-06-27	178	11:05	-18.88661	34.43293	3	NA	74873.6666666666	0.0130275791624106	0	0	0	0	0	0	0	0	0	0.0698232890704801	0	0	0	0	0	0	0	0	0	0	0	0	0	0	0	0	0	0	0	0	0.131361593462717	0	0
PNG_17_REAR_004	PNG_17_REAR_04	Reedbuck	Redunca arundinum	1	U	2017	6	2017-06-27	178	14:39	-18.91871	34.382	3	NA	66449	0.150006128702758	0	0	0	0	0	0	0	0	0	0	0	0	0	0	0	0	0	0	0	0	0	0	0	0	0	0	0	0	0	0	0	0	0
PNG_17_REAR_005	PNG_17_REAR_05	Reedbuck	Redunca arundinum	1	F	2017	6	2017-06-29	180	14:30	-18.87494	34.39626	4	NA	17150	0	0	0	0	0.328158324821246	0	0	0	0	0.20920633299285	0.0215321756894791	0	0	0	0.0231430030643514	0	0	0	0	0	0	0	0	0	0	0	0	0	0	0	0	0	0	0
PNG_17_REAR_006	PNG_17_REAR_06	Reedbuck	Redunca arundinum	1	F	2017	6	2017-06-30	181	08:25	-18.87934	34.39542	4	NA	47601.6666666667	0	0	0	0	0.282721144024515	0	0	0	0	0.066902962206333	0.0187313585291113	0	0	0	0.0109387129724208	0	0	0	0	0	0	0	0	0	0	0	0	0	0	0	0	0	0	0
PNG_17_REAR_007	PNG_17_REAR_07	Reedbuck	Redunca arundinum	1	M	2017	6	2017-06-30	181	08:58	-18.87739	34.39614	4	NA	22650.5	0	0	0	0	0.333332992849847	0	0	0	0	0.356124616956078	0.0176159346271706	0	0	0	0.0173728294177732	0	0	0	0	0	0	0	0	0	0	0	0	0	0	0	0	0	0	0
PNG_17_REAR_008	PNG_17_REAR_08	Reedbuck	Redunca arundinum	1	F	2017	6	2017-06-30	181	17:23	-18.87993	34.39543	4	NA	51566.9999999999	0	0	0	0	0.224174668028601	0	0	0	0	0.0410858018386108	0.0178130745658836	0	0	0	0.0120377936670071	0	0	0	0	0	0	0	0	0	0	0	0	0	0	0	0	0	0	0
PNG_17_REAR_009	PNG_17_REAR_09	Reedbuck	Redunca arundinum	1	M	2017	7	2017-07-01	182	07:40	-18.92845	34.42464	4	NA	18039	0	0	0	0	0	0	0.156585291113381	0	0.056314606741573	0.237158324821246	0	0	0	0	0.0264453524004086	0	0	0	0	0	0	0	0	0	0	0	0	0	0	0	0	0	0	0
PNG_17_REAR_010	PNG_17_REAR_10	Reedbuck	Redunca arundinum	1	F	2017	7	2017-07-01	182	10:35	-18.87717	34.39653	4	NA	11261	0	0	0	0	0.260374872318693	0	0	0	0	0.225635342185904	0.0215648621041879	0	0	0	0.0347231869254341	0	0	0	0	0	0	0	0	0	0	0	0	0	0	0	0	0	0	0
PNG_17_REAR_013	PNG_17_REAR_13	Reedbuck	Redunca arundinum	1	M	2017	7	2017-07-01	182	15:35	-18.93063	34.42604	4	NA	12748.5	0	0	0	0	0.0135658835546476	0	0.274581205311542	0	0.0836976506639428	0.113779366700715	0	0	0	0	0.0272349336057201	0	0	0	0	0	0	0	0	0	0	0	0	0	0	0	0	0	0	0
PNG_17_REAR_014	PNG_17_REAR_14	Reedbuck	Redunca arundinum	1	U	2017	7	2017-07-01	182	15:35	-18.93051	34.42614	4	NA	10167	0.024417773237998	0	0	0	0.0131103166496425	0	0.30188151174668	0	0.128821246169561	0.140180796731359	0	0	0	0	0.0752308478038815	0	0	0	0	0	0	0	0	0	0	0	0	0	0	0	0	0	0	0
PNG_17_REAR_016	PNG_17_REAR_16	Reedbuck	Redunca arundinum	1	M	2017	7	2017-07-03	184	15:25	-18.88602	34.39273	4	NA	52611.6666666667	0	0	0	0	0.0987221654749745	0	0.0547660878447395	0	0.0711389172625128	0.0346608784473953	0.0105362614913177	0	0	0	0.0144606741573034	0	0	0	0	0	0	0	0	0	0	0	0	0	0	0	0	0	0	0
PNG_17_REAR_017	PNG_17_REAR_17	Reedbuck	Redunca arundinum	1	M	2017	7	2017-07-03	184	15:26	-18.89937	34.39253	4	NA	61799.3333333333	0	0	0	0	0.0898222676200204	0	0.258601634320735	0	0.0619050051072523	0	0	0	0	0	0.0313973442288049	0	0	0	0	0	0	0	0	0	0	0	0	0	0	0	0	0	0	0
PNG_17_REAR_018	PNG_17_REAR_18	Reedbuck	Redunca arundinum	1	F	2017	7	2017-07-03	184	15:36	-18.89285	34.39264	4	NA	37079	0	0	0	0	0.0286424923391215	0	0.149698672114402	0	0.124606741573034	0	0	0	0	0	0.0206332992849847	0	0	0	0	0	0	0	0	0	0	0	0	0	0	0	0	0	0	0
PNG_17_REAR_019	PNG_17_REAR_19	Reedbuck	Redunca arundinum	1	F	2017	7	2017-07-04	185	14:45	-18.93957	34.38871	4	NA	45824	0	0	0	0	0	0	0.326026557711951	0	0.0351797752808989	0.177514811031665	0	0	0	0	0.0245005107252298	0	0	0	0	0	0	0	0	0	0	0	0	0	0	0	0	0	0	0
PNG_17_REAR_020	PNG_17_REAR_20	Reedbuck	Redunca arundinum	1	F	2017	7	2017-07-05	186	11:11	-18.87688	34.39552	4	NA	85698.3333333333	0	0	0	0	0.310326864147089	0	0	0	0	0.101972420837589	0.0208304392236977	0	0	0	0.0198079673135853	0	0	0	0	0	0	0	0	0	0	0	0	0	0	0	0	0	0	0
PNG_17_REAR_021	PNG_17_REAR_21	Reedbuck	Redunca arundinum	1	M	2017	7	2017-07-05	186	11:17	-18.87709	34.3952	4	NA	60061.6666666666	0	0	0	0	0.23103064351379	0	0.0113289070480082	0	0	0.0961756894790603	0.0206261491317671	0	0	0	0.0176772216547497	0	0	0	0	0	0	0	0	0	0	0	0	0	0	0	0	0	0	0
PNG_17_REAR_022	PNG_17_REAR_22	Reedbuck	Redunca arundinum	1	F	2017	7	2017-07-06	187	06:41	-18.93839	34.38919	4	NA	18023	0	0	0	0	0	0	0.663107252298264	0	0.120339121552605	0	0	0	0	0	0.147671092951992	0	0	0	0	0	0	0	0	0	0	0	0	0	0	0	0	0	0	0
PNG_17_REAR_023	PNG_17_REAR_23	Reedbuck	Redunca arundinum	1	M	2017	7	2017-07-06	187	07:21	-18.93063	34.42562	4	NA	21268	0	0	0	0	0.0263268641470889	0	0.462252298263534	0	0.0681613891726251	0.0301807967313585	0	0	0	0	0.0237078651685393	0	0	0	0	0	0	0	0	0	0	0	0	0	0	0	0	0	0	0
PNG_17_REAR_024	PNG_17_REAR_24	Reedbuck	Redunca arundinum	1	M	2017	7	2017-07-06	187	14:47	-18.88978	34.41647	4	NA	39540	0	0	0	0	0.0357201225740552	0	0	0	0	0.0865934627170582	0.0255515832482125	0	0	0	0.0141756894790603	0	0	0	0	0	0	0	0	0	0	0	0	0	0	0	0	0	0	0
PNG_17_REAR_025	PNG_17_REAR_25	Reedbuck	Redunca arundinum	1	M	2017	7	2017-07-07	188	11:30	-18.92291	34.43184	4	NA	28404	0	0	0	0	0	0	0.0236690500510725	0	0.0376455566905005	0.0267262512768131	0	0	0	0	0	0	0	0	0	0	0	0	0	0	0	0	0	0	0	0	0	0	0	0
PNG_17_REAR_026	PNG_17_REAR_26	Reedbuck	Redunca arundinum	1	F	2017	7	2017-07-07	188	12:00	-18.89156	34.41744	4	NA	34899	0	0	0	0	0.182220633299285	0	0.0165689479060266	0	0.0168784473953013	0	0	0	0	0	0.0210878447395301	0	0	0	0	0	0	0	0	0	0	0	0	0	0	0	0	0	0	0
PNG_17_REAR_027	PNG_17_REAR_27	Reedbuck	Redunca arundinum	1	M	2017	7	2017-07-07	188	12:20	-18.88806	34.40211	4	NA	52512.3333333333	0	0	0	0	0.267154239019407	0	0	0	0.018732379979571	0	0	0	0	0	0.0172584269662921	0	0	0	0	0	0	0	0	0	0	0	0	0	0	0	0	0	0	0
PNG_17_REAR_028	PNG_17_REAR_28	Reedbuck	Redunca arundinum	1	M	2017	7	2017-07-07	188	12:35	-18.90294	34.40545	4	NA	65512.3333333333	0	0	0	0	0.0215730337078652	0	0.0528375893769152	0	0	0	0	0	0	0	0.0164473953013279	0	0	0	0	0	0	0	0	0	0	0	0	0	0	0	0	0	0	0
PNG_17_REAR_029	PNG_17_REAR_29	Reedbuck	Redunca arundinum	1	F	2017	7	2017-07-07	188	12:39	-18.90286	34.40597	4	NA	57321.3333333333	0.0366067415730337	0	0	0	0.0948222676200204	0	0	0	0.0142390194075587	0	0	0	0	0	0.0164994892747702	0	0	0	0	0	0	0	0	0	0	0	0	0	0	0	0	0	0	0
PNG_17_REAR_030	PNG_17_REAR_30	Reedbuck	Redunca arundinum	1	M	2017	7	2017-07-07	188	15:07	-18.93062	34.42619	4	NA	3939.66666666667	0	0	0	0	0.0490623084780388	0	0.178741573033708	0	0.107249233912155	0.0575955056179775	0	0	0	0	0.0833472931562819	0	0	0	0	0	0	0	0	0	0	0	0	0	0	0	0	0	0	0
PNG_17_REAR_031	PNG_17_REAR_31	Reedbuck	Redunca arundinum	1	M	2017	10	2017-10-25	298	NA	NA	NA	4	NA	18350.3333333333	0.0192492339121553	0	0	0	0.0749713993871297	0	0.170927477017365	0	0.200510725229826	0	0	0	0	0	0.0193707865168539	0	0	0	0	0	0	0	0	0	0	0	0	0	0	0	0	0	0	0
PNG_17_REAR_032	PNG_17_REAR_32	Reedbuck	Redunca arundinum	1	M	2017	10	2017-10-27	300	NA	-18.87275	34.3977	4	NA	114071.5	0	0	0	0	0.185165474974464	0	0	0	0	0.265198161389173	0.0111716036772217	0	0	0	0.0301317671092952	0	0	0	0	0	0	0	0	0	0	0	0	0	0	0	0	0	0	0
PNG_17_REAR_033	PNG_17_REAR_33	Reedbuck	Redunca arundinum	1	U	2017	11	2017-11-02	306	10:40	-18.88822	34.40239	4	NA	84749	0.0186179775280899	0	0	0	0.137040858018386	0	0	0	0	0	0	0.0147477017364658	0	0	0.0433452502553626	0	0	0	0	0	0	0	0	0	0	0	0	0	0	0	0	0	0	0
PNG_17_REAR_034	PNG_17_REAR_34	Reedbuck	Redunca arundinum	1	U	2017	11	2017-11-02	306	10:44	-18.8882	34.4024	4	NA	60624	0	0	0	0	0.212158324821246	0	0	0	0	0	0	0	0	0	0.0458345250255363	0	0	0	0	0	0	0	0	0	0	0	0	0	0	0	0	0	0	0
PNG_17_REAR_035	PNG_17_REAR_35	Reedbuck	Redunca arundinum	1	F	2017	11	2017-11-05	309	11:00	-18.89982	34.39292	4	NA	92750.6666666667	0	0	0	0	0.446062308478039	0	0	0	0.0263942798774259	0	0.240938712972421	0	0	0	0.0200296220633299	0	0	0	0	0	0	0	0	0	0	0	0	0	0	0	0	0	0	0
PNG_17_REAR_036	PNG_17_REAR_36	Reedbuck	Redunca arundinum	1	M	2017	11	2017-11-06	310	07:34	-18.93781	34.37731	4	NA	17917.5	0	0	0	0	0	0	0.0539080694586313	0	0.382858018386108	0	0	0	0	0	0.533877425944842	0	0	0	0	0	0	0	0	0	0	0	0	0	0	0	0	0	0	0
PNG_17_REAR_037	PNG_17_REAR_37	Reedbuck	Redunca arundinum	1	M	2017	11	2017-11-06	310	08:20	-18.90529	34.39016	3	NA	74655	0	0	0	0	0.0556649642492339	0	0	0	0	0	0.0583268641470889	0	0	0	0.024538304392237	0	0	0	0	0	0	0	0	0	0	0	0	0	0	0	0	0	0	0
PNG_17_REAR_038	PNG_17_REAR_38	Reedbuck	Redunca arundinum	1	U	2017	11	2017-11-06	310	11:30	-18.91953	34.4345	3	NA	63276.6666666667	0.0185362614913177	0	0	0	0	0	0.044752808988764	0	0.459828396322778	0	0	0	0	0	0.102603677221655	0	0	0	0	0	0	0	0	0	0	0	0	0	0	0	0	0	0	0
PNG_17_REAR_039	PNG_17_REAR_39	Reedbuck	Redunca arundinum	1	U	2017	11	2017-11-06	310	11:33	-18.91955	34.43457	3	NA	115788.666666667	0.185605720122574	0	0	0	0.0425638406537283	0	0	0	0.157968335035751	0.0289989785495403	0	0	0	0	0.26753013278856	0	0	0	0	0	0	0	0	0	0	0	0	0	0	0	0	0	0	0
PNG_17_REAR_040	PNG_17_REAR_40	Reedbuck	Redunca arundinum	1	M	2017	11	2017-11-10	314	10:00	-18.92	34.43421	4	NA	136281.5	0.130718079673136	0	0	0	0.0152625127681307	0	0.0140326864147089	0	0.0559101123595506	0.121061287027579	0	0	0	0	0.455492339121553	0	0	0	0	0	0	0	0	0	0	0	0	0	0	0	0	0	0	0
PNG_17_SMTE_001_A	PNG_17_SMTE_01A	Pangolin	Smutsia temminckii	1	U	2017	11	2017-11-08	312	17:00	-19.40533	34.44542	3	NA	83962.6666666667	0	0	0	0	0	0	0	0	0	0	0	0	0	0	0	0	0	0	0	0	0	0	0	0	0	0	0	0	0	0	0	0	0	0
PNG_17_SMTE_001_B	PNG_17_SMTE_01B	Pangolin	Smutsia temminckii	1	U	2017	11	2017-11-08	312	17:00	-19.40533	34.44542	3	NA	64533.6666666667	0	0	0	0	0	0	0	0	0	0	0	0	0	0	0	0	0	0	0	0	0	0	0	0	0	0	0	0	0	0	0	0	0	0
PNG_17_SMTE_001_C	PNG_17_SMTE_01C	Pangolin	Smutsia temminckii	1	U	2017	11	2017-11-08	312	17:00	-19.40533	34.44542	3	NA	73136.5	0	0	0	0	0	0	0	0	0	0	0	0	0	0	0	0	0	0	0	0	0	0	0	0	0	0	0	0	0	0	0	0	0	0
PNG_17_TRAN_001	PNG_17_TRAN_01	Nyala	Tragelaphus angasii	1	U	2017	7	2017-07-30	211	15:00	-18.95484	34.405	3	NA	8838.66666666666	0	0	0	0	0	0	0	0	0	0	0	0	0	0	0	0	0	0	0	0	0.278817160367722	0	0	0.0346690500510725	0	0	0	0	0	0	0	0	0.0424637385086823	0.249417773237998
PNG_17_TRAN_002	PNG_17_TRAN_02	Nyala	Tragelaphus angasii	1	U	2017	7	2017-07-30	211	15:00	-18.95485	34.4053	3	NA	7633.66666666667	0	0	0	0	0	0	0	0	0	0	0	0	0	0	0	0	0	0	0	0	0.0283043922369765	0	0	0.137475995914198	0	0.211915219611849	0	0	0	0	0	0	0.0493513789581205	0.0363421859039837
PNG_17_TRAN_003	PNG_17_TRAN_03	Nyala	Tragelaphus angasii	1	U	2017	7	2017-07-30	211	15:00	-18.95501	34.4052	3	NA	45365.6666666667	0	0	0	0	0	0	0	0	0	0	0	0	0	0	0	0.0121562819203269	0	0	0	0	0.0403758937691522	0	0	0.108844739530133	0	0.36676506639428	0	0	0	0	0	0	0.0352104187946885	0.0552522982635342
PNG_17_TRAN_004	PNG_17_TRAN_04	Nyala	Tragelaphus angasii	1	F	2017	10	2017-10-31	304	17:50	-18.94902	34.37289	3	NA	80392.6666666666	0	0	0	0	0	0	0	0	0	0	0	0	0	0.148214504596527	0	0	0	0	0	0	0	0	0	0	0	0.0158518896833504	0	0	0	0	0	0	0	0
PNG_17_TRAN_005	PNG_17_TRAN_05	Nyala	Tragelaphus angasii	1	F	2017	11	2017-11-01	305	08:00	-18.94899	34.37237	3	NA	122336.333333333	0	0	0	0	0	0	0	0	0	0	0	0	0	0.0271950970377937	0	0	0	0	0	0	0.0160153217568948	0	0	0.0142808988764045	0.118681307456588	0.0153595505617978	0	0	0	0	0	0	0	0.011779366700715
PNG_17_TRAN_006	PNG_17_TRAN_06	Nyala	Tragelaphus angasii	1	F	2017	11	2017-11-01	305	08:00	-18.94283	34.38351	3	NA	97590.9999999999	0	0	0	0	0	0	0.0263769152196119	0	0	0	0	0	0	0.316639427987743	0	0	0	0	0	0	0.0212553626149132	0	0	0	0	0.119576098059244	0	0	0	0	0	0	0	0
PNG_17_TRAN_007	PNG_17_TRAN_07	Nyala	Tragelaphus angasii	1	F	2017	11	2017-11-01	305	08:00	-18.94264	34.38343	3	NA	107293	0	0	0	0	0	0	0.0273289070480082	0	0	0	0	0	0	0.332520939734423	0	0	0	0	0	0	0	0	0	0	0	0.135702757916241	0	0	0	0	0	0	0	0
PNG_17_TRAN_008	PNG_17_TRAN_08	Nyala	Tragelaphus angasii	1	F	2017	11	2017-11-01	305	08:00	-18.94264	34.3834	3	NA	85724.3333333333	0	0	0	0	0	0	0.0224341164453524	0	0	0	0	0	0	0.0959622063329928	0	0	0	0	0	0	0	0	0	0	0	0.0608988764044944	0	0	0	0	0	0	0	0
PNG_17_TRSC_001	PNG_17_TRSC_01	Bushbuck	Tragelaphus sylvaticus	1	F	2017	7	2017-07-18	199	16:30	-18.88728	34.41383	4	NA	14124	0	0	0	0	0	0	0	0	0	0	0	0	0	0	0	0	0	0	0	0	0	0	0	0	0	0	0	0	0	0	0	0	0	0
PNG_17_TRSC_002	PNG_17_TRSC_02	Bushbuck	Tragelaphus sylvaticus	1	M	2017	11	2017-11-05	309	10:00	-18.88721	34.41003	4	NA	145269	0.141889683350358	0	0	0	0	0	0	0	0.370300306435138	0	0	0	0	0	0.0239785495403473	0	0	0	0	0	0	0	0	0	0	0	0	0	0	0	0	0	0	0
PNG_17_TRST_001	PNG_17_TRST_01	Kudu	Tragelaphus strepsiceros	1	M	2017	6	2017-06-17	168	15:15	-18.93687	34.39094	4	NA	29891	0	0	0	0	0	0	0	0	0	0	0	0	0	0	0	0	0	0	0	0	0	0	0	0.758474974463738	0	0.13182328907048	0	0	0	0	0	0	0	0
PNG_17_TRST_002	PNG_17_TRST_02	Kudu	Tragelaphus strepsiceros	1	M	2017	6	2017-06-17	168	15:15	-18.93692	34.39097	4	NA	21988	0	0	0.0191685393258427	0	0	0	0	0	0	0	0	0	0	0	0	0	0	0	0	0	0	0	0	0.421050051072523	0	0.443548518896833	0	0	0	0	0	0	0	0
PNG_17_TRST_003	PNG_17_TRST_03	Kudu	Tragelaphus strepsiceros	1	F	2017	7	2017-07-17	198	11:45	-18.92793	34.37749	4	NA	8356.5	0	0	0.32779468845761	0	0	0	0	0	0	0	0	0	0	0	0	0.0272839632277834	0	0	0	0	0	0	0	0.586135852911134	0	0.0175454545454545	0	0	0	0	0	0	0	0
PNG_17_TRST_004	PNG_17_TRST_04	Kudu	Tragelaphus strepsiceros	1	F	2017	7	2017-07-17	198	11:45	-18.92794	34.3775	4	NA	8634.66666666667	0	0	0.10953013278856	0	0	0	0	0	0	0	0	0	0	0	0	0.0375331971399387	0	0	0	0	0	0	0	0.343213483146067	0	0.427843718079673	0	0	0	0	0	0	0	0
PNG_17_TRST_005	PNG_17_TRST_05	Kudu	Tragelaphus strepsiceros	1	U	2017	8	2017-08-15	227	12:20	-18.91935	34.38556	3	NA	64780	0	0	0	0	0.048338100102145	0	0.115873340143003	0	0.0874433094994893	0	0	0	0	0	0.0327313585291113	0	0	0	0	0	0	0	0.111684371807967	0	0	0	0	0	0.0381246169560776	0	0	0	0	0
PNG_18_AEME_001	PNG_18_AEME_01	Impala	Aepyceros melampus	1	F	2018	3	2018-03-26	85	10:45	-18.97777	34.35151	4	NA	3808.33333333334	0.217867211440245	0	0	0	0	0	0.128946884576098	0	0.0283799795709908	0	0	0	0	0	0.0296159346271706	0	0	0	0	0	0.0123472931562819	0	0	0	0	0	0	0	0	0	0	0	0	0
PNG_18_AEME_002	PNG_18_AEME_02	Impala	Aepyceros melampus	1	M	2018	3	2018-03-26	85	11:07	-18.92018	34.38152	4	NA	39497.6666666666	0.31858937691522	0	0	0	0	0	0.0418988764044944	0	0.0128774259448417	0	0	0	0	0	0.013508682328907	0	0	0	0	0	0	0	0	0	0	0	0	0	0	0	0	0	0	0
PNG_18_AEME_003	PNG_18_AEME_03	Impala	Aepyceros melampus	1	M	2018	3	2018-03-26	85	15:32	-18.96684	34.36375	4	NA	42595.6666666668	0	0	0	0	0	0	0.266416751787538	0	0.0170888661899898	0	0	0	0	0.051438202247191	0.0145995914198161	0	0	0	0	0	0	0	0	0	0	0	0.0764596527068437	0.0142032686414709	0	0	0	0	0	0
PNG_18_AEME_004	PNG_18_AEME_04	Impala	Aepyceros melampus	1	M	2018	3	2018-03-26	85	15:34	-18.96693	34.36372	4	NA	36118.3333333334	0	0	0.0153605720122574	0	0	0	0.503496424923391	0	0.0677946884576098	0	0	0	0	0.0129448416751788	0.0168549540347293	0	0	0	0	0	0	0	0	0	0	0	0	0	0	0	0	0	0	0
PNG_18_AEME_005	PNG_18_AEME_05	Impala	Aepyceros melampus	1	F	2018	3	2018-03-26	85	17:15	-18.89543	34.39932	4	NA	35265.3333333334	0.326211440245148	0	0.0436578140960163	0	0	0	0.123797752808989	0	0.0396475995914198	0	0	0	0	0	0.0149591419816139	0	0	0	0	0	0	0	0	0	0	0.021464759959142	0	0	0	0	0	0	0	0
PNG_18_AEME_006	PNG_18_AEME_06	Impala	Aepyceros melampus	1	F	2018	3	2018-03-26	85	17:15	-18.8954	34.3995	4	NA	24275	0.340843718079673	0.015267620020429	0	0	0	0	0.245332992849847	0	0.059732379979571	0	0	0	0	0	0.0148733401430031	0	0	0	0	0	0	0	0	0	0	0	0	0	0	0	0	0	0	0
PNG_18_AEME_007	PNG_18_AEME_07	Impala	Aepyceros melampus	1	F	2018	3	2018-03-27	86	08:42	-18.96013	34.37017	4	NA	78241	0	0	0.04626455566905	0	0	0	0.0487671092951992	0	0	0	0	0	0	0.0398508682328907	0.013582226762002	0	0	0	0	0	0	0	0.0171368743615935	0.0326884576098059	0	0	0	0	0	0	0	0	0	0
PNG_18_AEME_008	PNG_18_AEME_08	Impala	Aepyceros melampus	1	F	2018	3	2018-03-27	86	08:42	-18.96014	34.37016	4	NA	27903.6666666667	0	0	0	0	0	0	0.238591419816139	0	0.0356210418794688	0	0	0	0	0.217649642492339	0.0461726251276813	0	0	0	0	0	0.247752808988764	0	0.02441164453524	0	0	0	0	0	0	0	0	0	0	0
PNG_18_AEME_009	PNG_18_AEME_09	Impala	Aepyceros melampus	1	M	2018	3	2018-03-27	86	09:20	-18.93989	34.37577	4	NA	15154	0	0	0	0	0	0	0.142627170582227	0	0.067367722165475	0	0	0	0	0	0.0160541368743616	0.13317568947906	0	0	0	0	0	0	0	0.443372829417773	0	0.101636363636364	0	0	0	0	0	0	0	0.0159928498467824
PNG_18_AEME_010	PNG_18_AEME_10	Impala	Aepyceros melampus	1	M	2018	3	2018-03-27	86	09:21	-18.93988	34.37581	4	NA	15939.6666666667	0.0127354443309499	0	0.0167568947906027	0	0	0	0.438375893769152	0	0.07614708886619	0	0	0	0	0.0239713993871297	0.0270755873340143	0.0723289070480082	0	0	0	0	0.0123023493360572	0	0	0.0486006128702758	0	0	0	0	0	0	0	0	0	0
PNG_18_AEME_011	PNG_18_AEME_11	Impala	Aepyceros melampus	1	F	2018	3	2018-03-27	86	11:00	-18.96598	34.36529	4	NA	18274.6666666667	0.0135863125638407	0	0	0	0	0	0.119407558733401	0	0.0351368743615935	0	0	0	0	0.223404494382022	0.0141266598569969	0.0551266598569969	0	0	0	0	0	0	0	0.0121869254341164	0	0	0	0	0	0	0	0	0	0
PNG_18_AEME_012	PNG_18_AEME_12	Impala	Aepyceros melampus	1	F	2018	3	2018-03-27	86	11:00	-18.966	34.36529	4	NA	65701.6666666667	0	0	0	0	0	0	0.12602962206333	0	0.0381123595505618	0	0	0	0	0.0955015321756895	0	0	0	0	0	0	0	0	0	0	0	0	0	0	0	0	0	0	0	0.0489284984678243
PNG_18_AEME_013	PNG_18_AEME_13	Impala	Aepyceros melampus	3	F	2018	3	2018-03-28	87	08:15	-18.94525	34.39025	3	NA	26240	0.124873340143003	0.0211879468845761	0	0	0	0	0.210798774259448	0	0.0363534218590398	0	0	0	0	0	0.0369427987742594	0.177954034729316	0	0	0	0	0	0	0	0.183925434116445	0	0	0	0.0307242083758938	0	0	0	0	0	0
PNG_18_AEME_014	PNG_18_AEME_14	Impala	Aepyceros melampus	1	U	2018	3	2018-03-28	87	08:45	-18.93809	34.39156	4	NA	27360	0	0	0	0	0	0	0.262220633299285	0	0.0172880490296221	0	0	0	0	0	0.0121603677221655	0	0	0	0	0	0	0	0	0.0271899897854954	0	0.12864759959142	0	0.0645607763023493	0	0	0	0	0	0.0225331971399387
PNG_18_AEME_015	PNG_18_AEME_15	Impala	Aepyceros melampus	1	U	2018	3	2018-03-28	87	08:45	-18.93809	34.39154	4	NA	26602	0	0	0	0	0	0	0.270914198161389	0	0.0321532175689479	0	0	0	0	0	0.015367722165475	0	0	0	0	0	0	0	0	0.0529193054136874	0	0.165313585291113	0	0	0	0	0	0	0	0.0983309499489275
PNG_18_AEME_016	PNG_18_AEME_16	Impala	Aepyceros melampus	3	M	2018	3	2018-03-28	87	09:42	-18.93008	34.41409	3	NA	17150	0.0215188968335036	0	0	0	0	0	0.154427987742595	0	0.0251777323799796	0	0	0	0	0.38967620020429	0.0540643513789581	0	0	0	0	0	0.0207119509703779	0	0	0.0410561797752809	0	0.0256404494382023	0	0	0	0	0	0	0	0
PNG_18_AEME_017	PNG_18_AEME_17	Impala	Aepyceros melampus	3	M	2018	3	2018-03-28	87	09:55	-18.93012	34.42673	3	NA	15771.3333333333	0.385063329928499	0.0137875383043922	0	0	0	0	0.0850827374872319	0	0.0503462717058223	0	0	0	0	0	0.056073544433095	0	0	0	0	0	0.0197385086823289	0	0	0	0	0	0	0	0	0	0	0	0	0
PNG_18_AEME_018	PNG_18_AEME_18	Impala	Aepyceros melampus	1	F	2018	3	2018-03-28	87	10:38	-18.92391	34.42873	4	NA	21652.3333333333	0.0438212461695608	0	0	0	0	0	0.0398192032686415	0	0.0492185903983657	0	0	0	0	0	0	0.0164994892747702	0	0	0	0	0.0149489274770174	0	0	0	0	0.348149131767109	0	0	0	0	0	0	0	0.0226414708886619
PNG_18_AEME_019	PNG_18_AEME_19	Impala	Aepyceros melampus	1	F	2018	3	2018-03-28	87	16:47	-18.92044	34.37943	4	NA	44933.5	0.324927477017365	0	0	0	0	0	0.0842298263534219	0	0.0552134831460674	0	0	0	0	0	0.031655771195097	0	0	0	0	0	0.011508682328907	0	0	0	0	0.0715546475995914	0	0	0	0	0	0	0	0
PNG_18_AEME_020	PNG_18_AEME_20	Impala	Aepyceros melampus	3	F	2018	3	2018-03-29	88	09:04	-18.92068	34.41643	3	NA	16398.3333333333	0	0	0	0	0	0	0.0651879468845761	0	0.0124535240040858	0	0	0	0	0	0	0.0269887640449438	0	0	0	0	0	0	0	0	0	0.421274770173647	0	0	0	0	0	0	0	0
PNG_18_AEME_022	PNG_18_AEME_22	Impala	Aepyceros melampus	1	F	2018	6	2018-06-14	165	09:30	-18.95965	34.39246	4	NA	108084.666666667	0	0	0.108491317671093	0	0	0	0.239797752808989	0	0.0638968335035751	0	0	0	0	0	0.0168355464759959	0	0	0	0	0	0.108609805924413	0	0.0287640449438202	0.0226138917262513	0.0508508682328907	0	0	0	0	0	0	0	0.0238222676200204	0.119731358529111
PNG_18_AEME_023	PNG_18_AEME_23	Impala	Aepyceros melampus	1	F	2018	6	2018-06-14	165	09:51	-18.93444	34.39955	4	NA	84688.5	0	0	0	0	0	0	0.0907814096016343	0	0.0435423901940756	0	0	0	0	0	0	0	0	0	0	0	0	0	0	0.0422104187946885	0.0195730337078652	0.347609805924413	0	0.0205903983656793	0	0	0	0	0.0163901940755873	0.254984678243105
PNG_18_AEME_024	PNG_18_AEME_24	Impala	Aepyceros melampus	1	F	2018	6	2018-06-14	165	10:26	-18.90139	34.43306	4	NA	65796.3333333334	0.426920326864147	0	0	0.117465781409602	0	0	0.051782431052094	0	0.153630234933606	0	0	0	0	0	0.0179080694586313	0	0	0	0	0	0	0	0	0	0	0	0	0	0	0	0	0	0	0
PNG_18_AEME_025	PNG_18_AEME_25	Impala	Aepyceros melampus	1	F	2018	6	2018-06-15	166	09:04	-18.92683	34.37736	4	NA	51375.3333333333	0.0923554647599591	0	0	0	0.030732379979571	0	0.0403329928498468	0	0.0838569969356486	0.058826353421859	0	0	0	0	0.081655771195097	0	0	0	0	0	0.420508682328907	0	0	0	0	0	0	0	0.0209387129724208	0	0	0	0	0
PNG_18_AEME_026	PNG_18_AEME_26	Impala	Aepyceros melampus	1	F	2018	6	2018-06-16	167	08:40	-18.94793	34.3731	4	NA	27403	0	0	0.0340408580183861	0	0	0	0.0426966292134831	0	0.0330480081716037	0	0	0	0	0	0.0145495403472932	0.0820040858018386	0	0	0	0	0	0	0	0.0279376915219612	0.0515331971399387	0.0933503575076609	0	0	0	0	0	0	0	0.0124198161389173
PNG_18_AEME_027	PNG_18_AEME_27	Impala	Aepyceros melampus	1	F	2018	6	2018-06-16	167	09:12	-18.92449	34.42844	4	NA	49465.3333333333	0.0152155260469867	0	0.05373544433095	0	0	0	0.0581879468845761	0	0.0245127681307457	0	0	0	0	0	0	0	0	0	0	0	0.0660326864147089	0	0	0	0.0214463738508682	0.2168835546476	0	0	0	0	0	0	0.0441164453524004	0.0336230847803882
PNG_18_AEME_028	PNG_18_AEME_28	Impala	Aepyceros melampus	1	F	2018	6	2018-06-17	168	10:13	-18.90682	34.43354	4	NA	173244.5	0.0354565883554648	0	0	0.166889683350358	0	0	0.0150214504596527	0	0.115835546475996	0	0	0	0	0	0.0204780388151175	0	0	0	0	0	0	0	0	0	0	0	0	0	0	0	0	0	0	0
PNG_18_AEME_029	PNG_18_AEME_29	Impala	Aepyceros melampus	1	F	2018	6	2018-06-17	168	10:25	-18.89464	34.42982	4	NA	95074	0.0165740551583248	0	0	0.0393595505617978	0	0	0	0	0	0	0	0	0	0	0	0	0	0	0	0	0	0	0	0	0	0	0	0	0	0	0	0.0500520939734423	0	0
PNG_18_AEME_030	PNG_18_AEME_30	Impala	Aepyceros melampus	1	F	2018	6	2018-06-21	172	09:03	-18.93848	34.38974	4	NA	61300.5	0	0	0.0170888661899898	0	0	0	0.0620847803881512	0	0	0	0	0	0	0	0.0394004085801839	0	0	0	0	0	0	0	0.0905689479060266	0.0398386108273749	0.012926455566905	0.089191011235955	0	0.295327885597548	0	0	0	0	0.0657201225740552	0.0483166496424923
PNG_18_AEME_031	PNG_18_AEME_31	Impala	Aepyceros melampus	1	F	2018	6	2018-06-21	172	10:33	-18.909	34.41145	4	NA	89057.6666666667	0.0552696629213483	0	0	0	0	0	0.0687477017364658	0	0.0595812053115424	0	0	0	0	0	0	0	0	0	0	0	0.0141685393258427	0	0	0	0.0115097037793667	0.532789581205312	0	0	0	0	0	0	0.14317568947906	0
PNG_18_AEME_032	PNG_18_AEME_32	Impala	Aepyceros melampus	1	U	2018	6	2018-06-21	172	14:55	-18.90176	34.44405	4	NA	99317.6666666667	0.62726557711951	0	0	0.0503370786516854	0	0	0	0	0.0488907048008172	0	0.0842655771195097	0	0	0	0	0	0	0	0	0	0	0	0	0	0	0	0	0	0	0	0	0	0	0
PNG_18_AEME_033	PNG_18_AEME_33	Impala	Aepyceros melampus	1	F	2018	6	2018-06-21	172	15:32	-18.90388	34.45333	4	NA	42750.6666666667	0.319462717058223	0	0	0.0803258426966292	0	0	0	0	0.0182390194075587	0	0.0802369765066394	0	0	0	0	0	0	0	0	0	0	0	0	0	0	0	0	0	0	0	0	0	0	0
PNG_18_AEME_034	PNG_18_AEME_34	Impala	Aepyceros melampus	1	F	2018	6	2018-06-22	173	09:21	-18.99376	34.25068	4	NA	54197.6666666666	0	0	0.107600612870276	0	0	0	0.0511981613891726	0	0.0241113381001021	0	0	0	0	0.0207139938712972	0	0	0	0	0	0	0.0698845760980592	0	0	0	0	0.0126659856996936	0	0	0	0	0	0	0.0148692543411645	0.327180796731359
PNG_18_AEME_035	PNG_18_AEME_35	Impala	Aepyceros melampus	1	F	2018	6	2018-06-23	174	10:39	-18.89833	34.3928	4	NA	14399.6666666667	0.0680837589376915	0	0.0291297242083759	0	0	0	0.0244719101123596	0	0.0283697650663943	0	0.014241062308478	0	0	0	0.0130286006128703	0	0	0	0	0	0	0	0	0	0	0.212651685393258	0	0	0	0	0	0	0	0.0684964249233912
PNG_18_AEME_036	PNG_18_AEME_36	Impala	Aepyceros melampus	1	F	2018	6	2018-06-23	174	11:08	-18.90473	34.37818	4	NA	16828.3333333333	0.0183534218590398	0	0	0	0	0	0	0	0	0.0120429009193054	0	0	0	0	0	0	0	0	0	0	0	0	0	0	0	0	0	0	0	0	0	0	0	0
PNG_18_AEME_037	PNG_18_AEME_37	Impala	Aepyceros melampus	1	M	2018	6	2018-06-26	177	13:31	-18.96176	34.34251	4	NA	44426.6666666667	0	0	0.113375893769152	0	0	0	0.0702247191011236	0	0.0339080694586313	0	0	0	0	0.0667099080694586	0.0412502553626149	0	0	0	0	0	0.0219744637385087	0	0.272046986721144	0	0.0357763023493361	0	0	0	0	0	0	0	0	0
PNG_18_AEME_038	PNG_18_AEME_38	Impala	Aepyceros melampus	3	F	2018	6	2018-06-26	177	13:48	-18.95042	34.34751	3	NA	26327.6666666667	0.0182400408580184	0	0.0960377936670072	0	0	0	0.0252880490296221	0	0.0501869254341165	0	0	0	0	0	0.0209315628192033	0	0	0	0	0	0.175633299284985	0	0.106298263534219	0.0244126659856997	0.0451062308478039	0	0	0.1155873340143	0	0	0	0	0.0207579162410623	0
PNG_18_AEME_039	PNG_18_AEME_39	Impala	Aepyceros melampus	3	M	2018	6	2018-06-26	177	15:05	-18.91358	34.38878	3	NA	104368.666666667	0.331495403472931	0	0.0218089887640449	0	0	0	0.0249836567926455	0	0	0	0.0117814096016343	0	0	0	0.0126884576098059	0	0	0	0	0	0	0	0	0	0.0514044943820225	0.153934627170582	0	0.0307742594484167	0	0	0	0	0	0.0203289070480082
PNG_18_AEME_040	PNG_18_AEME_40	Impala	Aepyceros melampus	1	F	2018	6	2018-06-28	179	10:17	-18.89013	34.39305	4	NA	143395	0.0457242083758938	0	0.0331930541368744	0	0	0	0.0800296220633299	0	0.0172788559754852	0	0	0	0	0	0.0187129724208376	0	0	0	0	0	0	0	0	0	0	0.249803881511747	0	0	0	0	0	0.0681777323799796	0	0.0560163432073544
PNG_18_AEME_041	PNG_18_AEME_41	Impala	Aepyceros melampus	1	M	2018	6	2018-06-28	179	16:20	-18.89654	34.44524	4	NA	36976.6666666666	0	0	0	0.0248110316649642	0	0	0	0	0	0	0.106248212461696	0	0	0	0	0	0	0	0	0	0	0	0	0	0	0	0	0	0	0	0	0.245274770173647	0	0
PNG_18_AEME_042	PNG_18_AEME_42	Impala	Aepyceros melampus	1	F	2018	7	2018-07-01	182	14:37	-18.88435	34.41991	4	NA	73343	0	0	0	0	0	0	0	0	0.0270806945863126	0	0	0	0	0	0	0	0	0	0	0	0	0	0	0	0	0	0	0	0	0	0	0.0131082737487232	0	0
PNG_18_AEME_043	PNG_18_AEME_43	Impala	Aepyceros melampus	1	F	2018	7	2018-07-09	190	11:13	-19.00941	34.25712	4	NA	71608.5	0	0	0.0263105209397344	0	0	0.0530827374872319	0.0679090909090909	0	0.0371072522982635	0	0	0	0	0.0171419816138917	0	0	0	0	0	0	0.126891726251277	0	0.144722165474974	0	0	0	0	0	0	0	0	0	0	0
PNG_18_AEME_044	PNG_18_AEME_44	Impala	Aepyceros melampus	1	M	2018	7	2018-07-14	195	16:16	-18.89114	34.39745	4	NA	85343.3333333333	0.40005720122574	0	0.0232788559754852	0	0	0	0.0555873340143003	0	0.0611593462717058	0.0266864147088866	0	0	0	0	0.0237640449438202	0	0	0	0	0	0	0	0	0	0	0.0115577119509704	0	0	0	0	0	0	0	0
PNG_18_AEME_045	PNG_18_AEME_45	Impala	Aepyceros melampus	3	F	2018	7	2018-07-14	195	16:51	-18.93362	34.35891	3	NA	114320.333333333	0.0953585291113381	0	0	0	0	0	0	0	0.0240398365679265	0	0	0	0	0	0.0439724208375894	0	0	0	0	0	0.0627466802860061	0	0	0	0	0	0	0	0	0	0	0	0.0173166496424923	0
PNG_18_AEME_046	PNG_18_AEME_46	Impala	Aepyceros melampus	3	F	2018	7	2018-07-16	197	09:22	-18.89539	34.42976	3	NA	52146.3333333334	0	0	0	0.0196138917262513	0	0	0	0	0	0	0.0847763023493361	0	0	0	0	0	0	0	0	0	0	0	0	0	0	0	0	0	0	0	0	0	0	0
PNG_18_AEME_047	PNG_18_AEME_47	Impala	Aepyceros melampus	1	F	2018	7	2018-07-16	197	14:01	-18.96908	34.31485	4	NA	51910	0.0984392236976507	0	0	0	0.0119458631256384	0	0.0789182839632278	0	0.0839611848825332	0	0	0	0	0	0.448278855975485	0	0	0	0	0	0.0884300306435138	0	0.0482921348314607	0	0	0	0	0	0	0	0	0	0	0
PNG_18_AEME_048	PNG_18_AEME_48	Impala	Aepyceros melampus	1	M	2018	7	2018-07-16	197	09:45	-18.89029	34.4202	4	NA	78044.3333333333	0	0	0	0.0467650663942799	0	0	0	0	0	0	0	0	0	0	0	0	0	0	0	0	0	0	0	0	0	0	0	0	0	0	0	0	0	0
PNG_18_AEME_049	PNG_18_AEME_49	Impala	Aepyceros melampus	1	F	2018	7	2018-07-19	200	07:52	-18.91831	34.46444	4	NA	73372	0.449068437180797	0	0	0	0.0123217568947906	0	0.0415485188968335	0	0.0517773237997957	0	0.0897967313585291	0	0	0	0	0	0	0	0	0	0	0	0	0	0	0	0	0	0	0	0	0.027879468845761	0.018364657814096	0
PNG_18_AEME_050	PNG_18_AEME_50	Impala	Aepyceros melampus	1	M	2018	7	2018-07-19	200	08:35	-18.90419	34.45116	4	NA	184855.333333333	0.402437180796731	0	0	0.0148049029622063	0	0	0.03344126659857	0	0.078244126659857	0	0.0778130745658836	0	0	0	0	0	0	0	0	0	0	0	0	0	0	0	0	0	0	0	0	0	0	0
PNG_18_AEME_051	PNG_18_AEME_51	Impala	Aepyceros melampus	1	M	2018	7	2018-07-19	200	08:53	-18.89137	34.41468	4	NA	173305.666666667	0.0216465781409602	0	0	0.121388151174668	0.208593462717058	0	0	0	0.028144024514811	0	0.0372053115423902	0	0	0	0.0141624106230848	0	0	0	0	0	0	0	0	0	0	0	0	0	0	0	0	0	0	0
PNG_18_AEME_052	PNG_18_AEME_52	Impala	Aepyceros melampus	1	M	2018	10	2018-10-19	292	16:19	-18.9286	34.4196	4	NA	28169.6666666666	0.0279826353421859	0	0.0143166496424923	0	0	0	0.0435311542390194	0	0	0	0	0	0	0	0	0	0	0	0	0	0.013929519918284	0	0	0.0795331971399387	0	0.486574055158325	0	0	0	0	0	0	0.056635342185904	0
PNG_18_AEME_053	PNG_18_AEME_53	Impala	Aepyceros melampus	1	F	2018	10	2018-10-19	292	16:42	-18.94158	34.38615	4	NA	34940.3333333333	0	0	0	0	0	0	0.11585393258427	0	0	0	0	0	0	0	0.162550561797753	0	0	0	0	0	0.0331399387129724	0	0	0.0189897854954035	0	0.0511950970377937	0	0	0.0155229826353422	0	0	0	0	0
PNG_18_AEME_054	PNG_18_AEME_54	Impala	Aepyceros melampus	3	M	2018	10	2018-10-20	293	06:44	-18.9287	34.41976	3	NA	24141.6666666666	0	0	0.016317671092952	0	0	0	0.0249683350357508	0	0	0	0	0	0	0	0	0	0	0	0	0	0.0153953013278856	0	0	0	0	0.807461695607763	0	0	0.0144606741573034	0	0	0	0	0
PNG_18_AEME_055	PNG_18_AEME_55	Impala	Aepyceros melampus	3	F	2018	10	2018-10-20	293	07:20	-18.90865	34.44468	3	NA	26016	0.0948784473953013	0	0.0453799795709908	0.0628304392236977	0	0	0	0.0311246169560776	0.244315628192033	0	0.0197282941777324	0	0	0	0.0189856996935649	0	0	0	0	0	0	0	0	0	0	0	0	0	0	0	0	0.0409601634320735	0	0
PNG_18_AEME_056	PNG_18_AEME_56	Impala	Aepyceros melampus	1	M	2018	10	2018-10-20	293	07:49	-18.90475	34.44885	4	NA	12967	0.378437180796731	0	0.0114688457609806	0.0258110316649642	0	0	0	0	0.0254657814096016	0	0.120905005107252	0	0	0	0	0	0	0	0	0	0	0	0	0	0	0	0	0	0.0113983656792646	0	0	0	0	0
PNG_18_AEME_057	PNG_18_AEME_57	Impala	Aepyceros melampus	1	F	2018	10	2018-10-20	293	11:40	-18.90158	34.43303	4	NA	9792.33333333334	0.67579366700715	0	0.0295485188968335	0.0864545454545455	0	0	0.0263667007150153	0	0.150208375893769	0	0	0	0	0	0	0	0	0	0	0	0	0	0	0	0	0	0	0	0.0195669050051073	0	0	0	0	0
PNG_18_AEME_058	PNG_18_AEME_58	Impala	Aepyceros melampus	3	F	2018	10	2018-10-22	295	07:11	-18.949	34.36166	3	NA	28698.3333333333	0	0	0.0879019407558733	0	0	0	0.0902134831460674	0	0.040776302349336	0	0	0	0	0.191981613891726	0.056758937691522	0	0	0	0	0	0.319274770173646	0	0	0	0	0	0	0	0	0	0	0	0	0
PNG_18_AEME_059	PNG_18_AEME_59	Impala	Aepyceros melampus	1	M	2018	10	2018-10-22	295	09:08	-18.91581	34.3819	4	NA	33746.6666666667	0.0343186925434117	0	0	0	0.0139560776302349	0	0	0	0	0	0.0838784473953014	0	0	0	0	0	0	0	0	0	0	0	0	0	0	0.255337078651685	0	0	0	0	0	0	0	0
PNG_18_AEME_060	PNG_18_AEME_60	Impala	Aepyceros melampus	1	F	2018	10	2018-10-22	295	10:14	-18.89515	34.43038	4	NA	33020.6666666666	0.062	0	0	0.04170582226762	0	0	0	0	0.0120275791624106	0	0.0532655771195097	0	0	0	0	0	0	0	0	0	0	0	0	0	0	0	0	0	0	0	0	0.0113585291113381	0	0
PNG_18_AEME_061	PNG_18_AEME_61	Impala	Aepyceros melampus	1	F	2018	10	2018-10-22	295	11:33	-18.89686	34.39537	4	NA	29256.3333333333	0.0411920326864147	0	0	0.0405689479060266	0.0599509703779367	0	0.0314902962206333	0	0.0120439223697651	0	0.0378202247191011	0	0	0.0947671092951992	0.018438202247191	0	0	0	0	0	0	0	0	0	0	0.133093973442288	0	0	0	0	0	0.0387701736465781	0	0
PNG_18_AEME_062	PNG_18_AEME_62	Impala	Aepyceros melampus	1	M	2018	10	2018-10-22	295	14:40	-18.89922	34.37679	4	NA	29851.6666666666	0.0498723186925434	0	0	0.0642655771195097	0.0818457609805924	0	0.0201338100102145	0	0	0.0723268641470889	0.0530878447395301	0	0	0	0.0371552604698672	0	0	0	0	0	0	0	0	0	0	0	0	0	0	0	0	0	0	0
PNG_18_AEME_063	PNG_18_AEME_63	Impala	Aepyceros melampus	1	F	2018	10	2018-10-23	296	11:49	-18.99067	34.25306	4	NA	18944	0	0	0.0964361593462717	0	0	0	0.168062308478039	0	0.0478079673135853	0	0	0	0	0.269754851889683	0.0330398365679265	0	0	0	0	0	0.0154872318692543	0	0	0	0	0	0	0	0.0761164453524004	0	0	0	0	0
PNG_18_AEME_064	PNG_18_AEME_64	Impala	Aepyceros melampus	1	F	2018	10	2018-10-24	297	07:03	-18.96202	34.39391	4	NA	7344.33333333333	0	0	0	0	0	0	0.217064351378958	0	0.131645556690501	0	0	0	0	0.0428396322778345	0.0458120531154239	0	0	0	0	0	0	0	0	0	0	0	0	0	0.0713186925434117	0	0	0	0	0
PNG_18_AEME_065	PNG_18_AEME_65	Impala	Aepyceros melampus	1	F	2018	10	2018-10-24	297	07:29	-18.95542	34.42026	4	NA	12553.6666666667	0	0	0	0	0	0	0.1309417773238	0	0.0752870275791624	0	0	0	0	0	0.0366098059244127	0.0177620020429009	0	0	0	0	0.113360572012257	0	0	0.0140439223697651	0	0	0	0	0.0227630234933606	0	0	0	0	0
PNG_18_AEME_066	PNG_18_AEME_66	Impala	Aepyceros melampus	1	M	2018	10	2018-10-24	297	14:59	-18.9173	34.4357	4	NA	32614	0.239468845760981	0	0	0	0.0168958120531154	0	0.0665342185903984	0	0.0477538304392237	0	0	0	0	0	0.0362114402451481	0	0	0	0	0	0.039123595505618	0	0	0	0	0.231510725229826	0	0	0.0128958120531154	0	0	0	0	0
PNG_18_AEME_067	PNG_18_TRSC_05	Impala	Aepyceros melampus	3	F	2018	6	2018-06-14	165	11:16	-18.88722	34.41343	3	NA	94597	0.0145025536261491	0	0	0	0.0120796731358529	0	0	0	0.0277885597548519	0	0	0	0	0	0	0	0	0	0	0	0	0	0	0	0	0	0	0	0	0	0	0	0	0
PNG_18_AEME_068	PNG_18_OUOU_14	Impala	Aepyceros melampus	3	U	2018	4	2018-04-11	101	11:18	-18.925	34.37733	2	NA	36065.3333333334	0.0531807967313585	0	0	0	0	0	0.0178447395301328	0	0.0196680286006129	0	0	0	0	0	0.0221358529111338	0	0	0	0	0	0	0	0	0	0	0	0	0	0	0	0	0	0	0
PNG_18_AEME_069	PNG_18_REAR_18	Impala	Aepyceros melampus	3	U	2018	4	2018-04-08	98	14:51	-18.91747	34.3801	3	NA	18876.3333333333	0.0227926455566905	0	0	0	0	0	0	0	0	0.0123299284984678	0	0	0	0	0	0	0	0	0	0	0	0	0	0	0	0	0	0	0	0	0	0	0	0
PNG_18_AEME_070	PNG_18_REAR_20	Impala	Aepyceros melampus	3	F	2018	4	2018-04-12	102	09:02	-18.96044	34.37161	3	NA	6517	0	0	0	0	0	0	0.329488253319714	0	0.048173646578141	0	0	0	0	0.210279877425945	0.0478692543411645	0.0357221654749745	0	0	0	0	0.0437170582226762	0	0	0	0	0	0	0	0	0	0	0	0	0
PNG_18_AEME_071	PNG_18_TRSC_02	Impala	Aepyceros melampus	3	M	2018	4	2018-04-05	95	08:10	-18.89523	34.3984	2	NA	19180	0.391519918283963	0	0	0	0	0	0.104721144024515	0	0.0838927477017365	0	0	0	0	0	0.0143094994892748	0	0	0	0	0	0	0	0	0	0	0	0	0	0	0	0	0.0170020429009193	0	0
PNG_18_AEME_072	PNG_18_TRSC_03	Impala	Aepyceros melampus	3	F	2018	4	2018-04-08	98	07:57	-18.94169	34.44593	3	NA	20729.6666666667	0.0159908069458631	0.0195301327885598	0.293482124616956	0	0	0	0.293426966292135	0	0.0275127681307457	0	0	0	0	0	0.0213084780388151	0	0	0	0	0	0	0	0.0222900919305414	0	0.0158426966292135	0	0	0	0	0	0	0	0	0
PNG_18_AEME_073	PNG_18_TRAN_35	Impala	Aepyceros melampus	3	U	2018	10	2018-10-29	302	09:23	-18.99337	34.37194	3	NA	7950.66666666667	0	0	0	0	0	0	0	0	0.189330949948927	0	0	0	0	0	0.0345842696629213	0.167053115423902	0	0	0	0	0.033364657814096	0	0.0738569969356486	0	0	0	0	0	0.0307640449438202	0	0.039923391215526	0	0	0
PNG_18_AEME_074	PNG_18_TRAN_36	Impala	Aepyceros melampus	3	U	2018	10	2018-10-29	302	09:23	-18.9934	34.37195	3	NA	5786.66666666666	0	0	0	0	0	0	0	0	0.133595505617978	0	0	0	0	0	0.0250980592441267	0.100115423901941	0	0	0	0	0.013906026557712	0	0.0238723186925434	0	0	0	0	0	0.0186527068437181	0	0	0	0	0
PNG_18_AEME_075	PNG_18_TRAN_37	Impala	Aepyceros melampus	3	U	2018	10	2018-10-29	302	09:23	-18.99338	34.37196	3	NA	43369	0	0	0	0	0	0	0	0	0.0938866189989786	0	0	0	0	0	0.0399213483146067	0	0	0	0	0	0.0126690500510725	0	0.0596026557711951	0	0	0	0	0.0188375893769152	0.0260102145045965	0	0	0	0	0
PNG_18_AEME_076	PNG_18_TRSC_173	Impala	Aepyceros melampus	3	M	2018	10	2018-10-29	302	15:57	-18.8999	34.43135	3	NA	53467	0.29694075587334	0.012491317671093	0	0.0493462717058223	0.0117660878447395	0	0	0	0.052320735444331	0	0.0749622063329929	0	0	0	0	0	0	0	0	0	0	0	0	0	0	0	0	0	0	0	0	0	0	0
PNG_18_ALBU_001	PNG_18_ALBU_01	Hartebeest	Alcelaphus buselaphus	3	U	2018	7	2018-07-14	195	15:00	-18.97505	34.32805	3	NA	43645.3333333334	0	0	0	0	0	0	0.13361797752809	0	0.332210418794688	0.0212165474974464	0	0	0	0	0.129993871297242	0	0	0	0	0	0	0	0	0	0	0	0	0	0.0394453524004086	0	0	0	0	0
PNG_18_ALBU_003	PNG_18_ALBU_03	Hartebeest	Alcelaphus buselaphus	3	U	2018	7	2018-07-17	198	09:58	-18.949	34.34654	3	NA	97091.3333333333	0	0	0	0	0	0	0.286955056179775	0	0.247983656792646	0	0	0	0	0	0.161724208375894	0	0	0	0	0	0	0	0	0	0	0	0	0	0.14520735444331	0	0	0	0	0
PNG_18_ALBU_004	PNG_18_ALBU_04	Hartebeest	Alcelaphus buselaphus	3	U	2018	7	2018-07-17	198	10:00	-18.949	34.34654	3	NA	85592.6666666666	0	0	0	0	0	0	0.358184882533197	0	0.256962206332993	0	0	0	0	0	0.15555975485189	0	0	0	0	0	0	0	0	0	0	0	0	0	0.0813248212461696	0	0	0	0	0
PNG_18_ALBU_005	PNG_18_ALBU_05	Hartebeest	Alcelaphus buselaphus	3	U	2018	7	2018-07-17	198	15:28	-19.00881	34.26073	3	NA	27733.6666666667	0	0	0	0	0.124074565883555	0	0.197259448416752	0	0.130664964249234	0	0	0	0	0	0.0474402451481103	0	0	0	0	0	0	0	0	0	0	0	0	0	0.27229315628192	0	0	0	0	0
PNG_18_ALBU_006	PNG_18_ALBU_06	Hartebeest	Alcelaphus buselaphus	3	U	2018	7	2018-07-17	198	15:32	-19.00933	34.26094	3	NA	44892	0	0	0	0	0.0175975485188968	0	0.139374872318693	0	0.216203268641471	0.0230806945863126	0	0	0	0	0.0500980592441267	0	0	0	0	0	0	0	0.01229417773238	0	0	0	0	0	0.355080694586313	0	0	0	0	0
PNG_18_ALBU_007	PNG_18_ALBU_07	Hartebeest	Alcelaphus buselaphus	1	U	2018	7	2018-07-26	207	10:15	-18.94927	34.35452	4	NA	82903.6666666667	0	0	0	0	0	0	0.0774106230847804	0	0.14946986721144	0.0177048008171604	0	0	0	0.0201072522982635	0.379038815117467	0	0	0	0	0	0	0	0.0938283963227784	0	0	0	0	0	0.0582962206332993	0	0	0	0	0
PNG_18_ALBU_008	PNG_18_ALBU_08	Hartebeest	Alcelaphus buselaphus	3	U	2018	7	2018-07-26	207	10:24	-18.94868	34.35442	3	NA	129482	0	0	0	0	0.0143401430030644	0	0.10788151174668	0	0.286164453524004	0	0	0	0	0	0.132405515832482	0	0	0	0	0	0	0	0.033906026557712	0.0125720122574055	0	0	0	0	0.0415750766087845	0	0	0	0	0
PNG_18_ALBU_010	PNG_18_ALBU_10	Hartebeest	Alcelaphus buselaphus	3	U	2018	7	2018-07-26	207	10:29	-18.94811	34.35413	3	NA	33785.3333333333	0.016953013278856	0	0	0	0	0	0.116004085801839	0	0.279828396322778	0	0	0	0	0	0.168162410623085	0	0	0	0	0	0	0	0.0188815117466803	0	0	0	0	0	0.019661899897855	0	0	0	0.018511746680286	0
PNG_18_ALBU_011	PNG_18_ALBU_11	Hartebeest	Alcelaphus buselaphus	1	U	2018	8	2018-08-01	213	15:44	-18.94833	34.35689	4	NA	98668	0	0	0	0	0.0124637385086823	0	0.0986567926455567	0	0.256055158324821	0	0	0	0	0	0.188398365679265	0	0	0	0	0	0	0	0	0	0	0	0	0	0.0465301327885598	0	0	0	0	0
PNG_18_ALBU_012	PNG_18_ALBU_12	Hartebeest	Alcelaphus buselaphus	1	U	2018	8	2018-08-01	213	16:04	-18.94949	34.35891	4	NA	19306.5	0	0	0	0	0	0	0.217914198161389	0	0.245078651685393	0	0	0	0	0	0.100863125638407	0	0	0	0	0	0	0	0	0	0	0	0	0	0.273415730337079	0	0	0	0	0
PNG_18_ALBU_013	PNG_18_ALBU_13	Hartebeest	Alcelaphus buselaphus	3	U	2018	8	2018-08-01	213	16:07	-18.94944	34.35693	3	NA	8222.33333333333	0	0	0	0	0	0	0.390745658835547	0	0.240063329928499	0	0	0	0	0	0.122591419816139	0	0	0	0	0	0	0	0	0	0	0	0	0	0.119482124616956	0	0	0	0	0
PNG_18_ALBU_014	PNG_18_ALBU_14	Hartebeest	Alcelaphus buselaphus	1	U	2018	8	2018-08-04	216	16:47	-18.89175	34.33484	4	NA	37291	0	0	0	0	0	0	0.065197139938713	0	0.0263084780388151	0	0	0	0	0	0	0	0	0	0	0	0	0	0	0	0	0	0	0	0.532407558733402	0	0	0	0	0
PNG_18_ALBU_015	PNG_18_ALBU_15	Hartebeest	Alcelaphus buselaphus	1	U	2018	8	2018-08-04	216	17:10	-18.89373	34.33602	4	NA	19143.6666666667	0	0	0	0	0	0	0.145132788559755	0	0.0879826353421859	0	0	0	0	0	0.0244136874361593	0	0	0	0	0	0	0	0	0	0	0	0	0	0.489956077630235	0	0	0	0	0
PNG_18_ALBU_016	PNG_18_ALBU_16	Hartebeest	Alcelaphus buselaphus	3	U	2018	8	2018-08-04	216	17:10	-18.89252	34.33685	3	NA	21797	0	0	0	0	0	0	0.189145045965271	0	0.314241062308478	0	0	0	0	0	0.0196424923391216	0	0	0	0	0	0	0	0	0	0	0	0	0	0.179475995914198	0	0	0	0	0
PNG_18_ALBU_017	PNG_18_ALBU_17	Hartebeest	Alcelaphus buselaphus	1	U	2018	10	2018-10-22	295	14:52	-18.90086	34.37038	4	NA	20500	0	0	0	0	0	0	0.396576098059244	0	0.125967313585291	0	0	0	0	0	0.0760806945863126	0	0	0	0	0	0	0	0	0	0	0	0	0	0.120945863125638	0	0	0	0	0
PNG_18_ALBU_018	PNG_18_ALBU_18	Hartebeest	Alcelaphus buselaphus	1	U	2018	10	2018-10-22	295	14:52	-18.90091	34.37017	4	NA	12808.6666666667	0	0	0	0	0	0	0.517602655771195	0	0.0679417773237998	0	0	0	0	0	0.0374136874361593	0	0	0	0	0	0	0	0	0	0	0	0	0	0.074702757916241	0	0	0	0	0
PNG_18_ALBU_019	PNG_18_ALBU_19	Hartebeest	Alcelaphus buselaphus	1	U	2018	10	2018-10-22	295	14:52	-18.90107	34.37149	4	NA	12020.5	0	0	0	0	0	0	0.342491317671093	0	0.203354443309499	0	0	0	0	0	0.0361807967313585	0	0	0	0	0	0	0	0	0	0	0	0	0	0.228115423901941	0	0	0	0	0
PNG_18_ALBU_020	PNG_18_ALBU_20	Hartebeest	Alcelaphus buselaphus	1	U	2018	10	2018-10-22	295	14:52	-18.90102	34.37176	4	NA	15285.6666666667	0	0	0	0	0	0	0.351281920326864	0	0.0771327885597549	0	0	0	0	0	0.0387497446373851	0	0	0	0	0	0	0	0	0	0	0	0	0	0.176448416751788	0	0	0	0	0
PNG_18_ALBU_021	PNG_18_ALBU_21	Hartebeest	Alcelaphus buselaphus	1	U	2018	10	2018-10-22	295	14:52	-18.90096	34.37174	4	NA	18744.3333333333	0	0	0	0	0	0	0.243678243105209	0	0.123424923391216	0	0	0	0	0	0.0370684371807967	0	0	0	0	0	0	0	0	0	0	0	0	0	0.171334014300306	0	0	0	0	0
PNG_18_ALBU_022	PNG_18_ALBU_22	Hartebeest	Alcelaphus buselaphus	3	U	2018	10	2018-10-26	299	17:36	-18.99984	34.40156	3	NA	28992.3333333334	0	0	0	0	0.0306956077630235	0	0.0297466802860061	0	0.0463401430030644	0	0	0	0	0	0.144813074565884	0	0	0	0	0	0	0	0.0141368743615935	0	0	0	0	0	0.498221654749745	0	0	0	0	0
PNG_18_ALBU_024	PNG_18_ALBU_24	Hartebeest	Alcelaphus buselaphus	3	U	2018	10	2018-10-29	302	11:33	-18.87644	34.32734	3	NA	35056.3333333333	0	0	0	0	0	0	0.349693564862104	0	0.191938712972421	0	0	0	0	0.0185331971399387	0.0329336057201226	0	0	0	0	0	0	0	0	0	0	0	0	0	0.0911869254341164	0	0	0	0	0
PNG_18_ALBU_025	PNG_18_ALBU_25	Hartebeest	Alcelaphus buselaphus	3	U	2018	10	2018-10-29	302	11:35	-18.87632	34.32727	3	NA	4184.66666666667	0	0	0	0	0	0	0.387299284984678	0	0.20514708886619	0	0	0	0	0	0.0378467824310521	0	0	0	0	0	0	0	0	0	0	0	0	0	0.105835546475996	0	0	0	0	0
PNG_18_ALBU_026	PNG_18_ALBU_26	Hartebeest	Alcelaphus buselaphus	3	U	2018	10	2018-10-29	302	11:37	-18.87631	34.3224	3	NA	3776	0	0	0	0	0	0	0.168083758937692	0	0.177034729315628	0	0	0	0	0	0.0323942798774259	0	0	0	0	0	0	0	0	0	0	0	0	0	0.144278855975485	0	0	0	0	0
PNG_18_ALBU_027	PNG_18_ALBU_27	Hartebeest	Alcelaphus buselaphus	3	U	2018	10	2018-10-29	302	11:39	-18.8763	34.32741	3	NA	31871.6666666667	0	0	0	0	0	0	0.15532379979571	0	0.174475995914198	0	0	0	0	0	0.0294954034729316	0	0	0	0	0	0	0	0	0	0	0	0	0	0.17991215526047	0	0	0	0	0
PNG_18_ALBU_028	PNG_18_ALBU_28	Hartebeest	Alcelaphus buselaphus	3	U	2018	10	2018-10-29	302	11:41	-18.87628	34.32741	3	NA	3378.5	0	0	0	0	0.0133758937691522	0	0.109844739530133	0	0.456228804902962	0	0	0.0233983656792646	0	0	0.0385638406537283	0	0	0	0	0	0	0	0	0	0	0	0	0	0.20549948927477	0	0	0	0	0
PNG_18_ALBU_029	PNG_18_ALBU_29	Hartebeest	Alcelaphus buselaphus	3	U	2018	10	2018-10-29	302	11:48	-18.87612	34.32741	3	NA	28611	0	0	0	0	0	0	0.349649642492339	0	0.152942798774259	0	0	0	0	0	0.0334831460674157	0	0	0	0	0	0	0	0	0	0	0	0	0	0.119958120531154	0	0	0	0	0
PNG_18_ALBU_030	PNG_18_ALBU_30	Hartebeest	Alcelaphus buselaphus	3	U	2018	10	2018-10-29	302	11:50	-18.87607	34.32746	3	NA	18804	0	0	0	0	0	0	0.150131767109295	0	0.273467824310521	0	0	0	0	0	0.0405914198161389	0	0	0	0	0	0	0	0	0	0	0	0	0	0.154570990806946	0	0	0	0	0
PNG_18_ALBU_031	PNG_18_ALBU_31	Hartebeest	Alcelaphus buselaphus	1	U	2018	11	2018-11-01	305	13:13	-18.9019	34.37239	4	NA	32141.5	0	0	0	0	0	0	0.0987722165474974	0	0.756658835546476	0	0	0	0	0	0.0123901940755873	0	0	0	0	0	0	0	0	0	0	0	0	0	0.0393891726251277	0	0	0	0	0
PNG_18_ALBU_032	PNG_18_HINI_12	Hartebeest	Alcelaphus buselaphus	3	U	2018	4	2018-04-12	102	10:15	-19.00961	34.25448	2	NA	17013.5	0	0	0	0	0	0	0.0710010214504597	0	0	0.0260204290091931	0	0	0	0	0	0	0	0	0	0	0	0	0.0197119509703779	0	0	0	0	0	0	0	0	0	0	0
PNG_18_ALBU_033	PNG_18_HINI_13	Hartebeest	Alcelaphus buselaphus	3	U	2018	4	2018-04-12	102	10:15	-19.00961	34.25454	2	NA	11248.6666666667	0	0	0	0	0	0	0.053508682328907	0	0.0112533197139939	0.0306802860061287	0	0	0	0	0.0150306435137896	0	0	0	0	0	0	0	0.0188621041879469	0	0	0	0	0	0	0	0	0	0	0
PNG_18_ALBU_034	PNG_18_HINI_14	Hartebeest	Alcelaphus buselaphus	3	U	2018	4	2018-04-14	104	09:26	-18.974	34.32644	2	NA	29711	0	0	0	0	0	0	0.065	0	0.0956281920326864	0.0671389172625128	0	0	0	0	0.110847803881512	0	0	0	0	0	0	0	0	0	0	0	0	0	0	0	0	0	0	0
PNG_18_ALBU_035	PNG_18_HINI_15	Hartebeest	Alcelaphus buselaphus	3	U	2018	4	2018-04-14	104	09:30	-18.9744	34.32817	2	NA	29162	0	0	0	0	0	0	0.0765740551583248	0	0.078508682328907	0.0736864147088866	0	0	0	0	0.106995914198161	0	0	0	0	0	0	0	0	0	0	0	0	0	0	0	0	0	0	0
PNG_18_ALBU_036	PNG_18_TRST_03	Hartebeest	Alcelaphus buselaphus	3	U	2018	3	2018-03-28	87	07:40	-18.96605	34.36506	2	NA	22943.5	0	0	0	0	0	0	0.111815117466803	0	0.0459193054136874	0	0	0	0	0	0.0317201225740552	0	0	0	0	0	0	0	0	0	0	0	0	0	0	0	0	0	0	0
PNG_18_CENA_001	PNG_18_CENA_01	Red_duiker	Cephalophus natalensis	1	U	2018	4	2018-04-12	102	15:59	-18.96195	34.36954	3	NA	32737.3333333333	0	0	0.295241062308478	0	0	0	0	0	0	0	0	0	0	0	0	0.0210980592441267	0	0	0	0	0.0217231869254341	0	0.0142461695607763	0	0	0.157372829417773	0	0	0	0	0	0	0	0
PNG_18_COTA_001	PNG_18_COTA_01	Wildebeest	Connochaetes taurinus	3	U	2018	4	2018-04-06	96	07:41	-18.9768	34.2593	3	NA	4780.5	0	0	0	0	0	0	0.507026557711951	0	0.107954034729316	0	0	0	0	0	0.119683350357508	0	0	0	0	0	0.0146445352400409	0	0	0	0	0	0	0	0.042123595505618	0	0	0	0	0
PNG_18_COTA_005	PNG_18_COTA_05	Wildebeest	Connochaetes taurinus	3	U	2018	4	2018-04-06	96	07:55	-18.97804	34.2595	3	NA	32186.6666666667	0	0	0	0	0.0114422880490296	0	0.536338100102145	0	0.076805924412666	0	0	0	0	0	0.140073544433095	0	0	0	0	0	0	0	0	0	0	0	0	0	0.0418804902962206	0	0	0	0	0
PNG_18_COTA_006	PNG_18_COTA_06	Wildebeest	Connochaetes taurinus	3	U	2018	4	2018-04-06	96	07:55	-18.97805	34.25951	3	NA	32172.5	0	0	0	0	0	0	0.519128702757916	0	0.0220357507660878	0	0	0	0	0.018708886618999	0.293173646578141	0	0	0	0	0	0	0	0	0	0	0	0	0	0.0208253319713994	0	0	0	0	0
PNG_18_COTA_007	PNG_18_COTA_07	Wildebeest	Connochaetes taurinus	3	U	2018	4	2018-04-06	96	07:55	-18.9781	34.25953	3	NA	30132	0	0	0	0	0	0	0.603127681307457	0	0.0457752808988764	0	0	0	0	0	0.220552604698672	0	0	0	0	0	0	0	0	0	0	0	0	0	0.0301011235955056	0	0	0	0	0
PNG_18_COTA_008	PNG_18_COTA_08	Wildebeest	Connochaetes taurinus	3	U	2018	4	2018-04-06	96	08:58	-18.9847	34.25876	3	NA	21559.6666666667	0	0	0	0	0	0	0.562877425944842	0	0.0443524004085802	0	0	0	0	0	0.0385505617977528	0	0	0	0	0	0	0	0	0	0	0	0	0	0.087708886618999	0	0	0	0	0
PNG_18_COTA_010	PNG_18_COTA_10	Wildebeest	Connochaetes taurinus	3	U	2018	4	2018-04-06	96	09:00	-18.98469	34.25875	3	NA	2848.5	0	0	0	0	0	0	0.754420837589377	0	0.0290122574055158	0.0108845760980592	0	0	0	0	0.0342900919305414	0	0	0	0	0	0	0	0	0	0	0	0	0	0.03473544433095	0	0	0	0	0
PNG_18_COTA_011	PNG_18_COTA_11	Wildebeest	Connochaetes taurinus	3	U	2018	4	2018-04-06	96	09:01	-18.98466	34.25874	3	NA	21108.6666666667	0	0	0	0	0	0	0.656561797752809	0	0.018561797752809	0	0	0	0	0	0.0136935648621042	0	0	0	0	0	0	0	0	0	0	0	0	0	0.0691133810010215	0	0	0	0	0
PNG_18_COTA_012	PNG_18_COTA_12	Wildebeest	Connochaetes taurinus	3	U	2018	4	2018-04-06	96	09:01	-18.98469	34.25878	3	NA	11640.6666666667	0	0	0	0	0	0	0.721929519918284	0	0.055923391215526	0	0	0	0	0	0.0562900919305414	0	0	0	0	0	0	0	0	0	0	0	0	0	0.0427916241062309	0	0	0	0	0
PNG_18_COTA_013	PNG_18_COTA_13	Wildebeest	Connochaetes taurinus	3	U	2018	4	2018-04-06	96	09:02	-18.98468	34.25971	3	NA	7998.66666666666	0	0	0	0	0	0	0.708277834525026	0	0.0362093973442288	0	0	0	0	0	0.0729346271705822	0	0	0	0	0	0	0	0.0168774259448417	0	0	0	0	0	0.0426894790602656	0	0	0	0	0
PNG_18_COTA_014	PNG_18_COTA_14	Wildebeest	Connochaetes taurinus	3	U	2018	4	2018-04-06	96	09:10	-18.98502	34.25841	3	NA	9427	0	0	0	0	0	0	0.473301327885598	0	0.0762114402451481	0	0	0	0	0	0.0616925434116445	0	0	0	0	0	0	0	0	0	0	0	0	0	0.0684759959141981	0	0	0	0	0
PNG_18_COTA_015	PNG_18_COTA_15	Wildebeest	Connochaetes taurinus	3	U	2018	4	2018-04-06	96	09:11	-18.98506	34.25841	3	NA	12458.5	0	0	0	0	0	0	0.565292134831461	0	0.0719101123595506	0	0	0	0	0	0.0505301327885598	0	0	0	0	0	0	0	0	0	0	0	0	0	0.0233054136874362	0	0	0	0	0
PNG_18_COTA_016	PNG_18_COTA_16	Wildebeest	Connochaetes taurinus	3	U	2018	4	2018-04-06	96	16:57	-19.00279	34.24025	3	NA	27014.3333333333	0	0	0	0	0	0	0.245170582226762	0	0.0380347293156282	0	0	0	0	0	0.0615607763023493	0	0	0	0	0	0	0	0.131828396322778	0	0	0	0	0	0.0188845760980592	0	0	0	0	0
PNG_18_COTA_017	PNG_18_COTA_17	Wildebeest	Connochaetes taurinus	3	U	2018	4	2018-04-06	96	16:57	-19.00279	34.24025	3	NA	16549.5	0	0	0	0	0	0	0.219598569969356	0	0.0328784473953013	0	0	0	0	0	0.062876404494382	0	0	0	0	0	0	0	0.161982635342186	0	0	0	0	0	0.0222992849846782	0	0	0	0	0
PNG_18_COTA_018	PNG_18_COTA_18	Wildebeest	Connochaetes taurinus	3	U	2018	5	2018-05-25	145	10:30	-18.96076	34.37163	3	NA	44558.6666666667	0	0	0	0	0	0	0.803711950970378	0	0.0387017364657814	0	0	0	0	0	0.0321511746680286	0	0	0	0	0	0	0	0	0	0	0	0	0	0	0	0	0	0	0
PNG_18_COTA_019	PNG_18_COTA_19	Wildebeest	Connochaetes taurinus	3	U	2018	5	2018-05-25	145	10:30	-18.96113	34.37175	3	NA	116187	0	0	0	0	0	0	0.845703779366701	0	0.0385812053115424	0	0	0	0	0	0.0330388151174668	0	0	0	0	0	0	0	0	0	0	0	0	0	0	0	0	0	0	0
PNG_18_COTA_020	PNG_18_COTA_20	Wildebeest	Connochaetes taurinus	3	U	2018	5	2018-05-25	145	10:30	-18.96112	34.37172	3	NA	87780.6666666667	0	0	0	0	0	0	0.838994892747702	0	0.0800878447395301	0	0	0	0	0	0.024611848825332	0	0	0	0	0	0	0	0	0	0	0	0	0	0	0	0	0	0	0
PNG_18_COTA_021	PNG_18_COTA_21	Wildebeest	Connochaetes taurinus	3	U	2018	6	2018-06-10	161	09:00	-18.96206	34.7114	3	NA	46743.6666666667	0	0	0	0	0	0	0.852945863125638	0	0.0562645556690501	0	0	0	0	0.0227977528089888	0.0393309499489275	0	0	0	0	0	0	0	0	0	0	0	0	0	0	0	0	0	0	0
PNG_18_COTA_022	PNG_18_COTA_22	Wildebeest	Connochaetes taurinus	3	U	2018	6	2018-06-10	161	09:00	-18.96214	34.37116	3	NA	16984.5	0	0	0.0119162410623085	0	0	0	0.874786516853932	0	0.0654320735444331	0	0	0	0	0	0.0221664964249234	0	0	0	0	0	0	0	0	0	0	0	0	0	0	0	0	0	0	0.0120929519918284
PNG_18_COTA_023	PNG_18_COTA_23	Wildebeest	Connochaetes taurinus	3	M	2018	6	2018-06-18	169	15:02	-18.94737	34.35561	3	NA	73380.6666666666	0	0	0	0	0	0	0.54379264555669	0	0.0724964249233912	0	0	0	0	0	0.0676506639427988	0	0	0	0	0	0	0	0.0774800817160368	0	0	0	0	0	0	0	0	0	0	0
PNG_18_COTA_024	PNG_18_COTA_24	Wildebeest	Connochaetes taurinus	3	U	2018	6	2018-06-22	173	09:46	-18.98615	34.26189	3	NA	91860.3333333333	0	0	0	0	0	0	0.231703779366701	0	0.327991828396323	0	0	0	0	0.0690020429009193	0.137958120531154	0	0	0	0	0	0.0221450459652707	0	0	0	0	0	0	0	0.0585873340143003	0	0	0	0	0
PNG_18_COTA_025	PNG_18_COTA_25	Wildebeest	Connochaetes taurinus	3	U	2018	6	2018-06-22	173	09:46	-18.95619	34.2619	3	NA	103825	0	0	0	0	0	0	0.187301327885598	0	0.319560776302349	0	0	0	0	0.106445352400409	0.0826547497446374	0	0	0	0	0	0	0	0.0189989785495403	0	0	0	0	0	0.0374208375893769	0	0	0	0	0
PNG_18_COTA_026	PNG_18_COTA_26	Wildebeest	Connochaetes taurinus	3	U	2018	6	2018-06-22	173	09:46	-18.9863	34.26203	3	NA	59883.3333333333	0.0151685393258427	0	0	0	0	0	0.241686414708887	0	0.21935342185904	0	0	0	0	0.0324831460674157	0.166299284984678	0	0	0	0	0	0.0207773237997957	0	0.0201828396322778	0	0	0	0	0	0.0813932584269663	0	0	0	0	0
PNG_18_COTA_027	PNG_18_COTA_27	Wildebeest	Connochaetes taurinus	3	U	2018	6	2018-06-22	173	09:50	-18.98581	34.2617	3	NA	48211	0	0	0	0	0	0	0.239915219611849	0	0.357228804902962	0	0	0	0	0.0433861082737487	0.0871031664964249	0	0	0	0	0	0.0190919305413687	0	0.0190449438202247	0	0	0	0	0	0.0606465781409601	0	0	0	0	0
PNG_18_COTA_029	PNG_18_COTA_29	Wildebeest	Connochaetes taurinus	1	U	2018	6	2018-06-22	173	11:04	-18.97412	34.27652	4	NA	19896	0	0	0	0	0	0	0.339799795709908	0	0.0759908069458631	0.104488253319714	0	0	0	0	0.13238202247191	0	0	0	0	0	0	0	0	0	0	0	0	0	0.148076608784474	0	0	0	0	0
PNG_18_COTA_030	PNG_18_COTA_30	Wildebeest	Connochaetes taurinus	3	U	2018	6	2018-06-22	173	14:27	-19.00989	34.24644	3	NA	118989.666666667	0	0	0	0	0	0	0.277978549540347	0	0.0449336057201226	0	0	0	0	0.0149938712972421	0.0488089887640449	0	0	0	0	0	0.0714239019407559	0	0.0379244126659857	0	0	0	0	0	0.026635342185904	0	0	0	0	0
PNG_18_COTA_031	PNG_18_COTA_31	Wildebeest	Connochaetes taurinus	3	M	2018	6	2018-06-24	175	09:31	-18.8742	34.32587	3	NA	24174.3333333333	0	0	0	0	0	0	0.361399387129724	0	0.0197548518896833	0	0	0	0	0	0.0277630234933606	0	0	0	0	0	0	0	0.448872318692543	0	0	0	0	0	0	0	0	0	0	0
PNG_18_COTA_033	PNG_18_COTA_33	Wildebeest	Connochaetes taurinus	3	U	2018	6	2018-06-30	181	09:34	-18.8765	34.32554	3	NA	86386.5	0	0	0	0	0	0	0.232640449438202	0	0.0617814096016343	0	0	0	0	0	0.0209560776302349	0	0	0	0	0	0	0	0.0115015321756895	0	0	0	0	0	0	0	0	0	0	0
PNG_18_COTA_034	PNG_18_COTA_34	Wildebeest	Connochaetes taurinus	3	U	2018	6	2018-06-30	181	09:35	-18.87649	34.32566	3	NA	83637	0	0	0	0	0	0	0.364229826353422	0	0.0204300306435138	0	0	0	0	0	0.0187477017364658	0	0	0	0	0	0	0	0	0	0	0	0	0	0	0	0	0	0	0
PNG_18_COTA_036	PNG_18_COTA_36	Wildebeest	Connochaetes taurinus	3	M	2018	7	2018-07-17	198	17:14	-18.97228	34.35945	3	NA	33119.3333333333	0	0	0	0	0	0	0.384040858018386	0	0.155679264555669	0	0	0	0	0	0.0939019407558734	0	0	0	0	0	0	0	0	0	0	0	0	0	0.0124044943820225	0	0	0	0	0
PNG_18_COTA_037	PNG_18_COTA_37	Wildebeest	Connochaetes taurinus	3	U	2018	10	2018-10-21	294	07:28	-18.943	34.36002	3	NA	27924.6666666666	0	0	0	0	0	0	0.713845760980592	0	0.112450459652707	0	0	0	0	0.0199519918283963	0.108077630234934	0	0	0	0	0	0	0	0	0	0	0	0	0	0	0	0	0	0	0
PNG_18_COTA_038	PNG_18_COTA_38	Wildebeest	Connochaetes taurinus	3	U	2018	10	2018-10-21	294	07:28	-18.943	34.36002	3	NA	24998	0	0	0	0	0	0	0.57255873340143	0	0.143541368743616	0	0	0	0	0.0272655771195097	0.136280898876405	0	0	0	0	0	0	0	0	0	0	0	0	0	0	0	0	0	0	0
PNG_18_COTA_039	PNG_18_COTA_39	Wildebeest	Connochaetes taurinus	3	U	2018	10	2018-10-21	294	07:28	-18.943	34.36002	3	NA	37571.6666666667	0	0	0	0	0	0	0.540967313585291	0	0.134401430030644	0	0	0	0	0.0463299284984678	0.0936343207354444	0	0	0	0	0	0	0	0	0	0	0	0	0	0	0	0	0	0	0
PNG_18_COTA_040	PNG_18_COTA_40	Wildebeest	Connochaetes taurinus	3	U	2018	10	2018-10-21	294	07:28	-18.943	34.36002	3	NA	23808.3333333333	0	0	0	0	0	0	0.739534218590398	0	0.111402451481103	0	0	0	0	0.0130173646578141	0.106298263534219	0	0	0	0	0	0	0	0	0	0	0	0	0	0	0	0	0	0	0
PNG_18_COTA_041	PNG_18_COTA_41	Wildebeest	Connochaetes taurinus	3	U	2018	10	2018-10-21	294	07:28	-18.943	34.36002	3	NA	25412.6666666667	0	0	0	0	0	0	0.748055158324821	0	0.117801838610827	0	0	0	0	0.0150960163432074	0.107045965270684	0	0	0	0	0	0	0	0	0	0	0	0	0	0	0	0	0	0	0
PNG_18_COTA_042	PNG_18_COTA_42	Wildebeest	Connochaetes taurinus	3	U	2018	10	2018-10-23	296	12:13	-18.97956	34.26661	3	NA	5749.33333333332	0	0	0	0	0	0	0.0652757916241062	0	0.129683350357508	0.280752808988764	0	0	0	0	0.187140960163432	0	0	0	0	0	0	0	0	0	0	0	0	0	0.210610827374872	0	0	0	0	0
PNG_18_COTA_043	PNG_18_COTA_43	Wildebeest	Connochaetes taurinus	3	U	2018	10	2018-10-23	296	12:14	-18.97956	34.26661	3	NA	37432	0	0	0	0	0	0	0.0389152196118488	0	0.10158835546476	0.156878447395301	0	0	0	0	0.14941062308478	0	0	0	0	0	0	0	0	0	0	0	0	0	0.442790602655771	0	0	0.0128304392236976	0	0
PNG_18_COTA_044	PNG_18_COTA_44	Wildebeest	Connochaetes taurinus	3	U	2018	10	2018-10-23	296	12:14	-18.97956	34.26661	3	NA	6028.66666666667	0	0	0	0	0	0	0.0338181818181818	0	0.0813810010214505	0.278422880490296	0	0	0	0	0.171096016343207	0	0	0	0	0	0	0	0	0	0	0	0	0	0.316017364657814	0	0	0	0	0
PNG_18_COTA_045	PNG_18_COTA_45	Wildebeest	Connochaetes taurinus	3	U	2018	10	2018-10-23	296	12:14	-18.97956	34.26661	3	NA	6223.66666666667	0	0	0	0	0	0	0.0273319713993871	0	0.16261695607763	0.252133810010215	0	0	0	0	0.129430030643514	0	0	0	0	0	0	0	0	0	0	0	0.0190081716036772	0	0.273331971399387	0	0	0	0	0
PNG_18_COTA_046	PNG_18_COTA_46	Wildebeest	Connochaetes taurinus	3	U	2018	10	2018-10-23	296	12:15	-18.97956	34.26661	3	NA	26394	0	0	0	0	0	0	0.0772543411644535	0	0.102067415730337	0.262203268641471	0	0	0	0	0.146267620020429	0	0	0	0	0	0	0	0	0	0	0	0	0	0.3146455566905	0	0	0	0	0
PNG_18_COTA_047	PNG_18_COTA_47	Wildebeest	Connochaetes taurinus	3	U	2018	10	2018-10-23	296	13:06	-18.96934	34.24975	3	NA	12082.6666666667	0	0	0	0	0	0	0.604526046986721	0	0.0661133810010214	0.0305454545454545	0	0	0	0	0.0630643513789581	0	0	0	0	0	0	0	0	0	0	0	0	0	0.193468845760981	0	0	0	0	0
PNG_18_COTA_048	PNG_18_COTA_48	Wildebeest	Connochaetes taurinus	3	U	2018	10	2018-10-23	296	13:06	-18.96944	34.24987	3	NA	13228.3333333333	0	0	0	0	0	0	0.542614913176711	0	0.0788212461695608	0.0301266598569969	0	0	0	0.0151297242083759	0.0665699693564862	0	0	0	0	0	0	0	0	0	0	0	0	0	0.225777323799796	0	0	0	0	0
PNG_18_COTA_049	PNG_18_COTA_49	Wildebeest	Connochaetes taurinus	3	U	2018	10	2018-10-23	296	13:06	-18.96943	34.24996	3	NA	6364.5	0	0	0	0	0	0	0.408426966292135	0	0.0643993871297242	0.0253922369765066	0	0	0	0	0.0705097037793667	0	0	0	0	0	0	0	0	0	0	0	0	0	0.355756894790603	0	0	0	0	0
PNG_18_COTA_050	PNG_18_COTA_50	Wildebeest	Connochaetes taurinus	3	U	2018	10	2018-10-23	296	13:43	-18.97883	34.2697	3	NA	39626.3333333333	0	0	0	0	0	0	0.626834525025536	0	0.0577385086823289	0	0	0	0	0	0.0663758937691522	0	0	0	0	0	0	0	0	0	0	0	0	0	0.224073544433095	0	0	0	0	0
PNG_18_COTA_051	PNG_18_COTA_51	Wildebeest	Connochaetes taurinus	3	U	2018	10	2018-10-23	296	13:43	-18.97878	34.26168	3	NA	39541	0	0	0	0	0	0	0.430198161389173	0	0.0965546475995914	0	0	0	0	0	0.0727282941777324	0	0	0	0	0	0	0	0	0	0	0	0	0	0.367026557711951	0	0	0	0	0
PNG_18_EQQU_001	PNG_18_EQQU_01	Zebra	Equus quagga	1	U	2018	4	2018-04-06	96	17:10	-19.00233	34.23804	3	NA	38233.6666666667	0	0	0	0	0.0141644535240041	0	0.115554647599591	0	0.0331287027579162	0	0	0	0	0	0.169791624106231	0	0	0	0	0	0	0	0	0	0	0	0	0	0.0359959141981614	0	0	0	0	0
PNG_18_EQQU_002	PNG_18_EQQU_02	Zebra	Equus quagga	1	U	2018	4	2018-04-06	96	17:20	-19.00037	34.23737	3	NA	36095.3333333333	0	0	0	0	0	0	0.10346986721144	0	0.0338069458631256	0	0	0	0	0	0.253648621041879	0	0	0	0	0	0	0	0	0	0	0	0	0	0.0643636363636364	0	0	0	0	0
PNG_18_EQQU_003	PNG_18_EQQU_03	Zebra	Equus quagga	1	U	2018	4	2018-04-09	99	14:38	-19.00183	34.23761	2	NA	34656.3333333333	0	0	0	0	0	0	0.0870561797752809	0	0.015267620020429	0	0	0	0	0	0.251799795709908	0	0	0	0	0	0	0	0	0	0	0	0	0	0.0427466802860061	0	0	0	0	0
PNG_18_EQQU_004	PNG_18_EQQU_04	Zebra	Equus quagga	1	U	2018	4	2018-04-09	99	14:38	-19.00187	34.23756	2	NA	16987.6666666667	0	0	0	0	0	0	0.15188151174668	0	0.0159019407558733	0	0	0	0	0	0.136153217568948	0	0	0	0	0	0	0	0	0	0	0	0	0	0.0588804902962206	0	0	0	0	0
PNG_18_EQQU_005	PNG_18_EQQU_05	Zebra	Equus quagga	1	U	2018	4	2018-04-09	99	15:05	-19.00313	34.23909	3	NA	14124.6666666667	0	0	0	0	0	0	0.0872134831460674	0	0.0251593462717058	0	0	0	0	0	0.34908682328907	0	0	0	0	0	0	0	0	0	0	0	0	0	0.0462788559754852	0	0	0	0	0
PNG_18_EQQU_006	PNG_18_EQQU_06	Zebra	Equus quagga	1	U	2018	4	2018-04-09	99	15:10	-19.00329	34.23926	3	NA	10491.5	0	0	0	0	0	0	0.0783718079673136	0	0.0229724208375894	0	0	0	0	0	0.364839632277835	0	0	0	0	0	0	0	0	0	0	0	0	0	0.0362768130745659	0	0	0	0	0
PNG_18_EQQU_007	PNG_18_EQQU_07	Zebra	Equus quagga	1	U	2018	4	2018-04-09	99	15:13	-19.00328	34.23927	3	NA	30912.6666666666	0	0	0	0	0	0	0.387241062308478	0	0.0275975485188968	0	0	0	0	0	0.241270684371808	0	0	0	0	0	0	0	0	0	0	0	0	0	0.0322635342185904	0	0	0	0	0
PNG_18_EQQU_008	PNG_18_EQQU_08	Zebra	Equus quagga	1	U	2018	4	2018-04-09	99	15:15	-19.00327	34.23934	3	NA	2634.5	0	0	0	0	0	0	0.0613830439223698	0	0.0168171603677222	0	0	0	0	0	0.184833503575077	0	0	0	0	0	0	0	0	0	0	0	0	0	0.0766629213483146	0	0	0	0	0
PNG_18_EQQU_009	PNG_18_EQQU_09	Zebra	Equus quagga	1	U	2018	4	2018-04-09	99	15:27	-19.00243	34.24044	3	NA	24470.6666666667	0	0	0	0	0	0	0.21623595505618	0	0.0208917262512768	0	0	0	0	0	0.201337078651685	0	0	0	0	0	0	0	0	0	0	0	0	0	0.0404218590398366	0	0	0	0	0
PNG_18_EQQU_010	PNG_18_EQQU_10	Zebra	Equus quagga	1	U	2018	4	2018-04-09	99	15:29	-19.0024	34.2404	3	NA	14639	0	0	0	0	0	0	0.0990827374872319	0	0.021752808988764	0	0	0	0	0	0.288763023493361	0	0	0	0	0	0	0	0	0	0	0	0	0	0.203282941777324	0	0	0	0	0
PNG_18_EQQU_011	PNG_18_EQQU_11	Zebra	Equus quagga	1	U	2018	4	2018-04-09	99	15:31	-19.00237	34.2405	3	NA	53541.6666666667	0	0	0	0	0	0	0.0517599591419816	0	0.0476026557711951	0	0	0	0	0	0.320581205311542	0	0	0	0	0	0	0	0	0	0	0	0	0	0.0377660878447395	0	0	0	0	0
PNG_18_EQQU_012	PNG_18_EQQU_12	Zebra	Equus quagga	1	U	2018	6	2018-06-22	173	14:02	-19.00108	34.24192	3	NA	56292	0	0	0	0	0.0259019407558733	0	0.0884341164453524	0	0.0504208375893769	0	0	0	0	0	0.05841164453524	0	0	0	0	0	0	0	0.0267906026557712	0	0	0.0387579162410623	0	0	0	0	0	0	0	0
PNG_18_EQQU_013	PNG_18_EQQU_13	Zebra	Equus quagga	1	U	2018	6	2018-06-22	173	14:03	-19.00098	34.2419	4	NA	37706.3333333334	0	0	0	0	0	0	0.124065372829418	0	0.0601746680286006	0	0	0	0	0	0.125220633299285	0	0	0	0	0	0	0	0.0321481103166496	0	0	0.0185566905005107	0	0	0	0	0	0	0	0
PNG_18_EQQU_014	PNG_18_EQQU_14	Zebra	Equus quagga	1	U	2018	6	2018-06-22	173	14:03	-19.00103	34.24141	3	NA	97549.3333333334	0	0	0.0192073544433095	0	0	0	0.0936006128702758	0	0.0410081716036772	0	0	0	0	0.0216404494382022	0.211052093973442	0	0	0	0	0	0	0	0.0541195097037794	0.0298212461695608	0	0	0	0	0.0157497446373851	0	0	0	0	0
PNG_18_EQQU_015	PNG_18_EQQU_15	Zebra	Equus quagga	1	U	2018	6	2018-06-22	173	14:31	-19.00488	34.24612	3	NA	72748.3333333333	0	0	0	0	0	0	0.128430030643514	0	0.0219959141981614	0	0	0	0	0	0.16450051072523	0	0	0	0	0	0	0	0.0615638406537283	0	0	0	0	0	0.02529417773238	0	0	0	0	0
PNG_18_EQQU_016	PNG_18_EQQU_16	Zebra	Equus quagga	1	U	2018	6	2018-06-22	173	14:34	-19.00492	34.24599	3	NA	42415.6666666667	0	0	0	0	0	0	0.0967334014300307	0	0.05555873340143	0	0	0	0	0	0.108874361593463	0	0	0	0	0	0	0	0.0318610827374872	0	0	0	0	0	0.0126925434116445	0	0	0	0	0
PNG_18_EQQU_017	PNG_18_EQQU_17	Zebra	Equus quagga	1	U	2018	7	2018-07-17	198	13:48	-19.00292	34.24523	3	NA	150807.666666667	0	0	0	0	0	0	0.120839632277835	0	0.0314290091930541	0	0	0	0	0	0.0525801838610827	0	0	0	0	0	0	0	0.0257466802860061	0	0	0	0	0	0	0	0	0	0	0
PNG_18_EQQU_018	PNG_18_EQQU_18	Zebra	Equus quagga	1	U	2018	7	2018-07-17	198	13:50	-19.00295	34.24517	3	NA	34946.6666666667	0	0	0	0	0.0293432073544433	0	0.212492339121553	0	0.0212032686414709	0	0	0	0	0.0132533197139939	0.0707548518896834	0	0	0	0	0	0	0	0.0291123595505618	0	0	0	0	0	0	0	0	0	0	0
PNG_18_EQQU_019	PNG_18_EQQU_19	Zebra	Equus quagga	1	U	2018	7	2018-07-17	198	14:06	-19.00603	34.24609	3	NA	55082.5	0	0	0	0	0	0	0.101739530132789	0	0.0577620020429009	0	0	0	0	0.0182277834525026	0.232432073544433	0	0	0	0	0	0	0	0.039514811031665	0	0	0	0	0	0.0440755873340143	0	0	0	0	0
PNG_18_EQQU_020	PNG_18_EQQU_20	Zebra	Equus quagga	1	U	2018	7	2018-07-17	198	14:09	-19.00569	34.24579	3	NA	76624.6666666667	0	0	0	0	0	0	0.154731358529111	0	0.0335137895812053	0	0	0	0	0.0229601634320735	0.257115423901941	0	0	0	0	0	0	0	0.0579897854954035	0	0	0	0	0	0.0570520939734423	0	0	0	0	0
PNG_18_EQQU_021	PNG_18_EQQU_21	Zebra	Equus quagga	1	U	2018	7	2018-07-17	198	14:12	-19.00581	34.24601	3	NA	99581.3333333333	0	0	0	0	0	0	0.20917671092952	0	0.0510755873340143	0	0	0	0	0.0677987742594484	0.155054136874362	0	0	0	0	0	0.0281481103166496	0	0.0604780388151175	0	0	0	0	0	0.0186006128702758	0	0	0	0	0
PNG_18_EQQU_022	PNG_18_EQQU_22	Zebra	Equus quagga	1	F	2018	10	2018-10-23	296	10:55	-19.00329	34.24102	4	NA	27310.3333333334	0	0	0	0	0	0	0.0189550561797753	0	0	0	0	0	0	0	0.0409908069458631	0	0	0	0	0	0	0	0	0.0127844739530133	0	0	0	0	0.803546475995914	0	0	0	0	0
PNG_18_EQQU_023	PNG_18_EQQU_23	Zebra	Equus quagga	1	F	2018	10	2018-10-23	296	10:56	-19.00395	34.24101	4	NA	10882.5	0	0	0	0	0	0	0.0683115423901941	0	0.0350224719101124	0	0	0	0	0	0.0822012257405516	0	0	0	0	0	0	0	0	0.0175270684371808	0	0	0.0921818181818182	0	0.073973442288049	0	0	0	0	0
PNG_18_EQQU_024	PNG_18_EQQU_24	Zebra	Equus quagga	1	U	2018	10	2018-10-23	296	10:59	-19.00348	34.24036	4	NA	5844.5	0	0	0	0	0	0	0	0	0	0	0	0	0	0	0.0440480081716037	0	0	0	0	0	0	0	0	0	0	0	0	0	0.883578140960163	0	0	0	0	0
PNG_18_EQQU_025	PNG_18_EQQU_25	Zebra	Equus quagga	1	U	2018	10	2018-10-23	296	11:03	-19.00352	34.2408	4	NA	6819	0	0	0	0	0	0	0.0202185903983657	0	0	0	0	0	0	0.0341368743615935	0.0585975485188968	0	0	0	0	0	0	0	0	0.187369765066394	0	0	0	0	0.641745658835547	0	0	0	0.0134422880490296	0
PNG_18_EQQU_026	PNG_18_EQQU_26	Zebra	Equus quagga	1	U	2018	10	2018-10-23	296	11:08	-19.00356	34.24088	4	NA	6741.5	0	0	0	0	0	0	0.0537497446373851	0	0.0181889683350357	0	0	0	0	0	0.160520939734423	0	0	0	0	0	0	0	0.0139131767109295	0	0	0	0	0	0.398891726251277	0	0	0	0	0
PNG_18_EQQU_027	PNG_18_EQQU_27	Zebra	Equus quagga	1	U	2018	10	2018-10-23	296	11:11	-19.0036	34.24086	4	NA	7919	0	0	0.0158406537282942	0	0	0	0	0	0	0	0	0	0	0	0.0272379979570991	0	0	0	0	0	0	0	0	0.0323575076608784	0	0	0	0	0.677502553626149	0	0	0	0	0
PNG_18_EQQU_028	PNG_18_EQQU_28	Zebra	Equus quagga	1	U	2018	10	2018-10-23	296	11:12	-19.00343	34.24032	4	NA	33198.6666666667	0	0	0	0	0	0	0.0133115423901941	0	0	0	0	0	0	0.0506067415730337	0.121013278855975	0	0	0	0	0	0	0	0	0	0	0	0	0	0.788560776302349	0	0	0	0	0
PNG_18_EQQU_029	PNG_18_EQQU_29	Zebra	Equus quagga	1	U	2018	10	2018-10-23	296	11:14	-19.00344	34.24083	4	NA	33047	0	0	0	0	0	0	0.0154719101123595	0	0	0	0	0	0	0	0.0419652706843718	0	0	0	0	0	0	0	0	0	0	0	0	0	0.829819203268641	0	0	0	0	0
PNG_18_EQQU_030	PNG_18_EQQU_30	Zebra	Equus quagga	1	U	2018	10	2018-10-23	296	11:15	-19.00392	34.2401	4	NA	12062.6666666667	0	0	0	0	0	0	0.0133258426966292	0	0	0	0	0	0	0	0.0157231869254341	0	0	0	0	0	0	0	0	0	0	0	0	0	0.946926455566905	0	0	0	0	0
PNG_18_EQQU_031	PNG_18_EQQU_31	Zebra	Equus quagga	1	U	2018	11	2018-11-10	314	10:30	-18.88831	34.39609	4	NA	3671.66666666666	0	0	0	0	0	0	0.0198876404494382	0	0.0159908069458631	0	0	0	0	0	0.028782431052094	0	0	0	0	0	0	0	0	0	0	0	0	0	0.768538304392237	0	0	0	0	0
PNG_18_HINI_001	PNG_18_HINI_01	Sable	Hippotragus niger	3	M	2018	3	2018-03-30	89	14:28	-18.96038	34.37215	3	NA	28291	0	0	0	0	0	0	0.236696629213483	0	0.177931562819203	0	0	0	0	0	0.0198682328907048	0	0	0	0	0	0	0	0	0	0	0	0	0	0.0113901940755873	0	0	0	0	0
PNG_18_HINI_002	PNG_18_HINI_02	Sable	Hippotragus niger	3	M	2018	3	2018-03-31	90	06:20	-18.96591	34.36506	3	NA	25055	0	0	0	0	0.0183758937691522	0	0.184629213483146	0	0.163583248212462	0	0	0	0	0	0.0311603677221655	0	0	0	0	0	0	0	0	0	0	0	0	0	0.0127711950970378	0	0	0	0	0
PNG_18_HINI_004	PNG_18_HINI_04	Sable	Hippotragus niger	3	U	2018	4	2018-04-11	101	16:05	NA	NA	3	NA	16171.6666666667	0	0	0	0	0	0	0.644426966292135	0	0.116948927477017	0	0	0	0	0	0.109668028600613	0	0	0	0	0	0.0118723186925434	0	0	0	0	0	0	0	0	0	0	0	0	0
PNG_18_HINI_007	PNG_18_HINI_07	Sable	Hippotragus niger	3	U	2018	4	2018-04-11	101	16:30	-18.97819	34.34025	3	NA	16301.6666666667	0	0	0	0	0	0	0.472020429009193	0	0.123767109295199	0	0	0	0	0	0.191213483146067	0	0	0	0	0	0	0	0	0	0	0	0	0	0	0	0	0	0	0
PNG_18_HINI_009	PNG_18_HINI_09	Sable	Hippotragus niger	3	U	2018	4	2018-04-11	101	16:59	-18.9781	34.3382	3	NA	2484	0	0	0	0	0	0	0.469325842696629	0	0.123443309499489	0	0	0	0	0	0.200035750766088	0	0	0	0	0	0	0	0	0	0	0	0	0	0	0	0	0	0	0
PNG_18_HINI_010	PNG_18_HINI_10	Sable	Hippotragus niger	3	U	2018	4	2018-04-11	101	17:05	-18.97865	34.33817	3	NA	5735	0	0	0	0	0	0	0.662464759959142	0	0.138212461695608	0	0	0	0	0	0.12632379979571	0	0	0	0	0	0	0	0	0	0	0	0	0	0	0	0	0	0	0
PNG_18_HINI_016	PNG_18_HINI_16	Sable	Hippotragus niger	3	U	2018	6	2018-06-22	173	12:20	-18.95851	34.28172	3	NA	52934.5	0	0	0	0	0	0	0.11700102145046	0	0.251056179775281	0	0	0	0	0.026585291113381	0.0239244126659857	0	0	0	0	0	0	0	0	0	0	0	0	0	0.294750766087845	0	0	0	0	0
PNG_18_HINI_017	PNG_18_HINI_17	Sable	Hippotragus niger	3	M	2018	6	2018-06-22	173	12:20	-18.95851	34.28172	3	NA	55154.3333333334	0	0	0	0	0	0	0.127400408580184	0	0.391401430030644	0	0	0	0	0.0246159346271706	0.0471981613891726	0	0	0	0	0	0	0	0	0	0	0	0	0	0.247230847803882	0	0	0	0	0
PNG_18_HINI_018	PNG_18_HINI_18	Sable	Hippotragus niger	3	U	2018	6	2018-06-22	173	12:20	-18.95842	34.28174	3	NA	25164	0	0	0	0	0	0	0.110861082737487	0	0.305189989785495	0	0	0	0	0.017464759959142	0.0479162410623085	0	0	0	0	0	0	0	0	0	0	0	0	0	0.269363636363636	0	0	0	0	0
PNG_18_HINI_019	PNG_18_HINI_19	Sable	Hippotragus niger	3	U	2018	6	2018-06-22	173	12:26	-18.95838	34.28173	3	NA	76246.5	0	0	0	0	0	0	0.0975597548518897	0	0.236008171603677	0	0	0	0	0.0364126659856997	0.0441409601634321	0	0	0	0	0	0	0	0	0	0	0	0	0	0.456556690500511	0	0	0	0	0
PNG_18_HINI_020	PNG_18_HINI_20	Sable	Hippotragus niger	3	U	2018	6	2018-06-22	173	12:26	-18.95843	34.28178	3	NA	20367	0	0	0	0	0	0	0.0799387129724208	0	0.388742594484168	0	0	0	0	0.023003064351379	0.049661899897855	0	0	0	0	0	0	0	0	0	0	0	0	0	0.349103166496425	0	0	0	0	0
PNG_18_HINI_021	PNG_18_HINI_21	Sable	Hippotragus niger	3	U	2018	6	2018-06-22	173	12:26	-18.95844	34.28178	3	NA	32912	0	0	0	0	0	0	0.243433094994893	0	0.354237997957099	0	0	0	0	0.0224790602655771	0.0774157303370787	0	0	0	0	0	0	0	0	0	0	0	0	0	0.208624106230848	0	0	0	0	0
PNG_18_HINI_022	PNG_18_HINI_22	Sable	Hippotragus niger	3	U	2018	6	2018-06-22	173	12:30	-18.95862	34.28194	3	NA	37099.3333333333	0	0	0	0	0	0	0.120978549540347	0	0.328151174668029	0	0	0	0	0.0261266598569969	0.043388151174668	0	0	0	0	0	0	0	0	0	0	0	0	0	0.328192032686415	0	0	0	0	0
PNG_18_HINI_023	PNG_18_HINI_23	Sable	Hippotragus niger	3	U	2018	6	2018-06-22	173	12:30	-18.95861	34.28205	3	NA	27698	0	0	0	0	0	0	0.131757916241062	0	0.299738508682329	0	0	0	0	0.0359141981613892	0.0396210418794688	0	0	0	0	0	0	0	0	0	0	0	0	0	0.28499897854954	0	0	0	0	0
PNG_18_HINI_024	PNG_18_HINI_24	Sable	Hippotragus niger	3	U	2018	6	2018-06-24	175	09:20	-18.8748	34.326	3	NA	17191.6666666667	0	0	0	0	0	0	0.178512768130746	0	0.234313585291113	0.0234790602655771	0	0	0	0	0.272046986721144	0	0	0	0	0	0	0	0.0183973442288049	0	0	0	0	0	0	0	0	0	0	0
PNG_18_HINI_025	PNG_18_HINI_25	Sable	Hippotragus niger	3	U	2018	6	2018-06-24	175	09:21	-18.87481	34.326	3	NA	86328.6666666667	0	0	0	0	0	0	0.0254392236976507	0	0.228073544433095	0.0265536261491318	0	0	0	0	0.217307456588355	0	0	0	0	0	0	0	0	0	0	0	0	0	0	0	0	0	0.0155801838610827	0.018367722165475
PNG_18_HINI_026	PNG_18_HINI_26	Sable	Hippotragus niger	3	U	2018	6	2018-06-24	175	09:22	-18.87482	34.32602	3	NA	35344	0	0	0	0	0	0	0.0649856996935649	0	0.0386905005107252	0.0503023493360572	0	0	0	0	0.360227783452503	0	0	0	0	0	0	0	0.0304198161389173	0	0	0	0	0	0.0117007150153218	0	0	0	0	0
PNG_18_HINI_027	PNG_18_HINI_27	Sable	Hippotragus niger	3	U	2018	6	2018-06-24	175	09:22	-18.8748	34.32604	3	NA	72497.3333333333	0	0	0	0	0	0	0.0652093973442288	0	0.078829417773238	0.0771133810010215	0	0	0	0	0.216703779366701	0	0	0	0	0	0	0	0.023755873340143	0	0	0	0	0	0.037632277834525	0	0	0	0	0
PNG_18_HINI_028	PNG_18_HINI_28	Sable	Hippotragus niger	3	U	2018	6	2018-06-24	175	09:23	-18.8748	34.32604	3	NA	42890.3333333333	0.0129050051072523	0	0	0	0	0	0.0243534218590398	0	0.0209468845760981	0.0567681307456588	0	0	0	0	0.637886618998979	0	0	0	0	0	0	0	0	0	0	0	0	0	0	0	0	0	0	0
PNG_18_HINI_029	PNG_18_HINI_29	Sable	Hippotragus niger	2	U	2018	6	2018-06-30	181	09:42	-18.8743	34.32664	3	NA	101047.333333333	0	0	0.0443799795709908	0	0	0	0	0	0	0	0	0	0	0	0	0	0	0	0	0	0	0	0	0	0	0	0	0.469511746680286	0	0	0	0	0	0
PNG_18_HINI_030	PNG_18_HINI_30	Sable	Hippotragus niger	3	U	2018	6	2018-06-30	181	09:46	-18.87419	34.32646	3	NA	76951	0	0	0.0161664964249234	0	0	0	0.112519918283963	0	0.262166496424923	0.0543462717058223	0	0	0	0	0.0529284984678243	0	0	0	0	0	0	0	0.0861430030643514	0	0	0	0	0	0.065514811031665	0	0	0	0	0
PNG_18_HINI_031	PNG_18_HINI_31	Sable	Hippotragus niger	3	U	2018	6	2018-06-30	181	09:49	-18.87418	34.32689	3	NA	50036.6666666667	0	0	0	0	0	0	0.0332717058222676	0	0.0222267620020429	0.018100102145046	0	0	0	0	0.0231746680286006	0	0	0	0	0	0	0	0	0	0	0	0	0	0.0938120531154239	0	0	0	0	0
PNG_18_HINI_032	PNG_18_HINI_32	Sable	Hippotragus niger	3	U	2018	6	2018-06-30	181	09:54	-18.87419	34.32646	3	NA	16386	0	0	0	0	0	0	0.0163595505617978	0	0.0539274770173647	0	0	0	0	0	0.0150071501532176	0	0	0	0	0	0	0	0	0	0	0	0	0	0.0261041879468846	0	0	0	0	0
PNG_18_HINI_035	PNG_18_HINI_35	Sable	Hippotragus niger	1	U	2018	10	2018-10-22	295	16:24	-18.84905	34.31556	4	NA	27376.5	0	0	0	0	0	0	0.325360572012257	0	0.137232890704801	0	0	0	0	0.0136343207354443	0.0237344228804903	0	0	0	0	0	0	0	0	0	0	0	0	0	0.12449948927477	0	0	0	0	0
PNG_18_HINI_036	PNG_18_HINI_36	Sable	Hippotragus niger	1	U	2018	10	2018-10-22	295	16:24	-18.84897	34.31555	4	NA	32932.6666666667	0	0	0	0	0	0	0.261810010214505	0	0	0	0	0	0	0	0.022876404494382	0	0	0	0	0	0	0	0	0	0	0	0	0	0.148681307456588	0	0	0	0	0
PNG_18_HINI_037	PNG_18_HINI_37	Sable	Hippotragus niger	1	U	2018	10	2018-10-22	295	16:24	-18.84888	34.31598	4	NA	18986	0	0	0	0	0	0	0.235308478038815	0	0	0	0	0	0	0	0.0145781409601634	0	0	0	0	0	0	0	0	0	0	0	0	0	0.086244126659857	0	0	0	0	0
PNG_18_HINI_038	PNG_18_HINI_38	Sable	Hippotragus niger	1	U	2018	10	2018-10-22	295	16:24	-18.84872	34.31562	4	NA	17925.5	0	0	0	0	0	0	0.266777323799796	0	0.0812451481103166	0	0	0	0	0	0.0203503575076609	0	0	0	0	0	0	0	0	0	0	0	0	0	0.146131767109295	0	0	0	0	0
PNG_18_HINI_039	PNG_18_HINI_39	Sable	Hippotragus niger	1	U	2018	10	2018-10-22	295	16:24	-18.84879	34.31573	4	NA	14507.6666666667	0	0	0	0	0	0	0.288682328907048	0	0.0137170582226762	0	0	0	0	0	0.0286629213483146	0	0	0	0	0	0	0	0.0136230847803882	0	0	0	0	0	0.180593462717058	0	0	0	0	0
PNG_18_HINI_040	PNG_18_HINI_40	Sable	Hippotragus niger	1	U	2018	10	2018-10-22	295	17:08	-18.84855	34.31469	4	NA	39809	0	0	0	0	0	0	0.170576098059244	0	0	0	0	0	0	0	0.0122951991828396	0	0	0	0	0	0	0	0	0	0	0	0	0	0.053953013278856	0	0	0	0	0
PNG_18_HINI_041	PNG_18_HINI_41	Sable	Hippotragus niger	1	M	2018	10	2018-10-23	296	14:49	-18.99505	34.24529	4	NA	8937.66666666667	0	0	0	0	0.0189111338100102	0	0.0190572012257406	0	0.587938712972421	0	0	0	0	0	0.0362482124616956	0	0	0	0	0	0	0	0.0126098059244127	0	0	0	0	0	0.0540653728294178	0	0	0	0	0
PNG_18_HINI_042	PNG_18_HINI_42	Sable	Hippotragus niger	3	M	2018	10	2018-10-23	296	15:39	-18.98463	34.34184	3	NA	6135.66666666666	0	0	0	0	0.0353401430030644	0	0.0242359550561798	0	0.173306435137896	0	0	0	0	0	0.0958600612870276	0	0	0	0	0	0	0	0	0	0	0	0	0	0.603899897854954	0	0	0	0	0
PNG_18_HINI_043	PNG_18_HINI_43	Sable	Hippotragus niger	3	U	2018	10	2018-10-24	297	08:03	-18.94707	34.44192	3	NA	3584	0	0	0	0	0	0	0.0704688457609806	0	0.0992083758937692	0	0	0	0	0	0.215416751787538	0	0	0	0	0	0	0	0	0	0	0	0	0	0.359927477017365	0	0	0	0	0
PNG_18_HINI_044	PNG_18_HINI_44	Sable	Hippotragus niger	3	U	2018	10	2018-10-24	297	08:06	-18.94725	34.44176	3	NA	15812.6666666667	0	0	0	0	0	0	0.0423329928498468	0	0.0893748723186926	0	0	0	0	0	0.332600612870276	0	0	0	0	0	0	0	0	0	0	0	0	0	0.486772216547498	0	0	0	0	0
PNG_18_HINI_045	PNG_18_HINI_45	Sable	Hippotragus niger	3	U	2018	10	2018-10-24	297	08:10	-18.94736	34.44168	3	NA	12066.5	0	0	0	0	0	0	0.0504269662921348	0	0.0739897854954035	0	0	0	0	0	0.28817671092952	0	0	0	0	0	0	0	0	0	0	0	0	0	0.483622063329929	0	0	0	0	0
PNG_18_HINI_046	PNG_18_HINI_46	Sable	Hippotragus niger	3	U	2018	10	2018-10-24	297	08:13	-18.94746	34.44152	3	NA	16299.3333333333	0	0	0	0	0	0	0.0284719101123595	0	0.04526455566905	0	0	0	0	0	0.165170582226762	0	0	0	0	0	0	0	0	0	0	0	0	0	0.646243105209397	0	0	0	0	0
PNG_18_HINI_047	PNG_18_HINI_47	Sable	Hippotragus niger	3	U	2018	10	2018-10-24	297	08:14	-18.94629	34.44226	3	NA	4806.33333333333	0	0	0	0	0.102738508682329	0	0.0727865168539326	0	0.0822512768130746	0.0192900919305414	0	0.0113166496424923	0	0	0.11873646578141	0	0	0	0	0	0	0	0	0	0	0	0	0	0.29147191011236	0	0	0	0	0
PNG_18_HINI_048	PNG_18_HINI_48	Sable	Hippotragus niger	1	F	2018	10	2018-10-26	299	15:18	-19.03357	34.47255	4	NA	18528	0	0	0	0	0.0138600612870276	0	0.0178927477017365	0	0.0335709908069459	0	0	0	0	0	0.185267620020429	0	0	0	0	0	0	0	0	0	0	0	0	0	0.0838089887640449	0	0	0	0	0
PNG_18_HINI_049	PNG_18_HINI_49	Sable	Hippotragus niger	1	M	2018	10	2018-10-27	300	09:07	-19.00022	34.40287	4	NA	29121.5	0	0	0	0	0	0	0.0546802860061287	0	0.157132788559755	0	0	0	0	0	0.360572012257405	0	0	0	0	0	0	0	0.0193023493360572	0	0	0	0	0	0.132163432073544	0	0	0	0	0
PNG_18_HINI_050	PNG_18_ALBU_09	Sable	Hippotragus niger	3	U	2018	7	2018-07-26	207	10:27	-18.94813	34.35403	3	NA	57394.6666666667	0	0	0	0	0	0	0.0747487231869254	0	0.557578140960163	0	0	0	0	0	0.0179713993871297	0	0	0	0	0	0	0	0	0	0	0	0	0	0	0	0	0	0	0
PNG_18_HINI_051	PNG_18_COTA_28	Sable	Hippotragus niger	3	U	2018	6	2018-06-22	173	11:03	-18.97414	34.27694	3	NA	68613.3333333333	0	0	0	0	0.0276915219611849	0	0.0593626149131767	0	0.210645556690501	0.264425944841675	0	0	0	0	0.178613891726251	0	0	0	0	0	0	0	0	0	0	0	0	0	0.0898661899897855	0	0	0	0	0
PNG_18_HYAF_001	PNG_18_HYAF_01	Porcupine	Hystrix africaeaustralis	1	U	2018	6	2018-06-01	152	09:45	-18.96614	34.35971	2	NA	43326.5	0	0	0	0	0	0	0.0205638406537283	0	0	0	0	0	0	0	0	0	0	0	0	0	0	0	0	0	0.102130745658836	0	0	0	0	0	0	0	0	0
PNG_18_HYAF_002	PNG_18_HYAF_02	Porcupine	Hystrix africaeaustralis	1	U	2018	6	2018-06-23	174	10:56	-18.90857	34.37315	2	NA	22582.6666666667	0	0	0	0	0	0	0	0	0	0	0	0	0	0	0	0	0	0	0	0	0.012923391215526	0	0	0	0.01729417773238	0	0	0	0	0	0	0	0	0
PNG_18_HYAF_004	PNG_18_HYAF_04	Porcupine	Hystrix africaeaustralis	1	U	2018	6	2018-06-29	180	09:58	-18.93154	34.42772	2	NA	34375	0.574799795709908	0	0.0195495403472932	0	0	0	0	0	0	0	0	0	0	0	0	0	0	0	0	0	0.0776833503575077	0	0	0	0	0.0488192032686415	0	0	0	0	0	0	0	0
PNG_18_HYAF_005	PNG_18_HYAF_05	Porcupine	Hystrix africaeaustralis	1	U	2018	7	2018-07-01	182	08:35	-18.92893	34.41925	2	NA	48507.6666666666	0	0	0.0148815117466803	0	0	0	0	0	0	0	0	0	0	0	0.100313585291113	0	0	0	0	0	0.047899897854954	0	0	0	0	0.0166690500510725	0	0	0	0	0	0	0	0
PNG_18_HYAF_006	PNG_18_HYAF_06	Porcupine	Hystrix africaeaustralis	1	U	2018	7	2018-07-01	182	08:57	-18.93016	34.42731	2	NA	56694	0	0	0.0174136874361593	0	0	0	0	0	0	0	0	0	0	0	0.014247191011236	0	0	0	0	0	0	0	0	0	0.0151695607763024	0	0	0	0	0	0	0	0	0
PNG_18_HYAF_007	PNG_18_HYAF_07	Porcupine	Hystrix africaeaustralis	1	U	2018	7	2018-07-05	186	10:49	-18.92309	34.42968	2	NA	25756.5	0	0	0	0	0	0	0.013832482124617	0	0	0	0	0	0	0	0	0	0	0	0	0	0	0	0	0	0.0326486210418795	0.0174994892747702	0	0	0	0	0	0	0	0
PNG_18_HYAF_008	PNG_18_HYAF_08	Porcupine	Hystrix africaeaustralis	1	U	2018	7	2018-07-13	194	08:53	-18.94546	34.38058	2	NA	14300.5	0	0	0	0	0	0	0.018003064351379	0	0	0	0	0	0	0	0	0	0	0	0	0	0.0304269662921348	0	0	0	0	0	0	0	0	0	0	0	0	0
PNG_18_HYAF_009	PNG_18_HYAF_09	Porcupine	Hystrix africaeaustralis	1	U	2018	7	2018-07-13	194	08:53	-18.94547	34.38058	2	NA	28407	0.0190102145045965	0	0	0	0	0	0	0	0	0	0	0	0	0	0	0	0	0	0	0	0	0	0	0	0	0	0	0	0	0	0	0	0	0
PNG_18_HYAF_010	PNG_18_HYAF_10	Porcupine	Hystrix africaeaustralis	1	U	2018	7	2018-07-13	194	09:23	-18.9486	34.36402	2	NA	42862.6666666667	0	0	0	0	0	0	0	0	0	0	0	0	0	0	0	0	0	0	0	0	0	0	0	0	0	0	0	0	0	0	0	0	0	0
PNG_18_HYAF_011	PNG_18_HYAF_11	Porcupine	Hystrix africaeaustralis	1	U	2018	7	2018-07-16	197	15:07	-18.97506	34.33144	2	NA	19734.3333333333	0	0	0	0	0	0	0	0.0221133810010215	0.0184739530132789	0	0	0	0	0	0	0	0	0	0	0.0211542390194076	0	0	0	0	0	0.0187681307456588	0	0	0	0	0	0	0	0
PNG_18_HYAF_012	PNG_18_HYAF_12	Porcupine	Hystrix africaeaustralis	1	U	2018	7	2018-07-26	207	09:17	-18.9546	34.3429	2	NA	17704	0	0	0	0	0	0	0	0	0	0	0	0	0	0	0	0	0	0	0	0	0.012438202247191	0	0	0	0.0441368743615935	0	0	0	0	0	0	0	0	0
PNG_18_HYAF_013	PNG_18_HYAF_13	Porcupine	Hystrix africaeaustralis	1	U	2018	8	2018-08-02	214	08:36	-18.93008	34.41408	2	NA	78296.3333333334	0.167585291113381	0	0	0	0	0	0	0	0.0119550561797753	0	0	0	0	0	0	0	0	0	0	0	0	0	0	0	0	0	0	0	0	0	0	0	0	0
PNG_18_HYAF_014	PNG_18_HYAF_14	Porcupine	Hystrix africaeaustralis	1	U	2018	8	2018-08-02	214	08:42	-18.92982	34.42559	2	NA	11589.6666666667	0.0392257405515832	0	0.0297926455566905	0	0	0	0.0986772216547497	0	0.0297282941777324	0	0	0	0	0	0.118584269662921	0	0	0	0	0	0.053635342185904	0	0	0	0	0	0	0	0	0	0	0	0	0.0214576098059244
PNG_18_HYAF_015	PNG_18_HYAF_15	Porcupine	Hystrix africaeaustralis	1	U	2018	8	2018-08-03	215	10:33	-18.9492	34.34721	2	NA	24154	0	0	0	0	0	0	0	0	0	0	0	0	0	0	0.0975750766087845	0	0	0	0	0	0.0194770173646578	0	0	0	0.0180275791624106	0	0	0	0	0	0	0	0	0
PNG_18_HYAF_017	PNG_18_HYAF_17	Porcupine	Hystrix africaeaustralis	1	U	2018	10	2018-10-24	297	07:54	-18.9454	34.44241	2	NA	13536	0.0685566905005107	0	0	0	0.0124096016343207	0	0.0139519918283963	0	0	0	0	0	0	0	0.0136578140960163	0	0	0	0	0	0	0	0	0	0	0	0	0	0.0256956077630235	0	0	0	0	0
PNG_18_KOEL_001	PNG_18_KOEL_01	Waterbuck	Kobus ellipsiprymnus	3	U	2018	3	2018-03-26	85	10:50	-18.92756	34.3769	3	NA	3737.5	0.0514719101123595	0	0	0	0.0157946884576098	0	0.0979713993871297	0	0.0156956077630235	0	0	0	0	0	0.377890704800817	0	0	0	0	0	0	0	0	0	0	0	0	0	0	0	0	0	0	0
PNG_18_KOEL_002	PNG_18_KOEL_02	Waterbuck	Kobus ellipsiprymnus	3	U	2018	3	2018-03-26	85	11:21	-18.9177	34.38514	3	NA	12503.3333333333	0.0278079673135853	0	0	0	0.0130061287027579	0	0.473667007150153	0	0.0256292134831461	0.0424239019407559	0	0	0	0	0.0868539325842697	0	0	0	0	0	0	0	0	0	0	0	0	0	0	0	0	0	0	0
PNG_18_KOEL_003	PNG_18_KOEL_03	Waterbuck	Kobus ellipsiprymnus	1	M	2018	3	2018-03-27	86	09:51	-18.92756	34.37788	4	NA	28909.3333333333	0	0	0	0	0	0	0.450519918283963	0	0.0627466802860061	0	0	0	0	0	0.0808692543411645	0	0	0	0	0	0.0125045965270684	0	0	0	0	0	0	0	0	0	0	0	0	0
PNG_18_KOEL_004	PNG_18_KOEL_04	Waterbuck	Kobus ellipsiprymnus	3	U	2018	3	2018-03-27	86	09:55	-18.92745	34.37805	3	NA	26327.5	0.121041879468846	0	0	0	0	0	0.088802860061287	0	0.151967313585291	0	0	0	0	0	0.197944841675179	0	0	0	0	0	0	0	0	0	0	0	0	0	0.0159683350357508	0	0	0	0	0
PNG_18_KOEL_005	PNG_18_KOEL_05	Waterbuck	Kobus ellipsiprymnus	1	U	2018	3	2018-03-27	86	15:17	-18.93948	34.39277	4	NA	24564	0	0	0	0	0	0	0.671012257405516	0	0.148669050051073	0	0	0	0	0	0.0299407558733401	0	0	0	0	0	0	0	0	0	0	0	0	0	0	0	0	0	0	0
PNG_18_KOEL_006	PNG_18_KOEL_06	Waterbuck	Kobus ellipsiprymnus	3	M	2018	3	2018-03-28	87	08:15	-18.94003	34.39019	3	NA	37303.3333333334	0	0	0	0	0	0	0.679951991828396	0	0.02558835546476	0	0	0	0	0	0.252983656792646	0	0	0	0	0	0	0	0	0	0	0	0	0	0	0	0	0	0	0
PNG_18_KOEL_007	PNG_18_KOEL_07	Waterbuck	Kobus ellipsiprymnus	3	U	2018	3	2018-03-28	87	08:40	-18.93714	34.39112	3	NA	29347	0	0	0	0	0	0	0.130567926455567	0	0.245164453524004	0.244284984678243	0	0	0	0	0.335844739530133	0	0	0	0	0	0	0	0	0	0	0	0	0	0	0	0	0	0	0
PNG_18_KOEL_008	PNG_18_KOEL_08	Waterbuck	Kobus ellipsiprymnus	3	U	2018	3	2018-03-28	87	09:14	-18.93536	34.39999	2	NA	10344	0	0	0	0	0	0	0.466461695607763	0	0.0126731358529111	0	0	0	0	0	0.0723901940755873	0	0	0	0	0	0	0	0	0	0	0	0	0	0	0	0	0	0	0
PNG_18_KOEL_009	PNG_18_KOEL_09	Waterbuck	Kobus ellipsiprymnus	3	U	2018	3	2018-03-28	87	10:23	-18.93261	34.42753	3	NA	10884.6666666667	0	0	0	0	0	0	0.905623084780388	0	0.0558355464759959	0	0	0	0	0	0.0272512768130746	0	0	0	0	0	0	0	0	0	0	0	0	0	0	0	0	0	0	0
PNG_18_KOEL_010	PNG_18_KOEL_10	Waterbuck	Kobus ellipsiprymnus	1	M	2018	3	2018-03-28	87	10:57	-18.93068	34.41038	4	NA	15475.6666666667	0	0	0	0	0	0	0.411895812053115	0	0.292099080694586	0	0	0	0	0	0.0476649642492339	0	0	0	0	0	0	0	0	0	0	0	0	0	0	0	0	0	0	0
PNG_18_KOEL_011	PNG_18_KOEL_11	Waterbuck	Kobus ellipsiprymnus	3	U	2018	3	2018-03-28	87	15:48	-18.93282	34.40155	3	NA	35355	0	0	0	0	0	0	0.355505617977528	0	0.0394596527068437	0	0	0	0	0	0.39346986721144	0	0	0	0	0	0	0	0	0	0	0	0	0	0	0	0	0	0	0
PNG_18_KOEL_012	PNG_18_KOEL_12	Waterbuck	Kobus ellipsiprymnus	3	U	2018	3	2018-03-28	87	16:47	-18.9203	34.37939	2	NA	22342.3333333334	0	0	0	0	0.0152236976506639	0	0	0	0.0308733401430031	0.0160806945863126	0	0	0	0	0.0242890704800817	0	0	0	0	0	0	0	0	0	0	0	0	0	0	0	0	0	0	0
PNG_18_KOEL_014	PNG_18_KOEL_14	Waterbuck	Kobus ellipsiprymnus	2	M	2018	3	2018-03-29	88	08:22	-18.93521	34.39276	3	NA	15625.3333333333	0	0	0	0	0	0	0.48599897854954	0	0.137862104187947	0.0199387129724208	0	0	0	0	0.124831460674157	0	0	0	0	0	0	0	0	0	0	0	0	0	0	0	0	0	0	0
PNG_18_KOEL_015	PNG_18_KOEL_15	Waterbuck	Kobus ellipsiprymnus	3	U	2018	3	2018-03-29	88	09:19	-18.90573	34.40719	3	NA	19843.6666666667	0.0193850868232891	0	0	0	0.0139662921348315	0	0.157860061287028	0	0.164949948927477	0	0	0	0	0	0.0683115423901941	0	0	0	0	0	0	0	0	0	0	0	0	0	0	0	0	0.161351378958121	0	0
PNG_18_KOEL_016	PNG_18_KOEL_16	Waterbuck	Kobus ellipsiprymnus	3	U	2018	3	2018-03-29	88	09:19	-18.90568	34.4072	3	NA	30368.3333333334	0.0731634320735444	0	0	0	0.0177211440245148	0	0.442933605720123	0	0.1944126659857	0.0330275791624106	0	0	0	0	0.0376169560776302	0	0	0	0	0	0	0	0	0	0	0	0	0	0	0	0	0.0151113381001021	0	0
PNG_18_KOEL_017	PNG_18_KOEL_17	Waterbuck	Kobus ellipsiprymnus	1	M	2018	3	2018-03-29	88	10:03	-18.9085	34.4105	4	NA	17018.3333333334	0.0335771195097038	0.0242339121552605	0	0	0.0274463738508682	0	0.612217568947906	0	0.208956077630235	0	0	0	0	0	0.0444167517875383	0	0	0	0	0	0	0	0	0	0	0	0	0	0	0	0	0	0	0
PNG_18_KOEL_018	PNG_18_KOEL_18	Waterbuck	Kobus ellipsiprymnus	3	U	2018	3	2018-03-29	88	10:35	-18.91078	34.43489	3	NA	29340.3333333333	0.0621409601634321	0	0	0	0	0	0.500415730337079	0	0.351066394279877	0	0	0	0	0	0.0209989785495403	0	0	0	0	0	0	0	0	0	0	0	0	0	0	0	0	0	0	0
PNG_18_KOEL_019	PNG_18_KOEL_19	Waterbuck	Kobus ellipsiprymnus	3	U	2018	3	2018-03-30	89	07:45	-18.90077	34.3939	3	NA	35734	0	0	0	0	0.0229887640449438	0	0.222731358529111	0	0.0332757916241062	0.0298825331971399	0	0	0	0	0.0352226762002043	0	0	0	0	0	0	0	0	0	0	0	0	0	0	0	0	0	0	0
PNG_18_KOEL_020	PNG_18_KOEL_20	Waterbuck	Kobus ellipsiprymnus	2	U	2018	3	2018-03-30	89	07:46	-18.90076	34.39394	3	NA	19259.6666666667	0	0	0	0	0.0203544433094995	0	0.143155260469867	0	0.0249897854954035	0.111983656792646	0	0	0	0	0.0597997957099081	0	0	0	0	0	0	0	0	0	0	0	0	0	0	0	0	0	0	0
PNG_18_KOEL_021	PNG_18_KOEL_21	Waterbuck	Kobus ellipsiprymnus	1	M	2018	6	2018-06-13	164	16:54	-18.90798	34.39206	4	NA	102666.666666667	0	0	0	0	0	0	0.0922574055158325	0	0.0153718079673136	0.0165914198161389	0	0	0	0	0.0439346271705822	0	0	0	0	0	0	0	0	0	0	0	0	0	0	0	0	0	0	0
PNG_18_KOEL_022	PNG_18_KOEL_22	Waterbuck	Kobus ellipsiprymnus	1	M	2018	6	2018-06-14	165	10:40	-18.89062	34.42768	4	NA	166851.666666667	0	0	0	0.0244555669050051	0.0152216547497446	0	0	0	0	0	0.135308478038815	0	0	0	0	0	0	0	0	0	0	0	0	0	0	0	0	0	0	0	0	0.0343513789581205	0	0
PNG_18_KOEL_023	PNG_18_KOEL_23	Waterbuck	Kobus ellipsiprymnus	1	M	2018	6	2018-06-14	165	13:57	-18.94654	34.37077	4	NA	73681.0000000001	0.0131430030643514	0	0	0	0.0121818181818182	0	0.346974463738509	0	0.147818181818182	0	0	0	0	0	0.391769152196118	0	0	0	0	0	0	0	0	0	0	0	0	0	0	0	0	0	0	0
PNG_18_KOEL_024	PNG_18_KOEL_24	Waterbuck	Kobus ellipsiprymnus	1	F	2018	6	2018-06-16	167	14:56	-18.84948	34.3928	4	NA	54275	0.0161552604698672	0	0	0	0.487288049029622	0	0.0591103166496425	0	0.108174668028601	0.0139570990806946	0.0293503575076609	0	0	0	0.0347282941777324	0	0	0	0	0	0	0	0	0	0	0	0	0	0	0	0	0	0	0
PNG_18_KOEL_025	PNG_18_KOEL_25	Waterbuck	Kobus ellipsiprymnus	1	F	2018	6	2018-06-17	168	09:26	-18.8915	34.39225	4	NA	55329	0	0	0	0	0.218222676200204	0	0.175826353421859	0	0.150168539325843	0.0140010214504597	0	0	0	0	0.0369111338100102	0	0	0	0	0	0	0	0	0	0	0	0	0	0	0	0	0.223031664964249	0	0
PNG_18_KOEL_026	PNG_18_KOEL_26	Waterbuck	Kobus ellipsiprymnus	1	M	2018	6	2018-06-19	170	15:25	-18.90744	34.38924	4	NA	13700	0	0	0	0	0.139841675178754	0	0	0	0	0	0.182077630234934	0	0	0	0.0145434116445352	0	0	0	0	0	0	0	0	0	0	0	0	0	0	0	0	0	0	0
PNG_18_KOEL_027	PNG_18_KOEL_27	Waterbuck	Kobus ellipsiprymnus	1	U	2018	6	2018-06-19	170	15:41	-18.88352	34.39522	4	NA	147635	0	0	0	0	0.0535505617977528	0	0.127788559754852	0	0.114351378958121	0	0	0	0	0	0.0210888661899898	0	0	0	0	0	0	0	0	0	0	0	0	0	0	0	0	0.0625076608784474	0	0
PNG_18_KOEL_028	PNG_18_KOEL_28	Waterbuck	Kobus ellipsiprymnus	1	F	2018	6	2018-06-21	172	16:24	-18.88974	34.41851	4	NA	56961	0	0	0	0	0.021996935648621	0	0	0	0.0333942798774259	0	0.0358518896833504	0	0	0	0.0246128702757916	0	0	0	0	0	0	0	0	0	0	0	0	0	0	0	0	0	0	0
PNG_18_KOEL_029	PNG_18_KOEL_29	Waterbuck	Kobus ellipsiprymnus	3	M	2018	6	2018-06-23	174	09:54	-18.88753	34.40205	3	NA	57479	0	0	0	0	0.234698672114402	0	0	0	0	0.0243810010214505	0	0	0	0	0.0370286006128703	0	0	0	0	0	0	0	0	0	0	0	0	0	0	0	0	0	0	0
PNG_18_KOEL_030	PNG_18_KOEL_30	Waterbuck	Kobus ellipsiprymnus	1	M	2018	6	2018-06-23	174	16:08	-18.89106	34.41554	4	NA	54248.3333333334	0	0	0	0	0	0	0	0	0	0.026093973442288	0.182825331971399	0	0	0	0	0	0	0	0	0	0	0	0.0180551583248212	0	0	0	0	0	0	0	0	0	0	0
PNG_18_KOEL_031	PNG_18_KOEL_31	Waterbuck	Kobus ellipsiprymnus	1	M	2018	6	2018-06-25	176	09:55	-18.92123	34.4164	4	NA	41988	0.0122574055158325	0	0	0	0.0141307456588355	0	0.741974463738509	0	0.05370582226762	0	0	0	0	0	0.0659448416751788	0	0	0	0	0	0.0453871297242084	0	0	0	0	0	0	0	0	0	0	0	0	0
PNG_18_KOEL_032	PNG_18_KOEL_32	Waterbuck	Kobus ellipsiprymnus	1	M	2018	6	2018-06-26	177	15:22	-18.88828	34.40202	4	NA	13349.6666666667	0.0748927477017365	0	0	0	0.444567926455567	0	0	0	0.0129724208375894	0.0232880490296221	0	0	0	0	0.0224841675178754	0	0	0	0	0	0	0	0.0128815117466803	0	0	0	0	0	0	0	0	0	0	0
PNG_18_KOEL_033	PNG_18_KOEL_33	Waterbuck	Kobus ellipsiprymnus	1	F	2018	6	2018-06-28	179	10:22	-18.88635	34.39397	4	NA	63335.0000000001	0	0	0	0	0.185432073544433	0	0.0438171603677222	0	0.0158958120531154	0.0425628192032686	0.11176608784474	0	0	0	0.0278753830439224	0	0	0	0	0	0	0	0	0	0	0	0	0	0	0	0	0.10838100102145	0	0
PNG_18_KOEL_034	PNG_18_KOEL_34	Waterbuck	Kobus ellipsiprymnus	1	M	2018	6	2018-06-28	179	10:38	-18.87267	34.40619	4	NA	65500.3333333333	0	0	0	0	0.033320735444331	0	0	0	0	0.0378478038815117	0.0335689479060266	0	0	0	0	0	0	0	0	0	0	0	0	0	0	0	0	0	0	0	0	0.0190817160367722	0	0
PNG_18_KOEL_035	PNG_18_KOEL_35	Waterbuck	Kobus ellipsiprymnus	1	M	2018	6	2018-06-28	179	14:26	-18.9092	34.43312	4	NA	90331.6666666668	0.0552839632277835	0	0	0	0	0	0.204222676200204	0	0.414610827374872	0	0	0	0	0	0.0150183861082737	0	0	0	0	0	0	0	0	0	0	0	0	0	0	0	0	0	0	0
PNG_18_KOEL_036	PNG_18_KOEL_36	Waterbuck	Kobus ellipsiprymnus	1	F	2018	6	2018-06-29	180	10:54	-18.91454	34.51803	4	NA	84590.3333333333	0	0	0	0	0	0	0	0	0	0	0	0	0	0	0	0	0	0	0	0	0	0.012220633299285	0	0	0	0	0	0	0	0	0	0	0	0
PNG_18_KOEL_037	PNG_18_KOEL_37	Waterbuck	Kobus ellipsiprymnus	1	M	2018	7	2018-07-03	184	10:18	-18.90914	34.43272	4	NA	11805.6666666667	0.0828886618998979	0	0	0	0.0202992849846782	0	0.114429009193054	0	0.294418794688458	0	0.11208886618999	0	0	0	0.0124943820224719	0	0	0	0	0	0.0125045965270684	0	0	0	0	0	0	0	0	0	0	0	0	0
PNG_18_KOEL_038	PNG_18_KOEL_38	Waterbuck	Kobus ellipsiprymnus	3	M	2018	7	2018-07-05	186	09:45	-18.90941	34.43526	3	NA	91649	0.0654228804902962	0	0	0	0	0	0	0	0.350305413687436	0	0	0	0	0	0	0	0	0	0	0	0.526220633299285	0	0	0	0	0	0	0	0	0	0	0	0	0
PNG_18_KOEL_039	PNG_18_KOEL_39	Waterbuck	Kobus ellipsiprymnus	1	M	2018	7	2018-07-05	186	10:37	-18.89469	34.43071	5	NA	36749.6666666667	0.0168375893769152	0	0	0	0	0	0	0	0	0	0.25279468845761	0	0	0	0	0	0	0	0	0	0.0166608784473953	0	0	0	0	0	0	0	0	0	0	0.298171603677222	0	0
PNG_18_KOEL_040	PNG_18_KOEL_40	Waterbuck	Kobus ellipsiprymnus	1	M	2018	7	2018-07-05	186	16:18	-18.90573	34.40899	4	NA	60722.3333333333	0.0415434116445352	0	0	0	0.0916404494382022	0	0.50138202247191	0	0.0555005107252298	0	0	0	0	0	0	0	0	0	0	0	0	0	0	0	0	0	0	0	0	0	0	0	0	0
PNG_18_KOEL_041	PNG_18_KOEL_41	Waterbuck	Kobus ellipsiprymnus	1	M	2018	7	2018-07-08	189	09:04	-18.90024	34.40097	4	NA	89985.6666666666	0	0	0	0	0.0955546475995914	0	0.0161052093973442	0	0.0252196118488253	0.0228947906026558	0	0	0	0	0.0397048008171604	0	0	0	0	0	0	0	0	0	0	0	0	0	0	0	0	0.0382778345250255	0	0
PNG_18_KOEL_042	PNG_18_KOEL_42	Waterbuck	Kobus ellipsiprymnus	1	F	2018	7	2018-07-12	193	11:30	-18.93618	34.3924	4	NA	60354.5	0	0	0	0	0.0395311542390194	0	0.222090909090909	0	0.27629315628192	0.0342584269662921	0	0	0	0	0.237544433094995	0	0	0	0	0	0	0	0	0	0	0	0	0	0	0	0	0	0	0.0127027579162411
PNG_18_KOEL_043	PNG_18_KOEL_43	Waterbuck	Kobus ellipsiprymnus	1	M	2018	7	2018-07-13	194	10:43	-18.91146	34.41142	4	NA	68762	0.0440010214504596	0	0	0	0.0135127681307457	0	0.607211440245148	0	0.157287027579162	0	0	0	0	0	0	0	0	0	0	0	0	0	0	0	0	0	0	0	0	0	0	0	0	0
PNG_18_KOEL_044	PNG_18_KOEL_44	Waterbuck	Kobus ellipsiprymnus	1	M	2018	7	2018-07-14	195	08:43	-18.93345	34.40012	4	NA	112448.333333333	0	0	0	0	0	0	0.501224719101124	0	0.147995914198161	0	0	0	0	0	0.103850868232891	0	0	0	0	0	0.0165199182839632	0	0	0.019582226762002	0	0	0	0	0	0	0	0	0	0
PNG_18_KOEL_045	PNG_18_KOEL_45	Waterbuck	Kobus ellipsiprymnus	1	M	2018	7	2018-07-14	195	10:28	-18.95919	34.37238	4	NA	52427.6666666666	0	0	0	0	0.0128835546475996	0	0.153189989785495	0	0.392169560776302	0	0	0	0	0	0.237583248212462	0	0	0	0	0	0	0	0	0	0	0	0.0974279877425945	0	0.0281133810010214	0	0	0	0	0
PNG_18_KOEL_046	PNG_18_KOEL_46	Waterbuck	Kobus ellipsiprymnus	1	M	2018	7	2018-07-16	197	09:20	-18.89479	34.42989	4	NA	56145.3333333333	0	0	0	0	0.0167078651685393	0	0	0	0.0156996935648621	0	0.261280898876404	0	0	0	0	0	0	0	0	0	0	0	0	0	0	0	0	0	0	0	0	0.0897252298263534	0	0
PNG_18_KOEL_048	PNG_18_KOEL_48	Waterbuck	Kobus ellipsiprymnus	1	F	2018	7	2018-07-16	197	10:30	-18.87355	34.39565	4	NA	161772.333333333	0	0	0	0.0203615934627171	0.334315628192033	0	0	0	0	0.142133810010214	0.0999407558733401	0	0	0	0.0424933605720123	0	0	0	0	0	0	0.0112247191011236	0	0	0	0	0	0	0	0	0	0	0	0
PNG_18_KOEL_049	PNG_18_KOEL_49	Waterbuck	Kobus ellipsiprymnus	1	F	2018	7	2018-07-16	197	14:10	-18.97456	34.31426	4	NA	61874.0000000001	0.059123595505618	0	0	0	0.0412093973442288	0	0.0611092951991828	0	0.255415730337079	0	0	0	0	0	0.0552196118488253	0	0	0	0	0	0	0	0	0	0	0	0	0	0.0823891726251277	0	0	0	0	0
PNG_18_KOEL_050	PNG_18_KOEL_50	Waterbuck	Kobus ellipsiprymnus	1	F	2018	7	2018-07-16	197	14:49	-18.97051	34.31287	4	NA	43698.3333333334	0	0	0	0	0.140137895812053	0	0.0305240040858018	0	0.411251276813075	0	0	0	0	0	0.173281920326864	0	0	0	0	0	0.0158457609805924	0	0	0	0	0	0	0	0.0881174668028601	0	0	0	0	0
PNG_18_KOEL_051	PNG_18_KOEL_51	Waterbuck	Kobus ellipsiprymnus	1	F	2018	7	2018-07-19	200	07:08	-18.94657	34.38749	4	NA	68687.5	0	0	0	0	0.0112226762002043	0	0.0854984678243105	0	0.182778345250255	0.0634198161389173	0	0	0	0	0.441744637385087	0	0	0	0	0	0	0	0	0	0	0	0	0	0	0	0	0	0	0
PNG_18_KOEL_052	PNG_18_KOEL_52	Waterbuck	Kobus ellipsiprymnus	1	M	2018	10	2018-10-20	293	08:17	-18.91606	34.46033	4	NA	24052.6666666667	0.0391818181818182	0	0	0	0.0230653728294178	0	0	0	0.0400817160367722	0	0.240196118488253	0	0	0	0	0	0	0	0	0	0	0	0	0	0	0	0	0	0	0	0	0	0	0
PNG_18_KOEL_053	PNG_18_KOEL_53	Waterbuck	Kobus ellipsiprymnus	1	F	2018	10	2018-10-20	293	08:48	-18.91347	34.48785	4	NA	33875.6666666666	0.0141297242083759	0	0	0	0.06544126659857	0	0	0	0	0.0195188968335036	0	0	0	0	0.0145250255362615	0	0	0	0	0	0	0	0	0	0	0	0	0	0	0	0	0	0	0
PNG_18_KOEL_054	PNG_18_KOEL_54	Waterbuck	Kobus ellipsiprymnus	1	M	2018	10	2018-10-20	293	11:56	-18.88868	34.40878	4	NA	33763.6666666667	0.0213401430030643	0	0	0	0.0538171603677222	0	0	0	0.0284402451481103	0	0	0	0	0	0.755976506639428	0	0	0	0	0	0	0	0	0	0	0	0	0	0	0	0	0	0	0
PNG_18_KOEL_055	PNG_18_KOEL_55	Waterbuck	Kobus ellipsiprymnus	1	F	2018	10	2018-10-21	294	10:12	-18.94811	34.3611	4	NA	31843.3333333333	0.0146006128702758	0	0	0	0.0190960163432074	0	0.251877425944842	0	0.237819203268641	0	0	0	0	0	0.276154239019408	0	0	0	0	0	0	0	0	0	0	0	0	0	0.0310081716036772	0	0	0	0	0
PNG_18_KOEL_056	PNG_18_KOEL_56	Waterbuck	Kobus ellipsiprymnus	1	F	2018	10	2018-10-21	294	11:48	-18.89002	34.41957	4	NA	30108	0	0	0	0	0.118604698672114	0	0	0	0.0247620020429009	0	0.207738508682329	0	0	0	0.0302400408580184	0	0	0	0	0	0	0	0	0	0	0	0	0	0	0	0	0.0129397344228805	0	0
PNG_18_KOEL_057	PNG_18_KOEL_57	Waterbuck	Kobus ellipsiprymnus	1	F	2018	10	2018-10-22	295	09:51	-18.88827	34.40174	4	NA	28392.6666666667	0.0181532175689479	0	0	0	0.456631256384065	0	0.0237946884576098	0	0.0809622063329929	0.0113299284984678	0.018344228804903	0	0	0	0.0206230847803882	0	0	0	0	0	0	0	0	0	0	0	0	0	0	0	0	0	0	0
PNG_18_KOEL_058	PNG_18_KOEL_58	Waterbuck	Kobus ellipsiprymnus	1	F	2018	10	2018-10-22	295	14:30	-18.89955	34.37696	4	NA	49721.3333333334	0	0	0	0	0.0411562819203269	0	0	0	0	0.566266598569969	0.0353329928498468	0	0	0	0.0412482124616956	0	0	0	0	0	0	0	0	0	0	0	0	0	0	0	0	0.0329509703779367	0	0
PNG_18_KOEL_059	PNG_18_KOEL_59	Waterbuck	Kobus ellipsiprymnus	1	F	2018	10	2018-10-24	297	09:33	-18.93207	34.49534	4	NA	39805.3333333333	0	0	0	0	0.141100102145046	0	0.126590398365679	0	0.0837303370786517	0	0	0	0	0	0.431731358529111	0	0	0	0	0	0	0	0	0	0	0	0	0	0.197024514811032	0	0	0	0	0
PNG_18_KOEL_060	PNG_18_KOEL_60	Waterbuck	Kobus ellipsiprymnus	3	U	2018	10	2018-10-27	300	07:45	-19.03786	34.39641	3	NA	3744.66666666666	0	0	0	0	0	0	0	0	0.107266598569969	0	0	0	0	0	0.0944933605720123	0	0	0	0	0	0	0	0	0	0	0	0	0	0.776266598569969	0	0	0	0	0
PNG_18_KOEL_061	PNG_18_KOEL_61	Waterbuck	Kobus ellipsiprymnus	1	F	2018	10	2018-10-27	300	10:05	-19.03767	34.46684	4	NA	37555	0	0	0	0	0	0	0.0204249233912155	0	0.0531154239019408	0.0385658835546476	0	0	0	0	0.137739530132789	0	0	0	0	0	0	0	0	0	0	0	0	0	0.290945863125638	0	0	0	0	0
PNG_18_KOEL_062	PNG_18_KOEL_62	Waterbuck	Kobus ellipsiprymnus	3	U	2018	10	2018-10-27	300	10:08	-19.03771	34.48225	3	NA	48662	0	0	0	0	0	0	0	0	0.0178937691521961	0.014585291113381	0	0	0	0	0.0648416751787538	0	0	0	0	0	0	0	0	0	0	0	0	0	0.0499223697650664	0	0	0.0719162410623085	0	0
PNG_18_KOEL_064	PNG_18_KOEL_64	Waterbuck	Kobus ellipsiprymnus	1	M	2018	10	2018-10-27	300	11:47	-18.99845	34.3615	4	NA	33657	0	0	0	0	0.660599591419816	0	0	0	0.096220633299285	0	0	0	0	0	0.114314606741573	0	0	0	0	0	0	0	0	0	0	0	0	0	0.0396608784473953	0	0	0	0	0
PNG_18_KOEL_065	PNG_18_KOEL_65	Waterbuck	Kobus ellipsiprymnus	3	U	2018	10	2018-10-29	302	07:09	-19.02474	34.38949	3	NA	26895.6666666667	0	0	0	0	0.208512768130746	0	0	0	0.0278345250255363	0	0	0	0	0	0.285007150153218	0	0	0	0	0	0	0	0	0	0	0	0	0	0.324868232890705	0	0	0.0115546475995914	0	0
PNG_18_KOEL_066	PNG_18_KOEL_66	Waterbuck	Kobus ellipsiprymnus	3	U	2018	10	2018-10-29	302	10:27	-18.89758	34.37468	3	NA	49627.3333333333	0	0	0	0	0.473865168539326	0	0	0	0	0.0209683350357508	0.327312563840654	0	0	0	0.0373421859039837	0	0	0	0	0	0	0	0	0	0	0	0	0	0.0110868232890705	0	0	0	0	0
PNG_18_KOEL_067	PNG_18_KOEL_67	Waterbuck	Kobus ellipsiprymnus	3	U	2018	10	2018-10-29	302	10:30	-18.8975	34.37446	3	NA	55980	0	0	0	0	0.618899897854954	0	0	0	0	0.109110316649642	0.120074565883555	0	0	0	0.0522145045965271	0	0	0	0	0	0	0	0	0	0	0	0	0	0.0113299284984678	0	0	0	0	0
PNG_18_KOEL_068	PNG_18_COTA_35	Waterbuck	Kobus ellipsiprymnus	3	U	2018	7	2018-07-17	198	15:25	-19.00816	34.26055	3	NA	53840	0	0	0	0	0.146159346271706	0	0.093976506639428	0	0.341481103166496	0	0	0	0	0	0.145316649642492	0	0	0	0	0	0	0	0	0	0	0	0	0	0.211671092951992	0	0	0	0	0
PNG_18_KOEL_069	PNG_18_REAR_40	Waterbuck	Kobus ellipsiprymnus	3	U	2018	7	2018-07-12	193	08:34	-18.8744	34.39727	3	NA	46807	0	0	0	0	0.334978549540347	0	0	0	0.0268151174668029	0.298658835546476	0	0	0	0	0.0348130745658836	0	0	0	0	0	0.0112124616956078	0	0	0	0	0	0	0	0	0	0	0	0	0
PNG_18_KOEL_070	PNG_18_SYCA_12	Waterbuck	Kobus ellipsiprymnus	3	U	2018	6	2018-06-21	172	14:59	-18.90118	34.44345	2	NA	58230	0.0761011235955056	0	0	0	0.0165628192032686	0	0.0206404494382022	0	0.0761184882533197	0	0.167239019407559	0	0	0	0	0	0	0	0	0	0	0	0	0	0	0	0	0	0	0	0	0	0	0
PNG_18_KOEL_071	PNG_18_HINI_03	Waterbuck	Kobus ellipsiprymnus	3	U	2018	4	2018-04-11	101	16:03	-18.97878	34.34078	3	NA	24162.3333333333	0	0	0	0	0	0	0.63535240040858	0	0.156664964249234	0	0	0	0	0	0.0255331971399387	0	0	0	0	0	0	0	0	0	0	0	0	0	0	0	0	0	0	0
PNG_18_KOEL_072	PNG_18_SYCA_32	Waterbuck	Kobus ellipsiprymnus	3	U	2018	10	2018-10-26	299	13:45	-19.03827	34.39592	2	NA	32378.3333333333	0	0	0	0	0	0	0	0	0.213847803881512	0	0	0	0	0	0.0501195097037794	0	0	0	0	0	0	0	0	0	0	0	0	0	0.72429417773238	0	0	0	0	0
PNG_18_LOAF_001	PNG_18_LOAF_01	Elephant	Loxodonta africana	1	U	2018	3	2018-03-27	86	07:23	-18.98767	34.33509	2	NA	52545.5	0.0356057201225741	0	0	0	0	0	0	0	0.185252298263534	0	0	0	0	0.0341266598569969	0.0188947906026558	0	0	0	0	0	0.174372829417773	0	0.0241419816138917	0	0	0	0	0	0	0	0.0128488253319714	0	0	0
PNG_18_LOAF_002	PNG_18_LOAF_02	Elephant	Loxodonta africana	1	U	2018	3	2018-03-28	87	07:25	-18.97589	34.35415	2	NA	45080.6666666666	0	0	0	0	0	0	0.0290868232890705	0	0.597141981613892	0	0	0	0	0	0.0302819203268641	0	0	0	0	0	0	0	0.108072522982635	0	0	0	0	0	0	0	0	0	0	0
PNG_18_LOAF_003	PNG_18_LOAF_03	Elephant	Loxodonta africana	1	U	2018	4	2018-04-01	91	06:38	-18.96531	34.36531	2	NA	29038	0	0	0.0429744637385087	0	0	0	0.019949948927477	0	0.0549336057201226	0.0618314606741573	0	0	0	0	0.0575260469867211	0.0280275791624106	0	0	0	0	0	0	0.0832308478038815	0	0	0	0	0	0	0	0	0	0.181217568947906	0
PNG_18_LOAF_004	PNG_18_LOAF_04	Elephant	Loxodonta africana	1	U	2018	4	2018-04-07	97	06:14	-18.96799	34.36288	2	NA	81810.6666666666	0	0	0	0	0.179025536261491	0	0	0	0.0311797752808989	0	0	0	0	0	0.0910572012257405	0	0	0	0	0	0	0	0	0	0	0	0	0	0	0	0	0	0	0
PNG_18_LOAF_005	PNG_18_LOAF_05	Elephant	Loxodonta africana	1	U	2018	4	2018-04-07	97	07:30	-18.95909	34.3415	2	NA	26897.3333333333	0	0	0	0	0.0210296220633299	0	0	0	0.0220980592441267	0	0	0	0	0	0.087314606741573	0	0	0	0	0	0.0218774259448417	0	0	0	0	0	0	0	0	0	0	0	0	0
PNG_18_LOAF_006	PNG_18_LOAF_06	Elephant	Loxodonta africana	1	U	2018	4	2018-04-07	97	07:36	-18.96201	34.34355	2	NA	25201.6666666666	0	0	0	0	0.0911664964249234	0	0	0	0.0236159346271706	0	0	0	0	0	0.0515669050051073	0	0	0	0	0	0.102611848825332	0	0	0	0	0	0	0	0.0147875383043922	0	0	0	0	0
PNG_18_LOAF_007	PNG_18_LOAF_07	Elephant	Loxodonta africana	1	U	2018	4	2018-04-07	97	07:40	-18.96267	34.34534	2	NA	15948	0	0	0	0	0.0297742594484168	0	0	0	0.0268488253319714	0	0	0	0	0	0.229372829417773	0	0	0	0	0	0.0152042900919305	0	0	0	0	0	0	0	0	0	0	0	0	0
PNG_18_LOAF_008	PNG_18_LOAF_08	Elephant	Loxodonta africana	1	U	2018	4	2018-04-07	97	07:40	-18.96268	34.34534	2	NA	29489.3333333333	0	0	0	0	0.0575985699693565	0	0	0	0.0437660878447395	0	0	0	0	0	0.0780388151174668	0	0	0	0	0	0.0136189989785495	0	0	0	0	0	0	0	0.0156986721144024	0	0	0	0	0
PNG_18_LOAF_009	PNG_18_LOAF_09	Elephant	Loxodonta africana	1	U	2018	4	2018-04-07	97	08:05	-18.96657	34.3492	2	NA	34166	0	0	0	0	0.0466598569969357	0	0	0.0195995914198161	0.101092951991828	0	0	0	0	0	0.555488253319714	0	0	0	0	0	0.0555035750766088	0	0	0.0394044943820225	0	0	0	0	0.0299019407558733	0	0	0	0	0
PNG_18_LOAF_010	PNG_18_LOAF_10	Elephant	Loxodonta africana	1	U	2018	4	2018-04-08	98	06:47	-18.95014	34.44408	2	NA	22748.3333333333	0	0	0	0	0	0	0.0203248212461696	0	0.177453524004086	0	0	0	0	0	0.360533197139939	0.0166077630234934	0	0	0	0	0.0232563840653728	0	0	0.019244126659857	0	0	0	0	0.0150776302349336	0	0	0	0	0
PNG_18_LOAF_011	PNG_18_LOAF_11	Elephant	Loxodonta africana	1	U	2018	4	2018-04-08	98	06:59	-18.94763	34.46056	2	NA	14059.5	0	0	0	0	0	0	0.0576189989785495	0	0.1151164453524	0.059270684371808	0	0	0	0	0.523544433094995	0.0424657814096016	0	0	0	0	0.119421859039837	0	0	0	0	0	0	0	0.0284351378958121	0	0	0	0	0
PNG_18_LOAF_012	PNG_18_LOAF_12	Elephant	Loxodonta africana	1	U	2018	4	2018-04-08	98	07:17	-18.95259	34.47178	2	NA	10014.6666666667	0	0	0	0	0	0	0.020341164453524	0	0.114276813074566	0	0	0	0	0	0.253565883554648	0	0	0	0	0	0.0716567926455567	0	0	0	0	0	0	0	0.0152737487231869	0	0	0	0	0
PNG_18_LOAF_013	PNG_18_LOAF_13	Elephant	Loxodonta africana	1	U	2018	4	2018-04-08	98	08:05	-18.93514	34.45585	2	NA	16873.6666666667	0.0285893769152196	0	0	0	0.0177701736465781	0	0.0655260469867212	0.0494218590398366	0.22132379979571	0	0	0	0	0	0.115914198161389	0.0194453524004086	0	0	0	0	0.0465005107252298	0	0.0327436159346272	0	0	0	0	0	0.0392788559754852	0	0	0	0	0
PNG_18_LOAF_014	PNG_18_LOAF_14	Elephant	Loxodonta africana	1	U	2018	4	2018-04-09	99	13:40	-19.00967	34.26442	2	NA	19096.6666666667	0.122771195097038	0	0	0	0.0142073544433095	0	0	0	0.199104187946885	0	0	0	0	0	0.0836527068437181	0	0	0	0	0	0	0	0	0	0	0	0	0	0.100962206332993	0	0.0898232890704801	0	0	0
PNG_18_LOAF_015	PNG_18_LOAF_15	Elephant	Loxodonta africana	1	U	2018	4	2018-04-10	100	07:35	-19.0082	34.27923	2	NA	30248	0	0	0.126831460674157	0	0	0	0.0346475995914198	0	0.036906026557712	0	0	0	0	0	0.127758937691522	0	0	0	0	0	0	0	0.169260469867211	0	0	0	0	0	0.198508682328907	0	0.0203942798774259	0	0	0
PNG_18_LOAF_016	PNG_18_LOAF_16	Elephant	Loxodonta africana	1	U	2018	6	2018-06-15	166	16:38	-18.96689	34.31992	2	NA	74157.3333333334	0.126084780388151	0	0.535200204290092	0	0.0117732379979571	0	0	0	0.0252645556690501	0	0	0	0	0	0	0	0	0	0	0	0.139845760980592	0	0	0	0	0	0	0	0	0	0	0	0	0
PNG_18_LOAF_017	PNG_18_LOAF_17	Elephant	Loxodonta africana	1	U	2018	6	2018-06-15	166	16:57	-18.97004	34.31461	2	NA	143009.333333333	0	0	0.505214504596527	0	0	0	0	0	0.103170582226762	0	0	0	0	0.0670081716036772	0	0.117341164453524	0	0	0	0	0.0507834525025536	0	0.0127385086823289	0	0	0	0	0	0	0	0	0	0	0
PNG_18_LOAF_018	PNG_18_LOAF_18	Elephant	Loxodonta africana	1	U	2018	6	2018-06-16	167	11:37	-18.95156	34.34681	2	NA	58497.6666666666	0.0171818181818182	0	0.0674126659856997	0	0.0661532175689479	0	0	0	0.248316649642492	0	0	0	0	0	0.0410572012257406	0.0623023493360572	0	0	0	0	0.226773237997957	0	0	0	0	0.0250653728294178	0	0	0	0	0	0	0	0
PNG_18_LOAF_019	PNG_18_LOAF_19	Elephant	Loxodonta africana	1	F	2018	6	2018-06-20	171	NA	-18.9265	34.52586	5	LOAF-18-f-2981-1	158923	0	0	0.0144004085801839	0	0.0832982635342186	0	0	0	0	0.399055158324821	0	0	0	0	0.0495035750766088	0	0.198179775280899	0	0	0	0.0168171603677222	0	0	0	0	0	0	0	0	0	0	0	0	0
PNG_18_LOAF_020	PNG_18_LOAF_20	Elephant	Loxodonta africana	1	F	2018	6	2018-06-20	171	NA	-18.92381	34.51722	5	LOAF-18-f-2986-1	159822.333333333	0	0	0.0365045965270684	0	0.0214576098059244	0	0	0	0	0.0928569969356486	0	0	0	0	0.164627170582227	0	0	0	0	0	0	0	0	0	0	0	0	0	0	0	0	0	0	0
PNG_18_LOAF_021	PNG_18_LOAF_21	Elephant	Loxodonta africana	1	F	2018	6	2018-06-22	173	NA	-18.969026	34.304421	5	LOAF-18-f-2983-1	59252	0	0	0.11202962206333	0	0	0	0	0	0	0	0	0	0	0	0	0	0	0	0	0	0.167923391215526	0	0	0	0	0	0	0	0	0	0.0393953013278856	0	0	0
PNG_18_LOAF_022	PNG_18_LOAF_22	Elephant	Loxodonta africana	1	F	2018	6	2018-06-22	173	NA	-18.968177	34.317598	5	LOAF-18-f-2982-1	80256.6666666666	0.0390827374872319	0	0.0155240040858018	0	0.0384055158324821	0	0.0121368743615935	0.0785965270684372	0.0631848825331971	0	0	0	0	0	0.0345832482124617	0	0	0	0	0	0.20270480081716	0	0.0247078651685393	0	0	0	0	0	0	0	0	0	0	0
PNG_18_LOAF_023	PNG_18_LOAF_23	Elephant	Loxodonta africana	1	U	2018	6	2018-06-23	174	13:56	-18.9596	34.34685	2	NA	107096.5	0	0	0.301216547497446	0	0	0	0	0	0.115155260469867	0	0	0	0	0	0	0	0	0	0	0	0.0311961184882533	0	0	0.0140326864147089	0	0	0	0	0.0117425944841675	0	0	0	0	0
PNG_18_LOAF_024	PNG_18_LOAF_24	Elephant	Loxodonta africana	1	F	2018	6	2018-06-24	175	NA	-18.964192	34.372451	5	LOAF-18-f-2984-1	12148.5	0	0	0.234418794688458	0	0	0	0	0	0.0911889683350358	0	0	0	0	0	0.0175035750766088	0	0	0	0	0	0.0258304392236977	0	0	0.0200439223697651	0	0	0	0	0	0	0	0	0	0
PNG_18_LOAF_025	PNG_18_LOAF_25	Elephant	Loxodonta africana	1	F	2018	6	2018-06-24	175	NA	-18.937166	34.332748	5	LOAF-18-f-2985-1	11887.3333333333	0.0195566905005107	0	0.0291041879468846	0	0	0	0.0139673135852911	0.0163023493360572	0	0	0	0	0	0	0	0	0	0	0	0	0.374804902962206	0	0.146018386108274	0.0256527068437181	0	0	0	0	0	0	0	0	0	0
PNG_18_LOAF_026	PNG_18_LOAF_26	Elephant	Loxodonta africana	1	U	2018	6	2018-06-29	180	11:27	-18.91231	34.48807	2	NA	41221.3333333333	0.0563483146067416	0	0.480534218590398	0	0	0	0	0	0	0	0	0	0	0	0	0	0.0122747701736466	0	0	0	0.0340143003064351	0	0	0	0	0	0	0	0	0	0	0	0	0
PNG_18_LOAF_027	PNG_18_LOAF_27	Elephant	Loxodonta africana	1	U	2018	7	2018-07-04	185	13:43	-18.9366	34.39468	2	NA	104829.333333333	0.0156445352400409	0	0.50288253319714	0	0	0	0	0	0	0	0	0	0	0.192678243105209	0	0	0	0	0	0	0.0604596527068437	0	0	0	0	0	0	0	0	0	0	0	0	0
PNG_18_LOAF_028	PNG_18_LOAF_28	Elephant	Loxodonta africana	1	U	2018	7	2018-07-08	189	10:36	NA	NA	2	NA	65837.3333333333	0.147774259448417	0	0.060046986721144	0	0	0	0	0	0.140745658835546	0	0	0	0	0	0	0	0.048220633299285	0	0	0	0.217213483146067	0	0	0.0227344228804903	0	0.0596639427987743	0	0	0	0	0	0	0	0
PNG_18_LOAF_029	PNG_18_LOAF_29	Elephant	Loxodonta africana	1	U	2018	7	2018-07-09	190	11:02	-19.00901	34.26986	2	NA	41262.5	0	0	0	0	0	0	0.0141818181818182	0	0	0	0	0	0	0	0	0	0	0	0	0	0	0	0	0	0	0	0	0	0	0	0	0	0	0
PNG_18_LOAF_030	PNG_18_LOAF_30	Elephant	Loxodonta africana	1	U	2018	7	2018-07-11	192	08:52	-18.92881	34.42452	2	NA	17949.5	0	0	0.22191113381001	0	0	0	0	0	0	0	0	0	0	0	0	0	0	0	0	0	0	0	0.0342655771195097	0.0498968335035751	0	0	0	0	0	0	0	0	0	0.0135720122574055
PNG_18_LOAF_031	PNG_18_LOAF_31	Elephant	Loxodonta africana	1	U	2018	7	2018-07-14	195	10:49	-18.99627	34.39418	2	NA	61683.9999999999	0	0	0	0	0	0	0	0.0567620020429009	0.0155566905005107	0	0	0	0	0	0	0	0	0	0	0	0.597299284984678	0	0	0	0	0	0	0	0	0	0	0	0	0
PNG_18_LOAF_032	PNG_18_LOAF_32	Elephant	Loxodonta africana	1	F	2018	8	2018-08-07	219	10:15	NA	NA	5	NA	58937.3333333333	0	0	0	0	0	0	0	0	0	0	0	0	0	0	0	0	0	0	0	0	0.382849846782431	0	0.0171818181818182	0	0	0	0	0	0	0	0	0	0	0
PNG_18_LOAF_033	PNG_18_LOAF_33	Elephant	Loxodonta africana	1	F	2018	8	2018-08-08	220	11:15	NA	NA	5	NA	124826.333333333	0	0	0	0	0	0	0	0	0.0149856996935649	0	0	0	0	0	0.055464759959142	0	0	0	0	0	0.0156404494382022	0	0	0.0646016343207354	0	0	0	0	0	0	0	0	0	0
PNG_18_LOAF_034	PNG_18_LOAF_34	Elephant	Loxodonta africana	1	F	2018	8	2018-08-08	220	12:15	NA	NA	5	NA	159178	0.010973442288049	0	0.0135454545454545	0	0	0	0	0	0.0348907048008172	0	0	0	0	0	0.054832482124617	0	0	0	0	0	0	0	0.0292155260469867	0	0	0	0	0	0	0	0	0	0	0
PNG_18_LOAF_035	PNG_18_LOAF_35	Elephant	Loxodonta africana	1	F	2018	8	2018-08-09	221	09:30	NA	NA	5	NA	31724	0	0	0	0	0	0	0	0	0.0596046986721144	0.0132002042900919	0	0	0	0	0.0202808988764045	0	0	0	0	0	0	0	0	0	0	0	0	0	0	0	0	0	0	0
PNG_18_LOAF_036	PNG_18_LOAF_36	Elephant	Loxodonta africana	1	F	2018	8	2018-08-09	221	10:30	NA	NA	5	NA	37452.6666666667	0	0	0	0	0	0	0	0	0	0	0	0	0	0	0	0	0	0	0	0	0	0	0	0	0	0	0	0	0	0	0	0	0	0
PNG_18_LOAF_037	PNG_18_LOAF_37	Elephant	Loxodonta africana	1	F	2018	8	2018-08-09	221	13:30	NA	NA	5	NA	16372.3333333333	0	0	0.178202247191011	0	0	0	0	0	0	0	0	0	0	0	0	0	0	0	0	0	0.0323197139938713	0	0	0.664887640449438	0	0.0657814096016343	0	0	0	0	0	0	0	0
PNG_18_LOAF_038	PNG_18_LOAF_38	Elephant	Loxodonta africana	1	U	2018	10	2018-10-24	297	10:56	-18.97848	34.54533	2	NA	22580.6666666667	0	0	0	0	0.27985188968335	0	0	0	0.0160051072522983	0.308193054136874	0	0	0	0	0.0813534218590398	0	0	0	0	0	0.242708886618999	0	0	0	0	0	0	0	0	0	0	0	0	0
PNG_18_LOAF_039	PNG_18_LOAF_39	Elephant	Loxodonta africana	1	U	2018	10	2018-10-26	299	13:45	-19.03829	34.39576	2	NA	17356.6666666667	0	0	0	0	0.0114729315628192	0	0	0	0	0	0	0	0	0	0.0261062308478039	0	0	0	0	0	0	0	0	0	0	0	0	0	0.272713993871297	0	0	0	0	0
PNG_18_LOAF_040	PNG_18_LOAF_40	Elephant	Loxodonta africana	1	U	2018	10	2018-10-26	299	13:45	-19.03824	34.39565	2	NA	26448.5	0	0	0	0	0	0	0	0	0.0120429009193054	0	0	0	0	0	0.0177364657814096	0	0	0	0	0	0.019826353421859	0	0	0.0163125638406537	0	0	0	0	0.381218590398366	0	0	0	0	0
PNG_18_LOAF_041	PNG_18_LOAF_41	Elephant	Loxodonta africana	1	U	2018	10	2018-10-26	299	17:13	-19.00843	34.41903	2	NA	87933.6666666666	0	0	0	0	0	0	0	0	0	0	0	0	0	0	0.0131716036772217	0	0	0	0	0	0	0	0	0	0	0	0	0	0.253394279877426	0	0	0	0	0
PNG_18_LOAF_042	PNG_18_LOAF_42	Elephant	Loxodonta africana	1	U	2018	10	2018-10-27	300	07:11	-19.01429	34.38141	2	NA	49547.6666666667	0	0	0	0	0	0	0	0	0	0	0	0	0	0	0.0131981613891726	0	0	0	0	0	0	0	0	0	0	0	0	0	0.0776241062308478	0	0	0	0	0
PNG_18_LOAF_043	PNG_18_LOAF_43	Elephant	Loxodonta africana	1	U	2018	10	2018-10-27	300	07:16	-19.01988	34.38609	2	NA	48560	0	0	0	0	0	0	0	0	0	0	0	0	0	0	0.0128549540347293	0	0	0	0	0	0	0	0	0	0	0	0	0	0.132871297242084	0	0.0871583248212462	0	0	0
PNG_18_LOAF_044	PNG_18_LOAF_44	Elephant	Loxodonta africana	1	U	2018	10	2018-10-27	300	07:31	-19.02492	34.38855	2	NA	5953.5	0	0	0	0	0	0	0	0	0.0237773237997957	0	0	0	0	0	0.0514719101123595	0.0214004085801839	0	0	0	0	0	0	0	0	0	0	0	0	0.67311848825332	0	0	0	0	0
PNG_18_LOAF_045	PNG_18_LOAF_45	Elephant	Loxodonta africana	1	U	2018	10	2018-10-27	300	08:57	-18.99548	34.38637	2	NA	6675	0	0	0	0	0	0	0	0	0	0	0	0	0	0	0.0220337078651685	0	0	0	0	0	0	0	0	0	0	0	0	0	0.206739530132789	0	0.444739530132789	0	0	0
PNG_18_LOAF_046	PNG_18_LOAF_46	Elephant	Loxodonta africana	1	U	2018	10	2018-10-29	302	07:15	-19.02406	34.39004	2	NA	86427.6666666667	0	0	0	0	0	0	0	0	0	0	0	0	0	0	0.0239336057201226	0	0	0	0	0	0	0	0	0	0	0	0	0	0.0191613891726251	0	0.0133370786516854	0	0	0
PNG_18_LOAF_047	PNG_18_LOAF_47	Elephant	Loxodonta africana	1	U	2018	10	2018-10-31	304	07:20	-19.02623	34.39099	2	NA	20473	0	0	0	0	0	0	0	0	0.0280653728294178	0	0	0	0	0	0.0333534218590398	0	0	0	0	0	0	0	0	0	0	0	0	0	0.457329928498468	0	0.0737650663942799	0	0	0
PNG_18_LOAF_048	PNG_18_LOAF_48	Elephant	Loxodonta africana	1	U	2018	10	2018-10-31	304	07:35	-19.03824	34.39558	2	NA	126162.333333333	0	0	0	0	0.0158467824310521	0	0	0	0	0.0229591419816139	0	0	0	0	0	0	0	0	0	0	0	0	0	0	0	0	0	0	0.0525955056179775	0	0	0	0	0
PNG_18_LOAF_049	PNG_18_LOAF_49	Elephant	Loxodonta africana	1	U	2018	10	2018-10-31	304	07:37	-19.03849	34.39561	2	NA	5666	0	0	0	0	0.023902962206333	0	0	0	0.0294320735444331	0	0	0	0	0	0.0202369765066394	0	0	0	0	0	0	0	0	0	0	0	0	0	0.112364657814096	0	0	0	0	0
PNG_18_LOAF_050	PNG_18_LOAF_50	Elephant	Loxodonta africana	1	U	2018	10	2018-10-31	304	07:39	-19.03861	34.39563	2	NA	8405.66666666667	0	0	0	0	0.0450306435137896	0	0	0	0	0	0	0	0	0	0.0514239019407559	0	0	0	0	0	0	0	0	0	0	0	0	0	0.52435240040858	0	0	0	0	0
PNG_18_LOAF_051	PNG_18_LOAF_51	Elephant	Loxodonta africana	1	U	2018	10	2018-10-31	304	07:41	-19.03867	34.39565	2	NA	59805.3333333333	0	0	0	0	0	0	0	0	0	0	0	0	0	0	0	0	0	0	0	0	0	0	0	0	0	0	0	0	0.431744637385087	0	0	0	0	0
PNG_18_LOAF_052	PNG_18_LOAF_52	Elephant	Loxodonta africana	1	U	2018	10	2018-10-31	304	07:43	-19.03876	34.39563	2	NA	32168.6666666667	0	0	0	0	0.019658835546476	0	0	0	0.039752808988764	0.182574055158325	0	0	0	0	0.0481276813074566	0	0	0	0	0	0	0	0	0	0	0.0225107252298264	0	0	0.263401430030643	0	0	0	0	0
PNG_18_LOAF_053	PNG_18_LOAF_53	Elephant	Loxodonta africana	1	F	2018	11	2018-11-05	309	NA	NA	NA	5	NA	8352.66666666666	0.0192625127681307	0	0	0	0	0	0	0	0	0.0677425944841675	0	0	0	0	0.0221950970377937	0	0	0	0	0	0.103885597548519	0	0	0	0	0	0	0	0	0	0.0280949948927477	0	0.0412339121552605	0
PNG_18_LOAF_054	PNG_18_LOAF_54	Elephant	Loxodonta africana	1	F	2018	11	2018-11-05	309	NA	NA	NA	5	NA	17875.6666666667	0	0	0	0	0	0	0	0	0	0	0	0	0	0	0.0138335035750766	0	0	0	0	0	0	0	0	0	0	0	0	0	0.458982635342186	0	0	0	0	0
PNG_18_LOAF_055	PNG_18_LOAF_55	Elephant	Loxodonta africana	1	F	2018	11	2018-11-06	310	NA	NA	NA	5	NA	13111.3333333333	0	0	0	0	0	0	0	0	0.286056179775281	0	0	0	0	0	0.037394279877426	0	0	0	0	0	0	0	0.0434872318692543	0	0	0.0268896833503575	0	0	0	0	0	0	0	0
PNG_18_LOAF_056	PNG_18_LOAF_56	Elephant	Loxodonta africana	1	F	2018	11	2018-11-06	310	NA	NA	NA	5	NA	2927	0	0	0	0	0	0	0	0	0.0135863125638407	0	0	0	0	0	0	0	0	0	0	0	0.0210388151174668	0	0.0149632277834525	0	0	0	0	0	0	0	0	0	0	0
PNG_18_OUOU_001	PNG_18_OUOU_01	Oribi	Ourebia ourebi	1	M	2018	3	2018-03-27	86	14:25	-18.96018	34.37025	4	NA	42540.5	0	0	0	0	0	0	0.306250255362615	0	0.0844453524004086	0.0123043922369765	0	0	0	0	0.417363636363636	0	0	0	0	0	0.121423901940756	0	0	0	0	0	0	0	0	0	0	0	0	0
PNG_18_OUOU_002	PNG_18_OUOU_02	Oribi	Ourebia ourebi	1	F	2018	3	2018-03-28	87	11:09	-18.9322	34.40136	4	NA	25469.6666666667	0	0.0113615934627171	0	0	0	0	0.106987742594484	0	0.0355975485188968	0.0330071501532176	0	0	0	0	0.158431052093973	0	0	0	0	0	0	0	0	0	0	0	0	0	0	0	0	0	0	0
PNG_18_OUOU_003	PNG_18_OUOU_03	Oribi	Ourebia ourebi	1	F	2018	3	2018-03-28	87	11:10	-18.93287	34.40051	4	NA	30556	0	0	0	0	0	0	0.127983656792646	0	0	0.0308212461695608	0	0	0	0	0.201319713993871	0	0	0	0	0	0	0	0	0	0	0	0	0	0	0	0	0	0	0
PNG_18_OUOU_005	PNG_18_OUOU_05	Oribi	Ourebia ourebi	3	U	2018	3	2018-03-29	88	07:58	-18.93961	34.39061	2	NA	6953.5	0.0217895812053115	0	0	0	0	0	0.0615791624106231	0	0.0198498467824311	0.0450684371807967	0	0	0	0	0.0991797752808989	0	0	0	0	0	0	0	0.0752635342185904	0	0	0	0	0	0	0	0	0	0	0
PNG_18_OUOU_006	PNG_18_OUOU_06	Oribi	Ourebia ourebi	3	U	2018	3	2018-03-29	88	08:15	-18.93551	34.39254	2	NA	7722.33333333333	0	0	0	0	0	0	0.0620112359550562	0	0.0216404494382022	0.0381246169560776	0	0	0	0	0.22017773237998	0	0	0	0	0	0	0	0.32003064351379	0	0	0	0	0	0	0	0	0	0	0
PNG_18_OUOU_007	PNG_18_OUOU_07	Oribi	Ourebia ourebi	3	U	2018	3	2018-03-28	87	09:19	-18.93449	34.4003	2	NA	12727.3333333333	0	0	0	0	0	0	0.0872747701736466	0	0.0296670071501532	0.0447160367722165	0	0	0	0	0.0523023493360572	0	0	0	0	0	0	0	0	0	0	0	0	0	0	0	0	0	0	0
PNG_18_OUOU_009	PNG_18_OUOU_09	Oribi	Ourebia ourebi	1	F	2018	4	2018-04-02	92	15:36	-18.93311	34.40191	4	NA	13763.3333333334	0	0	0	0	0	0	0.0382236976506639	0	0	0.0227967313585291	0	0	0	0	0.0892012257405516	0	0	0	0	0	0	0	0	0	0	0	0	0	0	0	0	0	0	0
PNG_18_OUOU_011	PNG_18_OUOU_11	Oribi	Ourebia ourebi	1	F	2018	4	2018-04-05	95	15:44	-18.92012	34.38073	4	NA	11389.5	0.607690500510725	0	0	0	0	0	0	0	0	0.0758345250255363	0	0	0	0	0.0157334014300306	0	0	0	0	0	0	0	0	0	0	0	0	0	0	0	0	0	0	0
PNG_18_OUOU_012	PNG_18_OUOU_12	Oribi	Ourebia ourebi	1	M	2018	4	2018-04-07	97	14:38	-18.91443	34.37963	4	NA	7670.33333333333	0.0139244126659857	0	0	0	0.0175699693564862	0	0.0233922369765066	0	0.021782431052094	0	0	0	0	0	0.0471859039836568	0	0	0	0	0	0	0	0	0	0	0	0	0	0	0	0	0	0	0
PNG_18_OUOU_013	PNG_18_OUOU_13	Oribi	Ourebia ourebi	3	U	2018	4	2018-04-08	98	14:51	-18.91747	34.3801	3	NA	22596.6666666667	0	0	0	0	0	0	0.0132093973442288	0	0	0	0	0	0	0	0	0	0	0	0	0	0	0	0	0	0	0	0	0	0	0	0	0	0	0
PNG_18_OUOU_015	PNG_18_OUOU_15	Oribi	Ourebia ourebi	3	M	2018	4	2018-04-12	102	13:52	-18.9683	34.36277	3	NA	29446	0	0	0	0	0	0	0.530858018386108	0	0	0	0	0	0	0.0687620020429009	0	0	0	0	0	0	0	0	0	0	0	0	0.219919305413687	0	0	0	0	0	0	0
PNG_18_OUOU_016	PNG_18_OUOU_16	Oribi	Ourebia ourebi	1	F	2018	4	2018-04-12	102	14:34	-18.96194	34.36963	4	NA	15255	0	0.151521961184883	0	0	0	0	0.530747701736466	0	0.0170275791624106	0	0	0	0	0	0.0331174668028601	0	0	0	0	0	0	0	0.0128610827374872	0	0	0	0	0	0	0	0	0	0	0
PNG_18_OUOU_018	PNG_18_OUOU_18	Oribi	Ourebia ourebi	1	F	2018	6	2018-06-17	168	09:12	-18.89379	34.39348	4	NA	184611.5	0	0	0	0	0.103266598569969	0	0	0	0	0	0	0	0	0	0.0168314606741573	0	0	0	0	0	0	0	0	0	0	0	0	0	0	0	0	0.249286006128703	0	0
PNG_18_OUOU_019	PNG_18_OUOU_19	Oribi	Ourebia ourebi	2	M	2018	6	2018-06-17	168	09:20	-18.89381	34.39316	3	NA	222649.5	0	0	0	0	0.0484586312563841	0	0	0	0	0	0	0	0	0	0.0115709908069459	0	0	0	0	0	0	0	0	0	0	0	0	0	0	0	0	0.0146108273748723	0	0
PNG_18_OUOU_020	PNG_18_OUOU_20	Oribi	Ourebia ourebi	2	U	2018	6	2018-06-21	172	09:18	-18.93954	34.38866	3	NA	82172	0.112136874361593	0	0	0	0	0	0.131018386108274	0	0.0280561797752809	0.0490572012257406	0	0	0	0	0.268943820224719	0	0	0	0	0	0	0	0.0223769152196119	0	0	0	0	0	0	0	0	0	0	0
PNG_18_OUOU_021	PNG_18_OUOU_21	Oribi	Ourebia ourebi	1	M	2018	6	2018-06-21	172	15:26	-18.90398	34.45286	4	NA	23228.3333333333	0	0	0	0	0	0	0	0	0	0	0.100402451481103	0	0	0	0	0	0	0	0	0	0	0	0	0	0	0	0	0	0	0	0	0.428534218590398	0	0
PNG_18_OUOU_022	PNG_18_OUOU_22	Oribi	Ourebia ourebi	1	F	2018	6	2018-06-21	172	15:26	-18.90399	34.45285	4	NA	71221.3333333333	0.0115454545454545	0	0	0	0	0	0	0	0	0	0.0525188968335036	0	0	0	0	0	0.0267497446373851	0	0	0	0	0	0	0	0	0	0	0	0	0	0	0.309149131767109	0	0
PNG_18_OUOU_023	PNG_18_OUOU_23	Oribi	Ourebia ourebi	1	F	2018	6	2018-06-23	174	10:32	-18.89451	34.39294	4	NA	9422.33333333333	0	0	0	0	0.195482124616956	0	0.0123074565883555	0	0	0	0	0	0	0	0.0287701736465781	0	0	0	0	0	0	0	0	0	0	0	0	0	0	0	0	0	0	0
PNG_18_OUOU_024	PNG_18_OUOU_24	Oribi	Ourebia ourebi	1	M	2018	6	2018-06-25	176	08:32	-18.91771	34.38747	4	NA	12534.6666666667	0.448713993871297	0	0	0	0.0137854954034729	0	0	0	0	0	0	0	0	0	0	0	0	0	0	0	0	0	0	0	0	0	0	0	0	0	0	0	0	0
PNG_18_OUOU_025	PNG_18_OUOU_25	Oribi	Ourebia ourebi	1	F	2018	6	2018-06-28	179	08:51	-18.93305	34.40023	4	NA	63644.3333333334	0	0	0	0	0	0	0.215257405515832	0	0.0123758937691522	0.0603748723186925	0	0	0	0	0.0965097037793667	0	0	0	0	0	0.0149366700715015	0	0.0537926455566905	0	0	0	0	0	0	0	0	0	0	0.534798774259448
PNG_18_OUOU_026	PNG_18_OUOU_26	Oribi	Ourebia ourebi	1	M	2018	6	2018-06-28	179	08:53	-18.93289	34.40014	4	NA	125419	0	0	0.150643513789581	0	0	0	0.391701736465781	0	0	0.0413758937691522	0	0	0	0	0.126763023493361	0	0	0	0	0	0	0	0	0	0	0	0	0	0	0	0	0	0	0.0969417773237998
PNG_18_OUOU_027	PNG_18_OUOU_27	Oribi	Ourebia ourebi	3	U	2018	6	2018-06-29	180	08:56	-18.94299	34.38488	3	NA	115574.333333333	0	0	0	0	0	0	0.0733840653728294	0	0	0	0	0	0	0	0.286936670071502	0	0	0	0	0	0.0353197139938713	0	0.513975485188968	0	0	0	0	0.0129182839632278	0	0	0	0	0	0
PNG_18_OUOU_028	PNG_18_OUOU_28	Oribi	Ourebia ourebi	1	M	2018	6	2018-06-29	180	09:05	-18.93895	34.3892	4	NA	58586	0	0	0.0154259448416752	0	0	0	0.392681307456588	0	0	0.0136506639427988	0	0	0	0	0.146370786516854	0	0	0	0	0	0	0	0.323244126659857	0	0	0	0	0	0	0	0	0	0	0
PNG_18_OUOU_029	PNG_18_OUOU_29	Oribi	Ourebia ourebi	1	F	2018	6	2018-06-29	180	11:40	-18.91305	34.48217	4	NA	93533	0	0	0	0	0.0220255362614913	0	0	0	0	0	0	0	0	0	0	0	0	0	0	0	0.0110112359550562	0	0	0	0	0	0	0	0	0	0	0	0	0
PNG_18_OUOU_030	PNG_18_OUOU_30	Oribi	Ourebia ourebi	1	U	2018	6	2018-06-29	180	15:56	-18.88758	34.41606	4	NA	166391.333333334	0	0	0	0	0	0	0	0	0	0	0	0	0	0	0	0	0	0	0	0	0	0	0	0	0	0	0	0	0	0	0	0	0	0
PNG_18_OUOU_032	PNG_18_OUOU_32	Oribi	Ourebia ourebi	3	F	2018	7	2018-07-03	184	15:02	-18.89206	34.43517	3	NA	74207	0	0	0	0	0	0	0	0	0	0	0.050511746680286	0	0	0	0	0	0	0	0	0	0	0	0	0	0	0	0	0	0	0	0	0	0	0
PNG_18_OUOU_033	PNG_18_OUOU_33	Oribi	Ourebia ourebi	3	M	2018	7	2018-07-04	185	16:19	-18.9334	34.4026	2	NA	72478	0	0	0.0182512768130746	0	0	0	0.0886149131767109	0	0	0.0171685393258427	0	0	0	0	0.105036772216548	0	0	0	0	0	0	0	0.281103166496425	0	0	0	0	0	0	0	0	0	0	0.394131767109295
PNG_18_OUOU_034	PNG_18_OUOU_34	Oribi	Ourebia ourebi	1	M	2018	7	2018-07-11	192	09:25	-18.93918	34.39169	4	NA	61941.0000000001	0	0	0	0	0.0142349336057201	0	0.312661899897855	0	0.0573850868232891	0.115749744637385	0	0	0	0	0.154385086823289	0	0	0	0	0	0	0	0.177007150153218	0	0	0	0	0.0122114402451481	0	0	0	0	0	0.0951511746680286
PNG_18_OUOU_035	PNG_18_OUOU_35	Oribi	Ourebia ourebi	1	M	2018	7	2018-07-11	192	12:57	-18.93729	34.39097	4	NA	48573.6666666667	0	0	0	0	0.0136833503575077	0	0.427654749744637	0	0.0701613891726251	0.0866905005107252	0	0	0	0	0.148157303370787	0	0	0	0	0	0	0	0.102541368743616	0	0	0	0	0	0	0	0	0	0	0.0502747701736466
PNG_18_OUOU_036	PNG_18_OUOU_36	Oribi	Ourebia ourebi	1	M	2018	7	2018-07-13	194	08:43	-18.93814	34.39116	4	NA	47878.6666666666	0	0	0	0	0.0137936670071502	0	0.30570480081716	0	0.0737017364657814	0.0598314606741573	0	0	0	0	0.276880490296221	0	0	0	0	0	0	0	0	0	0	0	0	0	0	0	0	0	0	0.166878447395301
PNG_18_OUOU_037	PNG_18_OUOU_37	Oribi	Ourebia ourebi	1	M	2018	7	2018-07-14	195	09:23	-18.93007	34.42545	4	NA	46208.3333333333	0.0324014300306435	0	0	0	0.0204055158324821	0	0.0183769152196119	0	0	0.166719101123596	0	0	0	0	0.269386108273749	0	0	0	0	0	0.424358529111338	0	0	0	0	0	0	0	0	0	0	0	0	0
PNG_18_OUOU_038	PNG_18_OUOU_38	Oribi	Ourebia ourebi	1	F	2018	7	2018-07-16	197	08:34	-18.91835	34.45965	4	NA	28583	0.113261491317671	0	0	0	0.0342063329928498	0	0	0	0.0752900919305414	0	0	0	0	0	0.0331613891726251	0	0	0	0	0	0.0209193054136874	0	0	0	0	0	0	0	0	0	0	0	0	0
PNG_18_OUOU_039	PNG_18_OUOU_39	Oribi	Ourebia ourebi	3	U	2018	7	2018-07-16	197	09:43	-18.89035	34.42023	3	NA	54848	0	0	0	0	0	0	0	0	0	0	0	0	0	0	0	0	0	0	0	0	0	0	0	0	0	0	0	0	0	0	0	0	0	0
PNG_18_OUOU_040	PNG_18_OUOU_40	Oribi	Ourebia ourebi	3	U	2018	7	2018-07-16	197	09:44	-18.89035	34.42023	3	NA	62753.3333333333	0	0	0	0	0	0	0	0	0	0	0	0	0	0	0	0	0	0	0	0	0	0	0	0	0	0	0	0	0	0	0	0	0	0
PNG_18_OUOU_041	PNG_18_OUOU_41	Oribi	Ourebia ourebi	1	M	2018	7	2018-07-16	197	10:50	-18.89355	34.39302	4	NA	101975.333333333	0	0	0	0	0.312963227783453	0	0	0	0	0.0273779366700715	0.0163094994892748	0	0	0	0.0279887640449438	0	0	0	0	0	0	0	0	0	0	0	0	0	0	0	0	0	0	0
PNG_18_OUOU_042	PNG_18_OUOU_42	Oribi	Ourebia ourebi	1	F	2018	7	2018-07-17	198	09:30	-18.90992	34.38983	4	NA	79922.3333333333	0.0270337078651685	0	0	0	0.0267150153217569	0	0	0	0	0	0.0113074565883555	0	0	0	0	0	0	0	0	0	0	0	0	0	0	0	0	0	0	0	0	0.0392369765066394	0	0
PNG_18_OUOU_043	PNG_18_OUOU_43	Oribi	Ourebia ourebi	1	F	2018	7	2018-07-17	198	09:31	-18.9101	34.38982	4	NA	53112.0000000001	0	0	0	0	0	0	0	0	0	0	0	0	0	0	0	0	0	0	0	0	0	0	0	0	0	0	0	0	0	0	0	0.487286006128703	0	0
PNG_18_OUOU_044	PNG_18_OUOU_44	Oribi	Ourebia ourebi	1	M	2018	8	2018-08-03	215	07:28	-18.96204	34.36945	4	NA	182396.333333333	0	0	0	0	0	0	0.333712972420838	0	0.0251726251276813	0	0	0	0	0.0256057201225741	0.0243850868232891	0	0	0	0	0	0	0	0	0	0	0	0	0	0	0	0	0	0	0
PNG_18_OUOU_045	PNG_18_OUOU_45	Oribi	Ourebia ourebi	1	M	2018	8	2018-08-03	215	08:10	-18.93807	34.39301	4	NA	109373	0	0	0	0	0	0	0.2100582226762	0	0.0120755873340143	0.0882145045965271	0	0	0	0	0.0924514811031665	0	0	0	0	0	0	0	0	0	0	0	0	0.0406986721144025	0	0	0	0	0	0.222031664964249
PNG_18_OUOU_046	PNG_18_OUOU_46	Oribi	Ourebia ourebi	1	M	2018	8	2018-08-03	215	08:49	-18.93324	34.42341	4	NA	128089.333333333	0.14511746680286	0	0	0	0.0123738508682329	0	0.0156445352400409	0	0.0167109295199183	0.0714954034729316	0	0	0	0	0.137465781409602	0	0	0	0	0	0.232801838610827	0	0	0	0	0	0	0	0	0	0	0	0	0
PNG_18_OUOU_047	PNG_18_OUOU_47	Oribi	Ourebia ourebi	1	F	2018	8	2018-08-03	215	08:50	-18.93324	34.42341	4	NA	81697.5	0.563905005107252	0	0	0	0	0	0.0918569969356486	0	0	0.0496578140960163	0	0	0	0	0.116449438202247	0	0	0	0	0	0.0650806945863126	0	0	0	0	0	0	0	0	0	0	0	0	0
PNG_18_OUOU_048	PNG_18_OUOU_48	Oribi	Ourebia ourebi	1	F	2018	8	2018-08-03	215	16:43	-18.93	34.40038	4	NA	21411.6666666667	0	0	0.0382594484167518	0	0	0	0.135830439223698	0	0.0634004085801838	0.180021450459653	0	0	0	0	0.189974463738509	0	0	0	0	0	0.0121573033707865	0	0	0.0311624106230848	0.0165689479060266	0.0119121552604699	0	0	0	0	0	0	0.0128774259448417	0.0395689479060265
PNG_18_OUOU_049	PNG_18_OUOU_49	Oribi	Ourebia ourebi	3	U	2018	10	2018-10-20	293	07:58	-18.90327	34.45354	2	NA	31262.6666666666	0	0	0	0	0	0	0	0	0	0	0	0	0	0	0	0	0	0	0	0	0	0	0	0	0	0	0	0	0	0	0	0.0597477017364658	0	0
[truncated: 2,291 more rows]
[truncated: 482 more columns]
