# Supplementary material for: Ecology of community reassembly: Movements and diets of megafauna during a decade of restoration in Mozambique
Source: Ecology. 2026 Apr 12;107(4):e70386. doi: 10.1002/ecy.70386 (PMC13071350; doi:10.1002/ecy.70386)
Supplement: Supplementary file 1 — Data S1. [file ECY-107-e70386-s001.zip › Data_S1/Datasets_1-17/step8_final_dataset_raw_reads.csv]

Sample_ID	Sample_Sequencing_ID	Species_Common_Name	Species_Latin_Name	Species_ID_Confirmed_Genetically	Sex	Collection_Year	Collection_Month	Collection_Date	Collection_Day_of_Year	Collection_Time_of_Day	Latitude	Longitude	Collection_Standard	AnimalID	Mean_Read_Depth	Caesalpinioideae.mOTU.1_Fabaceae_atcctgttttccgaaaaccaagaagagttcagaaagggagaataaaaaaag	Tephrosia.pumila_Fabaceae_atcctattttccaaaataagttcgaataaaaaaag	Ziziphus.mauritiana.Ziziphus.mucronata_Rhamnaceae_atcctgttttctgaaaacaaacaaggattcagaaagtgataataaaaaag	Euploca.ovalifolia_Heliotropiaceae_atcctgttttccgaaaacaaagaaaggttcagaaagcgaaaaaaag	PACMAD.clade.mOTU.2_Poaceae_atcccttttttgaaaaacaagtggttctcaaactagaacccaaaggaaaag	Isoglossa.floribunda_Acanthaceae_atcctgttttctgaaaacaaaggtttcgag	Urochloa.trichopus.Eriochloa.barbata_Poaceae_atccctgttttaaaaaaacaagtggttctcaaactagaacccaaaggaaaag	Solanum.mOTU_Solanaceae_atcctgttttctcaaaacaaacaaaggttcagaaaaaaag	Melinidinae.mOTU_Poaceae_atccctcttttgaaaaaacaagtggttctcaaactagaacccaaaggaaaag	Echinochloa.mOTU_Poaceae_atcccttttttgaaaaaacaagtggttctcaaactagaacccaaaagaaaag	Cynodon.dactylon_Poaceae_atcccttttttgaaaaacaagtggttctcaaaccagaacccaaaggaaaag	Chrysopogon.nigritanus.Ischaemum.afrum_Poaceae_atcccttttttgaaaaaacaagtgcaaactagaacccaaaggaaaag	Premna.senensis_Lamiaceae_atcctgttttctcaaaacaaaggttcaaaagacgaaaaaaag	Senegalia.mOTU.1_Fabaceae_atcctgttttccaaaaaccaagaagagttcagaaagggagaataaaataaaaaaag	PACMAD.clade.mOTU.1_Poaceae_atcccttttttgaaaaaacaagtggttctcaaactagaacccaaaggaaaag	Allophylus.africanus.Allophylus.chaunostachys_Sapindaceae_atcccaaaacaaacagaggggttcagaaagtgaaaaaggg	Nymphaea.nouchali.mOTU.2_Nymphaeaceae_atcctgtttacagaaaacaagggttcccttcctagaaagcgagaatcaaaaaag	Echinochloa.stagnina_Poaceae_atcccttttttgaaaaacaagtggttctcaaactagaacccaaaagaaaag	Cucurbitaceae.mOTU_Cucurbitaceae_atcctttttccgaaaacaaaaaaaag	Justicieae.mOTU_Acanthaceae_atcctcttttcgcaagacaaaggttcagaaaacgaaaaagg	Vachellia.mOTU_Fabaceae_atcctgttttccgaaaaccaagaagagttcagaaaaggagaataaaaaaag	Pontederia.crassipes_Pontederiaceae_atccttattgtttttgttgagaaaataggggtttatattaataaactagaataaaacacgaaaagg	Dalbergia.arbutifolia.Dalbergia.melanoxylon_Fabaceae_atcccgttttctgaaagcaaagaaaagttaagaaagcgagaataaaaaaag	Annonoideae.mOTU.1_Annonaceae_atcctgtgttcagaaaacaaggttcagaaagcgagaataaaaaaag	Meliaceae.mOTU_Meliaceae_atcctgttttacaagaacaaacaagggttcagaaagcgaaaaaggg	Capparaceae.mOTU.1_Capparaceae_atcctgctttacgcgaacaaaaaagggtttagaaagcgagaaaaaaaaagg	Acalypha.mOTU_Euphorbiaceae_atcctgttttccgaaaacaaaaaaaggttcataaagacagaataaaaaagg	Spirostachys.africana_Euphorbiaceae_atcctcttttccgaaaacaaacaaaggttcagaaagacagaaaaaag	Cenchrus.purpureus_Poaceae_atcccttttttgaaaaaacaagtggttctaaaactagaacccaaaggaaaag	Aeschynomene_Fabaceae_atcctgttttccgaaagcaaagaaaagtaaagaaagcgagaagaaaaaag	Moraceae.mOTU_Moraceae_atccggttttctgaaaacaaacaagggttcagaaggcgataataaaaaag	Bergia.mossambicensis_Elatinaceae_atcctgtttttcaaaaataaacaaaggttcataaatacaaaaaaag	Ebenaceae.mOTU_Ebenaceae_atcctgattttcgaaaacaaacaaagattcagaaagcgaaaataaaaaaag	Phyllogeiton.discolor_Rhamnaceae_atcctgttttctgaaaacaaacaaaggttcagaaagcgataataaaaaaggatagatagg
PNG_13_KOEL_001	GWB01	Waterbuck	Kobus ellipsiprymnus	1	U	2013	8	2013-08-04	216	NA	-18.9	34.38	1	NA	7336	133	0	0	0	1263	0	0	0	0	0	1713	0	0	0	0	0	0	0	0	0	0	0	0	0	0	0	0	0	0	0	0	0	0	0
PNG_13_KOEL_002	GWB02	Waterbuck	Kobus ellipsiprymnus	1	U	2013	8	2013-08-04	216	NA	-18.9	34.38	1	NA	9418	0	0	0	0	267	0	0	0	0	1110	1792	0	0	0	117	0	0	0	0	0	0	0	0	0	0	0	0	0	0	0	0	212	0	0
PNG_13_KOEL_004	GWB04	Waterbuck	Kobus ellipsiprymnus	1	U	2013	8	2013-08-04	216	NA	-18.9	34.38	1	NA	8014	0	0	0	653	107	0	0	0	0	2292	1404	0	0	0	0	0	0	0	0	0	0	248	0	0	0	0	0	0	0	0	0	0	0	0
PNG_13_KOEL_005	GWB05	Waterbuck	Kobus ellipsiprymnus	1	U	2013	8	2013-08-04	216	NA	-18.9	34.38	1	NA	6085	0	0	0	0	304	0	197	0	374	79	139	0	0	0	238	0	0	0	0	0	0	0	0	0	0	0	0	0	0	0	0	377	0	0
PNG_13_KOEL_007	GWB07	Waterbuck	Kobus ellipsiprymnus	1	U	2013	8	2013-08-04	216	NA	-18.9	34.38	1	NA	7079	302	0	0	0	732	0	1057	0	278	258	344	221	0	0	287	0	0	0	0	0	0	0	0	0	0	0	0	0	0	0	0	1809	0	0
PNG_13_KOEL_009	GWB09	Waterbuck	Kobus ellipsiprymnus	1	U	2013	8	2013-08-04	216	NA	-18.9	34.38	1	NA	6215	562	0	0	105	174	0	261	0	1657	672	106	0	0	0	167	0	0	0	0	0	140	0	0	0	0	0	0	0	0	0	0	852	0	0
PNG_13_KOEL_011	GWB11	Waterbuck	Kobus ellipsiprymnus	1	U	2013	8	2013-08-04	216	NA	-18.9	34.38	1	NA	11464	135	0	0	0	2265	0	133	0	531	0	3000	0	0	0	136	0	0	0	0	0	0	0	0	0	0	0	0	0	0	0	0	0	0	0
PNG_13_KOEL_012	GWB12	Waterbuck	Kobus ellipsiprymnus	1	U	2013	8	2013-08-04	216	NA	-18.9	34.38	1	NA	7032	183	0	0	445	496	0	501	0	254	714	141	0	0	0	321	0	0	0	0	0	0	0	0	0	0	0	0	0	0	0	0	213	0	0
PNG_13_KOEL_013	GWB13	Waterbuck	Kobus ellipsiprymnus	1	U	2013	8	2013-08-04	216	NA	-18.9	34.38	1	NA	10115	1473	0	0	0	4968	0	0	0	198	372	675	0	0	0	139	0	0	0	0	0	0	0	0	0	0	0	0	0	0	0	0	0	0	0
PNG_13_KOEL_014	GWB14	Waterbuck	Kobus ellipsiprymnus	1	U	2013	8	2013-08-04	216	NA	-18.9	34.38	1	NA	17946	283	0	0	0	1753	0	0	0	1169	0	282	0	0	0	0	0	0	0	0	0	0	0	0	0	0	0	0	0	0	0	0	0	0	0
PNG_13_KOEL_015	GWB15	Waterbuck	Kobus ellipsiprymnus	1	U	2013	8	2013-08-04	216	NA	-18.9	34.38	1	NA	10383	0	0	0	247	3265	0	136	0	1602	232	649	0	0	0	115	0	0	0	0	0	0	0	0	0	0	0	0	0	0	0	0	0	0	0
PNG_13_KOEL_016	GWB16	Waterbuck	Kobus ellipsiprymnus	1	U	2013	8	2013-08-04	216	NA	-18.9	34.38	1	NA	8064	0	0	0	137	97	0	0	0	0	1075	500	0	0	0	0	0	0	0	0	0	0	0	0	0	0	0	0	0	0	0	0	0	0	0
PNG_13_KOEL_018	GWB18	Waterbuck	Kobus ellipsiprymnus	1	U	2013	8	2013-08-04	216	NA	-18.9	34.38	1	NA	11750	3672	0	0	0	1597	0	128	0	256	2592	204	0	0	0	301	0	0	0	0	0	0	0	0	0	0	0	0	0	0	0	0	0	0	0
PNG_13_KOEL_019	GWB19	Waterbuck	Kobus ellipsiprymnus	1	U	2013	8	2013-08-04	216	NA	-18.9	34.38	1	NA	14602	0	0	0	662	916	0	0	0	0	2599	3627	0	0	0	0	0	0	0	0	0	0	0	0	0	0	0	0	0	0	0	0	0	0	0
PNG_13_KOEL_020	GWB20	Waterbuck	Kobus ellipsiprymnus	1	U	2013	8	2013-08-04	216	NA	-18.9	34.38	1	NA	12450	0	0	0	165	712	0	0	0	0	2844	513	0	0	0	190	0	1640	0	0	0	0	0	0	0	0	0	0	0	0	0	0	0	0	0
PNG_13_KOEL_022	GWB22	Waterbuck	Kobus ellipsiprymnus	1	U	2013	8	2013-08-04	216	NA	-18.9	34.38	1	NA	14398	0	0	0	541	1761	0	0	0	0	4309	2375	0	0	0	231	0	0	0	0	0	0	0	0	0	0	0	0	0	0	0	0	0	0	0
PNG_13_KOEL_023	GWB23	Waterbuck	Kobus ellipsiprymnus	1	U	2013	8	2013-08-04	216	NA	-18.9	34.38	1	NA	9175	339	0	0	113	1911	0	0	0	0	3687	830	0	0	0	274	0	0	0	0	0	0	0	0	0	0	0	0	0	0	0	0	0	0	0
PNG_13_KOEL_024	GWB24	Waterbuck	Kobus ellipsiprymnus	1	U	2013	8	2013-08-04	216	NA	-18.9	34.38	1	NA	17085	0	0	0	0	572	0	0	0	0	0	1458	0	0	0	0	0	0	0	0	0	402	0	0	0	0	0	0	0	0	0	0	0	0	0
PNG_13_KOEL_025	GWB25	Waterbuck	Kobus ellipsiprymnus	1	U	2013	8	2013-08-04	216	NA	-18.9	34.38	1	NA	24472	0	0	0	0	460	0	0	0	0	0	1306	0	0	0	0	0	0	0	0	0	696	0	0	0	0	0	0	0	0	0	0	0	0	0
PNG_13_KOEL_026	GWB26	Waterbuck	Kobus ellipsiprymnus	1	U	2013	8	2013-08-04	216	NA	-18.9	34.38	1	NA	15241	0	0	0	232	350	0	0	0	0	0	632	0	0	0	374	0	0	0	0	0	0	0	0	0	0	0	0	0	0	0	0	0	0	0
PNG_13_KOEL_027	GWB27	Waterbuck	Kobus ellipsiprymnus	1	U	2013	8	2013-08-04	216	NA	-18.9	34.38	1	NA	25944	0	0	0	0	422	0	0	0	0	0	905	0	0	0	0	0	0	0	0	0	330	0	0	0	0	0	0	0	0	0	0	0	0	0
PNG_13_KOEL_028	GWB28	Waterbuck	Kobus ellipsiprymnus	1	U	2013	8	2013-08-04	216	NA	-18.9	34.38	1	NA	16736	0	0	0	234	556	0	0	0	0	272	1084	0	0	0	0	0	0	0	0	0	201	0	0	0	0	0	0	0	0	0	0	0	0	0
PNG_13_KOEL_029	GWB29	Waterbuck	Kobus ellipsiprymnus	1	U	2013	8	2013-08-04	216	NA	-18.9	34.38	1	NA	11768	0	0	0	0	0	0	0	0	0	0	548	0	0	0	0	0	0	0	0	0	154	0	0	0	0	0	0	0	0	0	0	0	0	0
PNG_13_KOEL_030	GWB30	Waterbuck	Kobus ellipsiprymnus	1	U	2013	8	2013-08-04	216	NA	-18.9	34.38	1	NA	22518	0	0	0	0	294	0	0	0	0	0	706	0	0	0	0	0	0	0	0	0	0	0	0	0	0	0	0	0	0	0	0	0	0	0
PNG_13_KOEL_031	GWB31	Waterbuck	Kobus ellipsiprymnus	1	U	2013	8	2013-08-04	216	NA	-18.9	34.38	1	NA	8213	0	0	0	94	93	0	0	0	0	0	547	0	0	0	0	0	0	0	0	0	0	0	0	0	0	0	0	0	0	0	0	0	0	0
PNG_13_KOEL_032	GWB32	Waterbuck	Kobus ellipsiprymnus	1	U	2013	8	2013-08-04	216	NA	-18.9	34.38	1	NA	11048	0	0	0	279	370	0	0	0	0	0	762	0	0	0	0	0	0	0	0	0	0	0	0	0	0	0	0	0	0	0	0	0	0	0
PNG_13_KOEL_033	GWB33	Waterbuck	Kobus ellipsiprymnus	1	U	2013	8	2013-08-04	216	NA	-18.9	34.38	1	NA	9162	0	0	0	0	0	0	0	0	0	0	225	0	0	0	0	0	0	0	0	0	0	0	0	0	0	0	0	0	0	0	0	0	0	0
PNG_13_KOEL_034	GWB34	Waterbuck	Kobus ellipsiprymnus	1	U	2013	8	2013-08-04	216	NA	-18.9	34.38	1	NA	11060	0	0	0	0	454	0	0	0	0	0	143	0	0	0	0	0	0	0	0	0	0	0	0	0	0	0	0	0	0	0	0	0	0	0
PNG_13_KOEL_035	GWB35	Waterbuck	Kobus ellipsiprymnus	1	U	2013	8	2013-08-04	216	NA	-18.9	34.38	1	NA	5992	0	0	0	201	323	0	0	0	0	0	304	0	0	0	734	0	0	0	0	0	0	0	0	0	0	0	0	0	0	0	0	0	0	0
PNG_13_KOEL_036	GWB36	Waterbuck	Kobus ellipsiprymnus	1	U	2013	8	2013-08-04	216	NA	-18.9	34.38	1	NA	6884	0	0	0	0	150	0	0	0	0	0	274	0	0	0	0	0	0	0	0	0	0	0	0	0	0	0	0	0	0	0	0	0	0	0
PNG_13_KOEL_037	GWB37	Waterbuck	Kobus ellipsiprymnus	1	U	2013	8	2013-08-04	216	NA	-18.9	34.38	1	NA	7547	0	0	0	195	0	0	0	0	0	0	686	0	0	0	0	0	0	0	0	0	0	134	0	0	0	0	0	0	0	0	0	1865	0	0
PNG_13_KOEL_038	GWB38	Waterbuck	Kobus ellipsiprymnus	1	U	2013	8	2013-08-04	216	NA	-18.9	34.38	1	NA	9363	0	0	0	0	0	0	0	0	0	479	397	0	0	0	0	0	0	0	0	0	0	0	0	0	0	0	0	0	0	0	0	2742	0	0
PNG_13_KOEL_039	GWB39	Waterbuck	Kobus ellipsiprymnus	1	U	2013	8	2013-08-04	216	NA	-18.9	34.38	1	NA	9288	2318	0	0	0	0	0	0	0	215	304	739	0	0	0	0	0	0	0	0	0	0	0	0	0	0	0	0	0	0	0	0	0	0	0
PNG_13_KOEL_041	GWB41	Waterbuck	Kobus ellipsiprymnus	1	U	2013	8	2013-08-04	216	NA	-18.9	34.38	1	NA	15295	0	0	0	378	1084	0	0	0	203	0	778	0	0	0	861	0	0	0	0	0	0	0	0	0	0	0	0	0	0	0	0	0	0	0
PNG_13_KOEL_042	GWB42	Waterbuck	Kobus ellipsiprymnus	1	U	2013	8	2013-08-04	216	NA	-18.9	34.38	1	NA	10250	0	0	0	148	0	0	0	0	0	0	222	0	0	0	0	0	0	0	0	0	0	0	0	0	0	0	0	0	0	0	0	0	0	0
PNG_13_KOEL_044	GWB44	Waterbuck	Kobus ellipsiprymnus	1	U	2013	8	2013-08-04	216	NA	-18.9	34.38	1	NA	20860	0	0	0	0	0	0	0	0	0	374	3839	0	0	0	0	0	0	0	0	0	0	0	0	0	0	0	0	0	0	0	0	0	0	0
PNG_13_KOEL_045	GWB45	Waterbuck	Kobus ellipsiprymnus	1	U	2013	8	2013-08-04	216	NA	-18.9	34.38	1	NA	15737	0	0	0	166	0	0	0	0	0	0	2728	0	0	0	0	0	0	0	0	0	0	0	0	0	0	0	0	0	0	0	0	2373	0	0
PNG_13_KOEL_046	GWB46	Waterbuck	Kobus ellipsiprymnus	1	U	2013	8	2013-08-04	216	NA	-18.9	34.38	1	NA	16063	0	0	0	0	0	0	0	0	0	0	4400	0	0	0	0	0	0	0	0	0	0	0	0	0	0	0	0	0	0	0	0	0	0	0
PNG_13_KOEL_047	GWB47	Waterbuck	Kobus ellipsiprymnus	1	U	2013	8	2013-08-04	216	NA	-18.9	34.38	1	NA	11204	0	0	0	4812	0	0	0	0	0	0	5215	0	0	0	0	0	0	0	0	0	0	0	0	0	0	0	0	0	0	0	0	0	0	0
PNG_13_KOEL_048	GWB48	Waterbuck	Kobus ellipsiprymnus	1	U	2013	8	2013-08-04	216	NA	-18.9	34.38	1	NA	8407	0	0	0	3803	0	0	0	0	0	0	3656	0	0	0	0	0	0	0	0	0	0	0	0	0	0	0	0	0	0	0	0	0	0	0
PNG_13_KOEL_049	GWB49	Waterbuck	Kobus ellipsiprymnus	1	U	2013	8	2013-08-04	216	NA	-18.9	34.38	1	NA	19223	0	0	0	472	0	0	0	0	0	7767	2009	0	0	0	0	0	0	0	0	0	0	0	0	0	0	0	0	0	0	0	0	280	0	0
PNG_13_KOEL_050	GWB50	Waterbuck	Kobus ellipsiprymnus	1	U	2013	8	2013-08-04	216	NA	-18.9	34.38	1	NA	23601	5052	0	0	0	0	0	0	0	458	0	3145	0	0	0	0	0	0	0	0	0	0	0	0	0	0	0	0	0	0	0	0	774	0	0
PNG_13_PHAF_001	GWH1	Warthog	Phacochoerus africanus	1	U	2013	8	2013-08-04	216	NA	-18.9	34.38	1	NA	25543	0	0	0	0	1825	0	0	0	2075	0	0	0	0	0	477	0	0	0	0	0	0	0	0	0	0	0	0	0	0	0	0	0	0	0
PNG_13_PHAF_002	GWH2	Warthog	Phacochoerus africanus	1	U	2013	8	2013-08-04	216	NA	-18.9	34.38	1	NA	20921	0	0	0	0	0	0	0	0	0	3328	11910	0	0	0	0	0	0	0	0	0	0	0	0	0	0	0	0	0	0	0	0	0	0	0
PNG_13_PHAF_003	GWH3	Warthog	Phacochoerus africanus	1	U	2013	8	2013-08-04	216	NA	-18.9	34.38	1	NA	17412	0	0	0	0	261	0	0	0	0	676	10274	0	0	0	0	0	0	0	0	0	0	0	0	0	0	0	0	0	0	0	0	0	0	0
PNG_13_PHAF_004	GWH4	Warthog	Phacochoerus africanus	1	U	2013	8	2013-08-04	216	NA	-18.9	34.38	1	NA	18373	0	0	0	0	0	0	0	0	0	0	18373	0	0	0	0	0	0	0	0	0	0	0	0	0	0	0	0	0	0	0	0	0	0	0
PNG_13_PHAF_005	GWH5	Warthog	Phacochoerus africanus	1	U	2013	8	2013-08-04	216	NA	-18.9	34.38	1	NA	22226	0	0	0	651	0	0	0	0	0	530	19588	0	0	0	0	0	0	0	0	0	0	0	0	0	0	0	0	0	0	0	0	0	0	0
PNG_13_PHAF_006	GWH6	Warthog	Phacochoerus africanus	1	U	2013	8	2013-08-04	216	NA	-18.9	34.38	1	NA	16326	0	0	0	459	0	0	0	0	0	588	13618	0	0	0	0	0	0	0	0	0	0	0	0	0	0	0	0	0	0	0	0	192	0	0
PNG_13_PHAF_007	GWH7	Warthog	Phacochoerus africanus	1	U	2013	8	2013-08-04	216	NA	-18.9	34.38	1	NA	18596	0	0	0	267	554	0	0	0	1046	0	7766	0	0	0	0	0	0	0	0	0	0	0	0	0	0	0	0	0	0	0	0	0	0	0
PNG_13_PHAF_008	GWH8	Warthog	Phacochoerus africanus	1	U	2013	8	2013-08-04	216	NA	-18.9	34.38	1	NA	25334	0	0	0	0	0	0	1155	0	1618	0	21951	0	0	0	0	0	0	0	0	0	0	0	0	0	0	0	0	0	0	0	0	0	0	0
PNG_13_PHAF_009	GWH9	Warthog	Phacochoerus africanus	1	U	2013	8	2013-08-04	216	NA	-18.9	34.38	1	NA	17659	0	0	0	472	0	0	0	0	810	1811	13998	0	0	0	0	0	0	0	0	0	0	0	0	0	0	0	0	0	0	0	0	0	0	0
PNG_13_PHAF_010	GWH10	Warthog	Phacochoerus africanus	1	U	2013	8	2013-08-04	216	NA	-18.9	34.38	1	NA	14149	337	0	0	324	0	0	0	0	6140	0	2398	0	0	0	198	0	0	0	0	0	0	0	0	0	0	0	0	0	0	0	0	0	0	0
PNG_13_PHAF_011	GWH11	Warthog	Phacochoerus africanus	1	U	2013	8	2013-08-04	216	NA	-18.9	34.38	1	NA	22811	557	0	0	0	0	0	4498	0	2259	1852	301	0	0	0	4164	0	0	0	0	0	0	0	0	0	0	0	0	0	0	0	0	0	0	0
PNG_13_PHAF_012	GWH12	Warthog	Phacochoerus africanus	1	U	2013	8	2013-08-04	216	NA	-18.9	34.38	1	NA	14440	2537	0	0	434	1809	0	0	0	6496	0	1779	0	0	0	0	0	0	0	0	0	0	0	0	0	0	0	0	0	0	0	0	0	0	0
PNG_13_PHAF_013	GWH13	Warthog	Phacochoerus africanus	1	U	2013	8	2013-08-04	216	NA	-18.9	34.38	1	NA	15420	720	0	0	0	224	0	0	0	7555	175	5441	0	0	0	0	0	0	0	0	0	0	0	0	0	0	0	0	0	0	0	0	0	0	0
PNG_13_PHAF_014	GWH14	Warthog	Phacochoerus africanus	1	U	2013	8	2013-08-04	216	NA	-18.9	34.38	1	NA	24558	0	0	0	0	0	0	0	0	2307	0	4407	0	0	0	257	0	0	0	0	0	0	0	0	0	0	0	0	0	0	0	0	0	0	0
PNG_13_PHAF_015	GWH15	Warthog	Phacochoerus africanus	1	U	2013	8	2013-08-04	216	NA	-18.9	34.38	1	NA	24181	0	0	0	0	0	0	2789	0	19925	0	0	0	0	0	0	0	0	0	0	0	383	0	0	0	0	0	0	0	0	0	0	0	0	0
PNG_13_PHAF_016	GWH16	Warthog	Phacochoerus africanus	1	U	2013	8	2013-08-04	216	NA	-18.9	34.38	1	NA	17333	0	0	0	0	0	0	0	0	277	0	16299	0	0	0	0	0	0	0	0	0	0	0	0	0	0	0	0	0	0	0	0	0	0	0
PNG_13_PHAF_017	GWH17	Warthog	Phacochoerus africanus	1	U	2013	8	2013-08-04	216	NA	-18.9	34.38	1	NA	22629	0	0	0	0	0	0	0	0	0	0	11544	0	0	0	0	0	0	0	0	0	0	0	0	0	0	0	0	0	0	0	0	0	0	0
PNG_13_PHAF_018	GWH18	Warthog	Phacochoerus africanus	1	U	2013	8	2013-08-04	216	NA	-18.9	34.38	1	NA	15666	318	0	0	302	0	0	0	0	1296	2283	6691	0	0	0	216	0	0	0	0	0	0	0	0	0	0	0	0	0	0	0	0	0	0	0
PNG_13_PHAF_019	GWH19	Warthog	Phacochoerus africanus	1	U	2013	8	2013-08-04	216	NA	-18.9	34.38	1	NA	17257	0	0	0	0	0	0	0	0	0	959	16298	0	0	0	0	0	0	0	0	0	0	0	0	0	0	0	0	0	0	0	0	0	0	0
PNG_13_PHAF_020	GWH20	Warthog	Phacochoerus africanus	1	U	2013	8	2013-08-04	216	NA	-18.9	34.38	1	NA	16375	0	0	0	0	0	0	0	0	0	210	15853	0	0	0	0	0	0	0	0	0	0	0	0	0	0	0	0	0	0	0	0	0	0	0
PNG_13_PHAF_021	GWH21	Warthog	Phacochoerus africanus	1	U	2013	8	2013-08-04	216	NA	-18.9	34.38	1	NA	11277	0	0	0	0	0	0	0	0	0	334	10542	0	0	0	0	0	0	0	0	0	0	0	0	0	0	0	0	0	0	0	0	0	0	0
PNG_13_PHAF_022	GWH22	Warthog	Phacochoerus africanus	1	U	2013	8	2013-08-04	216	NA	-18.9	34.38	1	NA	11350	0	0	0	881	0	0	0	0	163	0	9546	0	0	0	0	0	0	0	0	0	0	0	0	0	0	0	0	0	0	0	0	0	0	0
PNG_13_PHAF_023	GWH23	Warthog	Phacochoerus africanus	1	U	2013	8	2013-08-04	216	NA	-18.9	34.38	1	NA	13545	0	0	0	0	242	0	0	0	0	184	13119	0	0	0	0	0	0	0	0	0	0	0	0	0	0	0	0	0	0	0	0	0	0	0
PNG_13_PHAF_024	GWH24	Warthog	Phacochoerus africanus	1	U	2013	8	2013-08-04	216	NA	-18.9	34.38	1	NA	10254	0	0	0	513	0	0	0	0	0	3625	6003	0	0	0	0	0	0	0	0	0	0	0	0	0	0	0	0	0	0	0	0	0	0	0
PNG_13_PHAF_027	GWH27	Warthog	Phacochoerus africanus	1	U	2013	8	2013-08-04	216	NA	-18.9	34.38	1	NA	12889	0	0	0	0	0	0	0	0	0	9937	2709	0	0	0	0	0	0	0	0	0	0	0	0	0	0	0	0	0	0	0	0	0	0	0
PNG_13_PHAF_028	GWH28	Warthog	Phacochoerus africanus	1	U	2013	8	2013-08-04	216	NA	-18.9	34.38	1	NA	15478	0	0	0	0	225	0	1431	0	299	187	1826	0	0	0	906	0	0	0	0	0	0	0	0	0	0	0	0	0	0	0	0	0	0	0
PNG_13_PHAF_029	GWH29	Warthog	Phacochoerus africanus	1	U	2013	8	2013-08-04	216	NA	-18.9	34.38	1	NA	15955	0	0	0	0	608	0	1745	0	267	262	970	0	0	0	249	0	0	0	0	0	0	0	0	0	0	0	0	0	0	0	0	0	0	0
PNG_13_PHAF_030	GWH30	Warthog	Phacochoerus africanus	1	U	2013	8	2013-08-04	216	NA	-18.9	34.38	1	NA	14203	0	0	0	0	0	0	702	0	0	0	2650	0	0	0	1706	0	0	0	0	0	0	0	0	0	0	0	0	0	0	0	0	0	0	0
PNG_14_TRAN_001_A	NY_1a	Nyala	Tragelaphus angasii	1	F	2014	8	2014-08-05	217	NA	-18.944243806293	34.3795886167421	5	TRAN-14-f-33253-1	35308	0	0	3223	0	0	0	0	0	0	0	0	0	0	0	0	0	0	0	0	0	413	0	0	4695	1131	4527	0	0	0	0	0	0	7046	4965
PNG_14_TRAN_002_A	NY_2a	Nyala	Tragelaphus angasii	1	F	2014	8	2014-08-06	218	NA	-18.9440580941141	34.3778303598421	5	TRAN-14-f-33259-1	33973	0	0	1811	0	0	0	0	0	0	0	0	0	0	0	0	0	0	0	0	0	4813	0	0	7583	434	3250	0	0	0	0	0	0	3276	10436
PNG_14_TRAN_003_A	NY_3a	Nyala	Tragelaphus angasii	1	F	2014	7	2014-07-25	206	NA	-18.939325309021	34.441772039499	5	TRAN-14-f-33258-1	63336	0	0	845	0	0	0	0	0	0	0	0	0	765	0	0	0	0	0	0	0	0	0	0	4276	2311	2134	0	0	0	0	0	0	5621	14695
PNG_14_TRAN_004_A	NY_4a	Nyala	Tragelaphus angasii	1	F	2014	7	2014-07-22	203	NA	-18.9364939081524	34.3755748592896	5	TRAN-14-f-33252-1	35335	0	0	731	0	0	0	0	0	0	0	0	0	0	0	0	0	0	0	0	0	499	0	0	1664	571	1115	0	0	0	0	0	0	4309	13717
PNG_14_TRAN_005_A	NY_5a	Nyala	Tragelaphus angasii	1	F	2014	7	2014-07-22	203	NA	-18.9430820643364	34.3754199146415	5	TRAN-14-f-33260-1	53984	0	0	746	0	0	0	0	0	0	0	0	0	0	0	0	0	0	0	0	0	0	0	0	2643	6502	0	0	0	0	0	0	0	4287	0
PNG_14_TRAN_006_A	NY_6a	Nyala	Tragelaphus angasii	1	F	2014	6	2014-06-24	175	NA	NA	NA	4	TRAN-14-f-33257-1	26493	0	0	1025	0	0	0	0	0	0	0	0	0	0	885	0	0	0	0	0	0	1291	0	0	1371	0	0	0	0	0	0	0	0	788	14792
PNG_14_TRAN_007_A	NY_7a	Nyala	Tragelaphus angasii	1	F	2014	6	2014-06-27	178	NA	NA	NA	5	TRAN-14-f-33253-0	24861	0	0	640	0	0	0	0	0	0	0	0	0	735	0	0	0	0	0	0	0	0	0	0	919	681	0	0	0	0	0	0	0	2385	13156
PNG_14_TRAN_009_A	NY_9a	Nyala	Tragelaphus angasii	1	F	2014	6	2014-06-21	172	NA	NA	NA	5	TRAN-14-f-33255-1	30074	0	0	1104	0	0	0	0	0	0	0	0	0	1833	0	0	0	0	0	0	0	430	0	0	797	916	1575	0	0	0	0	0	0	2319	9945
PNG_14_TRAN_010_A	NY_10a	Nyala	Tragelaphus angasii	1	F	2014	6	2014-06-21	172	NA	NA	NA	5	TRAN-14-f-33256-1	20556	0	0	960	0	0	0	0	0	0	0	0	0	817	0	0	0	0	0	0	0	427	0	0	1724	685	430	0	0	0	0	0	0	1931	5492
PNG_14_TRAN_011_A	NY_11a	Nyala	Tragelaphus angasii	1	F	2014	6	2014-06-20	171	NA	NA	NA	5	TRAN-14-f-33254-1	24917	0	0	1071	0	0	0	0	0	0	0	0	0	389	0	0	0	0	0	0	0	505	0	0	610	682	1619	0	0	0	0	0	0	524	4067
PNG_14_TRAN_012_A	NY_12a	Nyala	Tragelaphus angasii	1	U	2014	8	2014-08-15	227	NA	NA	NA	1	NA	22590	0	0	313	0	0	0	0	0	0	0	0	0	547	0	0	0	0	0	0	0	442	0	0	878	1417	309	0	0	0	0	0	0	1227	9463
PNG_14_TRAN_012_B	NY_12b	Nyala	Tragelaphus angasii	1	U	2014	8	2014-08-15	227	NA	NA	NA	1	NA	32193	0	0	0	0	0	0	0	0	0	0	0	0	0	441	0	0	0	0	0	0	2124	0	0	539	0	1903	0	0	0	0	0	0	599	22574
PNG_14_TRAN_012_C	NY_12c	Nyala	Tragelaphus angasii	1	U	2014	8	2014-08-15	227	NA	NA	NA	1	NA	57229	0	0	0	0	0	0	0	0	0	0	0	0	0	0	0	0	0	0	0	0	4060	0	0	838	0	1273	0	0	0	0	0	0	1055	45157
PNG_14_TRAN_012_D	NY_12d	Nyala	Tragelaphus angasii	1	U	2014	8	2014-08-15	227	NA	NA	NA	1	NA	17692	0	0	243	0	0	0	0	0	0	0	0	0	0	474	0	0	0	0	0	0	1098	0	0	1109	0	374	0	0	0	0	0	0	477	11334
PNG_14_TRAN_013_A	NY_13a	Nyala	Tragelaphus angasii	1	U	2014	8	2014-08-01	213	NA	NA	NA	1	NA	28569	0	0	600	0	0	0	0	0	0	0	0	0	0	515	0	0	0	0	0	0	2068	0	0	815	0	0	0	0	0	0	0	0	2094	4811
PNG_14_TRSC_001_A	BB_1A	Bushbuck	Tragelaphus sylvaticus	1	F	2014	6	2014-06-17	168	NA	-18.9254363035356	34.4255879731533	5	TRSC-14-f-33268-1	32752	0	0	0	0	0	0	0	0	0	0	0	0	0	0	0	0	0	0	0	0	0	0	0	11378	9185	0	0	0	0	0	0	0	6431	5758
PNG_14_TRSC_002_A	BB_2A	Bushbuck	Tragelaphus sylvaticus	1	F	2014	8	2014-08-14	226	NA	NA	NA	1	TRSC-14-f-33269-1	89986	18118	0	2402	0	0	0	0	0	0	0	0	0	0	2816	0	0	0	0	0	0	0	0	0	3721	1739	1610	0	3290	0	0	0	0	2020	49668
PNG_14_TRSC_002_B	BB_2B	Bushbuck	Tragelaphus sylvaticus	1	F	2014	8	2014-08-14	226	NA	NA	NA	1	TRSC-14-f-33269-1	55067	11444	0	1098	0	0	0	0	0	0	0	0	0	0	2078	0	0	0	0	0	0	0	0	0	1747	0	1741	0	1896	0	0	0	0	806	32121
PNG_14_TRSC_002_C	BB_2C	Bushbuck	Tragelaphus sylvaticus	1	F	2014	8	2014-08-14	226	NA	NA	NA	1	TRSC-14-f-33269-1	37805	0	0	1006	0	0	0	0	0	0	0	0	0	0	0	0	0	0	0	0	0	3919	0	0	674	0	4417	0	2499	0	0	0	0	1560	17767
PNG_14_TRSC_002_D	BB_2D	Bushbuck	Tragelaphus sylvaticus	1	F	2014	8	2014-08-14	226	NA	NA	NA	1	TRSC-14-f-33269-1	89827	0	0	0	0	0	0	0	0	0	0	0	0	0	0	0	0	0	0	0	0	0	0	0	0	0	0	0	0	0	0	0	0	0	51602
PNG_14_TRSC_002_E	BB_2E	Bushbuck	Tragelaphus sylvaticus	1	F	2014	8	2014-08-14	226	NA	NA	NA	1	TRSC-14-f-33269-1	59714	9199	0	1139	0	0	0	0	0	0	0	0	0	0	2136	0	0	0	0	0	0	0	0	0	3032	1991	3047	0	1556	0	0	0	0	1261	31238
PNG_14_TRSC_003_A	BB_3A	Bushbuck	Tragelaphus sylvaticus	1	F	2014	8	2014-08-08	220	NA	-18.9295561252611	34.417381360885	5	TRSC-14-f-33271-2	44449	0	0	0	0	0	0	0	0	0	0	0	0	0	0	0	0	0	0	0	0	508	0	0	801	0	0	0	0	0	0	0	0	2095	34848
PNG_14_TRSC_004_A	BB_4A	Bushbuck	Tragelaphus sylvaticus	1	F	2014	6	2014-06-19	170	NA	-18.9370261875683	34.3986435894247	5	TRSC-14-f-33269-1	29346	0	0	1165	0	0	0	0	0	0	0	0	0	0	0	0	0	0	0	0	0	1048	0	0	2384	9973	2713	0	0	0	0	0	0	448	2808
PNG_14_TRSC_005_A	BB_5a	Bushbuck	Tragelaphus sylvaticus	1	F	2014	7	2014-07-15	196	NA	NA	NA	1	TRSC-14-f-33268-1	33470	0	0	5524	0	0	0	0	0	0	0	0	0	0	0	0	0	0	0	0	0	2465	0	0	1231	696	0	0	0	0	0	0	0	1047	6476
PNG_14_TRSC_005_B	BB_5b	Bushbuck	Tragelaphus sylvaticus	1	F	2014	7	2014-07-15	196	NA	NA	NA	1	TRSC-14-f-33268-1	42284	0	0	9093	0	0	0	0	0	0	0	0	0	0	0	0	0	0	0	0	0	5827	0	0	1473	1221	0	0	0	0	0	0	0	1786	5075
PNG_14_TRSC_005_C	BB_5c	Bushbuck	Tragelaphus sylvaticus	1	F	2014	7	2014-07-15	196	NA	NA	NA	1	TRSC-14-f-33268-1	24069	0	0	9711	0	0	0	0	0	0	0	0	0	0	0	0	0	0	0	0	0	345	0	0	1301	541	407	0	0	0	0	0	0	629	8964
PNG_14_TRSC_005_D	BB_5d	Bushbuck	Tragelaphus sylvaticus	1	F	2014	7	2014-07-15	196	NA	NA	NA	1	TRSC-14-f-33268-1	23982	0	0	9443	0	0	0	0	0	0	0	0	0	0	0	0	0	0	0	0	0	721	0	0	896	1951	0	0	0	0	0	0	0	660	4200
PNG_14_TRSC_006_A	BB_6a	Bushbuck	Tragelaphus sylvaticus	1	F	2014	8	2014-08-13	225	NA	NA	NA	1	TRSC-14-f-33268-1	40997	0	0	9238	0	0	0	0	0	0	0	0	0	0	0	0	0	0	0	0	0	635	0	0	2669	4007	0	0	0	0	0	0	0	1020	18996
PNG_14_TRSC_006_B	BB_6b	Bushbuck	Tragelaphus sylvaticus	1	F	2014	8	2014-08-13	225	NA	NA	NA	1	TRSC-14-f-33268-1	40881	0	0	2153	0	0	0	0	0	0	0	0	0	0	0	0	0	0	0	0	0	1686	0	0	1789	0	1082	0	0	0	0	0	0	1047	22621
PNG_14_TRSC_006_C	BB_6c	Bushbuck	Tragelaphus sylvaticus	1	F	2014	8	2014-08-13	225	NA	NA	NA	1	TRSC-14-f-33268-1	33412	0	0	2727	0	0	0	0	0	0	0	0	0	0	0	0	0	0	0	0	0	670	0	0	534	1136	824	0	985	0	0	0	0	859	19839
PNG_14_TRSC_007_A	BB_7a	Bushbuck	Tragelaphus sylvaticus	1	F	2014	7	2014-07-09	190	NA	NA	NA	1	TRSC-14-f-33265-1	59426	0	0	0	0	0	0	0	0	0	0	0	0	0	0	0	0	0	0	0	0	0	0	0	0	0	0	0	0	0	0	0	0	1776	54203
PNG_14_TRSC_008_A	BB_8a	Bushbuck	Tragelaphus sylvaticus	1	F	2014	8	2014-08-01	213	NA	NA	NA	1	TRSC-14-f-33266-1	34721	0	0	3334	0	0	0	0	0	0	0	0	0	0	0	0	0	0	0	0	0	643	0	0	1228	0	0	0	0	0	0	0	0	1189	17890
PNG_14_TRSC_008_B	BB_8b	Bushbuck	Tragelaphus sylvaticus	1	F	2014	8	2014-08-01	213	NA	NA	NA	1	TRSC-14-f-33266-1	35044	0	0	2928	0	0	0	0	0	0	0	0	0	0	0	0	0	0	0	0	0	501	0	0	1965	0	468	0	0	0	0	0	0	1105	18235
PNG_14_TRSC_008_C	BB_8c	Bushbuck	Tragelaphus sylvaticus	1	F	2014	8	2014-08-01	213	NA	NA	NA	1	TRSC-14-f-33266-1	66928	0	0	5766	0	0	0	0	0	0	0	0	0	0	0	0	0	0	0	0	0	1097	0	0	4185	0	0	0	0	0	0	0	0	2373	32730
PNG_14_TRSC_008_D	BB_8d	Bushbuck	Tragelaphus sylvaticus	1	F	2014	8	2014-08-01	213	NA	NA	NA	1	TRSC-14-f-33266-1	35694	0	0	3937	0	0	0	0	0	0	0	0	0	0	0	0	0	0	0	0	0	841	0	0	1587	0	0	0	0	0	0	0	0	1480	16824
PNG_14_TRSC_008_E	BB_8e	Bushbuck	Tragelaphus sylvaticus	1	F	2014	8	2014-08-01	213	NA	NA	NA	1	TRSC-14-f-33266-1	57069	0	0	3088	0	0	0	0	0	0	0	0	0	0	0	0	0	0	0	0	0	703	0	0	2896	0	1982	0	0	0	0	0	0	1893	24681
PNG_14_TRSC_008_F	BB_8f	Bushbuck	Tragelaphus sylvaticus	1	F	2014	8	2014-08-01	213	NA	NA	NA	1	TRSC-14-f-33266-1	55114	0	0	1361	0	0	0	0	0	0	0	0	0	0	0	0	0	0	0	0	0	5187	0	0	1252	6923	0	0	0	0	0	0	0	7994	4257
PNG_14_TRSC_008_G	BB_8g	Bushbuck	Tragelaphus sylvaticus	1	F	2014	8	2014-08-01	213	NA	NA	NA	1	TRSC-14-f-33266-1	31247	0	0	2106	0	0	0	0	0	0	0	0	0	0	0	0	0	0	0	0	0	608	0	0	1712	0	0	0	0	0	0	0	0	1918	13246
PNG_14_TRSC_008_H	BB_8h	Bushbuck	Tragelaphus sylvaticus	1	F	2014	8	2014-08-01	213	NA	NA	NA	1	TRSC-14-f-33266-1	32655	0	0	976	0	0	0	0	0	0	0	0	0	0	0	0	0	0	0	0	0	0	0	0	1464	0	629	0	0	0	0	0	0	1392	18019
PNG_14_TRSC_009_A	BB_9A	Bushbuck	Tragelaphus sylvaticus	1	F	2014	6	2014-06-17	168	NA	-18.954385293992	34.4268688280103	5	TRSC-14-f-33267-1	65442	0	0	0	0	0	0	0	0	0	0	0	0	0	0	0	0	0	0	0	0	6175	0	0	3999	3267	0	0	0	0	0	0	0	8459	41463
PNG_14_TRSC_010_A	BB_10a	Bushbuck	Tragelaphus sylvaticus	1	F	2014	6	2014-06-17	168	NA	-18.9167163512518	34.4162287437929	5	TRSC-14-f-33273-1	51077	0	0	3367	0	0	0	0	0	0	0	0	0	0	0	0	0	0	0	0	0	1242	0	0	0	15069	0	0	0	0	0	0	0	10370	18705
PNG_14_TRSC_011_A	BB_11a	Bushbuck	Tragelaphus sylvaticus	1	F	2014	8	2014-08-13	225	NA	NA	NA	1	TRSC-14-f-33266-1	41747	0	0	0	0	0	0	0	0	0	0	0	0	0	0	0	520	0	0	0	0	0	0	0	977	907	564	0	560	0	0	0	0	3037	21039
PNG_14_TRSC_013_A	BB_13a	Bushbuck	Tragelaphus sylvaticus	1	F	2014	8	2014-08-13	225	NA	NA	NA	1	TRSC-14-f-33273-1	48542	7629	0	0	0	0	0	1005	0	1426	0	0	0	0	0	0	0	0	0	0	0	1561	0	0	1302	0	4643	0	0	0	0	0	0	832	23929
PNG_14_TRSC_013_B	BB_13b	Bushbuck	Tragelaphus sylvaticus	1	F	2014	8	2014-08-13	225	NA	NA	NA	1	TRSC-14-f-33273-1	43362	0	0	0	0	0	0	0	0	0	0	0	0	0	0	0	0	0	0	0	0	852	0	0	0	1376	3426	0	0	0	0	0	0	1843	34680
PNG_14_TRSC_013_C	BB_13c	Bushbuck	Tragelaphus sylvaticus	1	F	2014	8	2014-08-13	225	NA	NA	NA	1	TRSC-14-f-33273-1	35124	674	0	936	0	0	0	0	0	0	0	0	0	0	0	0	0	0	0	0	0	0	0	0	0	848	3710	0	0	0	0	0	0	6449	20232
PNG_14_TRSC_013_D	BB_13d	Bushbuck	Tragelaphus sylvaticus	1	F	2014	8	2014-08-13	225	NA	NA	NA	1	TRSC-14-f-33273-1	40177	0	0	0	0	0	0	0	0	0	0	0	0	0	0	0	0	0	0	0	0	0	0	0	851	0	931	0	0	0	0	0	0	5154	31008
PNG_14_TRSC_013_E	BB_13e	Bushbuck	Tragelaphus sylvaticus	1	F	2014	8	2014-08-13	225	NA	NA	NA	1	TRSC-14-f-33273-1	37632	0	0	0	0	0	0	0	0	0	0	0	0	0	0	0	0	0	0	0	0	573	0	0	518	0	2024	0	0	0	0	0	0	4905	27377
PNG_14_TRSC_014_A	BB_14a	Bushbuck	Tragelaphus sylvaticus	1	F	2014	6	2014-06-18	169	NA	-18.9329381865742	34.3737701366468	5	TRSC-14-f-33270-1	25998	0	0	3402	0	0	0	0	0	0	0	0	0	0	0	0	0	0	0	0	0	0	0	0	17164	1121	0	0	0	0	0	0	0	0	2670
PNG_14_TRSC_015_A	BB_15a	Bushbuck	Tragelaphus sylvaticus	1	F	2014	8	2014-08-13	225	NA	NA	NA	1	TRSC-14-f-33265-1	24622	0	0	0	0	0	0	0	0	0	0	0	0	0	0	0	0	0	0	0	0	569	0	0	534	402	1382	0	0	0	0	0	0	894	11526
PNG_14_TRSC_015_B	BB_15b	Bushbuck	Tragelaphus sylvaticus	1	F	2014	8	2014-08-13	225	NA	NA	NA	1	TRSC-14-f-33265-1	59890	0	0	0	0	0	0	0	0	0	0	0	0	0	0	0	0	0	0	0	0	1303	0	0	755	0	1311	0	0	0	0	0	0	5489	25116
PNG_14_TRSC_015_C	BB_15c	Bushbuck	Tragelaphus sylvaticus	1	F	2014	8	2014-08-13	225	NA	NA	NA	1	TRSC-14-f-33265-1	80229	0	0	0	0	0	0	0	0	0	0	0	0	0	0	0	0	0	0	0	0	0	0	0	2156	0	0	0	0	0	0	0	0	1225	38299
PNG_14_TRSC_015_D	BB_15d	Bushbuck	Tragelaphus sylvaticus	1	F	2014	8	2014-08-13	225	NA	NA	NA	1	TRSC-14-f-33265-1	35159	0	0	0	0	0	0	0	0	0	0	0	0	0	0	0	0	0	0	0	0	780	0	0	499	0	579	0	0	0	0	0	0	2948	16931
PNG_14_TRSC_016_A	BB_16a	Bushbuck	Tragelaphus sylvaticus	1	F	2014	6	2014-06-18	169	NA	-18.9418438298328	34.3754667465945	5	TRSC-14-f-33266-1	58070	0	0	0	0	0	0	0	0	0	0	0	0	822	870	0	1459	0	0	0	0	0	0	1806	3314	2816	0	0	0	0	0	0	0	854	22328
PNG_14_TRSC_017_A	BB_17a	Bushbuck	Tragelaphus sylvaticus	1	F	2014	8	2014-08-14	226	NA	NA	NA	1	TRSC-14-f-33272-1	35211	0	0	0	0	0	0	641	0	2374	0	0	0	0	0	0	0	0	0	0	0	4049	0	0	3475	0	0	0	1461	0	0	0	0	1526	4326
PNG_14_TRSC_018_A	BB_18a	Bushbuck	Tragelaphus sylvaticus	1	F	2014	6	2014-06-19	170	NA	-18.9424783040086	34.4371652784346	5	TRSC-14-f-33274-1	35303	0	0	0	0	0	0	0	0	0	0	0	0	0	0	0	0	0	0	0	0	0	0	0	0	2176	0	0	0	0	0	0	0	695	30157
PNG_14_TRSC_019_A	BB_19a	Bushbuck	Tragelaphus sylvaticus	1	F	2014	6	2014-06-13	164	NA	-18.9154210390225	34.414281037689	5	TRSC-14-f-33271-1	31562	0	0	6606	0	0	0	0	0	0	0	0	0	347	0	0	0	0	0	0	0	0	0	0	557	7219	0	0	0	0	0	0	0	2159	9618
PNG_14_TRSC_020_A	BB_20a	Bushbuck	Tragelaphus sylvaticus	1	F	2014	8	2014-08-15	227	NA	NA	NA	1	TRSC-14-f-33271-2	18411	0	0	0	0	0	0	0	0	0	0	0	0	0	0	0	0	0	0	0	0	552	0	0	248	0	391	0	0	0	0	0	0	306	13355
PNG_14_TRSC_020_B	BB_20b	Bushbuck	Tragelaphus sylvaticus	1	F	2014	8	2014-08-15	227	NA	NA	NA	1	TRSC-14-f-33271-2	44708	0	0	0	0	0	0	0	0	0	0	0	0	0	0	0	0	0	0	0	0	771	0	0	0	0	721	0	0	0	0	0	0	564	36241
PNG_14_TRSC_021_A	BB_21a	Bushbuck	Tragelaphus sylvaticus	1	F	2014	6	2014-06-13	164	NA	-18.93080413547	34.4089318586434	5	TRSC-14-f-33269-0	20602	0	0	2956	0	0	0	0	0	0	0	0	0	785	0	0	0	0	0	0	0	0	0	0	2095	3406	579	0	0	0	0	0	0	2576	5384
PNG_14_TRSC_022_A	BB_22a	Bushbuck	Tragelaphus sylvaticus	1	F	2014	6	2014-06-16	167	NA	-18.9508323886193	34.3732897842196	5	TRSC-14-f-33272-1	20680	1473	0	2073	0	0	0	0	0	0	0	0	0	0	0	0	0	0	0	0	0	307	0	0	278	4173	0	0	0	0	0	0	0	1767	2709
PNG_14_TRSC_023_A	BB_23a	Bushbuck	Tragelaphus sylvaticus	1	F	2014	7	2014-07-09	190	NA	NA	NA	1	TRSC-14-f-33270-1	26799	0	0	0	0	0	0	0	0	0	0	0	0	651	0	0	0	0	0	0	0	417	0	0	2721	1494	1324	0	778	0	0	0	0	381	12204
PNG_14_TRSC_024_A	BB_24a	Bushbuck	Tragelaphus sylvaticus	1	F	2014	6	2014-06-20	171	NA	-18.9361211624097	34.3976390437908	5	TRSC-14-f-33265-1	23099	0	0	0	0	0	0	0	0	0	0	0	0	683	0	0	0	0	0	0	0	0	0	0	883	7955	3672	0	0	0	0	0	0	2818	4471
PNG_14_TRSC_025_A	BB_25a	Bushbuck	Tragelaphus sylvaticus	1	F	2014	8	2014-08-15	227	NA	NA	NA	1	TRSC-14-f-33274-1	36662	0	0	0	0	0	0	0	0	0	0	0	0	0	0	0	0	0	0	0	0	718	0	0	595	0	0	0	0	0	0	0	0	477	31741
PNG_14_TRSC_025_B	BB_25b	Bushbuck	Tragelaphus sylvaticus	1	F	2014	8	2014-08-15	227	NA	NA	NA	1	TRSC-14-f-33274-1	56840	0	0	0	0	0	0	0	0	0	0	0	0	0	0	0	0	0	0	0	0	714	0	0	0	0	0	0	0	0	0	0	0	0	51341
PNG_14_TRSC_025_C	BB_25c	Bushbuck	Tragelaphus sylvaticus	1	F	2014	8	2014-08-15	227	NA	NA	NA	1	TRSC-14-f-33274-1	82216	0	0	0	0	0	0	0	0	0	0	0	0	0	0	0	0	0	0	0	0	1159	0	0	1278	0	0	0	0	0	0	0	0	0	72189
PNG_14_TRSC_025_D	BB_25d	Bushbuck	Tragelaphus sylvaticus	1	F	2014	8	2014-08-15	227	NA	NA	NA	1	TRSC-14-f-33274-1	25141	0	0	0	0	0	0	0	0	0	0	0	0	0	0	0	0	0	0	0	0	520	0	0	601	0	0	0	0	0	0	0	0	1604	16953
PNG_14_TRSC_025_E	BB_25e	Bushbuck	Tragelaphus sylvaticus	1	F	2014	8	2014-08-15	227	NA	NA	NA	1	TRSC-14-f-33274-1	34580	0	0	0	0	0	0	0	0	0	0	0	0	0	0	0	0	0	0	0	0	589	0	0	638	0	0	0	0	0	0	0	0	0	31249
PNG_14_TRSC_026_A	BB_26a	Bushbuck	Tragelaphus sylvaticus	1	F	2014	7	2014-07-03	184	NA	NA	NA	1	TRSC-14-f-33274-1	58103	0	0	0	0	0	0	0	0	0	0	0	0	0	0	0	0	0	0	0	0	2857	0	0	1599	945	853	0	0	0	0	0	0	1170	43259
PNG_14_TRSC_027_A	BB_27a	Bushbuck	Tragelaphus sylvaticus	1	F	2014	7	2014-07-10	191	NA	NA	NA	1	TRSC-14-f-33271-1	21131	0	0	889	0	0	0	0	0	0	0	0	0	0	0	0	0	0	0	0	0	420	0	0	3422	663	318	0	0	0	0	0	0	1033	9687
PNG_14_TRSC_028_A	BB_28a	Bushbuck	Tragelaphus sylvaticus	1	F	2014	8	2014-08-15	227	NA	NA	NA	1	TRSC-14-f-33270-1	23542	1260	0	672	0	0	0	0	0	1180	0	0	0	0	1772	0	0	0	0	0	0	1591	0	0	1282	0	1202	0	1069	0	0	0	0	371	8803
PNG_14_TRSC_028_B	BB_28b	Bushbuck	Tragelaphus sylvaticus	1	F	2014	8	2014-08-15	227	NA	NA	NA	1	TRSC-14-f-33270-1	29668	0	0	0	0	0	0	0	0	0	0	0	0	0	0	0	0	0	0	0	0	1735	0	0	575	0	3014	0	1172	0	0	0	0	0	15568
PNG_14_TRSC_028_C	BB_28c	Bushbuck	Tragelaphus sylvaticus	1	F	2014	8	2014-08-15	227	NA	NA	NA	1	TRSC-14-f-33270-1	17669	0	0	0	0	0	0	0	0	0	0	0	0	0	0	0	0	0	0	0	0	636	0	0	275	0	2468	0	399	0	0	0	0	1281	3615
PNG_14_TRSC_029_A	BB_29a	Bushbuck	Tragelaphus sylvaticus	1	F	2014	8	2014-08-13	225	NA	NA	NA	1	TRSC-14-f-33271-2	33899	0	0	0	0	0	0	0	0	0	0	0	0	0	0	0	0	0	0	0	0	0	0	0	0	803	1487	0	0	0	0	0	0	414	28145
PNG_14_TRSC_029_B	BB_29b	Bushbuck	Tragelaphus sylvaticus	1	F	2014	8	2014-08-13	225	NA	NA	NA	1	TRSC-14-f-33271-2	20429	0	0	0	0	0	0	0	0	0	0	0	0	0	0	0	0	0	0	0	0	617	0	0	645	319	404	0	0	0	0	0	0	976	12841
PNG_14_TRSC_029_C	BB_29c	Bushbuck	Tragelaphus sylvaticus	1	F	2014	8	2014-08-13	225	NA	NA	NA	1	TRSC-14-f-33271-2	41803	0	0	0	0	0	0	0	0	0	0	0	0	0	0	0	0	0	0	0	0	0	0	0	723	0	1028	0	0	0	0	0	0	0	37073
PNG_14_TRSC_029_D	BB_29d	Bushbuck	Tragelaphus sylvaticus	1	F	2014	8	2014-08-13	225	NA	NA	NA	1	TRSC-14-f-33271-2	44157	0	0	622	0	0	0	0	0	0	0	0	0	0	0	0	0	0	0	0	0	0	0	0	734	0	2500	0	0	0	0	0	0	1136	24593
PNG_14_TRSC_030_A	BB_30a	Bushbuck	Tragelaphus sylvaticus	1	F	2014	7	2014-07-09	190	NA	NA	NA	1	TRSC-14-f-33273-1	53412	0	0	1080	0	0	0	0	0	0	0	0	0	0	0	0	0	0	0	0	0	0	0	0	0	3120	3060	0	0	0	0	0	0	1595	43693
PNG_14_TRST_001_A	KD_1a	Kudu	Tragelaphus strepsiceros	1	F	2014	7	2014-07-10	191	NA	NA	NA	1	TRST-14-f-33236-1	23518	0	0	4618	0	0	0	0	0	0	0	0	0	0	0	0	0	0	0	0	0	2546	0	0	12670	0	701	0	0	0	0	0	0	0	443
PNG_14_TRST_002_A	KD_2a	Kudu	Tragelaphus strepsiceros	1	F	2014	6	2014-06-15	166	NA	-18.9425511971121	34.3292657822857	5	TRST-14-f-33243-1	24685	0	0	4841	0	0	0	0	0	0	0	0	0	0	0	0	0	0	0	0	0	0	0	0	16429	0	0	0	0	0	0	0	0	0	0
PNG_14_TRST_003_A	KD_3a	Kudu	Tragelaphus strepsiceros	1	U	2014	7	2014-07-11	192	NA	NA	NA	3	NA	23453	0	0	2547	0	0	0	0	0	0	0	0	0	0	0	0	352	0	0	0	0	879	0	0	3847	0	0	0	0	0	0	0	0	865	12235
PNG_14_TRST_003_C	KD_3c	Kudu	Tragelaphus strepsiceros	1	U	2014	7	2014-07-11	192	NA	NA	NA	3	NA	24207	0	0	3946	0	0	0	0	0	0	0	0	0	0	0	0	0	0	0	0	0	778	0	0	6749	0	0	0	0	0	0	0	0	1039	9775
PNG_14_TRST_003_D	KD_3d	Kudu	Tragelaphus strepsiceros	1	U	2014	7	2014-07-11	192	NA	NA	NA	3	NA	21813	0	0	816	0	0	0	0	0	0	0	0	0	0	0	0	367	0	0	0	0	2305	0	0	1117	917	288	0	0	0	0	0	0	1637	11522
PNG_14_TRST_003_E	KD_3e	Kudu	Tragelaphus strepsiceros	1	U	2014	7	2014-07-11	192	NA	NA	NA	3	NA	16506	0	0	2341	0	0	0	0	0	0	0	0	0	0	0	0	0	0	0	0	0	535	0	0	5484	0	505	0	0	0	0	0	0	687	4325
PNG_14_TRST_003_F	KD_3f	Kudu	Tragelaphus strepsiceros	1	U	2014	7	2014-07-11	192	NA	NA	NA	3	NA	17803	0	0	3033	0	0	0	0	0	0	0	0	0	0	0	0	281	0	0	0	0	666	0	0	4980	0	368	0	0	0	0	0	0	696	5888
PNG_14_TRST_003_G	KD_3g	Kudu	Tragelaphus strepsiceros	1	U	2014	7	2014-07-11	192	NA	NA	NA	3	NA	25443	0	0	2835	0	0	0	0	0	0	0	0	0	0	0	0	510	0	0	0	0	816	0	0	5152	0	0	0	0	0	0	0	0	850	12798
PNG_14_TRST_004_A	KD_4a	Kudu	Tragelaphus strepsiceros	1	F	2014	7	2014-07-12	193	NA	NA	NA	1	TRST-14-f-33237-1	21844	0	0	2563	0	0	0	0	0	0	0	0	0	0	469	0	280	0	0	0	0	0	0	0	4815	0	6470	0	0	0	0	0	0	603	2981
PNG_14_TRST_005_A	KD_5a	Kudu	Tragelaphus strepsiceros	1	F	2014	7	2014-07-11	192	NA	NA	NA	1	TRST-14-f-33244-1	53705	0	0	6612	0	0	0	0	0	0	0	0	0	0	0	0	0	0	0	0	0	1232	0	0	24413	0	0	0	0	0	0	0	0	0	694
PNG_14_TRST_005_B	KD_5b	Kudu	Tragelaphus strepsiceros	1	F	2014	7	2014-07-11	192	NA	NA	NA	1	TRST-14-f-33244-1	18497	0	0	692	0	0	0	0	0	0	0	0	0	0	3184	0	660	0	0	0	0	307	0	0	982	1054	774	0	0	0	0	0	0	254	603
PNG_14_TRST_005_C	KD_5c	Kudu	Tragelaphus strepsiceros	1	F	2014	7	2014-07-11	192	NA	NA	NA	1	TRST-14-f-33244-1	19828	0	0	1062	0	0	0	0	0	0	0	0	0	0	3408	0	543	0	0	0	0	480	0	0	688	844	1055	0	0	0	0	0	0	394	650
PNG_14_TRST_006_A	KD_6a	Kudu	Tragelaphus strepsiceros	1	F	2014	6	2014-06-14	165	NA	-18.9332750245186	34.3964284680119	5	TRST-14-f-33241-1	25647	0	0	2889	0	0	0	0	0	0	0	0	0	0	0	0	0	0	0	0	0	0	0	0	17754	0	0	0	0	0	0	0	0	0	0
PNG_14_TRST_007_A	KD_7a	Kudu	Tragelaphus strepsiceros	1	F	2014	6	2014-06-14	165	NA	-18.913044708834	34.3891398896375	5	TRST-14-f-33237-1	20459	6565	0	11359	0	0	0	0	0	0	0	0	0	0	0	0	297	0	0	0	0	435	0	0	337	1118	0	0	0	0	0	0	0	348	0
PNG_14_TRST_008_A	KD_8a	Kudu	Tragelaphus strepsiceros	1	F	2014	6	2014-06-14	165	NA	-18.9444597087764	34.3377893131249	5	TRST-14-f-33240-1	30709	0	0	1432	0	0	0	0	0	0	0	0	0	0	0	0	0	0	0	0	0	0	0	0	22727	0	0	0	0	0	0	0	0	0	0
PNG_14_TRST_009_A	KD_9a	Kudu	Tragelaphus strepsiceros	1	F	2014	6	2014-06-14	165	NA	-18.9533161040566	34.3338428786861	5	TRST-14-f-33242-1	22421	0	0	575	0	0	0	0	0	0	0	0	0	0	0	0	0	0	0	0	0	0	0	3516	8415	257	0	0	0	0	0	0	0	0	0
PNG_14_TRST_010_A	KD_10a	Kudu	Tragelaphus strepsiceros	1	F	2014	6	2014-06-13	164	NA	-18.9279154274296	34.3990235008434	5	TRST-14-f-33238-1	20330	0	0	242	0	0	0	0	0	0	0	0	0	0	0	0	0	0	0	0	0	0	0	0	19518	0	570	0	0	0	0	0	0	0	0
PNG_14_TRST_011_A	KD_11a	Kudu	Tragelaphus strepsiceros	1	U	2014	7	2014-07-09	190	NA	NA	NA	4	NA	21238	0	0	695	0	0	0	0	0	0	0	0	0	0	0	0	0	0	0	0	0	576	0	0	8836	1145	0	0	0	0	0	0	0	1198	5993
PNG_14_TRST_012_A	KD_12a	Kudu	Tragelaphus strepsiceros	1	F	2014	8	2014-08-14	226	NA	-18.891831836245	34.3655838072646	5	TRST-14-f-33243-2	48313	2614	0	7502	0	0	2632	0	0	0	0	0	0	0	0	0	0	0	0	0	0	0	0	789	5978	0	0	0	0	0	0	0	0	0	0
PNG_14_TRST_013_A	KD_13a	Kudu	Tragelaphus strepsiceros	1	F	2014	8	2014-08-14	226	NA	-18.9282350833268	34.33225740183	5	TRST-14-f-33235-2	72462	0	0	0	0	0	4802	0	0	0	0	0	0	0	1133	0	0	0	0	0	0	0	0	0	5953	0	0	0	0	0	0	0	0	0	0
PNG_14_TRST_014_A	KD_14a	Kudu	Tragelaphus strepsiceros	1	F	2014	6	2014-06-15	166	NA	-18.9405248592817	34.3863569335137	5	TRST-14-f-33239-1	21172	0	0	5620	0	0	0	0	0	0	0	0	0	0	0	0	0	0	0	0	0	0	0	0	12084	471	0	0	0	0	0	0	0	0	0
PNG_14_TRST_015_A	KD_15a	Kudu	Tragelaphus strepsiceros	1	F	2014	6	2014-06-14	165	NA	-18.9491749182719	34.3726019963455	5	TRST-14-f-33244-1	25626	0	0	8952	0	0	0	0	0	0	0	0	0	0	0	0	0	0	0	0	0	696	0	0	13133	0	0	0	0	0	0	0	0	0	0
PNG_15_AEME_001	JAG15_MP001	Impala	Aepyceros melampus	1	F	2015	6	2015-06-06	157	17:00	-18.8985	34.39167	4	NA	397904	67189	0	5241	16775.3333333333	0	0	0	0	0	0	0	0	0	0	0	0	0	0	0	0	0	0	0	0	17138.3333333333	0	0	0	0	0	0	0	0	177897
PNG_15_AEME_002	JAG15_MP002	Impala	Aepyceros melampus	1	F	2015	6	2015-06-06	157	17:00	-18.8985	34.39167	4	NA	419623.333333333	0	0	7425	6252	0	0	0	0	0	0	0	0	0	0	0	0	0	0	0	0	0	0	0	0	7925.66666666667	0	0	0	0	0	0	0	0	33704
PNG_15_AEME_003	JAG15_MP003	Impala	Aepyceros melampus	1	M	2015	6	2015-06-08	159	11:00	-18.89386	34.42846	4	NA	55268	0	0	0	738	0	0	0	0	0	0	0	0	0	0	0	0	0	0	0	0	0	0	0	0	0	0	0	0	0	0	0	0	0	0
PNG_15_AEME_004	JAG15_MP004	Impala	Aepyceros melampus	1	F	2015	6	2015-06-08	159	11:05	-18.89467	34.42986	4	NA	272887.666666666	19649.3333333333	0	0	0	0	0	0	0	3860.66666666667	0	0	0	0	0	0	0	0	0	0	0	0	0	0	0	0	0	0	0	0	0	0	0	0	0
PNG_15_AEME_005	JAG15_MP005	Impala	Aepyceros melampus	1	F	2015	6	2015-06-27	178	12:00	-18.90138	34.43163	4	NA	273405.333333333	4480.66666666667	0	0	3638.33333333333	0	0	0	0	3755.66666666667	0	9061.33333333333	0	0	0	0	0	0	0	0	0	0	0	0	0	0	0	0	0	0	0	0	0	0	0
PNG_15_AEME_006	JAG15_MP006	Impala	Aepyceros melampus	1	M	2015	6	2015-06-27	178	12:00	-18.90138	34.43163	4	NA	239138	22088.3333333333	2778.33333333333	0	0	0	0	0	0	6304	0	4273.66666666667	0	0	0	0	0	0	0	0	0	0	0	0	0	0	0	0	0	0	0	0	0	0	3076.33333333333
PNG_15_AEME_007	JAG15_MP007	Impala	Aepyceros melampus	1	M	2015	6	2015-06-27	178	12:20	-18.88983	34.42781	4	NA	323000.666666667	0	0	0	0	0	0	0	0	0	0	0	0	0	0	0	0	0	0	0	0	0	0	0	0	0	0	0	0	0	0	0	0	0	0
PNG_15_AEME_008	JAG15_MP008	Impala	Aepyceros melampus	1	M	2015	7	2015-07-02	183	10:55	-18.87766	34.44107	4	NA	377324.333333333	0	0	0	0	0	0	0	0	0	0	0	0	0	0	0	0	0	0	0	0	0	0	0	0	0	0	0	0	0	0	0	0	0	0
PNG_15_AEME_009	JAG15_MP009	Impala	Aepyceros melampus	1	U	2015	7	2015-07-16	197	15:07	-18.89938	34.44282	4	NA	348404	0	0	0	0	0	0	0	0	0	0	0	0	0	0	0	0	0	0	0	0	0	0	0	0	0	0	0	0	0	0	0	0	0	0
PNG_15_AEME_010	JAG15_MP010	Impala	Aepyceros melampus	1	F	2015	7	2015-07-29	210	17:30	-18.89568	34.43395	4	NA	277889.333333334	47736.3333333333	0	0	0	0	0	0	0	0	0	0	0	0	0	0	0	0	0	0	0	0	0	0	0	0	0	0	0	0	0	0	0	0	0
PNG_15_KOEL_001	JAG15_WB001	Waterbuck	Kobus ellipsiprymnus	1	F	2015	6	2015-06-06	157	16:00	-18.90393	34.37736	4	NA	76285.6666666666	0	0	0	0	927	0	0	0	0	934.666666666667	0	0	0	0	1226.66666666667	0	0	0	0	0	0	0	0	0	0	0	0	0	0	0	0	0	0	0
PNG_15_KOEL_002	JAG15_WB002	Waterbuck	Kobus ellipsiprymnus	1	F	2015	6	2015-06-06	157	16:00	-18.90393	34.37736	4	NA	62827	0	0	0	0	2221.33333333333	0	0	0	0	2091.33333333333	0	0	0	0	805	0	0	0	0	0	0	0	0	0	0	0	0	0	0	0	0	0	0	0
PNG_15_KOEL_003	JAG15_WB003	Waterbuck	Kobus ellipsiprymnus	1	F	2015	6	2015-06-06	157	16:15	-18.90231	34.3853	4	NA	29281.5	0	0	0	0	676.5	0	0	0	0	2456.5	1104.5	0	0	0	339	0	0	0	0	0	0	0	0	0	0	0	0	0	0	0	0	0	0	0
PNG_15_KOEL_004	JAG15_WB004	Waterbuck	Kobus ellipsiprymnus	1	U	2015	6	2015-06-08	159	09:00	-18.89651	34.38934	3	NA	73223	0	0	0	0	0	0	0	0	0	7862.66666666667	0	0	0	0	0	0	0	0	0	0	0	1244	0	0	0	0	0	0	0	0	0	0	0	0
PNG_15_KOEL_005	JAG15_WB005	Waterbuck	Kobus ellipsiprymnus	1	U	2015	6	2015-06-08	159	09:05	-18.89557	34.38978	3	NA	72151	0	0	0	0	810.333333333333	0	1440.66666666667	0	0	7773	0	0	0	0	1016.66666666667	0	0	0	0	0	0	0	0	0	0	0	0	0	0	0	0	0	0	0
PNG_15_KOEL_006	JAG15_WB006	Waterbuck	Kobus ellipsiprymnus	1	U	2015	6	2015-06-08	159	09:10	-18.89478	34.38957	3	NA	48374	0	0	0	0	0	0	0	0	0	9602.33333333333	0	0	0	0	0	0	0	0	0	0	0	0	0	0	0	0	0	0	0	0	0	0	0	0
PNG_15_KOEL_007	JAG15_WB007	Waterbuck	Kobus ellipsiprymnus	1	U	2015	6	2015-06-08	159	09:15	-18.89525	34.38871	3	NA	45886	0	0	0	0	0	0	0	0	0	9711	0	0	0	0	0	0	0	0	0	0	0	0	0	0	0	0	0	0	0	0	0	0	0	0
PNG_15_KOEL_008	JAG15_WB008	Waterbuck	Kobus ellipsiprymnus	1	U	2015	6	2015-06-08	159	10:00	-18.89953	34.39161	3	NA	46051.3333333333	0	0	0	0	780	0	3085.66666666667	0	1018	1213	4314.66666666667	0	0	0	2161.33333333333	0	0	0	0	0	0	0	0	0	0	0	0	0	0	0	0	633.333333333333	0	0
PNG_15_KOEL_009	JAG15_WB009	Waterbuck	Kobus ellipsiprymnus	1	F	2015	6	2015-06-08	159	10:15	-18.89356	34.39156	4	NA	78266	1515.5	941	0	0	1119.5	0	1471.5	0	0	28901	0	0	0	0	3265.5	0	0	0	0	0	0	0	0	0	0	0	0	0	0	0	0	2152.5	0	0
PNG_15_KOEL_010	JAG15_WB010	Waterbuck	Kobus ellipsiprymnus	1	U	2015	6	2015-06-19	170	10:00	-18.89114	34.45102	3	NA	18656	0	0	0	0	0	0	0	0	0	1706	1843	0	0	0	0	0	0	0	0	0	0	0	0	0	0	0	0	0	0	0	0	0	0	0
PNG_15_KOEL_012	JAG15_WB012	Waterbuck	Kobus ellipsiprymnus	1	U	2015	6	2015-06-19	170	10:12	-18.89095	34.45065	3	NA	62920	0	0	0	0	0	0	0	0	0	51398	0	0	0	0	0	0	0	0	0	0	0	0	0	0	0	0	0	0	0	0	0	0	0	0
PNG_15_KOEL_013	JAG15_WB013	Waterbuck	Kobus ellipsiprymnus	1	M	2015	6	2015-06-15	166	11:17	-18.89001	34.39231	4	NA	52234.5	1446	0	0	0	1995	0	682.5	0	1841.5	1704	0	0	0	0	5564.5	0	0	0	0	0	0	0	0	0	0	0	0	0	0	0	0	2012	0	0
PNG_15_KOEL_014	JAG15_WB014	Waterbuck	Kobus ellipsiprymnus	1	U	2015	6	2015-06-19	170	09:55	-18.89123	34.45086	3	NA	40891	0	0	0	0	770.5	0	0	0	0	21939.5	0	0	0	0	989.5	0	0	0	0	0	0	0	0	0	0	0	0	0	0	0	0	0	0	0
PNG_15_KOEL_015	JAG15_WB015	Waterbuck	Kobus ellipsiprymnus	1	F	2015	6	2015-06-27	178	09:00	-18.90452	34.43407	4	NA	86794.3333333334	2044.66666666667	0	0	0	1871.66666666667	0	0	0	14726.6666666667	0	10979.6666666667	0	0	0	0	0	0	0	0	0	0	0	0	0	0	0	0	0	0	0	0	0	0	0
PNG_15_KOEL_016	JAG15_WB016	Waterbuck	Kobus ellipsiprymnus	1	F	2015	6	2015-06-27	178	10:30	-18.92012	34.46765	4	NA	40910	0	0	0	0	2668.5	0	0	0	0	0	1370	0	0	0	0	0	0	0	0	0	0	0	0	0	0	0	0	0	0	0	0	0	0	0
PNG_15_KOEL_017	JAG15_WB017	Waterbuck	Kobus ellipsiprymnus	1	M	2015	6	2015-06-28	179	10:13	-18.89131	34.45778	4	NA	63448	0	0	0	0	1278.5	0	0	0	0	54506.5	0	0	0	0	0	0	697	0	0	0	0	0	0	0	0	0	0	0	0	0	0	0	0	0
PNG_15_KOEL_018	JAG15_WB018	Waterbuck	Kobus ellipsiprymnus	1	U	2015	6	2015-06-28	179	10:17	-18.89131	34.45778	2	NA	75651.3333333333	0	0	0	0	5065.33333333333	0	0	0	0	65389.3333333333	0	0	0	0	1360.66666666667	0	0	0	0	0	0	0	0	0	0	0	0	0	0	0	0	0	0	0
PNG_15_KOEL_019	JAG15_WB019	Waterbuck	Kobus ellipsiprymnus	1	U	2015	6	2015-06-28	179	10:37	-18.8893	34.45706	2	NA	48874	0	0	0	0	1089	0	0	0	0	38132	0	0	0	0	639	0	0	0	0	0	0	0	0	0	0	0	0	0	0	0	0	0	0	0
PNG_15_KOEL_020	JAG15_WB020	Waterbuck	Kobus ellipsiprymnus	1	U	2015	6	2015-06-28	179	10:32	-18.8893	34.45647	2	NA	84123.6666666666	0	0	0	0	0	0	0	0	0	16996.3333333333	0	0	0	0	0	0	0	0	0	0	0	0	0	0	0	0	0	0	0	0	0	0	0	0
PNG_15_KOEL_021	JAG15_WB021	Waterbuck	Kobus ellipsiprymnus	1	M	2015	7	2015-07-02	183	10:15	-18.88414	34.43777	4	NA	94827.3333333333	0	0	0	0	0	0	0	0	0	0	16778.3333333333	0	0	0	0	0	0	0	0	0	0	0	0	0	0	0	0	0	0	0	0	4398.33333333333	0	0
PNG_15_KOEL_022	JAG15_WB022	Waterbuck	Kobus ellipsiprymnus	1	U	2015	7	2015-07-02	183	13:00	-18.90097	34.44477	2	NA	68649	0	0	0	0	0	0	0	0	0	16293.5	0	0	0	0	0	0	0	0	0	0	0	0	0	0	0	0	0	0	0	0	0	0	0	0
PNG_15_KOEL_023	JAG15_WB023	Waterbuck	Kobus ellipsiprymnus	1	U	2015	7	2015-07-02	183	13:00	-18.90097	34.44477	2	NA	104219	0	0	0	0	0	0	0	0	0	13786.3333333333	6440.66666666667	0	0	0	0	0	0	0	0	0	0	0	0	0	0	0	0	0	0	0	0	3472.33333333333	0	0
PNG_15_KOEL_024	JAG15_WB024	Waterbuck	Kobus ellipsiprymnus	1	U	2015	7	2015-07-02	183	13:00	-18.90097	34.44477	2	NA	87515	0	0	0	0	0	0	0	0	0	10933.3333333333	0	0	0	0	0	0	0	0	0	0	0	0	0	0	0	0	0	0	0	0	0	0	0	0
PNG_15_KOEL_026	JAG15_WB026	Waterbuck	Kobus ellipsiprymnus	1	U	2015	7	2015-07-02	183	16:00	-18.91678	34.47276	2	NA	92958.6666666666	0	0	0	0	1673	0	0	0	0	0	0	0	0	0	0	0	0	0	0	0	0	0	0	0	0	0	0	0	0	0	0	0	0	0
PNG_15_KOEL_027	JAG15_WB027	Waterbuck	Kobus ellipsiprymnus	1	U	2015	7	2015-07-02	183	17:00	-18.91678	34.47281	2	NA	106449	0	0	0	0	2746.66666666667	0	0	0	0	0	4109	0	0	0	0	0	0	0	0	0	0	0	0	0	0	0	0	0	0	0	0	0	0	0
PNG_15_KOEL_028	JAG15_WB028	Waterbuck	Kobus ellipsiprymnus	1	U	2015	7	2015-07-02	183	18:00	-18.91675	34.47248	2	NA	22396	2437.5	0	0	0	0	0	2594	0	10268.5	0	0	0	0	0	1526	0	0	0	0	0	0	0	0	0	0	0	0	0	0	0	0	0	0	0
PNG_15_KOEL_029	JAG15_WB029	Waterbuck	Kobus ellipsiprymnus	1	F	2015	7	2015-07-03	184	10:55	-18.89691	34.45116	4	NA	104036	0	0	0	0	0	0	0	0	0	19971.5	11459	0	0	0	0	0	0	0	0	0	0	0	0	0	0	0	0	0	0	0	0	7454	0	0
PNG_15_KOEL_030	JAG15_WB030	Waterbuck	Kobus ellipsiprymnus	1	U	2015	7	2015-07-03	184	10:55	-18.89618	34.45074	3	NA	116438	0	0	0	0	0	0	0	0	0	10034.3333333333	16529.3333333333	0	0	0	0	0	0	0	0	0	0	0	0	0	0	0	0	0	0	0	0	1935.66666666667	0	0
PNG_15_KOEL_031	JAG15_WB031	Waterbuck	Kobus ellipsiprymnus	1	U	2015	7	2015-07-03	184	10:55	-18.8965	34.45088	3	NA	113382.666666667	0	0	0	0	0	0	0	0	0	31319.6666666667	3316.33333333333	0	0	0	0	0	0	0	0	0	0	0	0	0	0	0	0	0	0	0	0	0	0	0
PNG_15_KOEL_032	JAG15_WB032	Waterbuck	Kobus ellipsiprymnus	1	M	2015	7	2015-07-03	184	10:55	-18.89618	34.45074	4	NA	54942	0	0	0	0	0	0	0	0	0	1121.5	3797	0	0	0	0	0	0	0	0	0	0	0	0	0	0	0	0	0	0	0	0	9336.5	0	0
PNG_15_KOEL_033	JAG15_WB033	Waterbuck	Kobus ellipsiprymnus	1	U	2015	7	2015-07-03	184	11:30	-18.89462	34.44992	3	NA	92978	0	0	0	0	0	0	0	0	0	57424.5	2718.5	0	0	0	0	0	0	0	0	0	0	0	0	0	0	0	0	0	0	0	0	0	0	0
PNG_15_KOEL_035	JAG15_WB035	Waterbuck	Kobus ellipsiprymnus	1	U	2015	7	2015-07-03	184	11:30	-18.89462	34.44992	3	NA	29849.5	0	0	0	0	0	0	0	0	0	19119	580	0	0	0	0	0	0	0	0	0	0	0	0	0	0	0	0	0	0	0	0	0	0	0
PNG_15_KOEL_036	JAG15_WB036	Waterbuck	Kobus ellipsiprymnus	1	F	2015	7	2015-07-03	184	13:15	-18.89196	34.39277	4	NA	72887.5	0	787.5	0	0	0	0	8410	0	4610	1808	0	0	0	0	3738	0	0	0	0	0	0	0	0	0	0	0	0	0	0	0	0	1548.5	0	0
PNG_15_KOEL_037	JAG15_WB037	Waterbuck	Kobus ellipsiprymnus	1	M	2015	7	2015-07-03	184	14:25	-18.90247	34.37702	4	NA	101220.333333333	0	0	0	0	0	0	0	0	0	0	7665.33333333333	0	0	0	0	0	0	0	0	0	0	0	0	0	0	0	0	0	0	0	0	0	0	0
PNG_15_KOEL_038	JAG15_WB038	Waterbuck	Kobus ellipsiprymnus	1	U	2015	7	2015-07-03	184	14:25	-18.90247	34.37702	2	NA	61691.5	4777.5	0	0	0	1541	0	0	0	1839	1108.5	7485.5	0	0	0	0	0	0	0	0	0	0	0	0	0	0	0	0	0	0	0	0	0	0	0
PNG_15_KOEL_039	JAG15_WB039	Waterbuck	Kobus ellipsiprymnus	1	M	2015	7	2015-07-03	184	14:25	-18.90247	34.37702	4	NA	126104	7697	0	0	0	1989	0	0	0	3029.5	3541.5	12817	0	0	0	0	0	0	0	0	0	0	0	0	0	0	0	0	0	0	0	0	0	0	0
PNG_15_KOEL_040	JAG15_WB040	Waterbuck	Kobus ellipsiprymnus	1	U	2015	7	2015-07-10	191	11:10	-18.91793	34.51278	3	NA	86684	0	0	0	0	1267.33333333333	0	0	0	0	2337	0	0	0	0	0	0	0	0	0	0	0	0	0	0	0	0	0	0	0	0	0	0	0	0
PNG_15_KOEL_041	JAG15_WB041	Waterbuck	Kobus ellipsiprymnus	1	U	2015	7	2015-07-10	191	11:10	-18.91793	34.51278	3	NA	51625	0	0	0	0	0	0	0	0	0	8383.33333333333	0	0	0	0	0	0	0	0	0	0	0	0	0	0	0	0	0	0	0	0	0	0	0	0
PNG_15_KOEL_042	JAG15_WB042	Waterbuck	Kobus ellipsiprymnus	1	U	2015	7	2015-07-10	191	11:10	-18.91793	34.51278	3	NA	63535.6666666667	0	0	0	0	1469.66666666667	0	0	0	0	2050.33333333333	0	0	0	0	0	0	0	0	0	0	0	0	0	0	0	0	0	0	0	0	0	0	0	0
PNG_15_KOEL_043	JAG15_WB043	Waterbuck	Kobus ellipsiprymnus	1	U	2015	7	2015-07-10	191	11:10	-18.91793	34.51278	3	NA	78860.3333333334	0	0	0	0	1905	0	0	0	0	3041	0	0	0	0	0	0	0	0	0	0	0	0	0	0	0	0	0	0	0	0	0	0	0	0
PNG_15_KOEL_044	JAG15_WB044	Waterbuck	Kobus ellipsiprymnus	1	U	2015	7	2015-07-10	191	11:10	-18.91793	34.51278	3	NA	104169.333333333	0	0	0	0	1958.33333333333	0	0	0	0	2493.33333333333	0	0	0	0	0	0	0	0	0	0	0	0	0	0	0	0	0	0	0	0	0	0	0	0
PNG_15_KOEL_045	JAG15_WB045	Waterbuck	Kobus ellipsiprymnus	1	U	2015	7	2015-07-10	191	12:30	-18.93414	34.48977	3	NA	146490.333333333	0	0	0	0	11426.3333333333	0	0	0	4751	0	0	0	0	0	7785.33333333333	0	0	0	0	0	0	0	0	0	0	0	0	0	0	0	0	0	0	0
PNG_15_KOEL_046	JAG15_WB046	Waterbuck	Kobus ellipsiprymnus	1	U	2015	7	2015-07-11	192	10:30	-18.91793	34.51278	3	NA	89654	0	0	0	0	2017.33333333333	0	0	0	0	2298.66666666667	0	0	0	0	0	0	0	0	0	0	0	0	0	0	0	0	0	0	0	0	0	0	0	0
PNG_15_KOEL_048	JAG15_WB048	Waterbuck	Kobus ellipsiprymnus	1	U	2015	7	2015-07-17	198	10:12	-18.90008	34.3743	3	NA	101987.5	0	0	0	0	1227	0	0	0	0	2659.5	4783	0	0	0	0	0	0	0	0	0	0	0	0	0	0	0	0	0	0	0	0	0	0	0
PNG_15_KOEL_049	JAG15_WB049	Waterbuck	Kobus ellipsiprymnus	1	U	2015	7	2015-07-17	198	10:12	-18.90008	34.3743	3	NA	126245	4758.33333333333	0	0	0	2648.66666666667	0	0	0	0	4149.66666666667	8909.66666666667	0	0	0	0	0	0	0	0	0	0	0	0	0	0	0	0	0	0	0	0	0	0	0
PNG_15_KOEL_050	JAG15_WB050	Waterbuck	Kobus ellipsiprymnus	1	M	2015	7	2015-07-17	198	11:03	-18.88135	34.43516	4	NA	122969.333333333	0	0	0	5395	0	0	0	0	0	0	21712	0	0	0	0	0	0	0	0	0	0	0	0	0	0	0	0	0	0	0	0	0	0	0
PNG_15_KOEL_051	JAG15_WB051	Waterbuck	Kobus ellipsiprymnus	1	M	2015	7	2015-07-26	207	16:00	-18.87945	34.42708	4	NA	156129.666666667	0	0	0	0	0	0	0	0	0	7918	3715	0	0	0	0	0	0	0	0	0	0	0	0	0	0	0	0	0	0	0	0	0	0	0
PNG_15_KOEL_053	JAG15_WB053	Waterbuck	Kobus ellipsiprymnus	1	U	2015	7	2015-07-26	207	16:30	-18.88439	34.4397	4	NA	106298.666666667	0	0	0	0	0	0	0	0	0	13431.3333333333	4473.33333333333	0	0	0	0	0	0	0	0	0	0	0	0	0	0	0	0	0	0	0	0	0	0	0
PNG_15_KOEL_054	JAG15_WB054	Waterbuck	Kobus ellipsiprymnus	1	U	2015	7	2015-07-26	207	16:30	-18.88439	34.4397	3	NA	34787	0	0	0	0	0	0	0	0	0	5317.5	1981.5	0	0	0	0	0	0	0	0	0	0	0	0	0	0	0	0	0	0	0	0	0	0	0
PNG_15_KOEL_055	JAG15_WB055	Waterbuck	Kobus ellipsiprymnus	1	U	2015	7	2015-07-27	208	16:30	-18.8899	34.45358	2	NA	93405.5	0	0	0	0	0	0	0	0	0	62768	1575	0	0	0	0	0	0	0	0	0	0	0	0	0	0	0	0	0	0	0	0	0	0	0
PNG_15_KOEL_056	JAG15_WB056	Waterbuck	Kobus ellipsiprymnus	1	U	2015	7	2015-07-27	208	16:30	-18.8899	34.45358	2	NA	128487	0	0	0	0	0	0	0	0	0	38612.6666666667	3801.33333333333	0	0	0	0	0	0	0	0	0	0	0	0	0	0	0	0	0	0	0	0	0	0	0
PNG_15_KOEL_057	JAG15_WB057	Waterbuck	Kobus ellipsiprymnus	1	U	2015	7	2015-07-27	208	16:30	-18.8899	34.45358	2	NA	103000.333333333	0	0	0	0	0	0	0	0	0	27488.6666666667	4385	0	0	0	0	0	0	0	0	0	0	0	0	0	0	0	0	0	0	0	0	0	0	0
PNG_15_KOEL_058	JAG15_WB058	Waterbuck	Kobus ellipsiprymnus	1	U	2015	7	2015-07-28	209	09:45	-18.87241	34.42979	2	NA	77453.6666666667	0	0	0	3876	0	0	0	0	0	13066	3898.33333333333	0	0	0	0	0	0	0	0	0	0	0	0	0	0	0	0	0	0	0	0	0	0	0
PNG_15_KOEL_059	JAG15_WB059	Waterbuck	Kobus ellipsiprymnus	1	U	2015	7	2015-07-28	209	12:15	-18.87982	34.4323	2	NA	80891.5	0	0	0	0	0	0	0	0	0	44604	0	0	0	0	0	0	0	0	0	0	0	0	0	0	0	0	0	0	0	0	0	0	0	0
PNG_15_KOEL_060	JAG15_WB060	Waterbuck	Kobus ellipsiprymnus	1	F	2015	7	2015-07-28	209	12:15	-18.87982	34.4323	4	NA	67586.3333333333	0	0	0	0	0	0	0	0	0	48393.3333333333	2355	0	0	0	0	0	0	0	0	0	0	0	0	0	0	0	0	0	0	0	0	0	0	0
PNG_15_KOEL_061	JAG15_WB061	Waterbuck	Kobus ellipsiprymnus	1	F	2015	7	2015-07-28	209	12:25	-18.88183	34.43029	4	NA	18160	0	0	0	215	212	0	0	0	0	9683	237	0	0	0	0	0	0	0	0	0	0	0	0	0	0	0	0	0	0	0	0	288.5	0	0
PNG_15_KOEL_063	JAG15_WB063	Waterbuck	Kobus ellipsiprymnus	1	M	2015	7	2015-07-29	210	16:15	-18.87978	34.44859	4	NA	74926.3333333333	0	0	0	0	0	0	0	0	0	73684	0	0	0	0	0	0	0	0	0	0	0	0	0	0	0	0	0	0	0	0	0	0	0	0
PNG_15_KOEL_064	JAG15_WB064	Waterbuck	Kobus ellipsiprymnus	1	M	2015	7	2015-07-29	210	16:30	-18.8855	34.442724	4	NA	50388.5	0	0	0	0	0	0	0	0	0	48410.5	0	0	0	0	0	0	0	0	0	0	0	0	0	0	0	0	0	0	0	0	0	0	0	0
PNG_15_KOEL_065	JAG15_WB065	Waterbuck	Kobus ellipsiprymnus	1	M	2015	7	2015-07-30	211	16:00	-18.88655	34.4511	4	NA	67932.3333333333	0	0	0	0	1199.66666666667	0	0	0	0	43160.3333333333	0	0	0	0	0	0	0	0	0	0	0	12724.6666666667	0	0	0	0	0	0	0	0	0	0	0	0
PNG_15_KOEL_066	JAG15_WB066	Waterbuck	Kobus ellipsiprymnus	1	M	2015	7	2015-07-30	211	16:09	-18.88924	34.44747	4	NA	113516.666666666	0	0	0	0	0	0	0	0	0	0	6804	0	0	0	0	0	0	0	0	0	0	0	0	0	0	0	0	0	0	0	0	0	0	0
PNG_15_KOEL_067	JAG15_WB067	Waterbuck	Kobus ellipsiprymnus	1	F	2015	7	2015-07-31	212	12:45	NA	NA	4	NA	88036.5	0	0	0	0	0	0	0	0	0	52102	0	0	0	0	0	0	0	0	0	0	0	0	0	0	0	0	0	0	0	0	0	0	0	0
PNG_15_KOEL_068	JAG15_WB068	Waterbuck	Kobus ellipsiprymnus	1	F	2015	8	2015-08-02	214	NA	NA	NA	5	KOEL-15-f-cam8-1	159936.333333333	0	0	0	0	0	0	0	0	0	4014	13435	0	0	0	0	0	0	0	0	0	0	0	0	0	0	0	0	0	0	0	0	0	0	0
PNG_15_KOEL_069	JAG15_WB069	Waterbuck	Kobus ellipsiprymnus	1	F	2015	8	2015-08-02	214	NA	NA	NA	5	KOEL-15-f-F4-1	135493.5	0	0	0	0	0	0	0	0	0	84202.5	0	0	0	0	0	0	0	0	0	0	0	0	0	0	0	0	0	0	0	0	0	0	0	0
PNG_15_KOEL_070	JAG15_WB070	Waterbuck	Kobus ellipsiprymnus	1	F	2015	8	2015-08-02	214	NA	NA	NA	5	KOEL-15-f-cam2-1	64078.3333333333	0	0	0	0	0	0	0	0	0	29305.3333333333	962.333333333333	0	0	0	0	0	0	0	0	0	0	0	0	0	0	0	0	0	0	0	0	0	0	0
PNG_15_KOEL_071	JAG15_WB071	Waterbuck	Kobus ellipsiprymnus	1	F	2015	8	2015-08-02	214	NA	NA	NA	5	NA	77807	0	0	0	0	0	0	0	0	0	23377.5	4842	0	0	0	0	0	0	0	0	0	0	0	0	0	0	0	0	0	0	0	0	1445	0	0
PNG_15_KOEL_072	JAG15_WB072	Waterbuck	Kobus ellipsiprymnus	1	M	2015	8	2015-08-02	214	NA	NA	NA	5	NA	64696.3333333334	0	0	0	0	0	0	0	0	0	10157.6666666667	6317.66666666667	0	0	0	0	0	0	0	0	0	0	0	0	0	0	0	0	0	0	0	0	1131.33333333333	0	0
PNG_15_KOEL_073	JAG15_WB073	Waterbuck	Kobus ellipsiprymnus	1	M	2015	8	2015-08-03	215	NA	NA	NA	5	NA	56271.6666666667	0	0	0	0	0	0	0	0	0	1019	2870	0	0	0	0	0	0	0	0	0	0	0	0	0	0	0	0	0	0	0	0	0	0	0
PNG_15_KOEL_074	JAG15_WB074	Waterbuck	Kobus ellipsiprymnus	1	M	2015	8	2015-08-04	216	NA	NA	NA	5	NA	20748	0	0	0	424.5	0	0	0	0	0	8549.5	0	0	0	0	0	0	0	0	0	0	0	0	0	0	0	0	0	0	0	0	0	0	0	0
PNG_15_KOEL_075	JAG15_WB075	Waterbuck	Kobus ellipsiprymnus	1	U	2015	8	2015-08-04	216	NA	NA	NA	5	NA	48710.3333333333	0	0	0	0	0	0	0	0	0	40563	0	0	0	0	0	0	0	0	0	0	0	804.666666666667	0	0	0	0	0	0	0	0	0	0	0	0
PNG_15_KOEL_080	JAG15_WB080	Waterbuck	Kobus ellipsiprymnus	1	U	2015	8	2015-08-14	226	15:55	-18.88313	34.44807	4	NA	34512	0	0	0	0	970.666666666667	0	0	0	0	33067.3333333333	0	0	0	0	474	0	0	0	0	0	0	0	0	0	0	0	0	0	0	0	0	0	0	0
PNG_15_KOEL_081	JAG15_WB081	Waterbuck	Kobus ellipsiprymnus	1	U	2015	8	2015-08-14	226	15:55	-18.88313	34.44807	2	NA	28070	0	0	0	0	508.666666666667	0	0	0	0	25415.6666666667	0	0	0	0	0	0	0	0	0	0	0	0	0	0	0	0	0	0	0	0	0	0	0	0
PNG_15_KOEL_082	JAG15_WB082	Waterbuck	Kobus ellipsiprymnus	1	U	2015	8	2015-08-14	226	16:20	-18.87689	34.44984	4	NA	43000.5	0	0	0	0	762.5	0	0	0	0	39151.5	0	0	0	0	0	0	0	0	0	0	0	0	0	0	0	0	0	0	0	0	0	0	0	0
PNG_15_KOEL_083	JAG15_WB083	Waterbuck	Kobus ellipsiprymnus	1	U	2015	8	2015-08-14	226	16:20	-18.87689	34.44984	2	NA	81977	0	0	0	0	1150.5	0	0	0	0	80826.5	0	0	0	0	0	0	0	0	0	0	0	0	0	0	0	0	0	0	0	0	0	0	0	0
PNG_15_KOEL_084	JAG15_WB084	Waterbuck	Kobus ellipsiprymnus	1	U	2015	8	2015-08-15	227	11:05	-18.89192	34.45817	4	NA	86342.5	0	0	0	0	1068	0	0	0	0	82711.5	0	0	0	0	0	0	0	0	0	0	0	0	0	0	0	0	0	0	0	0	0	0	0	0
PNG_15_KOEL_085	JAG15_WB085	Waterbuck	Kobus ellipsiprymnus	1	U	2015	8	2015-08-16	228	10:35	-18.87776	34.4479	4	NA	261945	0	0	0	0	0	0	0	0	0	14298	0	0	0	0	0	0	0	0	0	0	0	247647	0	0	0	0	0	0	0	0	0	0	0	0
PNG_15_KOEL_086	JAG15_WB086	Waterbuck	Kobus ellipsiprymnus	1	U	2015	8	2015-08-16	228	10:35	-18.87776	34.4479	2	NA	79341.3333333333	0	0	0	0	0	0	0	0	0	78487	0	0	0	0	0	0	0	0	0	0	0	0	0	0	0	0	0	0	0	0	0	0	0	0
PNG_15_KOEL_087	JAG15_WB087	Waterbuck	Kobus ellipsiprymnus	1	U	2015	8	2015-08-16	228	11:40	-18.89516	34.44465	4	NA	156373	0	0	0	0	0	0	0	0	0	7266	0	0	0	0	0	0	0	0	0	0	0	0	0	0	0	0	0	0	0	0	0	0	0	0
PNG_15_KOEL_088	JAG15_WB088	Waterbuck	Kobus ellipsiprymnus	1	U	2015	8	2015-08-16	228	11:40	-18.89516	34.44465	2	NA	28862.5	0	0	0	0	0	0	0	0	0	6396.5	619.5	0	0	0	0	0	0	0	0	0	0	0	0	0	0	0	0	0	0	0	0	0	0	0
PNG_15_KOEL_089	JAG15_WB089	Waterbuck	Kobus ellipsiprymnus	1	U	2015	8	2015-08-16	228	12:45	-18.89235	34.45073	4	NA	112255.5	0	0	0	0	0	0	0	0	0	14732	4171.5	0	0	0	0	0	0	0	0	0	0	0	0	0	0	0	0	0	0	0	0	0	0	0
PNG_15_KOEL_090	JAG15_WB090	Waterbuck	Kobus ellipsiprymnus	1	U	2015	8	2015-08-16	228	12:45	-18.89235	34.45073	4	NA	76500.3333333334	0	0	0	0	0	0	0	0	0	10554.6666666667	3360	0	0	0	0	0	0	0	0	0	0	0	0	0	0	0	0	0	0	0	0	0	0	0
PNG_15_KOEL_092	JAG15_WB092	Waterbuck	Kobus ellipsiprymnus	1	U	2015	8	2015-08-17	229	15:40	-18.89724	34.45094	4	NA	52805.3333333333	0	0	0	0	0	0	0	0	0	5334	5750.33333333333	0	0	0	0	0	0	0	0	0	0	0	0	0	0	0	0	0	0	0	0	616.666666666667	0	0
PNG_15_KOEL_093	JAG15_WB093	Waterbuck	Kobus ellipsiprymnus	1	U	2015	8	2015-08-17	229	16:10	-18.89552	34.44559	4	NA	17652.5	0	0	0	0	0	0	0	0	0	8701.5	620	0	0	0	0	0	0	0	0	0	0	0	0	0	0	0	0	0	0	0	0	0	0	0
PNG_15_KOEL_094	JAG15_WB094	Waterbuck	Kobus ellipsiprymnus	1	U	2015	8	2015-08-19	231	08:35	-18.89332	34.44485	4	NA	74284.5	0	0	0	0	0	0	0	0	0	9370	3156	0	0	0	0	0	0	0	0	0	0	0	0	0	0	0	0	0	0	0	0	0	0	0
PNG_15_KOEL_095	JAG15_WB095	Waterbuck	Kobus ellipsiprymnus	1	U	2015	8	2015-08-19	231	13:50	-18.87033	34.42298	4	NA	76590	0	0	0	0	0	0	0	0	0	3768.66666666667	15562.3333333333	0	0	0	0	0	0	0	0	0	0	0	0	0	0	0	0	0	0	0	0	0	0	0
PNG_15_KOEL_096	JAG15_WB096	Waterbuck	Kobus ellipsiprymnus	1	U	2015	8	2015-08-19	231	16:15	-18.88146	34.44787	4	NA	56928	0	0	0	0	629.5	0	0	0	0	29240.5	0	0	0	0	0	0	0	0	0	0	0	22257	0	0	0	0	0	0	0	0	0	0	0	0
PNG_15_KOEL_097	JAG15_WB097	Waterbuck	Kobus ellipsiprymnus	1	U	2015	8	2015-08-20	232	09:25	-18.87027	34.41769	4	NA	96209.3333333334	0	0	0	1301.66666666667	0	0	0	0	0	1835.33333333333	7290	0	0	0	0	0	0	0	0	0	0	0	0	0	0	0	0	0	0	0	0	0	0	0
PNG_15_KOEL_098	JAG15_WB098	Waterbuck	Kobus ellipsiprymnus	1	U	2015	8	2015-08-20	232	09:25	-18.87027	34.41769	4	NA	93277.3333333334	0	0	0	1902.66666666667	0	0	0	0	0	2069.66666666667	13267	0	0	0	0	0	0	0	0	0	0	0	0	0	0	0	0	0	0	0	0	0	0	0
PNG_15_KOEL_099	JAG15_WB099	Waterbuck	Kobus ellipsiprymnus	1	U	2015	8	2015-08-20	232	09:25	-18.87027	34.41769	4	NA	112772.333333333	0	0	0	0	0	0	0	0	0	1843	11536.6666666667	0	0	0	0	0	0	0	0	0	0	0	0	0	0	0	0	0	0	0	0	0	0	0
PNG_15_KOEL_100	JAG15_WB100	Waterbuck	Kobus ellipsiprymnus	1	U	2015	8	2015-08-20	232	13:30	-18.87447	34.4339	4	NA	78094	0	0	0	0	0	0	0	0	0	1340	6762.66666666667	0	0	0	0	0	0	0	0	0	0	0	0	0	0	0	0	0	0	0	0	0	0	0
PNG_15_KOEL_101	JAG15_WB101	Waterbuck	Kobus ellipsiprymnus	1	U	2015	8	2015-08-21	233	14:45	NA	NA	4	NA	23389	0	0	0	0	358.5	0	0	0	0	13772.5	0	0	0	0	0	0	0	0	0	0	0	6318	0	0	0	0	0	0	0	0	0	0	0	0
PNG_15_KOEL_102	JAG15_WB102	Waterbuck	Kobus ellipsiprymnus	1	U	2015	8	2015-08-21	233	14:45	NA	NA	1	NA	81858	0	0	0	1809.5	0	0	0	0	0	46229.5	0	0	0	0	0	0	0	0	0	0	0	0	0	0	0	0	0	0	0	0	0	0	0	0
PNG_15_KOEL_103	JAG15_WB103	Waterbuck	Kobus ellipsiprymnus	1	U	2015	8	2015-08-22	234	09:35	NA	NA	4	NA	142595	0	0	0	0	0	0	0	0	0	2614.33333333333	23117	0	0	0	0	0	0	0	0	0	0	0	0	0	0	0	0	0	0	0	0	0	0	0
PNG_15_KOEL_104	JAG15_WB104	Waterbuck	Kobus ellipsiprymnus	1	U	2015	8	2015-08-22	234	10:15	NA	NA	4	NA	87092	0	0	0	1245	0	0	0	0	0	2852.66666666667	6244.33333333333	0	0	0	0	0	0	0	0	0	0	0	0	0	0	0	0	0	0	0	0	0	0	0
PNG_15_KOEL_105	JAG15_WB105	Waterbuck	Kobus ellipsiprymnus	1	U	2015	8	2015-08-22	234	14:45	NA	NA	4	NA	72897.3333333333	0	0	0	1285.66666666667	0	0	0	0	0	2149	4578	0	0	0	0	0	0	0	0	0	0	0	0	0	0	0	0	0	0	0	0	0	0	0
PNG_15_KOEL_106	JAG15_WB106	Waterbuck	Kobus ellipsiprymnus	1	U	2015	8	2015-08-22	234	16:05	NA	NA	4	NA	60262.6666666667	0	0	0	0	748.333333333333	0	0	0	0	0	14461.3333333333	0	0	0	0	0	0	0	0	0	0	0	0	0	0	0	0	0	0	0	0	0	0	0
PNG_15_KOEL_107	JAG15_WB107	Waterbuck	Kobus ellipsiprymnus	1	U	2015	8	2015-08-22	234	16:05	NA	NA	4	NA	68907.3333333333	1010.66666666667	0	0	0	1157.33333333333	0	0	0	1107.33333333333	762.333333333333	9255.66666666667	0	0	0	0	0	0	0	0	0	0	0	0	0	0	0	0	0	0	0	0	0	0	0
PNG_15_KOEL_108	JAG15_WB108	Waterbuck	Kobus ellipsiprymnus	1	U	2015	8	2015-08-23	235	09:40	NA	NA	4	NA	63246.3333333333	0	0	0	0	0	0	0	0	0	776.666666666667	5363.66666666667	0	0	0	0	0	0	0	0	0	0	0	0	0	0	0	0	0	0	0	0	0	0	0
PNG_15_KOEL_109	JAG15_WB109	Waterbuck	Kobus ellipsiprymnus	1	U	2015	8	2015-08-23	235	09:40	NA	NA	4	NA	40492.6666666667	0	0	0	0	0	0	0	0	0	0	2878.33333333333	0	0	0	0	0	0	0	0	0	0	0	0	0	0	0	0	0	0	0	0	0	0	0
PNG_15_KOEL_110	JAG15_WB110	Waterbuck	Kobus ellipsiprymnus	1	U	2015	8	2015-08-23	235	09:40	NA	NA	4	NA	56168.3333333333	0	0	0	0	0	0	0	0	0	607.333333333333	4286.33333333333	0	0	0	0	0	0	0	0	0	0	0	0	0	0	0	0	0	0	0	0	0	0	0
PNG_15_KOEL_111	JAG15_WB111	Waterbuck	Kobus ellipsiprymnus	1	U	2015	8	2015-08-23	235	10:10	NA	NA	4	NA	35136.3333333334	0	0	0	0	0	0	0	0	0	759	2066.66666666667	0	0	0	0	0	0	0	0	0	0	0	0	0	0	0	0	0	0	0	0	0	0	0
PNG_15_KOEL_112	JAG15_WB112	Waterbuck	Kobus ellipsiprymnus	1	U	2015	8	2015-08-23	235	10:10	NA	NA	4	NA	210383	0	0	0	0	5748.33333333333	0	0	0	0	0	8807	0	0	0	0	0	0	0	0	0	0	0	0	0	0	0	0	0	0	0	0	0	0	0
PNG_15_KOEL_113	JAG15_WB113	Waterbuck	Kobus ellipsiprymnus	1	U	2015	8	2015-08-23	235	10:10	NA	NA	4	NA	295936.333333333	0	0	0	0	0	0	0	0	0	3709.66666666667	33245.6666666667	0	0	0	0	0	0	0	0	0	0	0	0	0	0	0	0	0	0	0	0	0	0	0
PNG_15_KOEL_114	JAG15_WB114	Waterbuck	Kobus ellipsiprymnus	1	U	2015	8	2015-08-23	235	09:40	NA	NA	4	NA	377957	0	0	0	0	0	0	0	0	0	5863.66666666667	21675.3333333333	0	0	0	0	0	0	0	0	0	0	0	0	0	0	0	0	0	0	0	0	0	0	0
PNG_15_KOEL_115	JAG15_WB115	Waterbuck	Kobus ellipsiprymnus	1	U	2015	8	2015-08-24	236	10:00	NA	NA	4	NA	301494.666666667	0	0	0	0	0	0	0	0	0	0	44597	0	0	0	0	0	0	0	0	0	0	0	0	0	0	0	0	0	0	0	0	4653.66666666667	0	0
PNG_15_KOEL_116	JAG15_WB116	Waterbuck	Kobus ellipsiprymnus	1	U	2015	8	2015-08-24	236	10:00	NA	NA	4	NA	229911.333333333	0	0	0	0	0	0	0	0	0	4595	4324.66666666667	0	0	0	0	0	0	0	0	0	0	0	0	0	0	0	0	0	0	0	0	0	0	0
PNG_15_KOEL_117	JAG15_WB117	Waterbuck	Kobus ellipsiprymnus	1	U	2015	8	2015-08-24	236	11:00	NA	NA	4	NA	275442.333333333	0	0	0	0	0	0	0	0	0	171594	0	0	0	0	0	0	0	0	0	0	0	71268.6666666667	0	0	0	0	0	0	0	0	0	0	0	0
PNG_15_KOEL_118	JAG15_WB118	Waterbuck	Kobus ellipsiprymnus	1	U	2015	8	2015-08-28	240	15:00	-18.93119	34.5071	2	NA	381446.333333333	0	0	0	0	61054	0	0	0	10076.3333333333	0	0	0	0	0	7331.33333333333	0	0	0	0	0	0	0	0	0	0	0	0	0	0	0	0	0	0	0
PNG_15_KOEL_119	JAG15_WB119	Waterbuck	Kobus ellipsiprymnus	1	U	2015	8	2015-08-28	240	17:00	NA	NA	2	NA	257413	0	0	0	0	0	0	0	0	0	0	0	0	0	0	0	0	0	0	0	0	0	0	0	0	0	0	0	0	0	0	0	0	0	0
PNG_15_KOEL_120	JAG15_WB120	Waterbuck	Kobus ellipsiprymnus	1	U	2015	8	2015-08-28	240	17:00	NA	NA	2	NA	252993.666666666	0	0	0	0	0	0	0	0	0	8203	0	0	0	0	0	0	0	0	0	0	0	0	0	0	0	0	0	0	0	0	0	0	0	0
PNG_15_KOEL_121	JAG15_WB121	Waterbuck	Kobus ellipsiprymnus	1	U	2015	8	2015-08-28	240	17:00	NA	NA	2	NA	198535	0	0	0	0	0	0	0	0	0	5916.66666666667	0	0	0	0	0	0	0	0	0	0	0	0	0	0	0	0	0	0	0	0	0	0	0	0
PNG_15_KOEL_122	JAG15_WB092bis	Waterbuck	Kobus ellipsiprymnus	1	U	2015	8	2015-08-17	229	15:40	-18.88802	34.45441	4	NA	37747.6666666667	0	0	0	0	0	0	0	0	0	10402.6666666667	2849.33333333333	0	0	0	0	0	0	0	0	0	0	0	0	0	0	0	0	0	0	0	0	693.333333333333	0	0
PNG_15_OUOU_001	JAG15_OR001	Oribi	Ourebia ourebi	1	M	2015	6	2015-06-06	157	16:35	-18.90476	34.38915	4	NA	226658	27084	0	0	0	56006.6666666667	0	0	0	0	0	0	0	0	0	2883.66666666667	0	0	0	0	0	0	0	0	0	0	0	0	0	0	0	0	5774	0	0
PNG_15_OUOU_002	JAG15_OR002	Oribi	Ourebia ourebi	1	M	2015	6	2015-06-19	170	08:45	-18.93764	34.3917	4	NA	1198396.33333333	0	0	0	0	0	0	20441	0	0	0	0	0	0	0	0	0	0	0	0	0	0	0	29905.3333333333	0	0	0	0	0	0	0	0	0	17211	638217.666666667
PNG_15_OUOU_003	JAG15_OR003	Oribi	Ourebia ourebi	1	F	2015	7	2015-07-03	184	13:40	-18.89914	34.39213	4	NA	204247.333333333	16055.6666666667	0	0	2479	13665.3333333333	0	0	0	0	5291.66666666667	3066.33333333333	0	0	0	2194.33333333333	0	0	0	0	0	0	0	0	0	0	0	0	0	0	0	0	0	0	0
PNG_15_OUOU_004	JAG15_OR004	Oribi	Ourebia ourebi	1	F	2015	7	2015-07-03	184	13:40	-18.89914	34.39213	4	NA	285501	7727.66666666667	0	0	0	12244.3333333333	0	0	0	0	3121.66666666667	12944.3333333333	0	0	0	0	0	0	0	0	0	0	0	0	0	0	0	0	0	0	0	0	0	0	0
PNG_15_OUOU_005	JAG15_OR005	Oribi	Ourebia ourebi	1	M	2015	7	2015-07-16	197	17:31	-18.90514	34.38669	4	NA	301471.333333333	0	0	0	0	20363.3333333333	0	0	0	0	0	0	0	0	0	0	0	0	0	0	0	0	0	0	0	0	0	0	0	0	0	0	3553	0	0
PNG_15_OUOU_006	JAG15_OR006	Oribi	Ourebia ourebi	1	U	2015	7	2015-07-17	198	10:30	-18.9064	34.38589	2	NA	153373.666666667	0	0	0	7180.33333333333	125206.666666667	0	0	0	0	0	0	0	0	0	3881.33333333333	0	0	0	0	0	0	0	0	0	0	0	0	0	0	0	0	0	0	0
PNG_15_PHAF_001	JAG15_WH001	Warthog	Phacochoerus africanus	1	M	2015	6	2015-06-23	174	14:29	-18.89686	34.44074	4	NA	171095	0	0	0	0	16423.3333333333	0	0	0	0	57445.3333333333	92156.3333333333	0	0	0	2474	0	0	0	0	0	0	0	0	0	0	0	0	0	0	0	0	0	0	0
PNG_15_PHAF_002	JAG15_WH002	Warthog	Phacochoerus africanus	1	M	2015	6	2015-06-23	174	14:58	-18.89868	34.44145	4	NA	177980.5	0	0	0	0	0	0	0	0	0	2721	175259.5	0	0	0	0	0	0	0	0	0	0	0	0	0	0	0	0	0	0	0	0	0	0	0
PNG_15_PHAF_003	JAG15_WH003	Warthog	Phacochoerus africanus	1	U	2015	6	2015-06-27	178	09:11	-18.90182	34.43637	2	NA	202306.666666667	0	0	0	0	4031.33333333333	0	2356.33333333333	0	34402.6666666667	50313.3333333333	86510	0	0	0	5478	0	0	0	0	0	0	0	0	0	0	0	0	0	0	0	0	10283.6666666667	0	0
PNG_15_PHAF_004	JAG15_WH004	Warthog	Phacochoerus africanus	1	U	2015	6	2015-06-27	178	09:11	-18.90182	34.43637	4	NA	124404.333333334	0	0	0	0	0	0	0	0	7400	0	114567.666666667	0	0	0	0	0	0	0	0	0	0	0	0	0	0	0	0	0	0	0	0	0	0	0
PNG_15_PHAF_005	JAG15_WH005	Warthog	Phacochoerus africanus	1	U	2015	6	2015-06-27	178	10:00	-18.89636	34.43716	3	NA	148290.666666666	0	0	0	0	0	0	0	0	0	5068.33333333333	141104.333333333	0	0	0	0	0	0	0	0	0	0	0	0	0	0	0	0	0	0	0	0	0	0	0
PNG_15_PHAF_006	JAG15_WH006	Warthog	Phacochoerus africanus	1	U	2015	6	2015-06-27	178	10:00	-18.89627	34.43717	3	NA	221086.5	0	0	0	0	10867	0	0	0	0	49270	152726	0	0	0	2858	0	0	0	0	0	0	0	0	0	0	0	0	0	0	0	0	0	0	0
PNG_15_PHAF_007	JAG15_WH007	Warthog	Phacochoerus africanus	1	U	2015	6	2015-06-27	178	10:00	-18.89645	34.43718	3	NA	168939	0	0	0	0	0	0	0	0	0	0	166069.666666667	0	0	0	0	0	0	0	0	0	0	0	0	0	0	0	0	0	0	0	0	0	0	0
PNG_15_PHAF_008	JAG15_WH008	Warthog	Phacochoerus africanus	1	M	2015	6	2015-06-28	179	09:20	-18.89972	34.44897	4	NA	174251	0	0	0	0	3654.5	0	0	0	10129.5	2734	129798	0	0	0	0	0	0	0	0	0	0	0	0	0	0	0	0	0	0	0	0	6749	0	0
PNG_15_PHAF_009	JAG15_WH009	Warthog	Phacochoerus africanus	1	U	2015	6	2015-06-28	179	10:58	-18.88874	34.45622	2	NA	195703.666666667	0	0	0	0	15513.6666666667	0	0	0	0	174440.666666667	0	0	0	0	5749.33333333333	0	0	0	0	0	0	0	0	0	0	0	0	0	0	0	0	0	0	0
PNG_15_PHAF_010	JAG15_WH010	Warthog	Phacochoerus africanus	1	U	2015	7	2015-07-02	183	09:20	-18.88698	34.43044	3	NA	170160.666666667	0	0	0	0	0	0	0	0	0	0	162791	0	0	0	0	0	0	0	0	0	0	0	0	0	0	0	0	0	0	0	0	0	0	0
PNG_15_PHAF_011	JAG15_WH011	Warthog	Phacochoerus africanus	1	M	2015	7	2015-07-02	183	08:45	-18.88897	34.42691	4	NA	198407.666666666	0	0	0	0	0	0	0	0	0	0	195952.333333333	0	0	0	0	0	0	0	0	0	0	0	0	0	0	0	0	0	0	0	0	0	0	0
PNG_15_PHAF_012	JAG15_WH012	Warthog	Phacochoerus africanus	1	U	2015	7	2015-07-02	183	15:00	-18.90123	34.44071	2	NA	213410.666666666	0	0	0	0	4787.66666666667	0	0	0	0	158240.333333333	44086	0	0	0	2661.33333333333	0	0	0	0	0	0	0	0	0	0	0	0	0	0	0	0	0	0	0
PNG_15_PHAF_013	JAG15_WH013	Warthog	Phacochoerus africanus	1	F	2015	7	2015-07-02	183	15:00	-18.90123	34.44071	4	NA	204670.666666666	0	0	0	0	8269.66666666667	0	0	0	0	143198.333333333	50543.6666666667	0	0	0	2659	0	0	0	0	0	0	0	0	0	0	0	0	0	0	0	0	0	0	0
PNG_15_PHAF_014	JAG15_WH014	Warthog	Phacochoerus africanus	1	M	2015	7	2015-07-03	184	10:40	-18.90178	34.43935	4	NA	176602	0	0	0	0	12934.3333333333	0	0	0	4235	0	159432.666666667	0	0	0	0	0	0	0	0	0	0	0	0	0	0	0	0	0	0	0	0	0	0	0
PNG_15_PHAF_015	JAG15_WH015	Warthog	Phacochoerus africanus	1	U	2015	7	2015-07-16	197	16:55	-18.89056	34.44013	4	NA	70852.5	0	0	0	0	829	0	0	0	0	66357	2608.5	0	0	0	0	0	0	0	0	0	0	0	0	0	0	0	0	0	0	0	0	0	0	0
PNG_15_PHAF_016	JAG15_WH016	Warthog	Phacochoerus africanus	1	U	2015	7	2015-07-27	208	10:30	-18.88481	34.43688	4	NA	157602	0	0	0	0	66215	0	0	0	0	48457.3333333333	15586	0	0	0	9352.66666666667	0	0	0	0	0	0	0	0	0	0	0	0	0	0	0	0	0	0	0
PNG_15_PHAF_018	JAG15_WH018	Warthog	Phacochoerus africanus	1	M	2015	7	2015-07-30	211	08:50	-18.8887	34.43119	4	NA	158459.666666667	0	0	0	0	2228	0	0	0	0	0	156231.666666667	0	0	0	0	0	0	0	0	0	0	0	0	0	0	0	0	0	0	0	0	0	0	0
PNG_15_PHAF_019	JAG15_WH019	Warthog	Phacochoerus africanus	1	F	2015	7	2015-07-30	211	15:30	-18.88301	34.44192	4	NA	247593.333333333	0	0	0	0	34977.3333333333	0	0	0	0	24708.3333333333	144121.333333333	0	0	0	3125.66666666667	0	0	0	0	0	0	0	0	0	0	0	0	0	0	0	0	0	0	0
PNG_15_PHAF_020	JAG15_WH020	Warthog	Phacochoerus africanus	1	M	2015	8	2015-08-01	213	09:10	NA	NA	4	NA	266270.666666667	0	0	0	0	5305.66666666667	0	0	0	0	98355.6666666667	140022	0	0	0	3123.33333333333	0	0	0	0	0	0	0	0	0	0	0	0	0	0	0	0	0	0	0
PNG_15_PHAF_021	JAG15_WH021	Warthog	Phacochoerus africanus	1	F	2015	8	2015-08-04	216	10:40	-18.89485	34.43718	4	NA	412067.666666667	0	0	0	0	43741.3333333333	0	0	0	0	119024.333333333	115972.666666667	0	0	0	10426.3333333333	0	0	0	0	0	0	0	0	0	0	0	0	0	0	0	0	0	0	0
PNG_15_PHAF_022	JAG15_WH022	Warthog	Phacochoerus africanus	1	U	2015	8	2015-08-14	226	16:35	-18.87702	34.4491	2	NA	485400.333333334	0	0	0	0	0	0	0	0	0	117295	66308.6666666667	0	0	0	0	0	0	0	0	0	0	0	0	0	0	0	0	0	0	0	0	0	0	0
PNG_15_PHAF_023	JAG15_WH023	Warthog	Phacochoerus africanus	1	U	2015	8	2015-08-28	240	17:00	NA	NA	2	NA	180049.333333333	0	0	0	0	34637.3333333333	0	0	0	2041.33333333333	80756.6666666667	0	0	0	0	47992.6666666667	0	0	0	0	0	0	0	0	0	0	0	0	0	0	0	0	0	0	0
PNG_15_PHAF_024	JAG15_WH024	Warthog	Phacochoerus africanus	1	U	2015	8	2015-08-28	240	17:00	NA	NA	2	NA	186661.666666666	0	0	0	0	2869.33333333333	0	0	0	0	141997.333333333	0	0	0	0	4982.33333333333	0	0	0	0	0	0	0	0	0	0	0	0	0	0	0	0	0	0	0
PNG_15_POLA_001	JAG15_BP001	Bushpig	Potamochoerus larvatus	1	U	2015	7	2015-07-10	191	10:00	-18.91924	34.50757	2	NA	268519.666666667	0	0	0	0	17020.3333333333	0	0	0	0	45734.6666666667	0	0	0	0	4187	0	0	0	0	0	0	0	0	0	0	0	0	0	0	0	0	0	0	13251
PNG_15_POLA_002	JAG15_BP002	Bushpig	Potamochoerus larvatus	1	U	2015	7	2015-07-10	191	10:45	-18.91924	34.50757	2	NA	145155.666666667	0	0	0	0	77934.6666666667	0	0	0	5739.66666666667	13779.6666666667	0	0	0	0	21291.6666666667	0	0	0	0	0	0	0	0	0	0	0	0	0	0	0	0	0	0	0
PNG_15_POLA_003	JAG15_BP003	Bushpig	Potamochoerus larvatus	1	U	2015	7	2015-07-10	191	10:45	-18.91924	34.50757	2	NA	233783.333333333	0	0	0	0	12265	0	0	0	0	82041.6666666667	7218	0	0	0	6964.33333333333	0	0	0	0	0	0	0	0	0	0	0	0	0	0	0	0	0	0	0
PNG_15_POLA_005	JAG15_BP005	Bushpig	Potamochoerus larvatus	1	U	2015	7	2015-07-10	191	10:45	-18.91924	34.50757	2	NA	159703.333333333	0	0	0	0	33602.6666666667	0	0	0	5498.33333333333	74213	0	0	0	0	22179	0	0	0	0	0	0	0	0	0	0	0	0	0	0	0	0	0	0	0
PNG_15_REAR_002	JAG15_RB002	Reedbuck	Redunca arundinum	1	F	2015	6	2015-06-15	166	10:20	-18.90604	34.38577	4	NA	164765.333333333	0	0	0	0	17574	0	0	0	1788.33333333333	0	0	0	0	0	3158	0	0	0	0	0	0	0	0	0	0	0	0	0	0	0	0	0	0	0
PNG_15_REAR_003	JAG15_RB003	Reedbuck	Redunca arundinum	1	F	2015	7	2015-07-02	183	08:58	-18.88614	34.4308	4	NA	209138.333333334	0	0	0	0	0	0	0	0	0	3634.33333333333	2947.66666666667	0	0	0	0	0	0	0	0	0	0	0	0	0	0	0	0	0	0	0	0	0	0	0
PNG_15_REAR_004	JAG15_RB004	Reedbuck	Redunca arundinum	1	F	2015	7	2015-07-03	184	11:30	-18.89462	34.44992	4	NA	288454.666666667	0	0	0	0	0	0	0	0	0	49630	0	0	0	0	0	0	0	0	0	0	0	0	0	0	0	0	0	0	0	0	0	0	0	0
PNG_15_REAR_005	JAG15_RB005	Reedbuck	Redunca arundinum	1	U	2015	7	2015-07-03	184	14:00	-18.90682	34.38641	4	NA	244742	0	0	0	0	40156	0	0	0	23729.6666666667	0	16234.6666666667	0	0	0	2933	0	0	0	0	0	0	0	0	0	0	0	0	0	0	0	0	0	0	0
PNG_15_REAR_006	JAG15_RB006	Reedbuck	Redunca arundinum	1	M	2015	7	2015-07-03	184	14:15	-18.90403	34.38605	4	NA	230951.333333333	0	0	0	0	28252.3333333333	0	0	0	0	4426	5924	0	0	0	0	0	0	0	0	0	0	0	0	0	0	0	0	0	0	0	0	0	0	0
PNG_15_REAR_007	JAG15_RB007	Reedbuck	Redunca arundinum	1	F	2015	7	2015-07-04	185	09:40	-18.89248	34.44626	4	NA	271845.666666667	0	0	0	0	3174	0	0	0	0	7884.33333333333	10205.6666666667	0	0	0	0	0	0	0	0	0	0	0	0	0	0	0	0	0	0	0	0	115429	0	0
PNG_15_REAR_008	JAG15_RB008	Reedbuck	Redunca arundinum	1	F	2015	7	2015-07-05	186	13:49	-18.90541	34.38626	4	NA	309050	0	0	0	0	42139.5	0	26695	0	32639	3887.5	32632.5	0	0	0	16360	0	0	0	0	0	0	0	0	0	0	0	0	0	0	0	0	0	0	0
PNG_15_REAR_009	JAG15_RB009	Reedbuck	Redunca arundinum	1	U	2015	7	2015-07-05	186	13:50	-18.90541	34.38626	4	NA	224716.666666667	0	0	0	0	82922.6666666667	0	0	0	0	4144.66666666667	2938	0	0	0	6461	0	0	0	0	0	0	0	0	0	0	0	0	0	0	0	0	0	0	0
PNG_15_REAR_010	JAG15_RB010	Reedbuck	Redunca arundinum	1	M	2015	7	2015-07-05	186	13:50	-18.90541	34.38626	4	NA	183953.333333334	0	0	0	0	121288.666666667	0	0	0	0	0	3912.33333333333	0	0	0	12041.3333333333	0	0	0	0	0	0	0	0	0	0	0	0	0	0	0	0	0	0	0
PNG_15_REAR_011	JAG15_RB011	Reedbuck	Redunca arundinum	1	M	2015	7	2015-07-16	197	16:40	-18.88129	34.44772	4	NA	278638.666666666	0	0	0	0	0	0	0	0	0	11623	22659.6666666667	0	0	0	0	0	0	0	0	0	0	0	0	0	0	0	0	0	0	0	0	8271	0	0
PNG_15_REAR_012	JAG15_RB012	Reedbuck	Redunca arundinum	1	U	2015	7	2015-07-17	198	10:30	-18.9064	34.38589	3	NA	253902.333333333	0	0	0	0	29175.6666666667	0	25845.6666666667	0	13719	27850	6813.33333333333	0	0	0	15873.3333333333	0	0	0	0	0	0	0	0	0	0	0	0	0	0	0	0	0	0	0
PNG_15_REAR_013	JAG15_RB013	Reedbuck	Redunca arundinum	1	U	2015	7	2015-07-17	198	10:30	-18.9064	34.38589	3	NA	214902.333333334	0	0	0	0	42232.6666666667	0	0	0	0	3827	7844.66666666667	0	0	0	7104.33333333333	0	0	0	0	0	0	0	0	0	0	0	0	0	0	0	0	0	0	0
PNG_15_REAR_014	JAG15_RB014	Reedbuck	Redunca arundinum	1	U	2015	7	2015-07-27	208	16:30	-18.8899	34.45358	2	NA	243361	0	0	0	2790	2803	0	0	0	0	127398	0	0	0	0	0	0	0	0	0	0	0	0	0	0	0	0	0	0	0	0	0	0	0	0
PNG_15_REAR_015	JAG15_RB015	Reedbuck	Redunca arundinum	1	M	2015	7	2015-07-27	208	17:25	-18.90038	34.43792	4	NA	240629.666666667	0	0	0	0	2816.33333333333	0	0	0	0	161217	9064.66666666667	0	0	0	0	0	0	0	0	0	0	0	0	0	0	0	0	0	0	0	0	0	0	0
PNG_15_REAR_016	JAG15_RB016	Reedbuck	Redunca arundinum	1	M	2015	7	2015-07-29	210	17:10	-18.8864	34.44802	4	NA	267843.333333333	0	0	0	0	0	0	0	0	0	250796	0	0	0	0	0	0	0	0	0	0	0	0	0	0	0	0	0	0	0	0	0	0	0	0
PNG_15_SYCA_001	JAG15_BU001	Buffalo	Syncerus caffer	1	U	2015	6	2015-06-15	166	16:00	-18.92828	34.49406	3	NA	91009.5	0	0	0	0	1570	0	0	0	1581	11841.5	0	0	0	0	18405.5	0	0	0	0	0	0	0	0	0	0	0	0	0	0	0	0	0	0	0
PNG_15_SYCA_002	JAG15_BU002	Buffalo	Syncerus caffer	1	U	2015	6	2015-06-15	166	17:30	-18.9165	34.48313	3	NA	88388	0	0	0	0	1213	0	0	0	0	7364.66666666667	0	0	0	0	5875.33333333333	0	0	0	0	0	0	0	0	0	0	0	0	0	0	0	0	0	0	0
PNG_15_SYCA_004	JAG15_BU004	Buffalo	Syncerus caffer	1	M	2015	6	2015-06-28	179	09:39	-18.89898	34.45119	3	NA	76382.6666666667	852.333333333333	0	0	1045.66666666667	0	0	0	0	2197	9090	0	0	0	0	1352.33333333333	0	0	0	0	0	0	0	0	0	0	0	0	0	0	0	0	0	0	0
PNG_15_SYCA_005	JAG15_BU005	Buffalo	Syncerus caffer	1	U	2015	7	2015-07-10	191	10:00	-18.91924	34.50757	2	NA	46462.5	0	0	0	0	1520	0	0	0	1862.5	2242	0	0	0	0	2176.5	0	0	0	0	0	0	0	0	0	0	0	0	0	0	0	0	0	0	0
PNG_15_SYCA_007	JAG15_BU007	Buffalo	Syncerus caffer	1	U	2015	7	2015-07-10	191	10:00	-18.91924	34.50757	2	NA	104832.5	0	0	0	0	2307.5	0	0	0	4162	5407	0	0	0	0	22888.5	0	0	0	0	0	0	0	0	0	0	0	0	0	0	0	0	0	0	0
PNG_15_SYCA_011	JAG15_BU011	Buffalo	Syncerus caffer	1	U	2015	7	2015-07-10	191	10:00	-18.91924	34.50757	2	NA	62854.9999999999	0	0	0	0	2187.66666666667	0	0	0	3379.33333333333	5198.33333333333	0	0	0	0	24071.3333333333	0	0	0	0	0	0	0	0	0	0	0	0	0	0	0	0	0	0	0
PNG_15_SYCA_012	JAG15_BU012	Buffalo	Syncerus caffer	1	U	2015	7	2015-07-10	191	10:00	-18.91924	34.50757	2	NA	52906.5	0	0	0	0	1739	0	0	0	3106.5	1791.5	0	0	0	0	11926	0	0	0	0	0	0	0	0	0	0	0	0	0	0	0	0	0	0	0
PNG_15_SYCA_013	JAG15_BU013	Buffalo	Syncerus caffer	1	U	2015	7	2015-07-10	191	10:00	-18.91924	34.50757	2	NA	221001.333333334	0	0	0	0	3506.66666666667	0	0	0	13859.6666666667	4609	0	0	0	0	15556	0	0	0	0	0	0	0	0	0	0	0	0	0	0	0	0	0	0	0
PNG_15_SYCA_014	JAG15_BU014	Buffalo	Syncerus caffer	1	U	2015	7	2015-07-10	191	10:00	-18.91924	34.50757	2	NA	219906	0	0	0	0	4173.5	0	0	0	10634.5	15866.5	0	0	0	0	49792	0	0	0	0	0	0	0	0	0	0	0	0	0	0	0	0	0	0	0
PNG_15_SYCA_015	JAG15_BU015	Buffalo	Syncerus caffer	1	U	2015	7	2015-07-10	191	10:00	-18.91924	34.50757	2	NA	91403	0	0	0	0	2110.5	0	0	0	3891	2586.5	0	0	0	0	5603.5	0	0	0	0	0	0	0	0	0	0	0	0	0	0	0	0	0	0	0
PNG_15_SYCA_016	JAG15_BU016	Buffalo	Syncerus caffer	1	U	2015	7	2015-07-10	191	10:00	-18.91924	34.50757	2	NA	151718	0	0	0	0	3765.5	0	0	0	6848.5	1714	0	0	0	0	8136	0	0	0	0	0	0	0	0	0	0	0	0	0	0	0	0	0	0	0
PNG_15_SYCA_017	JAG15_BU017	Buffalo	Syncerus caffer	1	U	2015	7	2015-07-10	191	10:00	-18.91924	34.50757	2	NA	39546.5	0	0	0	0	1058.5	0	0	0	1019	2109.5	0	0	0	0	13011.5	0	0	0	0	0	0	0	0	0	0	0	0	0	0	0	0	0	0	0
PNG_15_SYCA_018	JAG15_BU018	Buffalo	Syncerus caffer	1	U	2015	7	2015-07-10	191	10:00	-18.91924	34.50757	2	NA	52721	0	0	0	0	1602.5	0	0	0	2931	2709.5	0	0	0	0	4859.5	0	0	0	0	0	0	0	0	0	0	0	0	0	0	0	0	0	0	0
PNG_15_SYCA_019	JAG15_BU019	Buffalo	Syncerus caffer	1	U	2015	7	2015-07-10	191	12:10	-18.92508	34.50115	3	NA	71193.6666666667	0	0	0	0	1813.33333333333	0	0	0	1514	2289.66666666667	0	0	0	0	3609	0	0	0	0	0	0	0	0	0	0	0	0	0	0	0	0	0	0	0
PNG_15_SYCA_020	JAG15_BU020	Buffalo	Syncerus caffer	1	U	2015	7	2015-07-10	191	12:10	-18.92508	34.50115	3	NA	166160.333333333	0	0	0	0	4327.33333333333	0	0	0	6596.33333333333	7045.66666666667	0	0	0	0	9905.33333333333	0	0	0	0	0	0	0	0	0	0	0	0	0	0	0	0	0	0	0
PNG_15_SYCA_022	JAG15_BU022	Buffalo	Syncerus caffer	1	U	2015	7	2015-07-10	191	12:10	-18.92508	34.50115	3	NA	76486.6666666667	0	0	0	0	2018.33333333333	0	0	0	3435	6306	0	0	0	0	9305	0	0	0	0	0	0	0	0	0	0	0	0	0	0	0	0	0	0	0
PNG_15_SYCA_023	JAG15_BU023	Buffalo	Syncerus caffer	1	U	2015	7	2015-07-10	191	12:10	-18.92508	34.50115	3	NA	75188	0	0	0	0	1069	0	0	0	0	5898.5	0	0	0	0	11278.5	0	0	0	0	0	0	0	0	0	0	0	0	0	0	0	0	0	0	0
PNG_15_SYCA_024	JAG15_BU024	Buffalo	Syncerus caffer	1	U	2015	7	2015-07-10	191	12:10	-18.92508	34.50115	3	NA	79723.6666666667	0	0	0	0	2945.66666666667	0	0	0	1862.66666666667	2777.66666666667	0	0	0	0	10113.3333333333	0	0	0	0	0	0	0	0	0	0	0	0	0	0	0	0	0	0	0
PNG_15_SYCA_025	JAG15_BU025	Buffalo	Syncerus caffer	1	U	2015	7	2015-07-10	191	12:10	-18.92508	34.50115	3	NA	24713	0	0	0	0	859	0	0	0	1246	2042	0	0	0	0	2540.5	0	0	0	0	0	0	0	0	0	0	0	0	0	0	0	0	0	0	0
PNG_15_SYCA_026	JAG15_BU026	Buffalo	Syncerus caffer	1	U	2015	7	2015-07-10	191	12:10	-18.92508	34.50115	3	NA	67153.3333333333	0	0	0	0	2145	0	0	0	2657.66666666667	3555	0	0	0	0	4282.66666666667	0	0	0	0	0	0	0	0	0	0	0	0	0	0	0	0	0	0	0
PNG_15_SYCA_027	JAG15_BU027	Buffalo	Syncerus caffer	1	U	2015	7	2015-07-10	191	12:10	-18.92508	34.50115	3	NA	6940	0	0	0	0	207.5	0	0	0	159	383	0	0	0	0	482.5	0	0	0	0	0	0	0	0	0	0	0	0	0	0	0	0	0	0	0
PNG_15_SYCA_028	JAG15_BU028	Buffalo	Syncerus caffer	1	U	2015	7	2015-07-10	191	12:10	-18.92508	34.50115	3	NA	95051	0	0	0	0	1551	0	0	0	3405	6070.33333333333	0	0	0	0	17897.6666666667	0	0	0	0	0	0	0	0	0	0	0	0	0	0	0	0	0	0	0
PNG_15_SYCA_029	JAG15_BU029	Buffalo	Syncerus caffer	1	U	2015	7	2015-07-10	191	12:10	-18.92508	34.50115	3	NA	146967.666666667	0	0	0	0	4736.66666666667	0	0	0	6764	15066.3333333333	0	0	0	0	15121.6666666667	0	0	0	0	0	0	0	0	0	0	0	0	0	0	0	0	0	0	0
PNG_15_SYCA_030	JAG15_BU030	Buffalo	Syncerus caffer	1	M	2015	7	2015-07-10	191	12:10	-18.92508	34.50115	4	NA	79420	0	0	0	0	4062.5	0	0	0	1301	2907	0	0	0	0	11864	0	0	0	0	0	0	0	0	0	0	0	0	0	0	0	0	0	0	0
PNG_15_SYCA_031	JAG15_BU031	Buffalo	Syncerus caffer	1	U	2015	7	2015-07-10	191	10:00	-18.91924	34.50757	2	NA	32981	0	0	0	0	1210	0	0	0	1107.5	2077.5	0	0	0	0	6349.5	0	0	0	0	0	0	0	0	0	0	0	0	0	0	0	0	0	0	0
PNG_15_SYCA_032	JAG15_BU032	Buffalo	Syncerus caffer	1	F	2015	8	2015-08-03	215	NA	NA	NA	5	NA	188209.5	0	0	0	9040	0	0	0	0	2542	7330	0	0	0	0	6419	0	0	0	0	0	0	0	0	0	0	0	0	0	0	0	0	0	0	0
PNG_15_SYCA_033	JAG15_BU033	Buffalo	Syncerus caffer	1	F	2015	8	2015-08-03	215	NA	NA	NA	5	NA	123319.666666667	0	0	0	0	1571	0	0	0	3643.66666666667	3178.66666666667	1564.66666666667	0	0	0	2463.33333333333	0	0	0	0	0	0	0	0	0	0	0	0	0	0	0	0	0	0	0
PNG_15_SYCA_034	JAG15_BU034	Buffalo	Syncerus caffer	1	F	2015	8	2015-08-03	215	NA	NA	NA	5	NA	80328	0	0	0	0	1214.66666666667	0	0	0	0	2978.66666666667	906.333333333333	0	0	0	1700	0	0	0	0	0	0	0	0	0	0	0	0	0	0	0	0	0	0	0
PNG_15_SYCA_035	JAG15_BU035	Buffalo	Syncerus caffer	1	M	2015	8	2015-08-03	215	NA	NA	NA	5	NA	96956.5	0	0	0	1205	1595	0	0	0	1137.5	4338	2491	0	0	0	1901.5	0	0	0	0	0	0	0	0	0	0	0	0	0	0	0	0	0	0	0
PNG_15_SYCA_036	JAG15_BU036	Buffalo	Syncerus caffer	1	M	2015	8	2015-08-03	215	NA	NA	NA	5	NA	59544.3333333333	0	0	0	1108.33333333333	1298.66666666667	0	0	0	1238	2185.33333333333	0	0	0	0	2463	0	0	0	0	0	0	0	0	0	0	0	0	0	0	0	0	0	0	0
PNG_15_SYCA_038	JAG15_BU038	Buffalo	Syncerus caffer	1	U	2015	8	2015-08-06	218	10:35	-18.93541	34.53759	2	NA	28861.5	0	0	0	0	2409.5	0	0	0	988.5	1138	0	0	0	0	1797.5	0	0	0	0	0	0	0	0	0	0	0	0	0	0	0	0	0	0	0
PNG_15_SYCA_039	JAG15_BU039	Buffalo	Syncerus caffer	1	U	2015	8	2015-08-06	218	10:35	-18.93541	34.53759	2	NA	143157.666666667	0	0	0	0	6617	0	0	0	3486.33333333333	7415	0	0	0	0	15412	0	0	0	0	0	0	0	0	0	0	0	0	0	0	0	0	0	0	0
PNG_15_SYCA_041	JAG15_BU041	Buffalo	Syncerus caffer	1	U	2015	8	2015-08-06	218	12:30	-18.95111	34.53024	3	NA	61996.6666666666	0	0	0	0	2109	0	0	0	904.333333333333	4022	0	0	0	0	7527.33333333333	0	0	0	0	0	0	0	0	0	0	0	0	0	0	0	0	0	0	0
PNG_15_SYCA_042	JAG15_BU042	Buffalo	Syncerus caffer	1	U	2015	8	2015-08-06	218	12:30	-18.95111	34.53024	3	NA	106517.5	0	0	0	0	13274	0	0	0	1779.5	4999	0	0	0	0	7319.5	0	0	0	0	0	0	0	0	0	0	0	0	0	0	0	0	0	0	0
PNG_15_SYCA_043	JAG15_BU043	Buffalo	Syncerus caffer	1	U	2015	8	2015-08-06	218	12:30	-18.95111	34.53024	3	NA	123281.333333333	0	0	0	0	8110.33333333333	0	0	0	0	8048.33333333333	0	0	0	0	18561.6666666667	0	0	0	0	0	0	0	0	0	0	0	0	0	0	0	0	0	0	0
PNG_15_SYCA_044	JAG15_BU044	Buffalo	Syncerus caffer	1	U	2015	8	2015-08-06	218	12:30	-18.95111	34.53024	3	NA	67776	0	0	0	0	3578.5	0	0	0	760	5217.5	0	0	0	0	9819	0	0	0	0	0	0	0	0	0	0	0	0	0	0	0	0	0	0	0
PNG_15_SYCA_045	JAG15_BU045	Buffalo	Syncerus caffer	1	U	2015	8	2015-08-06	218	12:30	-18.95111	34.53024	3	NA	23421.5	0	0	0	0	1169.5	0	0	0	0	1453	0	0	0	0	6719.5	0	0	0	0	0	0	0	0	0	0	0	0	0	0	0	0	0	0	0
PNG_15_SYCA_046	JAG15_BU046	Buffalo	Syncerus caffer	1	U	2015	8	2015-08-06	218	12:30	-18.95111	34.53024	3	NA	45520	0	0	0	0	1464	0	0	0	505	3262.5	0	0	0	0	4879.5	0	0	0	0	0	0	0	0	0	0	0	0	0	0	0	0	0	0	0
PNG_15_SYCA_047	JAG15_BU047	Buffalo	Syncerus caffer	1	U	2015	8	2015-08-06	218	12:30	-18.95111	34.53024	3	NA	100923.666666667	0	0	0	0	5273.66666666667	0	0	0	1303.66666666667	5537.33333333333	0	0	0	0	7417.66666666667	0	0	0	0	0	0	0	0	0	0	0	0	0	0	0	0	0	0	0
PNG_15_SYCA_048	JAG15_BU048	Buffalo	Syncerus caffer	1	U	2015	8	2015-08-06	218	12:30	-18.95111	34.53024	3	NA	104304.666666667	0	0	0	0	3896.33333333333	0	0	0	1479.66666666667	8875.33333333333	0	0	0	0	14726.3333333333	0	0	0	0	0	0	0	0	0	0	0	0	0	0	0	0	0	0	0
PNG_15_SYCA_049	JAG15_BU049	Buffalo	Syncerus caffer	1	U	2015	8	2015-08-06	218	12:30	-18.95111	34.53024	3	NA	227273.5	0	0	0	3494	10470	0	0	0	2537.5	11795	0	0	0	0	29695.5	0	0	0	0	0	0	4325.5	0	0	0	0	0	0	0	0	0	0	0	0
PNG_15_SYCA_050	JAG15_BU050	Buffalo	Syncerus caffer	1	U	2015	8	2015-08-06	218	12:30	-18.95111	34.53024	3	NA	118607.666666667	0	0	0	0	6740.66666666667	0	0	0	1524.33333333333	7081.66666666667	0	0	0	0	8287.66666666667	0	0	0	0	0	0	0	0	0	0	0	0	0	0	0	0	0	0	0
PNG_15_SYCA_051	JAG15_BU051	Buffalo	Syncerus caffer	1	U	2015	8	2015-08-06	218	12:30	-18.95111	34.53024	3	NA	24155	0	0	0	0	1353	0	0	0	429	1789	0	0	0	0	2577	0	0	0	0	0	0	0	0	0	0	0	0	0	0	0	0	0	0	0
PNG_15_SYCA_052	JAG15_BU052	Buffalo	Syncerus caffer	1	U	2015	8	2015-08-06	218	12:30	-18.95111	34.53024	3	NA	158664	0	0	0	0	9857.33333333333	0	0	0	0	8998.66666666667	0	0	0	0	15861.3333333333	0	0	0	0	0	0	0	0	0	0	0	0	0	0	0	0	0	0	0
PNG_15_SYCA_053	JAG15_BU053	Buffalo	Syncerus caffer	1	U	2015	8	2015-08-06	218	12:30	-18.95111	34.53024	3	NA	132325.666666667	0	0	0	0	3581.66666666667	0	0	0	1966.33333333333	6922.33333333333	0	0	0	0	20131.6666666667	0	0	0	0	0	0	0	0	0	0	0	0	0	0	0	0	0	0	0
PNG_15_SYCA_054	JAG15_BU054	Buffalo	Syncerus caffer	1	U	2015	8	2015-08-06	218	12:30	-18.95111	34.53024	3	NA	111427.666666667	0	0	0	0	6426	0	0	0	0	7278.33333333333	0	0	0	0	10846	0	0	0	0	0	0	0	0	0	0	0	0	0	0	0	0	0	0	0
PNG_15_SYCA_055	JAG15_BU055	Buffalo	Syncerus caffer	1	U	2015	8	2015-08-26	238	12:30	NA	NA	2	NA	179717.666666667	0	0	0	2943	8759.33333333333	0	0	0	0	0	0	0	0	0	7706.66666666667	0	0	0	0	0	0	0	0	0	0	0	0	0	0	0	0	0	0	0
PNG_15_SYCA_056	JAG15_BU056	Buffalo	Syncerus caffer	1	U	2015	8	2015-08-26	238	12:30	NA	NA	2	NA	109584.666666667	0	0	0	0	4574.33333333333	0	0	0	0	10121	0	0	0	0	3607.33333333333	0	0	0	0	0	0	1883.33333333333	0	0	0	0	0	0	0	0	0	0	0	0
PNG_15_SYCA_057	JAG15_BU057	Buffalo	Syncerus caffer	1	U	2015	8	2015-08-26	238	12:30	NA	NA	2	NA	53532	0	0	0	0	785	0	0	0	0	0	0	0	0	0	0	0	0	0	0	0	0	0	0	0	0	0	0	0	0	0	0	0	0	0
PNG_15_SYCA_058	JAG15_BU058	Buffalo	Syncerus caffer	1	U	2015	8	2015-08-26	238	12:30	NA	NA	2	NA	107500.5	0	0	0	2319.5	7086	0	0	0	1371.5	0	0	0	0	0	2147.5	0	0	0	0	0	0	0	0	0	0	0	0	0	0	0	0	0	0	0
PNG_15_SYCA_059	JAG15_BU059	Buffalo	Syncerus caffer	1	U	2015	8	2015-08-26	238	12:30	NA	NA	2	NA	186204.333333333	0	0	0	0	13896.6666666667	0	0	0	2493	12746.3333333333	0	0	0	0	8621.33333333333	0	0	0	0	0	0	6566	0	0	0	0	0	0	0	0	0	0	0	0
PNG_15_SYCA_060	JAG15_BU060	Buffalo	Syncerus caffer	1	U	2015	8	2015-08-26	238	12:30	NA	NA	2	NA	98715.3333333334	0	0	0	2296	4077.66666666667	0	0	0	0	0	0	0	0	0	3034.33333333333	0	0	0	0	0	0	0	0	0	0	0	0	0	0	0	0	0	0	0
PNG_15_SYCA_061	JAG15_BU061	Buffalo	Syncerus caffer	1	U	2015	8	2015-08-26	238	12:30	NA	NA	2	NA	151515.333333333	0	0	0	5928.66666666667	7613	0	0	0	0	0	0	0	0	0	3554	0	0	0	0	0	0	0	0	0	0	0	0	0	0	0	0	0	0	0
PNG_15_SYCA_062	JAG15_BU062	Buffalo	Syncerus caffer	1	U	2015	8	2015-08-26	238	12:30	NA	NA	2	NA	133831.666666667	0	0	0	3614	8928	0	0	0	0	0	0	0	0	0	8021.66666666667	0	0	0	0	0	0	0	0	0	0	0	0	0	0	0	0	0	0	0
PNG_15_SYCA_063	JAG15_BU063	Buffalo	Syncerus caffer	1	U	2015	8	2015-08-26	238	12:30	NA	NA	2	NA	139513	0	0	0	2290.66666666667	12164.3333333333	0	0	0	0	0	0	0	0	0	11319.3333333333	0	0	0	0	0	0	0	0	0	0	0	0	0	0	0	0	0	0	0
PNG_15_SYCA_064	JAG15_BU064	Buffalo	Syncerus caffer	1	U	2015	8	2015-08-26	238	12:30	NA	NA	2	NA	99483	0	0	0	2342	5616.33333333333	0	0	0	0	0	0	0	0	0	2026.66666666667	0	0	0	0	0	0	0	0	0	0	0	0	0	0	0	0	0	0	0
PNG_15_SYCA_065	JAG15_BU065	Buffalo	Syncerus caffer	1	U	2015	8	2015-08-26	238	12:30	NA	NA	2	NA	69915.9999999999	0	0	0	1479.33333333333	4114.33333333333	0	0	0	0	0	0	0	0	0	1546	0	0	0	0	0	0	0	0	0	0	0	0	0	0	0	0	0	0	0
PNG_15_SYCA_066	JAG15_BU066	Buffalo	Syncerus caffer	1	U	2015	8	2015-08-26	238	12:30	NA	NA	2	NA	87514	0	0	0	2373	6226.33333333333	0	0	0	0	0	0	0	0	0	2031.33333333333	0	0	0	0	0	0	0	0	0	0	0	0	0	0	0	0	0	0	0
PNG_15_SYCA_067	JAG15_BU067	Buffalo	Syncerus caffer	1	U	2015	8	2015-08-26	238	12:30	NA	NA	2	NA	128815.666666667	0	0	0	2936	9116.33333333333	0	0	0	0	0	0	0	0	0	8478.66666666667	0	0	0	0	0	0	0	0	0	0	0	0	0	0	0	0	0	0	0
PNG_15_SYCA_068	JAG15_BU068	Buffalo	Syncerus caffer	1	U	2015	8	2015-08-26	238	12:30	NA	NA	2	NA	124045.666666667	0	0	0	4764.66666666667	4743.66666666667	0	0	0	0	0	0	0	0	0	1948.66666666667	0	0	0	0	0	0	4121.33333333333	0	0	0	0	0	0	0	0	0	0	0	0
PNG_15_SYCA_070	JAG15_BU070	Buffalo	Syncerus caffer	1	U	2015	8	2015-08-26	238	12:30	NA	NA	2	NA	143641.333333333	0	0	0	3813	4273	0	0	0	0	0	0	0	0	0	7867	0	0	0	0	0	0	2855.33333333333	0	0	0	0	0	0	0	0	0	0	0	0
PNG_15_SYCA_071	JAG15_BU071	Buffalo	Syncerus caffer	1	U	2015	8	2015-08-26	238	12:30	NA	NA	2	NA	179435.333333333	0	0	0	0	10462.3333333333	0	0	0	2517	0	0	0	0	0	4478	0	0	0	0	0	0	0	0	0	0	0	0	0	0	0	0	0	0	0
PNG_15_SYCA_072	JAG15_BU072	Buffalo	Syncerus caffer	1	U	2015	8	2015-08-26	238	12:30	NA	NA	2	NA	137894.666666667	0	0	0	2822.33333333333	3805	0	0	0	0	0	0	0	0	0	3713.33333333333	0	0	0	0	0	0	0	0	0	0	0	0	0	0	0	0	0	0	0
PNG_15_SYCA_074	JAG15_BU074	Buffalo	Syncerus caffer	1	U	2015	8	2015-08-26	238	12:30	NA	NA	2	NA	116076.666666667	0	0	0	1524.33333333333	5194.33333333333	0	0	0	0	0	0	0	0	0	4648.33333333333	0	0	0	0	0	0	0	0	0	0	0	0	0	0	0	0	0	0	0
PNG_15_SYCA_075	JAG15_BU075	Buffalo	Syncerus caffer	1	U	2015	8	2015-08-26	238	12:30	NA	NA	2	NA	107219.666666667	0	0	0	4147	4969.66666666667	0	0	0	0	0	0	0	0	0	2902	0	0	0	0	0	0	0	0	0	0	0	0	0	0	0	0	0	0	0
PNG_15_SYCA_076	JAG15_BU076	Buffalo	Syncerus caffer	1	U	2015	8	2015-08-26	238	12:30	NA	NA	2	NA	144066.666666667	0	0	0	5279.33333333333	9966	0	0	0	0	0	0	0	0	0	2719.66666666667	0	0	0	0	0	0	0	0	0	0	0	0	0	0	0	0	0	0	0
PNG_15_SYCA_077	JAG15_BU077	Buffalo	Syncerus caffer	1	U	2015	8	2015-08-26	238	12:30	NA	NA	2	NA	83114.6666666667	0	0	0	1349.66666666667	7557	0	0	0	0	0	0	0	0	0	3200.66666666667	0	0	0	0	0	0	0	0	0	0	0	0	0	0	0	0	0	0	0
PNG_15_SYCA_078	JAG15_BU078	Buffalo	Syncerus caffer	1	U	2015	8	2015-08-26	238	12:30	NA	NA	2	NA	186168	0	0	0	2952	11835	0	0	0	2302.66666666667	6324.66666666667	0	0	0	0	30197.3333333333	0	0	0	0	0	0	18865	0	0	0	0	0	0	0	0	0	0	0	0
PNG_15_SYCA_079	JAG15_BU079	Buffalo	Syncerus caffer	1	U	2015	8	2015-08-26	238	12:30	NA	NA	2	NA	103470	0	0	0	2694.66666666667	6507.66666666667	0	0	0	0	0	0	0	0	0	5475.66666666667	0	0	0	0	0	0	0	0	0	0	0	0	0	0	0	0	0	0	0
PNG_15_SYCA_080	JAG15_BU080	Buffalo	Syncerus caffer	1	U	2015	8	2015-08-26	238	12:30	NA	NA	2	NA	70496.3333333333	0	0	0	3518.33333333333	3309.33333333333	0	0	0	0	0	0	0	0	0	3955.33333333333	0	0	0	0	0	0	0	0	0	0	0	0	0	0	0	0	0	0	0
PNG_15_SYCA_081	JAG15_BU081	Buffalo	Syncerus caffer	1	U	2015	8	2015-08-26	238	12:30	NA	NA	2	NA	60012.3333333333	0	0	0	3094.66666666667	3244	0	0	0	0	0	0	0	0	0	4741	0	0	0	0	0	0	0	0	0	0	0	0	0	0	0	0	0	0	0
PNG_15_SYCA_082	JAG15_BU082	Buffalo	Syncerus caffer	1	U	2015	8	2015-08-26	238	12:30	NA	NA	2	NA	109994.666666667	0	0	0	8745.33333333333	6238.33333333333	0	0	0	0	0	0	0	0	0	3826.66666666667	0	0	0	0	0	0	0	0	0	0	0	0	0	0	0	0	0	0	0
PNG_15_SYCA_083	JAG15_BU083	Buffalo	Syncerus caffer	1	U	2015	8	2015-08-26	238	12:30	NA	NA	2	NA	116885.666666667	0	0	0	3270.33333333333	8605	0	0	0	0	0	0	0	0	0	2990.66666666667	0	0	0	0	0	0	0	0	0	0	0	0	0	0	0	0	0	0	0
PNG_15_SYCA_084	JAG15_BU084	Buffalo	Syncerus caffer	1	U	2015	8	2015-08-26	238	12:30	NA	NA	2	NA	134757.333333333	0	0	0	3228.66666666667	3781.33333333333	0	0	0	0	0	0	0	0	0	4537.66666666667	0	0	0	0	0	0	13142.3333333333	0	0	0	0	0	0	0	0	0	0	0	0
PNG_15_SYCA_085	JAG15_BU085	Buffalo	Syncerus caffer	1	U	2015	8	2015-08-26	238	12:30	NA	NA	2	NA	124833	0	0	0	0	7845.66666666667	0	0	0	0	0	0	0	0	0	3788	0	0	0	0	0	0	0	0	0	0	0	0	0	0	0	0	0	0	0
PNG_15_SYCA_086	JAG15_BU086	Buffalo	Syncerus caffer	1	U	2015	8	2015-08-26	238	12:30	NA	NA	2	NA	85255	0	0	0	0	6418	0	0	0	1330.33333333333	0	0	0	0	0	3651.33333333333	0	0	0	0	0	0	0	0	0	0	0	0	0	0	0	0	0	0	0
PNG_15_SYCA_087	JAG15_BU087	Buffalo	Syncerus caffer	1	U	2015	8	2015-08-26	238	12:30	NA	NA	2	NA	70737.3333333333	0	0	0	1674	2664.33333333333	0	0	0	0	0	0	0	0	0	3310.66666666667	0	0	0	0	0	0	0	0	0	0	0	0	0	0	0	0	0	0	0
PNG_15_SYCA_089	JAG15_BU089	Buffalo	Syncerus caffer	1	U	2015	8	2015-08-26	238	12:30	NA	NA	2	NA	26298	0	0	0	443	2145	0	0	0	0	0	0	0	0	0	764.5	0	0	0	0	0	0	0	0	0	0	0	0	0	0	0	0	0	0	0
PNG_15_SYCA_090	JAG15_BU090	Buffalo	Syncerus caffer	1	U	2015	8	2015-08-26	238	12:30	NA	NA	2	NA	143030.333333333	0	0	0	2579	8736.66666666667	0	0	0	0	0	0	0	0	0	4121	0	0	0	0	0	0	0	0	0	0	0	0	0	0	0	0	0	0	0
PNG_15_SYCA_092	JAG15_BU092	Buffalo	Syncerus caffer	1	U	2015	8	2015-08-26	238	12:30	NA	NA	2	NA	95053.9999999999	0	0	0	0	2868	0	0	0	0	0	0	0	0	0	2725.66666666667	0	0	0	0	0	0	0	0	0	0	0	0	0	0	0	0	0	0	0
PNG_15_SYCA_093	JAG15_BU093	Buffalo	Syncerus caffer	1	U	2015	8	2015-08-26	238	12:30	NA	NA	2	NA	97353.5	0	0	0	2808.5	7914.5	0	0	0	0	0	0	0	0	0	8733.5	0	0	0	0	0	0	0	0	0	0	0	0	0	0	0	0	0	0	0
PNG_15_SYCA_094	JAG15_BU094	Buffalo	Syncerus caffer	1	U	2015	8	2015-08-26	238	12:30	NA	NA	2	NA	133457	0	0	0	0	9930	0	0	0	17797.3333333333	6096	0	0	0	0	17194.3333333333	0	0	0	0	0	0	2269.33333333333	0	0	0	0	0	0	0	0	0	0	0	0
PNG_15_SYCA_096	JAG15_BU096	Buffalo	Syncerus caffer	1	U	2015	8	2015-08-26	238	12:30	NA	NA	2	NA	91769	0	0	0	1240	5760.33333333333	0	0	0	1125	4381	0	0	0	0	9969.66666666667	0	0	0	0	0	0	12553	0	0	0	0	0	0	0	0	0	0	0	0
PNG_15_SYCA_097	JAG15_BU097	Buffalo	Syncerus caffer	1	U	2015	8	2015-08-26	238	12:30	NA	NA	2	NA	114038.666666667	0	0	0	1290.33333333333	7564	0	0	0	0	0	0	0	0	0	9648	0	0	0	0	0	0	2293.33333333333	0	0	0	0	0	0	0	0	0	0	0	0
PNG_15_SYCA_098	JAG15_BU098	Buffalo	Syncerus caffer	1	U	2015	8	2015-08-26	238	12:30	NA	NA	2	NA	60696.6666666667	0	0	0	1044	4592.33333333333	0	0	0	0	0	0	0	0	0	2798.66666666667	0	0	0	0	0	0	0	0	0	0	0	0	0	0	0	0	0	0	0
PNG_15_SYCA_099	JAG15_BU099	Buffalo	Syncerus caffer	1	U	2015	8	2015-08-26	238	12:30	NA	NA	2	NA	116539.333333333	0	0	0	1877	4214	0	0	0	0	0	0	0	0	0	22397	0	0	0	0	0	0	8851.66666666667	0	0	0	0	0	0	0	0	0	0	0	0
PNG_15_SYCA_100	JAG15_BU100	Buffalo	Syncerus caffer	1	U	2015	8	2015-08-26	238	12:30	NA	NA	2	NA	70740	0	0	0	1193.5	6020.5	0	0	0	0	0	0	0	0	0	1969	0	0	0	0	0	0	0	0	0	0	0	0	0	0	0	0	0	0	0
PNG_15_SYCA_101	JAG15_BU101	Buffalo	Syncerus caffer	1	U	2015	8	2015-08-26	238	12:30	NA	NA	2	NA	74743.3333333333	0	0	0	3297.66666666667	3790.66666666667	0	0	0	0	0	0	0	0	0	13060.3333333333	0	0	0	0	0	0	0	0	0	0	0	0	0	0	0	0	0	0	0
PNG_15_SYCA_102	JAG15_BU102	Buffalo	Syncerus caffer	1	U	2015	8	2015-08-26	238	12:30	NA	NA	2	NA	34774.5	0	0	0	763	1237	0	0	0	0	0	0	0	0	0	1250	0	0	0	0	0	0	0	0	0	0	0	0	0	0	0	0	0	0	0
PNG_15_SYCA_103	JAG15_BU103	Buffalo	Syncerus caffer	1	U	2015	8	2015-08-26	238	12:30	NA	NA	2	NA	80896	0	0	0	1889.5	4027	0	0	0	0	0	0	0	0	0	8718	0	0	0	0	0	0	0	0	0	0	0	0	0	0	0	0	0	0	0
PNG_15_SYCA_106	JAG15_BU106	Buffalo	Syncerus caffer	1	U	2015	8	2015-08-26	238	12:30	NA	NA	2	NA	94827.3333333333	0	0	0	3212	3966	0	0	0	0	0	0	0	0	0	4754	0	0	0	0	0	0	0	0	0	0	0	0	0	0	0	0	0	0	0
PNG_15_SYCA_107	JAG15_BU107	Buffalo	Syncerus caffer	1	U	2015	8	2015-08-26	238	12:30	NA	NA	2	NA	91932.6666666666	0	0	0	1859	4214.33333333333	0	0	0	0	9795.33333333333	0	0	0	0	6305	0	0	0	0	0	0	3598.66666666667	0	0	0	0	0	0	0	0	0	0	0	0
PNG_15_SYCA_108	JAG15_BU108	Buffalo	Syncerus caffer	1	U	2015	8	2015-08-26	238	12:30	NA	NA	2	NA	140726	0	0	0	2461	6809.66666666667	0	0	0	0	0	0	0	0	0	6257	0	0	0	0	0	0	0	0	0	0	0	0	0	0	0	0	0	0	0
PNG_15_SYCA_109	JAG15_BU109	Buffalo	Syncerus caffer	1	U	2015	8	2015-08-26	238	12:30	NA	NA	2	NA	80826.6666666666	0	0	0	0	4721.66666666667	0	0	0	0	0	0	0	0	0	3654	0	0	0	0	0	0	0	0	0	0	0	0	0	0	0	0	0	0	0
PNG_15_SYCA_110	JAG15_BU110	Buffalo	Syncerus caffer	1	U	2015	8	2015-08-26	238	12:30	NA	NA	2	NA	129154.5	0	0	0	2967.5	7195.5	0	0	0	0	0	0	0	0	0	4017.5	0	0	0	0	0	0	10697.5	0	0	0	0	0	0	0	0	0	0	0	0
PNG_15_SYCA_111	JAG15_BU111	Buffalo	Syncerus caffer	1	U	2015	8	2015-08-26	238	12:30	NA	NA	2	NA	104262	0	0	0	0	2146	0	0	0	0	0	0	0	0	0	1703.5	0	0	0	0	0	0	1416	0	0	0	0	0	0	0	0	0	0	0	0
PNG_15_SYCA_112	JAG15_BU112	Buffalo	Syncerus caffer	1	U	2015	8	2015-08-26	238	12:30	NA	NA	2	NA	117075.666666667	0	0	0	2757.66666666667	5735.33333333333	0	0	0	0	0	0	0	0	0	5503.66666666667	0	0	0	0	0	0	1428	0	0	0	0	0	0	0	0	0	0	0	0
PNG_15_TRAN_001	NY15_1	Nyala	Tragelaphus angasii	1	F	2015	7	2015-07-10	191	NA	-18.9451497837199	34.3768327523614	5	TRAN-15-f-33253-1	17136	0	0	727	0	0	0	0	0	0	0	0	0	0	0	0	1025	0	0	0	0	559	0	0	909	1827	0	0	0	0	0	0	0	8000	2000
PNG_15_TRAN_003	NY15_3	Nyala	Tragelaphus angasii	1	F	2015	7	2015-07-02	183	NA	-18.945365181719	34.3745934801381	5	TRAN-15-f-33259-1	49455	0	0	4138	0	0	0	0	0	0	0	0	0	0	0	0	1585	0	0	0	0	3544	0	0	6070	4109	1908	0	0	0	0	0	0	4570	16117
PNG_15_TRAN_004	NY15_4	Nyala	Tragelaphus angasii	1	F	2015	6	2015-06-30	181	NA	-18.9457535722322	34.3758311336299	5	TRAN-15-f-33260-1	35832	0	0	0	0	0	0	0	0	0	0	0	0	0	0	0	578	0	0	0	0	898	0	0	1824	549	641	0	524	0	0	0	0	12666	2403
PNG_15_TRAN_005	NY15_5	Nyala	Tragelaphus angasii	1	F	2015	6	2015-06-16	167	NA	-18.9416498906339	34.3662542984513	5	TRAN-15-f-33258-1	45323	0	0	1653	0	0	0	0	0	0	0	0	0	753	1580	0	2811	0	0	0	0	782	0	0	2530	6891	0	0	0	0	0	0	0	6421	9696
PNG_15_TRAN_006	NY15_6	Nyala	Tragelaphus angasii	1	F	2015	6	2015-06-14	165	NA	-18.9363955499223	34.3742162085447	5	TRAN-15-f-33251-1	40741	0	0	2765	0	0	0	0	0	0	0	0	0	0	923	0	3006	0	0	0	0	1705	0	0	1889	5543	0	0	0	0	0	0	0	8208	11300
PNG_15_TRSC_001_A	BB15_1A	Bushbuck	Tragelaphus sylvaticus	1	F	2015	7	2015-07-30	211	NA	NA	NA	1	TRSC-15-f-33274-1	328696	0	0	4338	0	0	0	0	0	0	0	0	0	0	0	0	8460	0	0	0	0	10920	0	0	40552	0	0	0	0	0	0	0	0	19579	142853
PNG_15_TRSC_002_A	BB15_2A	Bushbuck	Tragelaphus sylvaticus	1	F	2015	7	2015-07-29	210	NA	NA	NA	1	TRSC-15-f-33267-1	542535	0	0	8467	0	0	0	0	0	0	0	0	0	32498	0	0	0	0	0	0	0	0	0	0	38115	42688	0	0	0	0	0	0	0	12132	305885
PNG_15_TRSC_002_B	BB15_2B	Bushbuck	Tragelaphus sylvaticus	1	F	2015	7	2015-07-29	210	NA	NA	NA	1	TRSC-15-f-33267-1	404635	0	0	11467	0	0	0	0	0	0	0	0	0	0	0	0	9153	0	0	0	0	19875	0	0	19003	19619	0	0	9164	0	0	0	0	12367	190175
PNG_15_TRSC_003	BB15_3	Bushbuck	Tragelaphus sylvaticus	1	F	2015	7	2015-07-29	210	NA	NA	NA	3	TRSC-15-f-33274-1	269924	0	0	6365	0	0	0	0	0	0	0	0	0	0	5089	0	17676	0	0	0	0	7929	0	0	26337	0	0	0	0	0	0	0	0	5262	109925
PNG_15_TRSC_004_A	BB15_4A	Bushbuck	Tragelaphus sylvaticus	1	F	2015	6	2015-06-29	180	NA	NA	NA	3	TRSC-15-f-33273-1	138528	0	0	0	0	0	0	47524	0	31974	0	0	0	0	0	21276	0	0	0	0	0	1882	0	0	0	0	0	0	0	0	0	0	0	0	0
PNG_15_TRSC_004_B	BB15_4B	Bushbuck	Tragelaphus sylvaticus	1	F	2015	6	2015-06-29	180	NA	NA	NA	3	TRSC-15-f-33273-1	167706	0	0	0	0	0	0	0	0	0	0	0	0	0	0	0	8137	0	0	0	0	0	0	0	3203	7612	0	0	0	0	0	0	0	8104	98392
PNG_15_TRSC_005_A	BB15_5A	Bushbuck	Tragelaphus sylvaticus	1	F	2015	6	2015-06-29	180	NA	NA	NA	3	TRSC-15-f-33270-0	358456	0	0	11137	0	0	0	0	0	0	0	0	0	0	36587	0	0	0	0	0	0	11345	0	0	17606	85420	9437	0	0	0	0	0	0	64074	106377
PNG_15_TRSC_005_B	BB15_5B	Bushbuck	Tragelaphus sylvaticus	1	F	2015	6	2015-06-29	180	NA	NA	NA	3	TRSC-15-f-33270-0	151645	0	0	6070	0	0	0	0	0	0	0	0	0	0	0	0	2248	0	0	0	0	0	0	0	9162	13786	1882	0	3666	0	0	0	0	13362	65704
PNG_15_TRSC_005_C	BB15_5C	Bushbuck	Tragelaphus sylvaticus	1	F	2015	6	2015-06-29	180	NA	NA	NA	3	TRSC-15-f-33270-0	1016435	0	0	65413	0	0	0	0	0	0	0	0	0	14793	0	0	15966	0	0	0	0	0	0	0	36030	58853	14881	0	0	0	0	0	0	98904	524671
PNG_15_TRSC_005_D	BB15_5D	Bushbuck	Tragelaphus sylvaticus	1	F	2015	6	2015-06-29	180	NA	NA	NA	3	TRSC-15-f-33270-0	397457	0	0	10173	0	0	0	0	0	0	0	0	0	0	0	0	5056	0	0	0	0	0	0	0	20555	42197	6635	0	8400	0	0	0	0	35109	192088
PNG_15_TRSC_006_A	BB15_6A	Bushbuck	Tragelaphus sylvaticus	1	F	2015	6	2015-06-29	180	NA	NA	NA	1	TRSC-15-f-33271-1	107157	8509	0	7596	0	0	0	0	0	0	0	0	0	0	0	0	0	0	0	0	0	2937	0	0	3568	16759	2905	0	0	0	0	0	0	6170	38635
PNG_15_TRSC_006_B	BB15_6B	Bushbuck	Tragelaphus sylvaticus	1	F	2015	6	2015-06-29	180	NA	NA	NA	1	TRSC-15-f-33271-1	23814	2310	0	2155	0	0	0	0	0	0	0	0	0	0	481	0	0	0	0	0	0	2306	0	0	1140	4931	0	0	0	0	0	0	0	1159	7109
PNG_15_TRSC_006_C	BB15_6C	Bushbuck	Tragelaphus sylvaticus	1	F	2015	6	2015-06-29	180	NA	NA	NA	1	TRSC-15-f-33271-1	77735	0	0	2817	0	0	0	0	0	0	0	0	0	0	0	0	3964	0	0	0	0	3089	0	0	3213	4306	0	0	0	0	0	0	0	1414	48633
PNG_15_TRSC_006_D	BB15_6D	Bushbuck	Tragelaphus sylvaticus	1	F	2015	6	2015-06-29	180	NA	NA	NA	1	TRSC-15-f-33271-1	210795	0	0	6393	0	0	0	0	0	0	0	0	0	0	0	0	0	0	0	0	0	0	0	0	9823	12627	0	0	0	0	0	0	0	2436	159323
PNG_15_TRSC_007	BB15_7	Bushbuck	Tragelaphus sylvaticus	1	F	2015	6	2015-06-29	180	NA	NA	NA	1	TRSC-15-f-33267-1	160215	0	0	2264	0	0	0	0	0	0	0	0	0	0	0	0	0	0	0	0	0	52300	0	0	3158	23849	0	0	4941	0	0	0	0	5357	27998
PNG_15_TRSC_008	BB15_8	Bushbuck	Tragelaphus sylvaticus	1	F	2015	6	2015-06-29	180	NA	NA	NA	3	TRSC-15-f-33266-1	238649	0	0	0	0	0	0	0	0	0	0	0	0	4988	0	0	9138	0	0	0	0	0	0	0	4562	4806	0	0	0	0	0	0	0	7629	169350
PNG_15_TRSC_009	BB15_9	Bushbuck	Tragelaphus sylvaticus	1	F	2015	6	2015-06-27	178	NA	NA	NA	1	TRSC-15-f-33267-1	145934	0	0	2542	0	0	0	0	0	0	0	0	0	0	0	0	0	0	0	0	0	21415	0	0	11731	14157	2276	0	0	0	0	0	0	8718	67894
PNG_15_TRSC_010	BB15_10	Bushbuck	Tragelaphus sylvaticus	1	F	2015	7	2015-07-06	187	NA	NA	NA	5	TRSC-15-f-33270-1	27211	2258	0	0	899	0	0	0	0	0	0	0	0	0	0	0	0	0	0	0	0	0	0	0	0	0	0	0	0	0	0	0	0	0	1296
PNG_15_TRSC_011_A	BB15_11A	Bushbuck	Tragelaphus sylvaticus	1	F	2015	6	2015-06-29	180	NA	NA	NA	3	TRSC-15-f-33268-1	70176	0	0	1374	0	0	0	0	0	0	0	0	0	0	0	0	0	0	0	0	0	963	0	0	0	4910	0	0	0	0	0	0	0	11890	47897
PNG_15_TRSC_011_B	BB15_11B	Bushbuck	Tragelaphus sylvaticus	1	F	2015	6	2015-06-29	180	NA	NA	NA	3	TRSC-15-f-33268-1	52293	0	0	774	0	0	0	0	0	0	0	0	0	0	0	0	0	0	0	0	0	591	0	0	0	4008	0	0	0	0	0	0	0	7870	35951
PNG_15_TRSC_011_C	BB15_11C	Bushbuck	Tragelaphus sylvaticus	1	F	2015	6	2015-06-29	180	NA	NA	NA	3	TRSC-15-f-33268-1	84525	0	0	3438	0	0	0	0	0	0	0	0	0	0	0	0	0	0	0	0	0	0	0	0	0	5384	0	0	0	0	0	0	0	11858	59755
PNG_15_TRSC_011_D	BB15_11D	Bushbuck	Tragelaphus sylvaticus	1	F	2015	6	2015-06-29	180	NA	NA	NA	3	TRSC-15-f-33268-1	27534	0	0	713	0	0	0	0	0	0	0	0	0	0	0	0	0	0	0	0	0	0	0	0	0	2248	0	0	0	0	0	0	0	4628	19138
PNG_15_TRSC_011_E	BB15_11E	Bushbuck	Tragelaphus sylvaticus	1	F	2015	6	2015-06-29	180	NA	NA	NA	3	TRSC-15-f-33268-1	26795	0	0	0	0	0	0	0	0	0	0	0	0	0	0	0	0	0	0	0	0	0	0	0	0	1029	0	0	0	0	0	0	0	879	24106
PNG_15_TRSC_012_A	BB15_12A	Bushbuck	Tragelaphus sylvaticus	1	F	2015	6	2015-06-25	176	NA	NA	NA	3	TRSC-15-f-33273-1	33988	0	0	1508	0	0	0	0	0	0	0	0	0	665	434	0	480	0	0	0	0	1210	0	0	2621	2300	830	0	0	0	0	0	0	0	18699
PNG_15_TRSC_012_B	BB15_12B	Bushbuck	Tragelaphus sylvaticus	1	F	2015	6	2015-06-25	176	NA	NA	NA	3	TRSC-15-f-33273-1	24949	0	0	1319	0	0	0	0	0	0	0	0	0	462	317	0	0	0	0	0	0	1081	0	0	1811	1950	0	0	0	0	0	0	0	0	14239
PNG_15_TRSC_012_C	BB15_12C	Bushbuck	Tragelaphus sylvaticus	1	F	2015	6	2015-06-25	176	NA	NA	NA	3	TRSC-15-f-33273-1	17661	0	0	844	0	0	0	0	0	0	0	0	0	0	0	0	343	0	0	0	0	1095	0	0	1159	557	2413	0	0	0	0	0	0	498	9039
PNG_15_TRSC_013_A	BB15_13A	Bushbuck	Tragelaphus sylvaticus	1	F	2015	6	2015-06-25	176	NA	NA	NA	3	TRSC-15-f-33270-0	45250	0	0	3314	0	0	0	0	0	0	0	0	0	0	0	0	582	0	0	0	0	2644	0	0	4036	2694	0	0	0	0	0	0	0	1786	26877
PNG_15_TRSC_013_B	BB15_13B	Bushbuck	Tragelaphus sylvaticus	1	F	2015	6	2015-06-25	176	NA	NA	NA	3	TRSC-15-f-33270-0	98340	0	0	8156	0	0	0	0	0	0	0	0	0	0	0	0	1093	0	0	0	0	2787	0	0	8470	4304	0	0	0	0	0	0	0	2165	64654
PNG_15_TRSC_014_A	BB15_14A	Bushbuck	Tragelaphus sylvaticus	1	F	2015	6	2015-06-29	180	NA	NA	NA	1	TRSC-15-f-33266-1	56901	0	0	0	0	0	0	0	0	0	0	0	0	0	0	0	0	0	0	0	0	678	0	0	9906	2147	0	0	0	0	0	0	0	18732	18624
PNG_15_TRSC_014_B	BB15_14B	Bushbuck	Tragelaphus sylvaticus	1	F	2015	6	2015-06-29	180	NA	NA	NA	1	TRSC-15-f-33266-1	63453	0	0	2656	0	0	0	0	0	0	0	0	0	0	0	0	0	0	0	0	0	0	0	0	2452	7659	0	0	0	0	0	0	0	17202	29314
PNG_15_TRSC_016_A	BB15_16A	Bushbuck	Tragelaphus sylvaticus	1	F	2015	6	2015-06-27	178	NA	NA	NA	3	TRSC-15-f-33268-1	53337	0	0	3307	0	0	0	0	0	0	0	0	0	0	0	0	0	0	0	0	0	1116	0	0	0	1781	0	0	0	0	0	0	0	3359	36577
PNG_15_TRSC_016_B	BB15_16B	Bushbuck	Tragelaphus sylvaticus	1	F	2015	6	2015-06-27	178	NA	NA	NA	3	TRSC-15-f-33268-1	56446	0	0	4477	0	0	0	0	0	0	0	0	0	0	0	0	0	0	0	0	0	1388	0	0	0	7522	0	0	2408	0	0	0	0	11864	25200
PNG_15_TRSC_017	BB15_17	Bushbuck	Tragelaphus sylvaticus	1	F	2015	6	2015-06-14	165	NA	-18.9078895601608	34.4101639099135	5	TRSC-15-f-33269-1	21022	0	0	249	0	0	0	0	0	0	0	0	0	0	0	0	0	0	0	0	0	290	0	0	0	6824	0	0	702	0	0	0	0	10571	1136
PNG_15_TRSC_018	BB15_18	Bushbuck	Tragelaphus sylvaticus	1	F	2015	6	2015-06-17	168	NA	NA	NA	5	TRSC-15-f-33265-1	116333	5917	0	1769	0	0	0	0	0	0	0	0	0	0	0	0	0	0	0	0	0	3042	0	0	0	2837	0	0	0	0	0	0	7482	0	8291
PNG_15_TRSC_019	BB15_19	Bushbuck	Tragelaphus sylvaticus	1	F	2015	6	2015-06-15	166	NA	-18.9629520341179	34.3680232179389	5	TRSC-15-f-33274-1	31349	0	0	499	0	0	0	0	0	0	0	0	0	0	932	0	0	0	0	0	0	1356	0	0	1590	3011	0	0	1232	0	0	0	0	7283	11275
PNG_15_TRSC_020	BB15_20	Bushbuck	Tragelaphus sylvaticus	1	F	2015	6	2015-06-15	166	NA	-18.9262082446056	34.4203629461669	5	TRSC-15-f-33271-1	106222	0	0	2227	0	0	0	0	0	0	0	0	0	0	0	0	0	0	0	0	0	2603	0	0	3414	11247	0	0	0	0	0	0	0	18780	30890
PNG_15_TRSC_021	BB15_21	Bushbuck	Tragelaphus sylvaticus	1	F	2015	6	2015-06-15	166	NA	-18.9283238282224	34.4213777819405	5	TRSC-15-f-33266-1	88212	1592	0	2090	0	0	0	0	0	0	0	0	0	0	0	0	0	0	0	0	0	1154	0	4132	4259	9662	0	0	0	0	0	0	0	18029	30241
PNG_15_TRSC_022	BB15_22	Bushbuck	Tragelaphus sylvaticus	1	F	2015	6	2015-06-13	164	NA	NA	NA	5	TRSC-15-f-33270-0	89485	0	0	6249	0	0	0	0	0	0	0	0	0	1938	0	0	0	0	0	0	0	2563	0	0	0	14432	0	0	1373	0	0	0	0	4982	51377
PNG_15_TRSC_023_A	BB15_23A	Bushbuck	Tragelaphus sylvaticus	1	F	2015	6	2015-06-08	159	NA	-18.9320370739296	34.4166996560284	5	TRSC-15-f-33273-1	401467	0	0	20857	0	0	0	0	0	0	0	0	0	9334	0	0	0	0	0	0	0	65239	0	0	20404	17148	19279	0	0	0	0	0	0	6351	44877
PNG_15_TRSC_024_A	BB15_24A	Bushbuck	Tragelaphus sylvaticus	1	F	2015	6	2015-06-07	158	NA	-18.92527766067	34.4274190905033	5	TRSC-15-f-33268-1	907451	15238	0	66996	0	0	0	0	0	0	0	0	0	0	0	0	0	0	0	0	0	0	0	0	0	74947	16045	0	0	0	0	0	0	140252	320862
PNG_15_TRSC_025_A	BB15_25A	Bushbuck	Tragelaphus sylvaticus	1	F	2015	7	2015-07-03	184	NA	NA	NA	5	TRSC-15-f-33272-1	332248	0	0	0	0	0	0	0	0	0	0	0	0	0	0	0	0	0	0	0	0	0	0	0	0	0	0	0	0	0	0	0	13372	0	0
PNG_15_TRST_002_A	KD15_2A	Kudu	Tragelaphus strepsiceros	1	F	2015	6	2015-06-10	161	NA	-18.952103896201	34.3315256086931	5	TRST-15-f-33241-1	210873	0	0	28899	0	0	0	0	0	0	0	0	0	0	0	0	0	0	0	0	0	31128	0	0	73576	0	0	0	0	0	0	0	0	0	0
PNG_15_TRST_003_A	KD15_3A	Kudu	Tragelaphus strepsiceros	1	F	2015	6	2015-06-10	161	NA	-18.972993425238	34.371315304981	5	TRST-15-f-33239-1	340441	0	0	80812	0	0	0	0	0	0	0	0	0	0	4337	0	9686	0	0	0	0	22871	0	8809	74505	0	0	0	0	0	0	0	0	0	8297
PNG_15_TRST_004_A	KD15_4A	Kudu	Tragelaphus strepsiceros	1	F	2015	6	2015-06-10	161	NA	-18.9256168421643	34.3643009083222	5	TRST-15-f-33237-1	215100	0	0	80737	0	0	0	0	0	0	0	0	0	0	0	0	12482	0	0	0	0	0	0	0	50350	10754	8561	0	3281	0	0	0	0	5178	0
PNG_15_TRST_005_A	KD15_5A	Kudu	Tragelaphus strepsiceros	1	F	2015	6	2015-06-10	161	NA	-18.9525894313189	34.3468662268128	5	TRST-15-f-33244-1	269350	0	0	156392	0	0	0	0	0	0	0	0	0	0	0	0	11632	0	0	0	0	5991	0	0	72424	12429	0	0	0	0	0	0	0	0	0
PNG_15_TRST_006_A	KD15_6A	Kudu	Tragelaphus strepsiceros	1	F	2015	6	2015-06-21	172	NA	-18.9106691233049	34.3335613276339	5	TRST-15-f-33235-1	360101	0	0	35424	0	0	16197	0	0	0	0	0	0	0	0	0	15841	0	0	0	0	0	0	0	119771	9489	0	0	0	0	0	0	0	0	0
PNG_15_TRST_007_A	KD15_7A	Kudu	Tragelaphus strepsiceros	1	F	2015	6	2015-06-21	172	NA	-18.9092839851096	34.3526712399914	5	TRST-15-f-33242-1	205880	51588	0	0	0	0	0	0	0	0	0	0	0	0	0	0	0	0	0	0	0	0	0	0	0	0	0	0	0	0	0	0	0	0	0
PNG_15_TRST_008_A	KD15_8A	Kudu	Tragelaphus strepsiceros	1	F	2015	6	2015-06-11	162	NA	-18.9066302220452	34.32597218599	5	TRST-15-f-33243-1	232906	0	0	51586	0	0	0	0	0	0	0	0	0	0	0	0	32760	0	0	0	0	9196	0	0	46552	0	0	0	0	0	0	0	0	0	0
PNG_15_TRST_009_A	KD15_9A	Kudu	Tragelaphus strepsiceros	1	F	2015	6	2015-06-11	162	NA	-18.9272611048929	34.3507459585974	5	TRST-15-f-33238-1	178306	0	0	13493	0	0	19639	0	0	0	0	0	0	0	0	0	5870	0	0	0	0	4856	0	0	54631	0	0	0	0	0	0	0	0	0	0
PNG_15_TRST_010_A	KD15_10A	Kudu	Tragelaphus strepsiceros	1	F	2015	6	2015-06-12	163	NA	-18.9227412264471	34.3221588662689	5	TRST-15-f-33240-1	299092	0	0	30709	0	0	13965	0	0	0	0	0	0	0	0	0	0	0	0	0	0	0	0	0	56946	0	0	0	0	0	0	0	0	0	0
PNG_16_AEME_001	PNG16_AEME_01	Impala	Aepyceros melampus	1	M	2016	6	2016-06-01	153	12:45	-18.906557	34.438613	4	NA	97893.6666666667	12732	10783.6666666667	0	0	0	0	23920	0	0	0	0	0	0	0	2101.33333333333	0	0	0	0	0	0	0	0	0	0	2307	0	0	0	0	0	0	28391.3333333333	0
PNG_16_AEME_002	PNG16_AEME_02	Impala	Aepyceros melampus	1	F	2016	6	2016-06-02	154	08:40	-18.92913	34.375153	4	NA	85220.3333333334	45683.6666666667	0	0	0	0	0	1641.66666666667	0	4972	0	0	0	0	0	9723.33333333333	0	0	0	0	0	1410	0	0	0	3308.66666666667	984.666666666667	0	0	0	0	0	0	0	0
PNG_16_AEME_003	PNG16_AEME_03	Impala	Aepyceros melampus	1	F	2016	6	2016-06-03	155	16:11	-18.966898	34.359414	4	NA	108607.666666667	0	0	0	0	0	0	20754.3333333333	0	7338	0	0	0	0	24917.6666666667	6578.33333333333	2258	0	0	0	0	0	0	2254	0	18026	0	0	0	0	0	0	0	0	0
PNG_16_AEME_004	PNG16_AEME_04	Impala	Aepyceros melampus	1	F	2016	6	2016-06-04	156	09:15	-18.936638	34.395077	4	NA	67736	2975.33333333333	0	0	0	0	0	1054.33333333333	0	0	0	0	0	0	0	0	1602	0	0	0	0	2144.33333333333	0	0	14545.3333333333	0	29391.6666666667	0	0	0	0	0	0	1395	4431
PNG_16_AEME_005	PNG16_AEME_05	Impala	Aepyceros melampus	1	F	2016	6	2016-06-05	157	08:06	-18.9659	34.356563	4	NA	40484.3333333333	2577	0	0	0	0	0	1479.66666666667	0	1036.33333333333	0	0	0	0	0	0	0	0	0	0	0	3026.66666666667	0	1594.66666666667	5024.33333333333	1975	0	0	0	0	0	0	0	0	2542.66666666667
PNG_16_AEME_006	PNG16_AEME_06	Impala	Aepyceros melampus	1	M	2016	6	2016-06-07	159	09:22	-18.933268	34.399697	4	NA	141157	0	0	0	0	0	0	9455	0	0	0	0	0	0	0	0	0	0	0	0	0	3427	0	0	3787.66666666667	0	2524	0	0	0	0	0	0	2387.33333333333	99359
PNG_16_AEME_007	PNG16_AEME_07	Impala	Aepyceros melampus	1	M	2016	6	2016-06-07	159	10:55	-18.886358	34.393892	4	NA	52945.3333333334	1086	827.666666666667	0	0	0	0	0	0	0	0	0	0	0	0	0	0	0	0	0	0	0	0	0	0	0	0	0	0	0	0	0	0	0	0
PNG_16_AEME_008	PNG16_AEME_08	Impala	Aepyceros melampus	1	F	2016	6	2016-06-08	160	09:45	-18.950269	34.3465	4	NA	41143	0	0	2570.66666666667	0	0	0	2343.33333333333	0	919.666666666667	0	0	0	0	5763.33333333333	2660.33333333333	1652.66666666667	0	0	0	0	2062	0	0	0	0	0	0	0	0	0	0	0	0	0
PNG_16_AEME_009	PNG16_AEME_09	Impala	Aepyceros melampus	1	F	2016	6	2016-06-09	161	08:49	-18.977651	34.340728	4	NA	106061.333333333	0	0	6699	0	0	0	8482.33333333333	0	0	0	0	0	0	25420.6666666667	2211.33333333333	5747	0	0	0	0	1273	0	12421.6666666667	0	0	13878	0	3075	0	0	0	0	0	0
PNG_16_AEME_011	PNG16_AEME_11	Impala	Aepyceros melampus	1	F	2016	6	2016-06-21	173	09:30	-18.906388	34.389065	4	NA	130646.333333333	10481	0	4728.66666666667	0	0	0	4060.66666666667	0	1671.66666666667	0	0	0	0	0	0	5207.33333333333	0	0	0	0	0	0	0	0	0	0	0	0	0	0	0	0	0	5078
PNG_16_AEME_012	PNG16_AEME_12	Impala	Aepyceros melampus	1	M	2016	7	2016-07-21	203	16:10	-18.876914	34.39648	4	NA	112564	91943.3333333333	0	0	0	0	0	1369.66666666667	0	0	0	0	0	0	0	0	0	0	0	0	0	0	0	0	0	0	0	0	0	0	0	0	0	0	0
PNG_16_AEME_014	PNG16_AEME_14	Impala	Aepyceros melampus	3	M	2016	7	2016-07-25	207	17:10	-18.888436	34.402141	3	NA	103341.666666667	45431.3333333333	2940.66666666667	3227	0	1190.33333333333	0	2365.66666666667	0	1349.33333333333	1960	0	0	0	0	1759	0	0	0	0	0	0	0	0	0	0	0	0	0	0	0	0	0	0	0
PNG_16_AEME_015	PNG16_AEME_15	Impala	Aepyceros melampus	1	F	2016	7	2016-07-27	209	09:00	-18.962202	34.344204	4	NA	7019	0	0	193.666666666667	0	0	0	340.666666666667	0	103.666666666667	0	0	0	0	574.666666666667	221.666666666667	151.333333333333	0	0	0	0	624.333333333333	0	0	384.666666666667	94	0	0	1263.33333333333	0	0	0	0	0	1771.33333333333
PNG_16_AEME_017	PNG16_AEME_17	Impala	Aepyceros melampus	1	M	2016	8	2016-08-05	218	16:23	-18.87631	34.396637	4	NA	79939.5	4497	0	0	0	0	0	0	0	0	0	0	0	0	0	0	0	0	0	0	0	0	0	0	0	0	0	0	0	0	0	0	0	0	0
PNG_16_AEME_018	PNG16_AEME_18	Impala	Aepyceros melampus	1	M	2016	8	2016-08-08	221	11:00	-18.88224167	34.41148056	4	NA	23247	1739	618.5	0	0	475.5	0	0	0	1089.5	0	0	0	0	0	2042.5	0	0	0	0	0	0	0	0	0	0	0	0	0	0	0	0	0	0	0
PNG_16_AEME_020	PNG16_AEME_20	Impala	Aepyceros melampus	3	M	2016	8	2016-08-13	226	09:29	-18.94849	34.34675	3	NA	65024.5	11180.5	0	2252	0	0	0	0	0	0	0	0	0	0	0	0	0	0	0	0	0	0	0	0	0	0	0	0	47381	0	0	0	0	0	0
PNG_16_AEME_021	PNG16_AEME_21	Impala	Aepyceros melampus	3	M	2016	8	2016-08-15	228	08:40	-18.919304	34.41696	2	NA	13351	528	0	217.333333333333	0	0	0	205	0	0	0	0	0	0	0	0	0	0	0	0	0	562	0	0	0	212	421.666666666667	0	0	0	0	913	0	267	7835
PNG_16_AEME_022	PNG16_AEME22	Impala	Aepyceros melampus	1	M	2016	8	2016-08-16	229	13:35	-18.947204	34.372827	4	NA	13643.5	0	0	357.5	0	0	0	0	0	329	0	0	0	0	0	0	270.5	0	0	0	0	2570.5	0	197.5	3599.5	340.5	445	0	0	0	0	0	0	340	360
PNG_16_AEME_024	PNG16_TRAN_03	Impala	Aepyceros melampus	3	F	2016	6	2016-06-16	168	08:57	-18.965916	34.355413	3	NA	74142	0	0	2876	0	0	0	11895.6666666667	0	0	0	0	0	0	29602.3333333333	0	0	0	0	0	0	1982.66666666667	0	13817	0	1760.33333333333	0	0	0	0	0	0	0	0	1437.66666666667
PNG_16_AEME_025	PNG16_TRAN_04	Impala	Aepyceros melampus	3	F	2016	6	2016-06-16	168	08:57	-18.966033	34.355466	3	NA	71228.6666666667	0	0	0	0	0	0	21163	0	1991.33333333333	0	0	0	0	15577.3333333333	0	0	0	0	0	0	0	0	14822.6666666667	0	1333.33333333333	0	0	0	0	0	0	0	0	976.666666666667
PNG_16_AEME_026	PNG16_TRAN_05	Impala	Aepyceros melampus	3	F	2016	6	2016-06-16	168	08:57	-18.966035	34.355526	3	NA	147772.666666667	0	0	0	0	0	0	19253.6666666667	0	2205.33333333333	0	0	0	0	65774.3333333333	0	0	0	0	0	0	19192	0	2365.66666666667	0	3821.33333333333	0	0	0	0	0	0	0	0	0
PNG_16_AEME_027	PNG16_TRAN_06	Impala	Aepyceros melampus	3	F	2016	6	2016-06-16	168	08:57	-18.96601	34.355493	3	NA	170144	0	0	3010	0	0	0	27844.3333333333	0	4543	0	0	0	0	62585	0	0	0	0	0	0	3720.66666666667	0	3433.33333333333	0	0	0	0	0	0	0	0	0	0	0
PNG_16_ALBU_002	PNG16_ALBU_02	Hartebeest	Alcelaphus buselaphus	1	U	2016	6	2016-06-22	174	15:40	-18.87376	34.32625	4	NA	104578.5	0	0	0	0	0	0	0	0	0	3494.5	0	36637.5	0	0	3837.5	0	0	0	0	0	0	0	0	0	0	0	0	0	47969.5	0	0	0	0	0
PNG_16_ALBU_003	PNG16_ALBU_03	Hartebeest	Alcelaphus buselaphus	1	U	2016	6	2016-06-23	175	09:00	-18.952499	34.341736	4	NA	132792.666666667	1622.33333333333	0	0	0	0	0	24392.3333333333	0	9653.33333333333	0	0	0	0	0	16355.6666666667	12587.3333333333	0	0	0	0	1575.33333333333	0	0	0	0	0	0	0	2080.66666666667	0	0	0	0	0
PNG_16_ALBU_004	PNG16_ALBU_04	Hartebeest	Alcelaphus buselaphus	3	U	2016	7	2016-07-11	193	09:00	-18.877924	34.328599	3	NA	4385.66666666667	0	0	0	0	0	0	691.666666666667	0	446.333333333333	0	0	1253.33333333333	0	0	267.666666666667	0	0	0	0	0	0	0	0	0	0	0	0	0	84	0	0	0	0	0
PNG_16_ALBU_005	PNG16_ALBU_05	Hartebeest	Alcelaphus buselaphus	3	U	2016	7	2016-07-28	210	10:37	-18.951998	34.341269	3	NA	1282.5	0	0	0	0	0	0	234.5	0	103.5	20.5	0	0	0	0	208	0	0	0	0	0	0	0	0	0	0	0	0	0	0	0	0	0	0	0
PNG_16_ALBU_007	PNG16_ALBU_07	Hartebeest	Alcelaphus buselaphus	3	U	2016	8	2016-08-03	216	10:30	-18.976503	34.334121	3	NA	91191.5	0	0	0	0	0	0	34455	0	986.5	14823	0	0	0	2136	12843	0	0	0	0	0	0	0	0	0	0	0	0	0	0	0	0	0	0	0
PNG_16_ALBU_008	PNG16_ALBU_08	Hartebeest	Alcelaphus buselaphus	3	U	2016	8	2016-08-05	218	11:25	-18.874271	34.326216	3	NA	17136.5	0	0	0	0	0	0	530	0	0	0	0	9873.5	0	0	0	0	0	0	0	0	0	0	0	0	0	0	0	0	4558.5	0	0	0	0	0
PNG_16_ALBU_009	PNG16_ALBU_09	Hartebeest	Alcelaphus buselaphus	1	U	2016	8	2016-08-05	218	11:45	-18.874262	34.327188	4	NA	38144.5	0	0	0	0	0	0	9369	0	0	0	0	18716.5	0	0	0	0	0	0	0	0	0	0	0	0	0	0	0	0	7242	0	0	0	0	0
PNG_16_ALBU_010	PNG16_ALBU_10	Hartebeest	Alcelaphus buselaphus	3	U	2016	8	2016-08-11	224	09:40	NA	NA	3	NA	10305.5	0	0	170	0	416	0	1133.5	0	168	419	0	0	0	0	1190.5	0	0	0	0	0	160	0	0	0	0	0	0	0	0	0	0	0	0	0
PNG_16_ALBU_012	PNG16_ALBU_12	Hartebeest	Alcelaphus buselaphus	3	U	2016	8	2016-08-11	224	09:40	NA	NA	3	NA	15235	0	0	0	0	194	0	3700.5	0	239	1277	0	0	0	0	1658.5	0	0	0	0	0	0	184	0	0	0	0	0	0	0	0	0	0	0	0
PNG_16_ALBU_013	PNG16_ALBU_13	Hartebeest	Alcelaphus buselaphus	1	U	2016	8	2016-08-13	226	07:58	-18.951422	34.339155	4	NA	32006	0	0	0	0	479	0	8302.5	0	3421	1782	0	0	0	0	7975	0	0	0	0	0	0	0	0	0	0	0	0	0	0	0	0	0	0	0
PNG_16_ALBU_014	PNG16_ALBU_14	Hartebeest	Alcelaphus buselaphus	3	U	2016	8	2016-08-13	226	08:35	-18.951397	34.338723	3	NA	28389	0	0	0	0	0	0	4947	0	2608	1913	0	0	0	0	3813.5	0	0	0	0	0	327.5	0	0	0	0	0	0	0	0	0	0	0	0	0
PNG_16_ALBU_015	PNG16_ALBU_15	Hartebeest	Alcelaphus buselaphus	3	U	2016	8	2016-08-13	226	08:35	-18.9514	34.338732	3	NA	54744.6666666667	0	0	659	0	692.333333333333	0	12789.3333333333	0	6354.66666666667	1657.33333333333	0	0	0	0	10525.6666666667	0	0	0	0	0	0	0	0	0	0	0	0	0	0	0	0	0	0	0
PNG_16_ALBU_016	PNG16_ALBU_16	Hartebeest	Alcelaphus buselaphus	3	U	2016	8	2016-08-13	226	08:35	-18.951385	34.338726	3	NA	26511	0	0	0	0	0	0	7029	0	3926.5	843	0	0	0	0	5709	0	0	0	0	0	339.5	0	434	0	0	0	0	0	0	0	0	0	0	0
PNG_16_ALBU_017	PNG16_ALBU_17	Hartebeest	Alcelaphus buselaphus	3	U	2016	8	2016-08-18	231	08:41	-18.95075	34.34207	3	NA	64267	0	0	0	0	0	0	15248	0	13488	0	0	0	0	1231.66666666667	5466.66666666667	0	0	0	0	0	0	0	0	0	0	0	0	0	0	0	0	0	0	0
PNG_16_ALBU_018	PNG16_ALBU_18	Hartebeest	Alcelaphus buselaphus	3	U	2016	8	2016-08-18	231	08:41	-18.95075	34.34207	3	NA	94803.5	0	0	0	0	0	0	17382	0	37657.5	0	0	0	0	0	10548.5	0	0	0	0	0	0	0	0	0	0	0	0	0	0	0	0	0	0	0
PNG_16_CENA_001	PNG16_CENA_01	Red_duiker	Cephalophus natalensis	1	U	2016	7	2016-07-28	210	10:20	-18.960751	34.342065	3	NA	56785.9999999999	1224.33333333333	0	0	0	0	0	0	0	0	0	0	0	0	0	0	0	0	0	0	0	0	0	0	0	0	0	0	0	0	0	0	0	0	0
PNG_16_CENA_002	PNG16_CENA_02	Red_duiker	Cephalophus natalensis	1	U	2016	8	2016-08-05	218	08:15	-18.960659	34.341889	2	NA	81384	2280.5	0	1276.5	0	0	0	0	0	0	0	0	0	0	6612	0	0	0	0	0	0	0	0	0	0	0	0	0	0	0	0	0	0	0	28528
PNG_16_CHPY_001	PNG16_CHPY_01	Vervet	Chlorocebus pygerythrus	1	U	2016	7	2016-07-30	212	07:00	-18.977749	34.351212	4	NA	123936.666666667	0	0	62921.3333333333	0	0	0	0	0	0	0	0	0	0	0	0	0	0	0	0	0	45747.3333333333	0	0	0	0	0	0	0	0	0	0	0	0	0
PNG_16_CHPY_002	PNG16_CHPY_02	Vervet	Chlorocebus pygerythrus	1	U	2016	8	2016-08-13	226	07:30	-18.960679	34.342028	2	NA	11982.6666666667	0	0	865	0	0	0	0	0	0	0	0	0	0	715	0	0	0	0	0	0	1419.66666666667	0	0	0	0	0	0	0	0	0	0	0	2535	0
PNG_16_CICI_002	PNG16_CICI_02	Civet	Civettictis civetta	1	U	2016	8	2016-08-02	215	20:15	-18.917978	34.41594	3	NA	79781	14321.6666666667	0	7357.33333333333	0	0	0	2417.66666666667	0	0	0	0	0	0	1581	0	0	0	0	0	0	45929.3333333333	0	0	0	0	0	0	0	0	0	0	0	0	0
PNG_16_CICI_003	PNG16_CICI_03	Civet	Civettictis civetta	1	U	2016	8	2016-08-02	215	20:40	-18.902268	34.402329	3	NA	12393.3333333333	2991.33333333333	0	800	0	0	0	334.333333333333	0	528.666666666667	172.333333333333	0	0	0	231	0	0	0	0	0	0	1845.66666666667	0	0	0	0	0	0	0	0	0	0	0	0	0
PNG_16_CICI_004	PNG16_CICI_04	Civet	Civettictis civetta	1	U	2016	8	2016-08-02	215	21:05	-18.922716	34.377294	3	NA	22353	4000.66666666667	0	4284	0	0	0	324	0	855.333333333333	0	0	0	0	1856.66666666667	750.333333333333	0	0	0	0	0	5036.33333333333	0	0	0	0	0	0	0	0	0	0	0	0	0
PNG_16_CICI_005	PNG16_CICI_05	Civet	Civettictis civetta	1	U	2016	8	2016-08-14	227	21:00	-18.914659	34.388794	3	NA	16917.6666666667	4317	0	1025	0	0	0	0	0	0	449.666666666667	0	0	0	278	0	0	0	0	0	0	2993	0	0	0	0	839.333333333333	0	0	0	0	0	0	0	0
PNG_16_CICI_006	PNG16_CICI_06	Civet	Civettictis civetta	1	U	2016	8	2016-08-14	227	21:00	-18.918353	34.385836	3	NA	118180	21894.3333333333	0	5462	0	0	0	0	0	1420	2696.66666666667	0	0	0	0	1380	0	0	0	0	0	23773	0	0	0	0	0	0	0	0	0	0	0	0	0
PNG_16_CICI_007	PNG16_CICI_07	Civet	Civettictis civetta	1	U	2016	8	2016-08-18	231	09:00	-18.94745	34.3661	2	NA	36638	739	0	0	0	0	0	0	0	998.333333333333	0	0	0	0	0	0	0	0	0	0	0	7937	0	0	0	0	514	0	0	0	0	0	0	17087.6666666667	0
PNG_16_COTA_001	PNG16_COTA_01	Wildebeest	Connochaetes taurinus	3	U	2016	6	2016-06-28	180	15:00	-18.896758	34.372814	3	NA	112979	0	0	0	0	0	0	3013.33333333333	0	0	1902.66666666667	0	0	0	0	3303.66666666667	0	0	0	0	0	0	0	0	0	0	0	0	0	0	0	0	0	0	0
PNG_16_COTA_002	PNG16_COTA_02	Wildebeest	Connochaetes taurinus	3	U	2016	6	2016-06-28	180	15:00	-18.896759	34.372815	3	NA	126432.666666667	0	0	0	0	0	0	0	0	0	0	0	0	0	0	3988	0	0	0	0	0	0	0	0	0	0	0	0	0	0	0	0	0	0	0
PNG_16_COTA_003	PNG16_COTA_03	Wildebeest	Connochaetes taurinus	3	U	2016	6	2016-06-28	180	15:17	-18.896768	34.372822	3	NA	76814.3333333333	0	0	0	0	0	0	0	0	0	1364.66666666667	0	0	0	0	4258.66666666667	0	0	0	0	0	0	0	0	0	0	0	0	0	0	0	0	0	0	0
PNG_16_COTA_004	PNG16_COTA_04	Wildebeest	Connochaetes taurinus	3	U	2016	6	2016-06-28	180	15:17	-18.896688	34.372578	3	NA	134046.333333333	0	0	0	0	0	0	0	0	0	3462.33333333333	0	0	0	0	5348	0	0	0	0	0	0	0	0	0	0	0	0	0	0	0	0	0	0	0
PNG_16_COTA_005	PNG16_COTA_05	Wildebeest	Connochaetes taurinus	3	U	2016	6	2016-06-28	180	15:45	-18.896642	34.372316	3	NA	120639.333333333	0	0	0	0	0	0	0	0	0	3416.33333333333	0	0	0	0	10241.6666666667	0	0	0	0	0	0	0	0	0	0	0	0	0	0	0	0	0	0	0
PNG_16_COTA_006	PNG16_COTA_06	Wildebeest	Connochaetes taurinus	3	U	2016	6	2016-06-28	180	15:45	-18.896776	34.372781	3	NA	113085	0	0	0	0	0	0	0	0	0	0	0	0	0	0	1729	0	0	0	0	0	0	0	0	0	0	0	0	0	0	0	0	0	0	0
PNG_16_COTA_007	PNG16_COTA_07	Wildebeest	Connochaetes taurinus	3	U	2016	6	2016-06-28	180	15:45	-18.896613	34.371891	3	NA	96078.6666666667	0	0	0	0	0	0	0	0	0	1461.33333333333	0	0	0	0	2712.66666666667	0	0	0	0	0	0	0	0	0	0	0	0	0	0	0	0	0	0	0
PNG_16_COTA_008	PNG16_COTA_08	Wildebeest	Connochaetes taurinus	3	U	2016	6	2016-06-28	180	15:45	-18.896623	34.371871	3	NA	171156.333333333	0	0	0	0	0	0	0	0	0	4496	0	0	0	0	6198.66666666667	0	0	0	0	0	0	0	0	0	0	0	0	0	0	0	0	0	0	0
PNG_16_COTA_009	PNG16_COTA_09	Wildebeest	Connochaetes taurinus	1	M	2016	7	2016-07-07	189	09:40	-18.98646	34.261745	4	NA	81443	0	0	0	0	0	0	30747.6666666667	0	8994.33333333333	0	0	0	0	0	3310.33333333333	0	0	0	0	0	0	0	1064.33333333333	0	0	0	0	0	16269.3333333333	0	0	0	0	0
PNG_16_COTA_010	PNG16_COTA_10	Wildebeest	Connochaetes taurinus	3	U	2016	7	2016-07-26	208	12:00	-18.896771	34.369585	3	NA	4721	0	0	0	0	0	0	0	0	0	73.6666666666667	69.6666666666667	0	0	0	349	0	0	0	0	0	0	0	0	0	0	0	0	0	0	0	0	0	0	0
PNG_16_COTA_012	PNG16_COTA_12	Wildebeest	Connochaetes taurinus	3	U	2016	7	2016-07-26	208	12:00	-18.896923	34.369757	3	NA	3552	0	0	0	0	0	0	0	0	0	0	147	0	0	0	273.666666666667	0	0	0	0	0	0	0	0	0	0	0	0	0	0	0	0	0	0	0
PNG_16_COTA_013	PNG16_COTA_13	Wildebeest	Connochaetes taurinus	3	U	2016	7	2016-07-26	208	12:00	-18.896459	34.369157	3	NA	6114.66666666667	0	0	0	0	0	0	0	0	0	162.333333333333	78.6666666666667	0	0	0	711.666666666667	0	0	0	0	0	0	0	0	0	0	0	0	0	0	0	0	0	0	0
PNG_16_COTA_014	PNG16_COTA_14	Wildebeest	Connochaetes taurinus	1	U	2016	7	2016-07-29	211	NA	-18.98719	34.258769	4	NA	27634.6666666667	0	0	0	0	0	0	10830	0	9639	0	0	0	0	290.666666666667	2586	0	0	0	0	0	0	0	0	0	0	0	0	0	1585.33333333333	0	0	0	0	0
PNG_16_COTA_015	PNG16_COTA_15	Wildebeest	Connochaetes taurinus	3	U	2016	7	2016-07-29	211	16:40	-18.89974	34.353358	3	NA	117011.5	0	0	0	0	0	0	26164	0	0	2207	0	0	0	0	6748	0	0	0	0	0	0	0	0	0	0	0	0	0	0	0	0	0	0	0
PNG_16_COTA_016	PNG16_COTA_16	Wildebeest	Connochaetes taurinus	3	U	2016	7	2016-07-29	211	16:40	-18.899735	34.353326	3	NA	139918.666666667	0	0	0	0	0	0	0	0	0	0	7615.66666666667	0	0	0	2889.66666666667	0	0	0	0	0	0	0	0	0	0	0	0	0	0	0	0	0	0	0
PNG_16_COTA_017	PNG16_COTA_17	Wildebeest	Connochaetes taurinus	3	U	2016	7	2016-07-29	211	16:40	-18.899959	34.353064	3	NA	16902.6666666667	0	0	0	0	0	0	0	0	0	180.666666666667	1156.66666666667	0	0	0	629.333333333333	0	0	0	0	0	0	0	0	0	0	0	0	0	0	0	0	0	0	0
PNG_16_COTA_018	PNG16_COTA_18	Wildebeest	Connochaetes taurinus	3	U	2016	8	2016-08-01	214	10:30	-18.984568	34.259172	3	NA	8780.66666666666	0	0	0	0	134.333333333333	0	4777.33333333333	0	1548.33333333333	0	0	0	0	314.666666666667	272.333333333333	0	0	0	0	0	0	0	0	0	0	0	0	0	145	0	0	0	0	0
PNG_16_COTA_019	PNG16_COTA_19	Wildebeest	Connochaetes taurinus	3	U	2016	8	2016-08-01	214	10:30	-18.98459	34.259019	3	NA	161258.333333333	0	0	0	0	0	0	90840.6666666667	0	22918	0	0	0	0	3033.66666666667	11332	0	0	0	0	0	0	0	0	0	0	0	0	0	3505.33333333333	0	0	0	0	0
PNG_16_COTA_020	PNG16_COTA_20	Wildebeest	Connochaetes taurinus	3	U	2016	8	2016-08-01	214	10:30	-18.984469	34.259198	3	NA	36272.6666666667	0	0	0	0	0	0	20183	0	7861	0	0	0	0	485	1547.66666666667	0	0	0	0	0	0	0	0	0	0	0	0	0	582.333333333333	0	0	0	0	0
PNG_16_COTA_021	PNG16_COTA_21	Wildebeest	Connochaetes taurinus	3	U	2016	8	2016-08-01	214	10:30	-18.984473	34.259178	3	NA	210766	0	0	0	0	6070	0	105575.666666667	0	35075.6666666667	0	0	0	0	3236	7240	0	0	0	0	0	0	0	0	0	0	0	0	0	2311.33333333333	0	0	0	0	0
PNG_16_COTA_022	PNG16_COTA_22	Wildebeest	Connochaetes taurinus	3	U	2016	8	2016-08-01	214	10:30	-18.984302	34.258906	3	NA	198244.666666667	0	0	0	0	0	0	108712.666666667	0	27447.3333333333	0	0	0	0	6910	7132.33333333333	0	0	0	0	0	0	0	4342	0	0	0	0	0	4791	0	0	0	0	0
PNG_16_COTA_023	PNG16_COTA_23	Wildebeest	Connochaetes taurinus	3	U	2016	8	2016-08-01	214	10:30	-18.984286	34.258892	3	NA	125130.666666667	0	0	0	0	0	0	69361.3333333333	0	16557.3333333333	0	0	0	0	8376	4604	0	0	0	0	0	0	0	4657.33333333333	0	0	0	0	0	1980.66666666667	0	0	0	0	0
PNG_16_COTA_024	PNG16_COTA_24	Wildebeest	Connochaetes taurinus	3	U	2016	8	2016-08-01	214	10:30	-18.984657	34.25876	3	NA	66175.3333333333	0	0	0	0	1740	0	36447.3333333333	0	14881.3333333333	0	0	0	0	0	3866.66666666667	0	0	0	0	0	0	0	0	0	0	0	0	0	742.333333333333	0	0	0	0	0
PNG_16_COTA_025	PNG16_COTA_25	Wildebeest	Connochaetes taurinus	3	U	2016	8	2016-08-01	214	10:30	-18.984696	34.258739	3	NA	6209.33333333333	0	0	0	0	0	0	3780.33333333333	0	961.333333333333	0	0	0	0	0	490.666666666667	0	0	0	0	0	0	0	0	0	0	0	0	0	195.666666666667	0	0	0	0	0
PNG_16_COTA_026	PNG16_CODA_26	Wildebeest	Connochaetes taurinus	3	U	2016	8	2016-08-06	219	08:30	-18.960547	34.372302	3	NA	54659	0	0	0	0	0	0	48343	0	2247.5	0	0	0	0	0	918.5	0	0	0	0	0	0	0	0	0	0	0	0	0	0	0	0	0	0	0
PNG_16_COTA_027	PNG16_CODA_27	Wildebeest	Connochaetes taurinus	3	U	2016	8	2016-08-06	219	08:30	-18.960558	34.372283	3	NA	86739.5	0	0	0	0	0	0	75962.5	0	6172	0	0	0	0	0	0	0	0	0	0	0	0	0	0	0	0	0	0	0	0	0	0	0	0	0
PNG_16_COTA_028	PNG16_CODA_28	Wildebeest	Connochaetes taurinus	3	U	2016	9	2016-09-05	249	17:00	-18.88239	34.3311	3	NA	71175.6666666667	0	0	0	0	0	0	42764.6666666667	0	2984.33333333333	0	0	0	0	0	12989.6666666667	0	0	0	0	0	0	0	1259.33333333333	0	0	0	0	0	1507.66666666667	0	0	0	0	0
PNG_16_COTA_029	PNG16_CODA_29	Wildebeest	Connochaetes taurinus	3	U	2016	9	2016-09-05	249	17:00	-18.88239	34.3311	3	NA	23172.6666666666	0	0	0	0	0	0	16361.3333333333	0	1555.33333333333	0	0	0	0	0	1926.33333333333	0	0	0	0	0	0	0	1028	0	0	0	0	0	0	0	0	0	0	0
PNG_16_COTA_030	PNG16_CODA_30	Wildebeest	Connochaetes taurinus	3	U	2016	9	2016-09-05	249	17:00	-18.88239	34.3311	3	NA	35806.3333333333	0	0	0	0	0	0	27965.3333333333	0	951	0	0	0	0	0	3821	0	0	0	0	0	0	0	0	0	0	0	0	0	0	0	0	0	0	0
PNG_16_EQQU_001	PNG16_EQQU_01	Zebra	Equus quagga	1	U	2016	8	2016-08-21	234	08:37	-19.00245	34.24073	3	NA	22495	0	0	0	0	0	0	9114.33333333333	0	4720.66666666667	0	0	0	0	0	2729.66666666667	0	0	0	0	0	0	0	636.333333333333	0	0	0	0	0	273	0	0	0	0	0
PNG_16_EQQU_002	PNG16_EQQU_02	Zebra	Equus quagga	1	U	2016	8	2016-08-21	234	08:45	-19.00161	34.23997	3	NA	6139.66666666667	0	0	0	0	0	0	311	0	541.333333333333	0	0	0	0	0	4175.66666666667	0	0	0	0	0	0	0	0	0	0	0	0	0	113.333333333333	0	0	0	0	0
PNG_16_EQQU_003	PNG16_EQQU_03	Zebra	Equus quagga	1	U	2016	8	2016-08-21	234	09:09	-19.00089	34.24032	3	NA	8502.66666666666	0	0	0	0	0	0	892.666666666667	0	1662.33333333333	0	0	0	0	0	1469.33333333333	0	0	0	0	0	0	0	0	146.333333333333	0	0	0	0	276.333333333333	0	0	0	0	0
PNG_16_EQQU_004	PNG16_EQQU_04	Zebra	Equus quagga	1	U	2016	8	2016-08-21	234	09:14	-19.00083	34.24034	3	NA	8927.33333333334	0	0	0	0	0	0	1163.33333333333	0	2824	0	0	0	0	0	1024.66666666667	0	0	0	0	0	0	0	0	0	0	0	0	0	355.333333333333	0	0	0	0	0
PNG_16_EQQU_005	PNG16_EQQU_05	Zebra	Equus quagga	1	U	2016	8	2016-08-21	234	09:20	-19.00082	34.24036	3	NA	25907	0	0	0	0	0	0	4168.66666666667	0	5381.66666666667	0	0	0	0	0	3787.66666666667	0	0	0	0	0	0	0	0	0	0	0	0	0	2297	0	0	0	0	0
PNG_16_EQQU_006	PNG16_EQQU_06	Zebra	Equus quagga	1	U	2016	8	2016-08-21	234	09:29	-19.00079	34.24042	3	NA	4766.66666666667	0	0	0	0	0	0	870.333333333333	0	1319.66666666667	0	0	0	0	0	288	0	0	0	0	0	0	0	0	0	0	0	0	0	198	0	0	0	0	0
PNG_16_EQQU_007	PNG16_EQQU_07	Zebra	Equus quagga	1	U	2016	8	2016-08-21	234	09:37	-19.00068	34.24047	3	NA	21279.6666666667	0	0	0	0	0	0	857.666666666667	0	1700.66666666667	0	0	0	0	272	6962	0	0	0	0	0	0	0	0	0	0	0	0	0	751	0	0	0	0	0
PNG_16_EQQU_008	PNG16_EQQU_08	Zebra	Equus quagga	1	U	2016	8	2016-08-21	234	09:42	-19.00069	34.24061	3	NA	28742.3333333333	0	0	0	0	0	0	1951.66666666667	0	3215.33333333333	0	0	0	0	0	4912.33333333333	0	0	0	0	0	0	0	0	0	0	0	0	0	2872.33333333333	0	0	0	0	0
PNG_16_EQQU_009	PNG16_EQQU_09	Zebra	Equus quagga	1	U	2016	8	2016-08-21	234	10:02	-19.0003	34.24113	3	NA	14452.3333333333	0	0	0	0	0	0	2381	0	1353.66666666667	0	0	0	0	0	2772.66666666667	0	0	0	0	0	0	0	0	998.666666666667	0	0	0	0	831.333333333333	0	0	0	0	0
PNG_16_EQQU_010	PNG16_EQQU_10	Zebra	Equus quagga	1	U	2016	8	2016-08-21	234	10:11	-19.00218	34.24167	3	NA	5331.66666666667	0	0	0	0	0	0	918.666666666667	0	372	0	0	0	0	0	933.666666666667	0	0	0	0	0	0	0	66.6666666666667	232.666666666667	0	0	0	0	240.666666666667	0	0	0	0	0
PNG_16_HINI_002	PNG16_HINI_02	Sable	Hippotragus niger	3	U	2016	6	2016-06-16	168	12:45	-18.940643	34.392073	3	NA	66986	0	0	0	0	0	0	29688.5	0	15694.5	0	0	0	0	0	930.5	0	0	0	0	0	0	0	0	0	0	0	0	0	2698.5	0	0	0	0	0
PNG_16_HINI_003	PNG16_HINI_03	Sable	Hippotragus niger	1	M	2016	6	2016-06-21	173	16:05	-18.96391	34.38892	4	NA	104269.666666667	0	0	0	0	0	0	80410	0	18313.6666666667	0	0	0	0	0	1765.33333333333	0	0	0	0	0	0	0	0	0	0	0	0	0	0	0	0	0	0	0
PNG_16_HINI_004	PNG16_HINI_04	Sable	Hippotragus niger	1	M	2016	6	2016-06-24	176	17:15	-18.91618	34.35908	4	NA	81657	1586	0	0	0	6873.33333333333	0	6472	0	18130.6666666667	4783	0	29476	0	0	4513	0	0	0	0	0	0	0	0	0	0	0	0	0	1964	0	0	0	0	0
PNG_16_HINI_005	PNG16_HINI_05	Sable	Hippotragus niger	1	M	2016	6	2016-06-29	181	16:42	-18.95028	34.34694	4	NA	151134	2019.33333333333	0	0	0	0	0	0	0	84501	0	0	0	0	0	15870.3333333333	0	0	0	0	0	0	0	0	0	0	0	0	0	0	0	0	0	0	0
PNG_16_HINI_006	PNG16_HINI_06	Sable	Hippotragus niger	1	U	2016	7	2016-07-01	183	NA	NA	NA	4	NA	92247.3333333333	0	0	0	0	0	0	12071.3333333333	0	55771	1405.33333333333	0	0	0	0	2957.33333333333	0	0	0	0	0	0	0	0	0	0	0	0	0	11195.3333333333	0	0	0	0	0
PNG_16_HINI_007	PNG16_HINI_07	Sable	Hippotragus niger	1	U	2016	7	2016-07-01	183	NA	NA	NA	4	NA	127273.666666667	0	0	0	0	0	0	9296	0	103919	0	0	0	0	0	2730.66666666667	0	0	0	0	0	0	0	0	0	0	0	0	0	6239	0	0	0	0	0
PNG_16_HINI_008	PNG16_HINI_08	Sable	Hippotragus niger	1	U	2016	7	2016-07-01	183	NA	NA	NA	4	NA	76702.3333333334	0	0	0	0	0	0	5562	0	64715.6666666667	0	0	0	0	0	1002.33333333333	0	0	0	0	0	0	0	0	0	0	0	0	0	2963.33333333333	0	0	0	0	0
PNG_16_HINI_009	PNG16_HINI_09	Sable	Hippotragus niger	3	U	2016	7	2016-07-17	199	12:40	-18.962168	34.370161	3	NA	4629	0	0	0	0	0	0	275.666666666667	0	2946.33333333333	0	0	0	0	0	136.666666666667	0	0	0	0	0	0	0	0	0	0	0	0	0	763.333333333333	0	0	0	0	0
PNG_16_HINI_010	PNG16_HINI_10	Sable	Hippotragus niger	3	U	2016	7	2016-07-17	199	12:40	-18.962128	34.370191	3	NA	103768.666666667	0	0	0	0	0	0	7155.33333333333	0	56417	0	0	0	0	0	2802.66666666667	0	0	0	0	0	0	0	0	0	0	0	0	0	20986.3333333333	0	0	0	0	0
PNG_16_HINI_011	PNG16_HINI_11	Sable	Hippotragus niger	3	U	2016	7	2016-07-22	204	09:00	-18.880453	34.324554	3	NA	131330	0	0	0	0	0	0	12587.3333333333	0	4388	12885.3333333333	0	2395.33333333333	0	0	3475.33333333333	0	0	0	0	0	0	0	0	0	0	0	0	0	0	0	0	0	0	0
PNG_16_HINI_012	PNG16_HINI_12	Sable	Hippotragus niger	3	U	2016	7	2016-07-22	204	09:00	-18.880242	34.324506	3	NA	9292.00000000001	0	0	0	0	0	0	1339.66666666667	0	518.666666666667	1999.66666666667	0	212	0	0	448	0	0	0	0	0	0	0	0	0	0	0	0	0	0	0	0	0	0	0
PNG_16_HINI_013	PNG16_HINI_13	Sable	Hippotragus niger	3	U	2016	7	2016-07-22	204	09:00	-18.880221	34.324486	3	NA	1612.5	0	0	0	0	0	0	114.5	0	36	583	0	22.5	0	0	39.5	0	0	0	0	0	0	0	0	0	0	0	0	0	0	0	0	0	0	0
PNG_16_HINI_014	PNG16_HINI_14	Sable	Hippotragus niger	3	U	2016	7	2016-07-22	204	09:00	-18.880246	34.324538	3	NA	18236	0	0	0	0	0	0	658	0	261.333333333333	4966.33333333333	0	0	0	0	653.333333333333	0	0	0	0	0	0	0	0	0	0	0	0	0	0	0	0	0	0	0
PNG_16_HINI_015	PNG16_HINI_15	Sable	Hippotragus niger	3	U	2016	7	2016-07-25	207	11:00	-18.96803	34.36292	3	NA	74639.5	0	0	0	0	0	0	0	0	45648.5	0	0	0	0	0	3594.5	0	0	0	0	0	0	0	0	0	0	0	0	0	8760.5	0	0	0	0	0
PNG_16_HINI_017	PNG16_HINI_17	Sable	Hippotragus niger	3	U	2016	8	2016-08-03	216	12:40	-18.982986	34.30609	3	NA	50530	0	0	0	0	15019	0	562	0	20659.5	0	0	0	0	0	9816	0	0	0	0	0	0	0	0	0	0	0	0	0	2879.5	0	0	0	0	0
PNG_16_HINI_018	PNG16_HINI_18	Sable	Hippotragus niger	3	U	2016	8	2016-08-03	216	12:40	-18.983014	34.305996	3	NA	85765.5	0	0	0	0	23484	0	0	0	35668	0	0	0	0	0	14518	0	0	0	0	0	0	0	0	0	0	0	0	0	11056.5	0	0	0	0	0
PNG_16_HINI_019	PNG16_HINI_19	Sable	Hippotragus niger	3	U	2016	8	2016-08-03	216	12:40	-18.98301	34.30597	3	NA	21458	0	0	0	0	4733	0	0	0	10688	0	0	0	0	0	3857.5	0	0	0	0	0	0	0	0	0	0	0	0	0	1041.5	0	0	0	0	0
PNG_16_HINI_020	PNG16_HINI_20	Sable	Hippotragus niger	3	U	2016	8	2016-08-03	216	12:40	-18.982762	34.306019	3	NA	90715.5	0	0	0	0	28971	0	0	0	43366	0	0	0	0	0	6694.5	0	0	0	0	0	0	0	0	0	0	0	0	0	9095	0	0	0	0	0
PNG_16_KOEL_001	PNG16_KOEL_01	Waterbuck	Kobus ellipsiprymnus	1	M	2016	6	2016-06-01	153	12:15	-18.908272	34.458807	4	NA	40846.6666666667	512.666666666667	0	0	0	0	0	1205	0	634.333333333333	0	4902.33333333333	0	0	0	0	0	0	0	0	0	0	0	0	0	0	0	0	0	0	0	0	0	0	0
PNG_16_KOEL_002	PNG16_KOEL_02	Waterbuck	Kobus ellipsiprymnus	1	M	2016	6	2016-06-03	155	11:15	-18.904886	34.379129	4	NA	92724.6666666667	0	0	0	0	0	0	1066	0	0	0	8314	0	0	0	0	0	0	0	0	0	0	0	0	0	0	0	0	0	0	0	0	0	0	0
PNG_16_KOEL_003	PNG16_KOEL_03	Waterbuck	Kobus ellipsiprymnus	1	M	2016	6	2016-06-04	156	08:10	-18.962163	34.36945	4	NA	63257.3333333334	0	0	0	0	0	0	8376	0	9335.33333333333	2537	0	0	0	0	35482.6666666667	0	0	0	0	0	0	0	0	0	0	0	0	0	0	0	0	0	0	0
PNG_16_KOEL_004	PNG16_KOEL_04	Waterbuck	Kobus ellipsiprymnus	1	M	2016	6	2016-06-07	159	10:17	-18.913182	34.387411	4	NA	85308	0	0	0	0	0	0	0	0	0	0	1493.66666666667	0	0	0	0	0	0	0	0	0	0	0	0	0	0	0	0	0	0	0	0	0	0	0
PNG_16_KOEL_005	PNG16_KOEL_05	Waterbuck	Kobus ellipsiprymnus	1	F	2016	6	2016-06-10	162	08:52	-18.903962	34.377611	4	NA	88202.3333333333	0	0	0	0	0	0	0	0	0	0	1261.33333333333	0	0	0	0	0	0	0	0	0	0	0	0	0	0	0	0	0	0	0	0	0	0	0
PNG_16_KOEL_006	PNG16_KOEL_06	Waterbuck	Kobus ellipsiprymnus	1	M	2016	6	2016-06-14	166	09:55	-18.899438	34.346282	4	NA	42518.5	587.5	0	0	0	0	0	0	0	0	1056	0	18991	0	0	9349	0	0	0	0	0	0	0	0	0	0	0	0	0	0	0	0	0	0	0
PNG_16_KOEL_007	PNG16_KOEL_07	Waterbuck	Kobus ellipsiprymnus	1	F	2016	6	2016-06-14	166	10:41	-18.890995	34.337199	4	NA	265302.666666667	0	0	0	0	0	0	3554	0	0	0	0	4457.33333333333	0	0	4104.66666666667	0	0	0	0	0	0	0	0	0	0	0	0	0	3492.66666666667	0	0	0	0	0
PNG_16_KOEL_008	PNG16_KOEL_08	Waterbuck	Kobus ellipsiprymnus	1	M	2016	6	2016-06-16	168	11:10	-18.91884	34.386249	4	NA	89541.3333333333	0	0	0	0	0	0	1278.66666666667	0	0	0	0	0	0	0	1213.66666666667	0	0	0	0	0	0	0	0	0	0	0	0	0	0	0	0	0	0	0
PNG_16_KOEL_009	PNG16_KOEL_09	Waterbuck	Kobus ellipsiprymnus	1	M	2016	6	2016-06-16	168	11:10	-18.918786	34.386128	4	NA	62633.3333333333	0	0	0	0	0	0	745.666666666667	0	0	0	2001.66666666667	0	0	0	807.666666666667	0	0	0	0	0	0	0	0	0	0	0	0	0	0	0	0	0	0	0
PNG_16_KOEL_010	PNG16_KOEL_10	Waterbuck	Kobus ellipsiprymnus	1	M	2016	6	2016-06-16	168	11:51	-18.891293	34.42016	4	NA	43380.3333333333	0	0	0	0	932	0	727.666666666667	0	1081.66666666667	0	1934.33333333333	0	0	0	0	0	0	0	0	0	895.666666666667	0	0	0	0	0	0	0	0	0	0	0	0	0
PNG_16_KOEL_011	PNG16_KOEL_11	Waterbuck	Kobus ellipsiprymnus	1	M	2016	6	2016-06-16	168	12:29	-18.932701	34.404591	4	NA	43847.3333333333	0	0	0	0	0	0	23326	0	4271	0	0	0	0	0	7839	0	0	0	0	0	0	0	0	538.666666666667	0	0	0	0	913	0	0	0	0	0
PNG_16_KOEL_012	PNG16_KOEL_12	Waterbuck	Kobus ellipsiprymnus	1	M	2016	6	2016-06-24	176	17:00	-18.888875	34.377988	4	NA	38110.6666666666	0	0	0	0	1161	0	0	0	0	9790.66666666667	12422.3333333333	0	0	0	609.666666666667	0	0	0	0	0	0	0	0	0	0	0	0	0	0	0	0	0	0	0
PNG_16_KOEL_013	PNG16_KOEL_13	Waterbuck	Kobus ellipsiprymnus	1	M	2016	7	2016-07-04	186	09:29	-18.88281	34.40536	4	NA	53582	0	0	0	0	11654	0	0	0	0	807	0	0	0	0	1633.66666666667	0	0	0	0	0	0	0	0	0	0	0	0	0	0	0	0	0	0	0
PNG_16_KOEL_014	PNG16_KOEL_14	Waterbuck	Kobus ellipsiprymnus	1	U	2016	7	2016-07-09	191	08:36	-18.954986	34.343971	4	NA	17338	0	0	0	0	4600.66666666667	0	541.333333333333	0	6697.66666666667	0	0	0	0	0	1733.66666666667	0	0	0	0	0	0	0	0	0	0	0	0	0	0	0	0	0	0	0
PNG_16_KOEL_015	PNG16_KOEL_15	Waterbuck	Kobus ellipsiprymnus	1	U	2016	7	2016-07-09	191	08:40	-18.955008	34.343887	4	NA	11913.3333333333	0	0	0	0	0	0	990	0	2133.66666666667	0	0	0	0	0	1738.66666666667	0	0	0	0	0	0	0	2408.66666666667	0	0	0	0	0	166.333333333333	0	0	0	0	0
PNG_16_KOEL_016	PNG16_KOEL_16	Waterbuck	Kobus ellipsiprymnus	1	M	2016	7	2016-07-26	208	10:02	-18.867798	34.364427	4	NA	93364.3333333334	0	0	0	0	0	0	11856.6666666667	0	1595	0	0	2300.66666666667	0	0	13881.6666666667	0	0	0	0	0	0	0	2444.66666666667	0	0	0	0	0	6075.33333333333	0	0	0	0	0
PNG_16_KOEL_017	PNG16_KOEL_17	Waterbuck	Kobus ellipsiprymnus	1	M	2016	7	2016-07-30	212	14:00	-18.948114	34.481094	4	NA	1647.33333333333	0	0	0	0	85.6666666666667	0	227	0	194.666666666667	0	0	0	0	0	503.333333333333	0	0	0	0	0	0	0	0	0	0	0	0	0	0	0	0	0	0	0
PNG_16_KOEL_019	PNG16_KOEL_19	Waterbuck	Kobus ellipsiprymnus	1	F	2016	8	2016-08-05	218	15:30	-18.890192	34.392494	4	NA	19394.5	0	0	0	0	393	0	0	0	254.5	0	582.5	0	0	0	0	0	0	0	0	0	0	0	0	0	0	0	0	0	0	0	0	0	0	0
PNG_16_KOEL_024	PNG16_KOEL_24	Waterbuck	Kobus ellipsiprymnus	1	F	2016	8	2016-08-11	224	NA	-18.883028	34.429681	5	KOEL-16-f-5-0	81787	0	0	0	0	0	0	0	0	0	0	0	0	0	0	0	0	0	0	0	0	0	80888	0	0	0	0	0	0	0	0	0	0	0	0
PNG_16_KOEL_025	PNG16_KOEL_25	Waterbuck	Kobus ellipsiprymnus	1	F	2016	8	2016-08-11	224	NA	-18.887188	34.444486	5	KOEL-16-f-6-0	91853.5	0	0	0	0	1213.5	0	0	0	0	46527.5	0	0	0	0	0	0	0	0	0	0	0	36035	0	0	0	0	0	0	0	0	0	0	0	0
PNG_16_KOEL_026	PNG16_KOEL_26	Waterbuck	Kobus ellipsiprymnus	1	F	2016	8	2016-08-11	224	NA	-18.889335	34.44366	5	KOEL-16-f-7-0	76964	0	0	0	0	0	0	0	0	0	8745	15935.5	0	0	0	0	0	0	0	0	0	0	0	0	0	0	0	0	0	0	0	0	0	0	0
PNG_16_KOEL_027	PNG16_KOEL_27	Waterbuck	Kobus ellipsiprymnus	1	F	2016	8	2016-08-11	224	NA	-18.886874	34.422993	5	KOEL-16-f-8-1	59283	0	0	0	0	793	0	0	0	0	33891	0	0	0	0	0	0	0	0	0	0	0	18027.5	0	0	0	0	0	0	0	0	0	0	0	0
PNG_16_KOEL_028	PNG16_KOEL_28	Waterbuck	Kobus ellipsiprymnus	1	F	2016	8	2016-08-11	224	NA	-18.888192	34.427921	5	KOEL-16-f-9-1	95748.5	0	0	0	0	2038.5	0	0	0	1201	0	13546.5	0	0	0	0	0	0	0	0	0	0	0	0	0	0	0	0	0	0	0	0	0	0	0
PNG_16_KOEL_029	PNG16_KOEL_29	Waterbuck	Kobus ellipsiprymnus	1	F	2016	8	2016-08-11	224	NA	-18.897578	34.446825	5	KOEL-16-f-10-0	58710	0	0	0	0	0	0	0	0	0	0	1238	0	0	0	0	0	0	0	0	0	0	0	0	0	0	0	0	0	0	0	0	0	0	0
PNG_16_KOEL_030	PNG16_KOEL_30	Waterbuck	Kobus ellipsiprymnus	1	F	2016	8	2016-08-12	225	NA	-18.953671	34.468532	5	KOEL-16-f-11-0	8383	0	0	0	0	573.5	0	157	0	857.5	132.5	0	0	0	0	673.5	0	0	0	0	0	0	0	0	0	0	0	0	0	0	0	0	0	0	0
PNG_16_KOEL_031	PNG16_KOEL_31	Waterbuck	Kobus ellipsiprymnus	1	F	2016	8	2016-08-12	225	NA	-18.949081	34.483362	5	KOEL-16-f-12-0	38941.3333333333	0	0	0	0	4519	0	3065	0	4485	0	0	0	0	0	2941.66666666667	0	0	0	0	0	0	0	429.333333333333	0	0	0	0	0	12248	0	0	0	0	0
PNG_16_KOEL_032	PNG16_KOEL_32	Waterbuck	Kobus ellipsiprymnus	1	F	2016	8	2016-08-12	225	NA	-18.950196	34.478368	5	KOEL-16-f-13-1	22871	0	0	0	0	0	0	4841	0	4218.66666666667	0	0	0	0	0	4738.66666666667	0	0	0	0	0	0	0	0	0	0	0	0	0	8797	0	0	0	0	0
PNG_16_KOEL_033	PNG16_KOEL_33	Waterbuck	Kobus ellipsiprymnus	1	F	2016	8	2016-08-12	225	NA	-18.95153	34.479899	5	KOEL-16-f-14-1	24453.6666666667	0	0	1673	0	1603	0	798.666666666667	0	2677.66666666667	0	0	0	0	0	3246.33333333333	0	0	0	0	0	1388.33333333333	0	0	0	0	0	0	0	0	0	0	0	0	0
PNG_16_KOEL_035	PNG16_KOEL_35	Waterbuck	Kobus ellipsiprymnus	1	F	2016	8	2016-08-12	225	NA	-19.001359	34.551636	5	KOEL-16-f-16-1	11488.6666666667	0	0	138.666666666667	0	5161.66666666667	0	0	0	1928.66666666667	0	0	0	0	0	1031	0	0	0	0	0	0	0	0	0	0	133.666666666667	0	0	422	0	0	0	0	165.666666666667
PNG_16_KOEL_036	PNG16_KOEL_36	Waterbuck	Kobus ellipsiprymnus	1	F	2016	8	2016-08-12	225	NA	-19.008931	34.549398	5	KOEL-16-f-17-1	22460.3333333333	0	0	0	0	5700.66666666667	0	0	0	5199.33333333333	0	0	0	0	0	7228.66666666667	0	0	0	0	0	0	0	0	0	0	0	0	0	468	0	0	0	0	0
PNG_16_KOEL_037	PNG16_KOEL_37	Waterbuck	Kobus ellipsiprymnus	1	F	2016	8	2016-08-12	225	NA	-18.99914	34.556621	5	KOEL-16-f-18-1	17884.3333333333	0	0	0	0	5403	0	0	0	4228.33333333333	0	0	0	0	0	4722	0	0	0	0	0	0	0	0	0	0	0	0	0	647	0	0	0	0	0
PNG_16_KOEL_038	PNG16_KOEL_38	Waterbuck	Kobus ellipsiprymnus	1	F	2016	8	2016-08-14	227	NA	-18.932473	34.38649	5	KOEL-16-f-19-1	18189.5	234.5	0	0	0	242	0	1347.5	0	4324.5	0	0	0	0	0	1015	0	0	0	0	0	6657.5	0	0	0	0	0	0	0	0	0	0	0	0	0
PNG_16_KOEL_039	PNG16_KOEL_39	Waterbuck	Kobus ellipsiprymnus	1	F	2016	8	2016-08-14	227	NA	-18.931084	34.386213	5	KOEL-16-f-20-1	70111	0	0	0	0	0	0	64059	0	1455.33333333333	0	0	0	0	0	1484	0	0	0	0	0	1092.66666666667	0	0	0	0	0	0	0	0	0	0	0	0	0
PNG_16_KOEL_040	PNG16_KOEL_40	Waterbuck	Kobus ellipsiprymnus	1	F	2016	8	2016-08-14	227	NA	-18.925434	34.402127	5	KOEL-16-f-21-0	89983.3333333334	0	0	0	0	0	0	29463.6666666667	0	1309.33333333333	0	0	0	0	0	0	0	0	0	0	0	52955.6666666667	0	0	0	0	0	0	0	0	0	0	0	0	0
PNG_16_KOEL_041	PNG16_KOEL_41	Waterbuck	Kobus ellipsiprymnus	1	F	2016	8	2016-08-14	227	NA	-18.921567	34.396094	5	KOEL-16-f-22-1	22635.5	0	0	0	0	0	0	732	0	2212	0	0	0	0	0	573.5	0	0	0	0	0	1598	0	5064.5	0	0	0	0	0	0	0	0	0	0	0
PNG_16_KOEL_042	PNG16_KOEL_42	Waterbuck	Kobus ellipsiprymnus	1	F	2016	8	2016-08-14	227	NA	-18.922302	34.396964	5	KOEL-16-f-23-1	10399.5	199.5	0	0	0	343	0	2271	0	382	0	0	0	0	0	420.5	0	0	0	0	0	3674	0	0	0	0	0	0	0	0	0	0	0	0	0
PNG_16_KOEL_043	PNG16_KOEL_43	Waterbuck	Kobus ellipsiprymnus	1	F	2016	8	2016-08-14	227	NA	-18.923437	34.397391	5	KOEL-16-f-24-1	8960.5	155	0	0	0	124	0	439	0	715	0	0	0	0	0	420.5	0	0	0	0	0	1376.5	0	129	0	0	0	0	0	0	0	0	0	0	0
PNG_16_KOEL_044	PNG16_KOEL_44	Waterbuck	Kobus ellipsiprymnus	1	F	2016	8	2016-08-14	227	NA	-18.938933	34.393798	5	KOEL-16-f-25-1	6128	0	0	0	0	0	0	4838.33333333333	0	259.333333333333	0	0	0	0	0	114.666666666667	0	0	0	0	0	341.333333333333	0	0	81.3333333333333	0	0	0	0	0	0	0	0	0	0
PNG_16_KOEL_045	PNG16_KOEL_45	Waterbuck	Kobus ellipsiprymnus	1	F	2016	8	2016-08-18	231	NA	-18.91175	34.41269	4	NA	84704.5	962.5	0	0	0	0	0	69584.5	0	3953.5	0	0	0	0	0	1713	0	0	0	0	0	1108.5	0	0	0	0	0	0	0	0	0	0	0	0	0
PNG_16_KOEL_046	PNG16_SYCA_21	Waterbuck	Kobus ellipsiprymnus	3	U	2016	8	2016-08-03	216	09:30	-18.979074	34.31172	3	NA	60306.5	0	0	0	0	1026	0	3524	0	50358	0	0	0	0	0	3381.5	0	0	0	0	0	708	0	0	0	0	0	0	0	0	0	0	0	0	0
PNG_16_LESE_001	PNG16_LESE_01	Serval	Leptailurus serval	1	U	2016	7	2016-07-16	198	17:20	-18.896019	34.433116	4	NA	7310.66666666666	0	0	0	0	0	0	0	0	0	0	0	0	0	0	0	0	0	0	0	0	0	0	0	0	0	0	0	0	0	0	0	0	0	0
PNG_16_LOAF_001	PNG16_LOAF_01	Elephant	Loxodonta africana	1	M	2016	6	2016-06-18	170	10:00	-18.951945	34.372182	4	NA	136255	0	0	8966.33333333333	0	0	0	0	0	0	0	0	0	0	0	25154.6666666667	1709	0	0	0	0	34388.6666666667	0	0	0	0	0	0	0	12026	0	0	0	0	0
PNG_16_LOAF_002	PNG16_LOAF_02	Elephant	Loxodonta africana	1	M	2016	6	2016-06-18	170	16:00	-18.988891	34.332297	4	NA	97142.3333333334	0	0	5924.33333333333	0	9229.66666666667	0	0	0	0	0	0	0	0	0	7826.66666666667	0	0	0	0	0	0	0	0	0	0	0	0	0	4397.33333333333	0	13671.3333333333	0	0	0
PNG_16_LOAF_003	PNG16_LOAF_03	Elephant	Loxodonta africana	1	F	2016	6	2016-06-26	178	10:30	-18.94853	34.355055	4	NA	144203.333333333	0	0	14757	0	0	0	4216.33333333333	0	12661.6666666667	0	0	0	0	2506.33333333333	18608.3333333333	0	0	0	0	0	36545	0	0	4175.33333333333	0	0	0	0	0	0	0	0	0	0
PNG_16_LOAF_004	PNG16_LOAF_04	Elephant	Loxodonta africana	1	M	2016	6	2016-06-26	178	10:50	-18.948362	34.355184	4	NA	80936.6666666667	1125	0	4065.33333333333	0	0	0	5137.66666666667	0	2881.66666666667	0	0	0	0	1624.66666666667	14392	1292.33333333333	0	0	0	0	21226	0	0	4638.33333333333	0	0	0	0	0	0	0	0	0	0
PNG_16_LOAF_005	PNG16_LOAF_05	Elephant	Loxodonta africana	1	U	2016	6	2016-06-26	178	11:00	-18.948841	34.355101	4	NA	136865	0	0	66507.6666666667	0	0	0	0	0	0	0	0	0	0	0	5688	5767.33333333333	0	0	0	0	3150.66666666667	0	0	2376.66666666667	0	0	0	0	0	0	0	0	0	0
PNG_16_LOAF_006	PNG16_LOAF_06	Elephant	Loxodonta africana	1	U	2016	7	2016-07-09	191	11:42	-18.935579	34.430966	3	NA	22368	1623.33333333333	0	7570	0	0	0	0	0	0	0	0	0	0	0	0	0	11157.6666666667	0	0	0	580.666666666667	0	0	0	0	0	0	0	0	0	0	0	0	0
PNG_16_LOAF_007	PNG16_LOAF_07	Elephant	Loxodonta africana	1	U	2016	7	2016-07-09	191	11:42	-18.935393	34.43148	3	NA	24060.3333333333	552.666666666667	0	17092.3333333333	0	0	0	0	0	0	0	0	0	0	0	0	0	1210	0	0	0	1595	0	0	0	0	0	0	0	0	0	0	0	0	0
PNG_16_LOAF_008	PNG16_LOAF_08	Elephant	Loxodonta africana	1	U	2016	7	2016-07-11	193	11:32	-19.01918	34.26981	3	NA	20411.6666666667	0	0	0	0	0	0	0	0	0	0	0	0	0	0	546	0	0	0	0	0	0	0	865.666666666667	0	0	0	0	0	0	0	1159.66666666667	0	0	0
PNG_16_LOAF_009	PNG16_LOAF_09	Elephant	Loxodonta africana	1	U	2016	7	2016-07-11	193	NA	-19.01546	34.27427	3	NA	13148.3333333333	0	0	0	0	757.666666666667	0	0	0	252	0	0	0	0	0	232.666666666667	0	0	0	0	0	0	0	949.666666666667	908	0	0	0	0	150.666666666667	0	1107.66666666667	0	0	0
PNG_16_LOAF_010	PNG16_LOAF_10	Elephant	Loxodonta africana	1	M	2016	7	2016-07-20	202	12:00	-18.913519	34.370406	4	NA	40554.3333333333	21029	0	2802	0	0	0	0	0	801	0	0	0	0	0	12455.3333333333	0	0	0	0	0	0	0	0	0	0	0	0	0	0	0	0	0	0	0
PNG_16_LOAF_011	PNG16_LOAF_11	Elephant	Loxodonta africana	1	M	2016	7	2016-07-22	204	16:50	-18.914643	34.370196	4	NA	38541.6666666667	0	0	0	0	0	0	0	0	0	0	0	0	0	0	0	0	0	0	0	0	8274.33333333333	0	0	0	0	0	0	0	0	0	0	0	0	0
PNG_16_LOAF_012	PNG16_LOAF_12	Elephant	Loxodonta africana	1	M	2016	7	2016-07-23	205	NA	-18.947748	34.480187	3	NA	100737.333333333	16437.6666666667	0	0	0	0	0	0	0	2989	0	0	0	0	0	1318.33333333333	0	0	0	0	0	4112	0	0	0	0	0	0	0	0	0	0	0	0	0
PNG_16_LOAF_013	PNG16_LOAF_13	Elephant	Loxodonta africana	1	M	2016	8	2016-08-03	216	09:30	-18.979203	34.311602	4	NA	26102	0	0	5353	0	0	0	1193	0	3018.5	0	0	0	0	0	0	0	0	0	0	0	4645.5	0	0	0	0	0	0	0	0	0	381.5	0	0	0
PNG_16_LOAF_014	PNG16_LOAF_14	Elephant	Loxodonta africana	1	U	2016	8	2016-08-03	216	17:00	-18.976793	34.321082	3	NA	24615	0	0	6607	0	0	0	354	0	0	0	0	0	0	0	0	0	0	0	0	0	12130.5	0	1483	0	0	0	0	0	0	0	0	0	0	0
PNG_16_LOAF_015	PNG16_LOAF_15	Elephant	Loxodonta africana	1	U	2016	8	2016-08-03	216	17:00	-18.976789	34.321304	3	NA	115705.5	0	0	4727.5	0	0	0	0	0	1564.5	0	0	0	0	0	0	0	0	0	0	0	34213	0	0	0	0	0	0	0	1473	0	0	0	0	0
PNG_16_LOAF_016	PNG16_LOAF_16	Elephant	Loxodonta africana	1	M	2016	8	2016-08-06	219	09:30	-18.994039	34.331897	5	NA	65041.5	0	0	10397	0	944	0	0	0	0	0	0	0	0	0	0	0	0	0	0	0	0	0	0	0	0	0	0	0	0	0	2859	0	0	0
PNG_16_LOAF_017	PNG16_LOAF_17	Elephant	Loxodonta africana	1	M	2016	8	2016-08-07	220	16:00	-18.949739	34.535033	5	NA	80765.5	0	0	1376	0	1652	0	0	0	0	3039.5	0	0	0	0	0	0	0	0	0	0	19843.5	0	0	0	0	0	0	0	0	0	0	0	0	0
PNG_16_LOAF_018	PNG16_LOAF_18	Elephant	Loxodonta africana	1	M	2016	8	2016-08-08	221	10:30	-18.925269	34.475922	5	NA	30930.5	0	0	864	0	3595	0	0	0	0	0	0	0	0	0	0	1443	0	0	0	0	0	0	1107	0	0	0	0	0	0	0	510.5	0	0	0
PNG_16_LOAF_019	PNG16_LOAF_19	Elephant	Loxodonta africana	1	M	2016	8	2016-08-09	222	10:00	-19.051403	34.434114	5	NA	106648	0	0	3389	0	4333.5	0	0	0	0	0	0	0	0	0	5070.5	0	0	0	0	0	0	0	0	0	0	0	0	0	40113	0	18589	0	0	0
PNG_16_LOAF_020	PNG16_LOAF_20	Elephant	Loxodonta africana	1	M	2016	8	2016-08-09	222	16:00	-19.024253	34.223033	5	NA	155999	0	0	2384.33333333333	0	14222.3333333333	0	0	0	13258.6666666667	0	0	0	0	0	5455.33333333333	0	0	0	0	0	0	0	0	0	0	0	0	0	34856	0	20865.6666666667	0	0	0
PNG_16_LOAF_021	PNG16_LOAF_21	Elephant	Loxodonta africana	1	M	2016	8	2016-08-10	223	09:00	-19.018553	34.218644	5	NA	196678	0	0	28052	0	26399	0	0	0	0	6073.5	0	0	0	0	3583.5	0	0	0	0	0	10118	0	6406	0	0	0	0	0	9407	0	43041.5	0	0	0
PNG_16_OUOU_001	PNG16_OUOU_01	Oribi	Ourebia ourebi	1	M	2016	6	2016-06-06	158	08:23	-18.959243	34.371088	4	NA	106157.666666667	0	0	0	0	0	0	14089	0	0	1435	0	0	0	0	18469	0	0	0	0	0	0	0	0	0	0	0	0	0	0	0	0	0	0	0
PNG_16_OUOU_002	PNG16_OUOU_02	Oribi	Ourebia ourebi	1	F	2016	6	2016-06-06	158	10:30	-18.902582	34.378241	4	NA	177355.5	0	0	0	0	0	0	0	0	0	0	2486.5	0	0	0	0	0	0	0	0	0	0	0	0	0	0	0	0	0	0	0	0	0	0	0
PNG_16_OUOU_003	PNG16_OUOU_03	Oribi	Ourebia ourebi	1	F	2016	6	2016-06-22	174	10:35	-18.897328	34.377135	4	NA	118380	34796.3333333333	0	0	0	3485.66666666667	0	0	0	0	0	4095.33333333333	0	0	0	0	0	0	0	0	0	0	0	0	0	0	0	0	0	0	0	0	0	0	0
PNG_16_OUOU_004	PNG16_OUOU_04	Oribi	Ourebia ourebi	1	M	2016	6	2016-06-23	175	11:23	-18.939337	34.389762	4	NA	121526	1347	0	0	0	0	0	6205.33333333333	0	1385.66666666667	25195.6666666667	0	0	0	0	50422.3333333333	0	0	0	0	0	0	0	26825.6666666667	0	0	0	0	0	0	0	0	0	0	0
PNG_16_OUOU_005	PNG16_OUOU_05	Oribi	Ourebia ourebi	3	U	2016	6	2016-06-23	175	11:45	-18.939234	34.389632	3	NA	183787.333333333	0	0	0	0	0	0	10773.3333333333	0	0	32057.6666666667	0	0	0	0	89918.3333333333	0	0	0	0	0	0	0	32674	0	0	0	0	0	0	0	0	0	0	0
PNG_16_OUOU_006	PNG16_OUOU_06	Oribi	Ourebia ourebi	3	U	2016	6	2016-06-24	176	14:27	-18.906534	34.390347	3	NA	143617.666666667	24416.6666666667	0	0	0	0	0	0	0	0	0	2085	0	0	0	0	0	0	0	0	0	0	0	0	0	0	0	0	0	0	0	0	0	0	0
PNG_16_OUOU_010	PNG16_OUOU_10	Oribi	Ourebia ourebi	1	M	2016	7	2016-07-26	208	10:37	-18.871293	34.371937	4	NA	51126.5	1432.5	0	0	0	0	0	825.5	0	0	0	0	0	0	0	9299.5	0	0	0	0	0	0	0	0	0	0	0	0	0	0	0	0	0	0	0
PNG_16_OUOU_011	PNG16_OUOU_11	Oribi	Ourebia ourebi	1	M	2016	7	2016-07-27	209	16:15	-18.90539	34.38609	4	NA	12510	1086.66666666667	0	0	0	1039	0	0	0	0	0	0	0	0	0	0	0	0	0	0	0	0	0	0	0	0	0	0	0	0	0	0	0	0	0
PNG_16_OUOU_012	PNG16_OUOU_12	Oribi	Ourebia ourebi	1	M	2016	7	2016-07-28	210	17:00	-18.898974	34.392104	4	NA	12108.5	0	0	0	0	220	0	1629.5	0	428	833	391	0	0	0	0	0	0	0	0	0	0	0	0	0	0	0	0	0	0	0	0	0	0	0
PNG_16_OUOU_014	PNG16_OUOU_14	Oribi	Ourebia ourebi	1	M	2016	8	2016-08-08	221	17:41	-18.90439	34.379272	4	NA	47241.5	5090	0	0	0	16393	0	0	0	0	659	2023	0	0	2026.5	1416	0	0	0	0	0	0	0	0	0	0	0	0	0	0	0	0	0	0	0
PNG_16_OUOU_015	PNG16_OUOU_15	Oribi	Ourebia ourebi	2	U	2016	8	2016-08-15	228	07:34	-18.94024	34.388181	3	NA	2568.5	326	0	176	0	0	0	372.5	0	34	79.5	0	0	0	0	191.5	0	0	0	0	0	71	0	1174	0	0	0	0	0	0	0	0	0	0	50.5
PNG_16_OUOU_017	PNG16_OUOU17	Oribi	Ourebia ourebi	3	U	2016	8	2016-08-16	229	09:00	-18.931538	34.409295	2	NA	29576.3333333333	0	0	0	0	1462.33333333333	0	3439	0	1599.33333333333	0	0	0	0	0	4401	0	0	0	0	0	6315.66666666667	0	9191	1056.33333333333	0	0	0	0	0	0	0	0	0	348.666666666667
PNG_16_OUOU_018	PNG16_OUOU18	Oribi	Ourebia ourebi	1	M	2016	8	2016-08-16	229	13:21	-18.919006	34.385115	4	NA	20982.5	9941.5	0	0	0	0	0	0	0	0	0	0	0	0	0	0	0	0	0	0	0	0	0	0	0	0	0	0	0	0	0	0	0	0	0
PNG_16_OUOU_019	PNG16_REAR_13	Oribi	Ourebia ourebi	3	M	2016	8	2016-08-19	232	16:00	-18.905566	34.385764	3	NA	16468.6666666667	0	0	0	0	783	0	0	0	0	0	412.666666666667	0	0	0	0	0	0	0	0	0	0	0	0	0	0	0	0	0	0	0	0	0	0	0
PNG_16_OUOU_020	PNG16_TRAN_12	Oribi	Ourebia ourebi	3	F	2016	8	2016-08-13	226	07:16	-18.966629	34.351003	3	NA	69772.5	0	0	0	0	0	0	22061.5	0	3331.5	2640.5	0	0	0	0	18464	0	0	0	0	0	10645.5	0	8029	0	0	0	0	0	0	0	0	0	0	0
PNG_16_PAUR_001	PNG16_PAUR_01	Baboon	Papio ursinus	1	U	2016	7	2016-07-29	211	08:00	-18.992856	34.320378	3	NA	168605.333333333	0	0	0	0	0	0	0	0	0	0	0	0	0	0	0	0	3824.66666666667	0	0	0	0	0	0	0	0	0	0	0	0	0	152414.333333333	0	0	0
PNG_16_PAUR_002	PNG16_PAUR_02	Baboon	Papio ursinus	1	U	2016	7	2016-07-29	211	08:00	-18.992853	34.320361	3	NA	36488.3333333334	0	0	0	0	0	0	0	0	0	0	0	0	0	0	0	0	0	0	0	0	0	0	0	0	0	0	0	0	0	0	18903.6666666667	0	0	0
PNG_16_PAUR_003	PNG16_PAUR_03	Baboon	Papio ursinus	1	U	2016	7	2016-07-29	211	08:00	-18.992804	34.320358	3	NA	17899.3333333333	0	0	0	0	0	0	0	0	0	0	0	0	0	0	0	0	0	0	0	0	0	0	0	0	0	0	0	0	0	0	14776.3333333333	0	0	0
PNG_16_PAUR_004	PNG16_PAUR_04	Baboon	Papio ursinus	1	U	2016	7	2016-07-29	211	08:00	-18.992862	34.320665	3	NA	31501	0	0	0	0	0	0	0	0	0	0	0	0	0	0	0	0	394.333333333333	0	0	0	0	0	0	0	0	0	0	0	467.333333333333	0	25881.3333333333	0	0	0
PNG_16_PAUR_005	PNG16_PAUR_05	Baboon	Papio ursinus	1	U	2016	7	2016-07-29	211	08:00	-18.992832	34.320702	3	NA	20169.3333333333	0	0	0	0	0	0	0	0	0	0	0	0	0	0	0	0	0	0	0	0	0	0	0	0	0	0	0	0	0	0	17319.3333333333	0	0	0
PNG_16_PAUR_006	PNG16_PAUR_06	Baboon	Papio ursinus	1	U	2016	7	2016-07-31	213	11:30	-18.980559	34.352912	3	NA	119131.333333333	0	0	27387	0	2242	0	0	0	1374.33333333333	0	0	0	0	0	0	0	0	0	0	0	28885	0	0	0	0	0	0	0	0	0	0	0	0	0
PNG_16_PAUR_007	PNG16_PAUR_07	Baboon	Papio ursinus	1	U	2016	7	2016-07-31	213	15:15	-18.879949	34.39629	3	NA	664039	0	0	0	0	0	0	0	0	0	0	0	0	0	0	0	0	0	0	0	0	0	0	0	0	0	0	0	0	0	0	0	0	0	0
PNG_16_PAUR_008	PNG16_PAUR_08	Baboon	Papio ursinus	1	U	2016	7	2016-07-31	213	15:15	-18.879889	34.396167	3	NA	253297.666666667	0	0	0	0	0	0	0	0	0	0	0	0	0	0	0	0	0	0	0	0	0	0	0	0	0	0	0	0	0	0	0	0	0	0
PNG_16_PAUR_009	PNG16_PAUR_09	Baboon	Papio ursinus	1	U	2016	7	2016-07-31	213	15:15	-18.87995	34.396107	3	NA	17328.3333333333	1235.66666666667	0	0	0	0	0	0	0	0	2927	0	0	0	0	0	0	0	0	0	0	0	0	0	0	0	0	0	0	0	0	0	0	0	0
PNG_16_PAUR_010	PNG16_PAUR_10	Baboon	Papio ursinus	1	U	2016	7	2016-07-31	213	15:15	-18.879873	34.396083	3	NA	36722.3333333333	641	0	0	0	0	0	0	0	0	4162.33333333333	0	0	0	0	0	0	0	0	0	0	0	0	0	0	0	0	0	0	0	0	0	0	0	0
PNG_16_PAUR_011	PNG16_PAUR_11	Baboon	Papio ursinus	1	U	2016	7	2016-07-31	213	15:15	-18.879586	34.396145	3	NA	45285.3333333333	0	0	0	0	0	0	0	0	0	0	0	0	0	0	0	0	0	0	0	0	0	0	0	0	0	0	0	0	0	0	0	0	0	0
PNG_16_PAUR_012	PNG16_PAUR_12	Baboon	Papio ursinus	1	U	2016	7	2016-07-31	213	15:15	-18.879486	34.396145	3	NA	173108.333333333	0	0	5028.66666666667	0	0	0	0	0	0	2045	0	0	0	0	0	0	0	0	0	0	0	0	0	0	0	0	0	0	0	0	0	0	0	0
PNG_16_PAUR_013	PNG16_PAUR_13	Baboon	Papio ursinus	1	U	2016	7	2016-07-31	213	17:10	-18.879455	34.407051	3	NA	46408.3333333334	0	0	0	0	0	0	0	0	0	2162.66666666667	0	0	0	0	0	0	0	0	0	0	0	0	0	0	0	0	0	0	0	0	0	0	0	0
PNG_16_PAUR_014	PNG16_PAUR_14	Baboon	Papio ursinus	1	U	2016	7	2016-07-31	213	17:10	-18.879326	34.406816	3	NA	233279.333333334	0	0	0	0	0	0	0	0	0	9217	0	0	0	0	0	0	0	0	0	0	0	0	0	0	0	0	0	0	0	0	0	0	0	0
PNG_16_PAUR_015	PNG16_PAUR_15	Baboon	Papio ursinus	1	U	2016	7	2016-07-31	213	17:10	-18.879099	34.406572	3	NA	266548	0	0	0	0	0	0	0	0	0	5054.66666666667	0	0	0	0	0	0	0	0	0	0	7784	0	0	0	0	0	0	0	0	0	0	0	0	0
PNG_16_PAUR_016	PNG16_PAUR_16	Baboon	Papio ursinus	1	U	2016	7	2016-07-31	213	17:10	-18.879044	34.40654	3	NA	118653.333333333	0	0	0	0	0	0	0	0	0	3030	0	0	0	0	0	0	0	0	0	0	0	0	0	0	0	0	0	0	0	0	0	0	0	0
PNG_16_PAUR_017	PNG16_PAUR_17	Baboon	Papio ursinus	1	U	2016	7	2016-07-31	213	17:10	-18.879045	34.406534	3	NA	21460.3333333333	0	0	0	0	0	0	0	0	0	670.666666666667	0	0	0	0	0	0	0	0	0	0	0	0	0	0	0	0	0	0	0	0	0	0	0	0
PNG_16_PAUR_018	PNG16_PAUR_18	Baboon	Papio ursinus	1	U	2016	8	2016-08-02	215	10:25	-18.98062	34.352987	3	NA	32228.3333333334	0	0	0	0	0	0	0	0	0	0	0	0	0	0	0	0	0	0	0	0	4451	0	0	0	0	0	0	0	0	0	12632.6666666667	0	0	0
PNG_16_PAUR_019	PNG16_PAUR_19	Baboon	Papio ursinus	1	U	2016	8	2016-08-02	215	10:25	-18.983014	34.351194	3	NA	22744	0	0	0	0	0	0	0	0	0	0	0	0	0	0	0	0	0	0	0	0	0	0	0	0	0	0	0	0	0	0	21952	0	0	0
PNG_16_PAUR_020	PNG16_PAUR_20	Baboon	Papio ursinus	1	U	2016	8	2016-08-02	215	10:25	-18.98297	34.350976	3	NA	133947	0	0	17594.3333333333	0	0	0	77697.3333333333	0	0	0	0	0	0	0	0	0	0	0	0	0	31773	0	0	0	0	0	0	0	0	0	0	0	0	0
PNG_16_PAUR_021	PNG16_PAUR_21	Baboon	Papio ursinus	1	U	2016	8	2016-08-02	215	10:25	-18.983009	34.350967	3	NA	27770.3333333334	0	0	522.333333333333	0	0	0	0	0	0	0	0	0	0	0	0	0	0	0	0	0	2453.66666666667	0	0	0	0	0	0	0	0	0	7153	0	0	0
PNG_16_PAUR_022	PNG16_PAUR_22	Baboon	Papio ursinus	1	U	2016	8	2016-08-02	215	10:25	-18.982444	34.351012	3	NA	178192.333333334	0	0	32051.6666666667	0	0	0	144036.666666667	0	0	0	0	0	0	0	0	0	0	0	0	0	2104	0	0	0	0	0	0	0	0	0	0	0	0	0
PNG_16_PAUR_023	PNG16_PAUR_23	Baboon	Papio ursinus	1	U	2016	8	2016-08-02	215	10:25	-18.982944	34.351312	3	NA	202573	34258.6666666667	0	57970	0	0	0	0	0	0	0	0	0	0	0	0	0	0	0	0	0	100337.666666667	0	0	0	0	0	0	0	0	0	7635.66666666667	0	0	0
PNG_16_PAUR_024	PNG16_PAUR_24	Baboon	Papio ursinus	1	U	2016	8	2016-08-08	221	13:50	-18.980473	34.35288	2	NA	14254.6666666666	0	0	0	0	0	0	0	0	0	0	0	0	0	0	0	0	0	0	0	0	0	0	0	0	0	0	0	0	0	0	13922.3333333333	0	0	0
PNG_16_PAUR_025	PNG16_PAUR_25	Baboon	Papio ursinus	1	U	2016	8	2016-08-11	224	14:30	-18.98039722	34.35231389	2	NA	252025	0	0	0	0	0	0	3901.33333333333	0	5412.66666666667	0	0	0	0	180050.333333333	0	0	0	0	0	0	2980	0	0	0	0	0	0	0	0	0	0	0	14354.6666666667	0
PNG_16_PAUR_026	PNG16_PAUR_26	Baboon	Papio ursinus	1	U	2016	8	2016-08-11	224	14:30	-18.98037222	34.35273889	2	NA	72175	0	0	0	0	0	0	0	0	0	0	0	0	0	0	0	0	0	0	0	0	13508.6666666667	0	0	0	0	0	0	0	0	0	52119.3333333333	0	0	0
PNG_16_PAUR_027	PNG16_PAUR_27	Baboon	Papio ursinus	1	U	2016	8	2016-08-11	224	14:30	-18.98044167	34.35275	2	NA	16597.3333333333	0	0	0	0	0	0	0	0	0	0	0	0	0	0	0	0	0	0	0	0	0	0	0	0	0	0	0	0	0	0	8736	0	0	0
PNG_16_PAUR_028	PNG16_PAUR_28	Baboon	Papio ursinus	1	U	2016	8	2016-08-11	224	14:30	-18.98058333	34.35280556	2	NA	31279.3333333333	0	0	0	0	0	0	1915	0	0	0	0	0	0	0	0	0	0	0	0	0	20102.3333333333	0	0	0	0	0	0	0	0	0	9262	0	0	0
PNG_16_PAUR_029	PNG16_PAUR_29	Baboon	Papio ursinus	1	U	2016	8	2016-08-11	224	14:30	-18.98064722	34.35296389	2	NA	22377	0	0	438.666666666667	0	0	0	0	0	0	0	0	0	0	0	0	0	0	0	0	0	962.333333333333	0	0	0	0	0	0	0	0	0	17926.3333333333	0	0	0
PNG_16_PAUR_030	PNG16_PAUR_30	Baboon	Papio ursinus	1	U	2016	8	2016-08-13	226	10:00	-18.946514	34.364867	3	NA	34357	10513.6666666667	0	0	0	0	0	0	0	2542.33333333333	0	0	0	0	648.333333333333	0	0	0	0	0	0	19132	0	0	0	0	0	0	0	0	0	0	0	0	0
PNG_16_PAUR_031	PNG16_PAUR_31	Baboon	Papio ursinus	1	U	2016	8	2016-08-13	226	10:00	-18.946488	34.364857	3	NA	26330.6666666667	6926.33333333333	0	0	0	0	0	0	0	0	0	0	349.666666666667	0	0	0	0	0	0	0	0	11548.6666666667	0	0	0	0	0	0	0	0	0	0	0	0	0
PNG_16_PAUR_032	PNG16_PAUR_32	Baboon	Papio ursinus	1	U	2016	8	2016-08-13	226	10:00	-18.946955	34.36463	3	NA	169823.666666667	37410	0	0	0	0	0	0	0	11550.6666666667	0	0	0	0	0	0	0	0	0	0	0	69435	0	0	0	0	0	0	0	0	0	0	0	0	0
PNG_16_PAUR_033	PNG16_PAUR_33	Baboon	Papio ursinus	1	U	2016	8	2016-08-13	226	10:00	-18.946867	34.364362	3	NA	213551.333333333	24619	0	0	0	0	0	0	0	0	0	0	2324.66666666667	0	0	0	0	0	0	0	0	126867.333333333	0	0	0	0	0	0	0	0	0	0	0	0	0
PNG_16_PAUR_034	PNG16_PAUR_34	Baboon	Papio ursinus	1	U	2016	8	2016-08-13	226	10:00	-18.946886	34.364366	3	NA	86593	6914.66666666667	0	0	0	0	0	0	0	32070.3333333333	0	0	0	0	8390	918.333333333333	0	0	0	0	0	16720	0	0	0	0	0	0	0	0	0	0	0	0	0
PNG_16_PAUR_035	PNG16_PAUR_35	Baboon	Papio ursinus	1	U	2016	8	2016-08-14	227	14:00	-18.977748	34.351211	3	NA	19448.6666666666	0	0	0	0	0	0	0	0	0	0	0	0	0	0	0	0	0	0	0	0	6419.33333333333	0	0	0	0	0	0	0	0	0	13029.3333333333	0	0	0
PNG_16_PAUR_036	PNG16_PAUR_36	Baboon	Papio ursinus	1	U	2016	8	2016-08-14	227	14:00	-18.977749	34.351211	3	NA	31740.3333333333	0	0	0	0	0	0	0	0	0	0	0	0	0	0	0	0	0	0	0	0	2015	0	0	0	0	0	0	0	0	0	22982	0	0	0
PNG_16_PAUR_037	PNG16_PAUR_37	Baboon	Papio ursinus	1	U	2016	8	2016-08-20	233	08:00	-18.99399	34.30977	3	NA	138486.666666667	0	0	0	0	0	0	0	0	3775	0	0	0	0	0	0	0	0	0	0	0	13366.3333333333	0	0	0	0	0	0	0	0	0	0	0	0	0
PNG_16_PAUR_038	PNG16_PAUR_38	Baboon	Papio ursinus	1	U	2016	8	2016-08-20	233	08:00	-18.99391	34.30979	3	NA	21680.3333333333	0	0	0	0	0	0	0	0	0	0	0	0	0	0	0	0	0	0	0	0	2562	0	0	0	0	0	0	0	0	0	0	0	0	0
PNG_16_PAUR_039	PNG16_PAUR_39	Baboon	Papio ursinus	1	U	2016	8	2016-08-20	233	08:10	-18.98834	34.30692	3	NA	103761.666666667	0	0	0	0	0	0	0	0	0	0	0	0	3871	0	0	0	0	0	0	0	7038.33333333333	0	0	0	0	0	0	0	0	0	0	0	0	0
PNG_16_PAUR_040	PNG16_PAUR_40	Baboon	Papio ursinus	1	U	2016	8	2016-08-20	233	08:28	-18.98844	34.30719	3	NA	160199.333333334	0	0	0	0	0	0	0	0	0	0	0	0	0	0	0	0	0	0	0	0	0	0	0	0	0	0	0	0	0	0	0	0	0	0
PNG_16_PAUR_041	PNG16_PAUR_41	Baboon	Papio ursinus	1	U	2016	8	2016-08-20	233	08:33	-18.98846	34.3073	3	NA	84082.3333333334	0	0	0	0	0	0	0	0	0	0	0	0	0	0	0	0	0	0	0	0	0	0	0	0	0	0	0	0	0	0	0	0	0	0
PNG_16_PAUR_042	PNG16_PAUR_42	Baboon	Papio ursinus	1	U	2016	8	2016-08-20	233	14:00	-18.96208	34.34386	3	NA	30729.3333333333	0	0	0	0	0	0	0	0	741	0	0	0	0	10302.6666666667	0	0	0	0	0	0	19070.3333333333	0	0	0	0	0	0	0	0	0	0	0	0	0
PNG_16_PAUR_043	PNG16_PAUR_43	Baboon	Papio ursinus	1	U	2016	8	2016-08-20	233	15:24	-18.908198	34.372165	3	NA	28464.6666666667	18909.6666666667	0	3429.66666666667	0	0	0	0	0	0	0	0	0	0	0	0	0	0	0	0	0	871	0	0	0	0	0	0	0	0	0	0	0	0	0
PNG_16_PAUR_044	PNG16_PAUR_44	Baboon	Papio ursinus	1	U	2016	8	2016-08-20	233	15:32	-18.908497	34.37313	3	NA	147583.333333333	88482.6666666667	0	19203	0	0	0	0	0	1673.33333333333	0	0	0	0	0	0	0	0	0	0	0	21543.6666666667	0	0	0	0	0	0	0	0	0	0	0	0	0
PNG_16_PAUR_045	PNG16_PAUR_45	Baboon	Papio ursinus	1	U	2016	8	2016-08-20	233	16:45	-18.87404	34.412185	3	NA	31521.3333333333	12084.3333333333	0	0	0	0	0	0	0	0	2177	0	0	0	0	0	0	0	0	0	0	0	0	0	0	0	0	0	0	0	0	0	0	0	0
PNG_16_PHAF_001	PNG16_PHAF_01	Warthog	Phacochoerus africanus	1	U	2016	6	2016-06-02	154	09:00	-18.923449	34.377451	4	NA	72549	0	0	0	0	0	0	28374.6666666667	0	0	14197	0	0	0	0	7663.33333333333	0	0	0	0	0	0	0	0	0	0	0	0	0	0	0	0	0	0	0
PNG_16_PHAF_002	PNG16_PHAF_02	Warthog	Phacochoerus africanus	1	U	2016	6	2016-06-04	156	11:03	-18.903407	34.404352	4	NA	123528.333333333	0	0	0	0	0	0	46540.6666666667	0	1486	30732.3333333333	0	0	0	0	8160	0	0	0	0	0	0	0	0	0	0	0	0	0	0	0	0	0	0	0
PNG_16_PHAF_003	PNG16_PHAF_03	Warthog	Phacochoerus africanus	1	U	2016	6	2016-06-18	170	11:12	-18.910262	34.388681	4	NA	27650.9999999999	290.666666666667	0	0	0	0	0	0	0	0	815.666666666667	14596.3333333333	0	0	0	0	0	0	0	0	0	0	0	0	0	0	0	0	0	0	0	0	0	0	0
PNG_16_PHAF_004	PNG16_PHAF_04	Warthog	Phacochoerus africanus	1	U	2016	6	2016-06-20	172	08:54	-18.91903	34.466476	4	NA	6610.66666666667	0	0	0	0	0	0	0	0	0	0	5705	0	0	0	0	0	0	0	0	0	0	0	0	0	0	0	0	0	0	0	0	0	0	0
PNG_16_PHAF_005	PNG16_PHAF_05	Warthog	Phacochoerus africanus	1	M	2016	6	2016-06-27	179	16:00	-18.896105	34.400216	4	NA	26213	0	0	0	0	0	0	6731.66666666667	0	0	3468	0	0	0	0	1715.66666666667	0	0	0	0	0	0	0	0	0	0	0	0	0	0	0	0	0	0	0
PNG_16_PHAF_006	PNG16_PHAF_06	Warthog	Phacochoerus africanus	1	M	2016	7	2016-07-10	192	13:55	-18.894361	34.441354	4	NA	18248.3333333334	0	0	0	0	13644.6666666667	0	0	0	0	2333	1441.33333333333	0	0	0	829.333333333333	0	0	0	0	0	0	0	0	0	0	0	0	0	0	0	0	0	0	0
PNG_16_PHAF_007	PNG16_PHAF_07	Warthog	Phacochoerus africanus	1	F	2016	7	2016-07-10	192	13:57	-18.894473	34.441945	4	NA	88575.3333333333	0	0	0	0	2575.33333333333	0	0	0	0	31246.6666666667	53528.3333333333	0	0	0	1225	0	0	0	0	0	0	0	0	0	0	0	0	0	0	0	0	0	0	0
PNG_16_PHAF_008	PNG16_PHAF_08	Warthog	Phacochoerus africanus	1	U	2016	7	2016-07-25	207	13:40	-18.981721	34.352291	4	NA	124151.333333333	0	0	0	0	0	0	17578.6666666667	0	95595.3333333333	0	0	0	0	0	2017.33333333333	0	0	0	0	0	0	0	0	0	0	0	0	0	0	0	0	0	0	0
PNG_16_PHAF_009	PNG16_PHAF_09	Warthog	Phacochoerus africanus	1	U	2016	8	2016-08-06	219	11:43	-18.889396	34.442464	4	NA	103017.333333333	0	0	1145.66666666667	0	0	0	0	0	0	0	94957.3333333333	0	0	0	0	0	0	0	0	0	1808	0	0	0	0	0	0	0	0	0	0	0	0	0
PNG_16_PHAF_010	PNG16_PHAF_10	Warthog	Phacochoerus africanus	3	U	2016	8	2016-08-08	221	08:20	-18.954511	34.346096	3	NA	19221.3333333333	0	0	0	0	0	0	0	0	15155	1445.33333333333	0	0	0	0	1738.33333333333	0	0	0	0	0	0	0	0	0	0	0	0	0	0	0	0	0	0	0
PNG_16_PHAF_011	PNG16_PHAF_11	Warthog	Phacochoerus africanus	3	U	2016	8	2016-08-08	221	08:20	-18.954447	34.346079	3	NA	96309.3333333333	0	0	0	0	0	0	0	0	79046	4904.33333333333	0	0	0	0	8165	0	0	0	0	0	1046	0	0	0	0	0	0	0	0	0	0	0	0	0
PNG_16_PHAF_012	PNG16_PHAF_12	Warthog	Phacochoerus africanus	3	U	2016	8	2016-08-08	221	08:20	-18.954534	34.34599	3	NA	116219	0	0	1741.66666666667	0	0	0	0	0	89243	8857.66666666667	0	0	0	0	2564.66666666667	0	0	0	0	0	0	0	0	0	0	0	0	0	0	0	0	0	0	0
PNG_16_PHAF_013	PNG16_PHAF_13	Warthog	Phacochoerus africanus	1	F	2016	8	2016-08-08	221	11:50	-18.898766	34.392643	4	NA	55440.6666666666	0	0	0	0	1013	0	0	0	0	3378	13680.3333333333	0	0	0	1838.33333333333	0	0	0	0	0	0	0	0	0	0	0	0	0	0	0	0	0	0	0
PNG_16_PHAF_014	PNG16_PHAF_14	Warthog	Phacochoerus africanus	3	U	2016	8	2016-08-10	223	16:25	-18.970385	34.318349	2	NA	22621.6666666667	0	0	0	0	0	0	5512.33333333333	0	6351.33333333333	0	0	0	0	0	527.333333333333	0	0	0	0	0	0	0	0	0	0	0	0	0	0	0	0	0	0	0
PNG_16_PHAF_015	PNG16_PHAF_15	Warthog	Phacochoerus africanus	1	U	2016	8	2016-08-15	228	11:00	-18.892697	34.42753	4	NA	17209.3333333333	0	0	0	0	0	0	0	0	313.666666666667	0	1305.66666666667	0	0	0	0	0	0	0	0	0	182.666666666667	0	0	0	0	0	0	0	0	0	0	0	0	0
PNG_16_PHAF_016	PNG16_PHAF16	Warthog	Phacochoerus africanus	3	U	2016	8	2016-08-16	229	08:49	-18.931654	34.409636	2	NA	23588.3333333333	0	0	0	0	0	0	3004.66666666667	0	16259.3333333333	0	0	0	0	0	2299.33333333333	0	0	0	0	0	0	0	0	0	0	0	0	0	0	0	0	0	0	0
PNG_16_PHAF_017	PNG16_PHAF17	Warthog	Phacochoerus africanus	3	U	2016	8	2016-08-16	229	08:41	-18.931675	34.409623	2	NA	17919	0	0	0	0	0	0	6418.33333333333	0	8126.33333333333	0	0	0	0	0	1069.66666666667	0	0	0	0	0	0	0	0	0	0	0	0	0	0	0	0	0	0	0
PNG_16_PHAF_018	PNG16_PHAF18	Warthog	Phacochoerus africanus	3	U	2016	8	2016-08-16	229	09:00	-18.931468	34.409274	2	NA	89248.3333333333	0	0	0	0	0	0	7148	0	26031	0	0	0	0	0	6669.66666666667	0	0	0	0	0	1093.66666666667	0	0	0	0	0	0	0	0	0	0	0	0	0
PNG_16_PHAF_019	PNG16_PHAF19	Warthog	Phacochoerus africanus	3	U	2016	8	2016-08-16	229	09:00	-18.931461	34.409219	2	NA	19675.3333333334	0	0	0	0	0	0	15631.6666666667	0	1072.33333333333	0	0	0	0	0	1247.33333333333	0	0	0	0	0	0	0	0	379.333333333333	0	0	0	0	0	0	0	0	0	0
PNG_16_POLA_001	PNG16_POLA_01	Bushpig	Potamochoerus larvatus	1	U	2016	8	2016-08-19	232	19:50	-18.929613	34.427942	3	NA	27048.3333333334	668	0	664	0	0	0	0	0	0	0	0	0	0	0	0	0	0	0	0	0	2305.66666666667	0	0	0	0	0	0	0	0	0	0	0	0	0
PNG_16_REAR_001	PNG16_REAR_01	Reedbuck	Redunca arundinum	1	M	2016	6	2016-06-15	167	17:00	-18.930787	34.425038	4	NA	58757.6666666667	2027.33333333333	0	0	0	941.333333333333	0	30761.6666666667	0	11926.3333333333	0	0	0	0	0	6049.66666666667	0	0	0	0	0	0	0	0	0	0	0	0	0	0	0	0	0	0	0
PNG_16_REAR_002	PNG16_REAR_02	Reedbuck	Redunca arundinum	1	M	2016	6	2016-06-21	173	10:13	-18.906795	34.38555	4	NA	106730.333333333	0	0	0	0	8545.33333333333	0	0	0	0	0	1414.66666666667	0	0	0	2913.33333333333	0	0	0	0	0	0	0	0	0	0	0	0	0	0	0	0	0	0	0
PNG_16_REAR_003	PNG16_REAR_03	Reedbuck	Redunca arundinum	1	M	2016	6	2016-06-22	174	08:10	-18.93899	34.389146	4	NA	63543.9999999999	0	0	0	0	0	0	10413.3333333333	0	10895.3333333333	2319.66666666667	0	0	0	0	6061.33333333333	0	0	0	0	0	0	0	0	0	0	0	0	0	0	0	0	0	0	0
PNG_16_REAR_004	PNG16_REAR_04	Reedbuck	Redunca arundinum	1	F	2016	6	2016-06-22	174	09:48	-18.906494	34.385857	4	NA	123186	0	0	0	0	8970	0	0	0	0	0	0	0	0	0	1925	0	0	0	0	0	0	0	0	0	0	0	0	0	0	0	0	0	0	0
PNG_16_REAR_005	PNG16_REAR_05	Reedbuck	Redunca arundinum	1	M	2016	7	2016-07-11	193	11:00	-18.882057	34.370474	4	NA	15719.3333333333	0	0	0	0	0	0	0	0	0	1313	0	0	0	0	305.333333333333	0	0	0	0	0	0	0	0	0	0	0	0	0	0	0	0	0	0	0
PNG_16_REAR_006	PNG16_REAR_06	Reedbuck	Redunca arundinum	1	M	2016	7	2016-07-22	204	11:00	-18.867781	34.3668	4	NA	21724.6666666667	0	0	0	0	0	0	0	0	0	0	0	0	0	0	1063.66666666667	0	0	0	0	0	0	0	0	0	0	0	0	0	0	0	0	0	0	0
PNG_16_REAR_007	PNG16_REAR_07	Reedbuck	Redunca arundinum	1	F	2016	7	2016-07-25	207	11:00	-18.903537	34.40464	4	NA	65607.6666666667	11876.6666666667	0	0	0	6137.33333333333	0	8822	0	2248	0	0	0	0	0	3965.33333333333	0	0	0	0	0	0	0	0	0	0	0	0	0	0	0	0	0	3842.66666666667	0
PNG_16_REAR_008	PNG16_REAR_08	Reedbuck	Redunca arundinum	1	M	2016	7	2016-07-27	209	15:45	-18.928804	34.425994	4	NA	4198.00000000001	0	0	0	0	0	0	1680.66666666667	0	101.666666666667	0	0	0	0	0	658	0	0	0	0	0	1160.66666666667	0	0	0	0	0	0	0	0	0	0	0	0	0
PNG_16_REAR_010	PNG16_REAR_10	Reedbuck	Redunca arundinum	1	F	2016	8	2016-08-05	218	17:10	-18.871352	34.40545	4	NA	19890	0	0	0	0	4229.5	0	0	0	0	0	0	0	0	0	257.5	0	0	0	0	0	0	0	0	0	0	0	0	0	0	0	0	0	0	0
PNG_16_REAR_011	PNG16_REAR_11	Reedbuck	Redunca arundinum	3	U	2016	8	2016-08-13	226	08:41	-18.951416	34.338643	3	NA	20152	0	532.5	0	0	4764	0	1024	0	585.5	1288	0	0	0	0	2431	0	0	0	0	0	0	0	1096.5	0	0	0	0	0	0	0	0	0	706	0
PNG_16_SYCA_001	PNG16_SYCA_01	Buffalo	Syncerus caffer	3	U	2016	7	2016-07-07	189	11:19	-18.966723	34.285028	3	NA	207009.666666666	0	0	0	0	0	4024	0	0	9625.33333333333	0	0	0	0	0	4067	0	0	0	0	0	0	0	0	0	0	0	0	0	21349	0	0	0	0	0
PNG_16_SYCA_002	PNG16_SYCA_02	Buffalo	Syncerus caffer	3	U	2016	7	2016-07-07	189	11:27	-18.966726	34.285003	3	NA	211287.333333333	0	0	0	0	0	2544	4645.33333333333	0	11866.3333333333	0	0	0	0	0	4409.33333333333	0	0	0	0	0	0	0	5451.33333333333	0	0	0	0	0	18799.3333333333	0	0	0	0	0
PNG_16_SYCA_003	PNG16_SYCA_03	Buffalo	Syncerus caffer	3	U	2016	7	2016-07-07	189	11:35	-18.96686	34.284944	3	NA	130454.666666667	0	0	0	0	0	2560.66666666667	1869.33333333333	0	6440	0	0	0	0	0	3935	0	0	0	0	0	0	0	2744.66666666667	0	0	0	0	0	12022.3333333333	0	0	0	0	0
PNG_16_SYCA_004	PNG16_SYCA_04	Buffalo	Syncerus caffer	2	U	2016	7	2016-07-07	189	11:42	-18.966917	34.284766	3	NA	197136.666666667	0	0	0	0	0	4213.66666666667	2247.33333333333	0	9101.33333333333	0	0	0	0	0	3836.66666666667	0	0	0	0	0	0	0	0	0	0	0	0	0	14007.6666666667	0	0	0	0	0
PNG_16_SYCA_005	PNG16_SYCA_05	Buffalo	Syncerus caffer	2	U	2016	7	2016-07-07	189	11:58	-18.966674	34.284937	3	NA	141265.333333334	0	0	0	0	0	2037.33333333333	2880	0	6878.33333333333	0	0	0	0	0	3839	0	0	0	0	0	0	0	2263.66666666667	0	0	0	0	0	14325.6666666667	0	0	0	0	0
PNG_16_SYCA_006	PNG16_SYCA_06	Buffalo	Syncerus caffer	2	U	2016	7	2016-07-07	189	12:07	-18.966644	34.284925	3	NA	150988	0	0	0	0	0	2873.66666666667	2215	0	8990	0	0	0	0	0	4694	0	0	0	0	0	0	0	0	0	0	0	0	0	15089.3333333333	0	0	0	0	0
PNG_16_SYCA_007	PNG16_SYCA_07	Buffalo	Syncerus caffer	2	U	2016	7	2016-07-07	189	12:15	-18.966642	34.285012	3	NA	172728.666666667	0	0	0	0	0	5997	4922	0	15653.3333333333	2156	0	0	0	0	3499.33333333333	0	0	0	0	0	0	0	0	0	0	0	0	0	14478.6666666667	0	0	0	0	0
PNG_16_SYCA_008	PNG16_SYCA_08	Buffalo	Syncerus caffer	3	U	2016	7	2016-07-07	189	12:21	-18.966606	34.285005	3	NA	43843.6666666666	0	0	0	0	0	709	1230.66666666667	0	2378.66666666667	0	0	0	0	0	1421	0	0	0	0	0	0	0	0	0	0	0	0	0	5446.66666666667	0	0	0	0	0
PNG_16_SYCA_009	PNG16_SYCA_09	Buffalo	Syncerus caffer	2	U	2016	7	2016-07-07	189	12:29	-18.966517	34.284925	3	NA	33088.3333333333	0	0	0	0	0	678	812.333333333333	0	2136	0	0	0	0	0	553	0	0	0	0	0	0	0	680	0	0	0	0	0	2709.66666666667	0	0	0	0	0
PNG_16_SYCA_010	PNG16_SYCA_10	Buffalo	Syncerus caffer	2	U	2016	7	2016-07-07	189	12:39	-18.96659	34.284916	3	NA	8381.33333333333	0	0	0	0	0	330.666666666667	381.333333333333	0	578.333333333333	0	0	0	0	0	342	0	0	0	0	0	0	0	0	0	0	0	0	0	761	0	0	0	0	0
PNG_16_SYCA_011	PNG16_SYCA_11	Buffalo	Syncerus caffer	3	U	2016	8	2016-08-01	214	16:00	-18.975872	34.264578	3	NA	160306	0	0	0	0	0	0	6353.33333333333	0	10912.3333333333	0	0	0	0	0	6090.66666666667	0	0	0	0	0	0	0	6161	0	0	0	0	0	23013.6666666667	0	0	0	0	0
PNG_16_SYCA_012	PNG16_SYCA_12	Buffalo	Syncerus caffer	3	U	2016	8	2016-08-01	214	16:00	-18.975714	34.264486	3	NA	125499	0	0	0	0	0	7133	4321	0	8399.66666666667	0	0	0	0	0	2344.33333333333	0	0	0	0	0	0	0	2023.66666666667	0	0	0	0	0	12326.6666666667	0	0	0	0	0
PNG_16_SYCA_013	PNG16_SYCA_13	Buffalo	Syncerus caffer	3	U	2016	8	2016-08-01	214	16:00	-18.975701	34.264377	3	NA	88577.6666666668	0	0	0	0	0	2780.33333333333	3160	0	4658.33333333333	0	0	0	0	0	1511.33333333333	1008	0	0	0	0	0	0	26019.6666666667	0	0	0	0	0	5944.66666666667	0	0	0	0	0
PNG_16_SYCA_014	PNG16_SYCA_14	Buffalo	Syncerus caffer	3	U	2016	8	2016-08-01	214	16:00	-18.975037	34.264656	3	NA	8288.66666666666	0	0	0	0	0	245.666666666667	707.666666666667	0	716.666666666667	0	0	0	0	0	185.666666666667	0	0	0	0	0	0	0	3219.33333333333	0	0	0	0	0	404	0	0	0	0	0
PNG_16_SYCA_015	PNG16_SYCA_15	Buffalo	Syncerus caffer	3	U	2016	8	2016-08-01	214	16:00	-18.975064	34.264871	3	NA	104112.5	0	0	0	0	0	1658.5	4188.5	0	12661.5	0	0	0	0	0	4014.5	0	0	0	0	0	0	0	0	0	0	0	0	0	9860	0	0	0	0	0
PNG_16_SYCA_016	PNG16_SYCA_16	Buffalo	Syncerus caffer	3	U	2016	8	2016-08-01	214	16:00	-18.974934	34.264904	3	NA	179598.666666667	0	0	0	0	0	0	3088	0	22507.3333333333	0	0	0	0	0	3397	0	0	0	0	0	0	0	0	0	0	0	0	0	20203	0	0	0	0	0
PNG_16_SYCA_017	PNG16_SYCA_17	Buffalo	Syncerus caffer	3	U	2016	8	2016-08-01	214	16:00	-18.974937	34.26499	3	NA	21959.6666666667	0	0	0	0	0	979.666666666667	2125.33333333333	0	4258.33333333333	0	0	0	0	0	1023.33333333333	0	0	0	0	0	0	0	1487.66666666667	0	0	0	0	0	1430	0	0	0	0	0
PNG_16_SYCA_018	PNG16_SYCA_18	Buffalo	Syncerus caffer	3	U	2016	8	2016-08-01	214	16:00	-18.974875	34.264808	3	NA	133158	0	0	0	0	1689	0	0	0	11520.5	0	0	0	0	0	2801	0	0	0	0	0	0	0	0	0	0	0	0	0	9176.5	0	0	0	0	0
PNG_16_SYCA_019	PNG16_SYCA_19	Buffalo	Syncerus caffer	3	U	2016	8	2016-08-01	214	16:00	-18.974821	34.264767	3	NA	122873	0	0	0	0	0	5041	4582	0	15196.3333333333	0	0	0	0	0	3135.33333333333	0	0	0	0	0	0	0	6790.66666666667	0	0	0	0	0	13274	0	0	0	0	0
PNG_16_SYCA_020	PNG16_SYCA_20	Buffalo	Syncerus caffer	3	U	2016	8	2016-08-01	214	16:00	-18.974809	34.264848	3	NA	130958.666666667	0	0	0	0	0	2658.33333333333	4830.66666666667	0	16748	1915.33333333333	0	0	0	0	5712.33333333333	0	0	0	0	0	0	0	2347	0	0	0	0	0	25891.6666666667	0	0	0	0	0
PNG_16_SYCA_022	PNG16_SYCA_22	Buffalo	Syncerus caffer	1	F	2016	8	2016-08-10	223	NA	-19.013959	34.541284	5	NA	65279	0	0	0	0	14264	0	0	0	1349	0	0	0	0	0	27083.5	0	0	0	0	0	0	0	0	0	0	0	0	0	707.5	0	0	0	0	0
PNG_16_SYCA_023	PNG16_SYCA_23	Buffalo	Syncerus caffer	1	F	2016	8	2016-08-10	223	NA	-19.008422	34.542183	5	NA	44631.5	0	0	0	0	13443	0	0	0	1000.5	0	0	0	0	0	10707	0	0	0	0	0	0	0	0	0	0	0	0	0	570.5	0	0	0	0	0
PNG_16_SYCA_024	PNG16_SYCA_24	Buffalo	Syncerus caffer	1	F	2016	8	2016-08-10	223	NA	-19.007439	34.543096	5	NA	69915.5	0	0	0	0	21842	0	0	0	1811	0	0	0	0	0	14354	0	0	0	0	0	0	0	0	0	0	0	0	0	0	0	0	0	0	0
PNG_16_SYCA_025	PNG16_SYCA_25	Buffalo	Syncerus caffer	1	F	2016	8	2016-08-10	223	NA	-19.003461	34.554201	5	NA	24651.5	0	0	0	0	3694	0	0	0	1636.5	0	0	0	0	0	8741.5	0	0	0	0	0	0	0	0	0	0	0	0	0	529	0	0	0	0	0
PNG_16_TRAN_001	PNG16_TRAN_01	Nyala	Tragelaphus angasii	3	U	2016	6	2016-06-11	163	10:00	-18.943594	34.374436	3	NA	77465.5	0	0	6623.5	0	0	0	0	0	0	0	0	0	0	0	0	0	0	0	0	0	20387	0	0	1051.5	0	19529.5	0	2258	0	0	0	0	0	0
PNG_16_TRAN_002	PNG16_TRAN_02	Nyala	Tragelaphus angasii	3	U	2016	6	2016-06-11	163	10:00	-18.943588	34.374318	3	NA	91645	0	0	10210	0	0	0	0	0	0	0	0	0	0	0	0	0	0	0	0	0	63787.6666666667	0	0	0	0	0	0	1104.33333333333	0	0	0	0	0	0
PNG_16_TRAN_007	PNG16_TRAN_07	Nyala	Tragelaphus angasii	3	U	2016	6	2016-06-21	173	11:42	-18.9329	34.402953	3	NA	79766.6666666666	0	0	43158	0	0	0	0	0	0	0	0	0	0	0	0	0	0	0	0	0	0	0	0	3457.66666666667	0	9001.33333333333	0	0	0	0	0	0	0	0
PNG_16_TRAN_008	PNG16_TRAN_08	Nyala	Tragelaphus angasii	3	U	2016	7	2016-07-08	190	11:50	-18.938454	34.39379	3	NA	21439	0	0	0	0	0	0	0	0	0	0	0	0	0	0	0	0	0	0	0	0	0	0	1174	10325.3333333333	0	2446	0	0	0	0	0	0	289.333333333333	4802.66666666667
PNG_16_TRAN_009	PNG16_TRAN_09	Nyala	Tragelaphus angasii	3	F	2016	7	2016-07-26	208	15:00	-18.964421	34.353495	3	NA	4186	0	0	0	0	0	0	0	0	0	0	0	0	0	0	0	0	0	0	0	0	0	0	0	0	233	0	0	0	0	0	0	0	707.666666666667	2661
PNG_16_TRAN_010	PNG16_TRAN_10	Nyala	Tragelaphus angasii	3	F	2016	8	2016-08-05	218	09:30	-18.941311	34.359665	3	NA	32385.5	0	0	1490	0	0	0	0	0	0	0	0	0	0	0	0	9011	0	0	0	0	3379.5	0	0	2300.5	0	0	0	0	0	0	0	0	1467.5	9027
PNG_16_TRAN_011	PNG16_TRAN_11	Nyala	Tragelaphus angasii	3	U	2016	8	2016-08-10	223	17:30	-18.982023	34.309178	3	NA	121889	0	0	5811	0	0	0	0	0	3086	0	0	0	0	0	2583	0	0	0	0	0	38047	0	0	0	16868	0	0	0	0	0	0	0	0	0
PNG_16_TRAN_013	PNG16_TRAN_13	Nyala	Tragelaphus angasii	3	F	2016	8	2016-08-18	231	09:40	-18.93528	34.40228	3	NA	105245.333333333	0	0	4537	0	0	0	0	0	0	0	0	0	3972.33333333333	0	0	1770.33333333333	0	0	0	0	8140.33333333333	0	0	24723	0	3263	0	0	0	0	0	0	15658.6666666667	13266.3333333333
PNG_16_TRAN_014	PNG16_TRAN_14	Nyala	Tragelaphus angasii	3	M	2016	8	2016-08-19	232	08:00	-18.96259	34.34388	3	NA	90697	0	0	3325.66666666667	0	0	0	0	0	0	0	0	0	0	0	0	0	0	0	0	0	6021.33333333333	0	0	6300	0	0	0	0	0	0	0	0	29782	6477
PNG_16_TRAN_015	PNG16_TRSC_02	Nyala	Tragelaphus angasii	3	U	2016	6	2016-06-21	173	07:54	-18.941733	34.385143	3	NA	47407.3333333334	0	0	4492	0	0	0	0	0	0	0	0	0	0	0	0	903	0	0	0	0	3717.33333333333	0	0	22568.6666666667	662	0	0	0	0	0	0	0	0	0
PNG_16_TRSC_001	PNG16_TRSC_01	Bushbuck	Tragelaphus sylvaticus	3	F	2016	6	2016-06-16	168	10:38	-18.923152	34.376845	3	NA	109421.666666667	9531	0	0	0	0	0	0	0	0	0	0	0	0	22926.6666666667	0	0	0	0	0	0	4290	0	0	4310.66666666667	4730	0	0	0	0	0	0	0	0	0
PNG_16_TRSC_003	PNG16_TRSC_03	Bushbuck	Tragelaphus sylvaticus	1	F	2016	8	2016-08-03	216	NA	-18.920903	34.415818	5	TRSC-16-f-33266-1	142865.5	0	0	5886.5	0	0	0	0	0	0	0	0	0	0	0	0	0	0	0	0	0	0	0	0	0	0	6806.5	0	0	0	0	0	0	3129	122480.5
PNG_16_TRSC_004	PNG16_TRSC_04	Bushbuck	Tragelaphus sylvaticus	1	F	2016	8	2016-08-03	216	NA	-18.906697	34.432644	5	TRSC-16-f-33269-1	9711.5	4578.5	1334	254.5	0	0	0	0	0	172.5	0	0	0	0	0	0	0	0	0	0	0	1328	0	0	0	528.5	0	0	0	0	0	0	0	520.5	0
PNG_16_TRSC_007	PNG16_TRSC_07	Bushbuck	Tragelaphus sylvaticus	1	F	2016	8	2016-08-04	217	NA	-18.955102	34.407597	5	TRSC-16-f-33274-1	83473.5	21910.5	0	0	0	0	0	0	0	0	0	0	0	0	0	0	0	0	0	0	0	0	0	0	0	9826.5	0	0	0	0	0	0	0	1613	46177.5
PNG_16_TRSC_008	PNG16_TRSC_08	Bushbuck	Tragelaphus sylvaticus	1	F	2016	8	2016-08-05	218	NA	-18.914368	34.433801	5	TRSC-16-f-33268-1	79470.5	0	0	1389	0	0	0	0	0	0	0	0	0	0	0	0	0	0	0	0	0	29463.5	0	0	0	1452	0	0	0	0	0	0	0	40586	0
PNG_16_TRSC_010	PNG16_TRSC_10	Bushbuck	Tragelaphus sylvaticus	1	M	2016	8	2016-08-05	218	NA	-18.881049	34.410803	5	TRSC-16-m-33258-1	27357	0	0	0	0	0	0	0	0	0	0	0	0	0	0	0	0	0	0	0	0	0	0	0	0	0	0	0	0	0	0	0	0	0	0
PNG_16_TRSC_011	PNG16_TRSC_11	Bushbuck	Tragelaphus sylvaticus	1	M	2016	8	2016-08-06	219	NA	-18.94755506	34.3741556	5	TRSC-16-m-33253-1	46659	0	0	0	0	0	0	0	0	0	0	0	0	0	0	0	0	0	0	0	0	667	0	0	848	11584	0	0	1840.5	0	0	0	0	19117.5	842.5
PNG_16_TRSC_013	PNG16_TRSC_13	Bushbuck	Tragelaphus sylvaticus	3	F	2016	8	2016-08-12	225	10:00	-18.920002	34.417425	3	NA	37048.6666666667	0	0	931.333333333333	0	0	0	413.333333333333	0	1243.33333333333	0	0	0	3445	0	578	0	0	0	0	0	0	0	0	444	801.666666666667	1413	0	0	1580.66666666667	0	0	0	868.333333333333	19029.6666666667
PNG_16_TRSC_014	PNG16_TRSC_14	Bushbuck	Tragelaphus sylvaticus	1	F	2016	8	2016-08-13	226	NA	-18.91371264	34.43439391	5	TRSC-16-f-33265-0	13773	1753	0	311	0	0	0	0	0	0	0	0	0	0	0	0	0	0	0	0	0	3911	0	0	0	755	312.5	0	0	0	0	0	0	1705	0
PNG_16_TRSC_016	PNG16_TRSC_16	Bushbuck	Tragelaphus sylvaticus	1	F	2016	8	2016-08-15	228	09:30	-18.921019	34.416548	4	NA	7003	0	0	417	0	219	0	0	0	0	0	0	0	188.333333333333	0	0	0	0	0	0	0	0	0	0	0	131	471.666666666667	0	0	0	0	0	0	497.333333333333	3113.66666666667
PNG_16_TRSC_017	PNG16_TRSC_17	Bushbuck	Tragelaphus sylvaticus	1	M	2016	8	2016-08-15	228	NA	-18.91853821	34.42963099	5	TRSC-16-m-33256-1	10409.3333333333	888	0	1082	0	0	0	0	0	0	0	0	0	0	0	0	0	0	0	0	0	494	0	0	0	329.333333333333	0	0	0	0	0	0	0	2177	3223.33333333333
PNG_16_TRSC_018	PNG16_TRSC_18	Bushbuck	Tragelaphus sylvaticus	1	F	2016	8	2016-08-15	228	NA	-18.95325946	34.37376547	5	TRSC-16-f-33271-0	38228.3333333333	0	0	710	0	0	0	0	0	0	0	0	0	0	0	0	1349.33333333333	0	0	0	0	0	0	0	3512	6960.66666666667	0	0	2090	0	0	0	0	6671.66666666667	4239
PNG_16_TRSC_019	PNG16_TRSC_19	Bushbuck	Tragelaphus sylvaticus	2	F	2016	8	2016-08-25	238	14:30	-18.91328	34.435037	3	NA	15306.3333333334	10398.6666666667	0	0	0	0	0	0	0	0	0	0	0	0	0	0	0	0	0	0	0	1495	0	0	0	0	0	0	0	0	0	0	0	376.333333333333	545.666666666667
PNG_16_TRSC_020	PNG16_TRSC_20	Bushbuck	Tragelaphus sylvaticus	2	M	2016	8	2016-08-27	240	10:40	-18.916482	34.43332	3	NA	12717.3333333333	1059	0	231	0	0	0	0	0	0	0	0	0	0	0	0	0	0	0	0	0	1700.66666666667	0	0	0	151	0	0	0	0	0	0	0	3174.66666666667	4547.33333333333
PNG_16_TRSC_021	PNG16_TRSC_21	Bushbuck	Tragelaphus sylvaticus	3	F	2016	8	2016-08-30	243	09:20	-18.920774	34.416678	3	NA	29710	843.666666666667	0	8962.33333333333	0	0	0	0	0	0	0	0	0	0	0	0	0	0	0	0	0	0	0	0	403.666666666667	938	1505.66666666667	0	0	0	0	0	0	7220	6933.33333333333
PNG_16_TRSC_022	PNG16_TRSC_22	Bushbuck	Tragelaphus sylvaticus	3	F	2016	9	2016-09-02	246	16:03	-18.920203	34.417068	3	NA	6145.33333333333	0	0	752.333333333333	0	0	0	0	0	0	0	0	0	1388.33333333333	0	0	0	0	0	0	0	0	0	0	672	0	258	0	0	0	0	0	0	323.333333333333	2220
PNG_16_TRSC_023	PNG16_TRSC_23	Bushbuck	Tragelaphus sylvaticus	3	F	2016	9	2016-09-03	247	10:45	-18.920872	34.416686	3	NA	155758.333333333	0	0	14121.6666666667	0	0	0	0	0	0	0	0	0	33048.3333333333	0	0	0	0	0	0	0	4245.33333333333	0	0	8632.66666666667	2988	2912.33333333333	0	0	0	0	0	0	12117	61933.3333333333
PNG_16_TRSC_024	PNG16_TRSC_24	Bushbuck	Tragelaphus sylvaticus	3	F	2016	9	2016-09-05	249	08:30	-18.914213	34.435071	3	NA	221421.666666667	117659	0	0	0	0	0	0	0	0	0	0	0	0	0	0	0	0	0	0	0	14704	0	0	0	4884.33333333333	0	0	0	0	0	0	0	35443	18770.3333333333
PNG_16_TRSC_025	PNG16_TRSC_25	Bushbuck	Tragelaphus sylvaticus	3	M	2016	9	2016-09-07	251	10:20	-18.946133	34.376392	3	NA	35775.3333333333	0	0	0	0	0	0	0	0	0	0	0	0	2429.33333333333	0	0	0	0	0	0	0	0	0	0	2463	0	0	0	0	0	0	0	0	11591.3333333333	513.333333333333
PNG_16_TRSC_026	PNG16_TRSC_26	Bushbuck	Tragelaphus sylvaticus	2	F	2016	9	2016-09-09	253	08:20	-18.914079	34.436153	3	NA	232766.333333333	15420.6666666667	0	6149	0	0	0	0	0	0	0	0	0	0	0	0	0	0	0	0	0	5220.66666666667	0	0	0	0	0	0	0	0	0	0	0	69744.3333333333	116373
PNG_16_TRSC_027	PNG16_TRSC_27	Bushbuck	Tragelaphus sylvaticus	3	M	2016	9	2016-09-10	254	11:00	-18.91679	34.43295	3	NA	41009.6666666667	10273.3333333333	0	0	0	0	0	0	0	0	0	0	0	0	0	0	0	0	0	0	0	0	0	0	0	0	0	0	0	0	0	0	0	15945.6666666667	14225.6666666667
PNG_16_TRST_001	PNG16_TRST_01	Kudu	Tragelaphus strepsiceros	1	F	2016	6	2016-06-08	160	07:46	-18.966679	34.359898	4	NA	58439	0	0	13800.3333333333	0	0	0	0	0	0	0	0	0	0	0	0	0	0	0	0	0	0	0	0	29783	0	0	0	0	0	0	0	0	0	0
PNG_16_TRST_002	PNG16_TRST_02	Kudu	Tragelaphus strepsiceros	3	F	2016	6	2016-06-08	160	07:46	-18.966678	34.359897	3	NA	91873.6666666667	0	0	3093.66666666667	0	0	0	0	0	0	0	0	0	0	0	0	1549.66666666667	0	0	0	0	0	0	0	37052	0	0	0	1351.33333333333	0	0	0	0	0	0
PNG_16_TRST_003	PNG16_TRST_03	Kudu	Tragelaphus strepsiceros	3	M	2016	6	2016-06-14	166	09:15	-18.926065	34.362597	3	NA	65082.3333333333	0	0	0	0	0	0	0	0	0	0	0	0	0	0	0	0	0	0	0	0	0	0	0	63349.3333333333	0	0	0	0	0	0	0	0	0	0
PNG_16_TRST_004	PNG16_TRST_04	Kudu	Tragelaphus strepsiceros	1	M	2016	6	2016-06-19	171	11:40	-18.972649	34.315443	4	NA	54847.6666666667	0	0	1669.66666666667	0	0	0	0	0	0	0	0	0	0	8849.33333333333	0	8383.33333333333	0	0	0	0	0	0	2540.66666666667	14289.6666666667	1062.66666666667	0	0	0	0	0	0	0	663	0
PNG_16_TRST_005	PNG16_TRST_05	Kudu	Tragelaphus strepsiceros	3	U	2016	6	2016-06-19	171	11:40	-18.97255	34.31559	3	NA	110178.666666667	0	0	7519	0	0	0	0	0	0	0	0	0	0	0	0	2721	0	0	0	0	22216.6666666667	0	0	0	5798.33333333333	0	0	0	0	0	0	0	0	0
PNG_16_TRST_006	PNG16_TRST_06	Kudu	Tragelaphus strepsiceros	3	U	2016	6	2016-06-26	178	12:00	-18.964274	34.358285	3	NA	64380.6666666667	0	0	12884.3333333333	0	0	0	0	0	0	0	0	0	0	0	0	1665	0	0	0	0	1717	0	0	44798.6666666667	0	0	0	0	0	0	0	0	0	0
PNG_16_TRST_007	PNG16_TRST_07	Kudu	Tragelaphus strepsiceros	1	F	2016	7	2016-07-12	194	08:01	-18.95664	34.43217	4	NA	59960.6666666667	0	0	873	0	0	0	0	0	0	0	0	0	703	0	0	1231.66666666667	0	0	0	0	0	0	0	53097	0	0	0	0	0	0	0	0	0	0
PNG_16_TRST_008	PNG16_TRST_08	Kudu	Tragelaphus strepsiceros	1	M	2016	7	2016-07-22	204	10:00	-18.869	34.326685	4	NA	4904.66666666667	0	0	703.333333333333	0	0	150.666666666667	0	0	0	0	0	0	0	0	0	0	0	0	0	0	0	0	0	3988.66666666667	0	0	0	0	0	0	0	0	0	0
PNG_16_TRST_009	PNG16_TRST_09	Kudu	Tragelaphus strepsiceros	3	U	2016	7	2016-07-27	209	16:41	-18.937998	34.394178	3	NA	27205.3333333333	0	0	0	0	0	0	0	0	0	0	0	0	0	0	0	0	0	0	0	0	0	0	0	27205.3333333333	0	0	0	0	0	0	0	0	0	0
PNG_16_TRST_010	PNG16_TRST_10	Kudu	Tragelaphus strepsiceros	3	M	2016	7	2016-07-27	209	16:41	-18.938033	34.394141	3	NA	1944	0	0	0	0	0	0	0	0	0	0	0	0	0	0	0	0	0	0	0	0	0	0	0	1944	0	0	0	0	0	0	0	0	0	0
PNG_16_TRST_011	PNG16_TRST_11	Kudu	Tragelaphus strepsiceros	1	M	2016	8	2016-08-06	219	09:30	-18.942589	34.382964	4	NA	45870	0	0	8211.5	0	0	0	0	0	0	0	0	0	0	0	0	1349.5	0	0	0	0	0	0	0	17874.5	0	4439.5	0	0	0	0	0	0	0	0
PNG_16_TRST_012	PNG16_TRST_12	Kudu	Tragelaphus strepsiceros	1	F	2016	8	2016-08-11	224	08:00	NA	NA	4	NA	132661	0	0	56607.5	0	0	0	0	0	0	0	0	0	0	2917.5	0	5990.5	0	0	0	0	4591.5	0	0	45063	0	2232.5	0	0	0	0	0	0	0	0
PNG_16_TRST_013	PNG16_TRST13	Kudu	Tragelaphus strepsiceros	3	U	2016	8	2016-08-16	229	08:44	-18.93174	34.409566	3	NA	25149.5	0	0	17338.5	0	0	0	0	0	0	0	0	0	0	0	0	0	0	0	0	0	0	0	0	4406.5	0	3058	0	0	0	0	0	0	0	0
PNG_16_TRST_014	PNG16_TRST14	Kudu	Tragelaphus strepsiceros	1	M	2016	8	2016-08-16	229	17:56	-18.936627	34.395491	4	NA	129715.333333333	0	0	11328.6666666667	0	0	0	8988.33333333333	0	0	0	0	0	0	0	4237	0	0	0	0	0	1536	0	0	37839	0	38180.6666666667	0	0	0	0	0	0	0	0
PNG_17_AEME_001	PNG_17_AEME_01	Impala	Aepyceros melampus	1	U	2017	6	2017-06-06	157	16:00	-18.94065	34.38883	4	NA	27124.6666666667	0	0	0	0	0	0	1598.33333333333	0	0	0	0	0	0	0	0	0	0	0	0	0	0	0	0	0	0	11862.6666666667	0	6321.66666666667	0	0	0	0	539.333333333333	4079
PNG_17_AEME_002	PNG_17_AEME_02	Impala	Aepyceros melampus	1	F	2017	6	2017-06-10	161	14:50	-18.9531	34.37584	4	NA	27541.5	0	0	0	0	0	0	0	0	0	0	0	0	0	3522.5	0	0	0	0	0	0	0	0	0	1263	5029.5	331	0	0	0	0	0	0	747	340
PNG_17_AEME_003	PNG_17_AEME_03	Impala	Aepyceros melampus	1	M	2017	6	2017-06-10	161	15:29	-18.93674	34.39321	4	NA	27553.3333333333	0	338	0	0	0	0	1605.33333333333	0	344.333333333333	0	0	0	0	0	0	0	0	0	0	0	0	0	0	0	640.333333333333	2419.33333333333	0	4992.33333333333	0	0	0	0	4822.66666666667	10338
PNG_17_AEME_004	PNG_17_AEME_04	Impala	Aepyceros melampus	1	M	2017	6	2017-06-10	161	16:06	-18.91216	34.41262	4	NA	54792.3333333334	0	0	1411.33333333333	0	0	0	4632.33333333333	0	2352.66666666667	0	0	0	0	0	0	0	0	0	0	0	641	0	0	0	1655	11567.6666666667	0	0	0	0	0	0	2707.33333333333	24820
PNG_17_AEME_005	PNG_17_AEME_05	Impala	Aepyceros melampus	1	F	2017	6	2017-06-11	162	13:25	-18.9349	34.40076	4	NA	38303.3333333333	0	0	462.333333333333	0	0	0	3469.33333333333	0	858	0	0	0	0	0	0	0	0	0	0	0	0	0	0	0	0	6362.66666666667	0	7697.66666666667	0	0	0	0	738.666666666667	6357.66666666667
PNG_17_AEME_006	PNG_17_AEME_06	Impala	Aepyceros melampus	1	F	2017	6	2017-06-11	162	15:47	-18.94248	34.39466	4	NA	21299.6666666667	0	0	1008	0	0	0	1297.66666666667	0	1849	0	0	0	0	427.666666666667	398.666666666667	0	0	0	0	0	0	0	0	0	662.666666666667	8569	0	0	0	0	0	0	537.666666666667	439.666666666667
PNG_17_AEME_007	PNG_17_AEME_07	Impala	Aepyceros melampus	1	F	2017	6	2017-06-11	162	16:00	-18.93736	34.37645	4	NA	30406.3333333333	0	0	458.333333333333	0	0	0	1561	0	595.666666666667	0	0	0	1864.33333333333	819.666666666667	0	0	0	0	0	0	0	0	0	381	1635	16717.3333333333	0	460	0	0	0	0	466.666666666667	1131.66666666667
PNG_17_AEME_008	PNG_17_AEME_08	Impala	Aepyceros melampus	1	F	2017	6	2017-06-11	162	16:10	-18.92304	34.37725	4	NA	55895.3333333333	830	0	8063	0	0	0	4511.33333333333	0	2809.66666666667	0	0	0	0	0	1198.33333333333	0	0	0	0	0	8154.33333333333	0	0	0	2517	8080	0	905.333333333333	0	0	0	0	1009.66666666667	0
PNG_17_AEME_009	PNG_17_AEME_09	Impala	Aepyceros melampus	1	M	2017	6	2017-06-12	163	13:30	-18.93878	34.39209	4	NA	35253	0	0	0	0	0	0	3701.66666666667	0	417	0	0	0	0	0	0	0	0	0	0	0	0	0	0	0	1468.33333333333	1805.66666666667	0	10165.6666666667	0	0	0	0	1422	12747
PNG_17_AEME_010	PNG_17_AEME_10	Impala	Aepyceros melampus	1	F	2017	6	2017-06-12	163	17:00	-18.92724	34.37693	4	NA	60168	5572.33333333333	0	1118.66666666667	0	0	0	1051	0	789.666666666667	0	0	0	0	0	0	0	0	0	0	0	0	0	0	0	0	8615	0	1718	0	0	0	0	1231	0
PNG_17_AEME_011	PNG_17_AEME_11	Impala	Aepyceros melampus	1	M	2017	6	2017-06-13	164	09:15	-18.91724	34.46061	4	NA	40088	3032.33333333333	0	0	0	0	0	0	0	0	0	1563.66666666667	0	0	0	0	0	0	0	0	0	0	0	0	0	0	0	0	0	0	0	0	0	0	0
PNG_17_AEME_012	PNG_17_AEME_12	Impala	Aepyceros melampus	1	F	2017	6	2017-06-13	164	09:15	-18.91715	34.46051	4	NA	38321.3333333333	9164.66666666667	0	0	0	0	0	546.666666666667	0	1384.33333333333	0	702	0	0	0	0	0	0	0	0	0	0	0	0	0	0	0	0	0	0	0	0	0	0	0
PNG_17_AEME_013	PNG_17_AEME_13	Impala	Aepyceros melampus	1	F	2017	6	2017-06-13	164	11:30	-18.88966	34.39287	4	NA	51679.3333333334	19059.6666666667	0	2099.66666666667	0	0	0	687	0	0	0	0	0	0	0	0	0	0	0	0	0	0	0	0	0	1373.33333333333	0	0	0	0	0	0	611.333333333333	0	0
PNG_17_AEME_014	PNG_17_AEME_14	Impala	Aepyceros melampus	1	F	2017	6	2017-06-13	164	15:35	-18.892	34.42414	4	NA	32357.6666666667	10078.6666666667	0	0	0	665.333333333333	0	0	0	811.666666666667	0	464	0	0	0	0	0	0	0	0	0	0	0	0	0	0	0	0	0	0	0	0	0	0	0
PNG_17_AEME_015	PNG_17_AEME_15	Impala	Aepyceros melampus	1	M	2017	6	2017-06-15	166	08:45	-18.89479	34.39833	4	NA	34358	5800.33333333333	0	1557.66666666667	0	0	0	0	0	0	0	0	0	0	0	0	0	0	0	0	0	0	0	0	0	786	0	0	0	0	0	0	653.666666666667	0	0
PNG_17_AEME_016	PNG_17_AEME_16	Impala	Aepyceros melampus	1	F	2017	6	2017-06-15	166	10:30	-18.89974	34.39254	4	NA	31326.3333333333	3258.66666666667	0	1064	0	514	0	2147.33333333333	0	685	0	0	0	0	0	430.333333333333	0	0	0	0	0	0	0	0	0	726	6554.33333333333	0	0	0	0	0	0	1047.66666666667	2588.33333333333
PNG_17_AEME_017	PNG_17_AEME_17	Impala	Aepyceros melampus	1	F	2017	6	2017-06-24	175	08:45	-18.8721	34.3986	4	NA	56835.6666666667	2351	0	0	0	0	0	0	0	0	0	0	0	0	0	0	0	0	0	0	0	0	0	0	0	0	0	0	0	0	0	0	0	0	0
PNG_17_AEME_018	PNG_17_AEME_18	Impala	Aepyceros melampus	1	F	2017	6	2017-06-24	175	10:00	-18.89319	34.42845	4	NA	11045.5	0	0	0	0	0	0	0	0	0	0	391	0	0	0	0	0	0	0	0	0	0	0	0	0	0	0	0	0	0	0	0	0	0	0
PNG_17_AEME_019	PNG_17_AEME_19	Impala	Aepyceros melampus	1	F	2017	6	2017-06-24	175	10:20	-18.9364	34.4528	4	NA	34123	8577.66666666667	0	2096.66666666667	0	0	0	1170.66666666667	0	1349.66666666667	0	0	0	4257.33333333333	0	482.333333333333	0	0	0	0	0	4555	0	0	0	3736.33333333333	0	0	0	0	0	0	0	1878.66666666667	0
PNG_17_AEME_020	PNG_17_AEME_20	Impala	Aepyceros melampus	1	M	2017	6	2017-06-24	175	11:26	-18.90433	34.37784	4	NA	36598	5411.5	0	406.5	1349.5	1235.5	0	0	0	0	0	1845	0	0	0	0	0	0	0	0	0	0	0	0	0	0	0	0	0	0	0	0	0	0	0
PNG_17_AEME_021	PNG_17_AEME_21	Impala	Aepyceros melampus	1	M	2017	6	2017-06-29	180	13:57	-18.9123	34.41274	4	NA	8536.33333333334	354.333333333333	0	275.333333333333	0	0	0	941	0	266.666666666667	0	0	0	0	0	0	0	0	0	0	0	1486	0	0	0	275.666666666667	492.333333333333	0	0	0	0	0	0	1909.66666666667	1761
PNG_17_AEME_022	PNG_17_AEME_22	Impala	Aepyceros melampus	1	F	2017	6	2017-06-29	180	14:20	-18.88064	34.39585	3	NA	14276	2908.33333333333	0	0	187.333333333333	0	0	267.666666666667	0	0	0	0	0	0	0	0	0	0	0	0	0	0	0	0	0	308.333333333333	0	0	0	0	0	0	489	0	317
PNG_17_AEME_023	PNG_17_AEME_23	Impala	Aepyceros melampus	1	M	2017	6	2017-06-29	180	15:14	-18.87831	34.39624	4	NA	8684	1161.66666666667	0	0	101.333333333333	0	0	0	0	0	99	104.333333333333	0	0	0	0	0	0	0	0	0	0	0	0	0	0	0	0	0	0	0	0	0	0	0
PNG_17_AEME_024	PNG_17_AEME_24	Impala	Aepyceros melampus	1	M	2017	6	2017-06-30	181	09:37	-18.89246	34.42569	4	NA	32773	585.333333333333	0	0	2038	0	0	0	0	0	0	908.666666666667	0	0	0	0	0	0	0	0	0	0	0	0	0	0	0	0	0	0	0	0	2187.66666666667	0	0
PNG_17_AEME_025	PNG_17_AEME_25	Impala	Aepyceros melampus	1	F	2017	7	2017-07-01	182	09:46	-18.8961	34.43193	4	NA	45093.6666666667	2037	0	0	0	0	0	0	0	614.666666666667	0	3722.66666666667	0	0	0	0	0	0	0	0	0	0	0	0	0	0	0	0	0	0	0	0	545	0	0
PNG_17_AEME_026	PNG_17_AEME_26	Impala	Aepyceros melampus	1	M	2017	7	2017-07-01	182	10:20	-18.88947	34.3927	4	NA	22203.3333333333	2599.66666666667	0	0	0	417.333333333333	0	0	0	0	475.666666666667	0	0	0	0	0	0	0	0	0	0	0	0	0	0	0	2495.66666666667	0	0	0	0	0	0	527	328.333333333333
PNG_17_AEME_027	PNG_17_AEME_27	Impala	Aepyceros melampus	1	F	2017	7	2017-07-03	184	14:59	-18.91379	34.38852	4	NA	75998.5	2894.5	0	1341.5	0	0	0	0	0	0	0	0	0	0	0	0	0	0	0	0	0	0	0	0	0	2332	4778.5	0	22474	0	0	0	0	0	24576.5
PNG_17_AEME_028	PNG_17_AEME_28	Impala	Aepyceros melampus	1	F	2017	7	2017-07-03	184	14:59	-18.91381	34.38834	4	NA	118455.5	11880.5	0	5716.5	0	0	0	3425.5	0	4082.5	0	0	0	0	0	0	2057	0	0	0	0	0	0	0	0	0	36595.5	0	0	0	0	0	0	8835	20484.5
PNG_17_AEME_029	PNG_17_AEME_29	Impala	Aepyceros melampus	1	F	2017	7	2017-07-04	185	08:15	-18.88032	34.41324	3	NA	10626.6666666667	0	0	0	213.333333333333	0	0	0	0	0	317.333333333333	0	0	0	0	0	0	0	0	0	0	0	0	0	0	0	0	0	0	0	0	0	0	0	0
PNG_17_AEME_030	PNG_17_AEME_30	Impala	Aepyceros melampus	1	F	2017	7	2017-07-04	185	08:17	-18.88013	34.41315	3	NA	50003.6666666667	0	0	0	1085.33333333333	0	0	0	0	0	1813.33333333333	0	0	0	0	0	0	0	0	0	0	0	0	0	0	0	0	0	0	0	0	0	0	0	0
PNG_17_AEME_031	PNG_17_AEME_31	Impala	Aepyceros melampus	1	F	2017	10	2017-10-26	299	NA	-18.89563	34.3928	4	NA	84652.6666666667	1144	0	0	5022.33333333333	0	0	0	0	0	0	6241.33333333333	0	0	0	0	0	0	0	0	0	0	0	0	0	0	7587.33333333333	0	0	0	0	0	0	0	0
PNG_17_AEME_032	PNG_17_AEME_32	Impala	Aepyceros melampus	1	U	2017	10	2017-10-26	299	NA	-18.89563	34.39279	3	NA	121869.5	0	0	0	3167.5	0	0	0	0	0	0	7011	0	0	0	0	0	0	0	0	0	0	0	0	0	0	71530	0	0	0	0	0	7783	0	0
PNG_17_AEME_033	PNG_17_AEME_33	Impala	Aepyceros melampus	1	M	2017	10	2017-10-26	299	NA	-18.92629	34.37862	4	NA	61641.3333333333	0	0	0	0	0	0	2787	0	0	0	0	0	0	0	0	0	0	0	0	0	0	0	0	0	0	38552.3333333333	0	0	0	0	0	0	0	0
PNG_17_AEME_034	PNG_17_AEME_34	Impala	Aepyceros melampus	1	F	2017	10	2017-10-27	300	NA	-18.887	34.39331	4	NA	71959.6666666667	9363.33333333333	0	0	0	0	0	0	0	0	0	3724.33333333333	0	0	0	0	0	0	0	0	0	0	0	0	0	0	29258.3333333333	0	0	0	0	0	9338	0	0
PNG_17_AEME_035	PNG_17_AEME_35	Impala	Aepyceros melampus	1	F	2017	10	2017-10-27	300	NA	-18.88699	34.39331	4	NA	105705.666666667	2640.66666666667	0	0	7257.66666666667	1463	0	0	0	0	0	5504.66666666667	0	0	0	0	0	0	0	0	0	0	0	0	0	0	6219	0	0	0	0	0	0	0	0
PNG_17_AEME_036	PNG_17_AEME_36	Impala	Aepyceros melampus	1	F	2017	10	2017-10-31	304	16:30	-18.93625	34.39503	4	NA	100745.333333333	0	0	0	0	0	0	1463.33333333333	0	6424.33333333333	0	0	0	0	0	0	0	0	0	0	0	1271.66666666667	0	0	0	0	44909.3333333333	0	0	0	0	0	0	0	0
PNG_17_AEME_037	PNG_17_AEME_37	Impala	Aepyceros melampus	1	M	2017	10	2017-10-31	304	17:00	-18.93445	34.39844	4	NA	94894.6666666667	0	0	0	0	0	0	2313.33333333333	0	2195.66666666667	0	0	0	0	2147.66666666667	1712	0	0	0	0	0	0	0	0	0	0	75372	0	0	0	0	0	0	0	0
PNG_17_AEME_038	PNG_17_AEME_38	Impala	Aepyceros melampus	1	M	2017	11	2017-11-01	305	09:30	-18.92937	34.41912	3	NA	58747.6666666666	0	0	0	0	0	0	1796.66666666667	0	1994	0	0	0	0	0	0	0	0	0	0	0	0	0	0	743.666666666667	0	23563	0	0	0	0	0	0	0	0
PNG_17_AEME_039	PNG_17_AEME_39	Impala	Aepyceros melampus	1	M	2017	11	2017-11-01	305	10:46	-18.93334	34.42646	4	NA	17205.5	0	0	0	0	0	0	984	0	0	0	0	0	0	0	0	0	0	0	0	0	0	0	0	0	0	267.5	0	0	0	0	0	0	0	0
PNG_17_AEME_040	PNG_17_AEME_40	Impala	Aepyceros melampus	1	F	2017	11	2017-11-01	305	10:48	-18.93333	34.42645	4	NA	98763.3333333333	0	0	0	0	0	0	3273.33333333333	0	0	0	0	0	0	0	0	0	0	0	0	0	3345.66666666667	0	0	0	0	37512.6666666667	0	0	0	0	0	0	1766	0
PNG_17_ATPA_001_A	PNG_17_ATPA_01A	Marsh_mongoose	Atilax paludinosus	1	U	2017	11	2017-11-09	313	18:13	-18.94659	34.37641	4	NA	40441	3465.5	0	0	0	0	0	0	0	0	0	0	0	0	21804	0	0	0	0	0	0	13959	0	0	0	0	0	0	0	0	0	0	0	0	0
PNG_17_ATPA_001_C	PNG_17_ATPA_01C	Marsh_mongoose	Atilax paludinosus	1	U	2017	11	2017-11-09	313	18:13	-18.94659	34.37641	4	NA	63580	8197.66666666667	0	0	0	0	0	0	0	0	0	0	0	0	24281.6666666667	2523.33333333333	0	0	0	0	0	24684	0	0	0	0	0	0	0	0	0	0	0	0	0
PNG_17_CICI_001	PNG_17_CICI_01	Civet	Civettictis civetta	1	U	2017	11	2017-11-11	315	09:47	-18.94484	34.38105	3	NA	100416	0	0	0	0	0	0	0	0	0	0	0	0	0	0	0	0	0	0	0	0	0	0	0	0	0	0	0	0	0	0	0	0	0	0
PNG_17_HEIC_001	PNG_17_HEIC_01	Egyptian_mongoose	Herpestes ichneumon	1	U	2017	11	2017-11-16	320	09:49	-18.90907	34.43394	3	NA	60724.5	6688	0	0	0	0	0	0	0	901.5	0	0	0	0	0	44234	0	0	0	0	0	0	0	0	0	0	0	0	0	0	0	0	0	0	0
PNG_17_HEIC_002	PNG_17_HEIC_02	Egyptian_mongoose	Herpestes ichneumon	1	U	2017	11	2017-11-16	320	16:17	-18.90901	34.4394	3	NA	148506.333333333	59934	0	0	0	0	0	0	0	10874	0	0	0	0	0	57829.6666666667	0	0	0	0	0	0	0	0	0	0	0	0	0	0	0	0	0	0	0
PNG_17_HIAM_002	PNG_17_HIAM_02	Hippo	Hippopotamus amphibius	1	U	2017	6	2017-06-16	167	15:36	-18.8861	34.43599	3	NA	35967.3333333334	0	0	0	0	12204.6666666667	0	0	0	0	2460.66666666667	9314	0	0	0	0	0	0	0	0	0	0	3346.66666666667	0	0	0	0	0	0	0	0	0	0	0	0
PNG_17_KOEL_001	PNG_17_KOEL_01	Waterbuck	Kobus ellipsiprymnus	1	F	2017	6	2017-06-11	162	12:20	-18.94175	34.43698	4	NA	34143.3333333334	0	0	0	0	0	0	22963.6666666667	0	4570.33333333333	0	0	0	0	0	5006	0	0	0	0	0	0	0	0	0	0	0	0	0	1603.33333333333	0	0	0	0	0
PNG_17_KOEL_002	PNG_17_KOEL_02	Waterbuck	Kobus ellipsiprymnus	1	F	2017	6	2017-06-12	163	14:20	-18.88997	34.41933	4	NA	68787	0	0	0	0	0	0	0	0	1724.33333333333	2552.33333333333	1970.33333333333	0	0	0	1078.33333333333	0	0	0	0	0	0	0	0	0	0	0	0	0	0	0	0	0	0	0
PNG_17_KOEL_003	PNG_17_KOEL_03	Waterbuck	Kobus ellipsiprymnus	1	F	2017	6	2017-06-12	163	14:20	-18.89017	34.41923	4	NA	40372.3333333334	0	0	0	0	717.666666666667	0	0	0	0	1540	1994.33333333333	0	0	0	0	0	0	0	0	0	0	0	0	0	0	0	0	0	0	0	0	0	0	0
PNG_17_KOEL_004	PNG_17_KOEL_04	Waterbuck	Kobus ellipsiprymnus	1	F	2017	6	2017-06-13	164	09:50	-18.91045	34.46207	4	NA	20158.6666666667	0	0	0	0	0	0	484	0	0	0	567.333333333333	0	0	0	0	0	0	0	0	0	0	0	0	0	0	0	0	0	0	0	0	0	0	0
PNG_17_KOEL_005	PNG_17_KOEL_05	Waterbuck	Kobus ellipsiprymnus	1	M	2017	6	2017-06-13	164	09:50	-18.91075	34.46205	4	NA	32677	714	0	0	0	0	0	0	0	0	0	6639	0	0	0	0	0	0	0	0	0	0	0	0	0	0	0	0	0	0	0	0	0	0	0
PNG_17_KOEL_006	PNG_17_KOEL_06	Waterbuck	Kobus ellipsiprymnus	1	M	2017	6	2017-06-13	164	10:25	-18.89118	34.41911	4	NA	50732.3333333334	830.666666666667	0	0	0	0	0	0	0	0	0	3021	0	0	0	0	0	0	0	0	0	0	0	0	0	0	0	0	0	0	0	0	1080	0	0
PNG_17_KOEL_007	PNG_17_KOEL_07	Waterbuck	Kobus ellipsiprymnus	1	F	2017	6	2017-06-13	164	10:50	-18.87924	34.39552	4	NA	36579.3333333333	429.666666666667	0	0	0	3140	0	0	0	0	1378.66666666667	3731.66666666667	0	0	0	0	0	0	0	0	0	0	0	0	0	0	0	0	0	0	0	0	0	0	0
PNG_17_KOEL_008	PNG_17_KOEL_08	Waterbuck	Kobus ellipsiprymnus	1	M	2017	6	2017-06-13	164	11:10	-18.87272	34.40621	4	NA	41949	0	0	0	0	2194.66666666667	0	0	0	0	1513.33333333333	0	0	0	0	525.666666666667	0	0	0	0	0	0	0	0	0	0	0	0	0	0	0	0	0	0	0
PNG_17_KOEL_009	PNG_17_KOEL_09	Waterbuck	Kobus ellipsiprymnus	1	M	2017	6	2017-06-13	164	14:25	-18.96781	34.3659	4	NA	33335.3333333333	398	0	0	0	0	0	4953.66666666667	0	12915	0	0	0	0	426.666666666667	3541	0	0	0	0	0	0	0	0	0	0	0	0	0	460.333333333333	0	0	0	0	0
PNG_17_KOEL_010	PNG_17_KOEL_10	Waterbuck	Kobus ellipsiprymnus	1	M	2017	6	2017-06-15	166	07:45	-18.9399	34.39061	4	NA	24020.6666666667	0	0	0	0	0	0	13441	0	546.666666666667	959.666666666667	0	0	0	0	1229	0	0	0	0	0	0	0	0	0	0	0	0	0	0	0	0	0	0	0
PNG_17_KOEL_011	PNG_17_KOEL_11	Waterbuck	Kobus ellipsiprymnus	1	M	2017	6	2017-06-15	166	08:45	-18.89459	34.39832	3	NA	29440.6666666667	686	0	0	0	1089.33333333333	0	4927.33333333333	0	984.333333333333	507	0	0	0	0	788.333333333333	0	0	0	0	0	0	0	0	0	0	0	0	0	0	0	0	0	0	0
PNG_17_KOEL_012	PNG_17_KOEL_12	Waterbuck	Kobus ellipsiprymnus	1	F	2017	6	2017-06-15	166	11:00	-18.90538	34.38253	4	NA	20984	0	0	0	0	4452	0	0	0	0	340.5	12038	0	0	0	0	0	0	0	0	0	0	0	0	0	0	0	0	0	0	0	0	0	0	0
PNG_17_KOEL_013	PNG_17_KOEL_13	Waterbuck	Kobus ellipsiprymnus	1	F	2017	6	2017-06-20	171	15:08	-18.89996	34.45118	4	NA	55930	0	0	0	0	0	0	0	0	0	0	1182.66666666667	0	0	0	0	0	0	0	0	0	0	0	0	0	0	0	0	0	0	0	0	4847.66666666667	0	0
PNG_17_KOEL_014	PNG_17_KOEL_14	Waterbuck	Kobus ellipsiprymnus	1	F	2017	6	2017-06-24	175	09:40	-18.88829	34.41738	4	NA	44810.3333333333	513	0	0	0	651.666666666667	0	0	0	0	1342.66666666667	1532	0	0	0	0	0	0	0	0	0	0	0	0	0	0	0	0	0	0	0	0	0	0	0
PNG_17_KOEL_015	PNG_17_KOEL_15	Waterbuck	Kobus ellipsiprymnus	1	F	2017	6	2017-06-24	175	09:50	-18.89034	34.42323	4	NA	42413.3333333333	0	0	0	0	0	0	0	0	0	0	2828.33333333333	0	0	0	0	0	0	0	0	0	0	0	0	0	0	0	0	0	0	0	0	7350.33333333333	0	0
PNG_17_KOEL_016	PNG_17_KOEL_16	Waterbuck	Kobus ellipsiprymnus	1	F	2017	6	2017-06-24	175	11:15	-18.91295	34.39084	4	NA	56423.6666666667	7492	0	0	0	4198.33333333333	0	2782.33333333333	0	8228.33333333333	1394.66666666667	0	0	0	0	2946.33333333333	0	0	0	0	0	0	0	0	0	0	0	0	0	1028.33333333333	0	0	0	0	0
PNG_17_KOEL_017	PNG_17_KOEL_17	Waterbuck	Kobus ellipsiprymnus	1	M	2017	6	2017-06-24	175	11:48	-18.90035	34.3768	4	NA	27826.6666666667	528	0	0	0	715.333333333333	0	0	0	0	621	3792	0	0	0	0	0	0	0	0	0	0	0	0	0	0	0	0	0	0	0	0	0	0	0
PNG_17_KOEL_018	PNG_17_KOEL_18	Waterbuck	Kobus ellipsiprymnus	1	M	2017	6	2017-06-27	178	10:15	-18.88809	34.43486	4	NA	24654.3333333333	0	0	0	0	0	0	0	0	0	0	3508	0	0	0	0	0	0	0	0	0	0	0	0	0	0	0	0	0	0	0	0	0	0	0
PNG_17_KOEL_019	PNG_17_KOEL_19	Waterbuck	Kobus ellipsiprymnus	1	U	2017	6	2017-06-27	178	10:46	-18.88161	34.43139	4	NA	65295.3333333333	0	0	0	0	0	0	0	0	0	0	21318	0	0	0	0	0	0	0	0	0	0	0	0	0	0	0	0	0	0	0	0	3839.33333333333	0	0
PNG_17_KOEL_020	PNG_17_KOEL_20	Waterbuck	Kobus ellipsiprymnus	1	F	2017	6	2017-06-29	180	14:15	-18.88298	34.39455	4	NA	31005.5	486	0	0	0	768	0	0	0	0	1628.5	6193	0	0	0	0	0	0	0	0	0	0	0	0	0	0	0	0	0	0	0	0	0	0	0
PNG_17_KOEL_021	PNG_17_KOEL_21	Waterbuck	Kobus ellipsiprymnus	1	F	2017	6	2017-06-30	181	10:08	-18.92328	34.4319	4	NA	30674.3333333334	0	0	0	0	0	0	8665.66666666667	0	0	1065	0	0	0	0	1221	0	0	0	0	0	0	0	0	0	0	0	0	0	0	0	0	0	0	0
PNG_17_KOEL_022	PNG_17_KOEL_22	Waterbuck	Kobus ellipsiprymnus	1	F	2017	7	2017-07-01	182	09:36	-18.902441	34.434	4	NA	74149.3333333333	0	0	0	0	0	0	0	0	0	0	17330	0	0	0	0	0	0	0	0	0	0	0	0	0	0	0	0	0	0	0	0	1602	0	0
PNG_17_KOEL_023	PNG_17_KOEL_23	Waterbuck	Kobus ellipsiprymnus	1	M	2017	7	2017-07-01	182	15:10	-18.93516	34.39202	4	NA	8142.5	305	0	0	0	96.5	0	858.5	0	302	175.5	762	0	0	0	351	0	0	0	0	0	254	0	0	0	0	0	0	0	0	0	0	0	0	0
PNG_17_KOEL_024	PNG_17_KOEL_24	Waterbuck	Kobus ellipsiprymnus	1	M	2017	7	2017-07-03	184	16:13	-18.93939	34.39165	4	NA	12555	0	0	0	0	0	0	780.5	0	8975.5	0	0	0	0	0	656.5	0	0	0	0	0	0	0	0	0	0	0	0	0	1521.5	0	0	0	0	0
PNG_17_KOEL_025	PNG_17_KOEL_25	Waterbuck	Kobus ellipsiprymnus	1	M	2017	7	2017-07-04	185	14:55	-18.9378	34.38944	4	NA	49315.3333333334	0	0	0	0	790	0	3897.66666666667	0	2347.33333333333	2648.33333333333	11053	0	0	0	1803	0	0	0	0	0	747	0	0	0	0	0	0	0	0	0	0	2586.33333333333	0	0
PNG_17_KOEL_026	PNG_17_KOEL_26	Waterbuck	Kobus ellipsiprymnus	1	M	2017	7	2017-07-06	187	14:40	-18.88884	34.40299	4	NA	37429	995	0	0	0	1583.66666666667	0	0	0	3236	1316	1545	0	0	0	2204	0	0	0	0	0	0	0	0	0	0	0	0	0	0	0	0	0	0	0
PNG_17_KOEL_027	PNG_17_KOEL_27	Waterbuck	Kobus ellipsiprymnus	1	M	2017	7	2017-07-07	188	11:00	-18.93315	34.40063	4	NA	14988.5	0	0	0	0	0	0	4546.5	0	2108.5	2293.5	0	0	0	0	745.5	0	0	0	0	0	248	0	0	0	0	0	0	0	0	0	0	0	0	0
PNG_17_KOEL_028	PNG_17_KOEL_28	Waterbuck	Kobus ellipsiprymnus	1	M	2017	7	2017-07-07	188	13:40	-18.88813	34.40858	4	NA	31639	0	0	0	0	4773.66666666667	0	0	0	2693.66666666667	648	0	0	0	0	6140.33333333333	0	0	0	0	0	0	0	0	0	0	0	0	0	0	0	0	0	0	0
PNG_17_KOEL_029	PNG_17_KOEL_29	Waterbuck	Kobus ellipsiprymnus	1	F	2017	7	2017-07-07	188	14:40	-18.90878	34.43302	4	NA	39852.5	16534.5	0	0	0	805	0	1764.5	0	8371	0	3982	0	0	0	0	0	0	0	0	0	0	0	0	0	0	0	0	0	0	0	0	0	0	0
PNG_17_KOEL_030	PNG_17_KOEL_30	Waterbuck	Kobus ellipsiprymnus	1	F	2017	7	2017-07-07	188	14:40	-18.91057	34.43284	4	NA	71222.5	4001.5	0	0	0	0	0	6998.5	0	22326.5	0	2674.5	0	0	0	0	0	0	0	0	0	0	0	0	0	0	0	0	0	0	0	0	2603	0	0
PNG_17_KOEL_031	PNG_17_KOEL_31	Waterbuck	Kobus ellipsiprymnus	1	F	2017	8	2017-08-18	230	17:45	-18.90483	34.38511	4	NA	82004.3333333333	0	0	0	0	6438.33333333333	0	0	0	0	4079.33333333333	5809.33333333333	0	0	0	1309	0	0	0	0	0	0	0	0	0	0	0	0	0	0	0	0	0	0	0
PNG_17_KOEL_032	PNG_17_KOEL_32	Waterbuck	Kobus ellipsiprymnus	1	F	2017	8	2017-08-19	231	16:20	-18.90124	34.44064	4	NA	65375.3333333334	0	0	0	0	0	0	1076	0	0	0	13869.6666666667	0	0	0	0	0	0	0	0	0	0	0	0	0	0	0	0	0	0	0	0	16868	0	0
PNG_17_KOEL_033	PNG_17_KOEL_33	Waterbuck	Kobus ellipsiprymnus	1	F	2017	10	2017-10-25	298	NA	NA	NA	4	NA	93577.6666666667	0	0	0	0	0	0	0	0	5965.66666666667	0	11837	0	0	0	0	0	0	0	0	0	0	0	0	0	0	0	0	0	0	0	0	0	0	0
PNG_17_KOEL_034	PNG_17_KOEL_34	Waterbuck	Kobus ellipsiprymnus	1	U	2017	10	2017-10-26	299	NA	-18.95191	34.37311	3	NA	55496.3333333334	0	0	0	0	6759.66666666667	0	0	0	3755	0	0	0	0	4364.33333333333	1980.66666666667	0	0	0	0	0	0	0	0	0	0	0	0	0	0	0	0	0	0	0
PNG_17_KOEL_036	PNG_17_KOEL_36	Waterbuck	Kobus ellipsiprymnus	1	M	2017	10	2017-10-26	299	NA	-18.93634	34.3951	4	NA	59570	1113.5	0	0	0	0	0	5504	0	8919.5	0	0	0	0	697	1504	0	0	0	0	0	2772	0	0	0	0	0	0	0	0	0	0	0	0	0
PNG_17_KOEL_037	PNG_17_KOEL_37	Waterbuck	Kobus ellipsiprymnus	1	M	2017	10	2017-10-26	299	NA	-18.9363	34.3951	4	NA	66982.6666666667	0	0	0	0	3648.33333333333	0	0	0	24911.6666666667	0	0	0	0	838.666666666667	887.333333333333	0	0	0	0	0	1237.33333333333	0	1146.66666666667	0	0	0	0	0	0	0	0	0	0	0
PNG_17_KOEL_038	PNG_17_KOEL_38	Waterbuck	Kobus ellipsiprymnus	1	M	2017	10	2017-10-26	299	NA	-18.90457	34.38698	4	NA	53020.3333333334	0	0	0	0	804.333333333333	0	9060	0	1876	19600.6666666667	2271	0	0	0	2880	0	0	0	0	0	0	0	0	0	0	0	0	0	0	0	0	0	0	0
PNG_17_KOEL_039	PNG_17_KOEL_39	Waterbuck	Kobus ellipsiprymnus	1	M	2017	10	2017-10-27	300	NA	-18.87824	34.39619	4	NA	257520.333333334	0	0	0	0	5464.33333333333	0	0	0	0	22010.3333333333	0	0	0	0	0	0	0	0	0	0	0	198853.666666667	0	0	0	0	0	0	0	0	0	0	0	0
PNG_17_KOEL_040	PNG_17_KOEL_40	Waterbuck	Kobus ellipsiprymnus	1	M	2017	11	2017-11-03	307	08:50	-18.86965	34.40215	4	NA	230177	0	0	0	0	28405.3333333333	0	0	0	0	0	0	0	0	0	0	0	0	0	0	0	0	11390	0	0	0	0	0	0	0	0	0	0	0	0
PNG_17_KOEL_041	PNG_17_KOEL_41	Waterbuck	Kobus ellipsiprymnus	1	M	2017	11	2017-11-05	309	09:00	-18.89445	34.43282	4	NA	103208.333333333	0	0	0	0	1117.33333333333	0	0	0	2463.33333333333	0	20168.3333333333	0	0	0	0	0	0	0	0	0	0	0	0	0	0	0	0	0	0	0	0	1208	0	0
PNG_17_KOEL_042	PNG_17_KOEL_42	Waterbuck	Kobus ellipsiprymnus	1	M	2017	11	2017-11-05	309	10:40	-18.8908	34.3931	4	NA	107060	15778.5	0	0	0	7041	0	19693.5	0	20834	0	1302.5	0	0	0	3428.5	0	0	0	0	0	0	0	0	0	0	0	0	0	0	0	0	5922.5	0	0
PNG_17_LOAF_001	PNG_17_LOAF_01	Elephant	Loxodonta africana	1	U	2017	7	2017-07-30	211	16:30	-18.93919	34.44639	3	NA	73178	0	0	1847.66666666667	0	15650.6666666667	0	0	0	0	0	0	0	0	0	0	0	0	0	0	0	1211.33333333333	0	0	0	0	0	0	0	0	0	0	0	0	0
PNG_17_LOAF_002	PNG_17_LOAF_02	Elephant	Loxodonta africana	1	U	2017	7	2017-07-30	211	16:30	-18.93921	34.44641	3	NA	61279.3333333334	1905.33333333333	0	1744.33333333333	0	0	0	0	777	16446.6666666667	0	0	0	0	0	0	0	0	0	0	0	0	0	0	0	0	0	0	0	0	0	0	0	0	0
PNG_17_LOAF_003	PNG_17_LOAF_03	Elephant	Loxodonta africana	1	U	2017	7	2017-07-30	211	16:30	-18.93922	34.44642	3	NA	49907.6666666667	1081.66666666667	0	8907.66666666667	0	0	0	0	0	13914	0	0	0	0	0	0	0	0	0	0	0	0	0	0	0	0	0	0	0	0	0	0	0	0	0
PNG_17_LOAF_004	PNG_17_LOAF_04	Elephant	Loxodonta africana	1	U	2017	8	2017-08-25	237	10:00	-19.0117	34.29978	2	NA	178173.5	0	0	0	0	0	0	0	0	0	0	0	0	0	0	0	0	0	0	0	0	0	0	0	0	0	0	0	0	10259.5	0	8612	0	0	0
PNG_17_LOAF_005	PNG_17_LOAF_05	Elephant	Loxodonta africana	1	U	2017	8	2017-08-26	238	06:30	-19.00196	34.29376	2	NA	76574.6666666667	0	0	6260	0	0	0	0	0	1406	0	0	0	0	0	0	7219	0	0	0	0	8907.66666666667	0	0	1030	0	1745.33333333333	0	0	3783.66666666667	0	3540	0	0	0
PNG_17_LOAF_006	PNG_17_LOAF_06	Elephant	Loxodonta africana	1	U	2017	8	2017-08-26	238	06:30	-19.00196	34.29376	2	NA	105969.5	0	0	6494	0	0	0	0	0	2068	0	0	0	0	0	0	5721	0	0	0	0	4573	0	0	0	0	1899.5	0	0	7013.5	0	4355.5	0	0	0
PNG_17_LOAF_008	PNG_17_LOAF_08	Elephant	Loxodonta africana	1	U	2017	8	2017-08-26	238	06:30	-19.00196	34.29376	2	NA	69664.3333333333	1992.66666666667	0	15439.3333333333	0	0	0	0	0	0	0	0	0	0	0	0	0	0	0	0	0	14929.6666666667	0	0	831.666666666667	0	0	0	0	1130	0	0	0	0	0
PNG_17_OUOU_001	PNG_17_OUOU_01	Oribi	Ourebia ourebi	1	M	2017	6	2017-06-11	162	13:40	-18.93644	34.39289	4	NA	25826.6666666667	0	0	0	0	0	0	512.666666666667	0	332	6919.33333333333	0	0	0	0	3053.33333333333	0	0	0	0	0	0	0	0	0	0	360	0	0	0	0	0	0	3445	0
PNG_17_OUOU_002	PNG_17_OUOU_02	Oribi	Ourebia ourebi	1	M	2017	6	2017-06-12	163	16:20	-18.91539	34.38858	4	NA	47271.9999999999	11030.3333333333	0	0	0	0	0	782	0	535	0	0	0	0	0	853	0	0	0	0	0	0	0	0	0	0	0	0	0	0	0	0	0	0	0
PNG_17_OUOU_003	PNG_17_OUOU_03	Oribi	Ourebia ourebi	1	M	2017	6	2017-06-13	164	08:10	-18.93829	34.39159	4	NA	21735	370.5	0	0	0	482.5	0	1707	0	607.5	5443.5	338.5	0	0	0	6207.5	0	0	0	0	0	0	0	0	0	0	0	0	0	0	0	0	0	0	504.5
PNG_17_OUOU_004	PNG_17_OUOU_04	Oribi	Ourebia ourebi	1	M	2017	6	2017-06-17	168	16:05	-18.89709	34.44528	4	NA	32014.6666666666	0	0	0	0	0	0	0	0	0	0	1719	0	0	0	0	0	0	0	0	0	0	0	0	0	0	415.333333333333	0	0	0	0	0	454	0	0
PNG_17_OUOU_005	PNG_17_OUOU_05	Oribi	Ourebia ourebi	1	M	2017	6	2017-06-21	172	17:13	-18.89582	34.43241	4	NA	44585	0	0	0	0	0	0	0	0	0	0	1485.33333333333	0	0	0	0	0	0	0	0	0	0	0	0	0	0	0	0	0	0	0	0	681.666666666667	0	0
PNG_17_OUOU_006	PNG_17_OUOU_06	Oribi	Ourebia ourebi	1	U	2017	6	2017-06-22	173	15:41	-18.89606	34.39246	4	NA	57089.6666666666	0	0	0	0	0	0	13760.3333333333	0	4141.66666666667	2761	0	0	0	0	4387.33333333333	0	0	0	0	0	6910	0	8068	0	0	0	0	0	0	0	0	0	0	0
PNG_17_OUOU_007	PNG_17_OUOU_07	Oribi	Ourebia ourebi	1	M	2017	6	2017-06-27	178	11:10	-18.88861	34.43234	4	NA	48916	0	0	0	0	0	0	0	0	0	0	695.666666666667	0	0	0	0	0	0	0	0	0	0	0	0	0	0	0	0	0	0	0	0	6069.33333333333	0	0
PNG_17_OUOU_008	PNG_17_OUOU_08	Oribi	Ourebia ourebi	1	F	2017	6	2017-06-27	178	14:35	-18.91874	34.38205	4	NA	88478.3333333334	25864.6666666667	0	0	0	0	0	0	0	0	0	0	0	0	0	0	0	0	0	0	0	0	0	0	0	0	0	0	0	0	0	0	0	0	0
PNG_17_OUOU_009	PNG_17_OUOU_09	Oribi	Ourebia ourebi	1	F	2017	6	2017-06-27	178	15:50	-18.89342	34.39305	4	NA	36758.6666666667	0	0	0	0	2326.33333333333	0	0	0	0	904.666666666667	926.666666666667	0	0	0	462	0	0	0	0	0	0	0	0	0	0	0	0	0	0	0	0	0	0	0
PNG_17_OUOU_010	PNG_17_OUOU_10	Oribi	Ourebia ourebi	1	U	2017	6	2017-06-27	178	16:04	-18.89032	34.40187	4	NA	53222.6666666667	8343	0	0	0	3329.66666666667	0	0	0	0	913.333333333333	0	0	0	0	0	0	0	0	0	0	0	0	0	0	0	0	0	0	0	0	0	0	0	0
PNG_17_OUOU_011	PNG_17_OUOU_11	Oribi	Ourebia ourebi	1	U	2017	6	2017-06-27	178	16:04	-18.89027	34.40186	4	NA	85912	14423	0	0	0	2797.66666666667	0	0	0	0	1009	0	0	0	0	0	0	0	0	0	0	0	0	0	0	0	0	0	0	0	0	0	0	0	0
PNG_17_OUOU_012	PNG_17_OUOU_12	Oribi	Ourebia ourebi	1	F	2017	7	2017-07-04	185	08:32	-18.8956	34.393	4	NA	12772.6666666667	597.666666666667	0	0	0	725.666666666667	0	139.333333333333	0	0	456.333333333333	316.333333333333	0	0	0	164.666666666667	0	0	0	0	0	0	0	0	0	0	0	0	0	0	0	0	677	0	0
PNG_17_OUOU_013	PNG_17_OUOU_13	Oribi	Ourebia ourebi	1	F	2017	7	2017-07-06	187	07:01	-18.95445	34.40082	4	NA	4612.5	0	0	77.5	0	116	0	590.5	0	807	758.5	0	0	0	0	359	0	0	0	0	0	1353.5	0	0	0	0	0	0	0	0	0	0	0	0	161.5
PNG_17_OUOU_014	PNG_17_OUOU_14	Oribi	Ourebia ourebi	1	M	2017	7	2017-07-06	187	07:04	-18.93449	34.40046	4	NA	18613	0	0	531.666666666667	0	254	0	1712	0	1753	1751	0	0	0	0	988	0	0	0	0	0	6040.33333333333	0	2356.66666666667	0	0	0	0	0	0	0	0	0	0	995.333333333333
PNG_17_OUOU_015	PNG_17_OUOU_15	Oribi	Ourebia ourebi	1	F	2017	7	2017-07-06	187	14:10	-18.88154	34.3957	4	NA	34265.6666666667	7402.33333333333	0	0	0	1867.33333333333	0	0	0	0	6269.33333333333	565.333333333333	0	0	0	805.333333333333	0	0	0	0	0	0	0	0	0	0	0	0	0	0	0	0	0	0	0
PNG_17_OUOU_016	PNG_17_OUOU_16	Oribi	Ourebia ourebi	1	M	2017	7	2017-07-06	187	14:11	-18.88195	34.39571	4	NA	41306.3333333334	2374.66666666667	0	0	0	1989.33333333333	0	0	0	0	1487.66666666667	822.666666666667	0	0	0	832.666666666667	0	0	0	0	0	0	0	0	0	0	0	0	0	0	0	0	0	0	0
PNG_17_OUOU_017	PNG_17_OUOU_17	Oribi	Ourebia ourebi	1	F	2017	7	2017-07-06	187	15:15	-18.91588	34.38845	4	NA	56023.6666666667	16892.3333333333	0	1153.33333333333	0	2346.33333333333	0	1070.33333333333	0	1176.33333333333	1428.66666666667	0	0	0	0	3724.66666666667	0	0	0	0	0	0	0	0	0	0	0	0	0	0	0	0	1900	0	0
PNG_17_OUOU_018	PNG_17_OUOU_18	Oribi	Ourebia ourebi	1	U	2017	7	2017-07-07	188	07:34	-18.88935	34.41525	4	NA	13104	0	156.666666666667	0	0	160.666666666667	0	0	0	0	179	0	0	0	0	0	0	0	0	0	0	0	0	0	0	0	0	0	0	0	0	0	0	0	0
PNG_17_OUOU_019	PNG_17_OUOU_19	Oribi	Ourebia ourebi	1	F	2017	7	2017-07-09	190	08:42	-18.91522	34.38862	4	NA	4095	735.5	0	0	0	400	0	249	0	0	114.5	0	0	0	0	97	0	0	0	0	0	0	0	0	0	0	0	0	0	0	0	0	0	0	0
PNG_17_OUOU_022	PNG_17_OUOU_22	Oribi	Ourebia ourebi	1	F	2017	7	2017-07-10	191	15:00	-18.91024	34.39058	4	NA	60311	8840	0	0	0	18099.5	0	2036.5	0	0	724.5	817.5	0	0	0	1024	0	0	0	0	0	0	0	0	0	0	0	0	0	0	0	0	0	0	0
PNG_17_OUOU_023	PNG_17_OUOU_23	Oribi	Ourebia ourebi	1	U	2017	7	2017-07-12	193	10:40	-18.87951	34.4145	4	NA	48476.6666666666	0	0	0	0	0	0	0	0	0	824.333333333333	0	0	0	0	0	0	0	0	0	0	0	0	0	0	0	0	0	0	0	0	0	1577.33333333333	0	0
PNG_17_OUOU_024	PNG_17_OUOU_24	Oribi	Ourebia ourebi	1	F	2017	7	2017-07-12	193	15:05	-18.92177	34.43134	4	NA	43899.3333333333	1108.33333333333	0	0	0	0	0	5272.33333333333	0	0	690.666666666667	0	0	0	0	533	0	0	0	0	0	0	0	0	0	0	0	0	0	0	0	0	0	0	0
PNG_17_OUOU_025	PNG_17_OUOU_25	Oribi	Ourebia ourebi	1	M	2017	7	2017-07-12	193	16:10	-18.88725	34.40245	4	NA	38435	8867.66666666667	0	0	0	1684.33333333333	0	0	0	0	698.666666666667	0	0	0	0	433.666666666667	0	0	0	0	0	0	0	0	0	0	0	0	0	0	0	0	0	0	0
PNG_17_OUOU_027	PNG_17_OUOU_27	Oribi	Ourebia ourebi	1	M	2017	7	2017-07-13	194	06:41	-18.92946	34.41308	4	NA	50760.3333333333	0	0	1710.33333333333	0	0	0	11334	0	1195	0	0	0	0	0	3481.33333333333	0	0	0	0	0	6301.33333333333	0	24879	0	0	0	0	0	0	0	0	0	0	0
PNG_17_OUOU_028	PNG_17_OUOU_28	Oribi	Ourebia ourebi	1	F	2017	7	2017-07-13	194	07:17	-18.93061	34.4263	4	NA	42999.6666666667	2533.33333333333	0	0	0	999	0	7248.33333333333	0	0	2731.66666666667	0	0	0	0	4594.33333333333	0	0	0	0	0	2316.33333333333	0	0	0	0	0	0	0	0	0	0	0	0	0
PNG_17_OUOU_029	PNG_17_OUOU_29	Oribi	Ourebia ourebi	1	F	2017	7	2017-07-13	194	07:47	-18.92192	34.43488	3	NA	61160.3333333333	0	0	0	0	0	0	3165.33333333333	0	0	0	0	0	0	0	0	0	0	0	0	0	0	0	0	0	0	0	0	0	0	0	0	0	0	0
PNG_17_OUOU_030	PNG_17_OUOU_30	Oribi	Ourebia ourebi	1	M	2017	7	2017-07-13	194	08:20	-18.94024	34.39126	4	NA	66454.3333333334	0	0	2832	0	0	0	7875.33333333333	0	0	10098.6666666667	0	0	0	0	8590.66666666667	0	0	0	0	0	3387.33333333333	0	0	998.333333333333	0	0	0	0	0	0	0	0	0	29892
PNG_17_OUOU_031	PNG_17_OUOU_31	Oribi	Ourebia ourebi	1	M	2017	10	2017-10-26	299	NA	-18.89554	34.39297	4	NA	57766.3333333334	1965.66666666667	0	10838.3333333333	2321	924	0	0	0	0	0	7029.66666666667	0	0	953.333333333333	0	0	0	0	0	0	0	0	0	0	0	0	0	0	0	0	0	18581.6666666667	0	0
PNG_17_OUOU_032	PNG_17_OUOU_32	Oribi	Ourebia ourebi	1	M	2017	10	2017-10-27	300	NA	-18.89906	34.39272	4	NA	96793.6666666666	6237.33333333333	0	19030.3333333333	0	21202	0	4158	0	4636.33333333333	0	8463.66666666667	0	0	18798	1746.33333333333	0	0	0	0	0	0	0	0	0	0	0	0	0	0	0	0	0	0	0
PNG_17_OUOU_033	PNG_17_OUOU_33	Oribi	Ourebia ourebi	1	F	2017	10	2017-10-27	300	NA	-18.89904	34.39272	4	NA	81889	876.333333333333	0	0	0	42596.3333333333	0	0	0	0	0	6097	0	0	1627	1914	0	0	0	0	0	0	0	0	0	0	0	0	0	0	0	0	0	0	0
PNG_17_OUOU_034	PNG_17_OUOU_34	Oribi	Ourebia ourebi	1	U	2017	11	2017-11-01	305	07:30	-18.97177	34.35904	3	NA	98046.6666666666	1101	0	0	0	0	0	4716	0	19791.3333333333	0	0	0	0	0	16993	0	0	0	0	0	2125	0	0	0	0	1669.33333333333	0	0	10940.3333333333	0	0	0	0	0
PNG_17_OUOU_035	PNG_17_OUOU_35	Oribi	Ourebia ourebi	1	F	2017	11	2017-11-02	306	08:30	-18.91008	34.38983	4	NA	116888.333333333	23864	0	0	0	21008.6666666667	0	0	0	0	0	6408.66666666667	0	0	0	2914.33333333333	0	0	0	0	0	0	0	0	0	0	0	0	0	0	0	0	0	0	0
PNG_17_OUOU_036	PNG_17_OUOU_36	Oribi	Ourebia ourebi	1	M	2017	11	2017-11-02	306	08:32	-18.91008	34.38886	4	NA	138437.5	16954	0	40391	0	19076.5	0	2135	0	4859.5	0	3810.5	0	0	0	3398	0	0	0	0	0	0	0	0	0	0	0	0	0	0	0	0	0	0	0
PNG_17_OUOU_037	PNG_17_OUOU_37	Oribi	Ourebia ourebi	1	U	2017	11	2017-11-02	306	09:11	-18.9002	34.39203	4	NA	108708.666666667	0	0	0	0	42330.3333333333	0	0	0	1444	0	14558.6666666667	0	0	0	3032	0	0	0	0	0	0	0	0	0	0	0	0	0	0	0	0	0	0	0
PNG_17_OUOU_038	PNG_17_OUOU_38	Oribi	Ourebia ourebi	1	F	2017	11	2017-11-03	307	07:55	-18.93682	34.39522	4	NA	75841.3333333334	933.333333333333	3009.66666666667	2090.66666666667	0	0	0	0	0	2375.33333333333	0	0	0	0	0	24491	0	0	0	0	0	18486.6666666667	0	1194.33333333333	0	0	0	0	0	3270	0	0	0	0	0
PNG_17_OUOU_039	PNG_17_OUOU_39	Oribi	Ourebia ourebi	1	M	2017	11	2017-11-03	307	07:58	-18.93685	34.39521	4	NA	71514	0	0	0	0	0	0	0	0	1256.5	0	0	0	0	0	2395.5	0	0	0	0	0	0	0	0	0	0	0	0	0	0	0	0	0	0	0
PNG_17_OUOU_040	PNG_17_OUOU_40	Oribi	Ourebia ourebi	1	U	2017	11	2017-11-03	307	09:50	-18.87001	34.40407	4	NA	223637.666666667	0	0	0	0	3057.66666666667	0	0	0	0	0	0	0	0	0	0	0	0	0	0	0	0	0	0	0	0	0	0	0	0	0	0	0	0	0
PNG_17_OUOU_041	PNG_17_OUOU_41	Oribi	Ourebia ourebi	1	M	2017	11	2017-11-06	310	08:26	-18.90529	34.38984	4	NA	143369	1841.33333333333	0	0	0	7821.66666666667	0	0	0	0	0	0	0	0	0	0	0	0	0	0	0	0	0	0	0	0	0	0	0	0	0	0	0	0	0
PNG_17_PALE_001	PNG_17_PALE_01	Lion	Panthera leo	1	F	2017	5	2017-05-30	150	10:45	-18.92052099	34.42389797	4	NA	18443.6666666667	1837.33333333333	0	0	0	0	0	3525.33333333333	0	7820.33333333333	0	0	0	0	0	0	0	0	0	0	0	0	0	0	0	0	0	0	0	0	0	0	0	0	0
PNG_17_PAUR_001	PNG_17_PAUR_01	Baboon	Papio ursinus	1	U	2017	6	2017-06-27	178	09:53	-18.89202	34.43377	3	NA	21545	0	0	0	0	0	0	0	0	0	0	0	0	0	0	0	0	0	0	0	0	0	0	0	0	0	0	0	0	0	0	0	0	0	0
PNG_17_PAUR_002	PNG_17_PAUR_02	Baboon	Papio ursinus	1	U	2017	6	2017-06-27	178	11:45	-18.89599	34.44398	3	NA	45986.6666666667	0	0	0	0	556	0	0	0	0	0	0	0	0	0	0	0	18670.6666666667	0	0	0	0	0	0	0	0	0	0	0	0	0	0	0	0	0
PNG_17_PAUR_003	PNG_17_PAUR_03	Baboon	Papio ursinus	1	U	2017	6	2017-06-27	178	11:58	-18.8961	34.44461	3	NA	75565.6666666666	3417	0	0	0	6907.66666666667	0	0	0	0	0	0	0	0	0	0	0	0	0	0	0	0	0	0	0	0	0	0	0	0	0	0	0	0	0
PNG_17_PAUR_004	PNG_17_PAUR_04	Baboon	Papio ursinus	1	U	2017	6	2017-06-27	178	14:56	-18.91933	34.38607	3	NA	3098	334.5	0	113.5	0	205	0	64.5	0	0	132	214.5	0	0	0	91	0	0	0	0	0	51.5	0	0	0	0	0	0	0	0	0	0	0	0	0
PNG_17_PAUR_005	PNG_17_PAUR_05	Baboon	Papio ursinus	1	U	2017	6	2017-06-27	178	15:04	-18.91993	34.38609	3	NA	62960.3333333334	0	0	0	0	0	0	0	0	0	0	0	0	0	0	0	0	0	0	0	0	0	0	0	0	0	0	0	0	0	0	0	0	0	0
PNG_17_PAUR_006	PNG_17_PAUR_06	Baboon	Papio ursinus	1	U	2017	6	2017-06-27	178	15:06	-18.92008	34.38617	3	NA	60287.3333333332	10475.3333333333	0	13365.3333333333	0	3852.33333333333	0	0	0	0	3477.33333333333	0	0	0	0	1247	0	0	0	0	0	11764.3333333333	0	0	0	0	0	0	0	0	0	0	0	0	0
PNG_17_PAUR_007	PNG_17_PAUR_07	Baboon	Papio ursinus	1	U	2017	6	2017-06-27	178	11:59	-18.8961	34.44461	3	NA	73929	3359	0	0	0	5137	0	0	0	0	0	0	0	0	0	0	0	0	0	0	0	0	0	0	0	0	0	0	0	0	0	0	0	0	0
PNG_17_PAUR_008	PNG_17_PAUR_08	Baboon	Papio ursinus	1	U	2017	6	2017-06-29	180	10:56	-18.97727	34.35052	3	NA	13746.3333333334	0	0	10322.6666666667	0	250.333333333333	0	0	0	0	0	0	0	0	183	0	0	0	0	0	0	0	0	0	0	0	0	0	0	0	0	0	0	0	0
PNG_17_PAUR_009	PNG_17_PAUR_09	Baboon	Papio ursinus	1	U	2017	6	2017-06-29	180	11:03	-18.97719	34.35116	3	NA	8470	0	0	6968	0	0	0	346	0	0	0	0	0	0	221.333333333333	0	0	0	0	0	0	574.333333333333	0	0	0	0	0	0	0	0	0	0	0	0	0
PNG_17_PAUR_010	PNG_17_PAUR_10	Baboon	Papio ursinus	1	U	2017	6	2017-06-29	180	11:27	-18.97688	34.35006	3	NA	34067.6666666666	0	0	10412.3333333333	0	0	0	2036.66666666667	0	0	0	0	0	0	15247	0	0	0	0	0	0	0	0	0	0	0	0	0	0	0	0	0	0	0	0
PNG_17_PAUR_011	PNG_17_PAUR_11	Baboon	Papio ursinus	1	U	2017	6	2017-06-29	180	14:45	-18.8725	34.40042	3	NA	40610.6666666666	7061.66666666667	0	0	0	628.333333333333	0	0	0	0	0	0	0	0	0	0	0	0	0	0	0	0	468	0	0	0	0	0	0	0	0	0	0	0	0
PNG_17_PAUR_012	PNG_17_PAUR_12	Baboon	Papio ursinus	1	U	2017	6	2017-06-29	180	16:10	-18.91706	34.36986	3	NA	63945.5	48402.5	0	4574.5	0	0	0	0	0	0	2013.5	0	0	0	0	0	0	0	0	0	0	1259	0	0	0	0	0	0	0	0	0	0	0	0	0
PNG_17_PAUR_013	PNG_17_PAUR_13	Baboon	Papio ursinus	1	U	2017	6	2017-06-30	181	10:44	-18.94753	34.37347	2	NA	12279	131.333333333333	0	3970.33333333333	0	0	0	1747.33333333333	0	288	331.666666666667	0	0	0	0	177.666666666667	0	0	0	0	0	2820.33333333333	0	0	0	0	0	0	0	0	0	0	0	0	0
PNG_17_PAUR_014	PNG_17_PAUR_14	Baboon	Papio ursinus	1	U	2017	6	2017-06-30	181	10:58	-18.91057	34.37054	2	NA	33994.5	7220	0	3472.5	0	0	0	0	0	0	405.5	0	450.5	0	0	0	0	4485	0	0	0	449	0	0	0	0	0	0	0	0	0	0	0	0	0
PNG_17_PAUR_015	PNG_17_PAUR_15	Baboon	Papio ursinus	1	U	2017	6	2017-06-30	181	11:05	-18.90755	34.37455	2	NA	8397	4070.5	0	0	0	500.5	0	0	0	0	0	0	0	0	0	0	0	0	0	0	0	101	0	0	0	0	0	0	0	0	0	0	0	0	0
PNG_17_PAUR_016	PNG_17_PAUR_16	Baboon	Papio ursinus	1	U	2017	7	2017-07-01	182	11:37	-18.94613	34.37244	3	NA	26914.5	416.5	0	7811.5	0	0	0	3098	0	1949	1417.5	0	0	0	0	511	0	0	0	0	0	4580	0	0	0	0	0	0	0	0	0	0	0	0	0
PNG_17_PAUR_017	PNG_17_PAUR_17	Baboon	Papio ursinus	1	U	2017	7	2017-07-01	182	11:42	-18.94634	34.37253	3	NA	29925	0	0	3694.66666666667	0	0	0	2132.66666666667	0	0	0	0	984	0	432.666666666667	0	0	0	0	0	0	7432.66666666667	0	0	0	3313	0	0	0	0	0	0	0	0	0
PNG_17_PAUR_018	PNG_17_PAUR_18	Baboon	Papio ursinus	1	U	2017	7	2017-07-03	184	15:46	-18.88978	34.39269	3	NA	94055	74040.3333333333	0	0	0	5810.66666666667	0	0	0	0	2698	0	0	0	0	0	0	0	0	0	0	0	2761	0	0	0	0	0	0	0	0	0	0	1975.66666666667	0
PNG_17_PAUR_019	PNG_17_PAUR_19	Baboon	Papio ursinus	1	U	2017	7	2017-07-03	184	15:49	-18.88985	34.39269	3	NA	44183.5	1250	0	0	0	0	0	0	0	0	1690.5	0	0	0	0	0	0	0	0	0	0	0	0	0	0	0	0	0	0	0	0	0	0	0	0
PNG_17_PAUR_020	PNG_17_PAUR_20	Baboon	Papio ursinus	1	U	2017	7	2017-07-04	185	10:09	-18.97714	34.35052	2	NA	68379.3333333334	0	0	23522.6666666667	0	0	0	22539	0	0	0	0	0	0	6149.66666666667	0	0	0	0	0	0	1049	0	0	0	0	0	0	0	0	0	0	0	0	0
PNG_17_PAUR_021	PNG_17_PAUR_21	Baboon	Papio ursinus	1	U	2017	7	2017-07-04	185	10:14	-18.97723	34.3503	2	NA	31661	494.666666666667	0	4125.33333333333	0	0	0	7176.33333333333	0	0	0	0	0	0	0	0	0	0	0	0	0	0	0	0	0	0	0	0	0	0	0	0	0	0	0
PNG_17_PAUR_022	PNG_17_PAUR_22	Baboon	Papio ursinus	1	U	2017	7	2017-07-04	185	10:20	-18.97721	34.35112	2	NA	79951	0	0	5867	0	0	0	10443	0	0	0	0	0	0	0	0	0	0	0	0	0	0	0	0	0	0	0	0	0	0	0	0	0	0	0
PNG_17_PAUR_023	PNG_17_PAUR_23	Baboon	Papio ursinus	1	U	2017	7	2017-07-04	185	10:43	-18.97756	34.35136	2	NA	57187	0	0	0	0	0	0	4435	0	2969	0	0	0	0	0	0	0	0	0	0	0	0	0	0	0	0	0	0	0	0	0	0	0	0	0
PNG_17_PAUR_024	PNG_17_PAUR_24	Baboon	Papio ursinus	1	U	2017	7	2017-07-05	186	09:34	-18.95672	34.37266	2	NA	110680.666666667	0	0	0	0	0	0	5988.33333333333	0	16824	0	0	0	0	0	1441	0	0	0	0	0	27481	0	0	0	0	0	0	0	0	0	0	0	0	0
PNG_17_PAUR_025	PNG_17_PAUR_25	Baboon	Papio ursinus	1	U	2017	7	2017-07-05	186	09:54	-18.93108	34.40817	3	NA	23527	414.333333333333	0	0	0	0	0	0	0	0	0	0	0	17345	0	0	0	0	0	0	0	649.333333333333	0	0	0	0	0	0	0	0	0	0	0	836.666666666667	0
PNG_17_PAUR_026	PNG_17_PAUR_26	Baboon	Papio ursinus	1	U	2017	7	2017-07-05	186	10:52	-18.88248	34.39635	3	NA	64785.6666666667	3441.66666666667	0	0	0	0	0	0	0	0	0	0	0	0	0	0	0	0	0	0	0	0	35722.6666666667	0	0	0	0	0	0	0	0	0	0	0	0
PNG_17_PAUR_027	PNG_17_PAUR_27	Baboon	Papio ursinus	1	U	2017	7	2017-07-05	186	11:03	-18.88051	34.39584	3	NA	40963.6666666666	1710.66666666667	0	8167	0	511.666666666667	0	696	0	0	5571	0	0	0	0	0	0	0	0	0	0	0	0	0	0	0	0	0	0	0	0	0	0	1348	0
PNG_17_PAUR_028	PNG_17_PAUR_28	Baboon	Papio ursinus	1	U	2017	7	2017-07-05	186	13:48	-18.97711	34.35081	2	NA	61781	0	0	41412.3333333333	0	0	0	1088.66666666667	0	0	0	0	0	0	11422	0	0	0	0	0	0	5150.66666666667	0	0	0	0	0	0	0	0	0	0	0	0	0
PNG_17_PAUR_029	PNG_17_PAUR_29	Baboon	Papio ursinus	1	U	2017	7	2017-07-05	186	13:52	-18.97708	34.35105	2	NA	38593.3333333334	0	0	31643.6666666667	0	0	0	3338	0	0	0	0	0	0	2092	0	0	0	0	0	0	851.333333333333	0	0	0	0	0	0	0	0	0	0	0	0	0
PNG_17_PAUR_030	PNG_17_PAUR_30	Baboon	Papio ursinus	1	U	2017	7	2017-07-05	186	14:02	-18.97712	34.35062	2	NA	80974	0	0	42739.6666666667	0	0	0	21199.3333333333	0	0	0	0	0	0	3326	0	0	0	0	0	0	0	0	0	0	0	0	0	0	0	0	0	0	0	0
PNG_17_PAUR_031	PNG_17_PAUR_31	Baboon	Papio ursinus	1	U	2017	7	2017-07-05	186	14:08	-18.97724	34.35067	2	NA	90271	0	0	24306	0	0	0	24610.6666666667	0	0	0	0	0	0	8678.66666666667	0	0	0	0	0	0	1535	0	0	0	0	0	0	0	0	0	0	0	0	0
PNG_17_PAUR_032	PNG_17_PAUR_32	Baboon	Papio ursinus	1	U	2017	7	2017-07-05	186	14:17	-18.97742	34.35103	2	NA	33001.5	0	0	14101	0	0	0	10710.5	0	0	0	0	0	0	1606.5	0	0	0	0	0	0	612	0	0	0	0	0	0	0	0	0	0	0	0	0
PNG_17_PAUR_034	PNG_17_PAUR_34	Baboon	Papio ursinus	1	U	2017	7	2017-07-06	187	09:52	-18.97724	34.35103	2	NA	19788	0	0	7560.66666666667	0	0	0	789.333333333333	0	0	0	0	0	0	1776	0	0	0	0	0	0	830.666666666667	0	0	0	0	0	0	0	0	0	0	0	0	0
PNG_17_PAUR_035	PNG_17_PAUR_35	Baboon	Papio ursinus	1	U	2017	7	2017-07-06	187	09:59	-18.97705	34.35054	2	NA	32771.9999999999	0	0	11954.3333333333	0	0	0	12394.3333333333	0	0	0	0	0	0	0	0	0	0	0	0	0	0	0	0	0	0	0	0	0	0	0	0	0	0	0
PNG_17_PAUR_036	PNG_17_PAUR_36	Baboon	Papio ursinus	1	U	2017	7	2017-07-06	187	13:25	-18.93003	34.3762	2	NA	8536	4653.5	0	1499	0	0	0	458	0	0	278	0	0	0	0	0	0	0	0	0	0	748	0	0	0	0	396.5	0	0	0	0	0	0	0	0
PNG_17_PAUR_037	PNG_17_PAUR_37	Baboon	Papio ursinus	1	U	2017	7	2017-07-06	187	13:31	-18.92554	34.37723	2	NA	4541.5	616.5	0	2325.5	0	0	0	182	0	0	620.5	0	0	0	0	58.5	0	0	0	0	0	404	0	0	0	0	0	0	0	0	0	0	0	0	0
PNG_17_PAUR_038	PNG_17_PAUR_38	Baboon	Papio ursinus	1	U	2017	7	2017-07-06	187	13:33	-18.92537	34.37708	2	NA	27661.6666666667	3034	0	9199.66666666667	0	0	0	11057	0	0	305.666666666667	0	0	0	0	0	0	0	0	0	0	3468.66666666667	0	0	0	0	0	0	0	0	0	0	0	0	0
PNG_17_PAUR_039	PNG_17_PAUR_39	Baboon	Papio ursinus	1	U	2017	7	2017-07-06	187	14:00	-18.8861	34.3944	3	NA	45591.6666666667	18509.6666666667	0	0	0	0	0	0	0	0	14440.6666666667	0	0	0	0	0	0	0	0	0	0	0	0	0	0	0	0	0	0	0	0	0	0	0	0
PNG_17_PAUR_040	PNG_17_PAUR_40	Baboon	Papio ursinus	1	U	2017	7	2017-07-06	187	14:02	-18.88606	34.39429	3	NA	173085.5	13201.5	0	0	0	0	0	0	0	0	2509.5	0	0	0	0	0	0	0	0	0	0	0	14430.5	0	0	0	0	0	0	0	0	0	0	0	0
PNG_17_PAUR_041	PNG_17_PAUR_41	Baboon	Papio ursinus	1	U	2017	7	2017-07-06	187	15:10	-18.91258	34.39004	2	NA	32679.3333333333	539.666666666667	0	7705.33333333333	0	0	0	0	0	0	1712.66666666667	0	0	2890.33333333333	0	472.666666666667	0	0	0	0	0	11669	0	0	0	0	0	0	0	0	0	0	0	0	0
PNG_17_PAUR_042	PNG_17_PAUR_42	Baboon	Papio ursinus	1	U	2017	7	2017-07-07	188	11:09	-18.93002	34.41376	2	NA	12048.6666666667	0	0	165.333333333333	0	0	0	3257.66666666667	0	0	271.666666666667	0	0	0	0	0	0	0	0	0	0	5946	0	0	0	0	0	0	0	0	0	0	0	1120.66666666667	0
PNG_17_PAUR_043	PNG_17_PAUR_43	Baboon	Papio ursinus	1	U	2017	7	2017-07-07	188	14:56	-18.9218	34.43181	3	NA	9928.5	0	0	0	0	0	0	185	0	0	183.5	0	0	0	0	0	0	0	0	0	0	201	0	0	0	0	0	0	0	0	0	0	0	0	0
PNG_17_PAUR_044	PNG_17_PAUR_44	Baboon	Papio ursinus	1	U	2017	7	2017-07-07	188	15:19	-18.92674	34.41458	3	NA	7557	0	0	0	0	0	0	1944.33333333333	0	0	0	0	0	0	0	0	0	0	0	0	0	0	0	0	0	0	0	0	0	0	0	0	0	0	0
PNG_17_PAUR_045	PNG_17_PAUR_45	Baboon	Papio ursinus	1	U	2017	7	2017-07-07	188	16:40	-18.94001	34.38839	3	NA	5958.00000000001	0	0	0	0	0	0	3564.66666666667	0	251	0	0	0	0	0	0	0	0	0	0	0	256	0	0	0	438.666666666667	0	0	0	0	0	0	0	0	0
PNG_17_PHAF_001	PNG_17_PHAF_01	Warthog	Phacochoerus africanus	1	M	2017	6	2017-06-10	161	15:15	-18.936	34.39028	4	NA	16822.6666666667	0	0	0	0	0	0	326.333333333333	0	0	6834.33333333333	0	0	0	0	6142.33333333333	0	0	0	0	0	0	0	0	0	0	0	0	0	0	0	0	0	0	0
PNG_17_PHAF_002	PNG_17_PHAF_02	Warthog	Phacochoerus africanus	1	U	2017	6	2017-06-12	163	13:52	-18.92194	34.43147	4	NA	49438.6666666666	0	0	0	0	0	0	733.666666666667	0	0	4917.66666666667	0	0	0	0	0	0	0	0	0	0	0	0	0	0	0	0	0	0	0	0	0	0	0	0
PNG_17_PHAF_003	PNG_17_PHAF_03	Warthog	Phacochoerus africanus	1	M	2017	6	2017-06-13	164	08:05	-18.92759	34.37719	4	NA	38499.3333333334	517.666666666667	0	0	0	997.333333333333	0	26561.6666666667	0	3400	3612	0	0	0	0	1728.66666666667	0	0	0	0	0	0	0	0	0	0	0	0	0	0	0	0	0	0	0
PNG_17_PHAF_004	PNG_17_PHAF_04	Warthog	Phacochoerus africanus	1	U	2017	6	2017-06-13	164	17:00	-18.92964	34.37529	3	NA	54347	949.5	0	0	0	1437	0	688.5	0	0	6598	0	0	0	0	1235	0	0	0	0	0	0	0	0	0	0	0	0	0	0	0	0	0	0	0
PNG_17_PHAF_005	PNG_17_PHAF_05	Warthog	Phacochoerus africanus	1	F	2017	6	2017-06-13	164	17:00	-18.92965	34.37531	4	NA	34528	0	0	0	0	0	0	0	0	439.666666666667	3653.33333333333	0	0	0	0	515.666666666667	0	0	0	0	0	0	0	0	0	0	0	0	0	0	0	0	0	0	0
PNG_17_PHAF_006	PNG_17_PHAF_06	Warthog	Phacochoerus africanus	1	U	2017	6	2017-06-15	166	09:30	-18.87148	34.40064	4	NA	33154.3333333333	0	0	0	0	11286	0	0	0	0	3522.33333333333	2541	0	0	0	967.666666666667	0	0	0	0	0	0	0	0	0	0	0	0	0	0	0	0	0	0	0
PNG_17_PHAF_007	PNG_17_PHAF_07	Warthog	Phacochoerus africanus	1	M	2017	6	2017-06-15	166	09:35	-18.87209	34.4007	4	NA	23405	0	0	0	0	9387.66666666667	0	0	0	0	3424.66666666667	1641	0	0	0	632.666666666667	0	0	0	0	0	0	0	0	0	0	0	0	0	0	0	0	0	0	0
PNG_17_PHAF_008	PNG_17_PHAF_08	Warthog	Phacochoerus africanus	1	U	2017	6	2017-06-15	166	09:45	-18.86979	34.40241	4	NA	51146	0	0	0	0	6729	0	0	0	0	15094.3333333333	1782.66666666667	0	0	0	1711.33333333333	0	0	0	0	0	0	0	0	0	0	0	0	0	0	0	0	0	0	0
PNG_17_PHAF_009	PNG_17_PHAF_09	Warthog	Phacochoerus africanus	1	F	2017	6	2017-06-15	166	10:20	-18.89283	34.3929	4	NA	34874.3333333333	0	0	0	0	3458	0	683.666666666667	0	0	1852.33333333333	3553.33333333333	0	0	0	2198.66666666667	0	0	0	0	0	0	0	0	0	0	0	0	0	0	0	0	0	0	0
PNG_17_PHAF_010	PNG_17_PHAF_10	Warthog	Phacochoerus africanus	1	U	2017	6	2017-06-17	168	15:25	-18.93406	34.40117	4	NA	26525.6666666667	0	0	0	0	0	0	4812.66666666667	0	432	8835.33333333333	0	0	0	0	3274.66666666667	0	0	0	0	0	0	0	0	0	0	0	0	0	0	0	0	0	0	0
PNG_17_PHAF_011	PNG_17_PHAF_11	Warthog	Phacochoerus africanus	1	M	2017	6	2017-06-17	168	16:05	-18.89816	34.44416	4	NA	53199	0	0	0	0	0	0	0	0	0	0	31745.6666666667	0	0	0	0	0	0	0	0	0	0	0	0	0	0	0	0	0	0	0	0	0	0	0
PNG_17_PHAF_012	PNG_17_PHAF_12	Warthog	Phacochoerus africanus	1	U	2017	6	2017-06-23	174	16:10	-18.87839	34.39565	4	NA	71385.3333333333	0	0	0	0	1017.33333333333	0	0	0	0	8585.66666666667	16062	0	0	0	0	0	0	0	0	0	0	0	0	0	0	0	0	0	0	0	0	0	0	0
PNG_17_PHAF_013	PNG_17_PHAF_13	Warthog	Phacochoerus africanus	1	M	2017	6	2017-06-27	178	10:03	-18.89103	34.43177	4	NA	16651	0	0	0	0	0	0	0	0	0	0	14017	0	0	0	0	0	0	0	0	0	0	0	0	0	0	0	0	0	0	0	0	0	0	0
PNG_17_PHAF_014	PNG_17_PHAF_14	Warthog	Phacochoerus africanus	1	U	2017	6	2017-06-27	178	10:28	-18.88481	34.4339	4	NA	31230.6666666666	0	0	0	0	0	0	0	0	0	0	28977.3333333333	0	0	0	0	0	0	0	0	0	0	0	0	0	0	0	0	0	0	0	0	1113	0	0
PNG_17_PHAF_015	PNG_17_PHAF_15	Warthog	Phacochoerus africanus	1	U	2017	6	2017-06-29	180	15:00	-18.86986	34.40394	4	NA	35150	0	0	0	0	6105.66666666667	0	0	0	0	18400.6666666667	3779.33333333333	0	0	0	1320.66666666667	0	0	0	0	0	0	0	0	0	0	0	0	0	0	0	0	0	0	0
PNG_17_PHAF_016	PNG_17_PHAF_16	Warthog	Phacochoerus africanus	1	M	2017	6	2017-06-30	181	09:24	-18.88896	34.4167	4	NA	70114.6666666666	0	0	0	0	0	0	0	0	0	32570	12910.3333333333	0	0	0	1075.33333333333	0	0	0	0	0	0	0	0	0	0	0	0	0	0	0	0	0	0	0
PNG_17_PHAF_017	PNG_17_PHAF_17	Warthog	Phacochoerus africanus	1	M	2017	6	2017-06-30	181	09:44	-18.89686	34.43241	4	NA	15456	0	0	0	0	0	0	237	0	960.5	0	11323	0	0	0	0	0	0	0	0	0	0	0	0	0	0	0	0	0	0	0	0	0	0	0
PNG_17_PHAF_018	PNG_17_PHAF_18	Warthog	Phacochoerus africanus	1	F	2017	6	2017-06-30	181	15:19	-18.92939	34.37524	4	NA	26089.3333333333	0	0	0	0	958.333333333333	0	9064.66666666667	0	5062	1116.66666666667	0	0	0	0	1346	0	0	0	0	0	0	0	0	0	0	0	0	0	0	0	0	0	0	0
PNG_17_PHAF_019	PNG_17_PHAF_19	Warthog	Phacochoerus africanus	1	U	2017	6	2017-06-30	181	15:19	-18.92942	34.37511	4	NA	9429.5	0	0	0	0	191.5	0	117	0	3305	583.5	0	0	0	0	170	0	0	0	0	0	0	0	0	0	0	0	0	0	0	0	0	0	0	0
PNG_17_PHAF_020	PNG_17_PHAF_20	Warthog	Phacochoerus africanus	1	M	2017	7	2017-07-01	182	07:02	-18.93649	34.39669	4	NA	18433.6666666667	0	0	0	0	285	0	0	0	336	5358.33333333333	216.666666666667	0	0	0	472.333333333333	0	0	0	0	0	0	0	0	0	0	0	0	0	0	0	0	0	0	0
PNG_17_PHAF_021	PNG_17_PHAF_21	Warthog	Phacochoerus africanus	1	F	2017	7	2017-07-01	182	08:19	-18.92715	34.42745	4	NA	13505.6666666667	183.333333333333	0	0	0	171.333333333333	0	3647.33333333333	0	442.666666666667	5506	0	0	0	0	1131	0	0	0	0	0	0	0	0	0	0	0	0	0	0	0	0	0	0	0
PNG_17_PHAF_022	PNG_17_PHAF_22	Warthog	Phacochoerus africanus	1	M	2017	7	2017-07-01	182	10:06	-18.8891	34.41805	4	NA	14964	0	0	0	0	0	0	0	0	675	631.5	5402	0	0	0	171	0	0	0	0	0	0	0	0	0	0	0	0	0	0	0	0	0	0	0
PNG_17_PHAF_026	PNG_17_PHAF_26	Warthog	Phacochoerus africanus	1	M	2017	7	2017-07-03	184	15:11	-18.90115	34.39309	4	NA	41025	0	0	0	0	9510.33333333333	0	0	0	0	1894.66666666667	9376	0	0	0	968.666666666667	0	0	0	0	0	0	0	0	0	0	0	0	0	0	0	0	0	0	0
PNG_17_PHAF_027	PNG_17_PHAF_27	Warthog	Phacochoerus africanus	1	U	2017	7	2017-07-04	185	08:11	-18.88029	34.4133	4	NA	22221.3333333334	438.333333333333	0	0	0	292	0	0	0	0	2425	587	0	0	0	262	0	0	0	0	0	0	0	0	0	0	0	0	0	0	0	0	0	0	0
PNG_17_PHAF_028	PNG_17_PHAF_28	Warthog	Phacochoerus africanus	1	U	2017	7	2017-07-05	186	09:45	-18.93913	34.39204	4	NA	37949.5	0	0	0	0	0	0	690.5	0	1032	18309.5	0	0	0	0	1774	0	0	0	0	0	0	0	0	0	0	0	0	0	0	0	0	0	0	0
PNG_17_PHAF_029	PNG_17_PHAF_29	Warthog	Phacochoerus africanus	1	U	2017	7	2017-07-05	186	10:29	-18.89029	34.41945	4	NA	56650.6666666667	0	0	0	0	0	0	0	0	1819.33333333333	20548.6666666667	27372.3333333333	0	0	0	1038.33333333333	0	0	0	0	0	0	0	0	0	0	0	0	0	0	0	0	0	0	0
PNG_17_PHAF_030	PNG_17_PHAF_30	Warthog	Phacochoerus africanus	1	M	2017	7	2017-07-07	188	07:51	-18.90757	34.43335	4	NA	13759.3333333333	448	0	0	0	0	0	300.333333333333	0	9058	0	558	0	0	0	248.666666666667	0	0	0	0	0	0	0	0	0	0	0	0	0	0	0	0	0	0	0
PNG_17_PHAF_031	PNG_17_PHAF_31	Warthog	Phacochoerus africanus	1	U	2017	10	2017-10-26	299	NA	-18.95169	34.37267	3	NA	80042.3333333333	0	0	0	0	16921.3333333333	0	3996	0	12184	0	0	1546	0	0	14575.3333333333	0	0	0	0	0	0	0	0	0	0	0	0	0	0	0	0	0	0	0
PNG_17_PHAF_032	PNG_17_PHAF_32	Warthog	Phacochoerus africanus	1	U	2017	10	2017-10-26	299	NA	-18.95215	34.37316	3	NA	47656.6666666666	0	0	0	0	21539.3333333333	0	0	0	0	0	0	0	0	20485.3333333333	1160	0	0	0	0	0	1524	0	0	0	0	0	0	0	0	0	0	0	0	0
PNG_17_PHAF_033	PNG_17_PHAF_33	Warthog	Phacochoerus africanus	1	U	2017	10	2017-10-27	300	NA	-18.88579	34.39349	3	NA	88925.6666666667	0	0	0	0	1709	0	0	0	0	0	4512.66666666667	0	0	0	2794.66666666667	0	0	0	0	0	0	0	0	0	0	0	0	0	0	0	0	0	0	0
PNG_17_PHAF_034	PNG_17_PHAF_34	Warthog	Phacochoerus africanus	1	U	2017	10	2017-10-27	300	NA	-18.89628	34.39286	4	NA	78187.3333333333	0	0	0	0	3394	0	0	0	0	0	43889.3333333333	0	0	0	0	0	0	0	0	0	0	0	0	0	0	0	0	0	0	0	0	0	0	0
PNG_17_PHAF_035	PNG_17_PHAF_35	Warthog	Phacochoerus africanus	1	U	2017	10	2017-10-27	300	NA	-18.89632	34.39286	4	NA	16665.6666666667	1613	0	0	0	0	0	0	0	0	0	9197.66666666667	0	0	0	194	0	0	0	0	0	0	0	0	0	0	0	0	0	0	0	0	0	0	0
PNG_17_PHAF_036	PNG_17_PHAF_36	Warthog	Phacochoerus africanus	1	M	2017	10	2017-10-31	304	10:30	-18.98445	34.33932	3	NA	95356.6666666666	0	0	0	0	0	0	11563.3333333333	0	20732.3333333333	0	0	0	0	1810.66666666667	8622	0	0	0	0	0	0	0	2658	0	0	1863.33333333333	0	0	25234.6666666667	0	0	0	0	0
PNG_17_PHAF_037	PNG_17_PHAF_37	Warthog	Phacochoerus africanus	1	U	2017	11	2017-11-01	305	11:01	-18.94458	34.43915	4	NA	68792	2466.33333333333	0	0	0	17069	0	19661.3333333333	0	2338.33333333333	0	1991.33333333333	0	0	831.333333333333	5561	0	0	0	0	0	4846	0	0	0	0	0	0	0	0	0	0	0	0	0
PNG_17_PHAF_038	PNG_17_PHAF_38	Warthog	Phacochoerus africanus	1	U	2017	11	2017-11-05	309	09:30	-18.88754	34.41671	4	NA	175625.666666667	0	0	0	0	0	0	0	0	12709.6666666667	0	3406	0	0	0	3823.33333333333	0	0	0	0	0	0	0	0	0	0	0	0	0	0	0	0	0	0	0
PNG_17_PHAF_039	PNG_17_PHAF_39	Warthog	Phacochoerus africanus	1	U	2017	11	2017-11-05	309	09:30	-18.8876	34.41669	4	NA	121991.333333333	0	0	0	0	0	0	0	0	0	0	6558	0	0	0	0	0	0	0	0	0	0	0	0	0	0	0	0	0	0	0	0	0	0	0
PNG_17_PHAF_040	PNG_17_PHAF_40	Warthog	Phacochoerus africanus	1	U	2017	11	2017-11-05	309	12:00	-18.96181	34.34503	4	NA	86852.6666666666	0	0	0	0	0	0	19580.3333333333	0	9517	0	0	0	0	0	2002.33333333333	0	0	0	0	0	0	0	0	0	0	0	0	0	0	0	0	0	0	0
PNG_17_PHAF_041	PNG_17_REAR_41	Warthog	Phacochoerus africanus	3	F	2017	11	2017-11-10	314	16:30	-18.92025	34.43435	3	NA	112604.333333333	4313	0	0	0	2652.33333333333	0	8978.66666666667	0	18196	13777	0	0	0	0	28678.6666666667	0	0	0	0	0	1684.66666666667	0	0	0	0	0	0	0	0	0	0	0	0	0
PNG_17_POLA_001	PNG_17_POLA_01	Bushpig	Potamochoerus larvatus	1	M	2017	7	2017-07-26	207	15:20	-18.92212	34.43085	4	NA	4400.33333333334	418	0	104	0	0	0	56	0	0	0	0	0	0	0	0	0	0	0	0	0	290	0	0	0	0	0	0	0	0	0	0	0	0	0
PNG_17_POLA_002	PNG_17_KOEL_35	Bushpig	Potamochoerus larvatus	3	U	2017	10	2017-10-26	299	NA	-18.95236	34.37208	3	NA	67975.6666666667	0	0	0	0	0	0	0	0	0	0	0	0	0	39452	0	0	0	0	0	0	1090	0	0	0	0	0	0	0	0	0	0	0	0	0
PNG_17_REAR_001	PNG_17_REAR_01	Reedbuck	Redunca arundinum	1	F	2017	6	2017-06-10	161	16:30	-18.8952	34.39879	4	NA	34411.3333333333	0	0	0	0	1327.33333333333	0	4685	0	2380.66666666667	0	0	0	0	0	487.333333333333	0	0	0	0	0	0	0	0	0	0	0	0	0	0	0	0	391	0	0
PNG_17_REAR_002	PNG_17_REAR_02	Reedbuck	Redunca arundinum	1	F	2017	6	2017-06-12	163	14:50	-18.88782	34.40211	4	NA	34909.3333333334	0	0	0	0	2299.66666666667	0	0	0	0	0	0	0	0	0	0	0	0	0	0	0	0	0	0	0	0	0	0	0	0	0	0	0	0	0
PNG_17_REAR_003	PNG_17_REAR_03	Reedbuck	Redunca arundinum	1	U	2017	6	2017-06-27	178	11:05	-18.88661	34.43293	3	NA	74873.6666666666	1000	0	0	0	0	0	0	0	0	0	5228.33333333333	0	0	0	0	0	0	0	0	0	0	0	0	0	0	0	0	0	0	0	0	9842	0	0
PNG_17_REAR_004	PNG_17_REAR_04	Reedbuck	Redunca arundinum	1	U	2017	6	2017-06-27	178	14:39	-18.91871	34.382	3	NA	66449	9994.66666666667	0	0	0	0	0	0	0	0	0	0	0	0	0	0	0	0	0	0	0	0	0	0	0	0	0	0	0	0	0	0	0	0	0
PNG_17_REAR_005	PNG_17_REAR_05	Reedbuck	Redunca arundinum	1	F	2017	6	2017-06-29	180	14:30	-18.87494	34.39626	4	NA	17150	0	0	0	0	5632	0	0	0	0	3581	368	0	0	0	395	0	0	0	0	0	0	0	0	0	0	0	0	0	0	0	0	0	0	0
PNG_17_REAR_006	PNG_17_REAR_06	Reedbuck	Redunca arundinum	1	F	2017	6	2017-06-30	181	08:25	-18.87934	34.39542	4	NA	47601.6666666667	0	0	0	0	13435	0	0	0	0	3199.33333333333	882.333333333333	0	0	0	519.333333333333	0	0	0	0	0	0	0	0	0	0	0	0	0	0	0	0	0	0	0
PNG_17_REAR_007	PNG_17_REAR_07	Reedbuck	Redunca arundinum	1	M	2017	6	2017-06-30	181	08:58	-18.87739	34.39614	4	NA	22650.5	0	0	0	0	7556.5	0	0	0	0	8065.5	398	0	0	0	396	0	0	0	0	0	0	0	0	0	0	0	0	0	0	0	0	0	0	0
PNG_17_REAR_008	PNG_17_REAR_08	Reedbuck	Redunca arundinum	1	F	2017	6	2017-06-30	181	17:23	-18.87993	34.39543	4	NA	51566.9999999999	0	0	0	0	11555.3333333333	0	0	0	0	2127	911.333333333333	0	0	0	613.333333333333	0	0	0	0	0	0	0	0	0	0	0	0	0	0	0	0	0	0	0
PNG_17_REAR_009	PNG_17_REAR_09	Reedbuck	Redunca arundinum	1	M	2017	7	2017-07-01	182	07:40	-18.92845	34.42464	4	NA	18039	0	0	0	0	0	0	2832	0	1025	4272.33333333333	0	0	0	0	478.666666666667	0	0	0	0	0	0	0	0	0	0	0	0	0	0	0	0	0	0	0
PNG_17_REAR_010	PNG_17_REAR_10	Reedbuck	Redunca arundinum	1	F	2017	7	2017-07-01	182	10:35	-18.87717	34.39653	4	NA	11261	0	0	0	0	2928.5	0	0	0	0	2541.5	243	0	0	0	391.5	0	0	0	0	0	0	0	0	0	0	0	0	0	0	0	0	0	0	0
PNG_17_REAR_013	PNG_17_REAR_13	Reedbuck	Redunca arundinum	1	M	2017	7	2017-07-01	182	15:35	-18.93063	34.42604	4	NA	12748.5	0	0	0	0	176	0	3501.5	0	1070	1450	0	0	0	0	347	0	0	0	0	0	0	0	0	0	0	0	0	0	0	0	0	0	0	0
PNG_17_REAR_014	PNG_17_REAR_14	Reedbuck	Redunca arundinum	1	U	2017	7	2017-07-01	182	15:35	-18.93051	34.42614	4	NA	10167	248.5	0	0	0	135	0	3072	0	1307	1424	0	0	0	0	769	0	0	0	0	0	0	0	0	0	0	0	0	0	0	0	0	0	0	0
PNG_17_REAR_016	PNG_17_REAR_16	Reedbuck	Redunca arundinum	1	M	2017	7	2017-07-03	184	15:25	-18.88602	34.39273	4	NA	52611.6666666667	0	0	0	0	5201	0	2899.33333333333	0	3745.66666666667	1812.66666666667	551.666666666667	0	0	0	761.333333333333	0	0	0	0	0	0	0	0	0	0	0	0	0	0	0	0	0	0	0
PNG_17_REAR_017	PNG_17_REAR_17	Reedbuck	Redunca arundinum	1	M	2017	7	2017-07-03	184	15:26	-18.89937	34.39253	4	NA	61799.3333333333	0	0	0	0	5542.33333333333	0	16026	0	3803	0	0	0	0	0	1955.66666666667	0	0	0	0	0	0	0	0	0	0	0	0	0	0	0	0	0	0	0
PNG_17_REAR_018	PNG_17_REAR_18	Reedbuck	Redunca arundinum	1	F	2017	7	2017-07-03	184	15:36	-18.89285	34.39264	4	NA	37079	0	0	0	0	1061.33333333333	0	5531.66666666667	0	4611.66666666667	0	0	0	0	0	775	0	0	0	0	0	0	0	0	0	0	0	0	0	0	0	0	0	0	0
PNG_17_REAR_019	PNG_17_REAR_19	Reedbuck	Redunca arundinum	1	F	2017	7	2017-07-04	185	14:45	-18.93957	34.38871	4	NA	45824	0	0	0	0	0	0	14972.3333333333	0	1604.66666666667	8093.66666666667	0	0	0	0	1121.33333333333	0	0	0	0	0	0	0	0	0	0	0	0	0	0	0	0	0	0	0
PNG_17_REAR_020	PNG_17_REAR_20	Reedbuck	Redunca arundinum	1	F	2017	7	2017-07-05	186	11:11	-18.87688	34.39552	4	NA	85698.3333333333	0	0	0	0	26594.3333333333	0	0	0	0	8695.66666666667	1787	0	0	0	1710	0	0	0	0	0	0	0	0	0	0	0	0	0	0	0	0	0	0	0
PNG_17_REAR_021	PNG_17_REAR_21	Reedbuck	Redunca arundinum	1	M	2017	7	2017-07-05	186	11:17	-18.87709	34.3952	4	NA	60061.6666666666	0	0	0	0	13900	0	679	0	0	5781.66666666667	1253	0	0	0	1069	0	0	0	0	0	0	0	0	0	0	0	0	0	0	0	0	0	0	0
PNG_17_REAR_022	PNG_17_REAR_22	Reedbuck	Redunca arundinum	1	F	2017	7	2017-07-06	187	06:41	-18.93839	34.38919	4	NA	18023	0	0	0	0	0	0	11957	0	2169	0	0	0	0	0	2664	0	0	0	0	0	0	0	0	0	0	0	0	0	0	0	0	0	0	0
PNG_17_REAR_023	PNG_17_REAR_23	Reedbuck	Redunca arundinum	1	M	2017	7	2017-07-06	187	07:21	-18.93063	34.42562	4	NA	21268	0	0	0	0	559.333333333333	0	9822.33333333333	0	1454	648.333333333333	0	0	0	0	503.333333333333	0	0	0	0	0	0	0	0	0	0	0	0	0	0	0	0	0	0	0
PNG_17_REAR_024	PNG_17_REAR_24	Reedbuck	Redunca arundinum	1	M	2017	7	2017-07-06	187	14:47	-18.88978	34.41647	4	NA	39540	0	0	0	0	1410.66666666667	0	0	0	0	3424.66666666667	1006.33333333333	0	0	0	561.666666666667	0	0	0	0	0	0	0	0	0	0	0	0	0	0	0	0	0	0	0
PNG_17_REAR_025	PNG_17_REAR_25	Reedbuck	Redunca arundinum	1	M	2017	7	2017-07-07	188	11:30	-18.92291	34.43184	4	NA	28404	0	0	0	0	0	0	671.5	0	1077	761.5	0	0	0	0	0	0	0	0	0	0	0	0	0	0	0	0	0	0	0	0	0	0	0	0
PNG_17_REAR_026	PNG_17_REAR_26	Reedbuck	Redunca arundinum	1	F	2017	7	2017-07-07	188	12:00	-18.89156	34.41744	4	NA	34899	0	0	0	0	6363.66666666667	0	579.333333333333	0	585	0	0	0	0	0	734.333333333333	0	0	0	0	0	0	0	0	0	0	0	0	0	0	0	0	0	0	0
PNG_17_REAR_027	PNG_17_REAR_27	Reedbuck	Redunca arundinum	1	M	2017	7	2017-07-07	188	12:20	-18.88806	34.40211	4	NA	52512.3333333333	0	0	0	0	14057.6666666667	0	0	0	975	0	0	0	0	0	897.333333333333	0	0	0	0	0	0	0	0	0	0	0	0	0	0	0	0	0	0	0
PNG_17_REAR_028	PNG_17_REAR_28	Reedbuck	Redunca arundinum	1	M	2017	7	2017-07-07	188	12:35	-18.90294	34.40545	4	NA	65512.3333333333	0	0	0	0	1407	0	3445	0	0	0	0	0	0	0	1065.66666666667	0	0	0	0	0	0	0	0	0	0	0	0	0	0	0	0	0	0	0
PNG_17_REAR_029	PNG_17_REAR_29	Reedbuck	Redunca arundinum	1	F	2017	7	2017-07-07	188	12:39	-18.90286	34.40597	4	NA	57321.3333333333	2114.66666666667	0	0	0	5428.66666666667	0	0	0	811.333333333333	0	0	0	0	0	950.333333333333	0	0	0	0	0	0	0	0	0	0	0	0	0	0	0	0	0	0	0
PNG_17_REAR_030	PNG_17_REAR_30	Reedbuck	Redunca arundinum	1	M	2017	7	2017-07-07	188	15:07	-18.93062	34.42619	4	NA	3939.66666666667	0	0	0	0	194	0	705	0	423.333333333333	226.666666666667	0	0	0	0	329.666666666667	0	0	0	0	0	0	0	0	0	0	0	0	0	0	0	0	0	0	0
PNG_17_REAR_031	PNG_17_REAR_31	Reedbuck	Redunca arundinum	1	M	2017	10	2017-10-25	298	NA	NA	NA	4	NA	18350.3333333333	357	0	0	0	1383	0	3139.66666666667	0	3677	0	0	0	0	0	349.333333333333	0	0	0	0	0	0	0	0	0	0	0	0	0	0	0	0	0	0	0
PNG_17_REAR_032	PNG_17_REAR_32	Reedbuck	Redunca arundinum	1	M	2017	10	2017-10-27	300	NA	-18.87275	34.3977	4	NA	114071.5	0	0	0	0	21107	0	0	0	0	30288.5	1255.5	0	0	0	3446.5	0	0	0	0	0	0	0	0	0	0	0	0	0	0	0	0	0	0	0
PNG_17_REAR_033	PNG_17_REAR_33	Reedbuck	Redunca arundinum	1	U	2017	11	2017-11-02	306	10:40	-18.88822	34.40239	4	NA	84749	1576.33333333333	0	0	0	11598.3333333333	0	0	0	0	0	0	1259.66666666667	0	0	3639	0	0	0	0	0	0	0	0	0	0	0	0	0	0	0	0	0	0	0
PNG_17_REAR_034	PNG_17_REAR_34	Reedbuck	Redunca arundinum	1	U	2017	11	2017-11-02	306	10:44	-18.8882	34.4024	4	NA	60624	0	0	0	0	12820	0	0	0	0	0	0	0	0	0	2791	0	0	0	0	0	0	0	0	0	0	0	0	0	0	0	0	0	0	0
PNG_17_REAR_035	PNG_17_REAR_35	Reedbuck	Redunca arundinum	1	F	2017	11	2017-11-05	309	11:00	-18.89982	34.39292	4	NA	92750.6666666667	0	0	0	0	41433.6666666667	0	0	0	2427.66666666667	0	22277	0	0	0	1845.33333333333	0	0	0	0	0	0	0	0	0	0	0	0	0	0	0	0	0	0	0
PNG_17_REAR_036	PNG_17_REAR_36	Reedbuck	Redunca arundinum	1	M	2017	11	2017-11-06	310	07:34	-18.93781	34.37731	4	NA	17917.5	0	0	0	0	0	0	973.5	0	6863	0	0	0	0	0	9559.5	0	0	0	0	0	0	0	0	0	0	0	0	0	0	0	0	0	0	0
PNG_17_REAR_037	PNG_17_REAR_37	Reedbuck	Redunca arundinum	1	M	2017	11	2017-11-06	310	08:20	-18.90529	34.39016	3	NA	74655	0	0	0	0	4140	0	0	0	0	0	4363.33333333333	0	0	0	1859.33333333333	0	0	0	0	0	0	0	0	0	0	0	0	0	0	0	0	0	0	0
PNG_17_REAR_038	PNG_17_REAR_38	Reedbuck	Redunca arundinum	1	U	2017	11	2017-11-06	310	11:30	-18.91953	34.4345	3	NA	63276.6666666667	1166.33333333333	0	0	0	0	0	2848.66666666667	0	29108	0	0	0	0	0	6467	0	0	0	0	0	0	0	0	0	0	0	0	0	0	0	0	0	0	0
PNG_17_REAR_039	PNG_17_REAR_39	Reedbuck	Redunca arundinum	1	U	2017	11	2017-11-06	310	11:33	-18.91955	34.43457	3	NA	115788.666666667	21517.6666666667	0	0	0	4906.66666666667	0	0	0	18259.3333333333	3326.33333333333	0	0	0	0	31028.6666666667	0	0	0	0	0	0	0	0	0	0	0	0	0	0	0	0	0	0	0
PNG_17_REAR_040	PNG_17_REAR_40	Reedbuck	Redunca arundinum	1	M	2017	11	2017-11-10	314	10:00	-18.92	34.43421	4	NA	136281.5	17826	0	0	0	2043	0	1913.5	0	7659.5	16518	0	0	0	0	62174	0	0	0	0	0	0	0	0	0	0	0	0	0	0	0	0	0	0	0
PNG_17_SMTE_001_A	PNG_17_SMTE_01A	Pangolin	Smutsia temminckii	1	U	2017	11	2017-11-08	312	17:00	-19.40533	34.44542	3	NA	83962.6666666667	0	0	0	0	0	0	0	0	0	0	0	0	0	0	0	0	0	0	0	0	0	0	0	0	0	0	0	0	0	0	0	0	0	0
PNG_17_SMTE_001_B	PNG_17_SMTE_01B	Pangolin	Smutsia temminckii	1	U	2017	11	2017-11-08	312	17:00	-19.40533	34.44542	3	NA	64533.6666666667	0	0	0	0	0	0	0	0	0	0	0	0	0	0	0	0	0	0	0	0	0	0	0	0	0	0	0	0	0	0	0	0	0	0
PNG_17_SMTE_001_C	PNG_17_SMTE_01C	Pangolin	Smutsia temminckii	1	U	2017	11	2017-11-08	312	17:00	-19.40533	34.44542	3	NA	73136.5	0	0	0	0	0	0	0	0	0	0	0	0	0	0	0	0	0	0	0	0	0	0	0	0	0	0	0	0	0	0	0	0	0	0
PNG_17_TRAN_001	PNG_17_TRAN_01	Nyala	Tragelaphus angasii	1	U	2017	7	2017-07-30	211	15:00	-18.95484	34.405	3	NA	8838.66666666666	0	0	0	0	0	0	0	0	0	0	0	0	0	0	0	0	0	0	0	0	2462	0	0	307	0	0	0	0	0	0	0	0	378.666666666667	2206
PNG_17_TRAN_002	PNG_17_TRAN_02	Nyala	Tragelaphus angasii	1	U	2017	7	2017-07-30	211	15:00	-18.95485	34.4053	3	NA	7633.66666666667	0	0	0	0	0	0	0	0	0	0	0	0	0	0	0	0	0	0	0	0	216.666666666667	0	0	1048.66666666667	0	1616	0	0	0	0	0	0	379.333333333333	277
PNG_17_TRAN_003	PNG_17_TRAN_03	Nyala	Tragelaphus angasii	1	U	2017	7	2017-07-30	211	15:00	-18.95501	34.4052	3	NA	45365.6666666667	0	0	0	0	0	0	0	0	0	0	0	0	0	0	0	556.333333333333	0	0	0	0	1839.66666666667	0	0	4938.66666666667	0	16658.3333333333	0	0	0	0	0	0	1598.66666666667	2504
PNG_17_TRAN_004	PNG_17_TRAN_04	Nyala	Tragelaphus angasii	1	F	2017	10	2017-10-31	304	17:50	-18.94902	34.37289	3	NA	80392.6666666666	0	0	0	0	0	0	0	0	0	0	0	0	0	11934.3333333333	0	0	0	0	0	0	0	0	0	0	0	1282.66666666667	0	0	0	0	0	0	0	0
PNG_17_TRAN_005	PNG_17_TRAN_05	Nyala	Tragelaphus angasii	1	F	2017	11	2017-11-01	305	08:00	-18.94899	34.37237	3	NA	122336.333333333	0	0	0	0	0	0	0	0	0	0	0	0	0	3329	0	0	0	0	0	0	1969	0	0	1728.66666666667	14485	1878.33333333333	0	0	0	0	0	0	0	1437.66666666667
PNG_17_TRAN_006	PNG_17_TRAN_06	Nyala	Tragelaphus angasii	1	F	2017	11	2017-11-01	305	08:00	-18.94283	34.38351	3	NA	97590.9999999999	0	0	0	0	0	0	2603.66666666667	0	0	0	0	0	0	30858.3333333333	0	0	0	0	0	0	2055.33333333333	0	0	0	0	11647	0	0	0	0	0	0	0	0
PNG_17_TRAN_007	PNG_17_TRAN_07	Nyala	Tragelaphus angasii	1	F	2017	11	2017-11-01	305	08:00	-18.94264	34.38343	3	NA	107293	0	0	0	0	0	0	2920.33333333333	0	0	0	0	0	0	35578	0	0	0	0	0	0	0	0	0	0	0	14621.3333333333	0	0	0	0	0	0	0	0
PNG_17_TRAN_008	PNG_17_TRAN_08	Nyala	Tragelaphus angasii	1	F	2017	11	2017-11-01	305	08:00	-18.94264	34.3834	3	NA	85724.3333333333	0	0	0	0	0	0	1934	0	0	0	0	0	0	8239.66666666667	0	0	0	0	0	0	0	0	0	0	0	5218.33333333333	0	0	0	0	0	0	0	0
PNG_17_TRSC_001	PNG_17_TRSC_01	Bushbuck	Tragelaphus sylvaticus	1	F	2017	7	2017-07-18	199	16:30	-18.88728	34.41383	4	NA	14124	0	0	0	0	0	0	0	0	0	0	0	0	0	0	0	0	0	0	0	0	0	0	0	0	0	0	0	0	0	0	0	0	0	0
PNG_17_TRSC_002	PNG_17_TRSC_02	Bushbuck	Tragelaphus sylvaticus	1	M	2017	11	2017-11-05	309	10:00	-18.88721	34.41003	4	NA	145269	20630.6666666667	0	0	0	0	0	0	0	53905.6666666667	0	0	0	0	0	3466.33333333333	0	0	0	0	0	0	0	0	0	0	0	0	0	0	0	0	0	0	0
PNG_17_TRST_001	PNG_17_TRST_01	Kudu	Tragelaphus strepsiceros	1	M	2017	6	2017-06-17	168	15:15	-18.93687	34.39094	4	NA	29891	0	0	0	0	0	0	0	0	0	0	0	0	0	0	0	0	0	0	0	0	0	0	0	22664.6666666667	0	3951.33333333333	0	0	0	0	0	0	0	0
PNG_17_TRST_002	PNG_17_TRST_02	Kudu	Tragelaphus strepsiceros	1	M	2017	6	2017-06-17	168	15:15	-18.93692	34.39097	4	NA	21988	0	0	419	0	0	0	0	0	0	0	0	0	0	0	0	0	0	0	0	0	0	0	0	9266	0	9752	0	0	0	0	0	0	0	0
PNG_17_TRST_003	PNG_17_TRST_03	Kudu	Tragelaphus strepsiceros	1	F	2017	7	2017-07-17	198	11:45	-18.92793	34.37749	4	NA	8356.5	0	0	2740	0	0	0	0	0	0	0	0	0	0	0	0	229	0	0	0	0	0	0	0	4900	0	145.5	0	0	0	0	0	0	0	0
PNG_17_TRST_004	PNG_17_TRST_04	Kudu	Tragelaphus strepsiceros	1	F	2017	7	2017-07-17	198	11:45	-18.92794	34.3775	4	NA	8634.66666666667	0	0	946	0	0	0	0	0	0	0	0	0	0	0	0	323	0	0	0	0	0	0	0	2959	0	3700.66666666667	0	0	0	0	0	0	0	0
PNG_17_TRST_005	PNG_17_TRST_05	Kudu	Tragelaphus strepsiceros	1	U	2017	8	2017-08-15	227	12:20	-18.91935	34.38556	3	NA	64780	0	0	0	0	3110.33333333333	0	7508.66666666667	0	5706.33333333333	0	0	0	0	0	2121.66666666667	0	0	0	0	0	0	0	7235	0	0	0	0	0	2465.66666666667	0	0	0	0	0
PNG_18_AEME_001	PNG_18_AEME_01	Impala	Aepyceros melampus	1	F	2018	3	2018-03-26	85	10:45	-18.97777	34.35151	4	NA	3808.33333333334	828	0	0	0	0	0	491.666666666667	0	108.333333333333	0	0	0	0	0	112.666666666667	0	0	0	0	0	47	0	0	0	0	0	0	0	0	0	0	0	0	0
PNG_18_AEME_002	PNG_18_AEME_02	Impala	Aepyceros melampus	1	M	2018	3	2018-03-26	85	11:07	-18.92018	34.38152	4	NA	39497.6666666666	12582.3333333333	0	0	0	0	0	1646	0	510.666666666667	0	0	0	0	0	538	0	0	0	0	0	0	0	0	0	0	0	0	0	0	0	0	0	0	0
PNG_18_AEME_003	PNG_18_AEME_03	Impala	Aepyceros melampus	1	M	2018	3	2018-03-26	85	15:32	-18.96684	34.36375	4	NA	42595.6666666668	0	0	0	0	0	0	11363.6666666667	0	736	0	0	0	0	2185	618.666666666667	0	0	0	0	0	0	0	0	0	0	0	3277.66666666667	605.666666666667	0	0	0	0	0	0
PNG_18_AEME_004	PNG_18_AEME_04	Impala	Aepyceros melampus	1	M	2018	3	2018-03-26	85	15:34	-18.96693	34.36372	4	NA	36118.3333333334	0	0	550.333333333333	0	0	0	18214.6666666667	0	2444	0	0	0	0	465.333333333333	603.666666666667	0	0	0	0	0	0	0	0	0	0	0	0	0	0	0	0	0	0	0
PNG_18_AEME_005	PNG_18_AEME_05	Impala	Aepyceros melampus	1	F	2018	3	2018-03-26	85	17:15	-18.89543	34.39932	4	NA	35265.3333333334	11508.6666666667	0	1541.66666666667	0	0	0	4356	0	1404.33333333333	0	0	0	0	0	528.666666666667	0	0	0	0	0	0	0	0	0	0	755.333333333333	0	0	0	0	0	0	0	0
PNG_18_AEME_006	PNG_18_AEME_06	Impala	Aepyceros melampus	1	F	2018	3	2018-03-26	85	17:15	-18.8954	34.3995	4	NA	24275	8270.66666666667	369.666666666667	0	0	0	0	5969.66666666667	0	1449.66666666667	0	0	0	0	0	359.333333333333	0	0	0	0	0	0	0	0	0	0	0	0	0	0	0	0	0	0	0
PNG_18_AEME_007	PNG_18_AEME_07	Impala	Aepyceros melampus	1	F	2018	3	2018-03-27	86	08:42	-18.96013	34.37017	4	NA	78241	0	0	3627.5	0	0	0	3827	0	0	0	0	0	0	3094	1048.5	0	0	0	0	0	0	0	1339	2565.5	0	0	0	0	0	0	0	0	0	0
PNG_18_AEME_008	PNG_18_AEME_08	Impala	Aepyceros melampus	1	F	2018	3	2018-03-27	86	08:42	-18.96014	34.37016	4	NA	27903.6666666667	0	0	0	0	0	0	6649.66666666667	0	993.333333333333	0	0	0	0	6060.33333333333	1290.66666666667	0	0	0	0	0	6930	0	679.666666666667	0	0	0	0	0	0	0	0	0	0	0
PNG_18_AEME_009	PNG_18_AEME_09	Impala	Aepyceros melampus	1	M	2018	3	2018-03-27	86	09:20	-18.93989	34.37577	4	NA	15154	0	0	0	0	0	0	2159	0	1018.33333333333	0	0	0	0	0	241.666666666667	2014.66666666667	0	0	0	0	0	0	0	6730.66666666667	0	1528.33333333333	0	0	0	0	0	0	0	241.333333333333
PNG_18_AEME_010	PNG_18_AEME_10	Impala	Aepyceros melampus	1	M	2018	3	2018-03-27	86	09:21	-18.93988	34.37581	4	NA	15939.6666666667	203.333333333333	0	264.333333333333	0	0	0	7006	0	1214.33333333333	0	0	0	0	381	432.333333333333	1151.66666666667	0	0	0	0	197	0	0	776.333333333333	0	0	0	0	0	0	0	0	0	0
PNG_18_AEME_011	PNG_18_AEME_11	Impala	Aepyceros melampus	1	F	2018	3	2018-03-27	86	11:00	-18.96598	34.36529	4	NA	18274.6666666667	248	0	0	0	0	0	2175	0	640.333333333333	0	0	0	0	4095.66666666667	257.666666666667	1003	0	0	0	0	0	0	0	223	0	0	0	0	0	0	0	0	0	0
PNG_18_AEME_012	PNG_18_AEME_12	Impala	Aepyceros melampus	1	F	2018	3	2018-03-27	86	11:00	-18.966	34.36529	4	NA	65701.6666666667	0	0	0	0	0	0	8305.66666666667	0	2486	0	0	0	0	6256.33333333333	0	0	0	0	0	0	0	0	0	0	0	0	0	0	0	0	0	0	0	3199.66666666667
PNG_18_AEME_013	PNG_18_AEME_13	Impala	Aepyceros melampus	3	F	2018	3	2018-03-28	87	08:15	-18.94525	34.39025	3	NA	26240	3280.66666666667	552.666666666667	0	0	0	0	5534	0	957.333333333333	0	0	0	0	0	964.666666666667	4672.66666666667	0	0	0	0	0	0	0	4826.66666666667	0	0	0	808.333333333333	0	0	0	0	0	0
PNG_18_AEME_014	PNG_18_AEME_14	Impala	Aepyceros melampus	1	U	2018	3	2018-03-28	87	08:45	-18.93809	34.39156	4	NA	27360	0	0	0	0	0	0	7191.33333333333	0	475.333333333333	0	0	0	0	0	334	0	0	0	0	0	0	0	0	747.333333333333	0	3513.33333333333	0	1753	0	0	0	0	0	611.666666666667
PNG_18_AEME_015	PNG_18_AEME_15	Impala	Aepyceros melampus	1	U	2018	3	2018-03-28	87	08:45	-18.93809	34.39154	4	NA	26602	0	0	0	0	0	0	7189	0	858	0	0	0	0	0	411.333333333333	0	0	0	0	0	0	0	0	1405	0	4407	0	0	0	0	0	0	0	2626.66666666667
PNG_18_AEME_016	PNG_18_AEME_16	Impala	Aepyceros melampus	3	M	2018	3	2018-03-28	87	09:42	-18.93008	34.41409	3	NA	17150	368.333333333333	0	0	0	0	0	2651.66666666667	0	428	0	0	0	0	6690	923	0	0	0	0	0	352	0	0	706.666666666667	0	436	0	0	0	0	0	0	0	0
PNG_18_AEME_017	PNG_18_AEME_17	Impala	Aepyceros melampus	3	M	2018	3	2018-03-28	87	09:55	-18.93012	34.42673	3	NA	15771.3333333333	6069.66666666667	216	0	0	0	0	1341.33333333333	0	796	0	0	0	0	0	879.333333333333	0	0	0	0	0	313.333333333333	0	0	0	0	0	0	0	0	0	0	0	0	0
PNG_18_AEME_018	PNG_18_AEME_18	Impala	Aepyceros melampus	1	F	2018	3	2018-03-28	87	10:38	-18.92391	34.42873	4	NA	21652.3333333333	948.666666666667	0	0	0	0	0	862.333333333333	0	1060.66666666667	0	0	0	0	0	0	357.333333333333	0	0	0	0	325	0	0	0	0	7539	0	0	0	0	0	0	0	487.333333333333
PNG_18_AEME_019	PNG_18_AEME_19	Impala	Aepyceros melampus	1	F	2018	3	2018-03-28	87	16:47	-18.92044	34.37943	4	NA	44933.5	14602	0	0	0	0	0	3799	0	2490.5	0	0	0	0	0	1425	0	0	0	0	0	512.5	0	0	0	0	3201	0	0	0	0	0	0	0	0
PNG_18_AEME_020	PNG_18_AEME_20	Impala	Aepyceros melampus	3	F	2018	3	2018-03-29	88	09:04	-18.92068	34.41643	3	NA	16398.3333333333	0	0	0	0	0	0	1062.66666666667	0	205.333333333333	0	0	0	0	0	0	440.333333333333	0	0	0	0	0	0	0	0	0	6916	0	0	0	0	0	0	0	0
PNG_18_AEME_022	PNG_18_AEME_22	Impala	Aepyceros melampus	1	F	2018	6	2018-06-14	165	09:30	-18.95965	34.39246	4	NA	108084.666666667	0	0	11665	0	0	0	25947	0	6901	0	0	0	0	0	1834.33333333333	0	0	0	0	0	11726.3333333333	0	3091.66666666667	2453	5547.33333333333	0	0	0	0	0	0	0	2566	12926
PNG_18_AEME_023	PNG_18_AEME_23	Impala	Aepyceros melampus	1	F	2018	6	2018-06-14	165	09:51	-18.93444	34.39955	4	NA	84688.5	0	0	0	0	0	0	7653	0	3678.5	0	0	0	0	0	0	0	0	0	0	0	0	0	0	3562.5	1660.5	29434.5	0	1749	0	0	0	0	1391	21613.5
PNG_18_AEME_024	PNG_18_AEME_24	Impala	Aepyceros melampus	1	F	2018	6	2018-06-14	165	10:26	-18.90139	34.43306	4	NA	65796.3333333334	28109	0	0	7702.66666666667	0	0	3400	0	10123	0	0	0	0	0	1172.33333333333	0	0	0	0	0	0	0	0	0	0	0	0	0	0	0	0	0	0	0
PNG_18_AEME_025	PNG_18_AEME_25	Impala	Aepyceros melampus	1	F	2018	6	2018-06-15	166	09:04	-18.92683	34.37736	4	NA	51375.3333333333	4753.66666666667	0	0	0	1561	0	2070	0	4318.66666666667	3023.33333333333	0	0	0	0	4213.66666666667	0	0	0	0	0	21559.3333333333	0	0	0	0	0	0	0	1078	0	0	0	0	0
PNG_18_AEME_026	PNG_18_AEME_26	Impala	Aepyceros melampus	1	F	2018	6	2018-06-16	167	08:40	-18.94793	34.3731	4	NA	27403	0	0	931	0	0	0	1170	0	893	0	0	0	0	0	404	2244.5	0	0	0	0	0	0	0	771	1417	2558.5	0	0	0	0	0	0	0	346
PNG_18_AEME_027	PNG_18_AEME_27	Impala	Aepyceros melampus	1	F	2018	6	2018-06-16	167	09:12	-18.92449	34.42844	4	NA	49465.3333333333	749.333333333333	0	2639.66666666667	0	0	0	2885.33333333333	0	1205	0	0	0	0	0	0	0	0	0	0	0	3255.33333333333	0	0	0	1076.66666666667	10741.3333333333	0	0	0	0	0	0	2165.33333333333	1661
PNG_18_AEME_028	PNG_18_AEME_28	Impala	Aepyceros melampus	1	F	2018	6	2018-06-17	168	10:13	-18.90682	34.43354	4	NA	173244.5	6116	0	0	28988	0	0	2569.5	0	20048.5	0	0	0	0	0	3534	0	0	0	0	0	0	0	0	0	0	0	0	0	0	0	0	0	0	0
PNG_18_AEME_029	PNG_18_AEME_29	Impala	Aepyceros melampus	1	F	2018	6	2018-06-17	168	10:25	-18.89464	34.42982	4	NA	95074	1577.33333333333	0	0	3766.66666666667	0	0	0	0	0	0	0	0	0	0	0	0	0	0	0	0	0	0	0	0	0	0	0	0	0	0	0	4780.66666666667	0	0
PNG_18_AEME_030	PNG_18_AEME_30	Impala	Aepyceros melampus	1	F	2018	6	2018-06-21	172	09:03	-18.93848	34.38974	4	NA	61300.5	0	0	1052.5	0	0	0	3809.5	0	0	0	0	0	0	0	2434.5	0	0	0	0	0	0	0	5570.5	2452	789.5	5455.5	0	18047.5	0	0	0	0	4037	2971
PNG_18_AEME_031	PNG_18_AEME_31	Impala	Aepyceros melampus	1	F	2018	6	2018-06-21	172	10:33	-18.909	34.41145	4	NA	89057.6666666667	4914.33333333333	0	0	0	0	0	6120.66666666667	0	5318.33333333333	0	0	0	0	0	0	0	0	0	0	0	1254.33333333333	0	0	0	1009.66666666667	47492.6666666667	0	0	0	0	0	0	12747.3333333333	0
PNG_18_AEME_032	PNG_18_AEME_32	Impala	Aepyceros melampus	1	U	2018	6	2018-06-21	172	14:55	-18.90176	34.44405	4	NA	99317.6666666667	62258.6666666667	0	0	5047	0	0	0	0	4849	0	8350.33333333333	0	0	0	0	0	0	0	0	0	0	0	0	0	0	0	0	0	0	0	0	0	0	0
PNG_18_AEME_033	PNG_18_AEME_33	Impala	Aepyceros melampus	1	F	2018	6	2018-06-21	172	15:32	-18.90388	34.45333	4	NA	42750.6666666667	13658.3333333333	0	0	3426.66666666667	0	0	0	0	784.666666666667	0	3445	0	0	0	0	0	0	0	0	0	0	0	0	0	0	0	0	0	0	0	0	0	0	0
PNG_18_AEME_034	PNG_18_AEME_34	Impala	Aepyceros melampus	1	F	2018	6	2018-06-22	173	09:21	-18.99376	34.25068	4	NA	54197.6666666666	0	0	5825	0	0	0	2785.66666666667	0	1306	0	0	0	0	1122	0	0	0	0	0	0	3780.33333333333	0	0	0	0	696	0	0	0	0	0	0	802.666666666667	17705.3333333333
PNG_18_AEME_035	PNG_18_AEME_35	Impala	Aepyceros melampus	1	F	2018	6	2018-06-23	174	10:39	-18.89833	34.3928	4	NA	14399.6666666667	983	0	421	0	0	0	352	0	408	0	205.666666666667	0	0	0	187.666666666667	0	0	0	0	0	0	0	0	0	0	3063	0	0	0	0	0	0	0	993.666666666667
PNG_18_AEME_036	PNG_18_AEME_36	Impala	Aepyceros melampus	1	F	2018	6	2018-06-23	174	11:08	-18.90473	34.37818	4	NA	16828.3333333333	307.666666666667	0	0	0	0	0	0	0	0	200	0	0	0	0	0	0	0	0	0	0	0	0	0	0	0	0	0	0	0	0	0	0	0	0
PNG_18_AEME_037	PNG_18_AEME_37	Impala	Aepyceros melampus	1	M	2018	6	2018-06-26	177	13:31	-18.96176	34.34251	4	NA	44426.6666666667	0	0	5052.66666666667	0	0	0	3129.66666666667	0	1511.66666666667	0	0	0	0	2945	1829.33333333333	0	0	0	0	0	972.333333333333	0	12073	0	1594.66666666667	0	0	0	0	0	0	0	0	0
PNG_18_AEME_038	PNG_18_AEME_38	Impala	Aepyceros melampus	3	F	2018	6	2018-06-26	177	13:48	-18.95042	34.34751	3	NA	26327.6666666667	476.666666666667	0	2521.66666666667	0	0	0	661.333333333333	0	1321.33333333333	0	0	0	0	0	554.333333333333	0	0	0	0	0	4642	0	2795	645	1180.66666666667	0	0	3035.33333333333	0	0	0	0	543.333333333333	0
PNG_18_AEME_039	PNG_18_AEME_39	Impala	Aepyceros melampus	3	M	2018	6	2018-06-26	177	15:05	-18.91358	34.38878	3	NA	104368.666666667	34559.3333333333	0	2266	0	0	0	2614.33333333333	0	0	0	1227.33333333333	0	0	0	1346	0	0	0	0	0	0	0	0	0	5346	16079.6666666667	0	3233.66666666667	0	0	0	0	0	2111
PNG_18_AEME_040	PNG_18_AEME_40	Impala	Aepyceros melampus	1	F	2018	6	2018-06-28	179	10:17	-18.89013	34.39305	4	NA	143395	6577	0	4775.66666666667	0	0	0	11421.3333333333	0	2452.66666666667	0	0	0	0	0	2687	0	0	0	0	0	0	0	0	0	0	35873	0	0	0	0	0	9754.66666666667	0	8030.33333333333
PNG_18_AEME_041	PNG_18_AEME_41	Impala	Aepyceros melampus	1	M	2018	6	2018-06-28	179	16:20	-18.89654	34.44524	4	NA	36976.6666666666	0	0	0	920.666666666667	0	0	0	0	0	0	3917.33333333333	0	0	0	0	0	0	0	0	0	0	0	0	0	0	0	0	0	0	0	0	9075.66666666667	0	0
PNG_18_AEME_042	PNG_18_AEME_42	Impala	Aepyceros melampus	1	F	2018	7	2018-07-01	182	14:37	-18.88435	34.41991	4	NA	73343	0	0	0	0	0	0	0	0	1988	0	0	0	0	0	0	0	0	0	0	0	0	0	0	0	0	0	0	0	0	0	0	956.333333333333	0	0
PNG_18_AEME_043	PNG_18_AEME_43	Impala	Aepyceros melampus	1	F	2018	7	2018-07-09	190	11:13	-19.00941	34.25712	4	NA	71608.5	0	0	1879.5	0	0	3778.5	4870.5	0	2653	0	0	0	0	1229.5	0	0	0	0	0	0	9072.5	0	10418	0	0	0	0	0	0	0	0	0	0	0
PNG_18_AEME_044	PNG_18_AEME_44	Impala	Aepyceros melampus	1	M	2018	7	2018-07-14	195	16:16	-18.89114	34.39745	4	NA	85343.3333333333	34104.3333333333	0	1997.66666666667	0	0	0	4732.66666666667	0	5221.33333333333	2292.33333333333	0	0	0	0	2033.33333333333	0	0	0	0	0	0	0	0	0	0	984.666666666667	0	0	0	0	0	0	0	0
PNG_18_AEME_045	PNG_18_AEME_45	Impala	Aepyceros melampus	3	F	2018	7	2018-07-14	195	16:51	-18.93362	34.35891	3	NA	114320.333333333	10853.6666666667	0	0	0	0	0	0	0	2738.33333333333	0	0	0	0	0	5010	0	0	0	0	0	7212	0	0	0	0	0	0	0	0	0	0	0	1965.66666666667	0
PNG_18_AEME_046	PNG_18_AEME_46	Impala	Aepyceros melampus	3	F	2018	7	2018-07-16	197	09:22	-18.89539	34.42976	3	NA	52146.3333333334	0	0	0	1014.66666666667	0	0	0	0	0	0	4415.66666666667	0	0	0	0	0	0	0	0	0	0	0	0	0	0	0	0	0	0	0	0	0	0	0
PNG_18_AEME_047	PNG_18_AEME_47	Impala	Aepyceros melampus	1	F	2018	7	2018-07-16	197	14:01	-18.96908	34.31485	4	NA	51910	5109.66666666667	0	0	0	623.666666666667	0	4084.66666666667	0	4371	0	0	0	0	0	23245.6666666667	0	0	0	0	0	4597	0	2516	0	0	0	0	0	0	0	0	0	0	0
PNG_18_AEME_048	PNG_18_AEME_48	Impala	Aepyceros melampus	1	M	2018	7	2018-07-16	197	09:45	-18.89029	34.4202	4	NA	78044.3333333333	0	0	0	3689.33333333333	0	0	0	0	0	0	0	0	0	0	0	0	0	0	0	0	0	0	0	0	0	0	0	0	0	0	0	0	0	0
PNG_18_AEME_049	PNG_18_AEME_49	Impala	Aepyceros melampus	1	F	2018	7	2018-07-19	200	07:52	-18.91831	34.46444	4	NA	73372	32987	0	0	0	904	0	3034	0	3819.66666666667	0	6598.33333333333	0	0	0	0	0	0	0	0	0	0	0	0	0	0	0	0	0	0	0	0	2048.66666666667	1340	0
PNG_18_AEME_050	PNG_18_AEME_50	Impala	Aepyceros melampus	1	M	2018	7	2018-07-19	200	08:35	-18.90419	34.45116	4	NA	184855.333333333	74306.3333333333	0	0	2708.33333333333	0	0	6208.66666666667	0	14482.6666666667	0	14469	0	0	0	0	0	0	0	0	0	0	0	0	0	0	0	0	0	0	0	0	0	0	0
PNG_18_AEME_051	PNG_18_AEME_51	Impala	Aepyceros melampus	1	M	2018	7	2018-07-19	200	08:53	-18.89137	34.41468	4	NA	173305.666666667	3778	0	0	21126.3333333333	36135	0	0	0	4898	0	6465.66666666667	0	0	0	2442	0	0	0	0	0	0	0	0	0	0	0	0	0	0	0	0	0	0	0
PNG_18_AEME_052	PNG_18_AEME_52	Impala	Aepyceros melampus	1	M	2018	10	2018-10-19	292	16:19	-18.9286	34.4196	4	NA	28169.6666666666	792	0	406.333333333333	0	0	0	1226	0	0	0	0	0	0	0	0	0	0	0	0	0	393.333333333333	0	0	2234.66666666667	0	13717.3333333333	0	0	0	0	0	0	1604.33333333333	0
PNG_18_AEME_053	PNG_18_AEME_53	Impala	Aepyceros melampus	1	F	2018	10	2018-10-19	292	16:42	-18.94158	34.38615	4	NA	34940.3333333333	0	0	0	0	0	0	4062.66666666667	0	0	0	0	0	0	0	5700.66666666667	0	0	0	0	0	1147.66666666667	0	0	662.666666666667	0	1789	0	0	556	0	0	0	0	0
PNG_18_AEME_054	PNG_18_AEME_54	Impala	Aepyceros melampus	3	M	2018	10	2018-10-20	293	06:44	-18.9287	34.41976	3	NA	24141.6666666666	0	0	397.666666666667	0	0	0	604.666666666667	0	0	0	0	0	0	0	0	0	0	0	0	0	369.333333333333	0	0	0	0	19488.3333333333	0	0	354	0	0	0	0	0
PNG_18_AEME_055	PNG_18_AEME_55	Impala	Aepyceros melampus	3	F	2018	10	2018-10-20	293	07:20	-18.90865	34.44468	3	NA	26016	2463.66666666667	0	1184	1647.33333333333	0	0	0	811	6364.33333333333	0	505.333333333333	0	0	0	496.333333333333	0	0	0	0	0	0	0	0	0	0	0	0	0	0	0	0	1060.66666666667	0	0
PNG_18_AEME_056	PNG_18_AEME_56	Impala	Aepyceros melampus	1	M	2018	10	2018-10-20	293	07:49	-18.90475	34.44885	4	NA	12967	4913	0	149	334.333333333333	0	0	0	0	327.666666666667	0	1570	0	0	0	0	0	0	0	0	0	0	0	0	0	0	0	0	0	149.666666666667	0	0	0	0	0
PNG_18_AEME_057	PNG_18_AEME_57	Impala	Aepyceros melampus	1	F	2018	10	2018-10-20	293	11:40	-18.90158	34.43303	4	NA	9792.33333333334	6613	0	291.666666666667	847.333333333333	0	0	260	0	1469.66666666667	0	0	0	0	0	0	0	0	0	0	0	0	0	0	0	0	0	0	0	192	0	0	0	0	0
PNG_18_AEME_058	PNG_18_AEME_58	Impala	Aepyceros melampus	3	F	2018	10	2018-10-22	295	07:11	-18.949	34.36166	3	NA	28698.3333333333	0	0	2515.66666666667	0	0	0	2596.33333333333	0	1175	0	0	0	0	5496.33333333333	1636.33333333333	0	0	0	0	0	9176.33333333333	0	0	0	0	0	0	0	0	0	0	0	0	0
PNG_18_AEME_059	PNG_18_AEME_59	Impala	Aepyceros melampus	1	M	2018	10	2018-10-22	295	09:08	-18.91581	34.3819	4	NA	33746.6666666667	1157	0	0	0	472	0	0	0	0	0	2817.66666666667	0	0	0	0	0	0	0	0	0	0	0	0	0	0	8653.66666666667	0	0	0	0	0	0	0	0
PNG_18_AEME_060	PNG_18_AEME_60	Impala	Aepyceros melampus	1	F	2018	10	2018-10-22	295	10:14	-18.89515	34.43038	4	NA	33020.6666666666	2038.66666666667	0	0	1370.66666666667	0	0	0	0	399	0	1767.66666666667	0	0	0	0	0	0	0	0	0	0	0	0	0	0	0	0	0	0	0	0	378.333333333333	0	0
PNG_18_AEME_061	PNG_18_AEME_61	Impala	Aepyceros melampus	1	F	2018	10	2018-10-22	295	11:33	-18.89686	34.39537	4	NA	29256.3333333333	1206.33333333333	0	0	1195.66666666667	1749.66666666667	0	917	0	351.333333333333	0	1103.33333333333	0	0	2780	541.333333333333	0	0	0	0	0	0	0	0	0	0	3904.66666666667	0	0	0	0	0	1134.33333333333	0	0
PNG_18_AEME_062	PNG_18_AEME_62	Impala	Aepyceros melampus	1	M	2018	10	2018-10-22	295	14:40	-18.89922	34.37679	4	NA	29851.6666666666	1480.33333333333	0	0	1917.66666666667	2444.66666666667	0	606	0	0	2162	1594	0	0	0	1115.33333333333	0	0	0	0	0	0	0	0	0	0	0	0	0	0	0	0	0	0	0
PNG_18_AEME_063	PNG_18_AEME_63	Impala	Aepyceros melampus	1	F	2018	10	2018-10-23	296	11:49	-18.99067	34.25306	4	NA	18944	0	0	1825.66666666667	0	0	0	3178.66666666667	0	913	0	0	0	0	5101	624.333333333333	0	0	0	0	0	297.666666666667	0	0	0	0	0	0	0	1441.66666666667	0	0	0	0	0
PNG_18_AEME_064	PNG_18_AEME_64	Impala	Aepyceros melampus	1	F	2018	10	2018-10-24	297	07:03	-18.96202	34.39391	4	NA	7344.33333333333	0	0	0	0	0	0	1601	0	971	0	0	0	0	312	335.666666666667	0	0	0	0	0	0	0	0	0	0	0	0	0	520.666666666667	0	0	0	0	0
PNG_18_AEME_065	PNG_18_AEME_65	Impala	Aepyceros melampus	1	F	2018	10	2018-10-24	297	07:29	-18.95542	34.42026	4	NA	12553.6666666667	0	0	0	0	0	0	1647.66666666667	0	953.666666666667	0	0	0	0	0	461.333333333333	219.666666666667	0	0	0	0	1420	0	0	174.666666666667	0	0	0	0	283.666666666667	0	0	0	0	0
PNG_18_AEME_066	PNG_18_AEME_66	Impala	Aepyceros melampus	1	M	2018	10	2018-10-24	297	14:59	-18.9173	34.4357	4	NA	32614	7791.66666666667	0	0	0	552.666666666667	0	2166	0	1560.33333333333	0	0	0	0	0	1177.66666666667	0	0	0	0	0	1281.66666666667	0	0	0	0	7562.66666666667	0	0	414.333333333333	0	0	0	0	0
PNG_18_AEME_067	PNG_18_TRSC_05	Impala	Aepyceros melampus	3	F	2018	6	2018-06-14	165	11:16	-18.88722	34.41343	3	NA	94597	1358.33333333333	0	0	0	1139.66666666667	0	0	0	2634.33333333333	0	0	0	0	0	0	0	0	0	0	0	0	0	0	0	0	0	0	0	0	0	0	0	0	0
PNG_18_AEME_068	PNG_18_OUOU_14	Impala	Aepyceros melampus	3	U	2018	4	2018-04-11	101	11:18	-18.925	34.37733	2	NA	36065.3333333334	1906.66666666667	0	0	0	0	0	646.333333333333	0	707.666666666667	0	0	0	0	0	798.666666666667	0	0	0	0	0	0	0	0	0	0	0	0	0	0	0	0	0	0	0
PNG_18_AEME_069	PNG_18_REAR_18	Impala	Aepyceros melampus	3	U	2018	4	2018-04-08	98	14:51	-18.91747	34.3801	3	NA	18876.3333333333	428.333333333333	0	0	0	0	0	0	0	0	231.666666666667	0	0	0	0	0	0	0	0	0	0	0	0	0	0	0	0	0	0	0	0	0	0	0	0
PNG_18_AEME_070	PNG_18_REAR_20	Impala	Aepyceros melampus	3	F	2018	4	2018-04-12	102	09:02	-18.96044	34.37161	3	NA	6517	0	0	0	0	0	0	2146.33333333333	0	313.333333333333	0	0	0	0	1375	311.333333333333	234	0	0	0	0	286.666666666667	0	0	0	0	0	0	0	0	0	0	0	0	0
PNG_18_AEME_071	PNG_18_TRSC_02	Impala	Aepyceros melampus	3	M	2018	4	2018-04-05	95	08:10	-18.89523	34.3984	2	NA	19180	7514.5	0	0	0	0	0	2000.5	0	1601	0	0	0	0	0	275	0	0	0	0	0	0	0	0	0	0	0	0	0	0	0	0	327.5	0	0
PNG_18_AEME_072	PNG_18_TRSC_03	Impala	Aepyceros melampus	3	F	2018	4	2018-04-08	98	07:57	-18.94169	34.44593	3	NA	20729.6666666667	334.666666666667	405	6101.33333333333	0	0	0	6085	0	560.333333333333	0	0	0	0	0	442	0	0	0	0	0	0	0	460	0	329.666666666667	0	0	0	0	0	0	0	0	0
PNG_18_AEME_073	PNG_18_TRAN_35	Impala	Aepyceros melampus	3	U	2018	10	2018-10-29	302	09:23	-18.99337	34.37194	3	NA	7950.66666666667	0	0	0	0	0	0	0	0	1510	0	0	0	0	0	272.666666666667	1331	0	0	0	0	265.666666666667	0	582.333333333333	0	0	0	0	0	243.666666666667	0	319.666666666667	0	0	0
PNG_18_AEME_074	PNG_18_TRAN_36	Impala	Aepyceros melampus	3	U	2018	10	2018-10-29	302	09:23	-18.9934	34.37195	3	NA	5786.66666666666	0	0	0	0	0	0	0	0	772	0	0	0	0	0	146	578.666666666667	0	0	0	0	81	0	137.333333333333	0	0	0	0	0	107.666666666667	0	0	0	0	0
PNG_18_AEME_075	PNG_18_TRAN_37	Impala	Aepyceros melampus	3	U	2018	10	2018-10-29	302	09:23	-18.99338	34.37196	3	NA	43369	0	0	0	0	0	0	0	0	4077	0	0	0	0	0	1730.33333333333	0	0	0	0	0	545	0	2611	0	0	0	0	832.666666666667	1128.66666666667	0	0	0	0	0
PNG_18_AEME_076	PNG_18_TRSC_173	Impala	Aepyceros melampus	3	M	2018	10	2018-10-29	302	15:57	-18.8999	34.43135	3	NA	53467	15875.6666666667	665	0	2637	628.666666666667	0	0	0	2801.66666666667	0	3987.66666666667	0	0	0	0	0	0	0	0	0	0	0	0	0	0	0	0	0	0	0	0	0	0	0
PNG_18_ALBU_001	PNG_18_ALBU_01	Hartebeest	Alcelaphus buselaphus	3	U	2018	7	2018-07-14	195	15:00	-18.97505	34.32805	3	NA	43645.3333333334	0	0	0	0	0	0	5845	0	14470.6666666667	924.666666666667	0	0	0	0	5672.33333333333	0	0	0	0	0	0	0	0	0	0	0	0	0	1728	0	0	0	0	0
PNG_18_ALBU_003	PNG_18_ALBU_03	Hartebeest	Alcelaphus buselaphus	3	U	2018	7	2018-07-17	198	09:58	-18.949	34.34654	3	NA	97091.3333333333	0	0	0	0	0	0	27865	0	24115.6666666667	0	0	0	0	0	15675.3333333333	0	0	0	0	0	0	0	0	0	0	0	0	0	14079	0	0	0	0	0
PNG_18_ALBU_004	PNG_18_ALBU_04	Hartebeest	Alcelaphus buselaphus	3	U	2018	7	2018-07-17	198	10:00	-18.949	34.34654	3	NA	85592.6666666666	0	0	0	0	0	0	30607.3333333333	0	21978.3333333333	0	0	0	0	0	13333	0	0	0	0	0	0	0	0	0	0	0	0	0	6982	0	0	0	0	0
PNG_18_ALBU_005	PNG_18_ALBU_05	Hartebeest	Alcelaphus buselaphus	3	U	2018	7	2018-07-17	198	15:28	-19.00881	34.26073	3	NA	27733.6666666667	0	0	0	0	3449.33333333333	0	5452.33333333333	0	3616	0	0	0	0	0	1322.66666666667	0	0	0	0	0	0	0	0	0	0	0	0	0	7560.66666666667	0	0	0	0	0
PNG_18_ALBU_006	PNG_18_ALBU_06	Hartebeest	Alcelaphus buselaphus	3	U	2018	7	2018-07-17	198	15:32	-19.00933	34.26094	3	NA	44892	0	0	0	0	790	0	6242	0	9693.66666666667	1027.66666666667	0	0	0	0	2252	0	0	0	0	0	0	0	555.333333333333	0	0	0	0	0	15970.3333333333	0	0	0	0	0
PNG_18_ALBU_007	PNG_18_ALBU_07	Hartebeest	Alcelaphus buselaphus	1	U	2018	7	2018-07-26	207	10:15	-18.94927	34.35452	4	NA	82903.6666666667	0	0	0	0	0	0	6387.33333333333	0	12439.3333333333	1497.66666666667	0	0	0	1649	31408.6666666667	0	0	0	0	0	0	0	7794	0	0	0	0	0	4854.33333333333	0	0	0	0	0
PNG_18_ALBU_008	PNG_18_ALBU_08	Hartebeest	Alcelaphus buselaphus	3	U	2018	7	2018-07-26	207	10:24	-18.94868	34.35442	3	NA	129482	0	0	0	0	1859	0	13961	0	36945	0	0	0	0	0	17167.5	0	0	0	0	0	0	0	4423.5	1625.5	0	0	0	0	5377.5	0	0	0	0	0
PNG_18_ALBU_010	PNG_18_ALBU_10	Hartebeest	Alcelaphus buselaphus	3	U	2018	7	2018-07-26	207	10:29	-18.94811	34.35413	3	NA	33785.3333333333	572.333333333333	0	0	0	0	0	3901.66666666667	0	9464.33333333333	0	0	0	0	0	5683	0	0	0	0	0	0	0	646.666666666667	0	0	0	0	0	668.333333333333	0	0	0	634.666666666667	0
PNG_18_ALBU_011	PNG_18_ALBU_11	Hartebeest	Alcelaphus buselaphus	1	U	2018	8	2018-08-01	213	15:44	-18.94833	34.35689	4	NA	98668	0	0	0	0	1227.66666666667	0	9775.66666666667	0	25347.3333333333	0	0	0	0	0	18556.3333333333	0	0	0	0	0	0	0	0	0	0	0	0	0	4615.33333333333	0	0	0	0	0
PNG_18_ALBU_012	PNG_18_ALBU_12	Hartebeest	Alcelaphus buselaphus	1	U	2018	8	2018-08-01	213	16:04	-18.94949	34.35891	4	NA	19306.5	0	0	0	0	0	0	4207.5	0	4731.5	0	0	0	0	0	1945.5	0	0	0	0	0	0	0	0	0	0	0	0	0	5275.5	0	0	0	0	0
PNG_18_ALBU_013	PNG_18_ALBU_13	Hartebeest	Alcelaphus buselaphus	3	U	2018	8	2018-08-01	213	16:07	-18.94944	34.35693	3	NA	8222.33333333333	0	0	0	0	0	0	3219	0	1968.33333333333	0	0	0	0	0	1010.66666666667	0	0	0	0	0	0	0	0	0	0	0	0	0	982.666666666667	0	0	0	0	0
PNG_18_ALBU_014	PNG_18_ALBU_14	Hartebeest	Alcelaphus buselaphus	1	U	2018	8	2018-08-04	216	16:47	-18.89175	34.33484	4	NA	37291	0	0	0	0	0	0	2435.66666666667	0	980	0	0	0	0	0	0	0	0	0	0	0	0	0	0	0	0	0	0	0	19853	0	0	0	0	0
PNG_18_ALBU_015	PNG_18_ALBU_15	Hartebeest	Alcelaphus buselaphus	1	U	2018	8	2018-08-04	216	17:10	-18.89373	34.33602	4	NA	19143.6666666667	0	0	0	0	0	0	2775.33333333333	0	1676	0	0	0	0	0	470	0	0	0	0	0	0	0	0	0	0	0	0	0	9396.33333333333	0	0	0	0	0
PNG_18_ALBU_016	PNG_18_ALBU_16	Hartebeest	Alcelaphus buselaphus	3	U	2018	8	2018-08-04	216	17:10	-18.89252	34.33685	3	NA	21797	0	0	0	0	0	0	4125	0	6851	0	0	0	0	0	426.333333333333	0	0	0	0	0	0	0	0	0	0	0	0	0	3911	0	0	0	0	0
PNG_18_ALBU_017	PNG_18_ALBU_17	Hartebeest	Alcelaphus buselaphus	1	U	2018	10	2018-10-22	295	14:52	-18.90086	34.37038	4	NA	20500	0	0	0	0	0	0	8137.5	0	2575.5	0	0	0	0	0	1545	0	0	0	0	0	0	0	0	0	0	0	0	0	2490	0	0	0	0	0
PNG_18_ALBU_018	PNG_18_ALBU_18	Hartebeest	Alcelaphus buselaphus	1	U	2018	10	2018-10-22	295	14:52	-18.90091	34.37017	4	NA	12808.6666666667	0	0	0	0	0	0	6628.66666666667	0	874.666666666667	0	0	0	0	0	483.333333333333	0	0	0	0	0	0	0	0	0	0	0	0	0	954	0	0	0	0	0
PNG_18_ALBU_019	PNG_18_ALBU_19	Hartebeest	Alcelaphus buselaphus	1	U	2018	10	2018-10-22	295	14:52	-18.90107	34.37149	4	NA	12020.5	0	0	0	0	0	0	4112	0	2448.5	0	0	0	0	0	435	0	0	0	0	0	0	0	0	0	0	0	0	0	2738	0	0	0	0	0
PNG_18_ALBU_020	PNG_18_ALBU_20	Hartebeest	Alcelaphus buselaphus	1	U	2018	10	2018-10-22	295	14:52	-18.90102	34.37176	4	NA	15285.6666666667	0	0	0	0	0	0	5374.66666666667	0	1184.66666666667	0	0	0	0	0	591.333333333333	0	0	0	0	0	0	0	0	0	0	0	0	0	2694.66666666667	0	0	0	0	0
PNG_18_ALBU_021	PNG_18_ALBU_21	Hartebeest	Alcelaphus buselaphus	1	U	2018	10	2018-10-22	295	14:52	-18.90096	34.37174	4	NA	18744.3333333333	0	0	0	0	0	0	4572.66666666667	0	2316	0	0	0	0	0	697	0	0	0	0	0	0	0	0	0	0	0	0	0	3210.33333333333	0	0	0	0	0
PNG_18_ALBU_022	PNG_18_ALBU_22	Hartebeest	Alcelaphus buselaphus	3	U	2018	10	2018-10-26	299	17:36	-18.99984	34.40156	3	NA	28992.3333333334	0	0	0	0	885.333333333333	0	858.666666666667	0	1338.66666666667	0	0	0	0	0	4196	0	0	0	0	0	0	0	413.333333333333	0	0	0	0	0	14431.6666666667	0	0	0	0	0
PNG_18_ALBU_024	PNG_18_ALBU_24	Hartebeest	Alcelaphus buselaphus	3	U	2018	10	2018-10-29	302	11:33	-18.87644	34.32734	3	NA	35056.3333333333	0	0	0	0	0	0	12235.3333333333	0	6754.66666666667	0	0	0	0	650.666666666667	1152.33333333333	0	0	0	0	0	0	0	0	0	0	0	0	0	3189	0	0	0	0	0
PNG_18_ALBU_025	PNG_18_ALBU_25	Hartebeest	Alcelaphus buselaphus	3	U	2018	10	2018-10-29	302	11:35	-18.87632	34.32727	3	NA	4184.66666666667	0	0	0	0	0	0	1621	0	859.666666666667	0	0	0	0	0	158	0	0	0	0	0	0	0	0	0	0	0	0	0	443.333333333333	0	0	0	0	0
PNG_18_ALBU_026	PNG_18_ALBU_26	Hartebeest	Alcelaphus buselaphus	3	U	2018	10	2018-10-29	302	11:37	-18.87631	34.3224	3	NA	3776	0	0	0	0	0	0	634	0	667	0	0	0	0	0	123	0	0	0	0	0	0	0	0	0	0	0	0	0	546	0	0	0	0	0
PNG_18_ALBU_027	PNG_18_ALBU_27	Hartebeest	Alcelaphus buselaphus	3	U	2018	10	2018-10-29	302	11:39	-18.8763	34.32741	3	NA	31871.6666666667	0	0	0	0	0	0	4941.33333333333	0	5566	0	0	0	0	0	939	0	0	0	0	0	0	0	0	0	0	0	0	0	5755.66666666667	0	0	0	0	0
PNG_18_ALBU_028	PNG_18_ALBU_28	Hartebeest	Alcelaphus buselaphus	3	U	2018	10	2018-10-29	302	11:41	-18.87628	34.32741	3	NA	3378.5	0	0	0	0	45	0	370.5	0	1541.5	0	0	79	0	0	130	0	0	0	0	0	0	0	0	0	0	0	0	0	694.5	0	0	0	0	0
PNG_18_ALBU_029	PNG_18_ALBU_29	Hartebeest	Alcelaphus buselaphus	3	U	2018	10	2018-10-29	302	11:48	-18.87612	34.32741	3	NA	28611	0	0	0	0	0	0	10010.3333333333	0	4384	0	0	0	0	0	962	0	0	0	0	0	0	0	0	0	0	0	0	0	3431.33333333333	0	0	0	0	0
PNG_18_ALBU_030	PNG_18_ALBU_30	Hartebeest	Alcelaphus buselaphus	3	U	2018	10	2018-10-29	302	11:50	-18.87607	34.32746	3	NA	18804	0	0	0	0	0	0	2828	0	5147	0	0	0	0	0	768	0	0	0	0	0	0	0	0	0	0	0	0	0	2908.66666666667	0	0	0	0	0
PNG_18_ALBU_031	PNG_18_ALBU_31	Hartebeest	Alcelaphus buselaphus	1	U	2018	11	2018-11-01	305	13:13	-18.9019	34.37239	4	NA	32141.5	0	0	0	0	0	0	3170.5	0	24339	0	0	0	0	0	400.5	0	0	0	0	0	0	0	0	0	0	0	0	0	1265.5	0	0	0	0	0
PNG_18_ALBU_032	PNG_18_HINI_12	Hartebeest	Alcelaphus buselaphus	3	U	2018	4	2018-04-12	102	10:15	-19.00961	34.25448	2	NA	17013.5	0	0	0	0	0	0	1212	0	0	438.5	0	0	0	0	0	0	0	0	0	0	0	0	333.5	0	0	0	0	0	0	0	0	0	0	0
PNG_18_ALBU_033	PNG_18_HINI_13	Hartebeest	Alcelaphus buselaphus	3	U	2018	4	2018-04-12	102	10:15	-19.00961	34.25454	2	NA	11248.6666666667	0	0	0	0	0	0	601.666666666667	0	127.666666666667	344.666666666667	0	0	0	0	166.333333333333	0	0	0	0	0	0	0	210.666666666667	0	0	0	0	0	0	0	0	0	0	0
PNG_18_ALBU_034	PNG_18_HINI_14	Hartebeest	Alcelaphus buselaphus	3	U	2018	4	2018-04-14	104	09:26	-18.974	34.32644	2	NA	29711	0	0	0	0	0	0	1930.5	0	2842	2010.5	0	0	0	0	3302	0	0	0	0	0	0	0	0	0	0	0	0	0	0	0	0	0	0	0
PNG_18_ALBU_035	PNG_18_HINI_15	Hartebeest	Alcelaphus buselaphus	3	U	2018	4	2018-04-14	104	09:30	-18.9744	34.32817	2	NA	29162	0	0	0	0	0	0	2229	0	2297	2141.66666666667	0	0	0	0	3132	0	0	0	0	0	0	0	0	0	0	0	0	0	0	0	0	0	0	0
PNG_18_ALBU_036	PNG_18_TRST_03	Hartebeest	Alcelaphus buselaphus	3	U	2018	3	2018-03-28	87	07:40	-18.96605	34.36506	2	NA	22943.5	0	0	0	0	0	0	2566	0	1057	0	0	0	0	0	729.5	0	0	0	0	0	0	0	0	0	0	0	0	0	0	0	0	0	0	0
PNG_18_CENA_001	PNG_18_CENA_01	Red_duiker	Cephalophus natalensis	1	U	2018	4	2018-04-12	102	15:59	-18.96195	34.36954	3	NA	32737.3333333333	0	0	9671.66666666667	0	0	0	0	0	0	0	0	0	0	0	0	686.666666666667	0	0	0	0	709	0	463	0	0	5142.66666666667	0	0	0	0	0	0	0	0
PNG_18_COTA_001	PNG_18_COTA_01	Wildebeest	Connochaetes taurinus	3	U	2018	4	2018-04-06	96	07:41	-18.9768	34.2593	3	NA	4780.5	0	0	0	0	0	0	2423	0	514.5	0	0	0	0	0	573.5	0	0	0	0	0	70	0	0	0	0	0	0	0	203	0	0	0	0	0
PNG_18_COTA_005	PNG_18_COTA_05	Wildebeest	Connochaetes taurinus	3	U	2018	4	2018-04-06	96	07:55	-18.97804	34.2595	3	NA	32186.6666666667	0	0	0	0	371.666666666667	0	17255	0	2474.66666666667	0	0	0	0	0	4500	0	0	0	0	0	0	0	0	0	0	0	0	0	1354.66666666667	0	0	0	0	0
PNG_18_COTA_006	PNG_18_COTA_06	Wildebeest	Connochaetes taurinus	3	U	2018	4	2018-04-06	96	07:55	-18.97805	34.25951	3	NA	32172.5	0	0	0	0	0	0	16727.5	0	699.5	0	0	0	0	598	9433	0	0	0	0	0	0	0	0	0	0	0	0	0	667	0	0	0	0	0
PNG_18_COTA_007	PNG_18_COTA_07	Wildebeest	Connochaetes taurinus	3	U	2018	4	2018-04-06	96	07:55	-18.9781	34.25953	3	NA	30132	0	0	0	0	0	0	18186	0	1377.33333333333	0	0	0	0	0	6631.33333333333	0	0	0	0	0	0	0	0	0	0	0	0	0	912.666666666667	0	0	0	0	0
PNG_18_COTA_008	PNG_18_COTA_08	Wildebeest	Connochaetes taurinus	3	U	2018	4	2018-04-06	96	08:58	-18.9847	34.25876	3	NA	21559.6666666667	0	0	0	0	0	0	12127.6666666667	0	959.666666666667	0	0	0	0	0	829.333333333333	0	0	0	0	0	0	0	0	0	0	0	0	0	1887.66666666667	0	0	0	0	0
PNG_18_COTA_010	PNG_18_COTA_10	Wildebeest	Connochaetes taurinus	3	U	2018	4	2018-04-06	96	09:00	-18.98469	34.25875	3	NA	2848.5	0	0	0	0	0	0	2149.5	0	83	31	0	0	0	0	98	0	0	0	0	0	0	0	0	0	0	0	0	0	98.5	0	0	0	0	0
PNG_18_COTA_011	PNG_18_COTA_11	Wildebeest	Connochaetes taurinus	3	U	2018	4	2018-04-06	96	09:01	-18.98466	34.25874	3	NA	21108.6666666667	0	0	0	0	0	0	13862	0	393	0	0	0	0	0	286.666666666667	0	0	0	0	0	0	0	0	0	0	0	0	0	1458.66666666667	0	0	0	0	0
PNG_18_COTA_012	PNG_18_COTA_12	Wildebeest	Connochaetes taurinus	3	U	2018	4	2018-04-06	96	09:01	-18.98469	34.25878	3	NA	11640.6666666667	0	0	0	0	0	0	8401.33333333333	0	654.666666666667	0	0	0	0	0	655.666666666667	0	0	0	0	0	0	0	0	0	0	0	0	0	498.666666666667	0	0	0	0	0
PNG_18_COTA_013	PNG_18_COTA_13	Wildebeest	Connochaetes taurinus	3	U	2018	4	2018-04-06	96	09:02	-18.98468	34.25971	3	NA	7998.66666666666	0	0	0	0	0	0	5668.33333333333	0	290.666666666667	0	0	0	0	0	584.333333333333	0	0	0	0	0	0	0	134	0	0	0	0	0	339	0	0	0	0	0
PNG_18_COTA_014	PNG_18_COTA_14	Wildebeest	Connochaetes taurinus	3	U	2018	4	2018-04-06	96	09:10	-18.98502	34.25841	3	NA	9427	0	0	0	0	0	0	4471	0	714	0	0	0	0	0	581	0	0	0	0	0	0	0	0	0	0	0	0	0	648.333333333333	0	0	0	0	0
PNG_18_COTA_015	PNG_18_COTA_15	Wildebeest	Connochaetes taurinus	3	U	2018	4	2018-04-06	96	09:11	-18.98506	34.25841	3	NA	12458.5	0	0	0	0	0	0	7037.5	0	897.5	0	0	0	0	0	635	0	0	0	0	0	0	0	0	0	0	0	0	0	291	0	0	0	0	0
PNG_18_COTA_016	PNG_18_COTA_16	Wildebeest	Connochaetes taurinus	3	U	2018	4	2018-04-06	96	16:57	-19.00279	34.24025	3	NA	27014.3333333333	0	0	0	0	0	0	6630	0	1017	0	0	0	0	0	1663.33333333333	0	0	0	0	0	0	0	3559	0	0	0	0	0	514.666666666667	0	0	0	0	0
PNG_18_COTA_017	PNG_18_COTA_17	Wildebeest	Connochaetes taurinus	3	U	2018	4	2018-04-06	96	16:57	-19.00279	34.24025	3	NA	16549.5	0	0	0	0	0	0	3637	0	545.5	0	0	0	0	0	1046	0	0	0	0	0	0	0	2672	0	0	0	0	0	363	0	0	0	0	0
PNG_18_COTA_018	PNG_18_COTA_18	Wildebeest	Connochaetes taurinus	3	U	2018	5	2018-05-25	145	10:30	-18.96076	34.37163	3	NA	44558.6666666667	0	0	0	0	0	0	35841	0	1712.66666666667	0	0	0	0	0	1424.66666666667	0	0	0	0	0	0	0	0	0	0	0	0	0	0	0	0	0	0	0
PNG_18_COTA_019	PNG_18_COTA_19	Wildebeest	Connochaetes taurinus	3	U	2018	5	2018-05-25	145	10:30	-18.96113	34.37175	3	NA	116187	0	0	0	0	0	0	98279.6666666667	0	4489.33333333333	0	0	0	0	0	3821.66666666667	0	0	0	0	0	0	0	0	0	0	0	0	0	0	0	0	0	0	0
PNG_18_COTA_020	PNG_18_COTA_20	Wildebeest	Connochaetes taurinus	3	U	2018	5	2018-05-25	145	10:30	-18.96112	34.37172	3	NA	87780.6666666667	0	0	0	0	0	0	73664.6666666667	0	7025.66666666667	0	0	0	0	0	2139	0	0	0	0	0	0	0	0	0	0	0	0	0	0	0	0	0	0	0
PNG_18_COTA_021	PNG_18_COTA_21	Wildebeest	Connochaetes taurinus	3	U	2018	6	2018-06-10	161	09:00	-18.96206	34.7114	3	NA	46743.6666666667	0	0	0	0	0	0	39881	0	2635.33333333333	0	0	0	0	1058.33333333333	1834.66666666667	0	0	0	0	0	0	0	0	0	0	0	0	0	0	0	0	0	0	0
PNG_18_COTA_022	PNG_18_COTA_22	Wildebeest	Connochaetes taurinus	3	U	2018	6	2018-06-10	161	09:00	-18.96214	34.37116	3	NA	16984.5	0	0	204.5	0	0	0	14851	0	1111	0	0	0	0	0	382.5	0	0	0	0	0	0	0	0	0	0	0	0	0	0	0	0	0	0	204.5
PNG_18_COTA_023	PNG_18_COTA_23	Wildebeest	Connochaetes taurinus	3	M	2018	6	2018-06-18	169	15:02	-18.94737	34.35561	3	NA	73380.6666666666	0	0	0	0	0	0	39854	0	5303.66666666667	0	0	0	0	0	4975.66666666667	0	0	0	0	0	0	0	5724	0	0	0	0	0	0	0	0	0	0	0
PNG_18_COTA_024	PNG_18_COTA_24	Wildebeest	Connochaetes taurinus	3	U	2018	6	2018-06-22	173	09:46	-18.98615	34.26189	3	NA	91860.3333333333	0	0	0	0	0	0	21250.3333333333	0	30168.6666666667	0	0	0	0	6342	12663	0	0	0	0	0	2035.66666666667	0	0	0	0	0	0	0	5358.66666666667	0	0	0	0	0
PNG_18_COTA_025	PNG_18_COTA_25	Wildebeest	Connochaetes taurinus	3	U	2018	6	2018-06-22	173	09:46	-18.95619	34.2619	3	NA	103825	0	0	0	0	0	0	19421	0	33189.3333333333	0	0	0	0	11056.3333333333	8535.66666666667	0	0	0	0	0	0	0	1991.33333333333	0	0	0	0	0	3897	0	0	0	0	0
PNG_18_COTA_026	PNG_18_COTA_26	Wildebeest	Connochaetes taurinus	3	U	2018	6	2018-06-22	173	09:46	-18.9863	34.26203	3	NA	59883.3333333333	901.333333333333	0	0	0	0	0	14490.6666666667	0	13111.3333333333	0	0	0	0	1931	9955.33333333333	0	0	0	0	0	1258	0	1219	0	0	0	0	0	4886	0	0	0	0	0
PNG_18_COTA_027	PNG_18_COTA_27	Wildebeest	Connochaetes taurinus	3	U	2018	6	2018-06-22	173	09:50	-18.98581	34.2617	3	NA	48211	0	0	0	0	0	0	11572.3333333333	0	17197	0	0	0	0	2086.66666666667	4209.33333333333	0	0	0	0	0	929.666666666667	0	918	0	0	0	0	0	2929	0	0	0	0	0
PNG_18_COTA_029	PNG_18_COTA_29	Wildebeest	Connochaetes taurinus	1	U	2018	6	2018-06-22	173	11:04	-18.97412	34.27652	4	NA	19896	0	0	0	0	0	0	6768.33333333333	0	1518.33333333333	2083.33333333333	0	0	0	0	2633.66666666667	0	0	0	0	0	0	0	0	0	0	0	0	0	2935.66666666667	0	0	0	0	0
PNG_18_COTA_030	PNG_18_COTA_30	Wildebeest	Connochaetes taurinus	3	U	2018	6	2018-06-22	173	14:27	-19.00989	34.24644	3	NA	118989.666666667	0	0	0	0	0	0	33052.6666666667	0	5369	0	0	0	0	1792	5794.66666666667	0	0	0	0	0	8504.66666666667	0	4512	0	0	0	0	0	3164	0	0	0	0	0
PNG_18_COTA_031	PNG_18_COTA_31	Wildebeest	Connochaetes taurinus	3	M	2018	6	2018-06-24	175	09:31	-18.8742	34.32587	3	NA	24174.3333333333	0	0	0	0	0	0	8736.66666666667	0	476.666666666667	0	0	0	0	0	667.666666666667	0	0	0	0	0	0	0	10859.3333333333	0	0	0	0	0	0	0	0	0	0	0
PNG_18_COTA_033	PNG_18_COTA_33	Wildebeest	Connochaetes taurinus	3	U	2018	6	2018-06-30	181	09:34	-18.8765	34.32554	3	NA	86386.5	0	0	0	0	0	0	20084	0	5338	0	0	0	0	0	1813	0	0	0	0	0	0	0	997.5	0	0	0	0	0	0	0	0	0	0	0
PNG_18_COTA_034	PNG_18_COTA_34	Wildebeest	Connochaetes taurinus	3	U	2018	6	2018-06-30	181	09:35	-18.87649	34.32566	3	NA	83637	0	0	0	0	0	0	30490.6666666667	0	1719.33333333333	0	0	0	0	0	1547.66666666667	0	0	0	0	0	0	0	0	0	0	0	0	0	0	0	0	0	0	0
PNG_18_COTA_036	PNG_18_COTA_36	Wildebeest	Connochaetes taurinus	3	M	2018	7	2018-07-17	198	17:14	-18.97228	34.35945	3	NA	33119.3333333333	0	0	0	0	0	0	12684	0	5162.33333333333	0	0	0	0	0	3127	0	0	0	0	0	0	0	0	0	0	0	0	0	413.666666666667	0	0	0	0	0
PNG_18_COTA_037	PNG_18_COTA_37	Wildebeest	Connochaetes taurinus	3	U	2018	10	2018-10-21	294	07:28	-18.943	34.36002	3	NA	27924.6666666666	0	0	0	0	0	0	19928.3333333333	0	3143.33333333333	0	0	0	0	553.666666666667	3009	0	0	0	0	0	0	0	0	0	0	0	0	0	0	0	0	0	0	0
PNG_18_COTA_038	PNG_18_COTA_38	Wildebeest	Connochaetes taurinus	3	U	2018	10	2018-10-21	294	07:28	-18.943	34.36002	3	NA	24998	0	0	0	0	0	0	14314.3333333333	0	3590.66666666667	0	0	0	0	683.666666666667	3412.66666666667	0	0	0	0	0	0	0	0	0	0	0	0	0	0	0	0	0	0	0
PNG_18_COTA_039	PNG_18_COTA_39	Wildebeest	Connochaetes taurinus	3	U	2018	10	2018-10-21	294	07:28	-18.943	34.36002	3	NA	37571.6666666667	0	0	0	0	0	0	20327.6666666667	0	5042.33333333333	0	0	0	0	1743	3526.33333333333	0	0	0	0	0	0	0	0	0	0	0	0	0	0	0	0	0	0	0
PNG_18_COTA_040	PNG_18_COTA_40	Wildebeest	Connochaetes taurinus	3	U	2018	10	2018-10-21	294	07:28	-18.943	34.36002	3	NA	23808.3333333333	0	0	0	0	0	0	17601.3333333333	0	2656.66666666667	0	0	0	0	308.333333333333	2530.33333333333	0	0	0	0	0	0	0	0	0	0	0	0	0	0	0	0	0	0	0
PNG_18_COTA_041	PNG_18_COTA_41	Wildebeest	Connochaetes taurinus	3	U	2018	10	2018-10-21	294	07:28	-18.943	34.36002	3	NA	25412.6666666667	0	0	0	0	0	0	19010	0	2997.33333333333	0	0	0	0	382.666666666667	2713.66666666667	0	0	0	0	0	0	0	0	0	0	0	0	0	0	0	0	0	0	0
PNG_18_COTA_042	PNG_18_COTA_42	Wildebeest	Connochaetes taurinus	3	U	2018	10	2018-10-23	296	12:13	-18.97956	34.26661	3	NA	5749.33333333332	0	0	0	0	0	0	377	0	743	1617.33333333333	0	0	0	0	1077.33333333333	0	0	0	0	0	0	0	0	0	0	0	0	0	1209.33333333333	0	0	0	0	0
PNG_18_COTA_043	PNG_18_COTA_43	Wildebeest	Connochaetes taurinus	3	U	2018	10	2018-10-23	296	12:14	-18.97956	34.26661	3	NA	37432	0	0	0	0	0	0	1460.33333333333	0	3772.66666666667	5858.33333333333	0	0	0	0	5618.66666666667	0	0	0	0	0	0	0	0	0	0	0	0	0	16596.6666666667	0	0	478.666666666667	0	0
PNG_18_COTA_044	PNG_18_COTA_44	Wildebeest	Connochaetes taurinus	3	U	2018	10	2018-10-23	296	12:14	-18.97956	34.26661	3	NA	6028.66666666667	0	0	0	0	0	0	201.333333333333	0	490.333333333333	1677.33333333333	0	0	0	0	1031	0	0	0	0	0	0	0	0	0	0	0	0	0	1907.66666666667	0	0	0	0	0
PNG_18_COTA_045	PNG_18_COTA_45	Wildebeest	Connochaetes taurinus	3	U	2018	10	2018-10-23	296	12:14	-18.97956	34.26661	3	NA	6223.66666666667	0	0	0	0	0	0	169	0	1013	1568.66666666667	0	0	0	0	806.333333333333	0	0	0	0	0	0	0	0	0	0	0	117.333333333333	0	1702	0	0	0	0	0
PNG_18_COTA_046	PNG_18_COTA_46	Wildebeest	Connochaetes taurinus	3	U	2018	10	2018-10-23	296	12:15	-18.97956	34.26661	3	NA	26394	0	0	0	0	0	0	2021.33333333333	0	2681.33333333333	6939.33333333333	0	0	0	0	3857.33333333333	0	0	0	0	0	0	0	0	0	0	0	0	0	8315.66666666667	0	0	0	0	0
PNG_18_COTA_047	PNG_18_COTA_47	Wildebeest	Connochaetes taurinus	3	U	2018	10	2018-10-23	296	13:06	-18.96934	34.24975	3	NA	12082.6666666667	0	0	0	0	0	0	7308.66666666667	0	796.666666666667	370.666666666667	0	0	0	0	761	0	0	0	0	0	0	0	0	0	0	0	0	0	2335	0	0	0	0	0
PNG_18_COTA_048	PNG_18_COTA_48	Wildebeest	Connochaetes taurinus	3	U	2018	10	2018-10-23	296	13:06	-18.96944	34.24987	3	NA	13228.3333333333	0	0	0	0	0	0	7169	0	1048	397	0	0	0	197.666666666667	885	0	0	0	0	0	0	0	0	0	0	0	0	0	2989.33333333333	0	0	0	0	0
PNG_18_COTA_049	PNG_18_COTA_49	Wildebeest	Connochaetes taurinus	3	U	2018	10	2018-10-23	296	13:06	-18.96943	34.24996	3	NA	6364.5	0	0	0	0	0	0	2599.5	0	408.5	161	0	0	0	0	448	0	0	0	0	0	0	0	0	0	0	0	0	0	2265.5	0	0	0	0	0
PNG_18_COTA_050	PNG_18_COTA_50	Wildebeest	Connochaetes taurinus	3	U	2018	10	2018-10-23	296	13:43	-18.97883	34.2697	3	NA	39626.3333333333	0	0	0	0	0	0	24804.3333333333	0	2294.66666666667	0	0	0	0	0	2634.33333333333	0	0	0	0	0	0	0	0	0	0	0	0	0	8901	0	0	0	0	0
PNG_18_COTA_051	PNG_18_COTA_51	Wildebeest	Connochaetes taurinus	3	U	2018	10	2018-10-23	296	13:43	-18.97878	34.26168	3	NA	39541	0	0	0	0	0	0	16995.5	0	3831.5	0	0	0	0	0	2864.5	0	0	0	0	0	0	0	0	0	0	0	0	0	14524.5	0	0	0	0	0
PNG_18_EQQU_001	PNG_18_EQQU_01	Zebra	Equus quagga	1	U	2018	4	2018-04-06	96	17:10	-19.00233	34.23804	3	NA	38233.6666666667	0	0	0	0	536	0	4397.33333333333	0	1250.33333333333	0	0	0	0	0	6499.66666666667	0	0	0	0	0	0	0	0	0	0	0	0	0	1377.66666666667	0	0	0	0	0
PNG_18_EQQU_002	PNG_18_EQQU_02	Zebra	Equus quagga	1	U	2018	4	2018-04-06	96	17:20	-19.00037	34.23737	3	NA	36095.3333333333	0	0	0	0	0	0	3755.66666666667	0	1222.66666666667	0	0	0	0	0	9163	0	0	0	0	0	0	0	0	0	0	0	0	0	2321.33333333333	0	0	0	0	0
PNG_18_EQQU_003	PNG_18_EQQU_03	Zebra	Equus quagga	1	U	2018	4	2018-04-09	99	14:38	-19.00183	34.23761	2	NA	34656.3333333333	0	0	0	0	0	0	3027.33333333333	0	528.333333333333	0	0	0	0	0	8706.66666666667	0	0	0	0	0	0	0	0	0	0	0	0	0	1480.33333333333	0	0	0	0	0
PNG_18_EQQU_004	PNG_18_EQQU_04	Zebra	Equus quagga	1	U	2018	4	2018-04-09	99	14:38	-19.00187	34.23756	2	NA	16987.6666666667	0	0	0	0	0	0	2584	0	265.666666666667	0	0	0	0	0	2324	0	0	0	0	0	0	0	0	0	0	0	0	0	1003	0	0	0	0	0
PNG_18_EQQU_005	PNG_18_EQQU_05	Zebra	Equus quagga	1	U	2018	4	2018-04-09	99	15:05	-19.00313	34.23909	3	NA	14124.6666666667	0	0	0	0	0	0	1226	0	356	0	0	0	0	0	4942.66666666667	0	0	0	0	0	0	0	0	0	0	0	0	0	654.666666666667	0	0	0	0	0
PNG_18_EQQU_006	PNG_18_EQQU_06	Zebra	Equus quagga	1	U	2018	4	2018-04-09	99	15:10	-19.00329	34.23926	3	NA	10491.5	0	0	0	0	0	0	824.5	0	240	0	0	0	0	0	3824.5	0	0	0	0	0	0	0	0	0	0	0	0	0	381	0	0	0	0	0
PNG_18_EQQU_007	PNG_18_EQQU_07	Zebra	Equus quagga	1	U	2018	4	2018-04-09	99	15:13	-19.00328	34.23927	3	NA	30912.6666666666	0	0	0	0	0	0	11987.3333333333	0	854.333333333333	0	0	0	0	0	7436	0	0	0	0	0	0	0	0	0	0	0	0	0	993	0	0	0	0	0
PNG_18_EQQU_008	PNG_18_EQQU_08	Zebra	Equus quagga	1	U	2018	4	2018-04-09	99	15:15	-19.00327	34.23934	3	NA	2634.5	0	0	0	0	0	0	160.5	0	43.5	0	0	0	0	0	488	0	0	0	0	0	0	0	0	0	0	0	0	0	201	0	0	0	0	0
PNG_18_EQQU_009	PNG_18_EQQU_09	Zebra	Equus quagga	1	U	2018	4	2018-04-09	99	15:27	-19.00243	34.24044	3	NA	24470.6666666667	0	0	0	0	0	0	5285.66666666667	0	509.333333333333	0	0	0	0	0	4936	0	0	0	0	0	0	0	0	0	0	0	0	0	986.666666666667	0	0	0	0	0
PNG_18_EQQU_010	PNG_18_EQQU_10	Zebra	Equus quagga	1	U	2018	4	2018-04-09	99	15:29	-19.0024	34.2404	3	NA	14639	0	0	0	0	0	0	1457	0	321	0	0	0	0	0	4232	0	0	0	0	0	0	0	0	0	0	0	0	0	2980.5	0	0	0	0	0
PNG_18_EQQU_011	PNG_18_EQQU_11	Zebra	Equus quagga	1	U	2018	4	2018-04-09	99	15:31	-19.00237	34.2405	3	NA	53541.6666666667	0	0	0	0	0	0	2775.33333333333	0	2560.66666666667	0	0	0	0	0	17187.3333333333	0	0	0	0	0	0	0	0	0	0	0	0	0	2023.66666666667	0	0	0	0	0
PNG_18_EQQU_012	PNG_18_EQQU_12	Zebra	Equus quagga	1	U	2018	6	2018-06-22	173	14:02	-19.00108	34.24192	3	NA	56292	0	0	0	0	1468.33333333333	0	4965.33333333333	0	2852	0	0	0	0	0	3285.66666666667	0	0	0	0	0	0	0	1516.66666666667	0	0	2175.66666666667	0	0	0	0	0	0	0	0
PNG_18_EQQU_013	PNG_18_EQQU_13	Zebra	Equus quagga	1	U	2018	6	2018-06-22	173	14:03	-19.00098	34.2419	4	NA	37706.3333333334	0	0	0	0	0	0	4688.66666666667	0	2256.66666666667	0	0	0	0	0	4724.66666666667	0	0	0	0	0	0	0	1209	0	0	699	0	0	0	0	0	0	0	0
PNG_18_EQQU_014	PNG_18_EQQU_14	Zebra	Equus quagga	1	U	2018	6	2018-06-22	173	14:03	-19.00103	34.24141	3	NA	97549.3333333334	0	0	1881.66666666667	0	0	0	9119.33333333333	0	4021.66666666667	0	0	0	0	2133.66666666667	20593	0	0	0	0	0	0	0	5296	2900.33333333333	0	0	0	0	1541.66666666667	0	0	0	0	0
PNG_18_EQQU_015	PNG_18_EQQU_15	Zebra	Equus quagga	1	U	2018	6	2018-06-22	173	14:31	-19.00488	34.24612	3	NA	72748.3333333333	0	0	0	0	0	0	9374.66666666667	0	1621.66666666667	0	0	0	0	0	11929.3333333333	0	0	0	0	0	0	0	4440	0	0	0	0	0	1849.66666666667	0	0	0	0	0
PNG_18_EQQU_016	PNG_18_EQQU_16	Zebra	Equus quagga	1	U	2018	6	2018-06-22	173	14:34	-19.00492	34.24599	3	NA	42415.6666666667	0	0	0	0	0	0	4117.33333333333	0	2357.66666666667	0	0	0	0	0	4617	0	0	0	0	0	0	0	1360.66666666667	0	0	0	0	0	539	0	0	0	0	0
PNG_18_EQQU_017	PNG_18_EQQU_17	Zebra	Equus quagga	1	U	2018	7	2018-07-17	198	13:48	-19.00292	34.24523	3	NA	150807.666666667	0	0	0	0	0	0	18190	0	4753.66666666667	0	0	0	0	0	7957.66666666667	0	0	0	0	0	0	0	3873.66666666667	0	0	0	0	0	0	0	0	0	0	0
PNG_18_EQQU_018	PNG_18_EQQU_18	Zebra	Equus quagga	1	U	2018	7	2018-07-17	198	13:50	-19.00295	34.24517	3	NA	34946.6666666667	0	0	0	0	1026	0	7424	0	744.333333333333	0	0	0	0	457	2478	0	0	0	0	0	0	0	1026	0	0	0	0	0	0	0	0	0	0	0
PNG_18_EQQU_019	PNG_18_EQQU_19	Zebra	Equus quagga	1	U	2018	7	2018-07-17	198	14:06	-19.00603	34.24609	3	NA	55082.5	0	0	0	0	0	0	5585.5	0	3222.5	0	0	0	0	1003	12807	0	0	0	0	0	0	0	2167.5	0	0	0	0	0	2434.5	0	0	0	0	0
PNG_18_EQQU_020	PNG_18_EQQU_20	Zebra	Equus quagga	1	U	2018	7	2018-07-17	198	14:09	-19.00569	34.24579	3	NA	76624.6666666667	0	0	0	0	0	0	11880.6666666667	0	2556.66666666667	0	0	0	0	1760.66666666667	19740.3333333333	0	0	0	0	0	0	0	4418	0	0	0	0	0	4347	0	0	0	0	0
PNG_18_EQQU_021	PNG_18_EQQU_21	Zebra	Equus quagga	1	U	2018	7	2018-07-17	198	14:12	-19.00581	34.24601	3	NA	99581.3333333333	0	0	0	0	0	0	20887.3333333333	0	5060	0	0	0	0	6748	15395	0	0	0	0	0	2787.66666666667	0	6081.33333333333	0	0	0	0	0	1863	0	0	0	0	0
PNG_18_EQQU_022	PNG_18_EQQU_22	Zebra	Equus quagga	1	F	2018	10	2018-10-23	296	10:55	-19.00329	34.24102	4	NA	27310.3333333334	0	0	0	0	0	0	514	0	0	0	0	0	0	0	1116.33333333333	0	0	0	0	0	0	0	0	348.333333333333	0	0	0	0	21962.6666666667	0	0	0	0	0
PNG_18_EQQU_023	PNG_18_EQQU_23	Zebra	Equus quagga	1	F	2018	10	2018-10-23	296	10:56	-19.00395	34.24101	4	NA	10882.5	0	0	0	0	0	0	743	0	379.5	0	0	0	0	0	899	0	0	0	0	0	0	0	0	190	0	0	1003	0	801.5	0	0	0	0	0
PNG_18_EQQU_024	PNG_18_EQQU_24	Zebra	Equus quagga	1	U	2018	10	2018-10-23	296	10:59	-19.00348	34.24036	4	NA	5844.5	0	0	0	0	0	0	0	0	0	0	0	0	0	0	256.5	0	0	0	0	0	0	0	0	0	0	0	0	0	5164.5	0	0	0	0	0
PNG_18_EQQU_025	PNG_18_EQQU_25	Zebra	Equus quagga	1	U	2018	10	2018-10-23	296	11:03	-19.00352	34.2408	4	NA	6819	0	0	0	0	0	0	137	0	0	0	0	0	0	234	401.5	0	0	0	0	0	0	0	0	1277	0	0	0	0	4372.5	0	0	0	92	0
PNG_18_EQQU_026	PNG_18_EQQU_26	Zebra	Equus quagga	1	U	2018	10	2018-10-23	296	11:08	-19.00356	34.24088	4	NA	6741.5	0	0	0	0	0	0	362.5	0	122.5	0	0	0	0	0	1081	0	0	0	0	0	0	0	93	0	0	0	0	0	2693.5	0	0	0	0	0
PNG_18_EQQU_027	PNG_18_EQQU_27	Zebra	Equus quagga	1	U	2018	10	2018-10-23	296	11:11	-19.0036	34.24086	4	NA	7919	0	0	124.5	0	0	0	0	0	0	0	0	0	0	0	214.5	0	0	0	0	0	0	0	0	255	0	0	0	0	5366	0	0	0	0	0
PNG_18_EQQU_028	PNG_18_EQQU_28	Zebra	Equus quagga	1	U	2018	10	2018-10-23	296	11:12	-19.00343	34.24032	4	NA	33198.6666666667	0	0	0	0	0	0	442.666666666667	0	0	0	0	0	0	1668.66666666667	4026	0	0	0	0	0	0	0	0	0	0	0	0	0	26187	0	0	0	0	0
PNG_18_EQQU_029	PNG_18_EQQU_29	Zebra	Equus quagga	1	U	2018	10	2018-10-23	296	11:14	-19.00344	34.24083	4	NA	33047	0	0	0	0	0	0	510.666666666667	0	0	0	0	0	0	0	1385.33333333333	0	0	0	0	0	0	0	0	0	0	0	0	0	27429.6666666667	0	0	0	0	0
PNG_18_EQQU_030	PNG_18_EQQU_30	Zebra	Equus quagga	1	U	2018	10	2018-10-23	296	11:15	-19.00392	34.2401	4	NA	12062.6666666667	0	0	0	0	0	0	159.333333333333	0	0	0	0	0	0	0	190.333333333333	0	0	0	0	0	0	0	0	0	0	0	0	0	11422	0	0	0	0	0
PNG_18_EQQU_031	PNG_18_EQQU_31	Zebra	Equus quagga	1	U	2018	11	2018-11-10	314	10:30	-18.88831	34.39609	4	NA	3671.66666666666	0	0	0	0	0	0	73.3333333333333	0	58.3333333333333	0	0	0	0	0	105.666666666667	0	0	0	0	0	0	0	0	0	0	0	0	0	2822.33333333333	0	0	0	0	0
PNG_18_HINI_001	PNG_18_HINI_01	Sable	Hippotragus niger	3	M	2018	3	2018-03-30	89	14:28	-18.96038	34.37215	3	NA	28291	0	0	0	0	0	0	6683	0	5025.5	0	0	0	0	0	567	0	0	0	0	0	0	0	0	0	0	0	0	0	325.5	0	0	0	0	0
PNG_18_HINI_002	PNG_18_HINI_02	Sable	Hippotragus niger	3	M	2018	3	2018-03-31	90	06:20	-18.96591	34.36506	3	NA	25055	0	0	0	0	458.666666666667	0	4618	0	4088	0	0	0	0	0	780.666666666667	0	0	0	0	0	0	0	0	0	0	0	0	0	320.333333333333	0	0	0	0	0
PNG_18_HINI_004	PNG_18_HINI_04	Sable	Hippotragus niger	3	U	2018	4	2018-04-11	101	16:05	NA	NA	3	NA	16171.6666666667	0	0	0	0	0	0	10432	0	1884.33333333333	0	0	0	0	0	1773	0	0	0	0	0	190	0	0	0	0	0	0	0	0	0	0	0	0	0
PNG_18_HINI_007	PNG_18_HINI_07	Sable	Hippotragus niger	3	U	2018	4	2018-04-11	101	16:30	-18.97819	34.34025	3	NA	16301.6666666667	0	0	0	0	0	0	7697.33333333333	0	2010.33333333333	0	0	0	0	0	3123.33333333333	0	0	0	0	0	0	0	0	0	0	0	0	0	0	0	0	0	0	0
PNG_18_HINI_009	PNG_18_HINI_09	Sable	Hippotragus niger	3	U	2018	4	2018-04-11	101	16:59	-18.9781	34.3382	3	NA	2484	0	0	0	0	0	0	1165.33333333333	0	307.666666666667	0	0	0	0	0	497.333333333333	0	0	0	0	0	0	0	0	0	0	0	0	0	0	0	0	0	0	0
PNG_18_HINI_010	PNG_18_HINI_10	Sable	Hippotragus niger	3	U	2018	4	2018-04-11	101	17:05	-18.97865	34.33817	3	NA	5735	0	0	0	0	0	0	3803.5	0	788.5	0	0	0	0	0	724.5	0	0	0	0	0	0	0	0	0	0	0	0	0	0	0	0	0	0	0
PNG_18_HINI_016	PNG_18_HINI_16	Sable	Hippotragus niger	3	U	2018	6	2018-06-22	173	12:20	-18.95851	34.28172	3	NA	52934.5	0	0	0	0	0	0	6174	0	13312	0	0	0	0	1419.5	1262.5	0	0	0	0	0	0	0	0	0	0	0	0	0	15604.5	0	0	0	0	0
PNG_18_HINI_017	PNG_18_HINI_17	Sable	Hippotragus niger	3	M	2018	6	2018-06-22	173	12:20	-18.95851	34.28172	3	NA	55154.3333333334	0	0	0	0	0	0	7003.66666666667	0	21591.6666666667	0	0	0	0	1367.33333333333	2612.66666666667	0	0	0	0	0	0	0	0	0	0	0	0	0	13610	0	0	0	0	0
PNG_18_HINI_018	PNG_18_HINI_18	Sable	Hippotragus niger	3	U	2018	6	2018-06-22	173	12:20	-18.95842	34.28174	3	NA	25164	0	0	0	0	0	0	2796	0	7659.66666666667	0	0	0	0	440.666666666667	1202.66666666667	0	0	0	0	0	0	0	0	0	0	0	0	0	6785.66666666667	0	0	0	0	0
PNG_18_HINI_019	PNG_18_HINI_19	Sable	Hippotragus niger	3	U	2018	6	2018-06-22	173	12:26	-18.95838	34.28173	3	NA	76246.5	0	0	0	0	0	0	7456	0	17909	0	0	0	0	2770	3358.5	0	0	0	0	0	0	0	0	0	0	0	0	0	34842.5	0	0	0	0	0
PNG_18_HINI_020	PNG_18_HINI_20	Sable	Hippotragus niger	3	U	2018	6	2018-06-22	173	12:26	-18.95843	34.28178	3	NA	20367	0	0	0	0	0	0	1621.33333333333	0	7932.66666666667	0	0	0	0	467	1013	0	0	0	0	0	0	0	0	0	0	0	0	0	7109	0	0	0	0	0
PNG_18_HINI_021	PNG_18_HINI_21	Sable	Hippotragus niger	3	U	2018	6	2018-06-22	173	12:26	-18.95844	34.28178	3	NA	32912	0	0	0	0	0	0	8022.33333333333	0	11655	0	0	0	0	738.666666666667	2538.66666666667	0	0	0	0	0	0	0	0	0	0	0	0	0	6873.66666666667	0	0	0	0	0
PNG_18_HINI_022	PNG_18_HINI_22	Sable	Hippotragus niger	3	U	2018	6	2018-06-22	173	12:30	-18.95862	34.28194	3	NA	37099.3333333333	0	0	0	0	0	0	4498.33333333333	0	12182.6666666667	0	0	0	0	977	1605	0	0	0	0	0	0	0	0	0	0	0	0	0	12182.3333333333	0	0	0	0	0
PNG_18_HINI_023	PNG_18_HINI_23	Sable	Hippotragus niger	3	U	2018	6	2018-06-22	173	12:30	-18.95861	34.28205	3	NA	27698	0	0	0	0	0	0	3650.66666666667	0	8304.33333333333	0	0	0	0	1001.33333333333	1087.33333333333	0	0	0	0	0	0	0	0	0	0	0	0	0	7898.66666666667	0	0	0	0	0
PNG_18_HINI_024	PNG_18_HINI_24	Sable	Hippotragus niger	3	U	2018	6	2018-06-24	175	09:20	-18.8748	34.326	3	NA	17191.6666666667	0	0	0	0	0	0	3065.66666666667	0	4022.66666666667	407.666666666667	0	0	0	0	4677.33333333333	0	0	0	0	0	0	0	318.333333333333	0	0	0	0	0	0	0	0	0	0	0
PNG_18_HINI_025	PNG_18_HINI_25	Sable	Hippotragus niger	3	U	2018	6	2018-06-24	175	09:21	-18.87481	34.326	3	NA	86328.6666666667	0	0	0	0	0	0	2179	0	19616	2308.66666666667	0	0	0	0	18843.6666666667	0	0	0	0	0	0	0	0	0	0	0	0	0	0	0	0	0	1350.33333333333	1595.66666666667
PNG_18_HINI_026	PNG_18_HINI_26	Sable	Hippotragus niger	3	U	2018	6	2018-06-24	175	09:22	-18.87482	34.32602	3	NA	35344	0	0	0	0	0	0	2295	0	1365	1772.66666666667	0	0	0	0	12764	0	0	0	0	0	0	0	1070	0	0	0	0	0	417.666666666667	0	0	0	0	0
PNG_18_HINI_027	PNG_18_HINI_27	Sable	Hippotragus niger	3	U	2018	6	2018-06-24	175	09:22	-18.8748	34.32604	3	NA	72497.3333333333	0	0	0	0	0	0	4737.33333333333	0	5741	5568.33333333333	0	0	0	0	15708.3333333333	0	0	0	0	0	0	0	1726.66666666667	0	0	0	0	0	2719	0	0	0	0	0
PNG_18_HINI_028	PNG_18_HINI_28	Sable	Hippotragus niger	3	U	2018	6	2018-06-24	175	09:23	-18.8748	34.32604	3	NA	42890.3333333333	544.333333333333	0	0	0	0	0	1048	0	902.666666666667	2451.66666666667	0	0	0	0	27336.3333333333	0	0	0	0	0	0	0	0	0	0	0	0	0	0	0	0	0	0	0
PNG_18_HINI_029	PNG_18_HINI_29	Sable	Hippotragus niger	2	U	2018	6	2018-06-30	181	09:42	-18.8743	34.32664	3	NA	101047.333333333	0	0	4501.66666666667	0	0	0	0	0	0	0	0	0	0	0	0	0	0	0	0	0	0	0	0	0	0	0	0	47430.3333333333	0	0	0	0	0	0
PNG_18_HINI_030	PNG_18_HINI_30	Sable	Hippotragus niger	3	U	2018	6	2018-06-30	181	09:46	-18.87419	34.32646	3	NA	76951	0	0	1250.33333333333	0	0	0	8627.33333333333	0	20138.3333333333	4190.33333333333	0	0	0	0	4094.66666666667	0	0	0	0	0	0	0	6647	0	0	0	0	0	5042.33333333333	0	0	0	0	0
PNG_18_HINI_031	PNG_18_HINI_31	Sable	Hippotragus niger	3	U	2018	6	2018-06-30	181	09:49	-18.87418	34.32689	3	NA	50036.6666666667	0	0	0	0	0	0	1662.33333333333	0	1121	903.666666666667	0	0	0	0	1161.66666666667	0	0	0	0	0	0	0	0	0	0	0	0	0	4718.66666666667	0	0	0	0	0
PNG_18_HINI_032	PNG_18_HINI_32	Sable	Hippotragus niger	3	U	2018	6	2018-06-30	181	09:54	-18.87419	34.32646	3	NA	16386	0	0	0	0	0	0	264	0	883	0	0	0	0	0	243.333333333333	0	0	0	0	0	0	0	0	0	0	0	0	0	429	0	0	0	0	0
PNG_18_HINI_035	PNG_18_HINI_35	Sable	Hippotragus niger	1	U	2018	10	2018-10-22	295	16:24	-18.84905	34.31556	4	NA	27376.5	0	0	0	0	0	0	8906.5	0	3747.5	0	0	0	0	372.5	651.5	0	0	0	0	0	0	0	0	0	0	0	0	0	3416	0	0	0	0	0
PNG_18_HINI_036	PNG_18_HINI_36	Sable	Hippotragus niger	1	U	2018	10	2018-10-22	295	16:24	-18.84897	34.31555	4	NA	32932.6666666667	0	0	0	0	0	0	8617	0	0	0	0	0	0	0	756	0	0	0	0	0	0	0	0	0	0	0	0	0	4894.33333333333	0	0	0	0	0
PNG_18_HINI_037	PNG_18_HINI_37	Sable	Hippotragus niger	1	U	2018	10	2018-10-22	295	16:24	-18.84888	34.31598	4	NA	18986	0	0	0	0	0	0	4472.66666666667	0	0	0	0	0	0	0	272.333333333333	0	0	0	0	0	0	0	0	0	0	0	0	0	1632.66666666667	0	0	0	0	0
PNG_18_HINI_038	PNG_18_HINI_38	Sable	Hippotragus niger	1	U	2018	10	2018-10-22	295	16:24	-18.84872	34.31562	4	NA	17925.5	0	0	0	0	0	0	4774	0	1453	0	0	0	0	0	369	0	0	0	0	0	0	0	0	0	0	0	0	0	2624	0	0	0	0	0
PNG_18_HINI_039	PNG_18_HINI_39	Sable	Hippotragus niger	1	U	2018	10	2018-10-22	295	16:24	-18.84879	34.31573	4	NA	14507.6666666667	0	0	0	0	0	0	4195.33333333333	0	199.333333333333	0	0	0	0	0	406.666666666667	0	0	0	0	0	0	0	198	0	0	0	0	0	2608.33333333333	0	0	0	0	0
PNG_18_HINI_040	PNG_18_HINI_40	Sable	Hippotragus niger	1	U	2018	10	2018-10-22	295	17:08	-18.84855	34.31469	4	NA	39809	0	0	0	0	0	0	6776.66666666667	0	0	0	0	0	0	0	496.666666666667	0	0	0	0	0	0	0	0	0	0	0	0	0	2144.33333333333	0	0	0	0	0
PNG_18_HINI_041	PNG_18_HINI_41	Sable	Hippotragus niger	1	M	2018	10	2018-10-23	296	14:49	-18.99505	34.24529	4	NA	8937.66666666667	0	0	0	0	170.666666666667	0	173	0	5253.66666666667	0	0	0	0	0	322.333333333333	0	0	0	0	0	0	0	112.666666666667	0	0	0	0	0	481.333333333333	0	0	0	0	0
PNG_18_HINI_042	PNG_18_HINI_42	Sable	Hippotragus niger	3	M	2018	10	2018-10-23	296	15:39	-18.98463	34.34184	3	NA	6135.66666666666	0	0	0	0	214.666666666667	0	149	0	1067	0	0	0	0	0	584.333333333333	0	0	0	0	0	0	0	0	0	0	0	0	0	3706.33333333333	0	0	0	0	0
PNG_18_HINI_043	PNG_18_HINI_43	Sable	Hippotragus niger	3	U	2018	10	2018-10-24	297	08:03	-18.94707	34.44192	3	NA	3584	0	0	0	0	0	0	252.5	0	355	0	0	0	0	0	772	0	0	0	0	0	0	0	0	0	0	0	0	0	1289.5	0	0	0	0	0
PNG_18_HINI_044	PNG_18_HINI_44	Sable	Hippotragus niger	3	U	2018	10	2018-10-24	297	08:06	-18.94725	34.44176	3	NA	15812.6666666667	0	0	0	0	0	0	665.333333333333	0	1403	0	0	0	0	0	5255.33333333333	0	0	0	0	0	0	0	0	0	0	0	0	0	7710.66666666667	0	0	0	0	0
PNG_18_HINI_045	PNG_18_HINI_45	Sable	Hippotragus niger	3	U	2018	10	2018-10-24	297	08:10	-18.94736	34.44168	3	NA	12066.5	0	0	0	0	0	0	609	0	894.5	0	0	0	0	0	3476	0	0	0	0	0	0	0	0	0	0	0	0	0	5837.5	0	0	0	0	0
PNG_18_HINI_046	PNG_18_HINI_46	Sable	Hippotragus niger	3	U	2018	10	2018-10-24	297	08:13	-18.94746	34.44152	3	NA	16299.3333333333	0	0	0	0	0	0	466	0	738.333333333333	0	0	0	0	0	2683.33333333333	0	0	0	0	0	0	0	0	0	0	0	0	0	10532	0	0	0	0	0
PNG_18_HINI_047	PNG_18_HINI_47	Sable	Hippotragus niger	3	U	2018	10	2018-10-24	297	08:14	-18.94629	34.44226	3	NA	4806.33333333333	0	0	0	0	493	0	350.333333333333	0	394.333333333333	93	0	53.6666666666667	0	0	573	0	0	0	0	0	0	0	0	0	0	0	0	0	1402.33333333333	0	0	0	0	0
PNG_18_HINI_048	PNG_18_HINI_48	Sable	Hippotragus niger	1	F	2018	10	2018-10-26	299	15:18	-19.03357	34.47255	4	NA	18528	0	0	0	0	255.5	0	331	0	624.5	0	0	0	0	0	3435	0	0	0	0	0	0	0	0	0	0	0	0	0	1550	0	0	0	0	0
PNG_18_HINI_049	PNG_18_HINI_49	Sable	Hippotragus niger	1	M	2018	10	2018-10-27	300	09:07	-19.00022	34.40287	4	NA	29121.5	0	0	0	0	0	0	1590.5	0	4572.5	0	0	0	0	0	10499	0	0	0	0	0	0	0	562	0	0	0	0	0	3855.5	0	0	0	0	0
PNG_18_HINI_050	PNG_18_ALBU_09	Sable	Hippotragus niger	3	U	2018	7	2018-07-26	207	10:27	-18.94813	34.35403	3	NA	57394.6666666667	0	0	0	0	0	0	4284.33333333333	0	31991	0	0	0	0	0	1033.66666666667	0	0	0	0	0	0	0	0	0	0	0	0	0	0	0	0	0	0	0
PNG_18_HINI_051	PNG_18_COTA_28	Sable	Hippotragus niger	3	U	2018	6	2018-06-22	173	11:03	-18.97414	34.27694	3	NA	68613.3333333333	0	0	0	0	1916	0	4042.66666666667	0	14461.3333333333	18150	0	0	0	0	12279.3333333333	0	0	0	0	0	0	0	0	0	0	0	0	0	6146	0	0	0	0	0
PNG_18_HYAF_001	PNG_18_HYAF_01	Porcupine	Hystrix africaeaustralis	1	U	2018	6	2018-06-01	152	09:45	-18.96614	34.35971	2	NA	43326.5	0	0	0	0	0	0	880	0	0	0	0	0	0	0	0	0	0	0	0	0	0	0	0	0	4425.5	0	0	0	0	0	0	0	0	0
PNG_18_HYAF_002	PNG_18_HYAF_02	Porcupine	Hystrix africaeaustralis	1	U	2018	6	2018-06-23	174	10:56	-18.90857	34.37315	2	NA	22582.6666666667	0	0	0	0	0	0	0	0	0	0	0	0	0	0	0	0	0	0	0	0	288.333333333333	0	0	0	390.333333333333	0	0	0	0	0	0	0	0	0
PNG_18_HYAF_004	PNG_18_HYAF_04	Porcupine	Hystrix africaeaustralis	1	U	2018	6	2018-06-29	180	09:58	-18.93154	34.42772	2	NA	34375	19781	0	668.333333333333	0	0	0	0	0	0	0	0	0	0	0	0	0	0	0	0	0	2680	0	0	0	0	1673.66666666667	0	0	0	0	0	0	0	0
PNG_18_HYAF_005	PNG_18_HYAF_05	Porcupine	Hystrix africaeaustralis	1	U	2018	7	2018-07-01	182	08:35	-18.92893	34.41925	2	NA	48507.6666666666	0	0	729.333333333333	0	0	0	0	0	0	0	0	0	0	0	4860.33333333333	0	0	0	0	0	2323.66666666667	0	0	0	0	812.666666666667	0	0	0	0	0	0	0	0
PNG_18_HYAF_006	PNG_18_HYAF_06	Porcupine	Hystrix africaeaustralis	1	U	2018	7	2018-07-01	182	08:57	-18.93016	34.42731	2	NA	56694	0	0	997.333333333333	0	0	0	0	0	0	0	0	0	0	0	809	0	0	0	0	0	0	0	0	0	857	0	0	0	0	0	0	0	0	0
PNG_18_HYAF_007	PNG_18_HYAF_07	Porcupine	Hystrix africaeaustralis	1	U	2018	7	2018-07-05	186	10:49	-18.92309	34.42968	2	NA	25756.5	0	0	0	0	0	0	361.5	0	0	0	0	0	0	0	0	0	0	0	0	0	0	0	0	0	842.5	448	0	0	0	0	0	0	0	0
PNG_18_HYAF_008	PNG_18_HYAF_08	Porcupine	Hystrix africaeaustralis	1	U	2018	7	2018-07-13	194	08:53	-18.94546	34.38058	2	NA	14300.5	0	0	0	0	0	0	258	0	0	0	0	0	0	0	0	0	0	0	0	0	436	0	0	0	0	0	0	0	0	0	0	0	0	0
PNG_18_HYAF_009	PNG_18_HYAF_09	Porcupine	Hystrix africaeaustralis	1	U	2018	7	2018-07-13	194	08:53	-18.94547	34.38058	2	NA	28407	542.5	0	0	0	0	0	0	0	0	0	0	0	0	0	0	0	0	0	0	0	0	0	0	0	0	0	0	0	0	0	0	0	0	0
PNG_18_HYAF_010	PNG_18_HYAF_10	Porcupine	Hystrix africaeaustralis	1	U	2018	7	2018-07-13	194	09:23	-18.9486	34.36402	2	NA	42862.6666666667	0	0	0	0	0	0	0	0	0	0	0	0	0	0	0	0	0	0	0	0	0	0	0	0	0	0	0	0	0	0	0	0	0	0
PNG_18_HYAF_011	PNG_18_HYAF_11	Porcupine	Hystrix africaeaustralis	1	U	2018	7	2018-07-16	197	15:07	-18.97506	34.33144	2	NA	19734.3333333333	0	0	0	0	0	0	0	435.333333333333	366.333333333333	0	0	0	0	0	0	0	0	0	0	415	0	0	0	0	0	368.333333333333	0	0	0	0	0	0	0	0
PNG_18_HYAF_012	PNG_18_HYAF_12	Porcupine	Hystrix africaeaustralis	1	U	2018	7	2018-07-26	207	09:17	-18.9546	34.3429	2	NA	17704	0	0	0	0	0	0	0	0	0	0	0	0	0	0	0	0	0	0	0	0	221	0	0	0	777	0	0	0	0	0	0	0	0	0
PNG_18_HYAF_013	PNG_18_HYAF_13	Porcupine	Hystrix africaeaustralis	1	U	2018	8	2018-08-02	214	08:36	-18.93008	34.41408	2	NA	78296.3333333334	13081.6666666667	0	0	0	0	0	0	0	941.333333333333	0	0	0	0	0	0	0	0	0	0	0	0	0	0	0	0	0	0	0	0	0	0	0	0	0
PNG_18_HYAF_014	PNG_18_HYAF_14	Porcupine	Hystrix africaeaustralis	1	U	2018	8	2018-08-02	214	08:42	-18.92982	34.42559	2	NA	11589.6666666667	453.333333333333	0	341.333333333333	0	0	0	1139	0	342.666666666667	0	0	0	0	0	1375.33333333333	0	0	0	0	0	623.666666666667	0	0	0	0	0	0	0	0	0	0	0	0	250
PNG_18_HYAF_015	PNG_18_HYAF_15	Porcupine	Hystrix africaeaustralis	1	U	2018	8	2018-08-03	215	10:33	-18.9492	34.34721	2	NA	24154	0	0	0	0	0	0	0	0	0	0	0	0	0	0	2364	0	0	0	0	0	469.333333333333	0	0	0	440	0	0	0	0	0	0	0	0	0
PNG_18_HYAF_017	PNG_18_HYAF_17	Porcupine	Hystrix africaeaustralis	1	U	2018	10	2018-10-24	297	07:54	-18.9454	34.44241	2	NA	13536	931.5	0	0	0	167	0	188.5	0	0	0	0	0	0	0	184.5	0	0	0	0	0	0	0	0	0	0	0	0	0	352.5	0	0	0	0	0
PNG_18_KOEL_001	PNG_18_KOEL_01	Waterbuck	Kobus ellipsiprymnus	3	U	2018	3	2018-03-26	85	10:50	-18.92756	34.3769	3	NA	3737.5	192	0	0	0	59	0	366	0	58	0	0	0	0	0	1412	0	0	0	0	0	0	0	0	0	0	0	0	0	0	0	0	0	0	0
PNG_18_KOEL_002	PNG_18_KOEL_02	Waterbuck	Kobus ellipsiprymnus	3	U	2018	3	2018-03-26	85	11:21	-18.9177	34.38514	3	NA	12503.3333333333	347	0	0	0	160.333333333333	0	5925.66666666667	0	317.333333333333	532.333333333333	0	0	0	0	1076.33333333333	0	0	0	0	0	0	0	0	0	0	0	0	0	0	0	0	0	0	0
PNG_18_KOEL_003	PNG_18_KOEL_03	Waterbuck	Kobus ellipsiprymnus	1	M	2018	3	2018-03-27	86	09:51	-18.92756	34.37788	4	NA	28909.3333333333	0	0	0	0	0	0	13035.3333333333	0	1821.33333333333	0	0	0	0	0	2328.66666666667	0	0	0	0	0	355	0	0	0	0	0	0	0	0	0	0	0	0	0
PNG_18_KOEL_004	PNG_18_KOEL_04	Waterbuck	Kobus ellipsiprymnus	3	U	2018	3	2018-03-27	86	09:55	-18.92745	34.37805	3	NA	26327.5	3192.5	0	0	0	0	0	2339.5	0	3986	0	0	0	0	0	5207	0	0	0	0	0	0	0	0	0	0	0	0	0	419	0	0	0	0	0
PNG_18_KOEL_005	PNG_18_KOEL_05	Waterbuck	Kobus ellipsiprymnus	1	U	2018	3	2018-03-27	86	15:17	-18.93948	34.39277	4	NA	24564	0	0	0	0	0	0	16484.3333333333	0	3657	0	0	0	0	0	730.666666666667	0	0	0	0	0	0	0	0	0	0	0	0	0	0	0	0	0	0	0
PNG_18_KOEL_006	PNG_18_KOEL_06	Waterbuck	Kobus ellipsiprymnus	3	M	2018	3	2018-03-28	87	08:15	-18.94003	34.39019	3	NA	37303.3333333334	0	0	0	0	0	0	25342.6666666667	0	969	0	0	0	0	0	9450.33333333333	0	0	0	0	0	0	0	0	0	0	0	0	0	0	0	0	0	0	0
PNG_18_KOEL_007	PNG_18_KOEL_07	Waterbuck	Kobus ellipsiprymnus	3	U	2018	3	2018-03-28	87	08:40	-18.93714	34.39112	3	NA	29347	0	0	0	0	0	0	3815.33333333333	0	7209.66666666667	7170.66666666667	0	0	0	0	9850.33333333333	0	0	0	0	0	0	0	0	0	0	0	0	0	0	0	0	0	0	0
PNG_18_KOEL_008	PNG_18_KOEL_08	Waterbuck	Kobus ellipsiprymnus	3	U	2018	3	2018-03-28	87	09:14	-18.93536	34.39999	2	NA	10344	0	0	0	0	0	0	4828	0	129.666666666667	0	0	0	0	0	748	0	0	0	0	0	0	0	0	0	0	0	0	0	0	0	0	0	0	0
PNG_18_KOEL_009	PNG_18_KOEL_09	Waterbuck	Kobus ellipsiprymnus	3	U	2018	3	2018-03-28	87	10:23	-18.93261	34.42753	3	NA	10884.6666666667	0	0	0	0	0	0	9856.66666666667	0	606.666666666667	0	0	0	0	0	297.333333333333	0	0	0	0	0	0	0	0	0	0	0	0	0	0	0	0	0	0	0
PNG_18_KOEL_010	PNG_18_KOEL_10	Waterbuck	Kobus ellipsiprymnus	1	M	2018	3	2018-03-28	87	10:57	-18.93068	34.41038	4	NA	15475.6666666667	0	0	0	0	0	0	6368.33333333333	0	4519.33333333333	0	0	0	0	0	734.333333333333	0	0	0	0	0	0	0	0	0	0	0	0	0	0	0	0	0	0	0
PNG_18_KOEL_011	PNG_18_KOEL_11	Waterbuck	Kobus ellipsiprymnus	3	U	2018	3	2018-03-28	87	15:48	-18.93282	34.40155	3	NA	35355	0	0	0	0	0	0	12563	0	1396.33333333333	0	0	0	0	0	13916	0	0	0	0	0	0	0	0	0	0	0	0	0	0	0	0	0	0	0
PNG_18_KOEL_012	PNG_18_KOEL_12	Waterbuck	Kobus ellipsiprymnus	3	U	2018	3	2018-03-28	87	16:47	-18.9203	34.37939	2	NA	22342.3333333334	0	0	0	0	340	0	0	0	681.666666666667	358.333333333333	0	0	0	0	542.333333333333	0	0	0	0	0	0	0	0	0	0	0	0	0	0	0	0	0	0	0
PNG_18_KOEL_014	PNG_18_KOEL_14	Waterbuck	Kobus ellipsiprymnus	2	M	2018	3	2018-03-29	88	08:22	-18.93521	34.39276	3	NA	15625.3333333333	0	0	0	0	0	0	7589.66666666667	0	2159.66666666667	312.666666666667	0	0	0	0	1954	0	0	0	0	0	0	0	0	0	0	0	0	0	0	0	0	0	0	0
PNG_18_KOEL_015	PNG_18_KOEL_15	Waterbuck	Kobus ellipsiprymnus	3	U	2018	3	2018-03-29	88	09:19	-18.90573	34.40719	3	NA	19843.6666666667	389.666666666667	0	0	0	275	0	3123.66666666667	0	3283.33333333333	0	0	0	0	0	1360.33333333333	0	0	0	0	0	0	0	0	0	0	0	0	0	0	0	0	3194.66666666667	0	0
PNG_18_KOEL_016	PNG_18_KOEL_16	Waterbuck	Kobus ellipsiprymnus	3	U	2018	3	2018-03-29	88	09:19	-18.90568	34.4072	3	NA	30368.3333333334	2228	0	0	0	526.333333333333	0	13461.6666666667	0	5886.33333333333	995.666666666667	0	0	0	0	1146	0	0	0	0	0	0	0	0	0	0	0	0	0	0	0	0	462.333333333333	0	0
PNG_18_KOEL_017	PNG_18_KOEL_17	Waterbuck	Kobus ellipsiprymnus	1	M	2018	3	2018-03-29	88	10:03	-18.9085	34.4105	4	NA	17018.3333333334	569.333333333333	415	0	0	462	0	10424.6666666667	0	3554	0	0	0	0	0	757	0	0	0	0	0	0	0	0	0	0	0	0	0	0	0	0	0	0	0
PNG_18_KOEL_018	PNG_18_KOEL_18	Waterbuck	Kobus ellipsiprymnus	3	U	2018	3	2018-03-29	88	10:35	-18.91078	34.43489	3	NA	29340.3333333333	1821.33333333333	0	0	0	0	0	14658	0	10304	0	0	0	0	0	621.666666666667	0	0	0	0	0	0	0	0	0	0	0	0	0	0	0	0	0	0	0
PNG_18_KOEL_019	PNG_18_KOEL_19	Waterbuck	Kobus ellipsiprymnus	3	U	2018	3	2018-03-30	89	07:45	-18.90077	34.3939	3	NA	35734	0	0	0	0	831.333333333333	0	7921.66666666667	0	1190	1067	0	0	0	0	1256.33333333333	0	0	0	0	0	0	0	0	0	0	0	0	0	0	0	0	0	0	0
PNG_18_KOEL_020	PNG_18_KOEL_20	Waterbuck	Kobus ellipsiprymnus	2	U	2018	3	2018-03-30	89	07:46	-18.90076	34.39394	3	NA	19259.6666666667	0	0	0	0	389	0	2758	0	480.666666666667	2160	0	0	0	0	1156.33333333333	0	0	0	0	0	0	0	0	0	0	0	0	0	0	0	0	0	0	0
PNG_18_KOEL_021	PNG_18_KOEL_21	Waterbuck	Kobus ellipsiprymnus	1	M	2018	6	2018-06-13	164	16:54	-18.90798	34.39206	4	NA	102666.666666667	0	0	0	0	0	0	9406.33333333333	0	1587.66666666667	1704.66666666667	0	0	0	0	4513.66666666667	0	0	0	0	0	0	0	0	0	0	0	0	0	0	0	0	0	0	0
PNG_18_KOEL_022	PNG_18_KOEL_22	Waterbuck	Kobus ellipsiprymnus	1	M	2018	6	2018-06-14	165	10:40	-18.89062	34.42768	4	NA	166851.666666667	0	0	0	4065	2497.66666666667	0	0	0	0	0	22570.6666666667	0	0	0	0	0	0	0	0	0	0	0	0	0	0	0	0	0	0	0	0	5684	0	0
PNG_18_KOEL_023	PNG_18_KOEL_23	Waterbuck	Kobus ellipsiprymnus	1	M	2018	6	2018-06-14	165	13:57	-18.94654	34.37077	4	NA	73681.0000000001	965.333333333333	0	0	0	887.333333333333	0	25586.6666666667	0	10919.6666666667	0	0	0	0	0	28853.6666666667	0	0	0	0	0	0	0	0	0	0	0	0	0	0	0	0	0	0	0
PNG_18_KOEL_024	PNG_18_KOEL_24	Waterbuck	Kobus ellipsiprymnus	1	F	2018	6	2018-06-16	167	14:56	-18.84948	34.3928	4	NA	54275	878	0	0	0	26458	0	3209	0	5897	751	1597.66666666667	0	0	0	1863.33333333333	0	0	0	0	0	0	0	0	0	0	0	0	0	0	0	0	0	0	0
PNG_18_KOEL_025	PNG_18_KOEL_25	Waterbuck	Kobus ellipsiprymnus	1	F	2018	6	2018-06-17	168	09:26	-18.8915	34.39225	4	NA	55329	0	0	0	0	12110.5	0	9700	0	8319	772	0	0	0	0	2029.5	0	0	0	0	0	0	0	0	0	0	0	0	0	0	0	0	12334.5	0	0
PNG_18_KOEL_026	PNG_18_KOEL_26	Waterbuck	Kobus ellipsiprymnus	1	M	2018	6	2018-06-19	170	15:25	-18.90744	34.38924	4	NA	13700	0	0	0	0	1918	0	0	0	0	0	2490	0	0	0	200	0	0	0	0	0	0	0	0	0	0	0	0	0	0	0	0	0	0	0
PNG_18_KOEL_027	PNG_18_KOEL_27	Waterbuck	Kobus ellipsiprymnus	1	U	2018	6	2018-06-19	170	15:41	-18.88352	34.39522	4	NA	147635	0	0	0	0	7908.33333333333	0	18875.3333333333	0	16926.6666666667	0	0	0	0	0	3085	0	0	0	0	0	0	0	0	0	0	0	0	0	0	0	0	9250	0	0
PNG_18_KOEL_028	PNG_18_KOEL_28	Waterbuck	Kobus ellipsiprymnus	1	F	2018	6	2018-06-21	172	16:24	-18.88974	34.41851	4	NA	56961	0	0	0	0	1261.33333333333	0	0	0	1898.33333333333	0	2064	0	0	0	1398.66666666667	0	0	0	0	0	0	0	0	0	0	0	0	0	0	0	0	0	0	0
PNG_18_KOEL_029	PNG_18_KOEL_29	Waterbuck	Kobus ellipsiprymnus	3	M	2018	6	2018-06-23	174	09:54	-18.88753	34.40205	3	NA	57479	0	0	0	0	13429	0	0	0	0	1405.33333333333	0	0	0	0	2118	0	0	0	0	0	0	0	0	0	0	0	0	0	0	0	0	0	0	0
PNG_18_KOEL_030	PNG_18_KOEL_30	Waterbuck	Kobus ellipsiprymnus	1	M	2018	6	2018-06-23	174	16:08	-18.89106	34.41554	4	NA	54248.3333333334	0	0	0	0	0	0	0	0	0	1409.66666666667	9901	0	0	0	0	0	0	0	0	0	0	0	994	0	0	0	0	0	0	0	0	0	0	0
PNG_18_KOEL_031	PNG_18_KOEL_31	Waterbuck	Kobus ellipsiprymnus	1	M	2018	6	2018-06-25	176	09:55	-18.92123	34.4164	4	NA	41988	518.333333333333	0	0	0	594	0	31166	0	2251.33333333333	0	0	0	0	0	2768.33333333333	0	0	0	0	0	1909.66666666667	0	0	0	0	0	0	0	0	0	0	0	0	0
PNG_18_KOEL_032	PNG_18_KOEL_32	Waterbuck	Kobus ellipsiprymnus	1	M	2018	6	2018-06-26	177	15:22	-18.88828	34.40202	4	NA	13349.6666666667	998.333333333333	0	0	0	5936	0	0	0	172.666666666667	311.333333333333	0	0	0	0	300.333333333333	0	0	0	0	0	0	0	171.666666666667	0	0	0	0	0	0	0	0	0	0	0
PNG_18_KOEL_033	PNG_18_KOEL_33	Waterbuck	Kobus ellipsiprymnus	1	F	2018	6	2018-06-28	179	10:22	-18.88635	34.39397	4	NA	63335.0000000001	0	0	0	0	11764.6666666667	0	2757.66666666667	0	1021	2697	7094.33333333333	0	0	0	1782	0	0	0	0	0	0	0	0	0	0	0	0	0	0	0	0	6855	0	0
PNG_18_KOEL_034	PNG_18_KOEL_34	Waterbuck	Kobus ellipsiprymnus	1	M	2018	6	2018-06-28	179	10:38	-18.87267	34.40619	4	NA	65500.3333333333	0	0	0	0	2175.33333333333	0	0	0	0	2465.33333333333	2188	0	0	0	0	0	0	0	0	0	0	0	0	0	0	0	0	0	0	0	0	1249	0	0
PNG_18_KOEL_035	PNG_18_KOEL_35	Waterbuck	Kobus ellipsiprymnus	1	M	2018	6	2018-06-28	179	14:26	-18.9092	34.43312	4	NA	90331.6666666668	5003	0	0	0	0	0	18445.6666666667	0	37417.6666666667	0	0	0	0	0	1342.33333333333	0	0	0	0	0	0	0	0	0	0	0	0	0	0	0	0	0	0	0
PNG_18_KOEL_036	PNG_18_KOEL_36	Waterbuck	Kobus ellipsiprymnus	1	F	2018	6	2018-06-29	180	10:54	-18.91454	34.51803	4	NA	84590.3333333333	0	0	0	0	0	0	0	0	0	0	0	0	0	0	0	0	0	0	0	0	0	1030.66666666667	0	0	0	0	0	0	0	0	0	0	0	0
PNG_18_KOEL_037	PNG_18_KOEL_37	Waterbuck	Kobus ellipsiprymnus	1	M	2018	7	2018-07-03	184	10:18	-18.90914	34.43272	4	NA	11805.6666666667	978.333333333333	0	0	0	240	0	1349.66666666667	0	3476.33333333333	0	1320	0	0	0	149	0	0	0	0	0	147	0	0	0	0	0	0	0	0	0	0	0	0	0
PNG_18_KOEL_038	PNG_18_KOEL_38	Waterbuck	Kobus ellipsiprymnus	3	M	2018	7	2018-07-05	186	09:45	-18.90941	34.43526	3	NA	91649	6018	0	0	0	0	0	0	0	32071	0	0	0	0	0	0	0	0	0	0	0	48226.3333333333	0	0	0	0	0	0	0	0	0	0	0	0	0
PNG_18_KOEL_039	PNG_18_KOEL_39	Waterbuck	Kobus ellipsiprymnus	1	M	2018	7	2018-07-05	186	10:37	-18.89469	34.43071	5	NA	36749.6666666667	625.333333333333	0	0	0	0	0	0	0	0	0	9307.33333333333	0	0	0	0	0	0	0	0	0	607.333333333333	0	0	0	0	0	0	0	0	0	0	10938.6666666667	0	0
PNG_18_KOEL_040	PNG_18_KOEL_40	Waterbuck	Kobus ellipsiprymnus	1	M	2018	7	2018-07-05	186	16:18	-18.90573	34.40899	4	NA	60722.3333333333	2509.66666666667	0	0	0	5566	0	30442.3333333333	0	3371	0	0	0	0	0	0	0	0	0	0	0	0	0	0	0	0	0	0	0	0	0	0	0	0	0
PNG_18_KOEL_041	PNG_18_KOEL_41	Waterbuck	Kobus ellipsiprymnus	1	M	2018	7	2018-07-08	189	09:04	-18.90024	34.40097	4	NA	89985.6666666666	0	0	0	0	8587.33333333333	0	1466.66666666667	0	2298.33333333333	2050.66666666667	0	0	0	0	3579	0	0	0	0	0	0	0	0	0	0	0	0	0	0	0	0	3461	0	0
PNG_18_KOEL_042	PNG_18_KOEL_42	Waterbuck	Kobus ellipsiprymnus	1	F	2018	7	2018-07-12	193	11:30	-18.93618	34.3924	4	NA	60354.5	0	0	0	0	2372.5	0	13399.5	0	16734.5	2060.5	0	0	0	0	14313	0	0	0	0	0	0	0	0	0	0	0	0	0	0	0	0	0	0	766
PNG_18_KOEL_043	PNG_18_KOEL_43	Waterbuck	Kobus ellipsiprymnus	1	M	2018	7	2018-07-13	194	10:43	-18.91146	34.41142	4	NA	68762	3002.33333333333	0	0	0	919.666666666667	0	41786.3333333333	0	10833.3333333333	0	0	0	0	0	0	0	0	0	0	0	0	0	0	0	0	0	0	0	0	0	0	0	0	0
PNG_18_KOEL_044	PNG_18_KOEL_44	Waterbuck	Kobus ellipsiprymnus	1	M	2018	7	2018-07-14	195	08:43	-18.93345	34.40012	4	NA	112448.333333333	0	0	0	0	0	0	56384.3333333333	0	16617.3333333333	0	0	0	0	0	11650.3333333333	0	0	0	0	0	1856.33333333333	0	0	2196.33333333333	0	0	0	0	0	0	0	0	0	0
PNG_18_KOEL_045	PNG_18_KOEL_45	Waterbuck	Kobus ellipsiprymnus	1	M	2018	7	2018-07-14	195	10:28	-18.95919	34.37238	4	NA	52427.6666666666	0	0	0	0	673.333333333333	0	8038	0	20535	0	0	0	0	0	12510.3333333333	0	0	0	0	0	0	0	0	0	0	0	5093	0	1465.33333333333	0	0	0	0	0
PNG_18_KOEL_046	PNG_18_KOEL_46	Waterbuck	Kobus ellipsiprymnus	1	M	2018	7	2018-07-16	197	09:20	-18.89479	34.42989	4	NA	56145.3333333333	0	0	0	0	943.333333333333	0	0	0	890	0	14620.3333333333	0	0	0	0	0	0	0	0	0	0	0	0	0	0	0	0	0	0	0	0	5053	0	0
PNG_18_KOEL_048	PNG_18_KOEL_48	Waterbuck	Kobus ellipsiprymnus	1	F	2018	7	2018-07-16	197	10:30	-18.87355	34.39565	4	NA	161772.333333333	0	0	0	3294	54118	0	0	0	0	23021	16178	0	0	0	6881	0	0	0	0	0	0	1827.33333333333	0	0	0	0	0	0	0	0	0	0	0	0
PNG_18_KOEL_049	PNG_18_KOEL_49	Waterbuck	Kobus ellipsiprymnus	1	F	2018	7	2018-07-16	197	14:10	-18.97456	34.31426	4	NA	61874.0000000001	3660	0	0	0	2526.33333333333	0	3776.33333333333	0	15812.6666666667	0	0	0	0	0	3414.66666666667	0	0	0	0	0	0	0	0	0	0	0	0	0	5101.66666666667	0	0	0	0	0
PNG_18_KOEL_050	PNG_18_KOEL_50	Waterbuck	Kobus ellipsiprymnus	1	F	2018	7	2018-07-16	197	14:49	-18.97051	34.31287	4	NA	43698.3333333334	0	0	0	0	6132.33333333333	0	1345.66666666667	0	17958.6666666667	0	0	0	0	0	7590.66666666667	0	0	0	0	0	680.666666666667	0	0	0	0	0	0	0	3856.33333333333	0	0	0	0	0
PNG_18_KOEL_051	PNG_18_KOEL_51	Waterbuck	Kobus ellipsiprymnus	1	F	2018	7	2018-07-19	200	07:08	-18.94657	34.38749	4	NA	68687.5	0	0	0	0	779	0	5846.5	0	12577.5	4365.5	0	0	0	0	30283	0	0	0	0	0	0	0	0	0	0	0	0	0	0	0	0	0	0	0
PNG_18_KOEL_052	PNG_18_KOEL_52	Waterbuck	Kobus ellipsiprymnus	1	M	2018	10	2018-10-20	293	08:17	-18.91606	34.46033	4	NA	24052.6666666667	947.666666666667	0	0	0	560	0	0	0	970.666666666667	0	5780	0	0	0	0	0	0	0	0	0	0	0	0	0	0	0	0	0	0	0	0	0	0	0
PNG_18_KOEL_053	PNG_18_KOEL_53	Waterbuck	Kobus ellipsiprymnus	1	F	2018	10	2018-10-20	293	08:48	-18.91347	34.48785	4	NA	33875.6666666666	479.333333333333	0	0	0	2213.66666666667	0	0	0	0	667.333333333333	0	0	0	0	487.666666666667	0	0	0	0	0	0	0	0	0	0	0	0	0	0	0	0	0	0	0
PNG_18_KOEL_054	PNG_18_KOEL_54	Waterbuck	Kobus ellipsiprymnus	1	M	2018	10	2018-10-20	293	11:56	-18.88868	34.40878	4	NA	33763.6666666667	718.666666666667	0	0	0	1828.33333333333	0	0	0	954.666666666667	0	0	0	0	0	25510.6666666667	0	0	0	0	0	0	0	0	0	0	0	0	0	0	0	0	0	0	0
PNG_18_KOEL_055	PNG_18_KOEL_55	Waterbuck	Kobus ellipsiprymnus	1	F	2018	10	2018-10-21	294	10:12	-18.94811	34.3611	4	NA	31843.3333333333	462.666666666667	0	0	0	616.666666666667	0	8004.33333333333	0	7601.66666666667	0	0	0	0	0	8767.66666666667	0	0	0	0	0	0	0	0	0	0	0	0	0	990.333333333333	0	0	0	0	0
PNG_18_KOEL_056	PNG_18_KOEL_56	Waterbuck	Kobus ellipsiprymnus	1	F	2018	10	2018-10-21	294	11:48	-18.89002	34.41957	4	NA	30108	0	0	0	0	3580.66666666667	0	0	0	740	0	6244.66666666667	0	0	0	909.666666666667	0	0	0	0	0	0	0	0	0	0	0	0	0	0	0	0	388.333333333333	0	0
PNG_18_KOEL_057	PNG_18_KOEL_57	Waterbuck	Kobus ellipsiprymnus	1	F	2018	10	2018-10-22	295	09:51	-18.88827	34.40174	4	NA	28392.6666666667	524	0	0	0	12956.6666666667	0	681	0	2299.66666666667	322.666666666667	520	0	0	0	584.666666666667	0	0	0	0	0	0	0	0	0	0	0	0	0	0	0	0	0	0	0
PNG_18_KOEL_058	PNG_18_KOEL_58	Waterbuck	Kobus ellipsiprymnus	1	F	2018	10	2018-10-22	295	14:30	-18.89955	34.37696	4	NA	49721.3333333334	0	0	0	0	2059.66666666667	0	0	0	0	28142	1767	0	0	0	2043.66666666667	0	0	0	0	0	0	0	0	0	0	0	0	0	0	0	0	1627.33333333333	0	0
PNG_18_KOEL_059	PNG_18_KOEL_59	Waterbuck	Kobus ellipsiprymnus	1	F	2018	10	2018-10-24	297	09:33	-18.93207	34.49534	4	NA	39805.3333333333	0	0	0	0	5585.66666666667	0	5042.33333333333	0	3339	0	0	0	0	0	17204	0	0	0	0	0	0	0	0	0	0	0	0	0	7841.33333333333	0	0	0	0	0
PNG_18_KOEL_060	PNG_18_KOEL_60	Waterbuck	Kobus ellipsiprymnus	3	U	2018	10	2018-10-27	300	07:45	-19.03786	34.39641	3	NA	3744.66666666666	0	0	0	0	0	0	0	0	400.333333333333	0	0	0	0	0	353.666666666667	0	0	0	0	0	0	0	0	0	0	0	0	0	2909.33333333333	0	0	0	0	0
PNG_18_KOEL_061	PNG_18_KOEL_61	Waterbuck	Kobus ellipsiprymnus	1	F	2018	10	2018-10-27	300	10:05	-19.03767	34.46684	4	NA	37555	0	0	0	0	0	0	759.5	0	1986.5	1437.5	0	0	0	0	5179.5	0	0	0	0	0	0	0	0	0	0	0	0	0	10929.5	0	0	0	0	0
PNG_18_KOEL_062	PNG_18_KOEL_62	Waterbuck	Kobus ellipsiprymnus	3	U	2018	10	2018-10-27	300	10:08	-19.03771	34.48225	3	NA	48662	0	0	0	0	0	0	0	0	874.666666666667	706.666666666667	0	0	0	0	3165.66666666667	0	0	0	0	0	0	0	0	0	0	0	0	0	2434.33333333333	0	0	3513.33333333333	0	0
PNG_18_KOEL_064	PNG_18_KOEL_64	Waterbuck	Kobus ellipsiprymnus	1	M	2018	10	2018-10-27	300	11:47	-18.99845	34.3615	4	NA	33657	0	0	0	0	22235	0	0	0	3229	0	0	0	0	0	3852.33333333333	0	0	0	0	0	0	0	0	0	0	0	0	0	1341.66666666667	0	0	0	0	0
PNG_18_KOEL_065	PNG_18_KOEL_65	Waterbuck	Kobus ellipsiprymnus	3	U	2018	10	2018-10-29	302	07:09	-19.02474	34.38949	3	NA	26895.6666666667	0	0	0	0	5598	0	0	0	750	0	0	0	0	0	7664.66666666667	0	0	0	0	0	0	0	0	0	0	0	0	0	8766.66666666667	0	0	311.666666666667	0	0
PNG_18_KOEL_066	PNG_18_KOEL_66	Waterbuck	Kobus ellipsiprymnus	3	U	2018	10	2018-10-29	302	10:27	-18.89758	34.37468	3	NA	49627.3333333333	0	0	0	0	23507.3333333333	0	0	0	0	1044	16239	0	0	0	1859	0	0	0	0	0	0	0	0	0	0	0	0	0	546.333333333333	0	0	0	0	0
PNG_18_KOEL_067	PNG_18_KOEL_67	Waterbuck	Kobus ellipsiprymnus	3	U	2018	10	2018-10-29	302	10:30	-18.8975	34.37446	3	NA	55980	0	0	0	0	34666.6666666667	0	0	0	0	6103.33333333333	6708.33333333333	0	0	0	2913.66666666667	0	0	0	0	0	0	0	0	0	0	0	0	0	626.666666666667	0	0	0	0	0
PNG_18_KOEL_068	PNG_18_COTA_35	Waterbuck	Kobus ellipsiprymnus	3	U	2018	7	2018-07-17	198	15:25	-19.00816	34.26055	3	NA	53840	0	0	0	0	7869	0	5079	0	18376	0	0	0	0	0	7831.66666666667	0	0	0	0	0	0	0	0	0	0	0	0	0	11375	0	0	0	0	0
PNG_18_KOEL_069	PNG_18_REAR_40	Waterbuck	Kobus ellipsiprymnus	3	U	2018	7	2018-07-12	193	08:34	-18.8744	34.39727	3	NA	46807	0	0	0	0	15691	0	0	0	1255	13980	0	0	0	0	1639.5	0	0	0	0	0	521.5	0	0	0	0	0	0	0	0	0	0	0	0	0
PNG_18_KOEL_070	PNG_18_SYCA_12	Waterbuck	Kobus ellipsiprymnus	3	U	2018	6	2018-06-21	172	14:59	-18.90118	34.44345	2	NA	58230	4430	0	0	0	983.333333333333	0	1209	0	4426	0	9745	0	0	0	0	0	0	0	0	0	0	0	0	0	0	0	0	0	0	0	0	0	0	0
PNG_18_KOEL_071	PNG_18_HINI_03	Waterbuck	Kobus ellipsiprymnus	3	U	2018	4	2018-04-11	101	16:03	-18.97878	34.34078	3	NA	24162.3333333333	0	0	0	0	0	0	15355.3333333333	0	3788	0	0	0	0	0	614	0	0	0	0	0	0	0	0	0	0	0	0	0	0	0	0	0	0	0
PNG_18_KOEL_072	PNG_18_SYCA_32	Waterbuck	Kobus ellipsiprymnus	3	U	2018	10	2018-10-26	299	13:45	-19.03827	34.39592	2	NA	32378.3333333333	0	0	0	0	0	0	0	0	6923	0	0	0	0	0	1618	0	0	0	0	0	0	0	0	0	0	0	0	0	23463.3333333333	0	0	0	0	0
PNG_18_LOAF_001	PNG_18_LOAF_01	Elephant	Loxodonta africana	1	U	2018	3	2018-03-27	86	07:23	-18.98767	34.33509	2	NA	52545.5	1854	0	0	0	0	0	0	0	9737.5	0	0	0	0	1804	1002	0	0	0	0	0	9151	0	1267.5	0	0	0	0	0	0	0	682.5	0	0	0
PNG_18_LOAF_002	PNG_18_LOAF_02	Elephant	Loxodonta africana	1	U	2018	3	2018-03-28	87	07:25	-18.97589	34.35415	2	NA	45080.6666666666	0	0	0	0	0	0	1317	0	26936.3333333333	0	0	0	0	0	1367.66666666667	0	0	0	0	0	0	0	4861.33333333333	0	0	0	0	0	0	0	0	0	0	0
PNG_18_LOAF_003	PNG_18_LOAF_03	Elephant	Loxodonta africana	1	U	2018	4	2018-04-01	91	06:38	-18.96531	34.36531	2	NA	29038	0	0	1259	0	0	0	578.666666666667	0	1600.33333333333	1793	0	0	0	0	1660.33333333333	817.666666666667	0	0	0	0	0	0	2417.33333333333	0	0	0	0	0	0	0	0	0	5270	0
PNG_18_LOAF_004	PNG_18_LOAF_04	Elephant	Loxodonta africana	1	U	2018	4	2018-04-07	97	06:14	-18.96799	34.36288	2	NA	81810.6666666666	0	0	0	0	14678.3333333333	0	0	0	2541	0	0	0	0	0	7452	0	0	0	0	0	0	0	0	0	0	0	0	0	0	0	0	0	0	0
PNG_18_LOAF_005	PNG_18_LOAF_05	Elephant	Loxodonta africana	1	U	2018	4	2018-04-07	97	07:30	-18.95909	34.3415	2	NA	26897.3333333333	0	0	0	0	563.333333333333	0	0	0	595.666666666667	0	0	0	0	0	2333	0	0	0	0	0	584.333333333333	0	0	0	0	0	0	0	0	0	0	0	0	0
PNG_18_LOAF_006	PNG_18_LOAF_06	Elephant	Loxodonta africana	1	U	2018	4	2018-04-07	97	07:36	-18.96201	34.34355	2	NA	25201.6666666666	0	0	0	0	2304.33333333333	0	0	0	594	0	0	0	0	0	1300	0	0	0	0	0	2578.33333333333	0	0	0	0	0	0	0	368.333333333333	0	0	0	0	0
PNG_18_LOAF_007	PNG_18_LOAF_07	Elephant	Loxodonta africana	1	U	2018	4	2018-04-07	97	07:40	-18.96267	34.34534	2	NA	15948	0	0	0	0	472.333333333333	0	0	0	429.666666666667	0	0	0	0	0	3655	0	0	0	0	0	243	0	0	0	0	0	0	0	0	0	0	0	0	0
PNG_18_LOAF_008	PNG_18_LOAF_08	Elephant	Loxodonta africana	1	U	2018	4	2018-04-07	97	07:40	-18.96268	34.34534	2	NA	29489.3333333333	0	0	0	0	1705.33333333333	0	0	0	1296.66666666667	0	0	0	0	0	2312	0	0	0	0	0	403	0	0	0	0	0	0	0	461.666666666667	0	0	0	0	0
PNG_18_LOAF_009	PNG_18_LOAF_09	Elephant	Loxodonta africana	1	U	2018	4	2018-04-07	97	08:05	-18.96657	34.3492	2	NA	34166	0	0	0	0	1591.66666666667	0	0	671	3462	0	0	0	0	0	18957.6666666667	0	0	0	0	0	1889	0	0	1342	0	0	0	0	1027	0	0	0	0	0
PNG_18_LOAF_010	PNG_18_LOAF_10	Elephant	Loxodonta africana	1	U	2018	4	2018-04-08	98	06:47	-18.95014	34.44408	2	NA	22748.3333333333	0	0	0	0	0	0	458.666666666667	0	4028.33333333333	0	0	0	0	0	8210.66666666667	373.333333333333	0	0	0	0	525.666666666667	0	0	435.666666666667	0	0	0	0	340	0	0	0	0	0
PNG_18_LOAF_011	PNG_18_LOAF_11	Elephant	Loxodonta africana	1	U	2018	4	2018-04-08	98	06:59	-18.94763	34.46056	2	NA	14059.5	0	0	0	0	0	0	804.5	0	1629.5	838.5	0	0	0	0	7350	596.5	0	0	0	0	1685	0	0	0	0	0	0	0	400	0	0	0	0	0
PNG_18_LOAF_012	PNG_18_LOAF_12	Elephant	Loxodonta africana	1	U	2018	4	2018-04-08	98	07:17	-18.95259	34.47178	2	NA	10014.6666666667	0	0	0	0	0	0	200	0	1150	0	0	0	0	0	2543	0	0	0	0	0	717	0	0	0	0	0	0	0	152	0	0	0	0	0
PNG_18_LOAF_013	PNG_18_LOAF_13	Elephant	Loxodonta africana	1	U	2018	4	2018-04-08	98	08:05	-18.93514	34.45585	2	NA	16873.6666666667	486.333333333333	0	0	0	299.666666666667	0	1106	830.666666666667	3743	0	0	0	0	0	1959.66666666667	331.666666666667	0	0	0	0	779.333333333333	0	554.333333333333	0	0	0	0	0	662	0	0	0	0	0
PNG_18_LOAF_014	PNG_18_LOAF_14	Elephant	Loxodonta africana	1	U	2018	4	2018-04-09	99	13:40	-19.00967	34.26442	2	NA	19096.6666666667	2346.66666666667	0	0	0	272.333333333333	0	0	0	3805.66666666667	0	0	0	0	0	1605	0	0	0	0	0	0	0	0	0	0	0	0	0	1939.66666666667	0	1712	0	0	0
PNG_18_LOAF_015	PNG_18_LOAF_15	Elephant	Loxodonta africana	1	U	2018	4	2018-04-10	100	07:35	-19.0082	34.27923	2	NA	30248	0	0	3806.33333333333	0	0	0	1055.33333333333	0	1102.33333333333	0	0	0	0	0	3879.66666666667	0	0	0	0	0	0	0	5135	0	0	0	0	0	6005	0	617.666666666667	0	0	0
PNG_18_LOAF_016	PNG_18_LOAF_16	Elephant	Loxodonta africana	1	U	2018	6	2018-06-15	166	16:38	-18.96689	34.31992	2	NA	74157.3333333334	9320.66666666667	0	39732.6666666667	0	875.333333333333	0	0	0	1868	0	0	0	0	0	0	0	0	0	0	0	10345	0	0	0	0	0	0	0	0	0	0	0	0	0
PNG_18_LOAF_017	PNG_18_LOAF_17	Elephant	Loxodonta africana	1	U	2018	6	2018-06-15	166	16:57	-18.97004	34.31461	2	NA	143009.333333333	0	0	72315.6666666667	0	0	0	0	0	14857.6666666667	0	0	0	0	9588.33333333333	0	16792.6666666667	0	0	0	0	7229	0	1823.33333333333	0	0	0	0	0	0	0	0	0	0	0
PNG_18_LOAF_018	PNG_18_LOAF_18	Elephant	Loxodonta africana	1	U	2018	6	2018-06-16	167	11:37	-18.95156	34.34681	2	NA	58497.6666666666	1013	0	3961.66666666667	0	3842	0	0	0	14566.3333333333	0	0	0	0	0	2416.33333333333	3620.66666666667	0	0	0	0	13271	0	0	0	0	1474	0	0	0	0	0	0	0	0
PNG_18_LOAF_019	PNG_18_LOAF_19	Elephant	Loxodonta africana	1	F	2018	6	2018-06-20	171	NA	-18.9265	34.52586	5	LOAF-18-f-2981-1	158923	0	0	2286.66666666667	0	13241.3333333333	0	0	0	0	63387.3333333333	0	0	0	0	7866.66666666667	0	31486.6666666667	0	0	0	2640.33333333333	0	0	0	0	0	0	0	0	0	0	0	0	0
PNG_18_LOAF_020	PNG_18_LOAF_20	Elephant	Loxodonta africana	1	F	2018	6	2018-06-20	171	NA	-18.92381	34.51722	5	LOAF-18-f-2986-1	159822.333333333	0	0	5786	0	3460	0	0	0	0	14846.3333333333	0	0	0	0	26304.6666666667	0	0	0	0	0	0	0	0	0	0	0	0	0	0	0	0	0	0	0
PNG_18_LOAF_021	PNG_18_LOAF_21	Elephant	Loxodonta africana	1	F	2018	6	2018-06-22	173	NA	-18.969026	34.304421	5	LOAF-18-f-2983-1	59252	0	0	6619.33333333333	0	0	0	0	0	0	0	0	0	0	0	0	0	0	0	0	0	9918.33333333333	0	0	0	0	0	0	0	0	0	2345.33333333333	0	0	0
PNG_18_LOAF_022	PNG_18_LOAF_22	Elephant	Loxodonta africana	1	F	2018	6	2018-06-22	173	NA	-18.968177	34.317598	5	LOAF-18-f-2982-1	80256.6666666666	3150.66666666667	0	1247	0	3069.33333333333	0	986.333333333333	6332.66666666667	5067.33333333333	0	0	0	0	0	2774.66666666667	0	0	0	0	0	16280	0	1956.66666666667	0	0	0	0	0	0	0	0	0	0	0
PNG_18_LOAF_023	PNG_18_LOAF_23	Elephant	Loxodonta africana	1	U	2018	6	2018-06-23	174	13:56	-18.9596	34.34685	2	NA	107096.5	0	0	32188.5	0	0	0	0	0	12363.5	0	0	0	0	0	0	0	0	0	0	0	3344	0	0	1506.5	0	0	0	0	1250.5	0	0	0	0	0
PNG_18_LOAF_024	PNG_18_LOAF_24	Elephant	Loxodonta africana	1	F	2018	6	2018-06-24	175	NA	-18.964192	34.372451	5	LOAF-18-f-2984-1	12148.5	0	0	2847.5	0	0	0	0	0	1108	0	0	0	0	0	213	0	0	0	0	0	309.5	0	0	244.5	0	0	0	0	0	0	0	0	0	0
PNG_18_LOAF_025	PNG_18_LOAF_25	Elephant	Loxodonta africana	1	F	2018	6	2018-06-24	175	NA	-18.937166	34.332748	5	LOAF-18-f-2985-1	11887.3333333333	231	0	345	0	0	0	168	192.666666666667	0	0	0	0	0	0	0	0	0	0	0	0	4465	0	1739	304.333333333333	0	0	0	0	0	0	0	0	0	0
PNG_18_LOAF_026	PNG_18_LOAF_26	Elephant	Loxodonta africana	1	U	2018	6	2018-06-29	180	11:27	-18.91231	34.48807	2	NA	41221.3333333333	2340.33333333333	0	19780.3333333333	0	0	0	0	0	0	0	0	0	0	0	0	0	507.333333333333	0	0	0	1395	0	0	0	0	0	0	0	0	0	0	0	0	0
PNG_18_LOAF_027	PNG_18_LOAF_27	Elephant	Loxodonta africana	1	U	2018	7	2018-07-04	185	13:43	-18.9366	34.39468	2	NA	104829.333333333	1622.66666666667	0	52688.3333333333	0	0	0	0	0	0	0	0	0	0	20198.6666666667	0	0	0	0	0	0	6332	0	0	0	0	0	0	0	0	0	0	0	0	0
PNG_18_LOAF_028	PNG_18_LOAF_28	Elephant	Loxodonta africana	1	U	2018	7	2018-07-08	189	10:36	NA	NA	2	NA	65837.3333333333	9702.66666666667	0	3935.66666666667	0	0	0	0	0	9241	0	0	0	0	0	0	0	3192.33333333333	0	0	0	14277	0	0	1495.33333333333	0	3946.33333333333	0	0	0	0	0	0	0	0
PNG_18_LOAF_029	PNG_18_LOAF_29	Elephant	Loxodonta africana	1	U	2018	7	2018-07-09	190	11:02	-19.00901	34.26986	2	NA	41262.5	0	0	0	0	0	0	588	0	0	0	0	0	0	0	0	0	0	0	0	0	0	0	0	0	0	0	0	0	0	0	0	0	0	0
PNG_18_LOAF_030	PNG_18_LOAF_30	Elephant	Loxodonta africana	1	U	2018	7	2018-07-11	192	08:52	-18.92881	34.42452	2	NA	17949.5	0	0	3976.5	0	0	0	0	0	0	0	0	0	0	0	0	0	0	0	0	0	0	0	615.5	902	0	0	0	0	0	0	0	0	0	245.5
PNG_18_LOAF_031	PNG_18_LOAF_31	Elephant	Loxodonta africana	1	U	2018	7	2018-07-14	195	10:49	-18.99627	34.39418	2	NA	61683.9999999999	0	0	0	0	0	0	0	3493.66666666667	948.666666666667	0	0	0	0	0	0	0	0	0	0	0	36882.3333333333	0	0	0	0	0	0	0	0	0	0	0	0	0
PNG_18_LOAF_032	PNG_18_LOAF_32	Elephant	Loxodonta africana	1	F	2018	8	2018-08-07	219	10:15	NA	NA	5	NA	58937.3333333333	0	0	0	0	0	0	0	0	0	0	0	0	0	0	0	0	0	0	0	0	22530	0	1009.33333333333	0	0	0	0	0	0	0	0	0	0	0
PNG_18_LOAF_033	PNG_18_LOAF_33	Elephant	Loxodonta africana	1	F	2018	8	2018-08-08	220	11:15	NA	NA	5	NA	124826.333333333	0	0	0	0	0	0	0	0	1844.33333333333	0	0	0	0	0	6916.33333333333	0	0	0	0	0	1958.33333333333	0	0	8016.66666666667	0	0	0	0	0	0	0	0	0	0
PNG_18_LOAF_034	PNG_18_LOAF_34	Elephant	Loxodonta africana	1	F	2018	8	2018-08-08	220	12:15	NA	NA	5	NA	159178	1739.66666666667	0	2148.33333333333	0	0	0	0	0	5595.33333333333	0	0	0	0	0	8704.33333333333	0	0	0	0	0	0	0	4640.66666666667	0	0	0	0	0	0	0	0	0	0	0
PNG_18_LOAF_035	PNG_18_LOAF_35	Elephant	Loxodonta africana	1	F	2018	8	2018-08-09	221	09:30	NA	NA	5	NA	31724	0	0	0	0	0	0	0	0	1907.33333333333	413	0	0	0	0	639.666666666667	0	0	0	0	0	0	0	0	0	0	0	0	0	0	0	0	0	0	0
PNG_18_LOAF_036	PNG_18_LOAF_36	Elephant	Loxodonta africana	1	F	2018	8	2018-08-09	221	10:30	NA	NA	5	NA	37452.6666666667	0	0	0	0	0	0	0	0	0	0	0	0	0	0	0	0	0	0	0	0	0	0	0	0	0	0	0	0	0	0	0	0	0	0
PNG_18_LOAF_037	PNG_18_LOAF_37	Elephant	Loxodonta africana	1	F	2018	8	2018-08-09	221	13:30	NA	NA	5	NA	16372.3333333333	0	0	2913.33333333333	0	0	0	0	0	0	0	0	0	0	0	0	0	0	0	0	0	526	0	0	10901	0	1069.33333333333	0	0	0	0	0	0	0	0
PNG_18_LOAF_038	PNG_18_LOAF_38	Elephant	Loxodonta africana	1	U	2018	10	2018-10-24	297	10:56	-18.97848	34.54533	2	NA	22580.6666666667	0	0	0	0	6303.33333333333	0	0	0	360	6975.66666666667	0	0	0	0	1825.66666666667	0	0	0	0	0	5483.33333333333	0	0	0	0	0	0	0	0	0	0	0	0	0
PNG_18_LOAF_039	PNG_18_LOAF_39	Elephant	Loxodonta africana	1	U	2018	10	2018-10-26	299	13:45	-19.03829	34.39576	2	NA	17356.6666666667	0	0	0	0	200.666666666667	0	0	0	0	0	0	0	0	0	453.333333333333	0	0	0	0	0	0	0	0	0	0	0	0	0	4736	0	0	0	0	0
PNG_18_LOAF_040	PNG_18_LOAF_40	Elephant	Loxodonta africana	1	U	2018	10	2018-10-26	299	13:45	-19.03824	34.39565	2	NA	26448.5	0	0	0	0	0	0	0	0	322	0	0	0	0	0	466	0	0	0	0	0	524	0	0	431.5	0	0	0	0	10076.5	0	0	0	0	0
PNG_18_LOAF_041	PNG_18_LOAF_41	Elephant	Loxodonta africana	1	U	2018	10	2018-10-26	299	17:13	-19.00843	34.41903	2	NA	87933.6666666666	0	0	0	0	0	0	0	0	0	0	0	0	0	0	1166	0	0	0	0	0	0	0	0	0	0	0	0	0	22275	0	0	0	0	0
PNG_18_LOAF_042	PNG_18_LOAF_42	Elephant	Loxodonta africana	1	U	2018	10	2018-10-27	300	07:11	-19.01429	34.38141	2	NA	49547.6666666667	0	0	0	0	0	0	0	0	0	0	0	0	0	0	655	0	0	0	0	0	0	0	0	0	0	0	0	0	3844	0	0	0	0	0
PNG_18_LOAF_043	PNG_18_LOAF_43	Elephant	Loxodonta africana	1	U	2018	10	2018-10-27	300	07:16	-19.01988	34.38609	2	NA	48560	0	0	0	0	0	0	0	0	0	0	0	0	0	0	629.5	0	0	0	0	0	0	0	0	0	0	0	0	0	6477	0	4231	0	0	0
PNG_18_LOAF_044	PNG_18_LOAF_44	Elephant	Loxodonta africana	1	U	2018	10	2018-10-27	300	07:31	-19.02492	34.38855	2	NA	5953.5	0	0	0	0	0	0	0	0	140.5	0	0	0	0	0	308.5	127.5	0	0	0	0	0	0	0	0	0	0	0	0	4005.5	0	0	0	0	0
PNG_18_LOAF_045	PNG_18_LOAF_45	Elephant	Loxodonta africana	1	U	2018	10	2018-10-27	300	08:57	-18.99548	34.38637	2	NA	6675	0	0	0	0	0	0	0	0	0	0	0	0	0	0	145.5	0	0	0	0	0	0	0	0	0	0	0	0	0	1386.5	0	2968.5	0	0	0
PNG_18_LOAF_046	PNG_18_LOAF_46	Elephant	Loxodonta africana	1	U	2018	10	2018-10-29	302	07:15	-19.02406	34.39004	2	NA	86427.6666666667	0	0	0	0	0	0	0	0	0	0	0	0	0	0	2044	0	0	0	0	0	0	0	0	0	0	0	0	0	1676	0	1160.66666666667	0	0	0
PNG_18_LOAF_047	PNG_18_LOAF_47	Elephant	Loxodonta africana	1	U	2018	10	2018-10-31	304	07:20	-19.02623	34.39099	2	NA	20473	0	0	0	0	0	0	0	0	579	0	0	0	0	0	683	0	0	0	0	0	0	0	0	0	0	0	0	0	9356.33333333333	0	1510.33333333333	0	0	0
PNG_18_LOAF_048	PNG_18_LOAF_48	Elephant	Loxodonta africana	1	U	2018	10	2018-10-31	304	07:35	-19.03824	34.39558	2	NA	126162.333333333	0	0	0	0	1986.66666666667	0	0	0	0	2875	0	0	0	0	0	0	0	0	0	0	0	0	0	0	0	0	0	0	6680	0	0	0	0	0
PNG_18_LOAF_049	PNG_18_LOAF_49	Elephant	Loxodonta africana	1	U	2018	10	2018-10-31	304	07:37	-19.03849	34.39561	2	NA	5666	0	0	0	0	135.333333333333	0	0	0	166.333333333333	0	0	0	0	0	116	0	0	0	0	0	0	0	0	0	0	0	0	0	638.333333333333	0	0	0	0	0
PNG_18_LOAF_050	PNG_18_LOAF_50	Elephant	Loxodonta africana	1	U	2018	10	2018-10-31	304	07:39	-19.03861	34.39563	2	NA	8405.66666666667	0	0	0	0	377	0	0	0	0	0	0	0	0	0	432.333333333333	0	0	0	0	0	0	0	0	0	0	0	0	0	4403	0	0	0	0	0
PNG_18_LOAF_051	PNG_18_LOAF_51	Elephant	Loxodonta africana	1	U	2018	10	2018-10-31	304	07:41	-19.03867	34.39565	2	NA	59805.3333333333	0	0	0	0	0	0	0	0	0	0	0	0	0	0	0	0	0	0	0	0	0	0	0	0	0	0	0	0	25818.3333333333	0	0	0	0	0
PNG_18_LOAF_052	PNG_18_LOAF_52	Elephant	Loxodonta africana	1	U	2018	10	2018-10-31	304	07:43	-19.03876	34.39563	2	NA	32168.6666666667	0	0	0	0	635.333333333333	0	0	0	1276.66666666667	5870	0	0	0	0	1555	0	0	0	0	0	0	0	0	0	0	715	0	0	8458	0	0	0	0	0
PNG_18_LOAF_053	PNG_18_LOAF_53	Elephant	Loxodonta africana	1	F	2018	11	2018-11-05	309	NA	NA	NA	5	NA	8352.66666666666	159.333333333333	0	0	0	0	0	0	0	0	566.333333333333	0	0	0	0	183.333333333333	0	0	0	0	0	865.666666666667	0	0	0	0	0	0	0	0	0	233.333333333333	0	346.333333333333	0
PNG_18_LOAF_054	PNG_18_LOAF_54	Elephant	Loxodonta africana	1	F	2018	11	2018-11-05	309	NA	NA	NA	5	NA	17875.6666666667	0	0	0	0	0	0	0	0	0	0	0	0	0	0	250	0	0	0	0	0	0	0	0	0	0	0	0	0	8219.33333333333	0	0	0	0	0
PNG_18_LOAF_055	PNG_18_LOAF_55	Elephant	Loxodonta africana	1	F	2018	11	2018-11-06	310	NA	NA	NA	5	NA	13111.3333333333	0	0	0	0	0	0	0	0	3758.33333333333	0	0	0	0	0	489.666666666667	0	0	0	0	0	0	0	571.666666666667	0	0	352.666666666667	0	0	0	0	0	0	0	0
PNG_18_LOAF_056	PNG_18_LOAF_56	Elephant	Loxodonta africana	1	F	2018	11	2018-11-06	310	NA	NA	NA	5	NA	2927	0	0	0	0	0	0	0	0	40	0	0	0	0	0	0	0	0	0	0	0	61.5	0	44	0	0	0	0	0	0	0	0	0	0	0
PNG_18_OUOU_001	PNG_18_OUOU_01	Oribi	Ourebia ourebi	1	M	2018	3	2018-03-27	86	14:25	-18.96018	34.37025	4	NA	42540.5	0	0	0	0	0	0	13025.5	0	3605	522	0	0	0	0	17726.5	0	0	0	0	0	5177.5	0	0	0	0	0	0	0	0	0	0	0	0	0
PNG_18_OUOU_002	PNG_18_OUOU_02	Oribi	Ourebia ourebi	1	F	2018	3	2018-03-28	87	11:09	-18.9322	34.40136	4	NA	25469.6666666667	0	292.666666666667	0	0	0	0	2727.66666666667	0	901.333333333333	838.666666666667	0	0	0	0	4048.33333333333	0	0	0	0	0	0	0	0	0	0	0	0	0	0	0	0	0	0	0
PNG_18_OUOU_003	PNG_18_OUOU_03	Oribi	Ourebia ourebi	1	F	2018	3	2018-03-28	87	11:10	-18.93287	34.40051	4	NA	30556	0	0	0	0	0	0	3921	0	0	938.5	0	0	0	0	6157.5	0	0	0	0	0	0	0	0	0	0	0	0	0	0	0	0	0	0	0
PNG_18_OUOU_005	PNG_18_OUOU_05	Oribi	Ourebia ourebi	3	U	2018	3	2018-03-29	88	07:58	-18.93961	34.39061	2	NA	6953.5	151.5	0	0	0	0	0	429	0	136.5	312	0	0	0	0	689	0	0	0	0	0	0	0	522	0	0	0	0	0	0	0	0	0	0	0
PNG_18_OUOU_006	PNG_18_OUOU_06	Oribi	Ourebia ourebi	3	U	2018	3	2018-03-29	88	08:15	-18.93551	34.39254	2	NA	7722.33333333333	0	0	0	0	0	0	478	0	168	293.333333333333	0	0	0	0	1704.66666666667	0	0	0	0	0	0	0	2471.33333333333	0	0	0	0	0	0	0	0	0	0	0
PNG_18_OUOU_007	PNG_18_OUOU_07	Oribi	Ourebia ourebi	3	U	2018	3	2018-03-28	87	09:19	-18.93449	34.4003	2	NA	12727.3333333333	0	0	0	0	0	0	1105.33333333333	0	376.333333333333	569.333333333333	0	0	0	0	668.333333333333	0	0	0	0	0	0	0	0	0	0	0	0	0	0	0	0	0	0	0
PNG_18_OUOU_009	PNG_18_OUOU_09	Oribi	Ourebia ourebi	1	F	2018	4	2018-04-02	92	15:36	-18.93311	34.40191	4	NA	13763.3333333334	0	0	0	0	0	0	529	0	0	314.333333333333	0	0	0	0	1232.66666666667	0	0	0	0	0	0	0	0	0	0	0	0	0	0	0	0	0	0	0
PNG_18_OUOU_011	PNG_18_OUOU_11	Oribi	Ourebia ourebi	1	F	2018	4	2018-04-05	95	15:44	-18.92012	34.38073	4	NA	11389.5	6925	0	0	0	0	0	0	0	0	860.5	0	0	0	0	178	0	0	0	0	0	0	0	0	0	0	0	0	0	0	0	0	0	0	0
PNG_18_OUOU_012	PNG_18_OUOU_12	Oribi	Ourebia ourebi	1	M	2018	4	2018-04-07	97	14:38	-18.91443	34.37963	4	NA	7670.33333333333	106.333333333333	0	0	0	133.666666666667	0	179.333333333333	0	166.333333333333	0	0	0	0	0	362	0	0	0	0	0	0	0	0	0	0	0	0	0	0	0	0	0	0	0
PNG_18_OUOU_013	PNG_18_OUOU_13	Oribi	Ourebia ourebi	3	U	2018	4	2018-04-08	98	14:51	-18.91747	34.3801	3	NA	22596.6666666667	0	0	0	0	0	0	298	0	0	0	0	0	0	0	0	0	0	0	0	0	0	0	0	0	0	0	0	0	0	0	0	0	0	0
PNG_18_OUOU_015	PNG_18_OUOU_15	Oribi	Ourebia ourebi	3	M	2018	4	2018-04-12	102	13:52	-18.9683	34.36277	3	NA	29446	0	0	0	0	0	0	15631	0	0	0	0	0	0	2024	0	0	0	0	0	0	0	0	0	0	0	0	6484	0	0	0	0	0	0	0
PNG_18_OUOU_016	PNG_18_OUOU_16	Oribi	Ourebia ourebi	1	F	2018	4	2018-04-12	102	14:34	-18.96194	34.36963	4	NA	15255	0	2312	0	0	0	0	8087.5	0	261	0	0	0	0	0	503.5	0	0	0	0	0	0	0	195	0	0	0	0	0	0	0	0	0	0	0
PNG_18_OUOU_018	PNG_18_OUOU_18	Oribi	Ourebia ourebi	1	F	2018	6	2018-06-17	168	09:12	-18.89379	34.39348	4	NA	184611.5	0	0	0	0	19091.5	0	0	0	0	0	0	0	0	0	3160.5	0	0	0	0	0	0	0	0	0	0	0	0	0	0	0	0	45985.5	0	0
PNG_18_OUOU_019	PNG_18_OUOU_19	Oribi	Ourebia ourebi	2	M	2018	6	2018-06-17	168	09:20	-18.89381	34.39316	3	NA	222649.5	0	0	0	0	10773.5	0	0	0	0	0	0	0	0	0	2551.5	0	0	0	0	0	0	0	0	0	0	0	0	0	0	0	0	3256	0	0
PNG_18_OUOU_020	PNG_18_OUOU_20	Oribi	Ourebia ourebi	2	U	2018	6	2018-06-21	172	09:18	-18.93954	34.38866	3	NA	82172	9216.33333333333	0	0	0	0	0	10811.6666666667	0	2315.33333333333	4015.66666666667	0	0	0	0	22064	0	0	0	0	0	0	0	1833	0	0	0	0	0	0	0	0	0	0	0
PNG_18_OUOU_021	PNG_18_OUOU_21	Oribi	Ourebia ourebi	1	M	2018	6	2018-06-21	172	15:26	-18.90398	34.45286	4	NA	23228.3333333333	0	0	0	0	0	0	0	0	0	0	2332	0	0	0	0	0	0	0	0	0	0	0	0	0	0	0	0	0	0	0	0	9946	0	0
PNG_18_OUOU_022	PNG_18_OUOU_22	Oribi	Ourebia ourebi	1	F	2018	6	2018-06-21	172	15:26	-18.90399	34.45285	4	NA	71221.3333333333	817	0	0	0	0	0	0	0	0	0	3733.33333333333	0	0	0	0	0	1913.66666666667	0	0	0	0	0	0	0	0	0	0	0	0	0	0	21973.3333333333	0	0
PNG_18_OUOU_023	PNG_18_OUOU_23	Oribi	Ourebia ourebi	1	F	2018	6	2018-06-23	174	10:32	-18.89451	34.39294	4	NA	9422.33333333333	0	0	0	0	1839	0	116	0	0	0	0	0	0	0	271	0	0	0	0	0	0	0	0	0	0	0	0	0	0	0	0	0	0	0
PNG_18_OUOU_024	PNG_18_OUOU_24	Oribi	Ourebia ourebi	1	M	2018	6	2018-06-25	176	08:32	-18.91771	34.38747	4	NA	12534.6666666667	5629	0	0	0	171.666666666667	0	0	0	0	0	0	0	0	0	0	0	0	0	0	0	0	0	0	0	0	0	0	0	0	0	0	0	0	0
PNG_18_OUOU_025	PNG_18_OUOU_25	Oribi	Ourebia ourebi	1	F	2018	6	2018-06-28	179	08:51	-18.93305	34.40023	4	NA	63644.3333333334	0	0	0	0	0	0	13690.6666666667	0	784.333333333333	3820.66666666667	0	0	0	0	6159.66666666667	0	0	0	0	0	943	0	3456.66666666667	0	0	0	0	0	0	0	0	0	0	34034
PNG_18_OUOU_026	PNG_18_OUOU_26	Oribi	Ourebia ourebi	1	M	2018	6	2018-06-28	179	08:53	-18.93289	34.40014	4	NA	125419	0	0	18933	0	0	0	49016.6666666667	0	0	5198.33333333333	0	0	0	0	15960.6666666667	0	0	0	0	0	0	0	0	0	0	0	0	0	0	0	0	0	0	12161
PNG_18_OUOU_027	PNG_18_OUOU_27	Oribi	Ourebia ourebi	3	U	2018	6	2018-06-29	180	08:56	-18.94299	34.38488	3	NA	115574.333333333	0	0	0	0	0	0	8492.33333333333	0	0	0	0	0	0	0	33179.6666666667	0	0	0	0	0	4099.66666666667	0	59345.3333333333	0	0	0	0	1503.33333333333	0	0	0	0	0	0
PNG_18_OUOU_028	PNG_18_OUOU_28	Oribi	Ourebia ourebi	1	M	2018	6	2018-06-29	180	09:05	-18.93895	34.3892	4	NA	58586	0	0	900.333333333333	0	0	0	23002	0	0	800.666666666667	0	0	0	0	8575	0	0	0	0	0	0	0	18925.6666666667	0	0	0	0	0	0	0	0	0	0	0
PNG_18_OUOU_029	PNG_18_OUOU_29	Oribi	Ourebia ourebi	1	F	2018	6	2018-06-29	180	11:40	-18.91305	34.48217	4	NA	93533	0	0	0	0	2059	0	0	0	0	0	0	0	0	0	0	0	0	0	0	0	1025.33333333333	0	0	0	0	0	0	0	0	0	0	0	0	0
PNG_18_OUOU_030	PNG_18_OUOU_30	Oribi	Ourebia ourebi	1	U	2018	6	2018-06-29	180	15:56	-18.88758	34.41606	4	NA	166391.333333334	0	0	0	0	0	0	0	0	0	0	0	0	0	0	0	0	0	0	0	0	0	0	0	0	0	0	0	0	0	0	0	0	0	0
PNG_18_OUOU_032	PNG_18_OUOU_32	Oribi	Ourebia ourebi	3	F	2018	7	2018-07-03	184	15:02	-18.89206	34.43517	3	NA	74207	0	0	0	0	0	0	0	0	0	0	3734.33333333333	0	0	0	0	0	0	0	0	0	0	0	0	0	0	0	0	0	0	0	0	0	0	0
PNG_18_OUOU_033	PNG_18_OUOU_33	Oribi	Ourebia ourebi	3	M	2018	7	2018-07-04	185	16:19	-18.9334	34.4026	2	NA	72478	0	0	1319.66666666667	0	0	0	6424.33333333333	0	0	1238	0	0	0	0	7630.33333333333	0	0	0	0	0	0	0	20373.6666666667	0	0	0	0	0	0	0	0	0	0	28529
PNG_18_OUOU_034	PNG_18_OUOU_34	Oribi	Ourebia ourebi	1	M	2018	7	2018-07-11	192	09:25	-18.93918	34.39169	4	NA	61941.0000000001	0	0	0	0	885.666666666667	0	19388.6666666667	0	3563.33333333333	7159.33333333333	0	0	0	0	9551.33333333333	0	0	0	0	0	0	0	10958.6666666667	0	0	0	0	745.666666666667	0	0	0	0	0	5895
PNG_18_OUOU_035	PNG_18_OUOU_35	Oribi	Ourebia ourebi	1	M	2018	7	2018-07-11	192	12:57	-18.93729	34.39097	4	NA	48573.6666666667	0	0	0	0	662	0	20788.6666666667	0	3421	4212.66666666667	0	0	0	0	7174.33333333333	0	0	0	0	0	0	0	4992.66666666667	0	0	0	0	0	0	0	0	0	0	2429.66666666667
PNG_18_OUOU_036	PNG_18_OUOU_36	Oribi	Ourebia ourebi	1	M	2018	7	2018-07-13	194	08:43	-18.93814	34.39116	4	NA	47878.6666666666	0	0	0	0	662.666666666667	0	14661.3333333333	0	3523.66666666667	2858	0	0	0	0	13246.3333333333	0	0	0	0	0	0	0	0	0	0	0	0	0	0	0	0	0	0	7988
PNG_18_OUOU_037	PNG_18_OUOU_37	Oribi	Ourebia ourebi	1	M	2018	7	2018-07-14	195	09:23	-18.93007	34.42545	4	NA	46208.3333333333	1473.66666666667	0	0	0	930.666666666667	0	857.666666666667	0	0	7692	0	0	0	0	12452.3333333333	0	0	0	0	0	19625	0	0	0	0	0	0	0	0	0	0	0	0	0
PNG_18_OUOU_038	PNG_18_OUOU_38	Oribi	Ourebia ourebi	1	F	2018	7	2018-07-16	197	08:34	-18.91835	34.45965	4	NA	28583	3242.66666666667	0	0	0	979	0	0	0	2153.66666666667	0	0	0	0	0	939	0	0	0	0	0	601.333333333333	0	0	0	0	0	0	0	0	0	0	0	0	0
PNG_18_OUOU_039	PNG_18_OUOU_39	Oribi	Ourebia ourebi	3	U	2018	7	2018-07-16	197	09:43	-18.89035	34.42023	3	NA	54848	0	0	0	0	0	0	0	0	0	0	0	0	0	0	0	0	0	0	0	0	0	0	0	0	0	0	0	0	0	0	0	0	0	0
PNG_18_OUOU_040	PNG_18_OUOU_40	Oribi	Ourebia ourebi	3	U	2018	7	2018-07-16	197	09:44	-18.89035	34.42023	3	NA	62753.3333333333	0	0	0	0	0	0	0	0	0	0	0	0	0	0	0	0	0	0	0	0	0	0	0	0	0	0	0	0	0	0	0	0	0	0
PNG_18_OUOU_041	PNG_18_OUOU_41	Oribi	Ourebia ourebi	1	M	2018	7	2018-07-16	197	10:50	-18.89355	34.39302	4	NA	101975.333333333	0	0	0	0	31928.6666666667	0	0	0	0	2804.66666666667	1667	0	0	0	2856.66666666667	0	0	0	0	0	0	0	0	0	0	0	0	0	0	0	0	0	0	0
PNG_18_OUOU_042	PNG_18_OUOU_42	Oribi	Ourebia ourebi	1	F	2018	7	2018-07-17	198	09:30	-18.90992	34.38983	4	NA	79922.3333333333	2166.33333333333	0	0	0	2144.66666666667	0	0	0	0	0	915.666666666667	0	0	0	0	0	0	0	0	0	0	0	0	0	0	0	0	0	0	0	0	3142.33333333333	0	0
PNG_18_OUOU_043	PNG_18_OUOU_43	Oribi	Ourebia ourebi	1	F	2018	7	2018-07-17	198	09:31	-18.9101	34.38982	4	NA	53112.0000000001	0	0	0	0	0	0	0	0	0	0	0	0	0	0	0	0	0	0	0	0	0	0	0	0	0	0	0	0	0	0	0	25966.6666666667	0	0
PNG_18_OUOU_044	PNG_18_OUOU_44	Oribi	Ourebia ourebi	1	M	2018	8	2018-08-03	215	07:28	-18.96204	34.36945	4	NA	182396.333333333	0	0	0	0	0	0	60913	0	4586	0	0	0	0	4650.33333333333	4447.66666666667	0	0	0	0	0	0	0	0	0	0	0	0	0	0	0	0	0	0	0
PNG_18_OUOU_045	PNG_18_OUOU_45	Oribi	Ourebia ourebi	1	M	2018	8	2018-08-03	215	08:10	-18.93807	34.39301	4	NA	109373	0	0	0	0	0	0	22994.3333333333	0	1308.66666666667	9620.33333333333	0	0	0	0	10117.6666666667	0	0	0	0	0	0	0	0	0	0	0	0	4452	0	0	0	0	0	24305.3333333333
PNG_18_OUOU_046	PNG_18_OUOU_46	Oribi	Ourebia ourebi	1	M	2018	8	2018-08-03	215	08:49	-18.93324	34.42341	4	NA	128089.333333333	18606.3333333333	0	0	0	1555.33333333333	0	2021	0	2123.66666666667	9212.33333333333	0	0	0	0	17627	0	0	0	0	0	29749	0	0	0	0	0	0	0	0	0	0	0	0	0
PNG_18_OUOU_047	PNG_18_OUOU_47	Oribi	Ourebia ourebi	1	F	2018	8	2018-08-03	215	08:50	-18.93324	34.42341	4	NA	81697.5	46035.5	0	0	0	0	0	7538	0	0	4035	0	0	0	0	9520.5	0	0	0	0	0	5350	0	0	0	0	0	0	0	0	0	0	0	0	0
PNG_18_OUOU_048	PNG_18_OUOU_48	Oribi	Ourebia ourebi	1	F	2018	8	2018-08-03	215	16:43	-18.93	34.40038	4	NA	21411.6666666667	0	0	814.333333333333	0	0	0	2911.33333333333	0	1361.66666666667	3853.66666666667	0	0	0	0	4071.66666666667	0	0	0	0	0	262	0	0	669	352.666666666667	253.666666666667	0	0	0	0	0	0	274	839.666666666667
PNG_18_OUOU_049	PNG_18_OUOU_49	Oribi	Ourebia ourebi	3	U	2018	10	2018-10-20	293	07:58	-18.90327	34.45354	2	NA	31262.6666666666	0	0	0	0	0	0	0	0	0	0	0	0	0	0	0	0	0	0	0	0	0	0	0	0	0	0	0	0	0	0	0	1853	0	0
PNG_18_OUOU_050	PNG_18_OUOU_50	Oribi	Ourebia ourebi	1	M	2018	10	2018-10-20	293	10:47	-18.91168	34.46011	4	NA	34563.6666666666	0	0	0	0	0	0	0	0	0	0	0	0	0	0	0	0	0	0	0	0	0	0	0	0	0	0	0	0	0	0	0	1023.33333333333	0	0
PNG_18_OUOU_051	PNG_18_OUOU_51	Oribi	Ourebia ourebi	3	F	2018	10	2018-10-21	294	08:00	-18.92955	34.32668	3	NA	87457.6666666667	0	0	0	0	0	0	1867.66666666667	0	0	0	0	0	0	0	10618.3333333333	0	0	0	0	0	949.666666666667	0	0	0	0	0	0	0	0	0	0	0	0	0
PNG_18_OUOU_052	PNG_18_OUOU_52	Oribi	Ourebia ourebi	3	U	2018	10	2018-10-21	294	08:00	-18.92955	34.32668	3	NA	71946	0	0	2997.33333333333	0	0	0	1506.66666666667	0	1081.66666666667	0	0	0	0	0	8318.33333333333	0	0	0	0	0	0	0	0	1130.33333333333	0	0	0	0	0	0	0	0	0	0
PNG_18_OUOU_053	PNG_18_OUOU_53	Oribi	Ourebia ourebi	1	M	2018	10	2018-10-21	294	10:42	-18.92619	34.37802	4	NA	31203.3333333333	0	0	0	0	641.333333333333	0	631	0	0	0	0	0	0	0	5351	0	0	0	0	0	2260	0	0	0	0	0	0	0	0	0	0	0	0	0
PNG_18_OUOU_054	PNG_18_OUOU_54	Oribi	Ourebia ourebi	1	F	2018	10	2018-10-21	294	10:42	-18.92619	34.37804	4	NA	31560.3333333333	658	0	0	0	811.666666666667	0	3428.33333333333	0	687.333333333333	0	0	0	0	0	2563	0	0	0	0	0	0	0	0	0	0	0	0	0	0	0	0	0	0	0
PNG_18_OUOU_055	PNG_18_OUOU_55	Oribi	Ourebia ourebi	1	M	2018	10	2018-10-22	295	09:17	-18.91664	34.37998	4	NA	27787.6666666667	0	0	0	0	0	0	0	0	0	0	0	0	0	0	0	0	0	0	0	0	0	0	0	0	0	0	0	0	0	0	0	0	0	0
PNG_18_OUOU_056	PNG_18_OUOU_56	Oribi	Ourebia ourebi	1	M	2018	10	2018-10-22	295	11:46	-18.91841	34.39335	4	NA	18562	7517	426.666666666667	967.666666666667	0	407.666666666667	0	2339.33333333333	0	2695.33333333333	0	0	0	0	581	1010.33333333333	0	0	0	0	0	771.333333333333	0	0	0	0	0	0	0	0	0	0	0	0	0
PNG_18_OUOU_057	PNG_18_OUOU_57	Oribi	Ourebia ourebi	1	M	2018	10	2018-10-22	295	16:00	-18.87685	34.3246	4	NA	73660.6666666667	0	0	0	0	0	0	0	0	2310.33333333333	0	0	0	0	0	1228	0	0	0	0	0	0	0	876	0	0	0	0	0	0	0	0	0	0	0
PNG_18_OUOU_058	PNG_18_OUOU_58	Oribi	Ourebia ourebi	1	F	2018	10	2018-10-23	296	12:26	-18.97719	34.27	4	NA	15407	0	0	0	0	0	235	0	0	0	428	0	0	0	0	818	0	0	0	0	0	0	0	1717	0	0	0	0	0	1799.66666666667	0	0	0	0	0
PNG_18_OUOU_059	PNG_18_OUOU_59	Oribi	Ourebia ourebi	1	F	2018	10	2018-10-29	302	11:01	-18.87056	34.33432	4	NA	89771.3333333333	0	0	0	0	0	2599.33333333333	0	0	0	0	0	2916.66666666667	0	0	0	0	0	0	0	0	0	0	0	0	0	0	0	0	1538.66666666667	0	0	0	0	0
PNG_18_OUOU_060	PNG_18_OUOU_60	Oribi	Ourebia ourebi	1	M	2018	10	2018-10-29	302	16:16	-18.88912	34.41827	4	NA	26296.3333333333	0	0	0	0	3119	0	0	0	0	0	713.333333333333	0	0	0	0	0	0	0	0	0	0	0	0	0	0	0	0	0	353.333333333333	0	0	0	0	0
PNG_18_OUOU_061	PNG_18_OUOU_61	Oribi	Ourebia ourebi	1	F	2018	11	2018-11-01	305	09:05	-18.91263	34.46251	4	NA	21893.3333333333	0	0	0	0	0	0	0	0	0	0	0	0	0	0	0	0	0	0	0	0	0	0	0	0	0	0	0	0	0	0	0	0	0	0
PNG_18_OUOU_062	PNG_18_OUOU_62	Oribi	Ourebia ourebi	1	F	2018	11	2018-11-01	305	10:00	-18.90434	34.45463	4	NA	23346	0	0	0	0	0	0	0	0	0	0	290	0	0	0	0	0	0	0	0	0	270.666666666667	0	0	0	0	0	0	0	0	0	0	0	0	0
PNG_18_OUOU_063	PNG_18_OUOU_63	Oribi	Ourebia ourebi	3	F	2018	11	2018-11-01	305	11:22	-18.88494	34.41048	3	NA	57527.0000000001	0	0	0	0	5266.66666666667	0	0	0	0	0	0	0	0	0	20086.6666666667	0	0	0	0	0	0	0	0	0	0	0	0	0	819	0	0	0	0	0
PNG_18_OUOU_064	PNG_18_AEME_21	Oribi	Ourebia ourebi	3	U	2018	3	2018-03-30	89	07:42	-18.90082	34.3937	3	NA	22087.3333333333	6193.33333333333	0	0	0	0	0	1699.66666666667	0	0	1037	0	0	0	0	652.333333333333	0	0	0	0	0	0	0	0	0	0	0	0	0	0	0	0	0	0	0
PNG_18_OUOU_065	PNG_18_TRSC_172	Oribi	Ourebia ourebi	3	U	2018	10	2018-10-29	302	12:24	-18.922	34.36773	3	NA	41085	0	0	0	0	0	0	0	0	0	0	0	0	0	0	992.5	0	0	0	0	0	0	0	0	0	0	0	0	0	0	0	0	0	0	0
PNG_18_PAUR_001	PNG_18_PAUR_01	Baboon	Papio ursinus	1	U	2018	6	2018-06-14	165	10:41	-18.89059	34.4272	2	NA	346661.666666667	0	0	0	0	0	0	0	0	0	0	0	0	0	0	0	0	321632.666666667	0	0	0	0	0	0	0	0	0	0	0	0	0	0	0	0	0
PNG_18_PAUR_002	PNG_18_PAUR_02	Baboon	Papio ursinus	1	U	2018	6	2018-06-14	165	12:46	-18.97739	34.3513	2	NA	93473.6666666668	27930.6666666667	0	0	0	0	0	27058.6666666667	0	1865.33333333333	0	0	0	0	0	0	0	0	0	0	0	4353	0	0	0	0	0	0	0	0	0	0	0	0	0
PNG_18_PAUR_003	PNG_18_PAUR_03	Baboon	Papio ursinus	1	U	2018	6	2018-06-15	166	10:18	-18.94822	34.36343	3	NA	98978.6666666667	0	0	86871	0	0	0	0	0	0	0	0	0	0	0	0	0	0	0	0	0	7711.33333333333	0	0	0	0	0	0	0	0	0	0	0	0	0
PNG_18_PAUR_004	PNG_18_PAUR_04	Baboon	Papio ursinus	1	U	2018	6	2018-06-15	166	10:20	-18.94831	34.36332	3	NA	108549.666666667	0	0	60615.3333333333	0	0	0	0	0	7015.66666666667	6033	0	0	0	8541	4807.66666666667	0	0	0	0	0	21537	0	0	0	0	0	0	0	0	0	0	0	0	0
PNG_18_PAUR_005	PNG_18_PAUR_05	Baboon	Papio ursinus	1	U	2018	6	2018-06-16	167	08:32	-18.96138	34.36951	2	NA	94612	0	0	8735.66666666667	0	0	0	0	0	1920.66666666667	0	0	0	0	0	0	0	0	0	0	0	28478	0	0	0	0	0	0	0	0	0	0	0	2134.66666666667	0
PNG_18_PAUR_006	PNG_18_PAUR_06	Baboon	Papio ursinus	1	U	2018	6	2018-06-17	168	08:16	-18.89894	34.343	2	NA	133590	0	0	63920	0	37807	0	0	0	0	8180.5	0	0	0	0	2676	0	0	0	0	0	2388	0	0	0	0	0	0	0	0	0	0	0	0	0
PNG_18_PAUR_007	PNG_18_PAUR_07	Baboon	Papio ursinus	1	U	2018	6	2018-06-17	168	09:44	-18.90608	34.40835	2	NA	153222.5	4501.5	0	46378.5	0	27877.5	0	0	0	0	39846	0	0	0	0	4068.5	0	0	0	0	0	0	0	0	0	0	0	0	0	0	0	0	0	0	0
PNG_18_PAUR_008	PNG_18_PAUR_08	Baboon	Papio ursinus	1	U	2018	6	2018-06-18	169	14:13	-18.96542	34.36019	3	NA	9790	0	0	313.5	0	0	0	386	0	227.5	0	0	0	0	0	0	0	0	0	0	0	8256.5	0	0	0	0	0	0	0	0	0	0	0	0	0
PNG_18_PAUR_009	PNG_18_PAUR_09	Baboon	Papio ursinus	1	U	2018	6	2018-06-18	169	15:23	-18.94784	34.36795	3	NA	65526	0	0	19942.5	0	0	0	753	0	1650.5	0	0	0	0	936	0	0	0	0	0	0	38716.5	0	0	0	0	0	0	0	0	0	0	0	0	0
PNG_18_PAUR_010	PNG_18_PAUR_10	Baboon	Papio ursinus	1	U	2018	6	2018-06-23	174	10:10	-18.88933	34.41747	3	NA	103778	0	0	30004.3333333333	0	1695.66666666667	0	0	0	0	0	0	0	0	0	0	0	0	0	0	0	1704.33333333333	0	0	0	0	0	0	0	0	0	0	0	0	0
PNG_18_PAUR_011	PNG_18_PAUR_11	Baboon	Papio ursinus	1	U	2018	6	2018-06-23	174	12:10	-18.97775	34.3512	2	NA	125531	0	0	1828	0	90820	0	7387	0	0	0	0	0	0	0	0	0	0	0	0	0	5442.66666666667	0	0	0	0	0	0	0	0	0	0	0	0	0
PNG_18_PAUR_012	PNG_18_PAUR_12	Baboon	Papio ursinus	1	U	2018	6	2018-06-28	179	10:51	-18.88519	34.40975	2	NA	118622	8716.66666666667	0	8583.33333333333	0	0	0	1549.33333333333	0	0	32449	0	0	0	0	2681.66666666667	0	10449	0	0	0	1752	0	0	0	0	0	0	0	0	0	0	0	0	0
PNG_18_PAUR_013	PNG_18_PAUR_13	Baboon	Papio ursinus	1	U	2018	6	2018-06-29	180	07:51	-18.974449	34.35582	3	NA	110557.333333333	0	0	25343.3333333333	0	0	0	5146.66666666667	0	3596.66666666667	0	0	0	5742.33333333333	0	1205.33333333333	0	0	0	0	0	54332	0	0	0	0	0	0	0	0	0	0	0	0	0
PNG_18_PAUR_014	PNG_18_PAUR_14	Baboon	Papio ursinus	1	U	2018	6	2018-06-29	180	12:00	-18.90423	34.43646	2	NA	128652.666666667	0	0	0	0	15712.3333333333	0	0	0	0	0	0	0	0	0	0	0	5064.66666666667	0	0	0	0	0	0	0	0	0	0	0	0	0	0	0	0	0
PNG_18_PAUR_015	PNG_18_PAUR_15	Baboon	Papio ursinus	1	U	2018	6	2018-06-29	180	12:02	-18.90326	34.43556	2	NA	49377.9999999999	12298.3333333333	666.666666666667	16672.3333333333	0	654	0	0	0	0	0	0	0	0	0	0	0	0	0	0	0	715.333333333333	0	0	0	0	0	0	0	0	0	0	0	0	0
PNG_18_PAUR_016	PNG_18_PAUR_16	Baboon	Papio ursinus	1	U	2018	6	2018-06-29	180	16:16	-18.90398	34.37604	2	NA	91203.6666666667	0	0	0	0	18323.6666666667	0	0	0	0	0	0	0	0	0	0	0	0	0	0	0	0	0	0	0	0	0	0	0	0	0	0	0	0	0
PNG_18_PAUR_017	PNG_18_PAUR_17	Baboon	Papio ursinus	1	U	2018	6	2018-06-29	180	16:21	-18.90851	34.37344	2	NA	129911.333333333	0	0	86857.3333333333	0	1455.33333333333	0	0	0	0	8030	0	0	0	0	1466.66666666667	0	0	0	0	0	13480	0	0	0	0	0	0	0	0	0	0	0	0	0
PNG_18_PAUR_018	PNG_18_PAUR_18	Baboon	Papio ursinus	1	U	2018	7	2018-07-01	182	12:30	-18.97741	34.35136	3	NA	63809.0000000001	3130	0	21412	0	0	0	1462	0	0	0	0	0	0	0	0	0	0	0	0	0	17930.6666666667	0	0	0	0	0	0	0	0	0	0	0	0	0
PNG_18_PAUR_019	PNG_18_PAUR_19	Baboon	Papio ursinus	1	U	2018	7	2018-07-01	182	13:23	-18.92952	34.41667	2	NA	16281.6666666667	0	424.666666666667	2267.66666666667	0	0	0	206.333333333333	0	3998.33333333333	299.333333333333	0	0	0	0	201	0	0	0	0	0	6864.33333333333	0	0	0	0	230.333333333333	0	0	0	0	0	0	0	0
PNG_18_PAUR_020	PNG_18_PAUR_20	Baboon	Papio ursinus	1	U	2018	7	2018-07-01	182	16:13	-18.96143	34.36948	2	NA	15674.3333333333	0	0	0	0	0	0	0	0	0	0	0	0	0	0	0	0	0	0	0	0	6328.66666666667	0	0	0	0	0	0	0	0	0	0	0	0	0
PNG_18_PAUR_021	PNG_18_PAUR_21	Baboon	Papio ursinus	1	U	2018	7	2018-07-02	183	06:56	-18.97944	34.35245	2	NA	58298.6666666666	6043	0	4655.33333333333	0	0	0	17095.6666666667	0	1042	0	0	0	0	0	0	0	0	0	0	0	13608.3333333333	0	0	0	0	0	0	0	0	0	0	0	0	0
PNG_18_PAUR_022	PNG_18_PAUR_22	Baboon	Papio ursinus	1	U	2018	7	2018-07-02	183	10:40	NA	NA	2	NA	55314.6666666667	969.333333333333	0	3376.66666666667	0	0	0	42417	0	0	0	0	0	0	0	0	0	0	0	0	0	2554.66666666667	0	0	0	0	0	0	0	0	0	0	0	0	0
PNG_18_PAUR_023	PNG_18_PAUR_23	Baboon	Papio ursinus	1	U	2018	7	2018-07-03	184	13:20	-18.97836	34.35175	2	NA	44402.6666666667	3794.33333333333	0	922	0	0	0	1461.66666666667	0	0	0	0	0	0	0	0	0	0	0	0	0	9777.66666666667	0	0	0	0	0	0	0	0	0	0	0	0	0
PNG_18_PAUR_024	PNG_18_PAUR_24	Baboon	Papio ursinus	1	U	2018	7	2018-07-04	185	13:16	-18.99637	34.39443	2	NA	95187.6666666667	0	0	0	0	0	0	0	0	0	0	0	0	0	0	0	0	0	0	0	0	58284.6666666667	0	0	0	0	0	0	0	0	0	0	0	0	0
PNG_18_PAUR_025	PNG_18_PAUR_25	Baboon	Papio ursinus	1	U	2018	7	2018-07-04	185	15:20	-18.89844	34.39298	2	NA	41110.3333333333	0	0	0	0	22080.6666666667	0	0	0	0	0	0	0	0	0	0	0	0	0	0	0	607.333333333333	0	0	0	0	0	0	0	0	0	0	0	0	0
PNG_18_PAUR_026	PNG_18_PAUR_26	Baboon	Papio ursinus	1	U	2018	7	2018-07-05	186	07:07	-18.94231	34.37486	2	NA	86718	0	0	24787	0	0	0	0	0	14244	0	0	0	0	6196	0	0	0	0	0	0	27547.3333333333	0	0	0	0	0	0	0	0	0	0	0	0	0
PNG_18_PAUR_027	PNG_18_PAUR_27	Baboon	Papio ursinus	1	U	2018	7	2018-07-05	186	10:18	-18.89476	34.43024	2	NA	251914	0	0	0	0	5881	0	0	0	0	0	0	0	0	0	0	0	3289.33333333333	0	0	0	0	0	0	0	0	0	0	0	0	0	0	0	0	0
PNG_18_PAUR_028	PNG_18_PAUR_28	Baboon	Papio ursinus	1	U	2018	7	2018-07-05	186	10:41	-18.9	34.43174	2	NA	54240.6666666667	14834.6666666667	0	4336	0	0	0	0	0	0	8917	0	0	0	0	938.333333333333	0	0	0	0	0	0	0	0	0	0	0	0	0	0	0	0	0	0	0
PNG_18_PAUR_029	PNG_18_PAUR_29	Baboon	Papio ursinus	1	U	2018	7	2018-07-05	186	10:55	-18.92845	34.41919	2	NA	35079	0	0	12470.5	0	0	0	0	0	0	0	0	0	0	0	0	0	0	0	0	0	11927	0	0	0	0	0	0	0	0	0	0	0	728.5	0
PNG_18_PAUR_031	PNG_18_PAUR_31	Baboon	Papio ursinus	1	U	2018	7	2018-07-06	187	07:40	-18.97739	34.35115	3	NA	111845.666666667	0	0	11596.6666666667	0	0	0	1476.66666666667	0	7568	0	0	0	0	0	0	0	0	0	0	0	88036.6666666667	0	0	0	0	0	0	0	0	0	0	0	0	0
PNG_18_PAUR_032	PNG_18_PAUR_32	Baboon	Papio ursinus	1	U	2018	7	2018-07-07	188	10:14	-18.97771	34.35179	3	NA	78220	1803.5	0	5918	0	0	0	9490	0	0	0	0	0	0	0	0	0	0	0	0	0	18177.5	0	0	0	0	0	0	0	0	0	0	0	0	0
PNG_18_PAUR_033	PNG_18_PAUR_33	Baboon	Papio ursinus	1	U	2018	7	2018-07-07	188	15:54	-18.97761	34.35163	2	NA	84863.3333333333	4036	0	9876.33333333333	0	0	0	36060.6666666667	0	0	0	0	0	0	0	0	0	0	0	0	0	14316.3333333333	0	0	0	0	0	0	0	0	0	0	0	0	0
PNG_18_PAUR_034	PNG_18_PAUR_34	Baboon	Papio ursinus	1	U	2018	7	2018-07-09	190	09:22	-18.97692	34.34929	2	NA	48177.5	0	0	9280	0	0	0	24248	0	0	0	0	0	0	0	0	0	0	0	0	0	2471	0	0	0	0	0	0	0	0	0	0	0	0	0
PNG_18_PAUR_035	PNG_18_PAUR_35	Baboon	Papio ursinus	1	U	2018	7	2018-07-09	190	10:22	-18.98965	34.33271	2	NA	49189.3333333334	0	0	0	0	0	0	559	0	0	0	0	0	0	0	0	0	0	0	0	0	29572.6666666667	0	0	0	0	0	0	0	0	0	8113.33333333333	0	0	0
PNG_18_PAUR_036	PNG_18_PAUR_36	Baboon	Papio ursinus	1	U	2018	7	2018-07-09	190	10:59	-19.00891	34.27611	2	NA	38815	0	0	0	0	0	0	14973.5	0	2326.5	0	0	0	0	0	0	0	0	0	0	0	17871	0	0	0	0	0	0	0	570	0	0	0	0	0
PNG_18_PAUR_037	PNG_18_PAUR_37	Baboon	Papio ursinus	1	U	2018	7	2018-07-11	192	09:41	-18.94775	34.39293	2	NA	41102.3333333334	0	0	7838	0	0	0	8352.66666666667	0	0	0	0	0	0	0	0	0	0	0	0	0	23799.6666666667	0	0	0	0	0	0	0	0	0	0	0	552	0
PNG_18_PAUR_038	PNG_18_PAUR_38	Baboon	Papio ursinus	1	U	2018	7	2018-07-12	193	10:31	-18.89661	34.44963	2	NA	77304.5	0	0	936.5	0	1137	0	0	0	0	0	0	0	0	0	0	0	13716.5	0	0	0	1563	0	0	0	0	0	0	0	0	0	0	0	0	0
PNG_18_PAUR_039	PNG_18_PAUR_39	Baboon	Papio ursinus	1	U	2018	7	2018-07-12	193	10:39	-18.89644	34.45036	2	NA	34833	0	0	0	0	567.666666666667	0	0	0	0	389.666666666667	0	0	0	0	0	0	0	0	0	0	0	0	0	0	0	0	0	0	0	0	0	0	0	0
PNG_18_PAUR_040	PNG_18_PAUR_40	Baboon	Papio ursinus	1	U	2018	7	2018-07-12	193	10:40	-18.89644	34.53036	2	NA	46598.3333333333	0	0	0	0	0	0	0	0	0	0	0	0	0	0	0	0	0	0	0	0	0	0	0	0	0	0	0	0	0	0	0	0	0	0
PNG_18_PAUR_041	PNG_18_PAUR_41	Baboon	Papio ursinus	1	U	2018	7	2018-07-13	194	12:57	-18.97776	34.35175	2	NA	31454.6666666666	0	0	680.666666666667	0	0	0	25722.3333333333	0	0	0	0	0	0	0	0	0	0	0	0	0	1013.66666666667	0	0	0	0	0	0	0	0	0	0	0	0	0
PNG_18_PAUR_042	PNG_18_PAUR_42	Baboon	Papio ursinus	1	U	2018	7	2018-07-13	194	14:26	-18.89473	34.39329	2	NA	49985.6666666666	0	0	14088.3333333333	0	0	0	31471	0	1129.66666666667	0	0	0	0	705.333333333333	0	0	0	0	0	0	0	0	0	0	0	0	0	0	0	0	0	0	0	0
PNG_18_PAUR_043	PNG_18_PAUR_43	Baboon	Papio ursinus	1	U	2018	7	2018-07-15	196	15:00	-18.97826	34.35141	2	NA	94954.3333333334	0	0	4713.33333333333	0	0	0	42635.6666666667	0	2608	0	0	0	0	0	0	0	0	0	0	0	40429	0	0	0	0	0	0	0	0	0	0	0	0	0
PNG_18_PAUR_044	PNG_18_PAUR_44	Baboon	Papio ursinus	1	U	2018	7	2018-07-15	196	15:30	-18.98276	34.35186	2	NA	143925.333333333	0	0	19220	0	0	0	84543.3333333333	0	7077.33333333333	0	0	0	0	0	0	0	0	0	0	0	10611.6666666667	0	0	0	0	0	0	0	0	0	0	0	0	0
PNG_18_PAUR_045	PNG_18_PAUR_45	Baboon	Papio ursinus	1	U	2018	7	2018-07-15	196	16:00	-18.98266	34.35169	2	NA	67221.6666666666	55456.3333333333	0	0	0	0	0	6653.66666666667	0	0	0	0	0	0	0	0	0	0	0	0	0	3852.33333333333	0	0	0	0	0	0	0	0	0	0	0	0	0
PNG_18_PHAF_001	PNG_18_PHAF_01	Warthog	Phacochoerus africanus	1	U	2018	3	2018-03-26	85	16:00	-18.93927	34.39167	4	NA	24186.3333333333	0	0	0	0	0	0	1119.66666666667	0	0	2663	0	0	0	0	3069.66666666667	0	0	0	0	0	0	0	0	0	0	0	0	0	0	0	0	0	0	0
PNG_18_PHAF_002	PNG_18_PHAF_02	Warthog	Phacochoerus africanus	1	U	2018	3	2018-03-26	85	16:02	-18.93946	34.39197	4	NA	33399	0	0	0	0	0	0	23079.6666666667	0	0	749.666666666667	0	0	0	0	3003.66666666667	0	0	0	0	0	0	0	0	0	0	0	0	0	0	0	0	0	0	0
PNG_18_PHAF_003	PNG_18_PHAF_03	Warthog	Phacochoerus africanus	1	U	2018	3	2018-03-27	86	08:56	-18.95956	34.37308	4	NA	34261	0	0	0	0	397.333333333333	0	28743.3333333333	0	523.666666666667	1457.66666666667	0	0	0	0	2776.33333333333	0	0	0	0	0	0	0	0	0	0	0	0	0	0	0	0	0	0	0
PNG_18_PHAF_004	PNG_18_PHAF_04	Warthog	Phacochoerus africanus	1	U	2018	3	2018-03-27	86	10:48	-18.95998	34.37057	4	NA	31871	0	0	0	0	407.333333333333	0	11044	0	0	5460	0	0	0	0	8541	0	0	0	0	0	0	0	0	0	0	0	0	0	0	0	0	0	0	0
PNG_18_PHAF_005	PNG_18_PHAF_05	Warthog	Phacochoerus africanus	3	U	2018	3	2018-03-28	87	08:55	-18.93802	34.39189	3	NA	29753	0	0	0	0	409.333333333333	0	3427	0	1181	10311.6666666667	0	0	0	0	3237	0	0	0	0	0	0	0	0	813.333333333333	0	0	0	0	0	0	0	0	0	0
PNG_18_PHAF_006	PNG_18_PHAF_06	Warthog	Phacochoerus africanus	1	M	2018	3	2018-03-28	87	09:25	-18.93444	34.40106	4	NA	38019.3333333334	0	0	0	0	0	0	1560.66666666667	0	0	13452.6666666667	0	0	0	0	1157	0	0	0	0	0	0	0	0	0	0	0	0	0	0	0	0	0	0	0
PNG_18_PHAF_007	PNG_18_PHAF_07	Warthog	Phacochoerus africanus	3	U	2018	3	2018-03-28	87	09:30	-18.93441	34.40057	3	NA	26698.3333333333	0	0	0	0	0	0	21440.3333333333	0	0	397.666666666667	0	0	0	0	4378	0	0	0	0	0	0	0	0	0	0	0	0	0	0	0	0	0	0	0
PNG_18_PHAF_008	PNG_18_PHAF_08	Warthog	Phacochoerus africanus	1	M	2018	3	2018-03-28	87	11:25	-18.93565	34.39761	4	NA	26696.6666666667	0	0	0	0	0	0	749	0	0	19266.6666666667	0	0	0	0	2906.66666666667	0	0	0	0	0	0	0	0	0	0	0	0	0	0	0	0	0	0	0
PNG_18_PHAF_009	PNG_18_PHAF_09	Warthog	Phacochoerus africanus	1	M	2018	3	2018-03-29	88	07:57	-18.93984	34.39086	4	NA	23322	0	0	0	0	0	0	13827.6666666667	0	0	2880.33333333333	0	0	0	0	4158	0	0	0	0	0	0	0	0	0	0	0	0	0	0	0	0	0	0	0
PNG_18_PHAF_010	PNG_18_PHAF_10	Warthog	Phacochoerus africanus	3	M	2018	3	2018-03-29	88	08:09	-18.9366	34.3919	3	NA	20228.6666666666	0	0	0	0	1207.33333333333	0	3783.33333333333	0	223	10312.3333333333	0	0	0	0	3134.33333333333	0	0	0	0	0	0	0	0	0	0	0	0	0	0	0	0	0	0	0
PNG_18_PHAF_011	PNG_18_PHAF_11	Warthog	Phacochoerus africanus	1	M	2018	3	2018-03-30	89	06:38	-18.93838	34.39221	4	NA	13663	0	0	0	0	0	0	5670.33333333333	0	0	1442.66666666667	0	0	0	0	5532	0	0	0	0	0	0	0	0	167.333333333333	0	0	0	0	0	0	0	0	0	0
PNG_18_PHAF_012	PNG_18_PHAF_12	Warthog	Phacochoerus africanus	1	M	2018	3	2018-03-30	89	15:12	-18.93036	34.41425	4	NA	14227.3333333333	0	0	0	0	0	0	13463	0	0	0	0	0	0	0	187	0	0	0	0	0	0	0	0	0	0	0	0	0	0	0	0	0	0	0
PNG_18_PHAF_013	PNG_18_PHAF_13	Warthog	Phacochoerus africanus	1	M	2018	3	2018-03-30	89	15:12	-18.93038	34.41433	4	NA	25884.3333333333	0	0	0	0	0	0	25073	0	0	0	0	0	0	0	0	0	0	0	0	0	0	0	0	0	0	0	0	0	0	0	0	0	0	0
PNG_18_PHAF_014	PNG_18_PHAF_14	Warthog	Phacochoerus africanus	1	M	2018	3	2018-03-30	89	15:58	-18.89701	34.39527	4	NA	26429.3333333334	2266.66666666667	0	0	0	350	0	11308.6666666667	0	0	1872	0	0	0	0	1647	0	0	0	0	0	0	0	0	0	0	0	0	0	0	0	0	0	0	0
PNG_18_PHAF_015	PNG_18_PHAF_15	Warthog	Phacochoerus africanus	1	U	2018	4	2018-04-01	91	07:44	-18.93955	34.39148	4	NA	7943.66666666666	0	0	0	0	0	0	4009	0	340.333333333333	778.666666666667	0	0	0	0	748.666666666667	0	0	0	0	0	0	0	0	0	0	0	0	0	0	0	0	0	0	0
PNG_18_PHAF_016	PNG_18_PHAF_16	Warthog	Phacochoerus africanus	1	U	2018	4	2018-04-01	91	10:11	-18.96962	34.37053	4	NA	5135.5	0	0	0	0	0	0	237.5	0	0	184.5	0	0	0	0	230.5	0	0	0	0	0	0	0	0	0	0	0	0	0	0	0	0	0	0	0
PNG_18_PHAF_017	PNG_18_PHAF_17	Warthog	Phacochoerus africanus	1	M	2018	4	2018-04-02	92	14:30	-18.91931	34.38041	4	NA	56668.5	0	0	0	0	1731	0	38840	0	0	1201	0	0	0	0	7541.5	0	0	0	0	0	0	0	0	0	0	0	0	0	0	0	0	0	0	0
PNG_18_PHAF_018	PNG_18_PHAF_18	Warthog	Phacochoerus africanus	1	M	2018	4	2018-04-03	93	14:30	-18.9177	34.37922	4	NA	40921.6666666666	0	0	0	0	0	0	0	0	0	2007	0	0	0	0	1902.33333333333	0	0	0	0	0	0	0	0	0	0	0	0	0	0	0	0	0	0	0
PNG_18_PHAF_019	PNG_18_PHAF_19	Warthog	Phacochoerus africanus	1	U	2018	4	2018-04-03	93	08:40	-18.89097	34.39366	4	NA	6372	0	0	0	0	0	0	1442.33333333333	0	0	203.333333333333	0	0	0	0	306.666666666667	0	0	0	0	0	0	0	0	83.3333333333333	0	0	0	0	0	0	0	0	0	0
PNG_18_PHAF_020	PNG_18_PHAF_20	Warthog	Phacochoerus africanus	1	F	2018	4	2018-04-03	93	16:58	-18.91862	34.37919	4	NA	47892.3333333334	0	0	0	0	0	0	1630.33333333333	0	0	4598.66666666667	0	0	0	0	795.666666666667	0	0	0	0	0	0	0	0	0	0	0	0	0	0	0	0	0	0	0
PNG_18_PHAF_021	PNG_18_PHAF_21	Warthog	Phacochoerus africanus	1	M	2018	6	2018-06-14	165	10:53	-18.89128	34.41854	4	NA	160910	0	0	0	0	2620	0	0	0	0	3754.66666666667	20644	0	0	0	0	0	0	0	0	0	0	0	0	0	0	0	0	0	0	0	0	0	0	0
PNG_18_PHAF_022	PNG_18_PHAF_22	Warthog	Phacochoerus africanus	1	M	2018	6	2018-06-14	165	17:01	-18.89117	34.41954	4	NA	74779.3333333333	0	0	0	0	1347	0	0	0	0	837	33177.6666666667	0	0	0	0	0	0	0	0	0	0	0	0	0	0	0	0	0	0	0	0	0	0	0
PNG_18_PHAF_023	PNG_18_PHAF_23	Warthog	Phacochoerus africanus	1	F	2018	6	2018-06-15	166	08:39	-18.94562	34.37344	4	NA	22326	292.333333333333	0	614	0	310.333333333333	0	2005.66666666667	0	8899.33333333333	0	0	0	0	0	3704.33333333333	0	0	0	0	0	491.666666666667	0	0	0	0	0	0	0	0	0	0	0	0	0
PNG_18_PHAF_024	PNG_18_PHAF_24	Warthog	Phacochoerus africanus	1	U	2018	6	2018-06-16	167	14:15	-18.89441	34.39336	4	NA	43727	0	0	0	0	8563.66666666667	0	567.666666666667	0	0	1431.33333333333	4314	0	0	0	980.666666666667	0	0	0	0	0	0	0	0	0	0	0	0	0	0	0	0	0	0	0
PNG_18_PHAF_025	PNG_18_PHAF_25	Warthog	Phacochoerus africanus	1	U	2018	6	2018-06-18	169	16:46	-18.92663	34.42844	4	NA	69249	0	0	0	0	0	0	0	0	0	2683.33333333333	0	0	0	0	1035.33333333333	0	0	0	0	0	0	0	0	0	0	0	0	0	0	0	0	0	0	0
PNG_18_PHAF_026	PNG_18_PHAF_26	Warthog	Phacochoerus africanus	1	M	2018	6	2018-06-18	169	17:28	-18.92296	34.43158	4	NA	26931	418	0	336	0	1972	0	0	0	642	16309.6666666667	0	0	0	0	4358	0	0	0	0	0	0	0	0	0	0	0	0	0	0	0	0	0	0	0
PNG_18_PHAF_027	PNG_18_PHAF_27	Warthog	Phacochoerus africanus	1	U	2018	6	2018-06-19	170	14:27	-18.92962	34.39499	4	NA	92730.3333333333	0	0	0	0	3334.33333333333	0	20319	0	0	46111.3333333333	0	0	0	0	6034.33333333333	0	0	0	0	0	0	0	0	0	0	0	0	0	0	0	0	0	0	0
PNG_18_PHAF_028	PNG_18_PHAF_28	Warthog	Phacochoerus africanus	1	U	2018	6	2018-06-21	172	15:40	-18.90844	34.46029	4	NA	77886	0	0	0	0	0	0	0	0	0	0	63620.3333333333	0	0	0	0	0	0	0	0	0	0	0	0	0	0	0	0	0	0	0	0	1159.33333333333	0	0
PNG_18_PHAF_029	PNG_18_PHAF_29	Warthog	Phacochoerus africanus	1	U	2018	6	2018-06-21	172	16:24	-18.89051	34.41827	4	NA	96114.6666666667	0	0	0	0	57783.6666666667	0	1335	0	2348.66666666667	5443	1226.66666666667	0	0	0	3379.66666666667	0	0	0	0	0	0	0	0	0	0	0	0	0	0	0	0	0	0	0
PNG_18_PHAF_030	PNG_18_PHAF_30	Warthog	Phacochoerus africanus	1	U	2018	6	2018-06-26	177	14:57	-18.91301	34.38864	4	NA	108292.666666667	0	0	0	0	4250.33333333333	0	1243	0	0	0	92519	0	0	0	0	0	0	0	0	0	0	0	0	0	0	0	0	0	0	0	0	0	0	0
PNG_18_PHAF_031	PNG_18_PHAF_31	Warthog	Phacochoerus africanus	1	M	2018	6	2018-06-26	177	16:26	-18.89646	34.43496	4	NA	49304.6666666667	1355	0	0	2554	0	0	0	0	636.666666666667	0	21207	0	0	0	0	0	0	0	0	0	0	0	0	0	0	0	0	0	0	0	0	0	0	0
PNG_18_PHAF_032	PNG_18_PHAF_32	Warthog	Phacochoerus africanus	1	U	2018	6	2018-06-26	177	17:11	-18.92324	34.43199	4	NA	29960.6666666667	0	0	356	0	633.666666666667	0	4477.33333333333	0	0	14309	0	0	0	0	3251	0	0	0	0	0	0	0	0	0	0	0	0	0	0	0	0	0	0	0
PNG_18_PHAF_033	PNG_18_PHAF_33	Warthog	Phacochoerus africanus	1	U	2018	6	2018-06-28	179	10:44	-18.87353	34.40914	4	NA	53589.6666666666	0	0	0	0	2437.66666666667	0	0	0	0	7871	1690.33333333333	0	0	0	716.333333333333	0	0	0	0	0	0	0	0	0	0	0	0	0	0	0	0	0	0	0
PNG_18_PHAF_034	PNG_18_PHAF_34	Warthog	Phacochoerus africanus	1	U	2018	6	2018-06-28	179	11:23	-18.91873	34.4671	4	NA	74597.6666666667	0	0	0	0	49755.6666666667	0	0	0	1091.33333333333	0	18868.6666666667	0	0	0	0	0	0	0	0	0	0	0	0	0	0	0	0	0	0	0	0	0	0	0
PNG_18_PHAF_035	PNG_18_PHAF_35	Warthog	Phacochoerus africanus	1	U	2018	6	2018-06-28	179	15:12	-18.91611	34.46197	4	NA	83580	0	0	0	0	0	0	0	0	1352	0	25903	0	0	0	0	0	0	0	0	0	0	0	0	0	0	0	0	0	0	0	0	0	0	0
PNG_18_PHAF_036	PNG_18_PHAF_36	Warthog	Phacochoerus africanus	1	U	2018	6	2018-06-29	180	08:00	-18.96514	34.3533	4	NA	119276.333333333	0	0	0	0	0	0	87947.6666666667	0	29360.6666666667	0	0	0	0	0	1968	0	0	0	0	0	0	0	0	0	0	0	0	0	0	0	0	0	0	0
PNG_18_PHAF_037	PNG_18_PHAF_37	Warthog	Phacochoerus africanus	3	U	2018	6	2018-06-29	180	09:07	-18.93881	34.38907	3	NA	131857.666666667	0	0	0	0	0	0	93958	0	2677	0	0	0	0	0	6868.33333333333	0	0	0	0	0	0	0	0	0	0	0	0	0	0	0	0	0	0	0
PNG_18_PHAF_038	PNG_18_PHAF_38	Warthog	Phacochoerus africanus	1	M	2018	6	2018-06-29	180	09:09	-18.93927	34.38927	4	NA	105256	0	0	0	0	0	0	8884	0	13311	5283.66666666667	0	0	0	0	3600.66666666667	0	0	0	0	0	0	0	0	0	0	0	0	0	0	0	0	0	0	0
PNG_18_PHAF_039	PNG_18_PHAF_39	Warthog	Phacochoerus africanus	1	F	2018	6	2018-06-29	180	10:01	-18.93088	34.42833	4	NA	29875	0	0	0	0	745.666666666667	0	0	0	474.666666666667	5763	0	0	0	0	1084	0	0	0	0	0	0	0	0	0	0	0	0	0	0	0	0	0	0	0
PNG_18_PHAF_040	PNG_18_PHAF_40	Warthog	Phacochoerus africanus	1	U	2018	6	2018-06-29	180	11:20	-18.91765	34.4902	4	NA	96579.9999999999	0	0	0	1627.33333333333	9810.66666666667	0	0	0	3795.66666666667	8742.33333333333	0	0	0	0	43868.3333333333	0	0	0	0	0	0	0	0	0	0	0	0	0	0	0	0	0	0	0
PNG_18_PHAF_041	PNG_18_PHAF_41	Warthog	Phacochoerus africanus	1	U	2018	7	2018-07-14	195	15:58	-18.92421	34.42836	4	NA	67393.3333333333	0	0	0	0	2953.33333333333	0	17688.3333333333	0	2813.66666666667	4032.33333333333	0	0	0	0	6363	0	0	0	0	0	1115.66666666667	0	0	0	0	0	0	0	0	0	0	0	0	0
PNG_18_PHAF_042	PNG_18_PHAF_42	Warthog	Phacochoerus africanus	1	U	2018	7	2018-07-14	195	17:13	-18.94915	34.36314	4	NA	69900.6666666666	0	0	0	0	0	0	48739.3333333333	0	7309.33333333333	0	0	0	0	0	13066	0	0	0	0	0	786	0	0	0	0	0	0	0	0	0	0	0	0	0
PNG_18_PHAF_043	PNG_18_PHAF_43	Warthog	Phacochoerus africanus	1	M	2018	7	2018-07-16	197	09:06	-18.89246	34.43211	4	NA	64318.3333333334	0	0	0	946.666666666667	16574.6666666667	0	0	0	0	5169.33333333333	8359.33333333333	0	0	0	994	0	0	0	0	0	0	0	0	0	0	0	0	0	0	0	0	0	0	0
PNG_18_PHAF_044	PNG_18_PHAF_44	Warthog	Phacochoerus africanus	1	U	2018	7	2018-07-16	197	10:52	-18.89901	34.39268	4	NA	158714.333333333	0	0	0	0	0	0	21299	0	0	0	0	0	0	0	4261	0	0	0	0	0	0	0	0	0	0	0	0	0	0	0	0	0	0	0
PNG_18_PHAF_045	PNG_18_PHAF_45	Warthog	Phacochoerus africanus	3	U	2018	7	2018-07-17	198	15:20	-19.00769	34.26012	3	NA	86176	0	0	0	0	0	0	36122.5	0	15912	0	0	0	0	0	3672	0	0	0	0	0	0	0	0	0	0	0	0	0	16425	0	0	0	0	0
PNG_18_PHAF_046	PNG_18_PHAF_46	Warthog	Phacochoerus africanus	1	U	2018	7	2018-07-19	200	07:41	-18.90393	34.45234	4	NA	124386.333333333	4422.66666666667	0	0	0	3538.33333333333	0	0	0	0	1802	102466.333333333	0	0	0	0	0	0	0	0	0	0	0	0	0	0	0	0	0	0	0	0	0	0	0
PNG_18_PHAF_047	PNG_18_PHAF_47	Warthog	Phacochoerus africanus	1	U	2018	7	2018-07-19	200	08:45	-18.89114	34.42731	4	NA	97907	0	0	0	0	1533.66666666667	0	0	0	0	0	28807.3333333333	0	0	0	0	0	0	0	0	0	0	0	0	0	0	0	0	0	0	0	0	0	0	0
PNG_18_PHAF_048	PNG_18_PHAF_48	Warthog	Phacochoerus africanus	1	U	2018	7	2018-07-20	201	17:06	-18.91752	34.43574	4	NA	167580	0	0	0	0	0	0	135570.666666667	0	27330	0	0	0	0	0	1872	0	0	0	0	0	0	0	0	0	0	0	0	0	0	0	0	0	0	0
PNG_18_PHAF_049	PNG_18_PHAF_49	Warthog	Phacochoerus africanus	1	U	2018	7	2018-07-26	207	12:12	-18.92417	34.37583	4	NA	79589.5	0	0	0	0	2514	0	34736	0	1013	2088	0	0	0	0	28149	0	0	0	0	0	0	0	0	0	0	0	0	0	0	0	0	0	0	0
PNG_18_PHAF_050	PNG_18_PHAF_50	Warthog	Phacochoerus africanus	1	U	2018	7	2018-07-26	207	16:30	-18.95868	34.37276	4	NA	9943	0	0	0	0	197	0	944.5	0	132.5	3730	0	0	0	0	4537	0	0	0	0	0	0	0	0	0	0	0	0	0	0	0	0	0	0	115.5
PNG_18_PHAF_051	PNG_18_PHAF_51	Warthog	Phacochoerus africanus	1	F	2018	10	2018-10-19	292	16:00	-18.9021	34.4375	4	NA	39777.6666666667	0	0	0	0	0	0	0	0	0	0	38070.6666666667	0	0	0	0	0	0	0	0	0	0	0	0	0	0	0	0	0	0	0	0	0	0	0
PNG_18_PHAF_052	PNG_18_PHAF_52	Warthog	Phacochoerus africanus	1	F	2018	10	2018-10-20	293	06:53	-18.92502	34.42862	4	NA	33700	0	0	0	0	0	0	22664.6666666667	0	696	3350.33333333333	0	0	0	0	3629	0	0	0	0	0	531	0	0	0	0	0	0	0	476.333333333333	0	0	0	0	0
PNG_18_PHAF_053	PNG_18_PHAF_53	Warthog	Phacochoerus africanus	1	M	2018	10	2018-10-20	293	14:33	-18.92429	34.37569	4	NA	16746.6666666667	0	0	0	0	7732.66666666667	0	1083.33333333333	0	1919	0	0	0	0	0	2644	0	0	0	0	0	832.666666666667	0	0	0	0	0	0	0	300.333333333333	0	0	0	0	0
PNG_18_PHAF_054	PNG_18_PHAF_54	Warthog	Phacochoerus africanus	1	U	2018	10	2018-10-20	293	14:34	-18.92924	34.37569	4	NA	32061.3333333333	0	0	0	0	5613.33333333333	0	6751.33333333333	0	1913	0	0	0	0	0	3249.33333333333	0	0	0	0	0	0	0	0	0	0	0	0	0	0	0	0	0	0	0
PNG_18_PHAF_057	PNG_18_PHAF_57	Warthog	Phacochoerus africanus	1	F	2018	10	2018-10-22	295	10:41	-18.91523	34.4605	4	NA	37054	0	0	0	0	2996.66666666667	0	0	0	529.333333333333	0	28999.3333333333	0	0	0	424	0	0	0	0	0	0	0	0	0	0	0	0	0	0	0	0	0	0	0
PNG_18_PHAF_058	PNG_18_PHAF_58	Warthog	Phacochoerus africanus	3	U	2018	10	2018-10-24	297	08:17	-18.94587	34.44257	3	NA	8823	0	0	0	0	0	0	5355.5	0	1031.5	0	0	0	0	0	2218.5	0	0	0	0	0	0	0	0	0	0	0	0	0	217.5	0	0	0	0	0
PNG_18_PHAF_059	PNG_18_PHAF_59	Warthog	Phacochoerus africanus	1	U	2018	10	2018-10-24	297	10:30	-18.9562	34.54321	4	NA	13654.6666666667	0	0	0	0	1200	0	3090.33333333333	0	1530.66666666667	2278.33333333333	1832	0	0	0	1128	0	0	0	0	0	0	0	0	0	0	0	0	0	251	0	0	0	0	0
PNG_18_PHAF_060	PNG_18_PHAF_60	Warthog	Phacochoerus africanus	1	U	2018	10	2018-10-26	299	06:07	-18.90382	34.45259	4	NA	15364	0	0	0	197	2024.66666666667	0	0	0	0	5764	6616.66666666667	0	0	0	305.333333333333	0	0	0	0	0	0	0	0	0	0	0	0	0	0	0	0	0	0	0
PNG_18_PHAF_062	PNG_18_PHAF_62	Warthog	Phacochoerus africanus	1	F	2018	10	2018-10-26	299	07:46	-18.93992	34.434	4	NA	12328.5	0	0	0	0	486	0	7166	0	2969.5	0	0	503.5	0	0	391.5	0	0	0	0	0	0	0	0	0	0	0	0	0	260.5	0	0	0	0	0
PNG_18_PHAF_063	PNG_18_PHAF_63	Warthog	Phacochoerus africanus	1	U	2018	10	2018-10-26	299	16:38	-19.03749	34.46952	4	NA	14646	0	0	0	0	7598.66666666667	0	0	0	183.333333333333	0	0	3052.33333333333	0	0	1221.66666666667	0	0	0	0	0	0	0	0	0	0	0	0	0	252.333333333333	0	0	0	0	0
PNG_18_PHAF_065	PNG_18_PHAF_65	Warthog	Phacochoerus africanus	1	M	2018	10	2018-10-27	300	10:03	-19.03764	34.46697	4	NA	6903.33333333334	0	0	0	0	0	0	1514.66666666667	0	281	0	0	0	0	0	267.666666666667	0	0	0	0	0	0	0	0	0	0	0	0	0	761.666666666667	0	0	0	0	0
PNG_18_POLA_001	PNG_18_POLA_01	Bushpig	Potamochoerus larvatus	1	U	2018	10	2018-10-20	293	07:20	-18.90931	34.44364	3	NA	24463.5	0	0	0	0	0	0	0	0	976.5	0	20446	0	0	0	0	0	0	0	0	0	0	0	0	0	0	0	0	0	409.5	0	0	0	0	0
PNG_18_POLA_002	PNG_18_POLA_02	Bushpig	Potamochoerus larvatus	1	U	2018	10	2018-10-24	297	07:33	-18.95521	34.42636	4	NA	13049	0	0	0	0	0	0	211	0	0	0	0	0	0	0	0	0	0	0	0	0	259	0	0	0	0	0	0	0	359.5	0	0	0	0	0
PNG_18_POLA_003	PNG_18_POLA_03	Bushpig	Potamochoerus larvatus	1	U	2018	10	2018-10-24	297	07:33	-18.95524	34.42637	4	NA	17841.5	0	0	0	0	0	0	236	0	0	0	0	0	0	0	212.5	0	0	0	0	0	821	0	0	0	0	0	0	0	240	0	0	0	0	0
PNG_18_REAR_001	PNG_18_REAR_01	Reedbuck	Redunca arundinum	1	F	2018	3	2018-03-28	87	17:12	-18.91982	34.38085	4	NA	5498.5	108	0	0	0	187	0	109.5	0	93.5	504.5	0	0	0	0	311	0	0	0	0	0	0	0	0	0	0	0	0	0	0	0	0	0	0	0
PNG_18_REAR_002	PNG_18_REAR_02	Reedbuck	Redunca arundinum	1	F	2018	3	2018-03-29	88	16:31	-18.90616	34.40323	4	NA	15283.3333333333	217	0	0	0	384	0	1188.66666666667	0	2077	6740.66666666667	0	0	0	0	1312	0	0	0	0	0	0	0	0	0	0	0	0	0	0	0	0	0	0	0
PNG_18_REAR_003	PNG_18_REAR_03	Reedbuck	Redunca arundinum	1	M	2018	4	2018-04-01	91	14:43	-18.91981	34.37997	4	NA	8031.66666666666	0	0	0	0	964.333333333333	0	137.666666666667	0	0	357.333333333333	0	0	0	0	273.333333333333	0	0	0	0	0	0	0	0	0	0	0	0	0	0	0	0	0	0	0
PNG_18_REAR_005	PNG_18_REAR_05	Reedbuck	Redunca arundinum	1	M	2018	4	2018-04-02	92	14:30	-18.91919	34.37953	4	NA	22803.5	0	0	0	0	1106	0	589	0	601	347	0	0	0	0	3010.5	0	0	0	0	0	0	0	0	0	0	0	0	0	0	0	0	0	0	0
PNG_18_REAR_006	PNG_18_REAR_06	Reedbuck	Redunca arundinum	1	M	2018	4	2018-04-02	92	16:43	-18.91858	34.34963	4	NA	1384	0	819.5	0	0	59	0	28.5	0	15.5	0	0	0	0	0	85	0	0	0	0	0	0	0	0	42.5	0	0	0	0	0	0	0	0	0	0
PNG_18_REAR_007	PNG_18_REAR_07	Reedbuck	Redunca arundinum	1	F	2018	4	2018-04-03	93	14:49	-18.91646	34.37868	4	NA	37598.3333333334	0	0	0	0	4660.33333333333	0	0	0	0	1220	0	0	0	0	477.333333333333	0	0	0	0	0	0	0	0	0	0	0	0	0	0	0	0	0	0	0
PNG_18_REAR_008	PNG_18_REAR_08	Reedbuck	Redunca arundinum	1	F	2018	4	2018-04-03	93	14:51	-18.91929	34.38026	4	NA	30743	0	0	0	0	1689.33333333333	0	0	0	0	409	0	0	0	0	0	0	0	0	0	0	0	0	0	0	0	0	0	0	0	0	0	0	0	0
PNG_18_REAR_009	PNG_18_REAR_09	Reedbuck	Redunca arundinum	1	M	2018	4	2018-04-03	93	16:21	-18.93632	34.39165	4	NA	6598	0	1157.33333333333	0	0	0	0	1438.66666666667	0	287	1840.66666666667	0	0	0	0	633	0	0	0	0	0	0	0	0	85.3333333333333	0	0	0	0	0	0	0	0	0	0
PNG_18_REAR_013	PNG_18_REAR_13	Reedbuck	Redunca arundinum	1	M	2018	4	2018-04-06	96	13:58	-18.91697	34.38033	4	NA	1691	0	420	0	0	32	0	41.5	0	0	68.5	0	0	0	0	72	0	0	0	0	0	0	0	0	0	0	0	0	0	0	0	0	0	0	0
PNG_18_REAR_015	PNG_18_REAR_15	Reedbuck	Redunca arundinum	3	M	2018	4	2018-04-07	97	15:57	-18.93123	34.42475	3	NA	5309	0	0	0	0	0	0	3747.33333333333	0	175	75.3333333333333	0	0	0	0	210	0	0	0	0	0	0	0	0	0	0	0	0	0	0	0	0	0	0	0
PNG_18_REAR_016	PNG_18_REAR_16	Reedbuck	Redunca arundinum	1	M	2018	4	2018-04-07	97	15:58	-18.93125	34.42472	4	NA	36499.3333333334	0	0	0	0	0	0	24488.6666666667	0	518.666666666667	650.333333333333	0	0	0	0	1268	0	0	0	0	0	0	0	0	0	0	0	0	0	0	0	0	0	0	0
PNG_18_REAR_017	PNG_18_REAR_17	Reedbuck	Redunca arundinum	1	M	2018	4	2018-04-08	98	14:32	-18.91678	34.38055	4	NA	13048.5	0	0	0	0	2165.5	0	302	0	3946	164.5	0	0	0	0	364.5	0	0	0	0	0	0	0	0	0	0	0	0	0	0	0	0	0	0	0
PNG_18_REAR_021	PNG_18_REAR_21	Reedbuck	Redunca arundinum	1	M	2018	6	2018-06-14	165	10:10	-18.92276	34.4308	4	NA	157212.333333333	4157.66666666667	0	0	0	0	0	4975	0	0	0	0	0	0	0	2845.33333333333	0	0	0	0	0	0	0	0	0	0	0	0	0	0	0	0	0	0	0
PNG_18_REAR_022	PNG_18_REAR_22	Reedbuck	Redunca arundinum	1	F	2018	6	2018-06-16	167	14:16	-18.8943	34.39353	4	NA	42655	0	0	0	0	3693.33333333333	0	20272.3333333333	0	5561.66666666667	0	0	0	0	0	811.666666666667	0	0	0	0	0	0	0	0	0	0	0	0	0	0	0	0	0	0	0
PNG_18_REAR_023	PNG_18_REAR_23	Reedbuck	Redunca arundinum	1	M	2018	6	2018-06-18	169	16:15	-18.93033	34.42525	4	NA	58389.6666666667	2389	0	0	0	0	0	21583.6666666667	0	4828	1090.33333333333	0	0	0	0	10682	0	0	0	0	0	0	0	0	0	0	0	0	0	0	0	0	0	0	0
PNG_18_REAR_024	PNG_18_REAR_24	Reedbuck	Redunca arundinum	1	M	2018	6	2018-06-18	169	17:26	-18.92207	34.43224	4	NA	42033	684.666666666667	0	0	0	0	0	6202.66666666667	0	5913.66666666667	0	0	0	0	0	1101	0	0	0	0	0	0	0	0	0	0	0	0	0	0	0	0	3145.66666666667	0	0
PNG_18_REAR_025	PNG_18_REAR_25	Reedbuck	Redunca arundinum	1	F	2018	6	2018-06-21	172	11:41	-18.89285	34.3926	4	NA	102176.333333333	0	0	0	0	4435	0	37461.3333333333	0	36295.3333333333	0	0	0	0	0	1689.66666666667	0	0	0	0	0	0	0	0	0	0	0	0	0	0	0	0	0	0	0
PNG_18_REAR_026	PNG_18_REAR_26	Reedbuck	Redunca arundinum	1	M	2018	6	2018-06-23	174	14:34	-18.93943	34.38877	4	NA	18559.3333333333	0	0	295.333333333333	0	256.666666666667	0	2807.33333333333	0	1959	721.333333333333	0	0	0	0	3884	0	0	0	0	0	0	0	0	0	0	0	0	0	228	0	0	302	0	0
PNG_18_REAR_027	PNG_18_REAR_27	Reedbuck	Redunca arundinum	1	M	2018	6	2018-06-26	177	13:45	-18.95076	34.34774	4	NA	45504.3333333333	580.333333333333	0	0	0	5482.66666666667	0	806.666666666667	0	0	17468.3333333333	0	0	0	0	1282.66666666667	0	0	0	0	0	0	0	0	0	0	0	0	0	0	0	0	0	0	0
PNG_18_REAR_028	PNG_18_REAR_28	Reedbuck	Redunca arundinum	1	M	2018	6	2018-06-28	179	11:03	-18.89126	34.41731	4	NA	67455	0	0	0	0	9323.66666666667	0	1016	0	9996.33333333333	0	0	0	0	0	1710.33333333333	0	0	0	0	0	0	0	0	0	0	0	0	0	0	0	0	0	0	0
PNG_18_REAR_029	PNG_18_REAR_29	Reedbuck	Redunca arundinum	1	M	2018	6	2018-06-28	179	17:04	-18.88983	34.41632	4	NA	92287.6666666667	0	0	0	0	3748.33333333333	0	0	0	2646	3264.33333333333	0	0	0	0	5683.66666666667	0	0	0	0	0	0	0	0	0	0	0	0	0	0	0	0	0	0	0
PNG_18_REAR_030	PNG_18_REAR_30	Reedbuck	Redunca arundinum	1	M	2018	6	2018-06-29	180	11:42	-18.91273	34.48217	4	NA	77486.6666666666	0	0	0	0	0	0	0	0	0	0	0	0	0	0	0	0	0	0	0	0	0	0	0	0	0	0	0	0	0	0	0	0	0	0
PNG_18_REAR_031	PNG_18_REAR_31	Reedbuck	Redunca arundinum	1	F	2018	7	2018-07-01	182	09:40	-18.92308	34.43205	4	NA	109824	0	0	0	0	0	0	1908.66666666667	0	0	0	0	0	0	0	0	0	0	0	0	0	0	0	0	0	0	0	0	0	0	0	0	0	0	0
PNG_18_REAR_032	PNG_18_REAR_32	Reedbuck	Redunca arundinum	1	M	2018	7	2018-07-01	182	10:28	-18.89098	34.41727	4	NA	87217	0	0	0	0	2988.33333333333	0	6796.33333333333	0	18435	0	0	0	0	0	1261.33333333333	0	0	0	0	0	0	0	0	0	0	0	0	0	0	0	0	1909.33333333333	0	0
PNG_18_REAR_033	PNG_18_REAR_33	Reedbuck	Redunca arundinum	1	M	2018	7	2018-07-01	182	16:59	-18.93947	34.38868	4	NA	77922.3333333333	0	0	0	0	0	0	1572.66666666667	0	1104.33333333333	0	0	0	0	0	1012	0	0	0	0	0	0	0	74233.3333333333	0	0	0	0	0	0	0	0	0	0	0
PNG_18_REAR_034	PNG_18_REAR_34	Reedbuck	Redunca arundinum	1	F	2018	7	2018-07-03	184	17:08	-18.90983	34.43502	4	NA	33137.6666666667	0	0	0	0	1114.66666666667	0	0	0	0	663	525	0	0	0	0	0	0	0	0	0	0	0	0	0	0	0	0	0	0	0	0	0	0	0
PNG_18_REAR_035	PNG_18_REAR_35	Reedbuck	Redunca arundinum	1	M	2018	7	2018-07-04	185	17:08	-18.8948	34.43258	4	NA	6292.33333333334	200.333333333333	0	341.333333333333	0	1265.66666666667	0	270.333333333333	0	148.666666666667	347.666666666667	0	0	0	0	351	0	0	0	0	0	323.666666666667	0	0	124.333333333333	0	0	0	0	0	0	0	107.666666666667	0	0
PNG_18_REAR_036	PNG_18_REAR_36	Reedbuck	Redunca arundinum	3	U	2018	7	2018-07-05	186	08:05	-18.90355	34.40448	3	NA	44462	746	0	0	0	3201	0	10563	0	10827.3333333333	0	0	0	0	0	1348	0	0	0	0	0	530.333333333333	0	0	0	0	0	0	0	0	0	0	0	0	0
PNG_18_REAR_037	PNG_18_REAR_37	Reedbuck	Redunca arundinum	1	F	2018	7	2018-07-08	189	09:50	-18.88804	34.40214	4	NA	63642.6666666666	1639.33333333333	0	0	0	8629.66666666667	0	0	0	8418.66666666667	2658.33333333333	0	0	0	0	3147.33333333333	0	0	0	0	0	0	0	0	0	0	0	0	0	0	0	0	0	0	0
PNG_18_REAR_038	PNG_18_REAR_38	Reedbuck	Redunca arundinum	1	F	2018	7	2018-07-08	189	09:54	-18.88793	34.40162	4	NA	64147.3333333333	0	0	0	0	2899	0	4218.33333333333	0	7206.33333333333	0	0	0	0	0	1437.33333333333	0	0	0	0	0	0	0	0	0	0	0	0	0	0	0	0	0	0	0
PNG_18_REAR_039	PNG_18_REAR_39	Reedbuck	Redunca arundinum	1	M	2018	7	2018-07-12	193	08:24	-18.88276	34.39453	4	NA	44072	0	0	0	0	16112.5	0	1326.5	0	14517.5	0	0	0	0	0	1118	0	0	0	0	0	0	0	0	0	0	0	0	0	0	0	0	0	0	0
PNG_18_REAR_041	PNG_18_REAR_41	Reedbuck	Redunca arundinum	1	M	2018	7	2018-07-13	194	11:00	-18.88146	34.39495	4	NA	45776.5	0	0	0	0	24852	0	1349	0	4688.5	827.5	0	0	0	0	0	0	0	0	0	0	0	0	0	0	0	0	0	0	0	0	0	0	0	0
PNG_18_REAR_042	PNG_18_REAR_42	Reedbuck	Redunca arundinum	3	M	2018	7	2018-07-14	195	09:24	-18.93042	34.42533	3	NA	64782.3333333334	0	0	0	0	0	0	2058.66666666667	0	4159	0	0	0	0	0	1134.66666666667	0	0	0	0	0	0	0	0	0	0	0	0	0	0	0	0	0	0	0
PNG_18_REAR_043	PNG_18_REAR_43	Reedbuck	Redunca arundinum	1	F	2018	7	2018-07-16	197	09:58	-18.8797	34.40225	4	NA	98052.6666666667	10432.6666666667	0	0	0	56178	0	0	0	1276.66666666667	5823.33333333333	0	0	0	0	4146.33333333333	0	0	0	0	0	0	0	0	0	0	0	0	0	0	0	0	0	0	0
PNG_18_REAR_045	PNG_18_REAR_45	Reedbuck	Redunca arundinum	1	M	2018	7	2018-07-19	200	08:23	-18.91272	34.41868	4	NA	116814.333333334	0	0	0	0	0	0	0	0	0	0	0	0	0	0	0	0	0	0	0	0	0	0	0	0	0	0	0	0	0	0	0	0	0	0
PNG_18_REAR_046	PNG_18_REAR_46	Reedbuck	Redunca arundinum	1	M	2018	7	2018-07-26	207	15:09	-18.88462	34.41789	4	NA	20272	0	0	0	0	269	0	1605.33333333333	0	5336.33333333333	0	0	0	0	0	0	0	0	0	0	0	0	0	0	0	0	0	0	0	0	0	0	7573	0	0
PNG_18_REAR_047	PNG_18_REAR_47	Reedbuck	Redunca arundinum	1	F	2018	7	2018-07-26	207	15:10	-18.88745	34.41775	4	NA	34017.3333333333	0	0	0	0	5267.33333333333	0	0	0	2170	0	0	0	0	0	3702.66666666667	0	0	0	0	0	0	0	0	0	0	0	0	0	0	0	0	0	0	0
PNG_18_REAR_048	PNG_18_REAR_48	Reedbuck	Redunca arundinum	1	F	2018	6	2018-06-21	172	09:13	-18.93916	34.38924	4	NA	65283	0	0	0	0	0	0	10081	0	9044.66666666667	8757.66666666667	0	0	0	0	23936	0	0	0	0	0	0	0	0	0	0	0	0	0	0	0	0	0	0	0
PNG_18_REAR_049	PNG_18_REAR_49	Reedbuck	Redunca arundinum	1	F	2018	7	2018-07-26	207	15:40	-18.8805	34.39499	4	NA	16607.6666666667	0	0	207	0	3141	0	243.666666666667	0	7351.66666666667	0	0	0	0	0	386.333333333333	0	0	0	0	0	0	0	0	0	0	0	0	0	0	0	0	0	0	0
PNG_18_REAR_050	PNG_18_REAR_50	Reedbuck	Redunca arundinum	1	M	2018	7	2018-07-26	207	15:49	-18.88211	34.39505	4	NA	42158	2064.33333333333	0	0	0	13719.3333333333	0	0	0	1761	1635.66666666667	967.333333333333	0	0	0	771	0	0	0	0	0	0	0	0	0	0	0	0	0	0	0	0	0	0	0
PNG_18_REAR_051	PNG_18_REAR_51	Reedbuck	Redunca arundinum	1	F	2018	10	2018-10-20	293	12:04	-18.88899	34.40136	4	NA	20763.6666666667	0	0	0	0	7301	0	0	0	359	0	0	340.666666666667	0	0	389.333333333333	0	0	0	0	0	0	0	0	0	0	0	0	0	236	0	0	0	0	0
PNG_18_REAR_052	PNG_18_REAR_52	Reedbuck	Redunca arundinum	1	M	2018	10	2018-10-20	293	12:05	-18.88892	34.40143	4	NA	24871.6666666667	0	0	0	0	9219.66666666667	0	347.666666666667	0	647	0	0	1225.33333333333	0	0	608.666666666667	0	0	0	0	0	0	0	0	0	0	0	0	0	410.333333333333	0	0	0	0	0
PNG_18_REAR_053	PNG_18_REAR_53	Reedbuck	Redunca arundinum	1	M	2018	10	2018-10-20	293	13:44	-18.95461	34.34086	4	NA	26762.6666666667	0	0	0	0	717.333333333333	0	1503.33333333333	0	20385.6666666667	0	0	0	0	0	3029	0	0	0	0	0	0	0	0	0	0	0	0	0	328.666666666667	0	0	0	0	0
PNG_18_REAR_054	PNG_18_REAR_54	Reedbuck	Redunca arundinum	1	F	2018	10	2018-10-20	293	14:50	-18.91753	34.37979	4	NA	14079.3333333333	0	0	0	0	4247.33333333333	0	0	0	0	0	170.666666666667	0	0	0	593	0	0	0	0	0	0	0	0	0	0	0	0	0	0	0	0	0	0	0
PNG_18_REAR_055	PNG_18_REAR_55	Reedbuck	Redunca arundinum	1	F	2018	10	2018-10-20	293	14:51	-18.91791	34.37983	4	NA	27033	0	0	0	0	8119.66666666667	0	503.333333333333	0	427	607.666666666667	0	0	0	0	922.333333333333	0	0	0	0	0	0	0	0	0	0	0	0	0	533.333333333333	0	0	0	0	0
PNG_18_REAR_056	PNG_18_REAR_56	Reedbuck	Redunca arundinum	1	F	2018	10	2018-10-20	293	16:00	-18.8898	34.41626	4	NA	31540.6666666666	0	0	0	0	3331.33333333333	0	434.333333333333	0	836.666666666667	358	403.666666666667	0	0	0	1293.33333333333	0	0	0	0	0	0	0	0	0	0	0	0	0	0	0	0	0	0	0
PNG_18_REAR_057	PNG_18_REAR_57	Reedbuck	Redunca arundinum	1	F	2018	10	2018-10-21	294	10:54	-18.91683	34.38231	4	NA	14008.6666666667	445	0	0	0	8628.66666666667	0	589.666666666667	0	561	0	0	0	0	0	1141.33333333333	0	0	0	0	0	0	0	0	0	0	0	0	0	176	0	0	0	0	0
PNG_18_REAR_058	PNG_18_REAR_58	Reedbuck	Redunca arundinum	1	F	2018	10	2018-10-21	294	11:15	-18.89941	34.39203	4	NA	26529	0	0	0	0	13076.3333333333	0	551.666666666667	0	348	0	1249.33333333333	0	0	357.333333333333	406.666666666667	0	0	0	0	0	0	0	0	0	0	0	0	0	0	0	0	0	0	0
PNG_18_REAR_059	PNG_18_REAR_59	Reedbuck	Redunca arundinum	1	F	2018	10	2018-10-22	295	08:57	-18.91871	34.37835	4	NA	34699.3333333334	664.333333333333	0	0	0	10153.6666666667	0	1886	0	4678.33333333333	3187.66666666667	0	0	0	0	3931.66666666667	0	0	0	0	0	0	0	0	0	0	0	0	0	0	0	0	0	0	0
PNG_18_REAR_060	PNG_18_REAR_60	Reedbuck	Redunca arundinum	1	F	2018	10	2018-10-22	295	10:00	-18.88734	34.40815	4	NA	38622	0	0	0	0	7472	0	0	0	0	0	0	0	0	0	16922	0	0	0	0	0	0	0	0	0	0	0	0	0	0	0	0	0	0	0
PNG_18_REAR_061	PNG_18_REAR_61	Reedbuck	Redunca arundinum	1	M	2018	10	2018-10-23	296	14:26	-18.96898	34.27256	4	NA	23756	0	0	0	0	0	0	460	0	343.666666666667	20196.3333333333	0	0	0	0	751.333333333333	0	0	0	0	0	0	0	0	0	0	0	0	0	1332	0	0	0	0	0
PNG_18_REAR_062	PNG_18_REAR_62	Reedbuck	Redunca arundinum	1	M	2018	10	2018-10-24	297	12:07	-19.03928	34.46914	4	NA	8108	0	0	0	0	0	0	0	0	0	0	0	0	0	0	0	0	0	0	0	0	0	0	0	0	0	0	0	0	0	0	0	0	0	0
PNG_18_REAR_063	PNG_18_REAR_63	Reedbuck	Redunca arundinum	1	M	2018	10	2018-10-24	297	15:08	-18.92053	34.43437	4	NA	10846.3333333333	0	0	0	0	530.666666666667	0	280.666666666667	0	921.333333333333	0	0	0	0	0	219	0	0	0	0	0	0	0	0	0	0	0	0	0	204.333333333333	0	0	0	0	0
PNG_18_REAR_064	PNG_18_REAR_64	Reedbuck	Redunca arundinum	1	M	2018	10	2018-10-26	299	15:31	-19.03527	34.46941	4	NA	12966	0	0	0	0	0	0	0	0	0	1018.66666666667	0	0	0	0	0	0	0	0	0	0	0	0	0	0	0	0	0	0	213.666666666667	0	0	0	0	0
PNG_18_REAR_065	PNG_18_REAR_65	Reedbuck	Redunca arundinum	1	F	2018	10	2018-10-26	299	16:49	-19.02244	34.47366	4	NA	18525.3333333333	0	0	0	0	10651.3333333333	0	0	0	1393.66666666667	0	0	0	0	0	1266.33333333333	0	0	0	0	0	0	0	0	0	0	0	0	0	2490.66666666667	0	0	0	0	0
PNG_18_SYCA_001	PNG_18_SYCA_01	Buffalo	Syncerus caffer	3	M	2018	4	2018-04-13	103	14:05	-18.94771	34.37322	2	NA	15868.5	0	0	0	0	0	0	12656	0	1630	0	0	0	0	0	1064	0	0	0	0	0	0	0	0	0	0	0	0	0	0	0	0	0	0	0
PNG_18_SYCA_002	PNG_18_SYCA_02	Buffalo	Syncerus caffer	3	U	2018	4	2018-04-15	105	07:30	-18.92891	34.29185	3	NA	14086	0	0	0	0	0	0	10194.5	0	0	629	0	0	0	0	498.5	0	0	0	0	0	0	0	0	0	0	0	0	0	782.5	0	0	0	0	0
PNG_18_SYCA_003	PNG_18_SYCA_03	Buffalo	Syncerus caffer	3	U	2018	4	2018-04-15	105	07:30	-18.92891	34.29185	3	NA	18135.6666666667	0	0	0	0	0	0	10515.6666666667	0	671	578.333333333333	0	0	0	0	504.333333333333	0	0	0	0	0	0	0	303.666666666667	0	0	0	0	0	208	0	0	0	0	0
PNG_18_SYCA_004	PNG_18_SYCA_04	Buffalo	Syncerus caffer	3	U	2018	4	2018-04-15	105	07:30	-18.92891	34.29185	3	NA	37210	0	0	0	0	0	0	20536.5	0	897.5	856	0	0	0	0	624	0	0	0	0	0	0	0	1189	0	0	0	0	0	1093.5	0	0	0	0	0
PNG_18_SYCA_005	PNG_18_SYCA_05	Buffalo	Syncerus caffer	3	U	2018	4	2018-04-15	105	07:30	-18.92891	34.29185	3	NA	5042	0	0	0	0	0	0	3700.5	0	163	159	0	0	0	0	150	0	0	0	0	0	0	0	0	0	0	0	0	0	234	0	0	0	0	0
PNG_18_SYCA_006	PNG_18_SYCA_06	Buffalo	Syncerus caffer	3	U	2018	4	2018-04-15	105	07:30	-18.92891	34.29185	3	NA	3955	0	0	0	0	0	0	2652	0	240	89.6666666666667	0	0	0	0	120.333333333333	0	0	0	0	0	0	0	50.3333333333333	0	0	0	0	0	301	0	0	0	0	0
PNG_18_SYCA_007	PNG_18_SYCA_07	Buffalo	Syncerus caffer	3	U	2018	4	2018-04-15	105	07:30	-18.92891	34.29185	3	NA	36728	0	0	0	0	0	0	21424.5	0	1240.5	1401.5	0	0	0	0	1124	1378	0	0	0	0	0	0	629.5	0	0	0	0	0	2170	0	0	0	0	0
PNG_18_SYCA_008	PNG_18_SYCA_08	Buffalo	Syncerus caffer	3	U	2018	4	2018-04-15	105	07:30	-18.92891	34.29185	3	NA	25832.3333333333	0	0	0	0	0	0	11181	0	1059.33333333333	839.666666666667	0	0	0	0	997.333333333333	322.333333333333	0	0	0	0	0	0	0	0	0	0	0	0	4598.66666666667	0	0	0	0	0
PNG_18_SYCA_009	PNG_18_SYCA_09	Buffalo	Syncerus caffer	3	U	2018	4	2018-04-15	105	07:30	-18.92891	34.29185	3	NA	34104	0	0	0	0	0	0	21229	0	1247	1047.5	0	0	0	0	914.5	2473.5	0	0	0	0	0	0	0	0	0	0	0	0	1759	0	0	0	0	0
PNG_18_SYCA_010	PNG_18_SYCA_10	Buffalo	Syncerus caffer	3	U	2018	4	2018-04-15	105	07:30	-18.92891	34.29185	3	NA	38595	0	0	0	0	0	0	7750	0	1014.66666666667	0	0	0	0	0	642.666666666667	0	0	0	0	0	0	0	1182.66666666667	0	0	0	0	0	562.333333333333	0	0	0	0	0
PNG_18_SYCA_011	PNG_18_SYCA_11	Buffalo	Syncerus caffer	3	U	2018	6	2018-06-15	166	14:43	-18.92176	34.50537	2	NA	107901	0	0	0	0	15801.3333333333	0	3017.33333333333	0	7963.33333333333	0	0	0	0	0	12583.6666666667	0	0	0	0	0	0	0	0	0	0	0	0	0	9670.66666666667	0	0	0	0	0
PNG_18_SYCA_013	PNG_18_SYCA_13	Buffalo	Syncerus caffer	1	U	2018	6	2018-06-23	174	09:58	-18.88796	34.4019	2	NA	52769	775	0	0	0	8796.33333333333	0	1245.66666666667	0	1181	884.666666666667	0	0	0	0	1220.33333333333	0	0	0	0	0	0	0	0	0	0	0	0	0	0	0	0	0	0	0
PNG_18_SYCA_014	PNG_18_SYCA_14	Buffalo	Syncerus caffer	3	M	2018	7	2018-07-01	182	10:43	-18.88983	34.39549	3	NA	50730.6666666667	0	0	0	0	20905.6666666667	0	1350.66666666667	0	12024	0	652	0	0	0	6363.33333333333	0	0	0	0	0	0	0	0	0	0	0	0	0	0	0	0	0	0	0
PNG_18_SYCA_015	PNG_18_SYCA_15	Buffalo	Syncerus caffer	3	M	2018	7	2018-07-02	183	09:44	-18.89061	34.39729	2	NA	14048.6666666667	0	0	0	0	7898.33333333333	0	294	0	522.333333333333	0	0	0	0	0	623.333333333333	0	0	0	0	0	209.333333333333	0	0	0	0	0	0	0	0	0	0	0	0	0
PNG_18_SYCA_016	PNG_18_SYCA_16	Buffalo	Syncerus caffer	3	M	2018	7	2018-07-02	183	16:33	-18.99691	34.30039	2	NA	29102.5	0	0	0	0	9714.5	0	406.5	0	8760	0	0	0	0	0	4411	0	0	0	0	0	0	0	0	0	0	0	0	0	2899	0	0	858.5	0	0
PNG_18_SYCA_017	PNG_18_SYCA_17	Buffalo	Syncerus caffer	2	U	2018	7	2018-07-17	198	11:44	-18.99911	34.24169	2	NA	79796.6666666667	0	0	0	0	0	0	5815.33333333333	0	5639.66666666667	0	0	0	0	0	4569	0	0	0	0	0	0	0	0	0	0	0	0	0	30574.3333333333	0	0	0	0	0
PNG_18_SYCA_018	PNG_18_SYCA_18	Buffalo	Syncerus caffer	3	U	2018	7	2018-07-17	198	12:06	-18.98634	34.26257	3	NA	100990.333333333	0	0	0	0	0	0	35485.6666666667	0	16219.3333333333	0	0	0	0	0	2361.33333333333	2182.66666666667	0	0	0	0	0	0	0	0	0	0	0	0	20215.3333333333	0	0	0	0	0
PNG_18_SYCA_020	PNG_18_SYCA_20	Buffalo	Syncerus caffer	3	U	2018	7	2018-07-17	198	12:08	-18.98649	34.26254	3	NA	36348.3333333333	0	0	0	0	0	0	11755	0	8332.33333333333	0	0	0	0	0	1129.66666666667	0	0	0	0	0	0	0	0	0	0	0	0	0	4470.33333333333	0	0	0	0	0
PNG_18_SYCA_021	PNG_18_SYCA_21	Buffalo	Syncerus caffer	3	U	2018	7	2018-07-17	198	12:09	-18.98647	34.26246	3	NA	187982	0	0	0	0	0	0	53699.6666666667	0	62416	0	0	0	0	0	7938.33333333333	0	0	0	0	0	0	0	0	0	0	0	0	0	43718.6666666667	0	0	0	0	0
PNG_18_SYCA_022	PNG_18_SYCA_22	Buffalo	Syncerus caffer	3	U	2018	7	2018-07-17	198	12:10	-18.98647	34.26246	3	NA	145443	0	0	0	0	0	0	55698.3333333333	0	38562.3333333333	0	0	0	0	0	5275	5478	0	0	0	0	0	0	0	0	0	0	0	0	22072.3333333333	0	0	0	0	0
PNG_18_SYCA_023	PNG_18_SYCA_23	Buffalo	Syncerus caffer	3	U	2018	7	2018-07-17	198	12:11	-18.98642	34.26248	3	NA	38005	0	0	0	0	0	0	10439	0	10584	0	0	0	0	0	1181.5	4524	0	0	0	0	0	0	1083	0	0	0	0	0	4902.5	0	0	0	0	0
PNG_18_SYCA_024	PNG_18_SYCA_24	Buffalo	Syncerus caffer	3	U	2018	7	2018-07-17	198	12:12	-18.98642	34.26249	3	NA	133785	0	0	0	0	0	0	56024	0	47882.5	0	0	0	0	0	5704.5	0	0	0	0	0	0	0	0	0	0	0	0	0	17317.5	0	0	0	0	0
PNG_18_SYCA_025	PNG_18_SYCA_25	Buffalo	Syncerus caffer	2	U	2018	7	2018-07-17	198	12:13	-18.98659	34.26255	3	NA	83100	0	0	0	0	0	0	37413.3333333333	0	16802.6666666667	0	0	0	0	0	2256	0	0	0	0	0	0	0	0	0	0	0	0	0	8293	0	0	0	0	0
PNG_18_SYCA_027	PNG_18_SYCA_27	Buffalo	Syncerus caffer	2	U	2018	7	2018-07-17	198	12:15	-18.9864	34.26265	3	NA	68339	0	0	0	0	0	0	18657	0	15629	0	0	0	0	0	2245.33333333333	0	0	0	0	0	0	0	0	0	0	0	0	0	16662	0	0	0	0	0
PNG_18_SYCA_028	PNG_18_SYCA_28	Buffalo	Syncerus caffer	3	U	2018	7	2018-07-17	198	12:21	-18.98657	34.26248	3	NA	53475.6666666667	0	0	0	0	1724	0	7347	0	13422	0	0	0	0	0	1108.33333333333	0	0	0	0	0	0	0	0	0	0	0	0	0	3620.33333333333	0	0	0	0	0
PNG_18_SYCA_029	PNG_18_SYCA_29	Buffalo	Syncerus caffer	2	M	2018	7	2018-07-26	207	08:34	-19.0084	34.27827	2	NA	90769	0	0	0	0	0	0	0	0	2769	6681.66666666667	0	0	0	0	2853.66666666667	0	0	0	0	0	0	0	0	0	0	0	0	0	1606	0	18776.6666666667	0	0	0
PNG_18_SYCA_031	PNG_18_SYCA_31	Buffalo	Syncerus caffer	3	U	2018	10	2018-10-26	299	13:45	-19.03825	34.39595	2	NA	22699	0	0	0	0	1252.66666666667	0	362.333333333333	0	4793.33333333333	0	0	0	0	0	1684.66666666667	0	0	0	0	0	0	0	0	0	588.666666666667	0	0	0	7824.66666666667	0	0	0	0	0
PNG_18_SYCA_033	PNG_18_SYCA_33	Buffalo	Syncerus caffer	3	U	2018	10	2018-10-26	299	13:45	-19.03828	34.39585	2	NA	25092.6666666667	0	0	0	0	6998.66666666667	0	0	0	4427.33333333333	1503.66666666667	0	0	0	0	1989.33333333333	0	0	0	0	0	0	0	0	0	0	0	0	0	2710	0	0	0	0	0
PNG_18_SYCA_034	PNG_18_SYCA_34	Buffalo	Syncerus caffer	3	U	2018	10	2018-10-27	300	07:45	-19.03822	34.39598	2	NA	38141.3333333333	0	0	0	0	809.333333333333	0	4166	0	5310.33333333333	0	0	0	0	0	2440	0	0	0	0	0	0	0	0	0	0	0	0	0	19096.3333333333	0	0	0	0	0
PNG_18_SYCA_035	PNG_18_SYCA_35	Buffalo	Syncerus caffer	3	U	2018	10	2018-10-27	300	07:45	-19.03822	34.39595	2	NA	4122.33333333334	0	0	0	0	45.6666666666667	0	90	0	239	0	0	0	0	0	161.666666666667	0	0	0	0	0	0	0	0	0	0	0	0	0	3315.66666666667	0	0	0	0	0
PNG_18_SYCA_036	PNG_18_SYCA_36	Buffalo	Syncerus caffer	3	U	2018	10	2018-10-27	300	07:45	-19.03831	34.39564	2	NA	5281.5	0	0	0	0	63	0	112	0	441	0	0	0	0	0	187.5	0	0	0	0	0	0	0	0	0	0	0	0	0	2649.5	0	0	0	0	0
PNG_18_SYCA_037	PNG_18_SYCA_37	Buffalo	Syncerus caffer	3	U	2018	10	2018-10-27	300	07:45	-19.03851	34.39671	2	NA	4496	0	0	0	0	221	0	103.5	0	1670	0	0	0	0	0	477	0	0	0	0	0	0	0	0	0	0	0	0	0	1363	0	0	0	0	0
PNG_18_SYCA_038	PNG_18_SYCA_38	Buffalo	Syncerus caffer	3	U	2018	10	2018-10-29	302	07:29	-19.03827	34.39558	2	NA	26950	0	0	0	0	375.666666666667	0	0	0	2224.33333333333	0	0	0	0	0	1483	0	0	0	0	0	0	0	0	0	0	0	0	0	9944.33333333333	0	0	0	0	0
PNG_18_SYCA_039	PNG_18_SYCA_39	Buffalo	Syncerus caffer	3	U	2018	10	2018-10-29	302	07:31	-19.03844	34.39659	2	NA	50573.6666666666	0	0	0	0	0	0	0	0	2096.66666666667	0	0	0	0	0	1211.66666666667	0	0	0	0	0	0	0	0	0	0	0	0	0	22080	0	0	0	0	0
PNG_18_SYCA_040	PNG_18_SYCA_40	Buffalo	Syncerus caffer	3	U	2018	10	2018-10-29	302	07:36	-19.039	34.39676	2	NA	9271.5	0	0	0	0	0	0	0	0	1439	0	0	0	0	0	660.5	0	0	0	0	0	0	0	0	0	256	0	0	0	5312	0	0	0	0	0
PNG_18_SYCA_041	PNG_18_SYCA_41	Buffalo	Syncerus caffer	3	U	2018	10	2018-10-29	302	07:41	-19.03929	34.39655	2	NA	25609.3333333333	0	0	0	0	0	0	0	0	2440.66666666667	0	0	0	0	0	1593.33333333333	0	0	0	0	0	0	0	0	0	573	0	0	0	15514	0	0	0	0	0
PNG_18_SYCA_042	PNG_18_SYCA_42	Buffalo	Syncerus caffer	3	U	2018	10	2018-10-29	302	07:42	-19.03956	34.39652	2	NA	31538.6666666667	0	0	0	0	0	0	0	0	1046	0	0	0	0	0	573.333333333333	0	0	0	0	0	0	0	0	0	0	0	0	0	13537	0	0	0	0	0
PNG_18_SYCA_043	PNG_18_SYCA_43	Buffalo	Syncerus caffer	2	U	2018	10	2018-10-29	302	08:34	-19.03916	34.392	2	NA	40446.3333333333	0	0	0	0	829	0	0	0	13280	0	0	0	0	0	3025	0	0	0	0	0	0	0	0	0	0	0	0	0	10324	0	0	0	0	0
PNG_18_SYCA_044	PNG_18_SYCA_44	Buffalo	Syncerus caffer	3	U	2018	10	2018-10-29	302	08:44	-19.03917	34.39694	2	NA	7312.66666666667	0	0	0	0	122.666666666667	0	0	0	1657.66666666667	0	0	0	0	196.333333333333	554.666666666667	0	0	0	0	0	0	0	113.333333333333	0	0	0	0	0	2455.66666666667	0	0	0	0	0
PNG_18_SYCA_045	PNG_18_KOEL_13	Buffalo	Syncerus caffer	3	M	2018	3	2018-03-29	88	08:20	-18.9353	34.39267	3	NA	21362.6666666667	0	271.666666666667	0	0	0	0	12731	0	1473.33333333333	532	0	0	0	0	4252.33333333333	0	0	0	0	0	0	0	433.666666666667	0	0	0	0	0	0	0	0	0	0	0
PNG_18_TRAN_001	PNG_18_TRAN_01	Nyala	Tragelaphus angasii	3	U	2018	3	2018-03-27	86	09:32	-18.93502	34.37675	3	NA	21866	0	0	1535.66666666667	0	0	0	289	0	0	0	0	0	0	0	0	632	0	0	0	0	0	0	0	4057.66666666667	0	622.666666666667	0	497.666666666667	0	0	0	0	0	266.333333333333
PNG_18_TRAN_002	PNG_18_TRAN_02	Nyala	Tragelaphus angasii	3	U	2018	3	2018-03-27	86	09:32	-18.93503	34.37674	3	NA	17263.5	0	0	5313	0	0	0	231.5	0	0	0	0	0	0	235.5	0	1126.5	0	0	0	0	0	0	0	3495	0	0	0	402.5	0	0	0	0	239	0
PNG_18_TRAN_003	PNG_18_TRAN_03	Nyala	Tragelaphus angasii	3	F	2018	3	2018-03-29	88	08:30	-18.93585	34.39558	3	NA	10677	0	0	965.666666666667	0	0	0	208.333333333333	0	0	0	0	0	0	679.333333333333	0	917	0	0	0	0	460.333333333333	0	0	1605	0	755.666666666667	0	0	0	0	0	0	0	0
PNG_18_TRAN_005	PNG_18_TRAN_05	Nyala	Tragelaphus angasii	3	U	2018	4	2018-04-01	91	17:45	-18.95459	34.37392	3	NA	30457	0	0	4671.5	0	0	0	0	0	0	0	0	0	0	0	0	451.5	0	0	0	0	0	0	0	12179	0	0	0	0	0	0	0	0	0	0
PNG_18_TRAN_006	PNG_18_TRAN_06	Nyala	Tragelaphus angasii	3	U	2018	4	2018-04-02	92	06:26	-18.94448	34.37408	2	NA	32735.3333333334	0	0	4758	0	0	0	0	0	0	0	0	0	0	0	0	770.333333333333	0	0	0	0	0	0	410	22086.6666666667	0	0	0	0	0	0	0	0	383.333333333333	0
PNG_18_TRAN_007	PNG_18_TRAN_07	Nyala	Tragelaphus angasii	3	M	2018	4	2018-04-02	92	07:57	-18.91597	34.41401	3	NA	13018.6666666667	0	276	1751.66666666667	0	0	0	0	0	0	0	0	0	0	0	0	0	0	0	0	0	0	0	0	4920	182.666666666667	794.333333333333	0	0	0	0	0	0	1702.33333333333	0
PNG_18_TRAN_008	PNG_18_TRAN_08	Nyala	Tragelaphus angasii	3	U	2018	4	2018-04-03	93	06:15	-18.94667	34.37325	3	NA	5133.33333333333	0	0	905.333333333333	0	0	0	68.3333333333333	0	0	0	0	0	0	0	0	0	0	0	0	0	0	0	0	3637.33333333333	0	0	0	0	0	0	0	0	0	0
PNG_18_TRAN_009	PNG_18_TRAN_09	Nyala	Tragelaphus angasii	3	U	2018	4	2018-04-03	93	07:07	-18.94744	34.3737	2	NA	4228	0	0	958.5	0	0	0	0	0	0	0	0	0	0	0	0	57.5	0	0	0	0	0	0	0	2796	134.5	0	0	0	0	0	0	0	0	0
PNG_18_TRAN_010	PNG_18_TRAN_10	Nyala	Tragelaphus angasii	3	U	2018	4	2018-04-03	93	07:07	-18.94742	34.37369	2	NA	19456.6666666667	0	0	6267	0	0	0	256.666666666667	0	0	0	0	0	0	0	0	470	0	0	0	0	0	0	0	9886.33333333333	468.333333333333	0	0	0	0	0	0	0	0	0
PNG_18_TRAN_011	PNG_18_TRAN_11	Nyala	Tragelaphus angasii	1	M	2018	4	2018-04-03	93	15:27	-18.93471	34.3998	4	NA	13453	0	246	0	0	0	0	0	0	0	0	0	0	0	0	0	364	0	0	0	0	0	0	0	5294.5	0	2631	0	0	0	0	0	0	0	0
PNG_18_TRAN_012	PNG_18_TRAN_12	Nyala	Tragelaphus angasii	3	F	2018	4	2018-04-04	94	07:25	-18.93578	34.39556	3	NA	19025	0	279	0	0	0	0	0	0	0	0	0	0	0	0	0	838.333333333333	0	0	0	0	0	0	0	1799.33333333333	0	1089.66666666667	0	435	0	0	0	0	0	0
PNG_18_TRAN_014	PNG_18_TRAN_14	Nyala	Tragelaphus angasii	3	F	2018	4	2018-04-05	95	14:10	-18.93271	34.37692	3	NA	11446	0	0	153	0	0	0	0	0	0	0	0	0	0	0	0	0	0	0	0	0	0	0	0	171.5	0	257	0	0	0	0	0	0	0	0
[truncated: 2,060 more rows]
[truncated: 482 more columns]
