# Supplementary material for: Ecology of community reassembly: Movements and diets of megafauna during a decade of restoration in Mozambique
Source: Ecology. 2026 Apr 12;107(4):e70386. doi: 10.1002/ecy.70386 (PMC13071350; doi:10.1002/ecy.70386)
Supplement: Supplementary file 1 — Data S1. [file ECY-107-e70386-s001.zip › Data_S1/Datasets_1-17/step8_final_metadata.csv]

Sample_Sequencing_ID	Original_Species_ID	Sex	Collection_Year	Collection_Month	Collection_Date	Collection_Day_of_Year	Collection_Time_of_Day	Latitude	Longitude	Collection_Standard	Species_Common_Name	Species_Latin_Name	AnimalID	Species_ID_Confirmed_Genetically	Sample_ID	Mean_Read_Depth
PNG_21_437	Kudu	F	2021	9	2021-09-29	272	08:35	-18.94533	34.373786	4	Kudu	Tragelaphus strepsiceros	NA	1	PNG_21_TRST_035	8465
PNG_21_438	Kudu	F	2021	9	2021-09-29	272	08:50	-18.923674	34.370878	4	Kudu	Tragelaphus strepsiceros	NA	1	PNG_21_TRST_036	8035.33333333333
PNG_21_439	Waterbuck	F	2021	9	2021-09-29	272	16:00	-18.914254	34.372412	4	Waterbuck	Kobus ellipsiprymnus	NA	1	PNG_21_KOEL_035	1526.66666666667
PNG_21_440	Waterbuck	U	2021	9	2021-09-29	272	16:00	-18.914254	34.372412	3	Waterbuck	Kobus ellipsiprymnus	NA	3	PNG_21_KOEL_036	3791.33333333334
PNG_21_441	Bushbuck	M	2021	9	2021-09-30	273	16:10	-18.892909	34.398968	4	Bushbuck	Tragelaphus sylvaticus	NA	1	PNG_21_TRSC_032	5960.33333333334
PNG_21_442	Bushbuck	M	2021	10	2021-10-01	274	08:10	-18.95187	34.373368	4	Bushbuck	Tragelaphus sylvaticus	NA	1	PNG_21_TRSC_035	8451
PNG_21_443	Bushbuck	M	2021	10	2021-10-01	274	10:15	-18.920654	34.365099	4	Bushbuck	Tragelaphus sylvaticus	NA	1	PNG_21_TRSC_036	7286.99999999999
PNG_21_444	Bushbuck	M	2021	10	2021-10-01	274	10:45	-18.908947	34.373694	4	Bushbuck	Tragelaphus sylvaticus	NA	1	PNG_21_TRSC_033	8125.33333333333
PNG_21_445	Bushbuck	M	2021	10	2021-10-01	274	15:40	-18.907602	34.37487	4	Bushbuck	Tragelaphus sylvaticus	NA	1	PNG_21_TRSC_034	7135
PNG_21_446	Kudu	F	2021	10	2021-10-01	274	16:05	-18.903383	34.394358	4	Kudu	Tragelaphus strepsiceros	NA	1	PNG_21_TRST_037	6556.33333333334
PNG_21_447	Kudu	F	2021	10	2021-10-01	274	16:05	-18.903383	34.394358	4	Kudu	Tragelaphus strepsiceros	NA	1	PNG_21_TRST_038	7365.33333333333
PNG_21_448	Kudu	F	2021	10	2021-10-02	275	08:50	-18.938678	34.360394	4	Kudu	Tragelaphus strepsiceros	NA	1	PNG_21_TRST_039	9792.33333333333
PNG_21_449	Bushbuck	F	2021	10	2021-10-02	275	10:00	-18.917114	34.369787	4	Bushbuck	Tragelaphus sylvaticus	NA	1	PNG_21_TRSC_037	6404.66666666666
PNG_21_450	Warthog	U	2021	10	2021-10-02	275	10:55	-18.920781	34.433139	4	Warthog	Phacochoerus africanus	NA	1	PNG_21_PHAF_032	6748.00000000001
PNG_21_451	Kudu	F	2021	10	2021-10-02	275	16:20	-18.892854	34.42257	4	Kudu	Tragelaphus strepsiceros	NA	1	PNG_21_TRST_040	5656.66666666667
PNG_21_452	Kudu	F	2021	10	2021-10-02	275	16:20	-18.892854	34.42257	4	Kudu	Tragelaphus strepsiceros	NA	1	PNG_21_TRST_041	7416.66666666667
PNG_21_453	Kudu	F	2021	10	2021-10-02	275	16:45	-18.890813	34.400444	4	Kudu	Tragelaphus strepsiceros	NA	1	PNG_21_TRST_042	7589.33333333334
PNG_21_454	Kudu	F	2021	10	2021-10-02	275	16:45	-18.890813	34.400444	4	Kudu	Tragelaphus strepsiceros	NA	1	PNG_21_TRST_043	7665
PNG_21_455	Bushbuck	M	2021	10	2021-10-03	276	15:25	-18.908689	34.372141	4	Bushbuck	Tragelaphus sylvaticus	NA	1	PNG_21_TRSC_038	8969.66666666666
PNG_21_456	Kudu	F	2021	10	2021-10-04	277	09:35	-18.910296	34.411824	4	Kudu	Tragelaphus strepsiceros	NA	1	PNG_21_TRST_044	6878.66666666666
PNG_21_457	Bushbuck	M	2021	10	2021-10-04	277	10:30	-18.887625	34.398832	4	Bushbuck	Tragelaphus sylvaticus	NA	1	PNG_21_TRSC_039	8457.66666666667
PNG_21_458	Bushbuck	M	2021	10	2021-10-04	277	10:30	-18.887625	34.398832	4	Bushbuck	Tragelaphus sylvaticus	NA	1	PNG_21_TRSC_040	6251
PNG_21_459	Bushbuck	M	2021	10	2021-10-04	277	10:30	-18.887625	34.398832	4	Bushbuck	Tragelaphus sylvaticus	NA	1	PNG_21_TRSC_041	5755.66666666667
PNG_21_460	Warthog	M	2021	10	2021-10-04	277	17:00	-18.908346	34.410764	4	Warthog	Phacochoerus africanus	NA	1	PNG_21_PHAF_033	8404.33333333333
PNG_21_461	Bushbuck	M	2021	10	2021-10-05	278	08:00	-18.919888	34.364692	4	Bushbuck	Tragelaphus sylvaticus	NA	1	PNG_21_TRSC_042	8343
PNG_21_462	Kudu	M	2021	10	2021-10-05	278	10:15	-18.888306	34.415157	4	Kudu	Tragelaphus strepsiceros	NA	2	PNG_21_TRST_045	4450.33333333333
PNG_21_463	Kudu	M	2021	10	2021-10-05	278	10:15	-18.888306	34.415157	4	Kudu	Tragelaphus strepsiceros	NA	3	PNG_21_TRST_046	7546
PNG_21_464	Kudu	M	2021	10	2021-10-05	278	10:15	-18.888306	34.415157	4	Kudu	Tragelaphus strepsiceros	NA	1	PNG_21_TRST_047	7581
PNG_21_465	Bushbuck	M	2021	10	2021-10-05	278	15:20	-18.924593	34.36508	4	Bushbuck	Tragelaphus sylvaticus	NA	1	PNG_21_TRSC_043	10365.3333333333
PNG_21_466	Warthog	M	2021	10	2021-10-05	278	16:05	-18.905686	34.388316	4	Warthog	Phacochoerus africanus	NA	1	PNG_21_PHAF_034	6943
PNG_21_467	Bushbuck	M	2021	10	2021-10-06	279	10:40	-18.925771	34.363443	4	Bushbuck	Tragelaphus sylvaticus	NA	1	PNG_21_TRSC_044	12318
PNG_21_468	Bushbuck	M	2021	10	2021-10-06	279	15:10	-18.922448	34.367637	4	Bushbuck	Tragelaphus sylvaticus	NA	1	PNG_21_TRSC_045	11211.6666666667
PNG_21_469	Waterbuck	M	2021	10	2021-10-06	279	15:37	-18.905083	34.384117	4	Waterbuck	Kobus ellipsiprymnus	NA	1	PNG_21_KOEL_037	7482.66666666667
PNG_21_470	Kudu	M	2021	10	2021-10-06	279	16:22	-18.894134	34.429977	4	Kudu	Tragelaphus strepsiceros	NA	1	PNG_21_TRST_048	7589.66666666666
PNG_21_471	Kudu	M	2021	10	2021-10-06	279	16:35	-18.899418	34.431688	4	Kudu	Tragelaphus strepsiceros	NA	1	PNG_21_TRST_049	7588.66666666666
PNG_21_472	Kudu	M	2021	10	2021-10-06	279	17:00	-18.932815	34.40416	4	Kudu	Tragelaphus strepsiceros	NA	1	PNG_21_TRST_050	7239
PNG_21_473	Kudu	M	2021	10	2021-10-06	279	17:00	-18.932815	34.40416	4	Kudu	Tragelaphus strepsiceros	NA	1	PNG_21_TRST_051	6687.33333333334
PNG_21_474	Bushbuck	F	2021	10	2021-10-07	280	09:50	-18.922874	34.376237	4	Bushbuck	Tragelaphus sylvaticus	NA	1	PNG_21_TRSC_046	6632.66666666666
PNG_21_475	Waterbuck	M	2021	10	2021-10-08	281	09:55	-18.902321	34.4335	4	Waterbuck	Kobus ellipsiprymnus	NA	1	PNG_21_KOEL_038	5585.66666666667
PNG_21_476	Warthog	F	2021	10	2021-10-11	284	08:30	-18.934284	34.399354	4	Warthog	Phacochoerus africanus	NA	1	PNG_21_PHAF_037	8064.33333333333
PNG_21_477	Impala	M	2021	10	2021-10-11	284	08:52	-18.924374	34.418442	4	Impala	Aepyceros melampus	NA	1	PNG_21_AEME_037	5990.66666666667
PNG_21_478	Impala	M	2021	10	2021-10-11	284	09:00	-18.913019	34.412556	4	Impala	Aepyceros melampus	NA	1	PNG_21_AEME_038	8047.66666666666
PNG_21_479	Impala	M	2021	10	2021-10-11	284	09:00	-18.913019	34.412556	4	Impala	Aepyceros melampus	NA	1	PNG_21_AEME_039	6688.33333333333
PNG_21_480	Impala	F	2021	10	2021-10-11	284	09:19	-18.907356	34.409999	4	Impala	Aepyceros melampus	NA	1	PNG_21_AEME_040	3622.66666666667
PNG_21_481	Waterbuck	M	2021	10	2021-10-11	284	09:26	-18.905765	34.406461	4	Waterbuck	Kobus ellipsiprymnus	NA	1	PNG_21_KOEL_042	979
PNG_21_482	Warthog	U	2021	10	2021-10-11	284	09:45	-18.889205	34.39588	4	Warthog	Phacochoerus africanus	NA	1	PNG_21_PHAF_035	7404.33333333333
PNG_21_483	Warthog	F	2021	10	2021-10-11	284	10:11	-18.908659	34.372667	4	Warthog	Phacochoerus africanus	NA	1	PNG_21_PHAF_036	5706.66666666667
PNG_21_484	Impala	F	2021	10	2021-10-11	284	11:07	-18.942186	34.35929	4	Impala	Aepyceros melampus	NA	1	PNG_21_AEME_041	7039
PNG_21_485	Waterbuck	M	2021	10	2021-10-11	284	11:15	-18.936704	34.360353	4	Waterbuck	Kobus ellipsiprymnus	NA	1	PNG_21_KOEL_041	7891
PNG_21_486	Impala	M	2021	10	2021-10-11	284	15:17	-18.922883	34.377155	4	Impala	Aepyceros melampus	NA	1	PNG_21_AEME_042	8510
PNG_21_487	Impala	F	2021	10	2021-10-11	284	15:17	-18.922883	34.377155	4	Impala	Aepyceros melampus	NA	1	PNG_21_AEME_043	13749.5
PNG_21_488	Waterbuck	F	2021	10	2021-10-11	284	15:35	-18.903228	34.393836	4	Waterbuck	Kobus ellipsiprymnus	NA	1	PNG_21_KOEL_039	9652
PNG_21_489	Impala	M	2021	10	2021-10-11	284	16:00	-18.891196	34.423385	4	Impala	Aepyceros melampus	NA	1	PNG_21_AEME_034	12707
PNG_21_490	Impala	F	2021	10	2021-10-11	284	16:15	-18.89744	34.431532	4	Impala	Aepyceros melampus	NA	1	PNG_21_AEME_035	10779
PNG_21_491	Impala	F	2021	10	2021-10-11	284	16:15	-18.89744	34.431532	4	Impala	Aepyceros melampus	NA	1	PNG_21_AEME_036	3370.5
PNG_21_495	Warthog	M	2021	10	2021-10-12	285	16:07	-18.927233	34.399611	4	Warthog	Phacochoerus africanus	NA	1	PNG_21_PHAF_040	3697.5
PNG_21_496	Warthog	M	2021	10	2021-10-12	285	16:35	-18.937611	34.360771	4	Warthog	Phacochoerus africanus	NA	1	PNG_21_PHAF_039	6645.5
PNG_21_497	Impala	M	2021	10	2021-10-12	285	16:45	-18.942455	34.359627	4	Impala	Aepyceros melampus	NA	1	PNG_21_AEME_044	2936
PNG_21_498	Warthog	U	2021	10	2021-10-13	286	08:16	-18.947431	34.370949	4	Warthog	Phacochoerus africanus	NA	1	PNG_21_PHAF_041	10145.5
PNG_21_499	Impala	M	2021	10	2021-10-13	286	08:43	-18.918364	34.364966	4	Impala	Aepyceros melampus	NA	1	PNG_21_AEME_046	9009.66666666666
PNG_21_500	Impala	F	2021	10	2021-10-13	286	09:58	-18.918515	34.415946	4	Impala	Aepyceros melampus	NA	1	PNG_21_AEME_047	9569
PNG_21_501	Waterbuck	M	2021	10	2021-10-13	286	15:28	-18.88827	34.416147	4	Waterbuck	Kobus ellipsiprymnus	NA	1	PNG_21_KOEL_044	8464.66666666667
PNG_21_502	Waterbuck	F	2021	10	2021-10-13	286	15:40	-18.891146	34.423615	4	Waterbuck	Kobus ellipsiprymnus	NA	1	PNG_21_KOEL_045	5818.66666666667
PNG_21_503	Impala	M	2021	10	2021-10-13	286	15:50	-18.893933	34.429179	4	Impala	Aepyceros melampus	NA	1	PNG_21_AEME_045	11537.6666666667
PNG_21_504	Warthog	M	2021	10	2021-10-17	290	08:33	-18.929575	34.400843	4	Warthog	Phacochoerus africanus	NA	1	PNG_21_PHAF_043	8931.66666666667
PNG_21_505	Impala	F	2021	10	2021-10-17	290	08:54	-18.896785	34.393455	4	Impala	Aepyceros melampus	NA	1	PNG_21_AEME_048	7942.66666666666
PNG_21_506	Warthog	F	2021	10	2021-10-17	290	09:38	-18.921412	34.43301	4	Warthog	Phacochoerus africanus	NA	1	PNG_21_PHAF_042	6149.66666666666
PNG_21_507	Waterbuck	M	2021	10	2021-10-17	290	10:01	-18.895287	34.430567	4	Waterbuck	Kobus ellipsiprymnus	NA	1	PNG_21_KOEL_046	5515.33333333333
PNG_21_508	Waterbuck	F	2021	10	2021-10-17	290	10:08	-18.89126	34.425766	4	Waterbuck	Kobus ellipsiprymnus	NA	1	PNG_21_KOEL_047	5891.33333333334
PNG_21_509	Waterbuck	F	2021	10	2021-10-17	290	10:08	-18.89126	34.425766	4	Waterbuck	Kobus ellipsiprymnus	NA	1	PNG_21_KOEL_048	5437.66666666667
PNG_21_511	Warthog	F	2021	10	2021-10-20	293	08:55	-18.909858	34.331544	4	Warthog	Phacochoerus africanus	NA	1	PNG_21_PHAF_044	4731.5
PNG_21_512	Warthog	M	2021	10	2021-10-20	293	11:05	-18.913525	34.388958	4	Warthog	Phacochoerus africanus	NA	1	PNG_21_PHAF_045	6403
PNG_21_513	Warthog	F	2021	10	2021-10-21	294	10:22	-18.904918	34.404552	4	Warthog	Phacochoerus africanus	NA	1	PNG_21_PHAF_046	5615
PNG_21_516	Waterbuck	M	2021	11	2021-11-09	313	06:25	-18.91725901	34.325362	4	Waterbuck	Kobus ellipsiprymnus	NA	1	PNG_21_KOEL_053	6094.33333333333
PNG_21_517	Oribi	U	2021	11	2021-11-09	313	06:45	-18.916654	34.32303702	2	Oribi	Ourebia ourebi	NA	3	PNG_21_OUOU_038	7569.33333333333
PNG_21_519	Zebra	U	2021	11	2021-11-09	313	06:15	-18.91761398	34.32427998	4	Zebra	Equus quagga	NA	1	PNG_21_EQQU_002	6438
PNG_21_520	Hartebeest	U	2021	11	2021-11-09	313	06:35	-18.91785496	34.323349	3	Waterbuck	Kobus ellipsiprymnus	NA	3	PNG_21_KOEL_061	5938
PNG_21_521	Waterbuck	F	2021	11	2021-11-09	313	05:35	-18.906601	34.34989801	4	Waterbuck	Kobus ellipsiprymnus	NA	1	PNG_21_KOEL_051	3755.66666666666
PNG_21_523	Waterbuck	U	2021	11	2021-11-09	313	05:35	-18.90633001	34.34971101	3	Waterbuck	Kobus ellipsiprymnus	NA	3	PNG_21_KOEL_052	3549.33333333333
PNG_21_527	Warthog	F	2021	11	2021-11-08	312	07:45	-18.91918399	34.36481302	4	Warthog	Phacochoerus africanus	NA	1	PNG_21_PHAF_050	6660.33333333332
PNG_21_529	Porcupine	U	2021	11	2021-11-08	312	06:40	-18.96197797	34.34267599	2	Porcupine	Hystrix africaeaustralis	NA	3	PNG_21_HYAF_024	1575
PNG_21_531	Oribi	U	2021	11	2021-11-08	312	08:10	-18.901093	34.346676	3	Oribi	Ourebia ourebi	NA	3	PNG_21_OUOU_036	6617.33333333333
PNG_21_534	Hartebeest	U	2021	11	2021-11-08	312	11:00	-18.90322904	34.35052296	4	Hartebeest	Alcelaphus buselaphus	NA	1	PNG_21_ALBU_017	2318
PNG_21_539	Impala	U	2021	11	2021-11-07	311	17:30	-18.87276803	34.40885003	4	Impala	Aepyceros melampus	NA	1	PNG_21_AEME_053	6857
PNG_21_540	Warthog	M	2021	11	2021-11-07	311	16:15	-18.93076301	34.41412702	4	Warthog	Phacochoerus africanus	NA	1	PNG_21_PHAF_048	2715.33333333333
PNG_21_541	Impala	M	2021	11	2021-11-07	311	16:55	-18.89155397	34.42512299	4	Impala	Aepyceros melampus	NA	1	PNG_21_AEME_051	4041.66666666667
PNG_21_542	Warthog	M	2021	11	2021-11-07	311	16:15	-18.93073702	34.41409199	4	Warthog	Phacochoerus africanus	NA	1	PNG_21_PHAF_047	7277.00000000001
PNG_21_543	Impala	F	2021	11	2021-11-07	311	17:30	-18.87277499	34.40883301	4	Impala	Aepyceros melampus	NA	1	PNG_21_AEME_052	7552.66666666667
PNG_21_544	Warthog	U	2021	11	2021-11-07	311	16:20	-18.93085202	34.414138	3	Warthog	Phacochoerus africanus	NA	3	PNG_21_PHAF_049	2696
PNG_21_546	Hartebeest	U	2021	11	2021-11-06	310	07:15	-18.914828	34.32275204	4	Hartebeest	Alcelaphus buselaphus	NA	1	PNG_21_ALBU_016	6607
PNG_21_547	Impala	M	2021	11	2021-11-06	310	07:25	-18.91390398	34.319567	4	Impala	Aepyceros melampus	NA	1	PNG_21_AEME_050	7374.66666666666
PNG_21_548	Oribi	M	2021	11	2021-11-06	310	06:40	-18.901065	34.34666896	4	Oribi	Ourebia ourebi	NA	1	PNG_21_OUOU_035	5649
PNG_21_549	Waterbuck	M	2021	11	2021-11-05	309	16:20	-18.88853297	34.33340502	4	Waterbuck	Kobus ellipsiprymnus	NA	1	PNG_21_KOEL_050	9345.5
PNG_21_550	Wildebeest	U	2021	11	2021-11-05	309	17:30	-18.88944098	34.34382599	3	Hartebeest	Alcelaphus buselaphus	NA	3	PNG_21_ALBU_026	4400.5
PNG_21_551	Oribi	U	2021	11	2021-11-05	309	17:35	-18.889358	34.34328603	3	Oribi	Ourebia ourebi	NA	3	PNG_21_OUOU_034	8324
PNG_21_552	Porcupine	U	2021	11	2021-11-05	309	08:30	-18.96052304	34.46695799	2	Porcupine	Hystrix africaeaustralis	NA	3	PNG_21_HYAF_023	4360
PNG_21_553	Buffalo	U	2021	11	2021-11-05	309	07:35	-19.02050503	34.46792199	2	Buffalo	Syncerus caffer	NA	3	PNG_21_SYCA_031	2907.33333333334
PNG_21_554	Unknown	U	2021	11	2021-11-05	309	07:15	-19.02036899	34.48195296	2	Baboon	Papio ursinus	NA	3	PNG_21_PAUR_031	7159
PNG_21_556	Buffalo	U	2021	11	2021-11-05	309	07:30	-19.02065003	34.46755	2	Buffalo	Syncerus caffer	NA	3	PNG_21_SYCA_030	1688.5
PNG_21_557	Wildebeest	U	2021	11	2021-11-04	308	16:40	-18.89139203	34.34011096	3	Wildebeest	Connochaetes taurinus	NA	2	PNG_21_COTA_033	5544.5
PNG_21_558	Impala	M	2021	11	2021-11-04	308	07:45	-18.90474801	34.38887201	4	Impala	Aepyceros melampus	NA	1	PNG_21_AEME_049	4284.33333333333
PNG_21_560	Oribi	M	2021	11	2021-11-04	308	08:55	-18.87161401	34.37153304	4	Oribi	Ourebia ourebi	NA	1	PNG_21_OUOU_033	4664.00000000001
PNG_21_561	Wildebeest	U	2021	11	2021-11-04	308	17:00	-18.914181	34.32725597	3	Wildebeest	Connochaetes taurinus	NA	2	PNG_21_COTA_037	1695.5
PNG_21_562	Reedbuck	M	2021	11	2021-11-04	308	16:00	-18.90072796	34.34704699	4	Reedbuck	Redunca arundinum	NA	1	PNG_21_REAR_030	8586
PNG_21_563	Wildebeest	U	2021	11	2021-11-04	308	16:40	-18.89143503	34.34029897	3	Wildebeest	Connochaetes taurinus	NA	3	PNG_21_COTA_035	8099.5
PNG_21_564	Reedbuck	U	2021	11	2021-11-04	308	09:45	-18.83448897	34.40508798	3	Reedbuck	Redunca arundinum	NA	3	PNG_21_REAR_028	5933
PNG_21_565	Wildebeest	U	2021	11	2021-11-04	308	16:40	-18.89135398	34.34023703	3	Wildebeest	Connochaetes taurinus	NA	2	PNG_21_COTA_034	6099.66666666666
PNG_21_566	Reedbuck	M	2021	11	2021-11-04	308	10:20	-18.83917697	34.39539397	4	Reedbuck	Redunca arundinum	NA	1	PNG_21_REAR_029	6643.5
PNG_21_567	Wildebeest	U	2021	11	2021-11-04	308	16:40	-18.891501	34.34028799	3	Wildebeest	Connochaetes taurinus	NA	2	PNG_21_COTA_036	9342.66666666666
PNG_21_568	Reedbuck	M	2021	11	2021-11-04	308	09:30	-18.83618002	34.40170202	4	Reedbuck	Redunca arundinum	NA	1	PNG_21_REAR_027	5497.33333333334
PNG_21_569	Wildebeest	U	2021	11	2021-11-04	308	17:00	-18.91412904	34.32744197	3	Wildebeest	Connochaetes taurinus	NA	3	PNG_21_COTA_038	2470
PNG_21_570	Elephant	U	2021	11	2021-11-04	308	07:15	-18.964127	34.36616099	2	Elephant	Loxodonta africana	NA	3	PNG_21_LOAF_041	3979
PNG_21_571	Elephant	U	2021	11	2021-11-04	308	07:20	-18.96195802	34.36910296	2	Elephant	Loxodonta africana	NA	3	PNG_21_LOAF_042	3426
PNG_21_572	Wildebeest	U	2021	11	2021-11-02	306	09:50	-18.92537797	34.289999	3	Wildebeest	Connochaetes taurinus	NA	3	PNG_21_COTA_028	2264.5
PNG_21_573	Wildebeest	U	2021	11	2021-11-02	306	10:20	-18.91456498	34.32019103	3	Wildebeest	Connochaetes taurinus	NA	3	PNG_21_COTA_030	3124.66666666667
PNG_21_574	Wildebeest	U	2021	11	2021-11-02	306	10:20	-18.91454704	34.32020201	3	Wildebeest	Connochaetes taurinus	NA	3	PNG_21_COTA_031	3139.33333333333
PNG_21_575	Wildebeest	U	2021	11	2021-11-02	306	09:50	-18.925397	34.29007603	3	Wildebeest	Connochaetes taurinus	NA	3	PNG_21_COTA_027	2012.5
PNG_21_576	Wildebeest	U	2021	11	2021-11-02	306	09:50	-18.92534704	34.29000202	3	Wildebeest	Connochaetes taurinus	NA	3	PNG_21_COTA_029	4959
PNG_21_577	Buffalo	U	2021	11	2021-11-02	306	10:20	-18.91455903	34.32015499	3	Buffalo	Syncerus caffer	NA	3	PNG_21_SYCA_028	4546
PNG_21_578	Buffalo	U	2021	11	2021-11-02	306	10:20	-18.914396	34.31999297	3	Buffalo	Syncerus caffer	NA	3	PNG_21_SYCA_029	4996
PNG_21_579	Wildebeest	U	2021	11	2021-11-02	306	09:50	-18.92539498	34.29008399	3	Wildebeest	Connochaetes taurinus	NA	3	PNG_21_COTA_026	4109.66666666667
PNG_21_580	Buffalo	U	2021	11	2021-11-02	306	09:30	-18.93821703	34.28897599	2	Buffalo	Syncerus caffer	NA	3	PNG_21_SYCA_023	6830.5
PNG_21_582	Buffalo	U	2021	11	2021-11-02	306	09:30	-18.93784597	34.28904899	2	Buffalo	Syncerus caffer	NA	3	PNG_21_SYCA_024	2559.5
PNG_21_583	Buffalo	U	2021	11	2021-11-02	306	09:30	-18.93781696	34.28904296	2	Buffalo	Syncerus caffer	NA	3	PNG_21_SYCA_025	6164.33333333334
PNG_21_584	Reedbuck	U	2021	11	2021-11-02	306	08:35	-18.96977901	34.27217698	3	Impala	Aepyceros melampus	NA	3	PNG_21_AEME_062	7447.33333333333
PNG_21_585	Reedbuck	U	2021	11	2021-11-02	306	08:35	-18.96958597	34.27237001	3	Reedbuck	Redunca arundinum	NA	3	PNG_21_REAR_025	5714.66666666667
PNG_21_586	Reedbuck	U	2021	11	2021-11-02	306	08:40	-18.96957298	34.27237798	3	Reedbuck	Redunca arundinum	NA	3	PNG_21_REAR_026	7205.66666666667
PNG_21_587	Buffalo	U	2021	11	2021-11-02	306	10:20	-18.91462399	34.32010998	3	Buffalo	Syncerus caffer	NA	3	PNG_21_SYCA_027	4184.66666666666
PNG_21_588	Buffalo	U	2021	11	2021-11-02	306	10:20	-18.91463304	34.32002801	3	Buffalo	Syncerus caffer	NA	3	PNG_21_SYCA_026	5755.5
PNG_21_589	Wildebeest	U	2021	11	2021-11-02	306	10:20	-18.91448401	34.32016396	3	Wildebeest	Connochaetes taurinus	NA	3	PNG_21_COTA_032	2756
PNG_21_590	Reedbuck	U	2021	11	2021-11-02	306	08:10	-18.97208503	34.26913301	3	Reedbuck	Redunca arundinum	NA	3	PNG_21_REAR_023	1686
PNG_21_592	Reedbuck	U	2021	11	2021-11-01	305	09:30	-18.90006697	34.37547103	3	Reedbuck	Redunca arundinum	NA	3	PNG_21_REAR_022	2955
PNG_21_593	Wildebeest	U	2021	11	2021-11-01	305	10:25	-18.86299599	34.32329703	3	Wildebeest	Connochaetes taurinus	NA	2	PNG_21_COTA_024	1652
PNG_21_594	Wildebeest	U	2021	11	2021-11-01	305	10:25	-18.862984	34.32324003	3	Wildebeest	Connochaetes taurinus	NA	3	PNG_21_COTA_025	3294
PNG_21_595	Porcupine	U	2021	11	2021-11-01	305	08:00	-18.90577001	34.38884896	2	Unidentified_Mongoose	Herpestidae	NA	3	PNG_21_UNKN_014	2629
PNG_21_596	Oribi	M	2021	11	2021-11-01	305	09:30	-18.89976597	34.375739	4	Oribi	Ourebia ourebi	NA	1	PNG_21_OUOU_031	9291
PNG_21_597	Sable	M	2021	11	2021-11-09	313	06:05	-18.90835499	34.32932798	3	Sable	Hippotragus niger	NA	3	PNG_21_HINI_007	6502.33333333332
PNG_21_598	Oribi	U	2021	11	2021-11-09	313	06:45	-18.91666104	34.32305798	2	Oribi	Ourebia ourebi	NA	3	PNG_21_OUOU_037	11190
PNG_21_599	Hartebeest	U	2021	11	2021-11-09	313	08:25	-18.89928997	34.37489301	4	Hartebeest	Alcelaphus buselaphus	NA	1	PNG_21_ALBU_019	12025.3333333333
PNG_21_601	Warthog	M	2021	11	2021-11-09	313	08:55	-18.89489299	34.37216101	4	Warthog	Phacochoerus africanus	NA	1	PNG_21_PHAF_051	3585.5
PNG_21_602	Waterbuck	F	2021	11	2021-11-09	313	09:15	-18.90423001	34.38243496	4	Waterbuck	Kobus ellipsiprymnus	NA	1	PNG_21_KOEL_054	8968.5
PNG_21_603	Elephant	M	2021	11	2021-11-09	313	10:35	-18.98203704	34.34816899	3	Elephant	Loxodonta africana	NA	3	PNG_21_LOAF_043	8723.66666666667
PNG_21_605	Impala	F	2021	11	2021-11-10	314	16:15	-18.96562301	34.43545	4	Impala	Aepyceros melampus	NA	1	PNG_21_AEME_057	7560.33333333334
PNG_21_606	Impala	M	2021	11	2021-11-10	314	16:55	-18.94799	34.47136	4	Impala	Aepyceros melampus	NA	1	PNG_21_AEME_058	5997
PNG_21_607	Impala	F	2021	11	2021-11-10	314	10:15	-18.89573302	34.39308099	4	Impala	Aepyceros melampus	NA	1	PNG_21_AEME_054	9989
PNG_21_608	Impala	F	2021	11	2021-11-10	314	17:45	-18.95905796	34.37080096	4	Impala	Aepyceros melampus	NA	1	PNG_21_AEME_059	4991
PNG_21_611	Impala	M	2021	11	2021-11-10	314	10:25	-18.89556899	34.39300496	4	Impala	Aepyceros melampus	NA	1	PNG_21_AEME_055	9081.33333333333
PNG_21_612	Impala	M	2021	11	2021-11-10	314	15:45	-18.96098396	34.39577501	3	Impala	Aepyceros melampus	NA	3	PNG_21_AEME_056	4082
PNG_21_614	Impala	M	2021	11	2021-11-10	314	17:45	-18.959596	34.37061002	4	Impala	Aepyceros melampus	NA	1	PNG_21_AEME_060	10819.6666666667
PNG_21_615	Warthog	M	2021	11	2021-11-10	314	09:55	-18.91832602	34.38364003	4	Warthog	Phacochoerus africanus	NA	1	PNG_21_PHAF_052	7386
PNG_21_616	Unknown	U	2021	11	2021-11-10	314	11:05	-18.93470996	34.37730004	2	Bushbuck	Tragelaphus sylvaticus	NA	3	PNG_21_TRSC_047	6690.33333333334
PNG_21_619	Hartebeest	U	2021	11	2021-11-11	315	08:25	-18.91520603	34.32337699	3	Hartebeest	Alcelaphus buselaphus	NA	3	PNG_21_ALBU_021	8381.33333333333
PNG_21_620	Elephant	U	2021	11	2021-11-11	315	06:10	-18.95838498	34.37198197	2	Elephant	Loxodonta africana	NA	3	PNG_21_LOAF_044	7114.33333333333
PNG_21_621	Hartebeest	U	2021	11	2021-11-11	315	08:25	-18.91525598	34.32341496	3	Hartebeest	Alcelaphus buselaphus	NA	3	PNG_21_ALBU_022	7411.66666666666
PNG_22_0001	Impala	M	2022	4	2022-04-04	94	09:00	-18.95219302	34.37354	4	Impala	Aepyceros melampus	NA	1	PNG_22_AEME_002	8533.33333333333
PNG_22_0002	Impala	U	2022	4	2022-04-04	94	09:15	-18.93893301	34.38993199	3	Impala	Aepyceros melampus	NA	3	PNG_22_AEME_003	8197.66666666667
PNG_22_0004	Nyala	U	2022	4	2022-04-04	94	08:20	-18.96903302	34.36257999	3	Impala	Aepyceros melampus	NA	3	PNG_22_AEME_051	7875.33333333333
PNG_22_0005	Impala	F	2022	4	2022-04-04	94	08:45	-18.95619102	34.37310196	4	Impala	Aepyceros melampus	NA	1	PNG_22_AEME_001	7532
PNG_22_0006	Buffalo	U	2022	4	2022-04-04	94	09:20	-18.93964699	34.39068804	2	Waterbuck	Kobus ellipsiprymnus	NA	3	PNG_22_KOEL_048	7650
PNG_22_0007	Impala	M	2022	4	2022-04-04	94	09:20	-18.939678	34.39068804	4	Impala	Aepyceros melampus	NA	1	PNG_22_AEME_004	8538
PNG_22_0008	Waterbuck	M	2022	4	2022-04-04	94	09:40	-18.93445197	34.40116902	4	Waterbuck	Kobus ellipsiprymnus	NA	1	PNG_22_KOEL_001	8555.33333333333
PNG_22_0009	Nyala	U	2022	4	2022-04-04	94	08:20	-18.96902799	34.36255996	3	Impala	Aepyceros melampus	NA	3	PNG_22_AEME_052	8723.33333333334
PNG_22_0010	Nyala	F	2022	4	2022-04-04	94	17:05	-18.96516401	34.36578599	3	Impala	Aepyceros melampus	NA	3	PNG_22_AEME_053	6961.66666666666
PNG_22_0013	Porcupine	U	2022	4	2022-04-05	95	08:05	-18.94492004	34.37387897	2	Porcupine	Hystrix africaeaustralis	NA	3	PNG_22_HYAF_002	3266.33333333334
PNG_22_0014	Porcupine	U	2022	4	2022-04-05	95	08:05	-18.945115	34.37387603	2	Porcupine	Hystrix africaeaustralis	NA	3	PNG_22_HYAF_001	3631
PNG_22_0015	Waterbuck	M	2022	4	2022-04-05	95	09:40	-18.909694	34.39145003	4	Waterbuck	Kobus ellipsiprymnus	NA	1	PNG_22_KOEL_003	8124.66666666667
PNG_22_0016	Kudu	U	2022	4	2022-04-05	95	10:50	-18.94278701	34.38661904	3	Kudu	Tragelaphus strepsiceros	NA	3	PNG_22_TRST_001	7729.66666666666
PNG_22_0017	Waterbuck	M	2022	4	2022-04-05	95	08:40	-18.92636502	34.37846001	4	Waterbuck	Kobus ellipsiprymnus	NA	1	PNG_22_KOEL_002	8825
PNG_22_0018	Waterbuck	F	2022	4	2022-04-05	95	09:55	-18.89090303	34.39339204	4	Waterbuck	Kobus ellipsiprymnus	NA	1	PNG_22_KOEL_004	6180.33333333333
PNG_22_0019	Elephant	M	2022	4	2022-04-05	95	11:05	-18.95309298	34.37366104	3	Elephant	Loxodonta africana	NA	3	PNG_22_LOAF_001	11380.6666666667
PNG_22_0020	Porcupine	U	2022	4	2022-04-06	96	09:55	-18.93249404	34.40389398	2	Porcupine	Hystrix africaeaustralis	NA	3	PNG_22_HYAF_003	10383
PNG_22_0021	Warthog	M	2022	4	2022-04-06	96	08:30	-18.92470499	34.37679	4	Warthog	Phacochoerus africanus	NA	1	PNG_22_PHAF_003	9314.33333333333
PNG_22_0022	Elephant	U	2022	4	2022-04-06	96	09:15	-18.93406698	34.400605	2	Elephant	Loxodonta africana	NA	3	PNG_22_LOAF_002	11245
PNG_22_0023	Warthog	M	2022	4	2022-04-06	96	09:00	-18.93876504	34.39245896	4	Warthog	Phacochoerus africanus	NA	1	PNG_22_PHAF_004	8015.99999999999
PNG_22_0024	Warthog	F	2022	4	2022-04-06	96	08:15	-18.92858304	34.37583799	4	Warthog	Phacochoerus africanus	NA	1	PNG_22_PHAF_001	8782.66666666667
PNG_22_0025	Elephant	U	2022	4	2022-04-06	96	09:15	-18.93414603	34.40066602	2	Elephant	Loxodonta africana	NA	3	PNG_22_LOAF_003	9818.66666666667
PNG_22_0027	Warthog	F	2022	4	2022-04-06	96	08:30	-18.92469401	34.37678204	4	Warthog	Phacochoerus africanus	NA	1	PNG_22_PHAF_002	8867.66666666667
PNG_22_0029	Nyala	F	2022	4	2022-04-07	97	09:50	-18.93384797	34.37675396	3	Nyala	Tragelaphus angasii	NA	3	PNG_22_TRAN_004	5661
PNG_22_0030	Buffalo	U	2022	4	2022-04-07	97	10:30	-18.92768601	34.42449099	2	Waterbuck	Kobus ellipsiprymnus	NA	3	PNG_22_KOEL_049	7354.33333333334
PNG_22_0031	Kudu	M	2022	4	2022-04-07	97	11:15	-18.95662998	34.37330799	3	Kudu	Tragelaphus strepsiceros	NA	3	PNG_22_TRST_002	9200.33333333334
PNG_22_0034	Nyala	F	2022	4	2022-04-07	97	09:50	-18.93384604	34.37675497	4	Nyala	Tragelaphus angasii	NA	1	PNG_22_TRAN_005	5867.66666666667
PNG_22_0036	Bushbuck	U	2022	4	2022-04-08	98	09:50	-18.93200202	34.39922299	2	Impala	Aepyceros melampus	NA	3	PNG_22_AEME_054	11080.3333333333
PNG_22_0037	Porcupine	U	2022	4	2022-04-08	98	06:40	-18.96770901	34.36313697	2	Porcupine	Hystrix africaeaustralis	NA	1	PNG_22_HYAF_004	8704.66666666666
PNG_22_0040	Kudu	M	2022	4	2022-04-08	98	09:40	-18.9321	34.39946104	3	Kudu	Tragelaphus strepsiceros	NA	3	PNG_22_TRST_003	11277
PNG_22_0041	Porcupine	U	2022	4	2022-04-08	98	09:55	-18.93137002	34.40016604	2	Porcupine	Hystrix africaeaustralis	NA	3	PNG_22_HYAF_005	12530.3333333333
PNG_22_0042	Bushbuck	U	2022	4	2022-04-08	98	16:55	-18.93698003	34.370979	2	Impala	Aepyceros melampus	NA	3	PNG_22_AEME_055	11149.3333333333
PNG_22_0043	Kudu	M	2022	4	2022-04-11	101	16:05	-18.93813296	34.39096799	4	Porcupine	Hystrix africaeaustralis	NA	3	PNG_22_HYAF_036	12422.6666666667
PNG_22_0044	Impala	M	2022	4	2022-04-11	101	15:50	-18.93690803	34.39398598	4	Impala	Aepyceros melampus	NA	1	PNG_22_AEME_005	9915.33333333334
PNG_22_0047	Sable	M	2022	4	2022-04-12	102	10:10	-18.94160399	34.38694602	3	Sable	Hippotragus niger	NA	3	PNG_22_HINI_001	2627.5
PNG_22_0048	Porcupine	U	2022	4	2022-04-12	102	07:50	-18.995779	34.30380902	2	Porcupine	Hystrix africaeaustralis	NA	3	PNG_22_HYAF_006	6265
PNG_22_0049	Wildebeest	U	2022	4	2022-04-12	102	09:45	-18.94366502	34.38519403	3	Wildebeest	Connochaetes taurinus	NA	3	PNG_22_COTA_001	4412
PNG_22_0050	Buffalo	U	2022	4	2022-04-12	102	11:10	-18.93075697	34.39694898	4	Buffalo	Syncerus caffer	NA	1	PNG_22_SYCA_003	4416.33333333334
PNG_22_0051	Wildebeest	U	2022	4	2022-04-12	102	09:50	-18.94363702	34.386109	3	Wildebeest	Connochaetes taurinus	NA	3	PNG_22_COTA_002	4261.00000000001
PNG_22_0052	Impala	F	2022	4	2022-04-13	103	10:40	-18.94077301	34.38929304	4	Impala	Aepyceros melampus	NA	1	PNG_22_AEME_006	5673.66666666667
PNG_22_0053	Impala	M	2022	4	2022-04-13	103	11:00	-18.95999699	34.37117002	4	Impala	Aepyceros melampus	NA	1	PNG_22_AEME_007	5864.66666666666
PNG_22_0054	Wildebeest	M	2022	4	2022-04-13	103	08:00	-18.96056998	34.37060198	3	Wildebeest	Connochaetes taurinus	NA	3	PNG_22_COTA_003	8507
PNG_22_0056	Waterbuck	M	2022	4	2022-04-13	103	09:35	-18.92888797	34.39992104	3	Waterbuck	Kobus ellipsiprymnus	NA	3	PNG_22_KOEL_005	12350
PNG_22_0057	Waterbuck	M	2022	4	2022-04-13	103	10:00	-18.93073803	34.42390996	4	Waterbuck	Kobus ellipsiprymnus	NA	1	PNG_22_KOEL_006	6387.33333333333
PNG_22_0059	Warthog	M	2022	4	2022-04-13	103	09:15	-18.93093701	34.40125301	4	Warthog	Phacochoerus africanus	NA	1	PNG_22_PHAF_005	9459.33333333333
PNG_22_0060	Kudu	M	2022	4	2022-04-13	103	10:05	-18.93132401	34.42372204	4	Kudu	Tragelaphus strepsiceros	NA	1	PNG_22_TRST_005	7828
PNG_22_0061	Oribi	F	2022	4	2022-04-13	103	11:15	-18.96059001	34.37006101	4	Oribi	Ourebia ourebi	NA	1	PNG_22_OUOU_001	7230.33333333333
PNG_22_0063	Impala	M	2022	4	2022-04-14	104	09:55	-18.92265301	34.377379	4	Impala	Aepyceros melampus	NA	1	PNG_22_AEME_008	4675
PNG_22_0067	Hartebeest	U	2022	4	2022-04-15	105	08:00	-18.94298801	34.38695197	2	Impala	Aepyceros melampus	NA	3	PNG_22_AEME_056	10208.6666666667
PNG_22_0068	Buffalo	U	2022	4	2022-04-15	105	08:00	-18.94288902	34.38695197	4	Buffalo	Syncerus caffer	NA	1	PNG_22_SYCA_004	7035.66666666666
PNG_22_0069	Sable	M	2022	4	2022-04-15	105	08:30	-18.940657	34.39207499	3	Sable	Hippotragus niger	NA	3	PNG_22_HINI_002	8254.5
PNG_22_0070	Hartebeest	U	2022	4	2022-04-15	105	08:00	-18.94297997	34.38696798	2	Impala	Aepyceros melampus	NA	3	PNG_22_AEME_057	9371
PNG_22_0072	Impala	F	2022	4	2022-04-15	105	09:30	-18.92589597	34.38617304	4	Impala	Aepyceros melampus	NA	1	PNG_22_AEME_009	11392.3333333333
PNG_22_0073	Elephant	M	2022	4	2022-04-15	105	NA	NA	NA	5	Elephant	Loxodonta africana	NA	1	PNG_22_LOAF_006	10254.6666666667
PNG_22_0074	Elephant	M	2022	4	2022-04-15	105	NA	-18.975274	34.357055	5	Elephant	Loxodonta africana	NA	1	PNG_22_LOAF_005	9289
PNG_22_0075	Elephant	M	2022	4	2022-04-15	105	NA	-18.975274	34.357055	5	Elephant	Loxodonta africana	NA	1	PNG_22_LOAF_004	9323
PNG_22_0077	Buffalo	U	2022	4	2022-04-16	106	08:15	-19.009678	34.433196	2	Buffalo	Syncerus caffer	NA	3	PNG_22_SYCA_005	4290.66666666667
PNG_22_0078	Elephant	M	2022	4	2022-04-16	106	NA	NA	NA	5	Elephant	Loxodonta africana	NA	1	PNG_22_LOAF_008	7216.33333333333
PNG_22_0079	Nyala	U	2022	4	2022-04-16	106	10:50	-18.969186	34.361104	2	Impala	Aepyceros melampus	NA	3	PNG_22_AEME_058	5692.66666666667
PNG_22_0080	Elephant	M	2022	4	2022-04-15	105	NA	NA	NA	5	Elephant	Loxodonta africana	NA	1	PNG_22_LOAF_007	6069.33333333333
PNG_22_0081	Waterbuck	M	2022	4	2022-04-16	106	09:05	-19.01402	34.485629	4	Waterbuck	Kobus ellipsiprymnus	NA	1	PNG_22_KOEL_007	6573.33333333333
PNG_22_0082	Waterbuck	F	2022	4	2022-04-18	108	09:20	-18.91855803	34.38560198	4	Waterbuck	Kobus ellipsiprymnus	NA	1	PNG_22_KOEL_009	9066.66666666667
PNG_22_0083	Kudu	M	2022	4	2022-04-18	108	11:35	-18.95853904	34.37225497	4	Kudu	Tragelaphus strepsiceros	NA	1	PNG_22_TRST_006	13431.3333333333
PNG_22_0084	Impala	F	2022	4	2022-04-18	108	10:15	-18.90069804	34.39330897	4	Impala	Aepyceros melampus	NA	1	PNG_22_AEME_012	13287
PNG_22_0085	Waterbuck	M	2022	4	2022-04-18	108	08:45	-18.95932501	34.37205498	4	Waterbuck	Kobus ellipsiprymnus	NA	1	PNG_22_KOEL_008	7720
PNG_22_0086	Oribi	U	2022	4	2022-04-18	108	09:45	-18.905264	34.39071896	2	Impala	Aepyceros melampus	NA	3	PNG_22_AEME_059	8553.33333333334
PNG_22_0087	Impala	F	2022	4	2022-04-18	108	09:40	-18.90538696	34.39097201	4	Impala	Aepyceros melampus	NA	1	PNG_22_AEME_011	7944.66666666667
PNG_22_0088	Impala	F	2022	4	2022-04-18	108	09:40	-18.90545201	34.39105097	4	Impala	Aepyceros melampus	NA	1	PNG_22_AEME_010	13049.6666666666
PNG_22_0089	Waterbuck	M	2022	4	2022-04-18	108	10:30	-18.89879904	34.39444799	4	Waterbuck	Kobus ellipsiprymnus	NA	1	PNG_22_KOEL_012	7068.66666666667
PNG_22_0090	Waterbuck	F	2022	4	2022-04-18	108	09:20	-18.91860497	34.385605	4	Waterbuck	Kobus ellipsiprymnus	NA	1	PNG_22_KOEL_010	6583
PNG_22_0091	Waterbuck	M	2022	4	2022-04-18	108	10:15	-18.90057198	34.39350796	3	Waterbuck	Kobus ellipsiprymnus	NA	3	PNG_22_KOEL_011	5703.66666666667
PNG_22_0093	Hippo	U	2022	4	2022-04-18	108	15:35	-18.92116799	34.43362501	2	Hippo	Hippopotamus amphibius	NA	3	PNG_22_HIAM_001	2165
PNG_22_0094	Elephant	F	2022	4	2022-04-18	108	NA	-18.995058	34.350657	5	Elephant	Loxodonta africana	NA	1	PNG_22_LOAF_011	12322.6666666667
PNG_22_0095	Elephant	M	2022	4	2022-04-18	108	NA	-18.974718	34.267507	5	Elephant	Loxodonta africana	NA	1	PNG_22_LOAF_012	11496.3333333333
PNG_22_0096	Elephant	F	2022	4	2022-04-18	108	NA	-18.995058	34.350657	5	Elephant	Loxodonta africana	NA	1	PNG_22_LOAF_009	9757
PNG_22_0097	Elephant	F	2022	4	2022-04-18	108	NA	-18.995058	34.350657	5	Elephant	Loxodonta africana	NA	1	PNG_22_LOAF_014	6045.33333333334
PNG_22_0098	Elephant	F	2022	4	2022-04-18	108	NA	-18.995058	34.350657	5	Elephant	Loxodonta africana	NA	1	PNG_22_LOAF_013	11418.3333333333
PNG_22_0100	Oribi	M	2022	4	2022-04-19	109	10:00	-18.90859396	34.39011698	4	Oribi	Ourebia ourebi	NA	1	PNG_22_OUOU_003	10688.3333333333
PNG_22_0102	Kudu	M	2022	4	2022-04-19	109	09:45	-18.91385101	34.38997298	4	Kudu	Tragelaphus strepsiceros	NA	1	PNG_22_TRST_007	9734
PNG_22_0104	Waterbuck	U	2022	4	2022-04-19	109	08:40	-18.90668004	34.37638801	3	Waterbuck	Kobus ellipsiprymnus	NA	3	PNG_22_KOEL_013	3274
PNG_22_0105	Kudu	F	2022	4	2022-04-19	109	10:30	-18.886698	34.40617503	4	Kudu	Tragelaphus strepsiceros	NA	1	PNG_22_TRST_008	9505
PNG_22_0106	Reedbuck	U	2022	4	2022-04-19	109	09:00	-18.90233897	34.37653896	2	Waterbuck	Kobus ellipsiprymnus	NA	3	PNG_22_KOEL_050	4263.33333333334
PNG_22_0107	Oribi	U	2022	4	2022-04-19	109	16:30	-18.92542399	34.42972197	2	Impala	Aepyceros melampus	NA	3	PNG_22_AEME_060	4520.5
PNG_22_0108	Elephant	F	2022	4	2022-04-19	109	NA	-18.947433	34.541175	5	Elephant	Loxodonta africana	NA	1	PNG_22_LOAF_017	8176.33333333333
PNG_22_0109	Porcupine	U	2022	4	2022-04-19	109	15:05	-18.930215	34.41270797	2	Porcupine	Hystrix africaeaustralis	NA	3	PNG_22_HYAF_007	4694.33333333333
PNG_22_0110	Nyala	F	2022	4	2022-04-21	111	17:10	-18.96889497	34.36138197	4	Nyala	Tragelaphus angasii	NA	1	PNG_22_TRAN_007	5303.66666666667
PNG_22_0111	Wildebeest	U	2022	4	2022-04-21	111	08:40	-18.98491798	34.260762	3	Wildebeest	Connochaetes taurinus	NA	3	PNG_22_COTA_010	5924
PNG_22_0112	Kudu	F	2022	4	2022-04-19	109	16:05	-18.924333	34.42968903	3	Kudu	Tragelaphus strepsiceros	NA	3	PNG_22_TRST_009	8463.33333333333
PNG_22_0113	Warthog	U	2022	4	2022-04-19	109	14:55	-18.93441802	34.40182599	4	Warthog	Phacochoerus africanus	NA	1	PNG_22_PHAF_007	6004.66666666666
PNG_22_0114	Porcupine	U	2022	4	2022-04-20	110	08:20	-18.93302897	34.40304103	2	Porcupine	Hystrix africaeaustralis	NA	3	PNG_22_HYAF_009	2377
PNG_22_0117	Porcupine	U	2022	4	2022-04-20	110	07:50	-18.95622304	34.37283098	2	Egyptian_mongoose	Herpestes ichneumon	NA	3	PNG_22_HEIC_001	6034
PNG_22_0118	Waterbuck	M	2022	4	2022-04-26	116	08:00	-18.955224	34.37376397	4	Waterbuck	Kobus ellipsiprymnus	NA	1	PNG_22_KOEL_016	3911.33333333333
PNG_22_0119	Elephant	F	2022	4	2022-04-19	109	NA	-18.974718	34.267507	5	Elephant	Loxodonta africana	NA	1	PNG_22_LOAF_015	9834.33333333333
PNG_22_0120	Hartebeest	U	2022	4	2022-04-21	111	08:40	-18.98492703	34.26074096	2	Wildebeest	Connochaetes taurinus	NA	3	PNG_22_COTA_032	7329
PNG_22_0122	Wildebeest	U	2022	4	2022-04-20	110	08:05	-18.94371497	34.38553702	3	Wildebeest	Connochaetes taurinus	NA	3	PNG_22_COTA_004	5762.5
PNG_22_0125	Porcupine	U	2022	4	2022-04-20	110	09:40	-18.92493499	34.41869399	2	Porcupine	Hystrix africaeaustralis	NA	3	PNG_22_HYAF_010	8121.33333333334
PNG_22_0126	Warthog	F	2022	4	2022-04-23	113	08:25	-18.934472	34.40107003	4	Warthog	Phacochoerus africanus	NA	1	PNG_22_PHAF_009	6502.33333333333
PNG_22_0127	Nyala	M	2022	4	2022-04-26	116	16:30	-18.95518402	34.37378802	4	Nyala	Tragelaphus angasii	NA	1	PNG_22_TRAN_010	10207.6666666667
PNG_22_0128	Warthog	M	2022	4	2022-04-26	116	09:40	-18.93001098	34.37581703	4	Warthog	Phacochoerus africanus	NA	1	PNG_22_PHAF_014	4876.66666666666
PNG_22_0129	Warthog	F	2022	4	2022-04-23	113	10:15	-18.92934697	34.37708999	4	Warthog	Phacochoerus africanus	NA	1	PNG_22_PHAF_011	7385
PNG_22_0130	Wildebeest	M	2022	4	2022-04-21	111	08:10	-18.99272799	34.24996401	3	Wildebeest	Connochaetes taurinus	NA	3	PNG_22_COTA_007	4666
PNG_22_0131	Buffalo	U	2022	4	2022-04-21	111	08:15	-18.99157698	34.25212696	2	Buffalo	Syncerus caffer	NA	3	PNG_22_SYCA_007	3193
PNG_22_0133	Warthog	F	2022	4	2022-04-26	116	07:50	-18.96064801	34.37185298	4	Warthog	Phacochoerus africanus	NA	1	PNG_22_PHAF_012	6178.66666666667
PNG_22_0134	Wildebeest	U	2022	4	2022-04-20	110	08:05	-18.94371699	34.38589904	3	Wildebeest	Connochaetes taurinus	NA	3	PNG_22_COTA_005	6076.66666666666
PNG_22_0135	Oribi	M	2022	4	2022-04-20	110	11:25	-18.96073099	34.37045999	4	Oribi	Ourebia ourebi	NA	1	PNG_22_OUOU_005	3753.33333333333
PNG_22_0136	Nyala	U	2022	4	2022-04-26	116	09:20	-18.93500802	34.37722201	3	Impala	Aepyceros melampus	NA	3	PNG_22_AEME_061	13798.5
PNG_22_0137	Wildebeest	U	2022	4	2022-04-20	110	08:05	-18.94372	34.38586702	3	Wildebeest	Connochaetes taurinus	NA	3	PNG_22_COTA_006	6529
PNG_22_0138	Elephant	M	2022	4	2022-04-20	110	NA	NA	NA	5	Elephant	Loxodonta africana	NA	1	PNG_22_LOAF_020	10218
PNG_22_0139	Nyala	U	2022	4	2022-04-25	115	10:10	-18.95214398	34.37354897	2	Impala	Aepyceros melampus	NA	3	PNG_22_AEME_062	12006.3333333333
PNG_22_0141	Impala	F	2022	4	2022-04-23	113	09:40	-18.90600999	34.39201699	4	Impala	Aepyceros melampus	NA	1	PNG_22_AEME_015	11459.5
PNG_22_0142	Impala	M	2022	4	2022-04-23	113	10:00	-18.91401596	34.38916999	4	Impala	Aepyceros melampus	NA	1	PNG_22_AEME_016	15800
PNG_22_0143	Elephant	F	2022	4	2022-04-20	110	NA	NA	NA	5	Elephant	Loxodonta africana	NA	1	PNG_22_LOAF_021	8661.66666666666
PNG_22_0144	Kudu	M	2022	4	2022-04-21	111	10:15	-18.91004403	34.39009502	4	Kudu	Tragelaphus strepsiceros	NA	1	PNG_22_TRST_010	4529
PNG_22_0145	Elephant	M	2022	4	2022-04-19	109	NA	-18.995058	34.350657	5	Elephant	Loxodonta africana	NA	1	PNG_22_LOAF_019	5777.33333333333
PNG_22_0146	Buffalo	U	2022	4	2022-04-20	110	09:55	-18.90854803	34.41087501	2	Buffalo	Syncerus caffer	NA	3	PNG_22_SYCA_006	2656
PNG_22_0147	Warthog	U	2022	4	2022-04-23	113	08:25	-18.93456001	34.401094	4	Warthog	Phacochoerus africanus	NA	1	PNG_22_PHAF_010	3492.33333333333
PNG_22_0148	Warthog	M	2022	4	2022-04-23	113	08:15	-18.93687802	34.39176503	4	Warthog	Phacochoerus africanus	NA	1	PNG_22_PHAF_008	5114
PNG_22_0149	Impala	F	2022	4	2022-04-23	113	09:20	-18.90132601	34.39360301	4	Impala	Aepyceros melampus	NA	1	PNG_22_AEME_013	5063.5
PNG_22_0150	Hartebeest	U	2022	4	2022-04-21	111	08:40	-18.98493801	34.26068698	2	Wildebeest	Connochaetes taurinus	NA	3	PNG_22_COTA_033	2365.5
PNG_22_0151	Impala	F	2022	4	2022-04-23	113	09:20	-18.90135502	34.39357703	4	Impala	Aepyceros melampus	NA	1	PNG_22_AEME_014	5833
PNG_22_0154	Elephant	F	2022	4	2022-04-19	109	NA	-18.974718	34.267507	5	Elephant	Loxodonta africana	NA	1	PNG_22_LOAF_016	7192.00000000001
PNG_22_0155	Oribi	U	2022	4	2022-04-21	111	16:35	-18.89133696	34.40816204	2	Oribi	Ourebia ourebi	NA	3	PNG_22_OUOU_006	9181
PNG_22_0156	Wildebeest	U	2022	4	2022-04-21	111	08:20	-18.98988099	34.25646602	2	Wildebeest	Connochaetes taurinus	NA	3	PNG_22_COTA_008	4427
PNG_22_0157	Warthog	U	2022	4	2022-04-26	116	07:50	-18.96037401	34.37150798	4	Warthog	Phacochoerus africanus	NA	1	PNG_22_PHAF_013	6775
PNG_22_0160	Impala	F	2022	5	2022-05-09	129	16:25	-18.93510802	34.39747402	4	Impala	Aepyceros melampus	NA	1	PNG_22_AEME_018	6530.5
PNG_22_0162	Warthog	F	2022	5	2022-05-10	130	08:20	-18.93741002	34.39249199	4	Warthog	Phacochoerus africanus	NA	1	PNG_22_PHAF_016	4879.5
PNG_22_0164	Waterbuck	F	2022	5	2022-05-10	130	15:50	-18.91057704	34.39104997	4	Waterbuck	Kobus ellipsiprymnus	NA	1	PNG_22_KOEL_019	5996
PNG_22_0165	Waterbuck	U	2022	5	2022-05-10	130	16:26	-18.89876098	34.43463796	3	Waterbuck	Kobus ellipsiprymnus	NA	3	PNG_22_KOEL_018	3557.66666666667
PNG_22_0166	Waterbuck	F	2022	5	2022-05-10	130	16:25	-18.89823896	34.434818	4	Waterbuck	Kobus ellipsiprymnus	NA	1	PNG_22_KOEL_017	6653
PNG_22_0167	Impala	F	2022	5	2022-05-10	130	16:59	-18.90940097	34.43441802	4	Impala	Aepyceros melampus	NA	1	PNG_22_AEME_017	2278.33333333333
PNG_22_0168	Impala	M	2022	5	2022-05-11	131	10:12	-18.90379197	34.39312298	4	Impala	Aepyceros melampus	NA	1	PNG_22_AEME_020	2503.5
PNG_22_0169	Waterbuck	F	2022	5	2022-05-11	131	09:18	-18.96065899	34.37091404	4	Waterbuck	Kobus ellipsiprymnus	NA	1	PNG_22_KOEL_020	2588
PNG_22_0170	Impala	M	2022	5	2022-05-11	131	09:50	-18.90630696	34.39018697	2	Impala	Aepyceros melampus	NA	3	PNG_22_AEME_019	4352
PNG_22_0174	Bushbuck	U	2022	5	2022-05-11	131	11:15	NA	NA	2	Impala	Aepyceros melampus	NA	3	PNG_22_AEME_063	3449
PNG_22_0178	Nyala	U	2022	5	2022-05-11	131	16:45	-19.01240802	34.50883398	2	Nyala	Tragelaphus angasii	NA	3	PNG_22_TRAN_011	5084.33333333333
PNG_22_0183	Waterbuck	M	2022	5	2022-05-12	132	11:14	-18.96206799	34.34520699	4	Waterbuck	Kobus ellipsiprymnus	NA	1	PNG_22_KOEL_021	7186.5
PNG_22_0186	Impala	F	2022	5	2022-05-12	132	09:26	-18.90907198	34.39206703	4	Impala	Aepyceros melampus	NA	1	PNG_22_AEME_021	7147
PNG_22_0189	Porcupine	U	2022	5	2022-05-12	132	14:50	-18.96532704	34.35738204	2	Porcupine	Hystrix africaeaustralis	NA	3	PNG_22_HYAF_013	4082
PNG_22_0190	Kudu	M	2022	5	2022-05-12	132	13:40	-18.96003303	34.37092502	4	Kudu	Tragelaphus strepsiceros	NA	3	PNG_22_TRST_012	7953.5
PNG_22_0191	Kudu	M	2022	5	2022-05-12	132	15:50	-18.891111	34.421392	4	Kudu	Tragelaphus strepsiceros	NA	1	PNG_22_TRST_013	5608.5
PNG_22_0192	Waterbuck	M	2022	5	2022-05-13	133	08:45	-18.93595601	34.39655202	4	Waterbuck	Kobus ellipsiprymnus	NA	1	PNG_22_KOEL_022	5599.5
PNG_22_0194	Porcupine	U	2022	5	2022-05-13	133	10:14	-18.94656499	34.37590797	2	Porcupine	Hystrix africaeaustralis	NA	3	PNG_22_HYAF_015	2817
PNG_22_0195	Wildebeest	U	2022	5	2022-05-13	133	08:59	-18.96213496	34.34373999	2	Wildebeest	Connochaetes taurinus	NA	3	PNG_22_COTA_015	5507
PNG_22_0196	Nyala	U	2022	5	2022-05-13	133	09:40	-18.965377	34.34629999	3	Nyala	Tragelaphus angasii	NA	3	PNG_22_TRAN_014	7554
PNG_22_0197	Wildebeest	U	2022	5	2022-05-13	133	08:43	-18.97112698	34.33777803	2	Wildebeest	Connochaetes taurinus	NA	3	PNG_22_COTA_014	3700
PNG_22_0198	Kudu	U	2022	5	2022-05-13	133	09:42	-18.96511297	34.34630997	2	Nyala	Tragelaphus angasii	NA	3	PNG_22_TRAN_038	8751.5
PNG_22_0199	Wildebeest	U	2022	5	2022-05-13	133	08:17	-18.97136897	34.33794399	3	Wildebeest	Connochaetes taurinus	NA	3	PNG_22_COTA_013	5174.5
PNG_22_0200	Nyala	U	2022	5	2022-05-13	133	09:36	-18.96491499	34.34600696	3	Nyala	Tragelaphus angasii	NA	3	PNG_22_TRAN_012	6760.5
PNG_22_0202	Wildebeest	U	2022	5	2022-05-13	133	08:16	-18.97132404	34.33797299	3	Wildebeest	Connochaetes taurinus	NA	3	PNG_22_COTA_012	5953
PNG_22_0203	Wildebeest	U	2022	5	2022-05-13	133	08:15	-18.97126202	34.33799202	3	Wildebeest	Connochaetes taurinus	NA	3	PNG_22_COTA_011	6866.5
PNG_22_0204	Nyala	U	2022	5	2022-05-13	133	09:38	-18.96520098	34.346345	3	Nyala	Tragelaphus angasii	NA	3	PNG_22_TRAN_013	8594.5
PNG_22_0205	Sable	U	2022	5	2022-05-14	134	08:18	-18.96384504	34.38347801	2	Sable	Hippotragus niger	NA	3	PNG_22_HINI_003	4197
PNG_22_0206	Elephant	U	2022	5	2022-05-14	134	07:57	-18.96827303	34.36793402	2	Elephant	Loxodonta africana	NA	3	PNG_22_LOAF_023	8689
PNG_22_0207	Elephant	U	2022	5	2022-05-14	134	07:55	-18.96821201	34.36772397	2	Elephant	Loxodonta africana	NA	3	PNG_22_LOAF_022	9382.33333333333
PNG_22_0210	Elephant	U	2022	5	2022-05-14	134	09:05	-18.95445898	34.41463304	2	Elephant	Loxodonta africana	NA	3	PNG_22_LOAF_024	10014.3333333333
PNG_22_0213	Impala	M	2022	5	2022-05-14	134	08:55	-18.95464003	34.40363699	3	Impala	Aepyceros melampus	NA	3	PNG_22_AEME_022	10087
PNG_22_0214	Sable	U	2022	5	2022-05-14	134	08:39	-18.96052798	34.39654699	2	Sable	Hippotragus niger	NA	3	PNG_22_HINI_004	6585.33333333333
PNG_22_0215	Porcupine	U	2022	5	2022-05-14	134	08:26	-18.96411099	34.38919002	2	Porcupine	Hystrix africaeaustralis	NA	3	PNG_22_HYAF_016	7620.33333333333
PNG_22_0216	Kudu	M	2022	5	2022-05-15	135	10:40	-18.905264	34.39284503	4	Kudu	Tragelaphus strepsiceros	NA	1	PNG_22_TRST_015	9689.99999999999
PNG_22_0218	Porcupine	U	2022	5	2022-05-17	137	09:18	-18.91531197	34.414009	2	Warthog	Phacochoerus africanus	NA	3	PNG_22_PHAF_043	8181.66666666667
PNG_22_0219	Wildebeest	U	2022	5	2022-05-16	136	08:12	-18.97459801	34.33766898	3	Wildebeest	Connochaetes taurinus	NA	3	PNG_22_COTA_017	7234
PNG_22_0221	Wildebeest	U	2022	5	2022-05-16	136	08:10	-18.97474604	34.337557	3	Wildebeest	Connochaetes taurinus	NA	3	PNG_22_COTA_016	6548.66666666666
PNG_22_0222	Impala	M	2022	5	2022-05-17	137	09:40	-18.90698296	34.40980003	4	Impala	Aepyceros melampus	NA	1	PNG_22_AEME_025	10006.6666666667
PNG_22_0223	Impala	F	2022	5	2022-05-17	137	09:05	-18.92071	34.41674997	4	Impala	Aepyceros melampus	NA	1	PNG_22_AEME_023	7673.66666666666
PNG_22_0225	Waterbuck	M	2022	5	2022-05-17	137	11:17	-18.88760802	34.39994602	4	Waterbuck	Kobus ellipsiprymnus	NA	1	PNG_22_KOEL_023	4631
PNG_22_0226	Impala	F	2022	5	2022-05-17	137	09:45	-18.90679797	34.40976801	4	Impala	Aepyceros melampus	NA	1	PNG_22_AEME_026	3001
PNG_22_0227	Waterbuck	M	2022	5	2022-05-17	137	08:30	-18.88760802	34.39994602	4	Waterbuck	Kobus ellipsiprymnus	NA	1	PNG_22_KOEL_027	4259
PNG_22_0228	Impala	F	2022	5	2022-05-17	137	09:08	-18.92058302	34.41664	4	Impala	Aepyceros melampus	NA	1	PNG_22_AEME_024	3769
PNG_22_0229	Impala	M	2022	5	2022-05-17	137	10:22	-18.88620104	34.40711103	4	Impala	Aepyceros melampus	NA	1	PNG_22_AEME_027	5285
PNG_22_0233	Buffalo	U	2022	5	2022-05-17	137	16:32	-18.94503697	34.398217	2	Buffalo	Syncerus caffer	NA	3	PNG_22_SYCA_010	3395
PNG_22_0235	Sable	U	2022	5	2022-05-18	138	14:27	-18.985698	34.36116404	3	Sable	Hippotragus niger	NA	3	PNG_22_HINI_005	4011.33333333334
PNG_22_0236	Kudu	F	2022	5	2022-05-18	138	14:35	-18.88866	34.400355	4	Kudu	Tragelaphus strepsiceros	NA	1	PNG_22_TRST_018	6754.66666666666
PNG_22_0237	Kudu	F	2022	5	2022-05-18	138	14:35	-18.88866	34.400355	4	Kudu	Tragelaphus strepsiceros	NA	1	PNG_22_TRST_019	7855.66666666667
PNG_22_0238	Kudu	M	2022	5	2022-05-17	137	11:30	-18.92149899	34.39876802	4	Kudu	Tragelaphus strepsiceros	NA	1	PNG_22_TRST_016	9748
PNG_22_0239	Kudu	F	2022	5	2022-05-17	137	14:00	-18.94350098	34.38273202	4	Kudu	Tragelaphus strepsiceros	NA	1	PNG_22_TRST_017	11435.6666666667
PNG_22_0240	Eland	U	2022	5	2022-05-19	139	09:05	-18.901683	34.37675497	2	Waterbuck	Kobus ellipsiprymnus	NA	3	PNG_22_KOEL_051	4456
PNG_22_0242	Kudu	M	2022	5	2022-05-19	139	09:45	-18.887963	34.404885	4	Kudu	Tragelaphus strepsiceros	NA	1	PNG_22_TRST_021	9673.33333333333
PNG_22_0244	Sable	U	2022	5	2022-05-19	139	10:58	-18.96380598	34.38288499	2	Sable	Hippotragus niger	NA	3	PNG_22_HINI_006	7761
PNG_22_0246	Waterbuck	F	2022	5	2022-05-19	139	08:44	-18.90926301	34.37275303	4	Waterbuck	Kobus ellipsiprymnus	NA	1	PNG_22_KOEL_024	7564.5
PNG_22_0248	Kudu	M	2022	5	2022-05-19	139	08:35	-18.91007999	34.37038799	4	Kudu	Tragelaphus strepsiceros	NA	1	PNG_22_TRST_020	10330.3333333333
PNG_22_0249	Buffalo	U	2022	5	2022-05-19	139	09:39	-18.90141402	34.37659303	2	Waterbuck	Kobus ellipsiprymnus	NA	3	PNG_22_KOEL_052	4666
PNG_22_0251	Eland	U	2022	5	2022-05-19	139	09:30	-18.900216	34.37644199	2	Waterbuck	Kobus ellipsiprymnus	NA	3	PNG_22_KOEL_053	2594.66666666667
PNG_22_0253	Kudu	M	2022	5	2022-05-19	139	09:45	-18.887963	34.404885	4	Kudu	Tragelaphus strepsiceros	NA	1	PNG_22_TRST_022	5078.66666666666
PNG_22_0254	Warthog	U	2022	5	2022-05-19	139	15:14	-18.93936904	34.38962596	4	Warthog	Phacochoerus africanus	NA	1	PNG_22_PHAF_018	2962.66666666667
PNG_22_0255	Impala	F	2022	5	2022-05-20	140	08:25	-18.91888199	34.38555496	4	Impala	Aepyceros melampus	NA	1	PNG_22_AEME_030	4414.33333333334
PNG_22_0256	Kudu	F	2022	5	2022-05-20	140	10:10	-18.890485	34.421894	4	Kudu	Tragelaphus strepsiceros	NA	1	PNG_22_TRST_023	4517
PNG_22_0257	Warthog	F	2022	5	2022-05-20	140	10:52	-18.89168599	34.42067597	4	Warthog	Phacochoerus africanus	NA	1	PNG_22_PHAF_020	13404
PNG_22_0258	Bushbuck	F	2022	5	2022-05-20	140	08:20	-18.922545	34.367668	4	Bushbuck	Tragelaphus sylvaticus	NA	1	PNG_22_TRSC_004	10974
PNG_22_0259	Porcupine	U	2022	5	2022-05-20	140	07:56	-18.94813098	34.37299099	2	Porcupine	Hystrix africaeaustralis	NA	3	PNG_22_HYAF_019	7276.66666666667
PNG_22_0260	Oribi	M	2022	5	2022-05-20	140	09:23	-18.90223201	34.39327704	4	Oribi	Ourebia ourebi	NA	1	PNG_22_OUOU_007	12968.3333333333
PNG_22_0263	Warthog	F	2022	5	2022-05-20	140	08:49	-18.90069603	34.39274001	4	Warthog	Phacochoerus africanus	NA	1	PNG_22_PHAF_019	12867
PNG_22_0264	Impala	F	2022	5	2022-05-20	140	08:22	-18.91881502	34.38562796	4	Impala	Aepyceros melampus	NA	1	PNG_22_AEME_029	10753.6666666667
PNG_22_0265	Hippo	U	2022	5	2022-05-20	140	11:15	-18.92103598	34.43366298	2	Hippo	Hippopotamus amphibius	NA	3	PNG_22_HIAM_002	9391.66666666667
PNG_22_0266	Warthog	F	2022	5	2022-05-20	140	07:43	-18.91759202	34.47245501	4	Warthog	Phacochoerus africanus	NA	1	PNG_22_PHAF_023	5558
PNG_22_0267	Warthog	F	2022	5	2022-05-20	140	07:43	-18.91757702	34.47244504	4	Warthog	Phacochoerus africanus	NA	1	PNG_22_PHAF_021	3787.66666666667
PNG_22_0268	Warthog	F	2022	5	2022-05-20	140	07:43	-18.91759797	34.47247001	4	Warthog	Phacochoerus africanus	NA	1	PNG_22_PHAF_022	2702
PNG_22_0270	Kudu	F	2022	5	2022-05-20	140	09:50	-18.886926	34.40585	4	Kudu	Tragelaphus strepsiceros	NA	1	PNG_22_TRST_024	9425.33333333333
PNG_22_0271	Warthog	M	2022	5	2022-05-20	140	16:56	-18.88658904	34.41718399	4	Warthog	Phacochoerus africanus	NA	1	PNG_22_PHAF_025	6838
PNG_22_0272	Oribi	F	2022	5	2022-05-23	143	10:15	-18.89102499	34.42045402	4	Oribi	Ourebia ourebi	NA	1	PNG_22_OUOU_008	3918
PNG_22_0273	Wildebeest	U	2022	5	2022-05-23	143	08:24	-18.970526	34.33749799	3	Wildebeest	Connochaetes taurinus	NA	3	PNG_22_COTA_018	4239
PNG_22_0276	Kudu	F	2022	5	2022-05-23	143	08:05	-18.962642	34.367771	4	Kudu	Tragelaphus strepsiceros	NA	1	PNG_22_TRST_025	5668
PNG_22_0277	Impala	M	2022	5	2022-05-23	143	10:50	-18.935307	34.39190098	4	Impala	Aepyceros melampus	NA	1	PNG_22_AEME_031	6412.99999999999
PNG_22_0278	Nyala	M	2022	5	2022-05-23	143	09:43	-18.96621502	34.34662898	3	Nyala	Tragelaphus angasii	NA	3	PNG_22_TRAN_015	6738.33333333333
PNG_22_0279	Warthog	F	2022	5	2022-05-23	143	08:57	-18.96478004	34.34525401	4	Warthog	Phacochoerus africanus	NA	1	PNG_22_PHAF_026	4648
PNG_22_0280	Nyala	M	2022	5	2022-05-23	143	11:00	-18.938125	34.39635504	3	Nyala	Tragelaphus angasii	NA	3	PNG_22_TRAN_016	13046.3333333333
PNG_22_0281	Buffalo	U	2022	5	2022-05-23	143	11:36	-18.96410798	34.38598403	2	Buffalo	Syncerus caffer	NA	3	PNG_22_SYCA_015	5558
PNG_22_0283	Kudu	M	2022	5	2022-05-23	143	11:15	-18.89587199	34.39999798	4	Kudu	Tragelaphus strepsiceros	NA	1	PNG_22_TRST_028	10759.3333333333
PNG_22_0284	Warthog	M	2022	5	2022-05-23	143	10:45	-18.93633496	34.39209804	4	Warthog	Phacochoerus africanus	NA	1	PNG_22_PHAF_027	10790.6666666667
PNG_22_0285	Buffalo	U	2022	5	2022-05-23	143	11:40	-18.96393699	34.38418703	2	Buffalo	Syncerus caffer	NA	3	PNG_22_SYCA_016	9936.5
PNG_22_0286	Buffalo	U	2022	5	2022-05-23	143	11:30	-18.96368301	34.39016199	2	Buffalo	Syncerus caffer	NA	3	PNG_22_SYCA_014	8687.33333333334
PNG_22_0287	Kudu	M	2022	5	2022-05-23	143	11:15	-18.89587199	34.39999798	4	Kudu	Tragelaphus strepsiceros	NA	1	PNG_22_TRST_026	9407.66666666666
PNG_22_0288	Kudu	M	2022	5	2022-05-23	143	11:15	-18.89587199	34.39999798	4	Kudu	Tragelaphus strepsiceros	NA	1	PNG_22_TRST_027	10869.3333333333
PNG_22_0289	Wildebeest	U	2022	5	2022-05-23	143	09:42	-18.96649397	34.34971101	2	Wildebeest	Connochaetes taurinus	NA	3	PNG_22_COTA_020	7347.66666666667
PNG_22_0290	Impala	M	2022	5	2022-05-23	143	10:35	-18.93939402	34.39184097	4	Impala	Aepyceros melampus	NA	1	PNG_22_AEME_028	10644.5
PNG_22_0291	Wildebeest	M	2022	5	2022-05-23	143	09:05	-18.96202097	34.34491203	3	Wildebeest	Connochaetes taurinus	NA	3	PNG_22_COTA_019	7930
PNG_22_0292	Warthog	F	2022	5	2022-05-23	143	08:57	-18.96480099	34.34525804	4	Warthog	Phacochoerus africanus	NA	1	PNG_22_PHAF_030	8287
PNG_22_0293	Buffalo	U	2022	5	2022-05-23	143	14:59	-18.96186699	34.39395203	2	Buffalo	Syncerus caffer	NA	3	PNG_22_SYCA_017	7049
PNG_22_0294	Warthog	F	2022	5	2022-05-24	144	09:53	-18.93347003	34.403481	4	Warthog	Phacochoerus africanus	NA	1	PNG_22_PHAF_029	11906.6666666666
PNG_22_0295	Waterbuck	U	2022	5	2022-05-24	144	09:30	-18.92444397	34.429914	3	Waterbuck	Kobus ellipsiprymnus	NA	3	PNG_22_KOEL_032	10150.3333333333
PNG_22_0296	Sable	U	2022	5	2022-05-24	144	10:29	-18.96514197	34.37741898	2	Wildebeest	Connochaetes taurinus	NA	3	PNG_22_COTA_034	7752.33333333333
PNG_22_0297	Porcupine	U	2022	5	2022-05-24	144	09:10	-18.93648399	34.43223001	2	Porcupine	Hystrix africaeaustralis	NA	3	PNG_22_HYAF_020	9845.33333333333
PNG_22_0300	Waterbuck	U	2022	5	2022-05-24	144	09:30	-18.92442503	34.42990797	3	Waterbuck	Kobus ellipsiprymnus	NA	3	PNG_22_KOEL_031	10237.5
PNG_22_0301	Waterbuck	M	2022	5	2022-05-24	144	08:53	-18.93248197	34.42738099	4	Waterbuck	Kobus ellipsiprymnus	NA	1	PNG_22_KOEL_029	8294
PNG_22_0302	Waterbuck	M	2022	5	2022-05-24	144	08:53	-18.93252304	34.42736196	4	Waterbuck	Kobus ellipsiprymnus	NA	1	PNG_22_KOEL_028	12913.5
PNG_22_0303	Warthog	M	2022	5	2022-05-25	145	10:30	-18.96321304	34.34544898	4	Warthog	Phacochoerus africanus	NA	1	PNG_22_PHAF_031	10367.3333333333
PNG_22_0304	Wildebeest	U	2022	5	2022-05-25	145	08:28	-18.91659901	34.41555496	2	Wildebeest	Connochaetes taurinus	NA	3	PNG_22_COTA_021	6141.5
PNG_22_0305	Impala	F	2022	5	2022-05-25	145	08:57	-18.898175	34.400318	4	Impala	Aepyceros melampus	NA	1	PNG_22_AEME_032	10531.3333333333
PNG_22_0306	Hartebeest	U	2022	5	2022-05-25	145	10:25	-18.96438098	34.34629798	3	Hartebeest	Alcelaphus buselaphus	NA	3	PNG_22_ALBU_005	2912.5
PNG_22_0307	Sable	U	2022	5	2022-05-25	145	07:43	-18.967218	34.37279603	2	Wildebeest	Connochaetes taurinus	NA	3	PNG_22_COTA_035	9280
PNG_22_0308	Bushbuck	M	2022	5	2022-05-25	145	15:45	-18.910075	34.373655	4	Bushbuck	Tragelaphus sylvaticus	NA	1	PNG_22_TRSC_005	7977.66666666667
PNG_22_0310	Warthog	M	2022	5	2022-05-26	146	10:18	-18.88651603	34.41745698	4	Warthog	Phacochoerus africanus	NA	1	PNG_22_PHAF_028	10100
PNG_22_0313	Nyala	U	2022	5	2022-05-26	146	15:20	-18.96565997	34.34653502	2	Nyala	Tragelaphus angasii	NA	3	PNG_22_TRAN_017	7654.33333333333
PNG_22_0315	Nyala	U	2022	5	2022-05-27	147	08:30	-18.92340504	34.37082804	3	Bushbuck	Tragelaphus sylvaticus	NA	3	PNG_22_TRSC_024	9021
PNG_22_0317	Nyala	U	2022	5	2022-05-27	147	08:30	-18.923543	34.37071798	3	Impala	Aepyceros melampus	NA	3	PNG_22_AEME_064	3774.66666666667
PNG_22_0318	Eland	U	2022	5	2022-05-27	147	09:00	-18.90442698	34.37638499	2	Waterbuck	Kobus ellipsiprymnus	NA	3	PNG_22_KOEL_054	2263
PNG_22_0320	Bushbuck	M	2022	5	2022-05-29	149	16:00	-18.90849103	34.37352399	4	Bushbuck	Tragelaphus sylvaticus	NA	1	PNG_22_TRSC_006	6014.33333333333
PNG_22_0321	Bushbuck	U	2022	5	2022-05-29	149	16:00	-18.90849103	34.37352399	3	Impala	Aepyceros melampus	NA	3	PNG_22_AEME_065	8050
PNG_22_0322	Bushbuck	U	2022	5	2022-05-29	149	16:00	-18.90849103	34.37352399	3	Impala	Aepyceros melampus	NA	3	PNG_22_AEME_066	4243.33333333333
PNG_22_0323	Bushbuck	M	2022	5	2022-05-31	151	16:44	-18.908945	34.39410802	4	Bushbuck	Tragelaphus sylvaticus	NA	1	PNG_22_TRSC_009	9069.66666666666
PNG_22_324	Bushbuck	M	2022	6	2022-06-01	152	16:50	-18.90849103	34.37352399	4	Bushbuck	Tragelaphus sylvaticus	NA	1	PNG_22_TRSC_010	4906
PNG_22_325	Impala	F	2022	6	2022-06-06	157	10:21	-18.92154098	34.416596	4	Impala	Aepyceros melampus	NA	1	PNG_22_AEME_034	10637
PNG_22_326	Impala	F	2022	6	2022-06-06	157	10:21	-18.92154501	34.41662198	4	Impala	Aepyceros melampus	NA	1	PNG_22_AEME_033	8918.33333333334
PNG_22_327	Sable	U	2022	6	2022-06-06	157	09:02	-18.96407898	34.38585998	2	Sable	Hippotragus niger	NA	3	PNG_22_HINI_009	4530
PNG_22_329	Waterbuck	F	2022	6	2022-06-06	157	10:55	-18.89594802	34.40015003	4	Waterbuck	Kobus ellipsiprymnus	NA	1	PNG_22_KOEL_033	6935.33333333334
PNG_22_330	Impala	F	2022	6	2022-06-06	157	10:21	-18.92154601	34.416583	4	Impala	Aepyceros melampus	NA	1	PNG_22_AEME_035	4131
PNG_22_332	Sable	U	2022	6	2022-06-06	157	09:21	-18.95869	34.39069198	2	Sable	Hippotragus niger	NA	3	PNG_22_HINI_010	4457
PNG_22_333	Kudu	F	2022	6	2022-06-06	157	10:24	-18.96968	34.34841	4	Kudu	Tragelaphus strepsiceros	NA	1	PNG_22_TRST_029	4960.33333333333
PNG_22_334	Waterbuck	F	2022	6	2022-06-06	157	11:09	-18.88881401	34.39593896	4	Waterbuck	Kobus ellipsiprymnus	NA	1	PNG_22_KOEL_034	12698.3333333333
PNG_22_335	Impala	F	2022	6	2022-06-06	157	11:21	-18.89750898	34.39330604	4	Impala	Aepyceros melampus	NA	1	PNG_22_AEME_036	13587.3333333333
PNG_22_336	Kudu	M	2022	6	2022-06-07	158	16:52	-18.92787301	34.37775199	4	Kudu	Tragelaphus strepsiceros	NA	1	PNG_22_TRST_030	9051.66666666668
PNG_22_337	Nyala	F	2022	6	2022-06-08	159	09:13	-18.94530502	34.38096796	4	Nyala	Tragelaphus angasii	NA	1	PNG_22_TRAN_020	9139
PNG_22_339	Waterbuck	F	2022	6	2022-06-09	160	10:25	-18.92459904	34.37667903	4	Waterbuck	Kobus ellipsiprymnus	NA	1	PNG_22_KOEL_036	5338.33333333333
PNG_22_340	Sable	U	2022	6	2022-06-09	160	11:02	-18.96427796	34.37996498	2	Sable	Hippotragus niger	NA	3	PNG_22_HINI_012	6889
PNG_22_341	Waterbuck	F	2022	6	2022-06-09	160	10:25	-18.92465201	34.37663703	4	Waterbuck	Kobus ellipsiprymnus	NA	1	PNG_22_KOEL_035	4819.33333333333
PNG_22_342	Nyala	U	2022	6	2022-06-09	160	08:35	-18.92790101	34.42110303	3	Nyala	Tragelaphus angasii	NA	3	PNG_22_TRAN_021	8157.66666666667
PNG_22_343	Nyala	U	2022	6	2022-06-09	160	08:35	-18.92786404	34.42114703	3	Nyala	Tragelaphus angasii	NA	3	PNG_22_TRAN_023	8573.66666666667
PNG_22_344	Nyala	U	2022	6	2022-06-09	160	08:35	-18.927914	34.42114703	3	Nyala	Tragelaphus angasii	NA	3	PNG_22_TRAN_022	7092.33333333334
PNG_22_345	Sable	U	2022	6	2022-06-09	160	10:55	-18.96808201	34.37064598	2	Sable	Hippotragus niger	NA	3	PNG_22_HINI_011	3399.5
PNG_22_346	Kudu	U	2022	6	2022-06-09	160	10:04	-18.91073897	34.39110504	2	Kudu	Tragelaphus strepsiceros	NA	3	PNG_22_TRST_031	8144
PNG_22_348	Bushbuck	F	2022	6	2022-06-10	161	11:00	-18.91163	34.372506	5	Bushbuck	Tragelaphus sylvaticus	TRSC-22-f-32005-1	1	PNG_22_TRSC_012	3401
PNG_22_350	Bushbuck	M	2022	6	2022-06-10	161	11:47	-18.911442	34.373021	5	Bushbuck	Tragelaphus sylvaticus	TRSC-22-m-32012-1	1	PNG_22_TRSC_013	2446
PNG_22_351	Bushbuck	F	2022	6	2022-06-10	161	10:30	-18.900715	34.377392	5	Bushbuck	Tragelaphus sylvaticus	TRSC-22-f-32009-1	1	PNG_22_TRSC_011	14234.3333333333
PNG_22_352	Kudu	F	2022	6	2022-06-10	161	15:30	-18.884009	34.409831	5	Kudu	Tragelaphus strepsiceros	TRST-22-f-31461-1	1	PNG_22_TRST_032	13756.3333333333
PNG_22_353	Sable	U	2022	6	2022-06-10	161	16:00	-18.94817398	34.37302703	2	Sable	Hippotragus niger	NA	3	PNG_22_HINI_013	5568
PNG_22_354	Sable	U	2022	6	2022-06-10	161	16:50	-18.94903396	34.37328402	2	Sable	Hippotragus niger	NA	3	PNG_22_HINI_015	5567.5
PNG_22_355	Bushbuck	F	2022	6	2022-06-10	161	15:00	-18.892045	34.408552	5	Bushbuck	Tragelaphus sylvaticus	TRSC-22-f-32004-1	1	PNG_22_TRSC_014	9184
PNG_22_356	Waterbuck	M	2022	6	2022-06-10	161	14:50	-18.98577201	34.54184803	4	Waterbuck	Kobus ellipsiprymnus	NA	1	PNG_22_KOEL_037	4411.5
PNG_22_357	Sable	U	2022	6	2022-06-10	161	16:37	-18.94703697	34.37465304	2	Sable	Hippotragus niger	NA	3	PNG_22_HINI_014	2617.5
PNG_22_358	Kudu	F	2022	6	2022-06-10	161	16:00	-18.893149	34.3951	5	Kudu	Tragelaphus strepsiceros	TRST-22-f-31462-1	1	PNG_22_TRST_033	7642
PNG_22_361	Eland	U	2022	6	2022-06-11	162	10:17	-18.90353599	34.37636001	2	Waterbuck	Kobus ellipsiprymnus	NA	3	PNG_22_KOEL_055	1876.33333333333
PNG_22_365	Porcupine	U	2022	6	2022-06-11	162	09:34	-18.94757702	34.37294497	2	Porcupine	Hystrix africaeaustralis	NA	3	PNG_22_HYAF_022	4386
PNG_22_367	Nyala	M	2022	6	2022-06-11	162	10:52	-18.96604403	34.35989896	4	Nyala	Tragelaphus angasii	NA	1	PNG_22_TRAN_024	5447.33333333333
PNG_22_368	Porcupine	U	2022	6	2022-06-11	162	08:44	-18.93138503	34.42248202	2	Porcupine	Hystrix africaeaustralis	NA	3	PNG_22_HYAF_021	4257.66666666667
PNG_22_369	Bushbuck	M	2022	6	2022-06-11	162	16:00	-18.915405	34.363972	5	Bushbuck	Tragelaphus sylvaticus	TRSC-22-m-32011-1	1	PNG_22_TRSC_020	10912.6666666667
PNG_22_370	Bushbuck	F	2022	6	2022-06-11	162	15:00	-18.909116	34.361511	5	Bushbuck	Tragelaphus sylvaticus	TRSC-22-f-32008-1	1	PNG_22_TRSC_018	7801
PNG_22_371	Bushbuck	F	2022	6	2022-06-11	162	11:15	-18.912221	34.328098	5	Bushbuck	Tragelaphus sylvaticus	TRSC-22-f-31470-1	1	PNG_22_TRSC_017	12357.3333333333
PNG_22_372	Nyala	F	2022	6	2022-06-11	162	10:45	-18.90828	34.340945	5	Nyala	Tragelaphus angasii	TRAN-22-f-31762-1	1	PNG_22_TRAN_025	6355.66666666667
PNG_22_373	Nyala	F	2022	6	2022-06-12	163	16:30	-18.956132	34.340019	5	Nyala	Tragelaphus angasii	TRAN-22-f-31768-0	1	PNG_22_TRAN_026	3587
PNG_22_374	Zebra	F	2022	6	2022-06-11	162	08:20	-18.939935	34.288457	5	Zebra	Equus quagga	EQQU-22-f-85656-1	1	PNG_22_EQQU_001	3631.66666666667
PNG_22_375	Bushbuck	M	2022	6	2022-06-11	162	09:40	-18.898414	34.338763	5	Bushbuck	Tragelaphus sylvaticus	TRSC-22-m-32010-1	1	PNG_22_TRSC_015	7826.33333333333
PNG_22_376	Bushbuck	F	2022	6	2022-06-11	162	10:15	-18.909582	34.346095	5	Bushbuck	Tragelaphus sylvaticus	TRSC-22-f-32006-1	1	PNG_22_TRSC_016	18389.3333333333
PNG_22_377	Kudu	F	2022	6	2022-06-12	163	11:00	-18.934051	34.289017	5	Kudu	Tragelaphus strepsiceros	TRST-22-f-31463-1	1	PNG_22_TRST_039	11225.3333333333
PNG_22_378	Bushbuck	F	2022	6	2022-06-11	162	15:30	-18.911112	34.36549	5	Bushbuck	Tragelaphus sylvaticus	TRSC-22-f-32007-1	1	PNG_22_TRSC_019	13082.3333333333
PNG_22_379	Kudu	F	2022	6	2022-06-11	162	09:20	-18.887245	34.333473	5	Kudu	Tragelaphus strepsiceros	TRST-22-f-31469-1	1	PNG_22_TRST_034	15520.3333333333
PNG_22_380	Kudu	F	2022	6	2022-06-11	162	11:15	-18.912221	34.328098	5	Kudu	Tragelaphus strepsiceros	TRST-22-f-31464-1	1	PNG_22_TRST_035	7199.66666666666
PNG_22_381	Kudu	F	2022	6	2022-06-12	163	09:20	-18.90525	34.324209	5	Kudu	Tragelaphus strepsiceros	TRST-22-f-31468-1	1	PNG_22_TRST_036	12347.6666666667
PNG_22_382	Kudu	F	2022	6	2022-06-12	163	10:40	-18.91941	34.30606	5	Kudu	Tragelaphus strepsiceros	TRST-22-f-31466-1	1	PNG_22_TRST_038	12492
PNG_22_383	Bushbuck	F	2022	6	2022-06-12	163	08:50	-18.899261	34.33923	5	Bushbuck	Tragelaphus sylvaticus	TRSC-22-f-31472-1	1	PNG_22_TRSC_021	24883
PNG_22_384	Kudu	F	2022	6	2022-06-12	163	10:20	-18.904246	34.32305	5	Kudu	Tragelaphus strepsiceros	TRST-22-f-31467-1	1	PNG_22_TRST_037	16457.6666666667
PNG_22_385	Eland	F	2022	6	2022-06-13	164	NA	-19.016155	34.732457	5	Eland	Tragelaphus oryx	TAOR-22-f-85661-1	1	PNG_22_TAOR_011	5945.33333333333
PNG_22_387	Zebra	M	2022	6	2022-06-13	164	NA	-18.974828	34.585322	5	Zebra	Equus quagga	EQQU-22-m-85660-1	1	PNG_22_EQQU_003	9797.66666666667
PNG_22_392	Zebra	F	2022	6	2022-06-13	164	NA	-18.993997	34.586097	5	Zebra	Equus quagga	EQQU-22-f-85659-1	1	PNG_22_EQQU_002	9479.33333333333
PNG_22_393	Eland	F	2022	6	2022-06-13	164	NA	-19.064554	34.675791	5	Eland	Tragelaphus oryx	TAOR-22-f-85657-1	1	PNG_22_TAOR_010	3288
PNG_22_395	Waterbuck	M	2022	6	2022-06-14	165	10:41	-18.89035796	34.40119601	4	Waterbuck	Kobus ellipsiprymnus	NA	1	PNG_22_KOEL_039	12127.6666666667
PNG_22_396	Impala	M	2022	6	2022-06-14	165	10:04	-18.90928002	34.39210399	4	Impala	Aepyceros melampus	NA	1	PNG_22_AEME_038	6158.33333333333
PNG_22_397	Nyala	F	2022	6	2022-06-14	165	10:30	-18.848372	34.373935	5	Nyala	Tragelaphus angasii	TRAN-22-f-31767-1	1	PNG_22_TRAN_029	9137
PNG_22_400	Warthog	U	2022	6	2022-06-14	165	09:52	NA	NA	4	Warthog	Phacochoerus africanus	NA	1	PNG_22_PHAF_032	7702
PNG_22_401	Nyala	F	2022	6	2022-06-14	165	10:00	-18.852795	34.3598337	5	Nyala	Tragelaphus angasii	TRAN-22-f-31760-1	1	PNG_22_TRAN_028	7393
PNG_22_403	Impala	F	2022	6	2022-06-14	165	10:21	-18.90598602	34.39172303	4	Impala	Aepyceros melampus	NA	1	PNG_22_AEME_039	6854
PNG_22_404	Impala	M	2022	6	2022-06-14	165	09:44	-18.913016	34.38906304	4	Impala	Aepyceros melampus	NA	1	PNG_22_AEME_037	6610
PNG_22_407	Buffalo	U	2022	6	2022-06-14	165	15:54	-18.93040703	34.40009496	2	Waterbuck	Kobus ellipsiprymnus	NA	3	PNG_22_KOEL_056	5725
PNG_22_410	Hartebeest	U	2022	6	2022-06-15	166	09:56	-18.96174797	34.34167997	3	Hartebeest	Alcelaphus buselaphus	NA	3	PNG_22_ALBU_006	4334
PNG_22_411	Warthog	M	2022	6	2022-06-15	166	09:20	-18.96856003	34.341556	4	Warthog	Phacochoerus africanus	NA	1	PNG_22_PHAF_033	10758.6666666667
PNG_22_412	Impala	F	2022	6	2022-06-15	166	10:37	-18.94866801	34.36433299	4	Impala	Aepyceros melampus	NA	1	PNG_22_AEME_041	6171.33333333333
PNG_22_413	Porcupine	U	2022	6	2022-06-15	166	09:40	-18.96214502	34.344992	2	Porcupine	Hystrix africaeaustralis	NA	3	PNG_22_HYAF_023	8528.66666666666
PNG_22_416	Impala	M	2022	6	2022-06-15	166	10:30	-18.94890203	34.36267999	4	Impala	Aepyceros melampus	NA	1	PNG_22_AEME_040	4425.66666666666
PNG_22_417	Buffalo	U	2022	6	2022-06-15	166	10:02	-18.94635201	34.39712601	2	Buffalo	Syncerus caffer	NA	3	PNG_22_SYCA_019	5950.33333333333
PNG_22_420	Buffalo	U	2022	6	2022-06-15	166	11:07	-18.94660204	34.39723698	2	Buffalo	Syncerus caffer	NA	3	PNG_22_SYCA_020	4411.66666666667
PNG_22_421	Eland	F	2022	6	2022-06-15	166	11:30	-18.955	34.331944	5	Eland	Tragelaphus oryx	TAOR-22-f-85658-1	1	PNG_22_TAOR_013	6225.66666666667
PNG_22_422	Eland	F	2022	6	2022-06-15	166	10:50	-18.846605	34.302201	5	Eland	Tragelaphus oryx	TAOR-22-f-85625-1	1	PNG_22_TAOR_012	4558
PNG_22_423	Nyala	F	2022	6	2022-06-15	166	NA	-18.730568	34.370833	5	Nyala	Tragelaphus angasii	TRAN-22-f-31768-1	1	PNG_22_TRAN_030	8102.66666666666
PNG_22_424	Buffalo	U	2022	6	2022-06-16	167	09:15	NA	NA	2	Buffalo	Syncerus caffer	NA	3	PNG_22_SYCA_021	5312.66666666667
PNG_22_425	Warthog	U	2022	6	2022-06-16	167	09:35	-18.93512897	34.39903197	4	Warthog	Phacochoerus africanus	NA	1	PNG_22_PHAF_034	6738
PNG_22_426	Sable	U	2022	6	2022-06-16	167	08:40	-18.96494701	34.37778703	2	Sable	Hippotragus niger	NA	3	PNG_22_HINI_016	5934.66666666667
PNG_22_429	Warthog	U	2022	6	2022-06-16	167	09:40	-18.93052898	34.40071003	4	Warthog	Phacochoerus africanus	NA	1	PNG_22_PHAF_036	7667.00000000001
PNG_22_430	Sable	U	2022	6	2022-06-16	167	08:52	-18.96458901	34.378817	2	Wildebeest	Connochaetes taurinus	NA	3	PNG_22_COTA_036	5849.33333333334
PNG_22_433	Elephant	U	2022	6	2022-06-16	167	10:33	-18.92742198	34.42491403	2	Elephant	Loxodonta africana	NA	3	PNG_22_LOAF_025	8079.33333333333
PNG_22_435	Porcupine	U	2022	6	2022-06-16	167	10:10	NA	NA	2	Porcupine	Hystrix africaeaustralis	NA	3	PNG_22_HYAF_027	8662.33333333333
PNG_22_436	Nyala	F	2022	6	2022-06-16	167	NA	-18.859048	34.347007	5	Nyala	Tragelaphus angasii	TRAN-22-f-31763-1	1	PNG_22_TRAN_032	7020.33333333333
PNG_22_438	Nyala	F	2022	6	2022-06-16	167	NA	-18.851388	34.363333	5	Nyala	Tragelaphus angasii	TRAN-22-f-31761-1	1	PNG_22_TRAN_031	6950.33333333334
PNG_22_439	Warthog	U	2022	6	2022-06-16	167	09:50	-18.92735803	34.40075998	4	Warthog	Phacochoerus africanus	NA	1	PNG_22_PHAF_037	2661
PNG_22_440	Sable	U	2022	6	2022-06-16	167	08:46	-18.96478297	34.378171	2	Sable	Hippotragus niger	NA	3	PNG_22_HINI_017	4421.33333333333
PNG_22_441	Porcupine	U	2022	6	2022-06-16	167	08:30	-18.93125201	34.40724397	2	Porcupine	Hystrix africaeaustralis	NA	3	PNG_22_HYAF_026	8234.33333333333
PNG_22_442	Sable	U	2022	6	2022-06-16	167	08:57	-18.96459103	34.37880803	2	Sable	Hippotragus niger	NA	3	PNG_22_HINI_019	7015.66666666667
PNG_22_443	Warthog	U	2022	6	2022-06-16	167	09:23	-18.93061901	34.40082796	4	Warthog	Phacochoerus africanus	NA	1	PNG_22_PHAF_035	8944.66666666667
PNG_22_444	Porcupine	U	2022	6	2022-06-16	167	08:03	-18.96807203	34.36731401	2	Porcupine	Hystrix africaeaustralis	NA	3	PNG_22_HYAF_025	8298.66666666667
PNG_22_449	Nyala	F	2022	6	2022-06-16	167	NA	-18.877222	34.360277	5	Nyala	Tragelaphus angasii	TRAN-22-f-31765-1	1	PNG_22_TRAN_033	13871
PNG_22_450	Nyala	F	2022	6	2022-06-16	167	NA	-18.876388	34.353611	5	Nyala	Tragelaphus angasii	TRAN-22-f-31764-1	1	PNG_22_TRAN_034	18060.3333333333
PNG_22_454	Zebra	M	2022	6	2022-06-16	167	NA	-18.928002	34.289451	5	Zebra	Equus quagga	EQQU-22-m-85850-1	1	PNG_22_EQQU_004	10190.6666666667
PNG_22_457	Bushbuck	F	2022	6	2022-06-17	168	10:00	-18.902302	34.346824	5	Bushbuck	Tragelaphus sylvaticus	TRSC-22-f-31473-1	1	PNG_22_TRSC_023	6928.66666666667
PNG_22_458	Kudu	F	2022	6	2022-06-17	168	09:00	-18.901079	34.334942	5	Kudu	Tragelaphus strepsiceros	TRST-22-f-31465-1	1	PNG_22_TRST_040	6997
PNG_22_460	Waterbuck	U	2022	6	2022-06-17	168	08:54	-18.87773003	34.39715501	4	Waterbuck	Kobus ellipsiprymnus	NA	1	PNG_22_KOEL_040	4057.66666666667
PNG_22_461	Waterbuck	M	2022	6	2022-06-17	168	09:43	-18.86981098	34.40107497	4	Waterbuck	Kobus ellipsiprymnus	NA	1	PNG_22_KOEL_041	4393.33333333333
PNG_22_463	Bushbuck	M	2022	6	2022-06-17	168	13:00	-18.910277	34.358055	5	Bushbuck	Tragelaphus sylvaticus	TRSC-22-m-31483-1	1	PNG_22_TRSC_022	8231.33333333333
PNG_22_465	Porcupine	U	2022	6	2022-06-17	168	11:44	-18.97014001	34.33960796	2	Porcupine	Hystrix africaeaustralis	NA	3	PNG_22_HYAF_028	6578
PNG_22_468	Impala	F	2022	6	2022-06-17	168	10:11	-18.89793796	34.431409	4	Impala	Aepyceros melampus	NA	1	PNG_22_AEME_042	3990
PNG_22_469	Kudu	F	2022	6	2022-06-17	168	09:30	-18.897033	34.336651	5	Kudu	Tragelaphus strepsiceros	TRST-22-f-31771-0	1	PNG_22_TRST_041	8787.00000000001
PNG_22_475	Porcupine	U	2022	6	2022-06-18	169	08:20	-18.96413002	34.38917301	2	Porcupine	Hystrix africaeaustralis	NA	3	PNG_22_HYAF_029	5743
PNG_22_476	Elephant	U	2022	6	2022-06-18	169	11:01	-18.97851597	34.341384	2	Elephant	Loxodonta africana	NA	3	PNG_22_LOAF_027	9145
PNG_22_478	Hartebeest	U	2022	6	2022-06-18	169	10:19	-18.96172098	34.34189698	3	Impala	Aepyceros melampus	NA	3	PNG_22_AEME_067	7439
PNG_22_479	Sable	U	2022	6	2022-06-18	169	08:28	-18.96331999	34.39064696	2	Sable	Hippotragus niger	NA	3	PNG_22_HINI_020	3969.5
PNG_22_480	Elephant	U	2022	6	2022-06-18	169	07:50	-18.96948396	34.36093898	2	Elephant	Loxodonta africana	NA	3	PNG_22_LOAF_026	9433
PNG_22_481	Nyala	M	2022	6	2022-06-20	171	09:33	-18.925215	34.37750296	3	Nyala	Tragelaphus angasii	NA	3	PNG_22_TRAN_035	10168.6666666667
PNG_22_484	Hippo	U	2022	6	2022-06-20	171	11:55	-18.89642	34.393472	2	Hippo	Hippopotamus amphibius	NA	3	PNG_22_HIAM_004	12490.6666666667
PNG_22_491	Elephant	U	2022	6	2022-06-20	171	08:35	-18.961159	34.36982598	2	Elephant	Loxodonta africana	NA	3	PNG_22_LOAF_028	9466.99999999999
PNG_22_492	Oribi	M	2022	6	2022-06-21	172	10:15	-18.924028	34.429958	4	Oribi	Ourebia ourebi	NA	1	PNG_22_OUOU_011	10427.3333333333
PNG_22_493	Porcupine	U	2022	6	2022-06-21	172	08:30	-18.967621	34.36319396	2	Porcupine	Hystrix africaeaustralis	NA	3	PNG_22_HYAF_030	3658.5
PNG_22_495	Oribi	M	2022	6	2022-06-21	172	10:15	-18.924028	34.429958	4	Oribi	Ourebia ourebi	NA	1	PNG_22_OUOU_010	7258.66666666667
PNG_22_496	Porcupine	U	2022	6	2022-06-21	172	08:55	-18.9566	34.40081102	2	Porcupine	Hystrix africaeaustralis	NA	3	PNG_22_HYAF_031	4709
PNG_22_497	Oribi	U	2022	6	2022-06-21	172	09:47	-18.929319	34.42603301	2	Oribi	Ourebia ourebi	NA	3	PNG_22_OUOU_009	4715.66666666667
PNG_22_499	Nyala	M	2022	6	2022-06-22	173	08:40	-18.97769	34.35119896	4	Nyala	Tragelaphus angasii	NA	1	PNG_22_TRAN_036	6493.00000000001
PNG_22_502	Wildebeest	U	2022	6	2022-06-21	172	16:42	-18.90640603	34.33182998	4	Wildebeest	Connochaetes taurinus	NA	1	PNG_22_COTA_024	3240.5
PNG_22_504	Wildebeest	U	2022	6	2022-06-21	172	16:42	-18.90656303	34.33189896	4	Wildebeest	Connochaetes taurinus	NA	1	PNG_22_COTA_026	3791.66666666667
PNG_22_505	Wildebeest	U	2022	6	2022-06-21	172	16:19	-18.88107399	34.32469304	3	Wildebeest	Connochaetes taurinus	NA	2	PNG_22_COTA_023	3295.66666666667
PNG_22_506	Elephant	U	2022	6	2022-06-22	173	16:30	NA	NA	4	Elephant	Loxodonta africana	NA	1	PNG_22_LOAF_031	7494
PNG_22_507	Wildebeest	U	2022	6	2022-06-21	172	16:42	-18.90655003	34.33185001	4	Wildebeest	Connochaetes taurinus	NA	1	PNG_22_COTA_025	17337.3333333333
PNG_22_508	Elephant	U	2022	6	2022-06-22	173	08:50	-18.928529	34.421991	2	Elephant	Loxodonta africana	NA	3	PNG_22_LOAF_029	13624.3333333333
PNG_22_509	Elephant	U	2022	6	2022-06-22	173	16:55	NA	NA	3	Elephant	Loxodonta africana	NA	3	PNG_22_LOAF_032	14063.3333333333
PNG_22_514	Elephant	U	2022	6	2022-06-22	173	16:30	NA	NA	3	Elephant	Loxodonta africana	NA	3	PNG_22_LOAF_030	14490.3333333333
PNG_22_515	Elephant	U	2022	6	2022-06-22	173	17:06	NA	NA	3	Elephant	Loxodonta africana	NA	3	PNG_22_LOAF_033	12701.3333333333
PNG_22_516	Wildebeest	U	2022	6	2022-06-23	174	11:20	-18.987242	34.26211902	3	Wildebeest	Connochaetes taurinus	NA	3	PNG_22_COTA_028	9145.66666666666
PNG_22_518	Oribi	M	2022	6	2022-06-23	174	10:00	-18.904341	34.335014	4	Oribi	Ourebia ourebi	NA	1	PNG_22_OUOU_014	7555.66666666666
PNG_22_519	Hartebeest	U	2022	6	2022-06-23	174	08:45	-18.892956	34.34159103	4	Hartebeest	Alcelaphus buselaphus	NA	1	PNG_22_ALBU_008	4338.5
PNG_22_520	Hartebeest	U	2022	6	2022-06-23	174	08:45	-18.892947	34.34158299	4	Hartebeest	Alcelaphus buselaphus	NA	1	PNG_22_ALBU_009	5068.00000000001
PNG_22_521	Wildebeest	U	2022	6	2022-06-23	174	11:20	-18.986268	34.26206496	3	Wildebeest	Connochaetes taurinus	NA	3	PNG_22_COTA_027	4447
PNG_22_522	Buffalo	U	2022	6	2022-06-23	174	10:45	-18.971234	34.26879404	2	Buffalo	Syncerus caffer	NA	3	PNG_22_SYCA_022	8107.33333333333
PNG_22_523	Wildebeest	U	2022	6	2022-06-23	174	11:20	-18.987253	34.26213998	3	Wildebeest	Connochaetes taurinus	NA	3	PNG_22_COTA_029	7732.33333333334
PNG_22_524	Buffalo	U	2022	6	2022-06-23	174	10:45	-18.971262	34.26876596	2	Buffalo	Syncerus caffer	NA	3	PNG_22_SYCA_023	6937.66666666667
PNG_22_525	Elephant	U	2022	6	2022-06-23	174	16:40	-18.966064	34.35211803	3	Elephant	Loxodonta africana	NA	3	PNG_22_LOAF_034	11090
PNG_22_527	Warthog	M	2022	6	2022-06-24	175	08:55	-18.89692	34.43136398	4	Warthog	Phacochoerus africanus	NA	1	PNG_22_PHAF_038	8742.66666666667
PNG_22_528	Warthog	U	2022	6	2022-06-24	175	10:07	-18.901551	34.39266599	4	Warthog	Phacochoerus africanus	NA	1	PNG_22_PHAF_040	8047
PNG_22_529	Impala	F	2022	6	2022-06-24	175	09:50	-18.879924	34.41235198	4	Impala	Aepyceros melampus	NA	1	PNG_22_AEME_043	5838.33333333334
PNG_22_530	Impala	F	2022	6	2022-06-24	175	09:50	-18.879826	34.41246497	4	Impala	Aepyceros melampus	NA	1	PNG_22_AEME_044	9270.33333333334
PNG_22_531	Warthog	F	2022	6	2022-06-24	175	09:34	-18.89174	34.41860798	4	Warthog	Phacochoerus africanus	NA	1	PNG_22_PHAF_039	11610.3333333333
PNG_22_535	Elephant	U	2022	6	2022-06-25	176	09:45	-18.891836	34.42697899	2	Elephant	Loxodonta africana	NA	3	PNG_22_LOAF_035	8817
PNG_22_541	Elephant	U	2022	6	2022-06-25	176	09:50	-18.891092	34.42144299	2	Elephant	Loxodonta africana	NA	3	PNG_22_LOAF_036	6977.66666666666
PNG_22_542	Warthog	M	2022	6	2022-06-25	176	10:00	-18.890534	34.42038998	4	Warthog	Phacochoerus africanus	NA	1	PNG_22_PHAF_041	6823.66666666667
PNG_22_543	Warthog	F	2022	6	2022-06-25	176	11:20	-18.919739	34.37882898	4	Warthog	Phacochoerus africanus	NA	1	PNG_22_PHAF_042	4903.66666666667
PNG_22_544	Impala	M	2022	6	2022-06-25	176	09:00	-18.904535	34.43488799	4	Impala	Aepyceros melampus	NA	1	PNG_22_AEME_045	7419.33333333334
PNG_22_546	Waterbuck	F	2022	6	2022-06-25	176	09:10	-18.90232	34.437508	4	Waterbuck	Kobus ellipsiprymnus	NA	1	PNG_22_KOEL_042	2993.33333333333
PNG_22_555	Porcupine	U	2022	7	2022-07-04	185	09:38	-18.941293	34.43455397	2	Porcupine	Hystrix africaeaustralis	NA	3	PNG_22_HYAF_032	12090.3333333333
PNG_22_556	Impala	M	2022	7	2022-07-04	185	10:12	-18.899404	34.40058396	4	Impala	Aepyceros melampus	NA	1	PNG_22_AEME_047	7232.66666666667
PNG_22_558	Buffalo	U	2022	7	2022-07-04	185	09:00	-18.964079	34.38563601	2	Buffalo	Syncerus caffer	NA	3	PNG_22_SYCA_024	6989.66666666666
PNG_22_559	Elephant	U	2022	7	2022-07-02	183	09:10	-18.960792	34.37021096	2	Elephant	Loxodonta africana	NA	3	PNG_22_LOAF_037	7545.66666666667
PNG_22_560	Waterbuck	F	2022	7	2022-07-04	185	10:35	-18.895453	34.39936196	4	Waterbuck	Kobus ellipsiprymnus	NA	1	PNG_22_KOEL_044	8614.33333333334
PNG_22_561	Waterbuck	M	2022	7	2022-07-04	185	10:35	-18.895347	34.399441	4	Waterbuck	Kobus ellipsiprymnus	NA	1	PNG_22_KOEL_045	5078
PNG_22_564	Impala	M	2022	7	2022-07-04	185	09:55	-18.924716	34.41851603	4	Impala	Aepyceros melampus	NA	1	PNG_22_AEME_046	9727.66666666667
PNG_22_566	Waterbuck	F	2022	7	2022-07-04	185	10:25	-18.8994	34.40058899	4	Waterbuck	Kobus ellipsiprymnus	NA	1	PNG_22_KOEL_043	7600.33333333333
PNG_22_567	Waterbuck	F	2022	7	2022-07-04	185	16:49	-18.887742	34.39330101	4	Waterbuck	Kobus ellipsiprymnus	NA	1	PNG_22_KOEL_046	5940
PNG_22_568	Impala	F	2022	7	2022-07-04	185	16:07	-18.942347	34.38593599	4	Impala	Aepyceros melampus	NA	1	PNG_22_AEME_048	5258
PNG_22_569	Buffalo	U	2022	7	2022-07-05	186	10:50	-18.964081	34.38683303	2	Buffalo	Syncerus caffer	NA	3	PNG_22_SYCA_025	6706.5
PNG_22_570	Sable	M	2022	7	2022-07-05	186	09:33	-19.00248	34.40699201	3	Sable	Hippotragus niger	NA	3	PNG_22_HINI_021	4864.33333333333
PNG_22_574	Nyala	U	2022	7	2022-07-05	186	11:00	-18.954731	34.40863503	3	Impala	Aepyceros melampus	NA	3	PNG_22_AEME_068	3712.66666666667
PNG_22_575	Porcupine	U	2022	7	2022-07-05	186	10:07	-18.994082	34.37254297	2	Porcupine	Hystrix africaeaustralis	NA	3	PNG_22_HYAF_033	14351.3333333333
PNG_22_576	Porcupine	U	2022	7	2022-07-05	186	10:37	-18.968189	34.36770703	2	Porcupine	Hystrix africaeaustralis	NA	3	PNG_22_HYAF_034	7873.66666666667
PNG_22_581	Elephant	U	2022	7	2022-07-04	185	09:22	-18.955283	34.42202101	2	Elephant	Loxodonta africana	NA	3	PNG_22_LOAF_038	9612.66666666666
PNG_22_583	Impala	F	2022	7	2022-07-05	186	16:09	-18.929267	34.423458	4	Impala	Aepyceros melampus	NA	1	PNG_22_AEME_049	7585.66666666667
PNG_22_584	Impala	F	2022	7	2022-07-05	186	16:09	-18.929267	34.423458	4	Impala	Aepyceros melampus	NA	1	PNG_22_AEME_050	9698
PNG_22_586	Kudu	F	2022	7	2022-07-06	187	11:32	NA	NA	4	Kudu	Tragelaphus strepsiceros	NA	1	PNG_22_TRST_042	8674.33333333333
PNG_22_587	Waterbuck	M	2022	7	2022-07-06	187	12:23	NA	NA	4	Waterbuck	Kobus ellipsiprymnus	NA	1	PNG_22_KOEL_047	10429
PNG_22_590	Wildebeest	U	2022	7	2022-07-06	187	17:06	-18.974817	34.337127	4	Wildebeest	Connochaetes taurinus	NA	1	PNG_22_COTA_031	9245
PNG_22_592	Wildebeest	U	2022	7	2022-07-06	187	10:04	NA	NA	4	Wildebeest	Connochaetes taurinus	NA	1	PNG_22_COTA_030	8020
PNG_18_AEME_22	Impala	F	2018	6	2018-06-14	165	09:30	-18.95965	34.39246	4	Impala	Aepyceros melampus	NA	1	PNG_18_AEME_022	108084.666666667
PNG_18_AEME_23	Impala	F	2018	6	2018-06-14	165	09:51	-18.93444	34.39955	4	Impala	Aepyceros melampus	NA	1	PNG_18_AEME_023	84688.5
PNG_18_AEME_24	Impala	F	2018	6	2018-06-14	165	10:26	-18.90139	34.43306	4	Impala	Aepyceros melampus	NA	1	PNG_18_AEME_024	65796.3333333334
PNG_18_AEME_25	Impala	F	2018	6	2018-06-15	166	09:04	-18.92683	34.37736	4	Impala	Aepyceros melampus	NA	1	PNG_18_AEME_025	51375.3333333333
PNG_18_AEME_26	Impala	F	2018	6	2018-06-16	167	08:40	-18.94793	34.3731	4	Impala	Aepyceros melampus	NA	1	PNG_18_AEME_026	27403
PNG_18_AEME_27	Impala	F	2018	6	2018-06-16	167	09:12	-18.92449	34.42844	4	Impala	Aepyceros melampus	NA	1	PNG_18_AEME_027	49465.3333333333
PNG_18_AEME_28	Impala	F	2018	6	2018-06-17	168	10:13	-18.90682	34.43354	4	Impala	Aepyceros melampus	NA	1	PNG_18_AEME_028	173244.5
PNG_18_AEME_29	Impala	F	2018	6	2018-06-17	168	10:25	-18.89464	34.42982	4	Impala	Aepyceros melampus	NA	1	PNG_18_AEME_029	95074
PNG_18_AEME_30	Impala	F	2018	6	2018-06-21	172	09:03	-18.93848	34.38974	4	Impala	Aepyceros melampus	NA	1	PNG_18_AEME_030	61300.5
PNG_18_AEME_31	Impala	F	2018	6	2018-06-21	172	10:33	-18.909	34.41145	4	Impala	Aepyceros melampus	NA	1	PNG_18_AEME_031	89057.6666666667
PNG_18_AEME_32	Impala	U	2018	6	2018-06-21	172	14:55	-18.90176	34.44405	4	Impala	Aepyceros melampus	NA	1	PNG_18_AEME_032	99317.6666666667
PNG_18_AEME_33	Impala	F	2018	6	2018-06-21	172	15:32	-18.90388	34.45333	4	Impala	Aepyceros melampus	NA	1	PNG_18_AEME_033	42750.6666666667
PNG_18_AEME_34	Impala	F	2018	6	2018-06-22	173	09:21	-18.99376	34.25068	4	Impala	Aepyceros melampus	NA	1	PNG_18_AEME_034	54197.6666666666
PNG_18_AEME_35	Impala	F	2018	6	2018-06-23	174	10:39	-18.89833	34.3928	4	Impala	Aepyceros melampus	NA	1	PNG_18_AEME_035	14399.6666666667
PNG_18_AEME_36	Impala	F	2018	6	2018-06-23	174	11:08	-18.90473	34.37818	4	Impala	Aepyceros melampus	NA	1	PNG_18_AEME_036	16828.3333333333
PNG_18_AEME_37	Impala	M	2018	6	2018-06-26	177	13:31	-18.96176	34.34251	4	Impala	Aepyceros melampus	NA	1	PNG_18_AEME_037	44426.6666666667
PNG_18_AEME_38	Impala	F	2018	6	2018-06-26	177	13:48	-18.95042	34.34751	3	Impala	Aepyceros melampus	NA	3	PNG_18_AEME_038	26327.6666666667
PNG_18_AEME_39	Impala	M	2018	6	2018-06-26	177	15:05	-18.91358	34.38878	3	Impala	Aepyceros melampus	NA	3	PNG_18_AEME_039	104368.666666667
PNG_18_AEME_40	Impala	F	2018	6	2018-06-28	179	10:17	-18.89013	34.39305	4	Impala	Aepyceros melampus	NA	1	PNG_18_AEME_040	143395
PNG_18_AEME_41	Impala	M	2018	6	2018-06-28	179	16:20	-18.89654	34.44524	4	Impala	Aepyceros melampus	NA	1	PNG_18_AEME_041	36976.6666666666
PNG_18_AEME_42	Impala	F	2018	7	2018-07-01	182	14:37	-18.88435	34.41991	4	Impala	Aepyceros melampus	NA	1	PNG_18_AEME_042	73343
PNG_18_AEME_43	Impala	F	2018	7	2018-07-09	190	11:13	-19.00941	34.25712	4	Impala	Aepyceros melampus	NA	1	PNG_18_AEME_043	71608.5
PNG_18_AEME_44	Impala	M	2018	7	2018-07-14	195	16:16	-18.89114	34.39745	4	Impala	Aepyceros melampus	NA	1	PNG_18_AEME_044	85343.3333333333
PNG_18_AEME_45	Impala	F	2018	7	2018-07-14	195	16:51	-18.93362	34.35891	3	Impala	Aepyceros melampus	NA	3	PNG_18_AEME_045	114320.333333333
PNG_18_AEME_46	Impala	F	2018	7	2018-07-16	197	09:22	-18.89539	34.42976	3	Impala	Aepyceros melampus	NA	3	PNG_18_AEME_046	52146.3333333334
PNG_18_AEME_47	Impala	F	2018	7	2018-07-16	197	14:01	-18.96908	34.31485	4	Impala	Aepyceros melampus	NA	1	PNG_18_AEME_047	51910
PNG_18_AEME_48	Impala	M	2018	7	2018-07-16	197	09:45	-18.89029	34.4202	4	Impala	Aepyceros melampus	NA	1	PNG_18_AEME_048	78044.3333333333
PNG_18_AEME_49	Impala	F	2018	7	2018-07-19	200	07:52	-18.91831	34.46444	4	Impala	Aepyceros melampus	NA	1	PNG_18_AEME_049	73372
PNG_18_AEME_50	Impala	M	2018	7	2018-07-19	200	08:35	-18.90419	34.45116	4	Impala	Aepyceros melampus	NA	1	PNG_18_AEME_050	184855.333333333
PNG_18_AEME_51	Impala	M	2018	7	2018-07-19	200	08:53	-18.89137	34.41468	4	Impala	Aepyceros melampus	NA	1	PNG_18_AEME_051	173305.666666667
PNG_18_ALBU_01	Hartebeest	U	2018	7	2018-07-14	195	15:00	-18.97505	34.32805	3	Hartebeest	Alcelaphus buselaphus	NA	3	PNG_18_ALBU_001	43645.3333333334
PNG_18_ALBU_02	Hartebeest	U	2018	7	2018-07-14	195	15:00	-18.97503	34.32847	3	Nyala	Tragelaphus angasii	NA	3	PNG_18_TRAN_046	47588.6666666666
PNG_18_ALBU_03	Hartebeest	U	2018	7	2018-07-17	198	09:58	-18.949	34.34654	3	Hartebeest	Alcelaphus buselaphus	NA	3	PNG_18_ALBU_003	97091.3333333333
PNG_18_ALBU_04	Hartebeest	U	2018	7	2018-07-17	198	10:00	-18.949	34.34654	3	Hartebeest	Alcelaphus buselaphus	NA	3	PNG_18_ALBU_004	85592.6666666666
PNG_18_ALBU_05	Hartebeest	U	2018	7	2018-07-17	198	15:28	-19.00881	34.26073	3	Hartebeest	Alcelaphus buselaphus	NA	3	PNG_18_ALBU_005	27733.6666666667
PNG_18_ALBU_06	Hartebeest	U	2018	7	2018-07-17	198	15:32	-19.00933	34.26094	3	Hartebeest	Alcelaphus buselaphus	NA	3	PNG_18_ALBU_006	44892
PNG_18_ALBU_07	Hartebeest	U	2018	7	2018-07-26	207	10:15	-18.94927	34.35452	4	Hartebeest	Alcelaphus buselaphus	NA	1	PNG_18_ALBU_007	82903.6666666667
PNG_18_ALBU_08	Hartebeest	U	2018	7	2018-07-26	207	10:24	-18.94868	34.35442	3	Hartebeest	Alcelaphus buselaphus	NA	3	PNG_18_ALBU_008	129482
PNG_18_ALBU_09	Hartebeest	U	2018	7	2018-07-26	207	10:27	-18.94813	34.35403	3	Sable	Hippotragus niger	NA	3	PNG_18_HINI_050	57394.6666666667
PNG_18_ALBU_10	Hartebeest	U	2018	7	2018-07-26	207	10:29	-18.94811	34.35413	3	Hartebeest	Alcelaphus buselaphus	NA	3	PNG_18_ALBU_010	33785.3333333333
PNG_18_ALBU_11	Hartebeest	U	2018	8	2018-08-01	213	15:44	-18.94833	34.35689	4	Hartebeest	Alcelaphus buselaphus	NA	1	PNG_18_ALBU_011	98668
PNG_18_ALBU_12	Hartebeest	U	2018	8	2018-08-01	213	16:04	-18.94949	34.35891	4	Hartebeest	Alcelaphus buselaphus	NA	1	PNG_18_ALBU_012	19306.5
PNG_18_ALBU_13	Hartebeest	U	2018	8	2018-08-01	213	16:07	-18.94944	34.35693	3	Hartebeest	Alcelaphus buselaphus	NA	3	PNG_18_ALBU_013	8222.33333333333
PNG_18_ALBU_14	Hartebeest	U	2018	8	2018-08-04	216	16:47	-18.89175	34.33484	4	Hartebeest	Alcelaphus buselaphus	NA	1	PNG_18_ALBU_014	37291
PNG_18_ALBU_15	Hartebeest	U	2018	8	2018-08-04	216	17:10	-18.89373	34.33602	4	Hartebeest	Alcelaphus buselaphus	NA	1	PNG_18_ALBU_015	19143.6666666667
PNG_18_ALBU_16	Hartebeest	U	2018	8	2018-08-04	216	17:10	-18.89252	34.33685	3	Hartebeest	Alcelaphus buselaphus	NA	3	PNG_18_ALBU_016	21797
PNG_18_COTA_18	Wildebeest	U	2018	5	2018-05-25	145	10:30	-18.96076	34.37163	3	Wildebeest	Connochaetes taurinus	NA	3	PNG_18_COTA_018	44558.6666666667
PNG_18_COTA_19	Wildebeest	U	2018	5	2018-05-25	145	10:30	-18.96113	34.37175	3	Wildebeest	Connochaetes taurinus	NA	3	PNG_18_COTA_019	116187
PNG_18_COTA_20	Wildebeest	U	2018	5	2018-05-25	145	10:30	-18.96112	34.37172	3	Wildebeest	Connochaetes taurinus	NA	3	PNG_18_COTA_020	87780.6666666667
PNG_18_COTA_21	Wildebeest	U	2018	6	2018-06-10	161	09:00	-18.96206	34.7114	3	Wildebeest	Connochaetes taurinus	NA	3	PNG_18_COTA_021	46743.6666666667
PNG_18_COTA_22	Wildebeest	U	2018	6	2018-06-10	161	09:00	-18.96214	34.37116	3	Wildebeest	Connochaetes taurinus	NA	3	PNG_18_COTA_022	16984.5
PNG_18_COTA_23	Wildebeest	M	2018	6	2018-06-18	169	15:02	-18.94737	34.35561	3	Wildebeest	Connochaetes taurinus	NA	3	PNG_18_COTA_023	73380.6666666666
PNG_18_COTA_24	Wildebeest	U	2018	6	2018-06-22	173	09:46	-18.98615	34.26189	3	Wildebeest	Connochaetes taurinus	NA	3	PNG_18_COTA_024	91860.3333333333
PNG_18_COTA_25	Wildebeest	U	2018	6	2018-06-22	173	09:46	-18.95619	34.2619	3	Wildebeest	Connochaetes taurinus	NA	3	PNG_18_COTA_025	103825
PNG_18_COTA_26	Wildebeest	U	2018	6	2018-06-22	173	09:46	-18.9863	34.26203	3	Wildebeest	Connochaetes taurinus	NA	3	PNG_18_COTA_026	59883.3333333333
PNG_18_COTA_27	Wildebeest	U	2018	6	2018-06-22	173	09:50	-18.98581	34.2617	3	Wildebeest	Connochaetes taurinus	NA	3	PNG_18_COTA_027	48211
PNG_18_COTA_28	Wildebeest	U	2018	6	2018-06-22	173	11:03	-18.97414	34.27694	3	Sable	Hippotragus niger	NA	3	PNG_18_HINI_051	68613.3333333333
PNG_18_COTA_29	Wildebeest	U	2018	6	2018-06-22	173	11:04	-18.97412	34.27652	4	Wildebeest	Connochaetes taurinus	NA	1	PNG_18_COTA_029	19896
PNG_18_COTA_30	Wildebeest	U	2018	6	2018-06-22	173	14:27	-19.00989	34.24644	3	Wildebeest	Connochaetes taurinus	NA	3	PNG_18_COTA_030	118989.666666667
PNG_18_COTA_31	Wildebeest	M	2018	6	2018-06-24	175	09:31	-18.8742	34.32587	3	Wildebeest	Connochaetes taurinus	NA	3	PNG_18_COTA_031	24174.3333333333
PNG_18_COTA_33	Wildebeest	U	2018	6	2018-06-30	181	09:34	-18.8765	34.32554	3	Wildebeest	Connochaetes taurinus	NA	3	PNG_18_COTA_033	86386.5
PNG_18_COTA_34	Wildebeest	U	2018	6	2018-06-30	181	09:35	-18.87649	34.32566	3	Wildebeest	Connochaetes taurinus	NA	3	PNG_18_COTA_034	83637
PNG_18_COTA_35	Wildebeest	U	2018	7	2018-07-17	198	15:25	-19.00816	34.26055	3	Waterbuck	Kobus ellipsiprymnus	NA	3	PNG_18_KOEL_068	53840
PNG_18_COTA_36	Wildebeest	M	2018	7	2018-07-17	198	17:14	-18.97228	34.35945	3	Wildebeest	Connochaetes taurinus	NA	3	PNG_18_COTA_036	33119.3333333333
PNG_18_EQQU_12	Zebra	U	2018	6	2018-06-22	173	14:02	-19.00108	34.24192	3	Zebra	Equus quagga	NA	1	PNG_18_EQQU_012	56292
PNG_18_EQQU_13	Zebra	U	2018	6	2018-06-22	173	14:03	-19.00098	34.2419	4	Zebra	Equus quagga	NA	1	PNG_18_EQQU_013	37706.3333333334
PNG_18_EQQU_14	Zebra	U	2018	6	2018-06-22	173	14:03	-19.00103	34.24141	3	Zebra	Equus quagga	NA	1	PNG_18_EQQU_014	97549.3333333334
PNG_18_EQQU_15	Zebra	U	2018	6	2018-06-22	173	14:31	-19.00488	34.24612	3	Zebra	Equus quagga	NA	1	PNG_18_EQQU_015	72748.3333333333
PNG_18_EQQU_16	Zebra	U	2018	6	2018-06-22	173	14:34	-19.00492	34.24599	3	Zebra	Equus quagga	NA	1	PNG_18_EQQU_016	42415.6666666667
PNG_18_EQQU_17	Zebra	U	2018	7	2018-07-17	198	13:48	-19.00292	34.24523	3	Zebra	Equus quagga	NA	1	PNG_18_EQQU_017	150807.666666667
PNG_18_EQQU_18	Zebra	U	2018	7	2018-07-17	198	13:50	-19.00295	34.24517	3	Zebra	Equus quagga	NA	1	PNG_18_EQQU_018	34946.6666666667
PNG_18_EQQU_19	Zebra	U	2018	7	2018-07-17	198	14:06	-19.00603	34.24609	3	Zebra	Equus quagga	NA	1	PNG_18_EQQU_019	55082.5
PNG_18_EQQU_20	Zebra	U	2018	7	2018-07-17	198	14:09	-19.00569	34.24579	3	Zebra	Equus quagga	NA	1	PNG_18_EQQU_020	76624.6666666667
PNG_18_EQQU_21	Zebra	U	2018	7	2018-07-17	198	14:12	-19.00581	34.24601	3	Zebra	Equus quagga	NA	1	PNG_18_EQQU_021	99581.3333333333
PNG_18_HINI_16	Sable	U	2018	6	2018-06-22	173	12:20	-18.95851	34.28172	3	Sable	Hippotragus niger	NA	3	PNG_18_HINI_016	52934.5
PNG_18_HINI_17	Sable	M	2018	6	2018-06-22	173	12:20	-18.95851	34.28172	3	Sable	Hippotragus niger	NA	3	PNG_18_HINI_017	55154.3333333334
PNG_18_HINI_18	Sable	U	2018	6	2018-06-22	173	12:20	-18.95842	34.28174	3	Sable	Hippotragus niger	NA	3	PNG_18_HINI_018	25164
PNG_18_HINI_19	Sable	U	2018	6	2018-06-22	173	12:26	-18.95838	34.28173	3	Sable	Hippotragus niger	NA	3	PNG_18_HINI_019	76246.5
PNG_18_HINI_20	Sable	U	2018	6	2018-06-22	173	12:26	-18.95843	34.28178	3	Sable	Hippotragus niger	NA	3	PNG_18_HINI_020	20367
PNG_18_HINI_21	Sable	U	2018	6	2018-06-22	173	12:26	-18.95844	34.28178	3	Sable	Hippotragus niger	NA	3	PNG_18_HINI_021	32912
PNG_18_HINI_22	Sable	U	2018	6	2018-06-22	173	12:30	-18.95862	34.28194	3	Sable	Hippotragus niger	NA	3	PNG_18_HINI_022	37099.3333333333
PNG_18_HINI_23	Sable	U	2018	6	2018-06-22	173	12:30	-18.95861	34.28205	3	Sable	Hippotragus niger	NA	3	PNG_18_HINI_023	27698
PNG_18_HINI_24	Sable	U	2018	6	2018-06-24	175	09:20	-18.8748	34.326	3	Sable	Hippotragus niger	NA	3	PNG_18_HINI_024	17191.6666666667
PNG_18_HINI_25	Sable	U	2018	6	2018-06-24	175	09:21	-18.87481	34.326	3	Sable	Hippotragus niger	NA	3	PNG_18_HINI_025	86328.6666666667
PNG_18_HINI_26	Sable	U	2018	6	2018-06-24	175	09:22	-18.87482	34.32602	3	Sable	Hippotragus niger	NA	3	PNG_18_HINI_026	35344
PNG_18_HINI_27	Sable	U	2018	6	2018-06-24	175	09:22	-18.8748	34.32604	3	Sable	Hippotragus niger	NA	3	PNG_18_HINI_027	72497.3333333333
PNG_18_HINI_28	Sable	U	2018	6	2018-06-24	175	09:23	-18.8748	34.32604	3	Sable	Hippotragus niger	NA	3	PNG_18_HINI_028	42890.3333333333
PNG_18_HINI_29	Sable	U	2018	6	2018-06-30	181	09:42	-18.8743	34.32664	3	Sable	Hippotragus niger	NA	2	PNG_18_HINI_029	101047.333333333
PNG_18_HINI_30	Sable	U	2018	6	2018-06-30	181	09:46	-18.87419	34.32646	3	Sable	Hippotragus niger	NA	3	PNG_18_HINI_030	76951
PNG_18_HINI_31	Sable	U	2018	6	2018-06-30	181	09:49	-18.87418	34.32689	3	Sable	Hippotragus niger	NA	3	PNG_18_HINI_031	50036.6666666667
PNG_18_HINI_32	Sable	U	2018	6	2018-06-30	181	09:54	-18.87419	34.32646	3	Sable	Hippotragus niger	NA	3	PNG_18_HINI_032	16386
PNG_18_HINI_33	Sable	M	2018	7	2018-07-09	190	10:52	-19.0052	34.28469	3	Nyala	Tragelaphus angasii	NA	3	PNG_18_TRAN_047	45406
PNG_18_HYAF_01	Porcupine	U	2018	6	2018-06-01	152	09:45	-18.96614	34.35971	2	Porcupine	Hystrix africaeaustralis	NA	1	PNG_18_HYAF_001	43326.5
PNG_18_HYAF_02	Porcupine	U	2018	6	2018-06-23	174	10:56	-18.90857	34.37315	2	Porcupine	Hystrix africaeaustralis	NA	1	PNG_18_HYAF_002	22582.6666666667
PNG_18_HYAF_04	Porcupine	U	2018	6	2018-06-29	180	09:58	-18.93154	34.42772	2	Porcupine	Hystrix africaeaustralis	NA	1	PNG_18_HYAF_004	34375
PNG_18_HYAF_05	Porcupine	U	2018	7	2018-07-01	182	08:35	-18.92893	34.41925	2	Porcupine	Hystrix africaeaustralis	NA	1	PNG_18_HYAF_005	48507.6666666666
PNG_18_HYAF_06	Porcupine	U	2018	7	2018-07-01	182	08:57	-18.93016	34.42731	2	Porcupine	Hystrix africaeaustralis	NA	1	PNG_18_HYAF_006	56694
PNG_18_HYAF_07	Porcupine	U	2018	7	2018-07-05	186	10:49	-18.92309	34.42968	2	Porcupine	Hystrix africaeaustralis	NA	1	PNG_18_HYAF_007	25756.5
PNG_18_HYAF_08	Porcupine	U	2018	7	2018-07-13	194	08:53	-18.94546	34.38058	2	Porcupine	Hystrix africaeaustralis	NA	1	PNG_18_HYAF_008	14300.5
PNG_18_HYAF_09	Porcupine	U	2018	7	2018-07-13	194	08:53	-18.94547	34.38058	2	Porcupine	Hystrix africaeaustralis	NA	1	PNG_18_HYAF_009	28407
PNG_18_HYAF_10	Porcupine	U	2018	7	2018-07-13	194	09:23	-18.9486	34.36402	2	Porcupine	Hystrix africaeaustralis	NA	1	PNG_18_HYAF_010	42862.6666666667
PNG_18_HYAF_11	Porcupine	U	2018	7	2018-07-16	197	15:07	-18.97506	34.33144	2	Porcupine	Hystrix africaeaustralis	NA	1	PNG_18_HYAF_011	19734.3333333333
PNG_18_HYAF_12	Porcupine	U	2018	7	2018-07-26	207	09:17	-18.9546	34.3429	2	Porcupine	Hystrix africaeaustralis	NA	1	PNG_18_HYAF_012	17704
PNG_18_HYAF_13	Porcupine	U	2018	8	2018-08-02	214	08:36	-18.93008	34.41408	2	Porcupine	Hystrix africaeaustralis	NA	1	PNG_18_HYAF_013	78296.3333333334
PNG_18_HYAF_14	Porcupine	U	2018	8	2018-08-02	214	08:42	-18.92982	34.42559	2	Porcupine	Hystrix africaeaustralis	NA	1	PNG_18_HYAF_014	11589.6666666667
PNG_18_HYAF_15	Porcupine	U	2018	8	2018-08-03	215	10:33	-18.9492	34.34721	2	Porcupine	Hystrix africaeaustralis	NA	1	PNG_18_HYAF_015	24154
PNG_18_KOEL_21	Waterbuck	M	2018	6	2018-06-13	164	16:54	-18.90798	34.39206	4	Waterbuck	Kobus ellipsiprymnus	NA	1	PNG_18_KOEL_021	102666.666666667
PNG_18_KOEL_22	Waterbuck	M	2018	6	2018-06-14	165	10:40	-18.89062	34.42768	4	Waterbuck	Kobus ellipsiprymnus	NA	1	PNG_18_KOEL_022	166851.666666667
PNG_18_KOEL_23	Waterbuck	M	2018	6	2018-06-14	165	13:57	-18.94654	34.37077	4	Waterbuck	Kobus ellipsiprymnus	NA	1	PNG_18_KOEL_023	73681.0000000001
PNG_18_KOEL_24	Waterbuck	F	2018	6	2018-06-16	167	14:56	-18.84948	34.3928	4	Waterbuck	Kobus ellipsiprymnus	NA	1	PNG_18_KOEL_024	54275
PNG_18_KOEL_25	Waterbuck	F	2018	6	2018-06-17	168	09:26	-18.8915	34.39225	4	Waterbuck	Kobus ellipsiprymnus	NA	1	PNG_18_KOEL_025	55329
PNG_18_KOEL_26	Waterbuck	M	2018	6	2018-06-19	170	15:25	-18.90744	34.38924	4	Waterbuck	Kobus ellipsiprymnus	NA	1	PNG_18_KOEL_026	13700
PNG_18_KOEL_27	Waterbuck	U	2018	6	2018-06-19	170	15:41	-18.88352	34.39522	4	Waterbuck	Kobus ellipsiprymnus	NA	1	PNG_18_KOEL_027	147635
PNG_18_KOEL_28	Waterbuck	F	2018	6	2018-06-21	172	16:24	-18.88974	34.41851	4	Waterbuck	Kobus ellipsiprymnus	NA	1	PNG_18_KOEL_028	56961
PNG_18_KOEL_29	Waterbuck	M	2018	6	2018-06-23	174	09:54	-18.88753	34.40205	3	Waterbuck	Kobus ellipsiprymnus	NA	3	PNG_18_KOEL_029	57479
PNG_18_KOEL_30	Waterbuck	M	2018	6	2018-06-23	174	16:08	-18.89106	34.41554	4	Waterbuck	Kobus ellipsiprymnus	NA	1	PNG_18_KOEL_030	54248.3333333334
PNG_18_KOEL_31	Waterbuck	M	2018	6	2018-06-25	176	09:55	-18.92123	34.4164	4	Waterbuck	Kobus ellipsiprymnus	NA	1	PNG_18_KOEL_031	41988
PNG_18_KOEL_32	Waterbuck	M	2018	6	2018-06-26	177	15:22	-18.88828	34.40202	4	Waterbuck	Kobus ellipsiprymnus	NA	1	PNG_18_KOEL_032	13349.6666666667
PNG_18_KOEL_33	Waterbuck	F	2018	6	2018-06-28	179	10:22	-18.88635	34.39397	4	Waterbuck	Kobus ellipsiprymnus	NA	1	PNG_18_KOEL_033	63335.0000000001
PNG_18_KOEL_34	Waterbuck	M	2018	6	2018-06-28	179	10:38	-18.87267	34.40619	4	Waterbuck	Kobus ellipsiprymnus	NA	1	PNG_18_KOEL_034	65500.3333333333
PNG_18_KOEL_35	Waterbuck	M	2018	6	2018-06-28	179	14:26	-18.9092	34.43312	4	Waterbuck	Kobus ellipsiprymnus	NA	1	PNG_18_KOEL_035	90331.6666666668
PNG_18_KOEL_36	Waterbuck	F	2018	6	2018-06-29	180	10:54	-18.91454	34.51803	4	Waterbuck	Kobus ellipsiprymnus	NA	1	PNG_18_KOEL_036	84590.3333333333
PNG_18_KOEL_37	Waterbuck	M	2018	7	2018-07-03	184	10:18	-18.90914	34.43272	4	Waterbuck	Kobus ellipsiprymnus	NA	1	PNG_18_KOEL_037	11805.6666666667
PNG_18_KOEL_38	Waterbuck	M	2018	7	2018-07-05	186	09:45	-18.90941	34.43526	3	Waterbuck	Kobus ellipsiprymnus	NA	3	PNG_18_KOEL_038	91649
PNG_18_KOEL_39	Waterbuck	M	2018	7	2018-07-05	186	10:37	-18.89469	34.43071	5	Waterbuck	Kobus ellipsiprymnus	NA	1	PNG_18_KOEL_039	36749.6666666667
PNG_18_KOEL_40	Waterbuck	M	2018	7	2018-07-05	186	16:18	-18.90573	34.40899	4	Waterbuck	Kobus ellipsiprymnus	NA	1	PNG_18_KOEL_040	60722.3333333333
PNG_18_KOEL_41	Waterbuck	M	2018	7	2018-07-08	189	09:04	-18.90024	34.40097	4	Waterbuck	Kobus ellipsiprymnus	NA	1	PNG_18_KOEL_041	89985.6666666666
PNG_18_KOEL_42	Waterbuck	F	2018	7	2018-07-12	193	11:30	-18.93618	34.3924	4	Waterbuck	Kobus ellipsiprymnus	NA	1	PNG_18_KOEL_042	60354.5
PNG_18_KOEL_43	Waterbuck	M	2018	7	2018-07-13	194	10:43	-18.91146	34.41142	4	Waterbuck	Kobus ellipsiprymnus	NA	1	PNG_18_KOEL_043	68762
PNG_18_KOEL_44	Waterbuck	M	2018	7	2018-07-14	195	08:43	-18.93345	34.40012	4	Waterbuck	Kobus ellipsiprymnus	NA	1	PNG_18_KOEL_044	112448.333333333
PNG_18_KOEL_45	Waterbuck	M	2018	7	2018-07-14	195	10:28	-18.95919	34.37238	4	Waterbuck	Kobus ellipsiprymnus	NA	1	PNG_18_KOEL_045	52427.6666666666
PNG_18_KOEL_46	Waterbuck	M	2018	7	2018-07-16	197	09:20	-18.89479	34.42989	4	Waterbuck	Kobus ellipsiprymnus	NA	1	PNG_18_KOEL_046	56145.3333333333
PNG_18_KOEL_48	Waterbuck	F	2018	7	2018-07-16	197	10:30	-18.87355	34.39565	4	Waterbuck	Kobus ellipsiprymnus	NA	1	PNG_18_KOEL_048	161772.333333333
PNG_18_KOEL_49	Waterbuck	F	2018	7	2018-07-16	197	14:10	-18.97456	34.31426	4	Waterbuck	Kobus ellipsiprymnus	NA	1	PNG_18_KOEL_049	61874.0000000001
PNG_18_KOEL_50	Waterbuck	F	2018	7	2018-07-16	197	14:49	-18.97051	34.31287	4	Waterbuck	Kobus ellipsiprymnus	NA	1	PNG_18_KOEL_050	43698.3333333334
PNG_18_KOEL_51	Waterbuck	F	2018	7	2018-07-19	200	07:08	-18.94657	34.38749	4	Waterbuck	Kobus ellipsiprymnus	NA	1	PNG_18_KOEL_051	68687.5
PNG_18_LOAF_16	Elephant	U	2018	6	2018-06-15	166	16:38	-18.96689	34.31992	2	Elephant	Loxodonta africana	NA	1	PNG_18_LOAF_016	74157.3333333334
PNG_18_LOAF_17	Elephant	U	2018	6	2018-06-15	166	16:57	-18.97004	34.31461	2	Elephant	Loxodonta africana	NA	1	PNG_18_LOAF_017	143009.333333333
PNG_18_LOAF_18	Elephant	U	2018	6	2018-06-16	167	11:37	-18.95156	34.34681	2	Elephant	Loxodonta africana	NA	1	PNG_18_LOAF_018	58497.6666666666
PNG_18_LOAF_19	Elephant	F	2018	6	2018-06-20	171	NA	-18.9265	34.52586	5	Elephant	Loxodonta africana	LOAF-18-f-2981-1	1	PNG_18_LOAF_019	158923
PNG_18_LOAF_20	Elephant	F	2018	6	2018-06-20	171	NA	-18.92381	34.51722	5	Elephant	Loxodonta africana	LOAF-18-f-2986-1	1	PNG_18_LOAF_020	159822.333333333
PNG_18_LOAF_21	Elephant	F	2018	6	2018-06-22	173	NA	-18.969026	34.304421	5	Elephant	Loxodonta africana	LOAF-18-f-2983-1	1	PNG_18_LOAF_021	59252
PNG_18_LOAF_22	Elephant	F	2018	6	2018-06-22	173	NA	-18.968177	34.317598	5	Elephant	Loxodonta africana	LOAF-18-f-2982-1	1	PNG_18_LOAF_022	80256.6666666666
PNG_18_LOAF_23	Elephant	U	2018	6	2018-06-23	174	13:56	-18.9596	34.34685	2	Elephant	Loxodonta africana	NA	1	PNG_18_LOAF_023	107096.5
PNG_18_LOAF_24	Elephant	F	2018	6	2018-06-24	175	NA	-18.964192	34.372451	5	Elephant	Loxodonta africana	LOAF-18-f-2984-1	1	PNG_18_LOAF_024	12148.5
PNG_18_LOAF_25	Elephant	F	2018	6	2018-06-24	175	NA	-18.937166	34.332748	5	Elephant	Loxodonta africana	LOAF-18-f-2985-1	1	PNG_18_LOAF_025	11887.3333333333
PNG_18_LOAF_26	Elephant	U	2018	6	2018-06-29	180	11:27	-18.91231	34.48807	2	Elephant	Loxodonta africana	NA	1	PNG_18_LOAF_026	41221.3333333333
PNG_18_LOAF_27	Elephant	U	2018	7	2018-07-04	185	13:43	-18.9366	34.39468	2	Elephant	Loxodonta africana	NA	1	PNG_18_LOAF_027	104829.333333333
PNG_18_LOAF_28	Elephant	U	2018	7	2018-07-08	189	10:36	NA	NA	2	Elephant	Loxodonta africana	NA	1	PNG_18_LOAF_028	65837.3333333333
PNG_18_LOAF_29	Elephant	U	2018	7	2018-07-09	190	11:02	-19.00901	34.26986	2	Elephant	Loxodonta africana	NA	1	PNG_18_LOAF_029	41262.5
PNG_18_LOAF_30	Elephant	U	2018	7	2018-07-11	192	08:52	-18.92881	34.42452	2	Elephant	Loxodonta africana	NA	1	PNG_18_LOAF_030	17949.5
PNG_18_LOAF_31	Elephant	U	2018	7	2018-07-14	195	10:49	-18.99627	34.39418	2	Elephant	Loxodonta africana	NA	1	PNG_18_LOAF_031	61683.9999999999
PNG_18_LOAF_32	Elephant	F	2018	8	2018-08-07	219	10:15	NA	NA	5	Elephant	Loxodonta africana	NA	1	PNG_18_LOAF_032	58937.3333333333
PNG_18_LOAF_33	Elephant	F	2018	8	2018-08-08	220	11:15	NA	NA	5	Elephant	Loxodonta africana	NA	1	PNG_18_LOAF_033	124826.333333333
PNG_18_LOAF_34	Elephant	F	2018	8	2018-08-08	220	12:15	NA	NA	5	Elephant	Loxodonta africana	NA	1	PNG_18_LOAF_034	159178
PNG_18_OUOU_18	Oribi	F	2018	6	2018-06-17	168	09:12	-18.89379	34.39348	4	Oribi	Ourebia ourebi	NA	1	PNG_18_OUOU_018	184611.5
PNG_18_OUOU_19	Oribi	M	2018	6	2018-06-17	168	09:20	-18.89381	34.39316	3	Oribi	Ourebia ourebi	NA	2	PNG_18_OUOU_019	222649.5
PNG_18_OUOU_20	Oribi	U	2018	6	2018-06-21	172	09:18	-18.93954	34.38866	3	Oribi	Ourebia ourebi	NA	2	PNG_18_OUOU_020	82172
PNG_18_OUOU_21	Oribi	M	2018	6	2018-06-21	172	15:26	-18.90398	34.45286	4	Oribi	Ourebia ourebi	NA	1	PNG_18_OUOU_021	23228.3333333333
PNG_18_OUOU_22	Oribi	F	2018	6	2018-06-21	172	15:26	-18.90399	34.45285	4	Oribi	Ourebia ourebi	NA	1	PNG_18_OUOU_022	71221.3333333333
PNG_18_OUOU_23	Oribi	F	2018	6	2018-06-23	174	10:32	-18.89451	34.39294	4	Oribi	Ourebia ourebi	NA	1	PNG_18_OUOU_023	9422.33333333333
PNG_18_OUOU_24	Oribi	M	2018	6	2018-06-25	176	08:32	-18.91771	34.38747	4	Oribi	Ourebia ourebi	NA	1	PNG_18_OUOU_024	12534.6666666667
PNG_18_OUOU_25	Oribi	F	2018	6	2018-06-28	179	08:51	-18.93305	34.40023	4	Oribi	Ourebia ourebi	NA	1	PNG_18_OUOU_025	63644.3333333334
PNG_18_OUOU_26	Oribi	M	2018	6	2018-06-28	179	08:53	-18.93289	34.40014	4	Oribi	Ourebia ourebi	NA	1	PNG_18_OUOU_026	125419
PNG_18_OUOU_27	Oribi	U	2018	6	2018-06-29	180	08:56	-18.94299	34.38488	3	Oribi	Ourebia ourebi	NA	3	PNG_18_OUOU_027	115574.333333333
PNG_18_OUOU_28	Oribi	M	2018	6	2018-06-29	180	09:05	-18.93895	34.3892	4	Oribi	Ourebia ourebi	NA	1	PNG_18_OUOU_028	58586
PNG_18_OUOU_29	Oribi	F	2018	6	2018-06-29	180	11:40	-18.91305	34.48217	4	Oribi	Ourebia ourebi	NA	1	PNG_18_OUOU_029	93533
PNG_18_OUOU_30	Oribi	U	2018	6	2018-06-29	180	15:56	-18.88758	34.41606	4	Oribi	Ourebia ourebi	NA	1	PNG_18_OUOU_030	166391.333333334
PNG_18_OUOU_32	Oribi	F	2018	7	2018-07-03	184	15:02	-18.89206	34.43517	3	Oribi	Ourebia ourebi	NA	3	PNG_18_OUOU_032	74207
PNG_18_OUOU_33	Oribi	M	2018	7	2018-07-04	185	16:19	-18.9334	34.4026	2	Oribi	Ourebia ourebi	NA	3	PNG_18_OUOU_033	72478
PNG_18_OUOU_34	Oribi	M	2018	7	2018-07-11	192	09:25	-18.93918	34.39169	4	Oribi	Ourebia ourebi	NA	1	PNG_18_OUOU_034	61941.0000000001
PNG_18_OUOU_35	Oribi	M	2018	7	2018-07-11	192	12:57	-18.93729	34.39097	4	Oribi	Ourebia ourebi	NA	1	PNG_18_OUOU_035	48573.6666666667
PNG_18_OUOU_36	Oribi	M	2018	7	2018-07-13	194	08:43	-18.93814	34.39116	4	Oribi	Ourebia ourebi	NA	1	PNG_18_OUOU_036	47878.6666666666
PNG_18_OUOU_37	Oribi	M	2018	7	2018-07-14	195	09:23	-18.93007	34.42545	4	Oribi	Ourebia ourebi	NA	1	PNG_18_OUOU_037	46208.3333333333
PNG_18_OUOU_38	Oribi	F	2018	7	2018-07-16	197	08:34	-18.91835	34.45965	4	Oribi	Ourebia ourebi	NA	1	PNG_18_OUOU_038	28583
PNG_18_OUOU_39	Oribi	U	2018	7	2018-07-16	197	09:43	-18.89035	34.42023	3	Oribi	Ourebia ourebi	NA	3	PNG_18_OUOU_039	54848
PNG_18_OUOU_40	Oribi	U	2018	7	2018-07-16	197	09:44	-18.89035	34.42023	3	Oribi	Ourebia ourebi	NA	3	PNG_18_OUOU_040	62753.3333333333
PNG_18_OUOU_41	Oribi	M	2018	7	2018-07-16	197	10:50	-18.89355	34.39302	4	Oribi	Ourebia ourebi	NA	1	PNG_18_OUOU_041	101975.333333333
PNG_18_OUOU_42	Oribi	F	2018	7	2018-07-17	198	09:30	-18.90992	34.38983	4	Oribi	Ourebia ourebi	NA	1	PNG_18_OUOU_042	79922.3333333333
PNG_18_OUOU_43	Oribi	F	2018	7	2018-07-17	198	09:31	-18.9101	34.38982	4	Oribi	Ourebia ourebi	NA	1	PNG_18_OUOU_043	53112.0000000001
PNG_18_OUOU_44	Oribi	M	2018	8	2018-08-03	215	07:28	-18.96204	34.36945	4	Oribi	Ourebia ourebi	NA	1	PNG_18_OUOU_044	182396.333333333
PNG_18_OUOU_45	Oribi	M	2018	8	2018-08-03	215	08:10	-18.93807	34.39301	4	Oribi	Ourebia ourebi	NA	1	PNG_18_OUOU_045	109373
PNG_18_OUOU_46	Oribi	M	2018	8	2018-08-03	215	08:49	-18.93324	34.42341	4	Oribi	Ourebia ourebi	NA	1	PNG_18_OUOU_046	128089.333333333
PNG_18_OUOU_47	Oribi	F	2018	8	2018-08-03	215	08:50	-18.93324	34.42341	4	Oribi	Ourebia ourebi	NA	1	PNG_18_OUOU_047	81697.5
PNG_18_OUOU_48	Oribi	F	2018	8	2018-08-03	215	16:43	-18.93	34.40038	4	Oribi	Ourebia ourebi	NA	1	PNG_18_OUOU_048	21411.6666666667
PNG_18_PAUR_01	Baboon	U	2018	6	2018-06-14	165	10:41	-18.89059	34.4272	2	Baboon	Papio ursinus	NA	1	PNG_18_PAUR_001	346661.666666667
PNG_18_PAUR_02	Baboon	U	2018	6	2018-06-14	165	12:46	-18.97739	34.3513	2	Baboon	Papio ursinus	NA	1	PNG_18_PAUR_002	93473.6666666668
PNG_18_PAUR_03	Baboon	U	2018	6	2018-06-15	166	10:18	-18.94822	34.36343	3	Baboon	Papio ursinus	NA	1	PNG_18_PAUR_003	98978.6666666667
PNG_18_PAUR_04	Baboon	U	2018	6	2018-06-15	166	10:20	-18.94831	34.36332	3	Baboon	Papio ursinus	NA	1	PNG_18_PAUR_004	108549.666666667
PNG_18_PAUR_05	Baboon	U	2018	6	2018-06-16	167	08:32	-18.96138	34.36951	2	Baboon	Papio ursinus	NA	1	PNG_18_PAUR_005	94612
PNG_18_PAUR_06	Baboon	U	2018	6	2018-06-17	168	08:16	-18.89894	34.343	2	Baboon	Papio ursinus	NA	1	PNG_18_PAUR_006	133590
PNG_18_PAUR_07	Baboon	U	2018	6	2018-06-17	168	09:44	-18.90608	34.40835	2	Baboon	Papio ursinus	NA	1	PNG_18_PAUR_007	153222.5
PNG_18_PAUR_08	Baboon	U	2018	6	2018-06-18	169	14:13	-18.96542	34.36019	3	Baboon	Papio ursinus	NA	1	PNG_18_PAUR_008	9790
PNG_18_PAUR_09	Baboon	U	2018	6	2018-06-18	169	15:23	-18.94784	34.36795	3	Baboon	Papio ursinus	NA	1	PNG_18_PAUR_009	65526
PNG_18_PAUR_10	Baboon	U	2018	6	2018-06-23	174	10:10	-18.88933	34.41747	3	Baboon	Papio ursinus	NA	1	PNG_18_PAUR_010	103778
PNG_18_PAUR_11	Baboon	U	2018	6	2018-06-23	174	12:10	-18.97775	34.3512	2	Baboon	Papio ursinus	NA	1	PNG_18_PAUR_011	125531
PNG_18_PAUR_12	Baboon	U	2018	6	2018-06-28	179	10:51	-18.88519	34.40975	2	Baboon	Papio ursinus	NA	1	PNG_18_PAUR_012	118622
PNG_18_PAUR_13	Baboon	U	2018	6	2018-06-29	180	07:51	-18.974449	34.35582	3	Baboon	Papio ursinus	NA	1	PNG_18_PAUR_013	110557.333333333
PNG_18_PAUR_14	Baboon	U	2018	6	2018-06-29	180	12:00	-18.90423	34.43646	2	Baboon	Papio ursinus	NA	1	PNG_18_PAUR_014	128652.666666667
PNG_18_PAUR_15	Baboon	U	2018	6	2018-06-29	180	12:02	-18.90326	34.43556	2	Baboon	Papio ursinus	NA	1	PNG_18_PAUR_015	49377.9999999999
PNG_18_PAUR_16	Baboon	U	2018	6	2018-06-29	180	16:16	-18.90398	34.37604	2	Baboon	Papio ursinus	NA	1	PNG_18_PAUR_016	91203.6666666667
PNG_18_PAUR_17	Baboon	U	2018	6	2018-06-29	180	16:21	-18.90851	34.37344	2	Baboon	Papio ursinus	NA	1	PNG_18_PAUR_017	129911.333333333
PNG_18_PAUR_18	Baboon	U	2018	7	2018-07-01	182	12:30	-18.97741	34.35136	3	Baboon	Papio ursinus	NA	1	PNG_18_PAUR_018	63809.0000000001
PNG_18_PAUR_19	Baboon	U	2018	7	2018-07-01	182	13:23	-18.92952	34.41667	2	Baboon	Papio ursinus	NA	1	PNG_18_PAUR_019	16281.6666666667
PNG_18_PAUR_20	Baboon	U	2018	7	2018-07-01	182	16:13	-18.96143	34.36948	2	Baboon	Papio ursinus	NA	1	PNG_18_PAUR_020	15674.3333333333
PNG_18_PAUR_21	Baboon	U	2018	7	2018-07-02	183	06:56	-18.97944	34.35245	2	Baboon	Papio ursinus	NA	1	PNG_18_PAUR_021	58298.6666666666
PNG_18_PAUR_22	Baboon	U	2018	7	2018-07-02	183	10:40	NA	NA	2	Baboon	Papio ursinus	NA	1	PNG_18_PAUR_022	55314.6666666667
PNG_18_PAUR_23	Baboon	U	2018	7	2018-07-03	184	13:20	-18.97836	34.35175	2	Baboon	Papio ursinus	NA	1	PNG_18_PAUR_023	44402.6666666667
PNG_18_PAUR_24	Baboon	U	2018	7	2018-07-04	185	13:16	-18.99637	34.39443	2	Baboon	Papio ursinus	NA	1	PNG_18_PAUR_024	95187.6666666667
PNG_18_PAUR_25	Baboon	U	2018	7	2018-07-04	185	15:20	-18.89844	34.39298	2	Baboon	Papio ursinus	NA	1	PNG_18_PAUR_025	41110.3333333333
PNG_18_PAUR_26	Baboon	U	2018	7	2018-07-05	186	07:07	-18.94231	34.37486	2	Baboon	Papio ursinus	NA	1	PNG_18_PAUR_026	86718
PNG_18_PAUR_27	Baboon	U	2018	7	2018-07-05	186	10:18	-18.89476	34.43024	2	Baboon	Papio ursinus	NA	1	PNG_18_PAUR_027	251914
PNG_18_PAUR_28	Baboon	U	2018	7	2018-07-05	186	10:41	-18.9	34.43174	2	Baboon	Papio ursinus	NA	1	PNG_18_PAUR_028	54240.6666666667
PNG_18_PAUR_29	Baboon	U	2018	7	2018-07-05	186	10:55	-18.92845	34.41919	2	Baboon	Papio ursinus	NA	1	PNG_18_PAUR_029	35079
PNG_18_PAUR_31	Baboon	U	2018	7	2018-07-06	187	07:40	-18.97739	34.35115	3	Baboon	Papio ursinus	NA	1	PNG_18_PAUR_031	111845.666666667
PNG_18_PAUR_32	Baboon	U	2018	7	2018-07-07	188	10:14	-18.97771	34.35179	3	Baboon	Papio ursinus	NA	1	PNG_18_PAUR_032	78220
PNG_18_PAUR_33	Baboon	U	2018	7	2018-07-07	188	15:54	-18.97761	34.35163	2	Baboon	Papio ursinus	NA	1	PNG_18_PAUR_033	84863.3333333333
PNG_18_PAUR_34	Baboon	U	2018	7	2018-07-09	190	09:22	-18.97692	34.34929	2	Baboon	Papio ursinus	NA	1	PNG_18_PAUR_034	48177.5
PNG_18_PAUR_35	Baboon	U	2018	7	2018-07-09	190	10:22	-18.98965	34.33271	2	Baboon	Papio ursinus	NA	1	PNG_18_PAUR_035	49189.3333333334
PNG_18_PAUR_36	Baboon	U	2018	7	2018-07-09	190	10:59	-19.00891	34.27611	2	Baboon	Papio ursinus	NA	1	PNG_18_PAUR_036	38815
PNG_18_PAUR_37	Baboon	U	2018	7	2018-07-11	192	09:41	-18.94775	34.39293	2	Baboon	Papio ursinus	NA	1	PNG_18_PAUR_037	41102.3333333334
PNG_18_PAUR_38	Baboon	U	2018	7	2018-07-12	193	10:31	-18.89661	34.44963	2	Baboon	Papio ursinus	NA	1	PNG_18_PAUR_038	77304.5
PNG_18_PAUR_39	Baboon	U	2018	7	2018-07-12	193	10:39	-18.89644	34.45036	2	Baboon	Papio ursinus	NA	1	PNG_18_PAUR_039	34833
PNG_18_PAUR_40	Baboon	U	2018	7	2018-07-12	193	10:40	-18.89644	34.53036	2	Baboon	Papio ursinus	NA	1	PNG_18_PAUR_040	46598.3333333333
PNG_18_PAUR_41	Baboon	U	2018	7	2018-07-13	194	12:57	-18.97776	34.35175	2	Baboon	Papio ursinus	NA	1	PNG_18_PAUR_041	31454.6666666666
PNG_18_PAUR_42	Baboon	U	2018	7	2018-07-13	194	14:26	-18.89473	34.39329	2	Baboon	Papio ursinus	NA	1	PNG_18_PAUR_042	49985.6666666666
PNG_18_PAUR_43	Baboon	U	2018	7	2018-07-15	196	15:00	-18.97826	34.35141	2	Baboon	Papio ursinus	NA	1	PNG_18_PAUR_043	94954.3333333334
PNG_18_PAUR_44	Baboon	U	2018	7	2018-07-15	196	15:30	-18.98276	34.35186	2	Baboon	Papio ursinus	NA	1	PNG_18_PAUR_044	143925.333333333
PNG_18_PAUR_45	Baboon	U	2018	7	2018-07-15	196	16:00	-18.98266	34.35169	2	Baboon	Papio ursinus	NA	1	PNG_18_PAUR_045	67221.6666666666
PNG_18_PHAF_21	Warthog	M	2018	6	2018-06-14	165	10:53	-18.89128	34.41854	4	Warthog	Phacochoerus africanus	NA	1	PNG_18_PHAF_021	160910
PNG_18_PHAF_22	Warthog	M	2018	6	2018-06-14	165	17:01	-18.89117	34.41954	4	Warthog	Phacochoerus africanus	NA	1	PNG_18_PHAF_022	74779.3333333333
PNG_18_PHAF_23	Warthog	F	2018	6	2018-06-15	166	08:39	-18.94562	34.37344	4	Warthog	Phacochoerus africanus	NA	1	PNG_18_PHAF_023	22326
PNG_18_PHAF_24	Warthog	U	2018	6	2018-06-16	167	14:15	-18.89441	34.39336	4	Warthog	Phacochoerus africanus	NA	1	PNG_18_PHAF_024	43727
PNG_18_PHAF_25	Warthog	U	2018	6	2018-06-18	169	16:46	-18.92663	34.42844	4	Warthog	Phacochoerus africanus	NA	1	PNG_18_PHAF_025	69249
PNG_18_PHAF_26	Warthog	M	2018	6	2018-06-18	169	17:28	-18.92296	34.43158	4	Warthog	Phacochoerus africanus	NA	1	PNG_18_PHAF_026	26931
PNG_18_PHAF_27	Warthog	U	2018	6	2018-06-19	170	14:27	-18.92962	34.39499	4	Warthog	Phacochoerus africanus	NA	1	PNG_18_PHAF_027	92730.3333333333
PNG_18_PHAF_28	Warthog	U	2018	6	2018-06-21	172	15:40	-18.90844	34.46029	4	Warthog	Phacochoerus africanus	NA	1	PNG_18_PHAF_028	77886
PNG_18_PHAF_29	Warthog	U	2018	6	2018-06-21	172	16:24	-18.89051	34.41827	4	Warthog	Phacochoerus africanus	NA	1	PNG_18_PHAF_029	96114.6666666667
PNG_18_PHAF_30	Warthog	U	2018	6	2018-06-26	177	14:57	-18.91301	34.38864	4	Warthog	Phacochoerus africanus	NA	1	PNG_18_PHAF_030	108292.666666667
PNG_18_PHAF_31	Warthog	M	2018	6	2018-06-26	177	16:26	-18.89646	34.43496	4	Warthog	Phacochoerus africanus	NA	1	PNG_18_PHAF_031	49304.6666666667
PNG_18_PHAF_32	Warthog	U	2018	6	2018-06-26	177	17:11	-18.92324	34.43199	4	Warthog	Phacochoerus africanus	NA	1	PNG_18_PHAF_032	29960.6666666667
PNG_18_PHAF_33	Warthog	U	2018	6	2018-06-28	179	10:44	-18.87353	34.40914	4	Warthog	Phacochoerus africanus	NA	1	PNG_18_PHAF_033	53589.6666666666
PNG_18_PHAF_34	Warthog	U	2018	6	2018-06-28	179	11:23	-18.91873	34.4671	4	Warthog	Phacochoerus africanus	NA	1	PNG_18_PHAF_034	74597.6666666667
PNG_18_PHAF_35	Warthog	U	2018	6	2018-06-28	179	15:12	-18.91611	34.46197	4	Warthog	Phacochoerus africanus	NA	1	PNG_18_PHAF_035	83580
PNG_18_PHAF_36	Warthog	U	2018	6	2018-06-29	180	08:00	-18.96514	34.3533	4	Warthog	Phacochoerus africanus	NA	1	PNG_18_PHAF_036	119276.333333333
PNG_18_PHAF_37	Warthog	U	2018	6	2018-06-29	180	09:07	-18.93881	34.38907	3	Warthog	Phacochoerus africanus	NA	3	PNG_18_PHAF_037	131857.666666667
PNG_18_PHAF_38	Warthog	M	2018	6	2018-06-29	180	09:09	-18.93927	34.38927	4	Warthog	Phacochoerus africanus	NA	1	PNG_18_PHAF_038	105256
PNG_18_PHAF_39	Warthog	F	2018	6	2018-06-29	180	10:01	-18.93088	34.42833	4	Warthog	Phacochoerus africanus	NA	1	PNG_18_PHAF_039	29875
PNG_18_PHAF_40	Warthog	U	2018	6	2018-06-29	180	11:20	-18.91765	34.4902	4	Warthog	Phacochoerus africanus	NA	1	PNG_18_PHAF_040	96579.9999999999
PNG_18_PHAF_41	Warthog	U	2018	7	2018-07-14	195	15:58	-18.92421	34.42836	4	Warthog	Phacochoerus africanus	NA	1	PNG_18_PHAF_041	67393.3333333333
PNG_18_PHAF_42	Warthog	U	2018	7	2018-07-14	195	17:13	-18.94915	34.36314	4	Warthog	Phacochoerus africanus	NA	1	PNG_18_PHAF_042	69900.6666666666
PNG_18_PHAF_43	Warthog	M	2018	7	2018-07-16	197	09:06	-18.89246	34.43211	4	Warthog	Phacochoerus africanus	NA	1	PNG_18_PHAF_043	64318.3333333334
PNG_18_PHAF_44	Warthog	U	2018	7	2018-07-16	197	10:52	-18.89901	34.39268	4	Warthog	Phacochoerus africanus	NA	1	PNG_18_PHAF_044	158714.333333333
PNG_18_PHAF_45	Warthog	U	2018	7	2018-07-17	198	15:20	-19.00769	34.26012	3	Warthog	Phacochoerus africanus	NA	3	PNG_18_PHAF_045	86176
PNG_18_PHAF_46	Warthog	U	2018	7	2018-07-19	200	07:41	-18.90393	34.45234	4	Warthog	Phacochoerus africanus	NA	1	PNG_18_PHAF_046	124386.333333333
PNG_18_PHAF_47	Warthog	U	2018	7	2018-07-19	200	08:45	-18.89114	34.42731	4	Warthog	Phacochoerus africanus	NA	1	PNG_18_PHAF_047	97907
PNG_18_PHAF_48	Warthog	U	2018	7	2018-07-20	201	17:06	-18.91752	34.43574	4	Warthog	Phacochoerus africanus	NA	1	PNG_18_PHAF_048	167580
PNG_18_PHAF_49	Warthog	U	2018	7	2018-07-26	207	12:12	-18.92417	34.37583	4	Warthog	Phacochoerus africanus	NA	1	PNG_18_PHAF_049	79589.5
PNG_18_PHAF_50	Warthog	U	2018	7	2018-07-26	207	16:30	-18.95868	34.37276	4	Warthog	Phacochoerus africanus	NA	1	PNG_18_PHAF_050	9943
PNG_18_REAR_21	Reedbuck	M	2018	6	2018-06-14	165	10:10	-18.92276	34.4308	4	Reedbuck	Redunca arundinum	NA	1	PNG_18_REAR_021	157212.333333333
PNG_18_REAR_22	Reedbuck	F	2018	6	2018-06-16	167	14:16	-18.8943	34.39353	4	Reedbuck	Redunca arundinum	NA	1	PNG_18_REAR_022	42655
PNG_18_REAR_23	Reedbuck	M	2018	6	2018-06-18	169	16:15	-18.93033	34.42525	4	Reedbuck	Redunca arundinum	NA	1	PNG_18_REAR_023	58389.6666666667
PNG_18_REAR_24	Reedbuck	M	2018	6	2018-06-18	169	17:26	-18.92207	34.43224	4	Reedbuck	Redunca arundinum	NA	1	PNG_18_REAR_024	42033
PNG_18_REAR_25	Reedbuck	F	2018	6	2018-06-21	172	11:41	-18.89285	34.3926	4	Reedbuck	Redunca arundinum	NA	1	PNG_18_REAR_025	102176.333333333
PNG_18_REAR_26	Reedbuck	M	2018	6	2018-06-23	174	14:34	-18.93943	34.38877	4	Reedbuck	Redunca arundinum	NA	1	PNG_18_REAR_026	18559.3333333333
PNG_18_REAR_27	Reedbuck	M	2018	6	2018-06-26	177	13:45	-18.95076	34.34774	4	Reedbuck	Redunca arundinum	NA	1	PNG_18_REAR_027	45504.3333333333
PNG_18_REAR_28	Reedbuck	M	2018	6	2018-06-28	179	11:03	-18.89126	34.41731	4	Reedbuck	Redunca arundinum	NA	1	PNG_18_REAR_028	67455
PNG_18_REAR_29	Reedbuck	M	2018	6	2018-06-28	179	17:04	-18.88983	34.41632	4	Reedbuck	Redunca arundinum	NA	1	PNG_18_REAR_029	92287.6666666667
PNG_18_REAR_30	Reedbuck	M	2018	6	2018-06-29	180	11:42	-18.91273	34.48217	4	Reedbuck	Redunca arundinum	NA	1	PNG_18_REAR_030	77486.6666666666
PNG_18_REAR_31	Reedbuck	F	2018	7	2018-07-01	182	09:40	-18.92308	34.43205	4	Reedbuck	Redunca arundinum	NA	1	PNG_18_REAR_031	109824
PNG_18_REAR_32	Reedbuck	M	2018	7	2018-07-01	182	10:28	-18.89098	34.41727	4	Reedbuck	Redunca arundinum	NA	1	PNG_18_REAR_032	87217
PNG_18_REAR_33	Reedbuck	M	2018	7	2018-07-01	182	16:59	-18.93947	34.38868	4	Reedbuck	Redunca arundinum	NA	1	PNG_18_REAR_033	77922.3333333333
PNG_18_REAR_34	Reedbuck	F	2018	7	2018-07-03	184	17:08	-18.90983	34.43502	4	Reedbuck	Redunca arundinum	NA	1	PNG_18_REAR_034	33137.6666666667
PNG_18_REAR_35	Reedbuck	M	2018	7	2018-07-04	185	17:08	-18.8948	34.43258	4	Reedbuck	Redunca arundinum	NA	1	PNG_18_REAR_035	6292.33333333334
PNG_18_REAR_36	Reedbuck	U	2018	7	2018-07-05	186	08:05	-18.90355	34.40448	3	Reedbuck	Redunca arundinum	NA	3	PNG_18_REAR_036	44462
PNG_18_REAR_37	Reedbuck	F	2018	7	2018-07-08	189	09:50	-18.88804	34.40214	4	Reedbuck	Redunca arundinum	NA	1	PNG_18_REAR_037	63642.6666666666
PNG_18_REAR_38	Reedbuck	F	2018	7	2018-07-08	189	09:54	-18.88793	34.40162	4	Reedbuck	Redunca arundinum	NA	1	PNG_18_REAR_038	64147.3333333333
PNG_18_REAR_39	Reedbuck	M	2018	7	2018-07-12	193	08:24	-18.88276	34.39453	4	Reedbuck	Redunca arundinum	NA	1	PNG_18_REAR_039	44072
PNG_18_REAR_40	Reedbuck	U	2018	7	2018-07-12	193	08:34	-18.8744	34.39727	3	Waterbuck	Kobus ellipsiprymnus	NA	3	PNG_18_KOEL_069	46807
PNG_18_REAR_41	Reedbuck	M	2018	7	2018-07-13	194	11:00	-18.88146	34.39495	4	Reedbuck	Redunca arundinum	NA	1	PNG_18_REAR_041	45776.5
PNG_18_REAR_42	Reedbuck	M	2018	7	2018-07-14	195	09:24	-18.93042	34.42533	3	Reedbuck	Redunca arundinum	NA	3	PNG_18_REAR_042	64782.3333333334
PNG_18_REAR_43	Reedbuck	F	2018	7	2018-07-16	197	09:58	-18.8797	34.40225	4	Reedbuck	Redunca arundinum	NA	1	PNG_18_REAR_043	98052.6666666667
PNG_18_REAR_45	Reedbuck	M	2018	7	2018-07-19	200	08:23	-18.91272	34.41868	4	Reedbuck	Redunca arundinum	NA	1	PNG_18_REAR_045	116814.333333334
PNG_18_REAR_46	Reedbuck	M	2018	7	2018-07-26	207	15:09	-18.88462	34.41789	4	Reedbuck	Redunca arundinum	NA	1	PNG_18_REAR_046	20272
PNG_18_REAR_47	Reedbuck	F	2018	7	2018-07-26	207	15:10	-18.88745	34.41775	4	Reedbuck	Redunca arundinum	NA	1	PNG_18_REAR_047	34017.3333333333
PNG_18_REAR_48	Reedbuck	F	2018	6	2018-06-21	172	09:13	-18.93916	34.38924	4	Reedbuck	Redunca arundinum	NA	1	PNG_18_REAR_048	65283
PNG_18_REAR_49	Reedbuck	F	2018	7	2018-07-26	207	15:40	-18.8805	34.39499	4	Reedbuck	Redunca arundinum	NA	1	PNG_18_REAR_049	16607.6666666667
PNG_18_REAR_50	Reedbuck	M	2018	7	2018-07-26	207	15:49	-18.88211	34.39505	4	Reedbuck	Redunca arundinum	NA	1	PNG_18_REAR_050	42158
PNG_18_SYCA_11	Buffalo	U	2018	6	2018-06-15	166	14:43	-18.92176	34.50537	2	Buffalo	Syncerus caffer	NA	3	PNG_18_SYCA_011	107901
PNG_18_SYCA_12	Buffalo	U	2018	6	2018-06-21	172	14:59	-18.90118	34.44345	2	Waterbuck	Kobus ellipsiprymnus	NA	3	PNG_18_KOEL_070	58230
PNG_18_SYCA_13	Buffalo	U	2018	6	2018-06-23	174	09:58	-18.88796	34.4019	2	Buffalo	Syncerus caffer	NA	1	PNG_18_SYCA_013	52769
PNG_18_SYCA_14	Buffalo	M	2018	7	2018-07-01	182	10:43	-18.88983	34.39549	3	Buffalo	Syncerus caffer	NA	3	PNG_18_SYCA_014	50730.6666666667
PNG_18_SYCA_15	Buffalo	M	2018	7	2018-07-02	183	09:44	-18.89061	34.39729	2	Buffalo	Syncerus caffer	NA	3	PNG_18_SYCA_015	14048.6666666667
PNG_18_SYCA_16	Buffalo	M	2018	7	2018-07-02	183	16:33	-18.99691	34.30039	2	Buffalo	Syncerus caffer	NA	3	PNG_18_SYCA_016	29102.5
PNG_18_SYCA_17	Buffalo	U	2018	7	2018-07-17	198	11:44	-18.99911	34.24169	2	Buffalo	Syncerus caffer	NA	2	PNG_18_SYCA_017	79796.6666666667
PNG_18_SYCA_18	Buffalo	U	2018	7	2018-07-17	198	12:06	-18.98634	34.26257	3	Buffalo	Syncerus caffer	NA	3	PNG_18_SYCA_018	100990.333333333
PNG_18_SYCA_20	Buffalo	U	2018	7	2018-07-17	198	12:08	-18.98649	34.26254	3	Buffalo	Syncerus caffer	NA	3	PNG_18_SYCA_020	36348.3333333333
PNG_18_SYCA_21	Buffalo	U	2018	7	2018-07-17	198	12:09	-18.98647	34.26246	3	Buffalo	Syncerus caffer	NA	3	PNG_18_SYCA_021	187982
PNG_18_SYCA_22	Buffalo	U	2018	7	2018-07-17	198	12:10	-18.98647	34.26246	3	Buffalo	Syncerus caffer	NA	3	PNG_18_SYCA_022	145443
PNG_18_SYCA_23	Buffalo	U	2018	7	2018-07-17	198	12:11	-18.98642	34.26248	3	Buffalo	Syncerus caffer	NA	3	PNG_18_SYCA_023	38005
PNG_18_SYCA_24	Buffalo	U	2018	7	2018-07-17	198	12:12	-18.98642	34.26249	3	Buffalo	Syncerus caffer	NA	3	PNG_18_SYCA_024	133785
PNG_18_SYCA_25	Buffalo	U	2018	7	2018-07-17	198	12:13	-18.98659	34.26255	3	Buffalo	Syncerus caffer	NA	2	PNG_18_SYCA_025	83100
PNG_18_SYCA_27	Buffalo	U	2018	7	2018-07-17	198	12:15	-18.9864	34.26265	3	Buffalo	Syncerus caffer	NA	2	PNG_18_SYCA_027	68339
PNG_18_SYCA_28	Buffalo	U	2018	7	2018-07-17	198	12:21	-18.98657	34.26248	3	Buffalo	Syncerus caffer	NA	3	PNG_18_SYCA_028	53475.6666666667
PNG_18_SYCA_29	Buffalo	M	2018	7	2018-07-26	207	08:34	-19.0084	34.27827	2	Buffalo	Syncerus caffer	NA	2	PNG_18_SYCA_029	90769
PNG_18_TRAN_16	Nyala	M	2018	6	2018-06-15	166	08:43	-18.94585	34.37408	3	Nyala	Tragelaphus angasii	NA	3	PNG_18_TRAN_016	71259.0000000001
PNG_18_TRAN_18	Nyala	F	2018	6	2018-06-18	169	15:19	-18.94754	34.3681	4	Nyala	Tragelaphus angasii	NA	1	PNG_18_TRAN_018	48766.6666666667
PNG_18_TRAN_19	Nyala	F	2018	6	2018-06-18	169	13:00	-18.947198	34.37292	5	Nyala	Tragelaphus angasii	TRAN-18-f-31763-1	1	PNG_18_TRAN_019	84353
PNG_18_TRAN_20	Nyala	M	2018	6	2018-06-21	172	09:20	-18.93902	34.41859	5	Nyala	Tragelaphus angasii	TRAN-18-m-31773-1	1	PNG_18_TRAN_020	56130.6666666667
PNG_18_TRAN_21	Nyala	M	2018	6	2018-06-29	180	09:30	-18.96255	34.35292	5	Nyala	Tragelaphus angasii	TRAN-18-m-31770-1	1	PNG_18_TRAN_021	57561.6666666666
PNG_18_TRAN_22	Nyala	F	2018	6	2018-06-30	181	14:58	-18.95831	34.34923	5	Nyala	Tragelaphus angasii	TRAN-18-f-31760-1	1	PNG_18_TRAN_022	11009.3333333333
PNG_18_TRAN_23	Nyala	U	2018	7	2018-07-16	197	11:41	-18.94852	34.36287	3	Nyala	Tragelaphus angasii	NA	3	PNG_18_TRAN_023	35711
PNG_18_TRAN_24	Nyala	U	2018	7	2018-07-16	197	11:43	-18.94855	34.3629	3	Nyala	Tragelaphus angasii	NA	3	PNG_18_TRAN_024	32034.3333333333
PNG_18_TRAN_25	Nyala	U	2018	7	2018-07-16	197	11:43	-18.94851	34.36301	3	Nyala	Tragelaphus angasii	NA	3	PNG_18_TRAN_025	28099
PNG_18_TRAN_26	Nyala	F	2018	7	2018-07-17	198	10:19	-18.96567	34.34679	3	Nyala	Tragelaphus angasii	NA	3	PNG_18_TRAN_026	28918
PNG_18_TRAN_28	Nyala	M	2018	7	2018-07-24	205	15:24	-18.9659	34.35749	3	Bushbuck	Tragelaphus sylvaticus	NA	3	PNG_18_TRSC_180	16871
PNG_18_TRAN_29	Nyala	U	2018	8	2018-08-03	215	11:25	-18.93646	34.37645	3	Nyala	Tragelaphus angasii	NA	3	PNG_18_TRAN_029	13465.3333333333
PNG_18_TRAN_30	Nyala	U	2018	8	2018-08-03	215	11:28	-18.93657	34.37644	3	Nyala	Tragelaphus angasii	NA	3	PNG_18_TRAN_030	59243
PNG_18_TRSC_05	Bushbuck	F	2018	6	2018-06-14	165	11:16	-18.88722	34.41343	3	Impala	Aepyceros melampus	NA	3	PNG_18_AEME_067	94597
PNG_18_TRSC_06	Bushbuck	U	2018	6	2018-06-14	165	16:55	-18.89202	34.42582	3	Bushbuck	Tragelaphus sylvaticus	NA	3	PNG_18_TRSC_006	87253
PNG_18_TRSC_07	Bushbuck	U	2018	6	2018-06-15	166	09:30	-18.92574	34.36322	2	Bushbuck	Tragelaphus sylvaticus	NA	3	PNG_18_TRSC_007	99116.6666666667
PNG_18_TRSC_08	Bushbuck	M	2018	6	2018-06-15	166	10:18	-18.88652	34.41211	5	Bushbuck	Tragelaphus sylvaticus	TRSC-18-m-31483-1	1	PNG_18_TRSC_008	185451.666666666
PNG_18_TRSC_09	Bushbuck	F	2018	6	2018-06-15	166	16:23	-18.91548	34.43261	5	Bushbuck	Tragelaphus sylvaticus	TRSC-18-f-32009-1	1	PNG_18_TRSC_009	138842
PNG_18_TRSC_10	Bushbuck	F	2018	6	2018-06-16	167	09:00	-18.896803	34.394535	5	Bushbuck	Tragelaphus sylvaticus	TRSC-18-f-32007-1	1	PNG_18_TRSC_010	61790.5
PNG_18_TRSC_100	Bushbuck	M	2018	7	2018-07-23	204	14:10	-18.88346	34.41338	4	Bushbuck	Tragelaphus sylvaticus	TRSC-18-m-31483-1	1	PNG_18_TRSC_100	89171.3333333333
PNG_18_TRSC_101	Bushbuck	M	2018	7	2018-07-24	205	10:30	-18.98506	34.43213	4	Bushbuck	Tragelaphus sylvaticus	TRSC-18-m-32012-1	1	PNG_18_TRSC_101	16492.5
PNG_18_TRSC_102	Bushbuck	M	2018	7	2018-07-24	205	12:55	-18.89172	34.40933	4	Bushbuck	Tragelaphus sylvaticus	TRSC-18-m-31765-1	1	PNG_18_TRSC_102	135524.5
PNG_18_TRSC_103	Bushbuck	M	2018	7	2018-07-24	205	14:40	-18.88055	34.41266	4	Bushbuck	Tragelaphus sylvaticus	TRSC-18-m-32010-1	1	PNG_18_TRSC_103	135012
PNG_18_TRSC_104	Bushbuck	F	2018	7	2018-07-26	207	12:20	-18.91758	34.41554	4	Bushbuck	Tragelaphus sylvaticus	TRSC-18-f-31473-1	1	PNG_18_TRSC_104	124602.666666667
PNG_18_TRSC_105	Bushbuck	F	2018	7	2018-07-26	207	13:35	-18.9146	34.41586	4	Bushbuck	Tragelaphus sylvaticus	TRSC-18-f-31472-1	1	PNG_18_TRSC_105	16804.3333333333
PNG_18_TRSC_106	Bushbuck	F	2018	7	2018-07-26	207	14:25	-18.91439	34.43431	4	Bushbuck	Tragelaphus sylvaticus	TRSC-18-f-32009-1	1	PNG_18_TRSC_106	12694
PNG_18_TRSC_107	Bushbuck	F	2018	7	2018-07-26	207	16:10	-18.88559	34.41484	3	Bushbuck	Tragelaphus sylvaticus	TRSC-18-f-32006-1	1	PNG_18_TRSC_107	73437.3333333334
PNG_18_TRSC_108	Bushbuck	M	2018	7	2018-07-26	207	16:40	-18.89223	34.4097	4	Bushbuck	Tragelaphus sylvaticus	TRSC-18-m-31765-1	1	PNG_18_TRSC_108	85112.9999999999
PNG_18_TRSC_109	Bushbuck	F	2018	7	2018-07-27	208	08:20	-18.917238	34.41708	4	Bushbuck	Tragelaphus sylvaticus	TRSC-18-f-31472-1	1	PNG_18_TRSC_109	178726.5
PNG_18_TRSC_11	Bushbuck	M	2018	6	2018-06-17	168	09:15	-18.89164	34.42333	5	Bushbuck	Tragelaphus sylvaticus	TRSC-18-m-32011-1	1	PNG_18_TRSC_011	117371.666666667
PNG_18_TRSC_110	Bushbuck	F	2018	7	2018-07-27	208	09:00	-18.9175	34.41635	4	Bushbuck	Tragelaphus sylvaticus	TRSC-18-f-31473-1	1	PNG_18_TRSC_110	154595.333333333
PNG_18_TRSC_111	Bushbuck	F	2018	7	2018-07-27	208	11:15	-18.91529	34.43346	4	Bushbuck	Tragelaphus sylvaticus	TRSC-18-f-32009-1	1	PNG_18_TRSC_111	37354
PNG_18_TRSC_112	Bushbuck	M	2018	7	2018-07-27	208	13:00	-18.91965	34.49229	3	Bushbuck	Tragelaphus sylvaticus	TRSC-18-m-32012-1	1	PNG_18_TRSC_112	158835
PNG_18_TRSC_113	Bushbuck	M	2018	7	2018-07-27	208	14:20	-18.89143	34.4107	3	Bushbuck	Tragelaphus sylvaticus	TRSC-18-m-31765-1	1	PNG_18_TRSC_113	167354
PNG_18_TRSC_114	Bushbuck	F	2018	7	2018-07-29	210	10:30	-18.91471	34.43548	4	Bushbuck	Tragelaphus sylvaticus	TRSC-18-f-32009-1	1	PNG_18_TRSC_114	83670
PNG_18_TRSC_115	Bushbuck	M	2018	7	2018-07-29	210	12:00	-18.91605	34.49323	4	Bushbuck	Tragelaphus sylvaticus	TRSC-18-m-32012-1	1	PNG_18_TRSC_115	11958.5
PNG_18_TRSC_116	Bushbuck	M	2018	7	2018-07-29	210	15:45	-18.8766	34.40623	4	Bushbuck	Tragelaphus sylvaticus	TRSC-18-m-32010-1	1	PNG_18_TRSC_116	47563
PNG_18_TRSC_117	Bushbuck	F	2018	7	2018-07-30	211	09:05	-18.92149	34.41507	4	Bushbuck	Tragelaphus sylvaticus	TRSC-18-f-31471-1	1	PNG_18_TRSC_117	13235
PNG_18_TRSC_12	Bushbuck	F	2018	6	2018-06-17	168	11:45	-18.9176	34.41658	5	Bushbuck	Tragelaphus sylvaticus	TRSC-18-f-31472-1	1	PNG_18_TRSC_012	17413
PNG_18_TRSC_120	Bushbuck	M	2018	7	2018-07-30	211	14:50	-18.9197	34.49167	4	Bushbuck	Tragelaphus sylvaticus	TRSC-18-m-32012-1	1	PNG_18_TRSC_120	53668.3333333333
PNG_18_TRSC_121	Bushbuck	F	2018	7	2018-07-30	211	16:15	-18.88574	34.41452	4	Bushbuck	Tragelaphus sylvaticus	TRSC-18-f-32006-1	1	PNG_18_TRSC_121	25643.6666666667
PNG_18_TRSC_122	Bushbuck	M	2018	7	2018-07-30	211	17:05	-18.88255	34.40897	4	Bushbuck	Tragelaphus sylvaticus	TRSC-18-m-32010-1	1	PNG_18_TRSC_122	14341.5
PNG_18_TRSC_124	Bushbuck	F	2018	7	2018-07-31	212	11:30	-18.9143	34.4195	4	Bushbuck	Tragelaphus sylvaticus	TRSC-18-f-31472-1	1	PNG_18_TRSC_124	158781.333333333
PNG_18_TRSC_125	Bushbuck	F	2018	7	2018-07-31	212	12:30	-18.91338	34.43527	4	Bushbuck	Tragelaphus sylvaticus	TRSC-18-f-32009-1	1	PNG_18_TRSC_125	11452.6666666667
PNG_18_TRSC_126	Bushbuck	M	2018	7	2018-07-31	212	13:50	-18.91791	34.49258	4	Bushbuck	Tragelaphus sylvaticus	TRSC-18-m-32012-1	1	PNG_18_TRSC_126	27834.6666666667
PNG_18_TRSC_127	Bushbuck	F	2018	7	2018-07-31	212	14:50	-18.88889	34.41001	4	Bushbuck	Tragelaphus sylvaticus	TRSC-18-f-32006-1	1	PNG_18_TRSC_127	16266.6666666666
PNG_18_TRSC_128	Bushbuck	M	2018	7	2018-07-31	212	15:05	-18.89351	34.41304	4	Bushbuck	Tragelaphus sylvaticus	TRSC-18-m-32010-1	1	PNG_18_TRSC_128	96057.3333333333
PNG_18_TRSC_129	Bushbuck	F	2018	8	2018-08-01	213	09:10	-18.88806	34.41037	4	Bushbuck	Tragelaphus sylvaticus	TRSC-18-f-32006-1	1	PNG_18_TRSC_129	144357.333333333
PNG_18_TRSC_13	Bushbuck	F	2018	6	2018-06-18	169	09:00	-18.90563	34.43353	5	Bushbuck	Tragelaphus sylvaticus	TRSC-18-f-32008-1	1	PNG_18_TRSC_013	46715.3333333334
PNG_18_TRSC_130	Bushbuck	F	2018	8	2018-08-01	213	10:40	-18.91534	34.43339	4	Bushbuck	Tragelaphus sylvaticus	TRSC-18-f-32009-1	1	PNG_18_TRSC_130	16179.5
PNG_18_TRSC_131	Bushbuck	F	2018	8	2018-08-02	214	08:30	-18.91953	34.41818	4	Bushbuck	Tragelaphus sylvaticus	TRSC-18-f-31471-1	1	PNG_18_TRSC_131	20645.6666666667
PNG_18_TRSC_132	Bushbuck	F	2018	8	2018-08-02	214	09:25	-18.917745	34.41751	4	Bushbuck	Tragelaphus sylvaticus	TRSC-18-f-31473-1	1	PNG_18_TRSC_132	145785.666666667
PNG_18_TRSC_133	Bushbuck	F	2018	8	2018-08-02	214	10:25	-18.91511	34.41852	4	Bushbuck	Tragelaphus sylvaticus	TRSC-18-f-31472-1	1	PNG_18_TRSC_133	117306.333333333
PNG_18_TRSC_134	Bushbuck	F	2018	8	2018-08-02	214	11:25	-18.91556	34.43335	4	Bushbuck	Tragelaphus sylvaticus	TRSC-18-f-32009-1	1	PNG_18_TRSC_134	88644.6666666666
PNG_18_TRSC_135	Bushbuck	M	2018	8	2018-08-02	214	12:10	-18.9172	34.4929	4	Bushbuck	Tragelaphus sylvaticus	TRSC-18-m-32012-1	1	PNG_18_TRSC_135	30024.3333333333
PNG_18_TRSC_136	Bushbuck	M	2018	8	2018-08-02	214	14:10	-18.87927	34.41175	4	Bushbuck	Tragelaphus sylvaticus	TRSC-18-m-32010-1	1	PNG_18_TRSC_136	82882
PNG_18_TRSC_137	Bushbuck	F	2018	8	2018-08-03	215	08:45	-18.92122	34.41436	3	Bushbuck	Tragelaphus sylvaticus	TRSC-18-f-31471-1	1	PNG_18_TRSC_137	88457.5
PNG_18_TRSC_138	Bushbuck	F	2018	8	2018-08-03	215	09:05	-18.91729	34.41696	4	Bushbuck	Tragelaphus sylvaticus	TRSC-18-f-31472-1	1	PNG_18_TRSC_138	123995.666666667
PNG_18_TRSC_139	Bushbuck	F	2018	8	2018-08-03	215	09:40	-18.91787	34.41751	4	Bushbuck	Tragelaphus sylvaticus	TRSC-18-f-31473-1	1	PNG_18_TRSC_139	65541.3333333334
PNG_18_TRSC_14	Bushbuck	F	2018	6	2018-06-18	169	11:20	-18.920494	34.41742	5	Bushbuck	Tragelaphus sylvaticus	TRSC-18-f-31471-1	1	PNG_18_TRSC_014	44308
PNG_18_TRSC_140	Bushbuck	F	2018	8	2018-08-03	215	10:30	-18.91432	34.43467	4	Bushbuck	Tragelaphus sylvaticus	TRSC-18-f-32009-1	1	PNG_18_TRSC_140	58495.3333333333
PNG_18_TRSC_141	Bushbuck	M	2018	8	2018-08-03	215	11:20	-18.92196	34.49261	4	Bushbuck	Tragelaphus sylvaticus	TRSC-18-m-32012-1	1	PNG_18_TRSC_141	98852
PNG_18_TRSC_142	Bushbuck	M	2018	8	2018-08-03	215	12:30	-18.8829	34.40554	4	Bushbuck	Tragelaphus sylvaticus	TRSC-18-m-31483-1	1	PNG_18_TRSC_142	77801.6666666667
PNG_18_TRSC_143	Bushbuck	M	2018	8	2018-08-03	215	13:10	-18.88337	34.4106	4	Bushbuck	Tragelaphus sylvaticus	TRSC-18-m-32010-1	1	PNG_18_TRSC_143	70134.6666666667
PNG_18_TRSC_144	Bushbuck	F	2018	8	2018-08-04	216	08:30	-18.91869	34.41935	4	Bushbuck	Tragelaphus sylvaticus	TRSC-18-f-31471-1	1	PNG_18_TRSC_144	15265
PNG_18_TRSC_145	Bushbuck	F	2018	8	2018-08-04	216	09:55	-18.91497	34.4169	4	Bushbuck	Tragelaphus sylvaticus	TRSC-18-f-31472-1	1	PNG_18_TRSC_145	69086.9999999999
PNG_18_TRSC_146	Bushbuck	M	2018	8	2018-08-04	216	12:20	-18.91551	34.43357	4	Bushbuck	Tragelaphus sylvaticus	TRSC-18-m-32012-1	1	PNG_18_TRSC_146	72158.6666666667
PNG_18_TRSC_147	Bushbuck	F	2018	8	2018-08-04	216	13:50	-18.88767	34.41144	4	Bushbuck	Tragelaphus sylvaticus	TRSC-18-f-32006-1	1	PNG_18_TRSC_147	17050.6666666667
PNG_18_TRSC_148	Bushbuck	M	2018	8	2018-08-04	216	15:20	-18.88418	34.40966	4	Bushbuck	Tragelaphus sylvaticus	TRSC-18-m-32010-1	1	PNG_18_TRSC_148	59344.3333333332
PNG_18_TRSC_149	Bushbuck	F	2018	8	2018-08-05	217	08:55	-18.92023	34.41696	4	Bushbuck	Tragelaphus sylvaticus	TRSC-18-f-31471-1	1	PNG_18_TRSC_149	63432
PNG_18_TRSC_15	Bushbuck	M	2018	6	2018-06-18	169	16:48	-18.92831	34.36468	5	Bushbuck	Tragelaphus sylvaticus	TRSC-18-m-32013-1	1	PNG_18_TRSC_015	100191.333333333
PNG_18_TRSC_150	Bushbuck	F	2018	8	2018-08-05	217	09:55	-18.91738	34.41673	4	Bushbuck	Tragelaphus sylvaticus	TRSC-18-f-31473-1	1	PNG_18_TRSC_150	13381.6666666667
PNG_18_TRSC_151	Bushbuck	F	2018	8	2018-08-05	217	11:45	-18.91383	34.43446	4	Bushbuck	Tragelaphus sylvaticus	TRSC-18-f-32009-1	1	PNG_18_TRSC_151	51249
PNG_18_TRSC_152	Bushbuck	F	2018	8	2018-08-05	217	13:45	-18.88497	34.41492	4	Bushbuck	Tragelaphus sylvaticus	TRSC-18-f-32006-1	1	PNG_18_TRSC_152	56623.6666666666
PNG_18_TRSC_153	Bushbuck	M	2018	8	2018-08-05	217	15:35	-18.87962	34.40942	4	Bushbuck	Tragelaphus sylvaticus	TRSC-18-m-32010-1	1	PNG_18_TRSC_153	56549
PNG_18_TRSC_154	Bushbuck	M	2018	8	2018-08-06	218	12:20	-18.91902	34.4923	4	Bushbuck	Tragelaphus sylvaticus	TRSC-18-m-32012-1	1	PNG_18_TRSC_154	113919.333333333
PNG_18_TRSC_155	Bushbuck	F	2018	8	2018-08-06	218	13:20	-18.88581	34.41504	4	Bushbuck	Tragelaphus sylvaticus	TRSC-18-f-32006-1	1	PNG_18_TRSC_155	61092
PNG_18_TRSC_156	Bushbuck	M	2018	8	2018-08-06	218	14:00	-18.89005	34.41131	4	Bushbuck	Tragelaphus sylvaticus	TRSC-18-m-31765-1	1	PNG_18_TRSC_156	132216
PNG_18_TRSC_16	Bushbuck	M	2018	6	2018-06-26	177	09:21	-18.879549	34.41061	5	Bushbuck	Tragelaphus sylvaticus	TRSC-18-m-32010-1	1	PNG_18_TRSC_016	96455.3333333333
PNG_18_TRSC_17	Bushbuck	F	2018	6	2018-06-26	177	10:09	-18.88584	34.41262	5	Bushbuck	Tragelaphus sylvaticus	TRSC-18-f-32004-1	1	PNG_18_TRSC_017	33622
PNG_18_TRSC_18	Bushbuck	F	2018	6	2018-06-27	178	09:19	-18.88578	34.4198	5	Bushbuck	Tragelaphus sylvaticus	TRSC-18-f-32006-1	1	PNG_18_TRSC_018	76596.3333333334
PNG_18_TRSC_19	Bushbuck	M	2018	6	2018-06-28	179	08:48	-18.92345	34.49184	5	Bushbuck	Tragelaphus sylvaticus	TRSC-18-m-32012-1	1	PNG_18_TRSC_019	113417.5
PNG_18_TRSC_20	Bushbuck	M	2018	6	2018-06-28	179	15:11	-18.98536	34.34567	5	Bushbuck	Tragelaphus sylvaticus	TRSC-18-m-31759-1	1	PNG_18_TRSC_020	32933.5
PNG_18_TRSC_21	Bushbuck	F	2018	6	2018-06-30	181	10:00	-18.91691	34.41378	5	Bushbuck	Tragelaphus sylvaticus	TRSC-18-f-31473-1	1	PNG_18_TRSC_021	73988
PNG_18_TRSC_22	Bushbuck	M	2018	6	2018-06-30	181	11:30	-18.88831	34.41471	5	Bushbuck	Tragelaphus sylvaticus	TRSC-18-m-31765-1	1	PNG_18_TRSC_022	53428.6666666667
PNG_18_TRSC_23	Bushbuck	M	2018	7	2018-07-01	182	13:55	-18.89132	34.42724	4	Bushbuck	Tragelaphus sylvaticus	TRSC-18-m-32011-1	1	PNG_18_TRSC_023	67228.6666666667
PNG_18_TRSC_24	Bushbuck	F	2018	7	2018-07-03	184	09:00	-18.9168	34.41528	3	Bushbuck	Tragelaphus sylvaticus	TRSC-18-f-31473-1	1	PNG_18_TRSC_024	98093.6666666667
PNG_18_TRSC_25	Bushbuck	F	2018	7	2018-07-03	184	09:00	-18.9168	34.41528	3	Bushbuck	Tragelaphus sylvaticus	TRSC-18-f-31473-1	1	PNG_18_TRSC_025	102090.333333333
PNG_18_TRSC_26	Bushbuck	F	2018	7	2018-07-03	184	09:00	-18.9168	34.41528	3	Bushbuck	Tragelaphus sylvaticus	TRSC-18-f-31473-1	1	PNG_18_TRSC_026	82183
PNG_18_TRSC_27	Bushbuck	F	2018	7	2018-07-03	184	09:00	-18.9168	34.41528	3	Bushbuck	Tragelaphus sylvaticus	TRSC-18-f-31473-1	1	PNG_18_TRSC_027	22461.3333333333
PNG_18_TRSC_28	Bushbuck	F	2018	7	2018-07-03	184	09:50	-18.91655	34.41639	3	Bushbuck	Tragelaphus sylvaticus	TRSC-18-f-31472-1	1	PNG_18_TRSC_028	72702.9999999999
PNG_18_TRSC_29	Bushbuck	F	2018	7	2018-07-03	184	09:50	-18.91655	34.41639	3	Bushbuck	Tragelaphus sylvaticus	TRSC-18-f-31472-1	1	PNG_18_TRSC_029	133891
PNG_18_TRSC_30	Bushbuck	F	2018	7	2018-07-04	185	10:10	-18.90506	34.43223	4	Bushbuck	Tragelaphus sylvaticus	TRSC-18-f-32008-1	1	PNG_18_TRSC_030	51570
PNG_18_TRSC_31	Bushbuck	F	2018	7	2018-07-04	185	11:05	-18.9133	34.4345	3	Bushbuck	Tragelaphus sylvaticus	TRSC-18-f-32009-1	1	PNG_18_TRSC_031	67567
PNG_18_TRSC_32	Bushbuck	F	2018	7	2018-07-04	185	11:05	-18.9133	34.4345	3	Bushbuck	Tragelaphus sylvaticus	TRSC-18-f-32009-1	1	PNG_18_TRSC_032	69283.3333333333
PNG_18_TRSC_33	Bushbuck	F	2018	7	2018-07-04	185	11:05	-18.9133	34.4345	3	Bushbuck	Tragelaphus sylvaticus	TRSC-18-f-32009-1	1	PNG_18_TRSC_033	111568.666666667
PNG_18_TRSC_34	Bushbuck	F	2018	7	2018-07-04	185	11:55	-18.92112	34.41583	3	Bushbuck	Tragelaphus sylvaticus	TRSC-18-f-31471-1	1	PNG_18_TRSC_034	103323.666666667
PNG_18_TRSC_35	Bushbuck	F	2018	7	2018-07-05	186	07:50	-18.91864	34.41668	3	Bushbuck	Tragelaphus sylvaticus	TRSC-18-f-31471-1	1	PNG_18_TRSC_035	116460
PNG_18_TRSC_36	Bushbuck	F	2018	7	2018-07-05	186	08:40	-18.91445	34.41822	3	Bushbuck	Tragelaphus sylvaticus	TRSC-18-f-31472-1	1	PNG_18_TRSC_036	55866
PNG_18_TRSC_37	Bushbuck	F	2018	7	2018-07-05	186	08:40	-18.91445	34.41822	3	Bushbuck	Tragelaphus sylvaticus	TRSC-18-f-31472-1	1	PNG_18_TRSC_037	62116
PNG_18_TRSC_38	Bushbuck	F	2018	7	2018-07-05	186	09:10	-18.91532	34.4149	3	Bushbuck	Tragelaphus sylvaticus	TRSC-18-f-31473-1	1	PNG_18_TRSC_038	89624
PNG_18_TRSC_39	Bushbuck	F	2018	7	2018-07-05	186	10:40	-18.90716	34.43197	3	Bushbuck	Tragelaphus sylvaticus	TRSC-18-f-32008-1	1	PNG_18_TRSC_039	45711
PNG_18_TRSC_40	Bushbuck	F	2018	7	2018-07-05	186	15:00	-18.89538	34.39534	3	Bushbuck	Tragelaphus sylvaticus	TRSC-18-f-32007-1	1	PNG_18_TRSC_040	89471.5
PNG_18_TRSC_41	Bushbuck	F	2018	7	2018-07-06	187	09:20	-18.91361	34.41498	3	Bushbuck	Tragelaphus sylvaticus	TRSC-18-f-31473-1	1	PNG_18_TRSC_041	79899.3333333333
PNG_18_TRSC_42	Bushbuck	F	2018	7	2018-07-06	187	09:25	-18.91361	34.41498	3	Bushbuck	Tragelaphus sylvaticus	TRSC-18-f-31473-1	1	PNG_18_TRSC_042	108927
PNG_18_TRSC_43	Bushbuck	F	2018	7	2018-07-06	187	09:25	-18.91361	34.41498	3	Bushbuck	Tragelaphus sylvaticus	TRSC-18-f-31473-1	1	PNG_18_TRSC_043	124296.333333333
PNG_18_TRSC_44	Bushbuck	F	2018	7	2018-07-06	187	09:25	-18.91361	34.41498	3	Bushbuck	Tragelaphus sylvaticus	TRSC-18-f-31473-1	1	PNG_18_TRSC_044	149705
PNG_18_TRSC_45	Bushbuck	F	2018	7	2018-07-06	187	10:05	-18.91487	34.43442	3	Bushbuck	Tragelaphus sylvaticus	TRSC-18-f-32009-1	1	PNG_18_TRSC_045	34911
PNG_18_TRSC_46	Bushbuck	F	2018	7	2018-07-06	187	10:05	-18.91487	34.43442	3	Bushbuck	Tragelaphus sylvaticus	TRSC-18-f-32009-1	1	PNG_18_TRSC_046	87821.6666666667
PNG_18_TRSC_47	Bushbuck	M	2018	7	2018-07-06	187	11:50	-18.92051	34.49292	3	Bushbuck	Tragelaphus sylvaticus	TRSC-18-m-32012-1	1	PNG_18_TRSC_047	49124.3333333333
PNG_18_TRSC_48	Bushbuck	M	2018	7	2018-07-06	187	11:50	-18.92051	34.49292	3	Bushbuck	Tragelaphus sylvaticus	TRSC-18-m-32012-1	1	PNG_18_TRSC_048	72631
PNG_18_TRSC_49	Bushbuck	M	2018	7	2018-07-06	187	15:30	-18.98643	34.35165	3	Bushbuck	Tragelaphus sylvaticus	TRSC-18-m-31759-1	1	PNG_18_TRSC_049	51584.5
PNG_18_TRSC_50	Bushbuck	M	2018	7	2018-07-06	187	15:50	-18.98643	34.35165	3	Bushbuck	Tragelaphus sylvaticus	TRSC-18-m-31759-1	1	PNG_18_TRSC_050	51602.5
PNG_18_TRSC_51	Bushbuck	F	2018	7	2018-07-06	187	17:00	-18.88859	34.4108	3	Bushbuck	Tragelaphus sylvaticus	TRSC-18-f-32006-1	1	PNG_18_TRSC_051	62178
PNG_18_TRSC_52	Bushbuck	M	2018	7	2018-07-07	188	08:00	-18.89041	34.42348	3	Bushbuck	Tragelaphus sylvaticus	TRSC-18-m-32011-1	1	PNG_18_TRSC_052	49501.5
PNG_18_TRSC_53	Bushbuck	F	2018	7	2018-07-08	189	09:25	-18.89542	34.39491	3	Bushbuck	Tragelaphus sylvaticus	TRSC-18-f-32007-1	1	PNG_18_TRSC_053	54146.6666666667
PNG_18_TRSC_54	Bushbuck	F	2018	7	2018-07-08	189	10:20	-18.91711	34.41733	3	Bushbuck	Tragelaphus sylvaticus	TRSC-18-f-31472-1	1	PNG_18_TRSC_054	85608.3333333333
PNG_18_TRSC_55	Bushbuck	F	2018	7	2018-07-08	189	10:20	-18.91711	34.41733	3	Bushbuck	Tragelaphus sylvaticus	TRSC-18-f-31472-1	1	PNG_18_TRSC_055	42638.5
PNG_18_TRSC_56	Bushbuck	F	2018	7	2018-07-12	193	15:50	-18.9164	34.41579	4	Bushbuck	Tragelaphus sylvaticus	TRSC-18-f-31472-1	1	PNG_18_TRSC_056	26501
PNG_18_TRSC_57	Bushbuck	F	2018	7	2018-07-12	193	17:15	-18.90475	34.43358	3	Bushbuck	Tragelaphus sylvaticus	TRSC-18-f-32008-1	1	PNG_18_TRSC_057	52814.6666666667
PNG_18_TRSC_58	Bushbuck	F	2018	7	2018-07-12	193	17:15	-18.90475	34.43358	3	Bushbuck	Tragelaphus sylvaticus	TRSC-18-f-32008-1	1	PNG_18_TRSC_058	14952.3333333333
PNG_18_TRSC_59	Bushbuck	F	2018	7	2018-07-13	194	07:45	-18.92257	34.41696	3	Bushbuck	Tragelaphus sylvaticus	TRSC-18-f-31471-1	1	PNG_18_TRSC_059	66802.3333333333
PNG_18_TRSC_60	Bushbuck	F	2018	7	2018-07-13	194	09:10	-18.91484	34.41681	3	Bushbuck	Tragelaphus sylvaticus	TRSC-18-f-31472-1	1	PNG_18_TRSC_060	90070
PNG_18_TRSC_61	Bushbuck	F	2018	7	2018-07-13	194	09:10	-18.91484	34.41681	3	Bushbuck	Tragelaphus sylvaticus	TRSC-18-f-31472-1	1	PNG_18_TRSC_061	187132.5
PNG_18_TRSC_62	Bushbuck	F	2018	7	2018-07-13	194	10:15	-18.91495	34.43557	4	Bushbuck	Tragelaphus sylvaticus	TRSC-18-f-32009-1	1	PNG_18_TRSC_062	52538.3333333334
PNG_18_TRSC_63	Bushbuck	F	2018	7	2018-07-13	194	10:15	-18.91495	34.43557	4	Bushbuck	Tragelaphus sylvaticus	TRSC-18-f-32009-1	1	PNG_18_TRSC_063	63631
PNG_18_TRSC_64	Bushbuck	M	2018	7	2018-07-14	195	08:05	-18.98719	34.34978	3	Bushbuck	Tragelaphus sylvaticus	TRSC-18-m-31759-1	1	PNG_18_TRSC_064	32873
PNG_18_TRSC_65	Bushbuck	M	2018	7	2018-07-14	195	08:05	-18.98719	34.34978	3	Bushbuck	Tragelaphus sylvaticus	TRSC-18-m-31759-1	1	PNG_18_TRSC_065	55029.5
PNG_18_TRSC_66	Bushbuck	M	2018	7	2018-07-14	195	08:05	-18.98719	34.34978	3	Bushbuck	Tragelaphus sylvaticus	TRSC-18-m-31759-1	1	PNG_18_TRSC_066	45476.5
PNG_18_TRSC_67	Bushbuck	F	2018	7	2018-07-15	196	08:35	-18.91677	34.41593	3	Bushbuck	Tragelaphus sylvaticus	TRSC-18-f-31473-1	1	PNG_18_TRSC_067	46558.3333333333
PNG_18_TRSC_68	Bushbuck	F	2018	7	2018-07-15	196	09:50	-18.91525	34.41491	4	Bushbuck	Tragelaphus sylvaticus	TRSC-18-f-31472-1	1	PNG_18_TRSC_068	55836.0000000001
PNG_18_TRSC_69	Bushbuck	M	2018	7	2018-07-15	196	12:20	-18.92411	34.48867	4	Bushbuck	Tragelaphus sylvaticus	TRSC-18-m-32012-1	1	PNG_18_TRSC_069	51776.3333333334
PNG_18_TRSC_70	Bushbuck	F	2018	7	2018-07-15	196	13:10	-18.88618	34.41394	4	Bushbuck	Tragelaphus sylvaticus	TRSC-18-f-32006-1	1	PNG_18_TRSC_070	28856.3333333334
PNG_18_TRSC_71	Bushbuck	M	2018	7	2018-07-15	196	17:30	-18.87469	34.40484	4	Bushbuck	Tragelaphus sylvaticus	TRSC-18-m-32010-1	1	PNG_18_TRSC_071	44126.3333333333
PNG_18_TRSC_72	Bushbuck	F	2018	7	2018-07-16	197	11:00	-18.91314	34.43465	4	Bushbuck	Tragelaphus sylvaticus	TRSC-18-f-32009-1	1	PNG_18_TRSC_072	42788.3333333333
PNG_18_TRSC_73	Bushbuck	M	2018	7	2018-07-16	197	12:10	-18.88115	34.41137	3	Bushbuck	Tragelaphus sylvaticus	TRSC-18-m-31483-1	1	PNG_18_TRSC_073	82406.3333333334
PNG_18_TRSC_74	Bushbuck	M	2018	7	2018-07-16	197	12:50	-18.87194	34.4082	4	Bushbuck	Tragelaphus sylvaticus	TRSC-18-m-32010-1	1	PNG_18_TRSC_074	192138
PNG_18_TRSC_75	Bushbuck	F	2018	7	2018-07-16	197	13:20	-18.8962	34.39619	3	Bushbuck	Tragelaphus sylvaticus	TRSC-18-f-32007-1	1	PNG_18_TRSC_075	101747.333333333
PNG_18_TRSC_76	Bushbuck	F	2018	7	2018-07-18	199	10:00	-18.91665	34.41452	4	Bushbuck	Tragelaphus sylvaticus	TRSC-18-f-31473-1	1	PNG_18_TRSC_076	62515.6666666667
PNG_18_TRSC_77	Bushbuck	F	2018	7	2018-07-18	199	10:25	-18.91516	34.41786	4	Bushbuck	Tragelaphus sylvaticus	TRSC-18-f-31472-1	1	PNG_18_TRSC_077	47020.3333333333
PNG_18_TRSC_78	Bushbuck	F	2018	7	2018-07-18	199	10:50	-18.91344	34.43338	4	Bushbuck	Tragelaphus sylvaticus	TRSC-18-f-32009-1	1	PNG_18_TRSC_078	136101.666666667
PNG_18_TRSC_79	Bushbuck	F	2018	7	2018-07-18	199	11:20	-18.91344	34.43338	4	Bushbuck	Tragelaphus sylvaticus	TRSC-18-f-32009-1	1	PNG_18_TRSC_079	52076
PNG_18_TRSC_81	Bushbuck	F	2018	7	2018-07-18	199	12:55	-18.8867	34.41222	3	Bushbuck	Tragelaphus sylvaticus	TRSC-18-f-32006-1	1	PNG_18_TRSC_081	70368
PNG_18_TRSC_82	Bushbuck	M	2018	7	2018-07-18	199	14:10	-18.87462	34.40507	3	Bushbuck	Tragelaphus sylvaticus	TRSC-18-m-32010-1	1	PNG_18_TRSC_082	166771.666666667
PNG_18_TRSC_83	Bushbuck	M	2018	7	2018-07-18	199	14:10	-18.87462	34.40507	3	Bushbuck	Tragelaphus sylvaticus	TRSC-18-m-32010-1	1	PNG_18_TRSC_083	104316
PNG_18_TRSC_84	Bushbuck	F	2018	7	2018-07-19	200	09:00	-18.91517	34.41562	4	Bushbuck	Tragelaphus sylvaticus	TRSC-18-f-31472-1	1	PNG_18_TRSC_084	134620.666666667
PNG_18_TRSC_85	Bushbuck	F	2018	7	2018-07-19	200	09:55	-18.91678	34.41645	4	Bushbuck	Tragelaphus sylvaticus	TRSC-18-f-31473-1	1	PNG_18_TRSC_085	189675
PNG_18_TRSC_86	Bushbuck	F	2018	7	2018-07-19	200	10:20	-18.91754	34.41723	3	Bushbuck	Tragelaphus sylvaticus	TRSC-18-f-31471-1	1	PNG_18_TRSC_086	107594
PNG_18_TRSC_87	Bushbuck	M	2018	7	2018-07-19	200	13:40	-18.88429	34.41319	4	Bushbuck	Tragelaphus sylvaticus	TRSC-18-m-31483-1	1	PNG_18_TRSC_087	132742
PNG_18_TRSC_88	Bushbuck	M	2018	7	2018-07-20	201	08:25	-18.98772	34.34669	3	Bushbuck	Tragelaphus sylvaticus	TRSC-18-m-31759-1	1	PNG_18_TRSC_088	62664.6666666667
PNG_18_TRSC_89	Bushbuck	F	2018	7	2018-07-21	202	07:45	-18.92124	34.41507	3	Bushbuck	Tragelaphus sylvaticus	TRSC-18-f-31471-1	1	PNG_18_TRSC_089	136150.333333333
PNG_18_TRSC_90	Bushbuck	F	2018	7	2018-07-21	202	08:15	-18.91655	34.4167	4	Bushbuck	Tragelaphus sylvaticus	TRSC-18-f-31473-1	1	PNG_18_TRSC_090	50278.3333333333
PNG_18_TRSC_91	Bushbuck	F	2018	7	2018-07-21	202	10:30	-18.91373	34.43565	4	Bushbuck	Tragelaphus sylvaticus	TRSC-18-f-32009-1	1	PNG_18_TRSC_091	94964.3333333333
PNG_18_TRSC_92	Bushbuck	M	2018	7	2018-07-21	202	15:50	-18.88422	34.41014	4	Bushbuck	Tragelaphus sylvaticus	TRSC-18-m-31483-1	1	PNG_18_TRSC_092	41032.3333333333
PNG_18_TRSC_93	Bushbuck	F	2018	7	2018-07-22	203	08:20	-18.9209	34.41679	4	Bushbuck	Tragelaphus sylvaticus	TRSC-18-f-31471-1	1	PNG_18_TRSC_093	9762
PNG_18_TRSC_94	Bushbuck	F	2018	7	2018-07-22	203	09:30	-18.91718	34.41612	3	Bushbuck	Tragelaphus sylvaticus	TRSC-18-f-31473-1	1	PNG_18_TRSC_094	20271
PNG_18_TRSC_95	Bushbuck	F	2018	7	2018-07-22	203	10:15	-18.91606	34.41653	4	Bushbuck	Tragelaphus sylvaticus	TRSC-18-f-31472-1	1	PNG_18_TRSC_095	11485
PNG_18_TRSC_96	Bushbuck	F	2018	7	2018-07-22	203	10:45	-18.91559	34.43419	4	Bushbuck	Tragelaphus sylvaticus	TRSC-18-f-32009-1	1	PNG_18_TRSC_096	18374.5
PNG_18_TRSC_97	Bushbuck	F	2018	7	2018-07-22	203	14:05	-18.88718	34.41377	4	Bushbuck	Tragelaphus sylvaticus	TRSC-18-f-32006-1	1	PNG_18_TRSC_097	45232.6666666667
PNG_18_TRSC_98	Bushbuck	M	2018	7	2018-07-22	203	14:45	-18.88972	34.41288	4	Bushbuck	Tragelaphus sylvaticus	TRSC-18-m-31765-1	1	PNG_18_TRSC_098	36199
PNG_18_TRSC_99	Bushbuck	M	2018	7	2018-07-22	203	15:45	-18.88418	34.41228	4	Bushbuck	Tragelaphus sylvaticus	TRSC-18-m-31483-1	1	PNG_18_TRSC_099	99918
PNG_18_TRST_16	Kudu	U	2018	6	2018-06-14	165	15:04	-18.96511	34.35997	3	Kudu	Tragelaphus strepsiceros	NA	3	PNG_18_TRST_016	44838.6666666667
PNG_18_TRST_17	Kudu	U	2018	6	2018-06-19	170	14:34	-18.92513	34.37799	3	Kudu	Tragelaphus strepsiceros	NA	3	PNG_18_TRST_017	21000
PNG_18_TRST_18	Kudu	F	2018	6	2018-06-19	170	10:50	-18.91323	34.35508	5	Kudu	Tragelaphus strepsiceros	TRST-18-f-31464-1	1	PNG_18_TRST_018	101758.333333333
PNG_18_TRST_19	Kudu	M	2018	6	2018-06-19	170	11:30	-18.91508	34.35279	5	Kudu	Tragelaphus strepsiceros	TRST-18-m-31755-1	1	PNG_18_TRST_019	85616
PNG_18_TRST_20	Kudu	M	2018	6	2018-06-19	170	12:30	-18.90132	34.35214	5	Kudu	Tragelaphus strepsiceros	TRST-18-m-31758-1	1	PNG_18_TRST_020	75662.6666666667
PNG_18_TRST_21	Kudu	M	2018	6	2018-06-19	170	16:28	-18.89506	34.34021	5	Kudu	Tragelaphus strepsiceros	TRST-18-m-31753-1	1	PNG_18_TRST_021	87625.6666666667
PNG_18_TRST_22	Kudu	F	2018	6	2018-06-19	170	17:15	-18.90052	34.33107	5	Kudu	Tragelaphus strepsiceros	TRST-18-f-31463-1	1	PNG_18_TRST_022	61778
PNG_18_TRST_23	Kudu	F	2018	6	2018-06-20	171	16:14	-19.00322	34.26655	5	Kudu	Tragelaphus strepsiceros	TRST-18-f-31460-1	1	PNG_18_TRST_023	72437.0000000001
PNG_18_TRST_24	Kudu	F	2018	6	2018-06-20	171	17:05	-18.99291	34.27175	5	Kudu	Tragelaphus strepsiceros	TRST-18-f-31465-1	1	PNG_18_TRST_024	48983.6666666667
PNG_18_TRST_25	Kudu	M	2018	6	2018-06-22	173	16:30	-18.98286	34.26325	5	Kudu	Tragelaphus strepsiceros	TRST-18-m-31754-1	1	PNG_18_TRST_025	67977.5
PNG_18_TRST_26	Kudu	F	2018	6	2018-06-23	174	09:00	-18.83189	34.30974	5	Kudu	Tragelaphus strepsiceros	TRST-18-f-31467-1	1	PNG_18_TRST_026	33615
PNG_18_TRST_27	Kudu	F	2018	6	2018-06-23	174	09:45	-18.80978	34.31943	5	Kudu	Tragelaphus strepsiceros	TRST-18-f-31462-1	1	PNG_18_TRST_027	86242.3333333334
PNG_18_TRST_28	Kudu	F	2018	6	2018-06-23	174	10:30	-18.80408	34.32103	5	Kudu	Tragelaphus strepsiceros	TRST-18-f-31468-1	1	PNG_18_TRST_028	42529.6666666667
PNG_18_TRST_29	Kudu	F	2018	6	2018-06-23	174	11:45	-18.90113	34.34654	5	Kudu	Tragelaphus strepsiceros	TRST-18-f-31469-1	1	PNG_18_TRST_029	38749.6666666667
PNG_18_TRST_30	Kudu	F	2018	6	2018-06-23	174	12:45	-18.91377	34.38534	5	Kudu	Tragelaphus strepsiceros	TRST-18-f-31461-1	1	PNG_18_TRST_030	37709.3333333333
PNG_18_TRST_31	Kudu	M	2018	6	2018-06-24	175	14:57	-18.927207	34.36892	5	Kudu	Tragelaphus strepsiceros	TRST-18-m-31757-1	1	PNG_18_TRST_031	16256.5
PNG_18_TRST_32	Kudu	F	2018	6	2018-06-24	175	15:59	-18.92942	34.39251	5	Kudu	Tragelaphus strepsiceros	TRST-18-f-31466-1	1	PNG_18_TRST_032	79139
PNG_18_TRST_33	Kudu	F	2018	7	2018-07-01	182	09:15	-18.95851	34.349229	5	Kudu	Tragelaphus strepsiceros	TRST-18-f-31769-1	1	PNG_18_TRST_033	39393
PNG_18_TRST_34	Kudu	F	2018	7	2018-07-01	182	09:15	-18.90726	34.34271	5	Kudu	Tragelaphus strepsiceros	TRST-18-f-31771-1	1	PNG_18_TRST_034	36652.3333333333
PNG_18_TRST_35	Kudu	F	2018	7	2018-07-01	182	09:15	-18.9231	34.32715	5	Kudu	Tragelaphus strepsiceros	TRST-18-f-31772-1	1	PNG_18_TRST_035	44617.3333333333
PNG_21_AEME_01	Impala	M	2021	6	2021-06-26	177	09:05	-18.939101	34.38993	4	Impala	Aepyceros melampus	NA	1	PNG_21_AEME_001	12648.3333333333
PNG_21_AEME_02	Impala	M	2021	6	2021-06-26	177	09:20	-18.939169	34.390794	4	Impala	Aepyceros melampus	NA	1	PNG_21_AEME_002	10550.3333333333
PNG_21_AEME_03	Impala	M	2021	6	2021-06-26	177	09:20	-18.939169	34.390794	4	Impala	Aepyceros melampus	NA	1	PNG_21_AEME_003	12114.6666666667
PNG_21_AEME_04	Impala	F	2021	6	2021-06-26	177	09:20	-18.939169	34.390794	4	Impala	Aepyceros melampus	NA	1	PNG_21_AEME_004	7278.66666666666
PNG_21_AEME_05	Impala	M	2021	6	2021-06-26	177	09:30	-18.936709	34.392594	4	Impala	Aepyceros melampus	NA	1	PNG_21_AEME_005	16668.3333333333
PNG_21_AEME_06	Impala	M	2021	6	2021-06-26	177	09:30	-18.936709	34.392594	4	Impala	Aepyceros melampus	NA	1	PNG_21_AEME_006	10200.5
PNG_21_AEME_07	Impala	M	2021	6	2021-06-26	177	10:00	-18.933427	34.399897	4	Impala	Aepyceros melampus	NA	1	PNG_21_AEME_007	14656
PNG_21_AEME_08	Impala	M	2021	6	2021-06-26	177	10:00	-18.933427	34.399897	4	Impala	Aepyceros melampus	NA	1	PNG_21_AEME_008	13165
PNG_21_AEME_09	Impala	F	2021	6	2021-06-26	177	10:20	-18.930112	34.413194	4	Impala	Aepyceros melampus	NA	1	PNG_21_AEME_009	9566
PNG_21_AEME_10	Impala	M	2021	6	2021-06-26	177	10:35	-18.929728	34.423466	4	Impala	Aepyceros melampus	NA	1	PNG_21_AEME_010	10124
PNG_21_AEME_11	Impala	F	2021	6	2021-06-26	177	10:55	-18.924371	34.428503	4	Impala	Aepyceros melampus	NA	1	PNG_21_AEME_011	12460
PNG_21_AEME_12	Impala	F	2021	6	2021-06-26	177	10:55	-18.924371	34.428503	4	Impala	Aepyceros melampus	NA	1	PNG_21_AEME_012	10317.6666666667
PNG_21_AEME_13	Impala	F	2021	6	2021-06-26	177	11:55	-18.888766	34.396939	4	Impala	Aepyceros melampus	NA	1	PNG_21_AEME_013	10396.3333333333
PNG_21_AEME_14	Impala	F	2021	6	2021-06-26	177	14:55	-18.938672	34.359651	4	Impala	Aepyceros melampus	NA	1	PNG_21_AEME_014	11323
PNG_21_AEME_15	Impala	M	2021	6	2021-06-26	177	15:05	-18.936448	34.360482	4	Impala	Aepyceros melampus	NA	1	PNG_21_AEME_015	16675.6666666667
PNG_21_AEME_16	Impala	F	2021	6	2021-06-26	177	15:05	-18.936448	34.360482	4	Impala	Aepyceros melampus	NA	1	PNG_21_AEME_016	8974.66666666666
PNG_21_AEME_17	Impala	F	2021	6	2021-06-26	177	16:24	-18.90556	34.387547	4	Impala	Aepyceros melampus	NA	1	PNG_21_AEME_017	8768.66666666667
PNG_21_AEME_18	Impala	F	2021	6	2021-06-26	177	16:34	-18.902449	34.393529	4	Impala	Aepyceros melampus	NA	1	PNG_21_AEME_018	9743.66666666667
PNG_21_AEME_19	Impala	F	2021	7	2021-07-10	191	08:28	-18.918983	34.38275	4	Impala	Aepyceros melampus	NA	1	PNG_21_AEME_019	10351.5
PNG_21_AEME_20	Impala	M	2021	7	2021-07-10	191	08:59	-18.91135	34.391117	4	Impala	Aepyceros melampus	NA	1	PNG_21_AEME_020	13441
PNG_21_AEME_21	Impala	M	2021	7	2021-07-10	191	09:08	-18.906517	34.39095	4	Impala	Aepyceros melampus	NA	1	PNG_21_AEME_021	27552
PNG_21_AEME_22	Impala	M	2021	7	2021-07-11	192	08:58	-18.9047	34.387567	4	Impala	Aepyceros melampus	NA	1	PNG_21_AEME_022	25659.6666666666
PNG_21_AEME_23	Impala	M	2021	7	2021-07-11	192	09:15	-18.908667	34.3918	4	Impala	Aepyceros melampus	NA	1	PNG_21_AEME_023	10543.3333333333
PNG_21_AEME_24	Impala	M	2021	7	2021-07-28	209	09:50	-18.887502	34.412917	4	Impala	Aepyceros melampus	NA	1	PNG_21_AEME_024	6268.33333333333
PNG_21_AEME_25	Impala	F	2021	7	2021-07-28	209	10:20	-18.898417	34.43171	4	Impala	Aepyceros melampus	NA	1	PNG_21_AEME_025	11449.3333333333
PNG_21_AEME_26	Impala	M	2021	7	2021-07-28	209	10:55	-18.918792	34.466918	4	Impala	Aepyceros melampus	NA	1	PNG_21_AEME_026	9563
PNG_21_AEME_27	Impala	M	2021	7	2021-07-28	209	14:50	-18.945814	34.373784	4	Impala	Aepyceros melampus	NA	1	PNG_21_AEME_027	3061.66666666667
PNG_21_AEME_28	Impala	F	2021	7	2021-07-31	212	12:15	-18.956424	34.372614	4	Impala	Aepyceros melampus	NA	1	PNG_21_AEME_028	7472
PNG_21_AEME_29	Impala	F	2021	8	2021-08-09	221	11:20	-18.9005839	34.33447922	4	Impala	Aepyceros melampus	NA	1	PNG_21_AEME_029	5771.5
PNG_21_AEME_30	Impala	M	2021	8	2021-08-09	221	11:20	-18.90087617	34.33488081	4	Impala	Aepyceros melampus	NA	1	PNG_21_AEME_030	9598.33333333333
PNG_21_AEME_31	Impala	F	2021	8	2021-08-09	221	16:30	-18.8868418	34.39310042	4	Impala	Aepyceros melampus	NA	1	PNG_21_AEME_031	5935
PNG_21_AEME_32	Impala	M	2021	8	2021-08-12	224	14:30	-18.93725399	34.37684989	4	Impala	Aepyceros melampus	NA	1	PNG_21_AEME_032	17160
PNG_21_AEME_33	Impala	M	2021	8	2021-08-13	225	15:30	-18.88706256	34.37143423	4	Impala	Aepyceros melampus	NA	1	PNG_21_AEME_033	10956.3333333333
PNG_21_ALBU_01	Hartebeest	U	2021	8	2021-08-06	218	08:50	-18.885713	34.335377	3	Hartebeest	Alcelaphus buselaphus	NA	3	PNG_21_ALBU_001	3038
PNG_21_ALBU_02	Hartebeest	U	2021	8	2021-08-06	218	10:15	-18.87232	34.321618	2	Nyala	Tragelaphus angasii	NA	3	PNG_21_TRAN_022	10264
PNG_21_ALBU_03	Hartebeest	U	2021	8	2021-08-06	218	10:15	-18.872242	34.321623	2	Nyala	Tragelaphus angasii	NA	3	PNG_21_TRAN_023	11351.3333333333
PNG_21_ALBU_04	Hartebeest	U	2021	8	2021-08-06	218	10:15	-18.872286	34.321638	2	Nyala	Tragelaphus angasii	NA	3	PNG_21_TRAN_024	10050.6666666667
PNG_21_ALBU_05	Hartebeest	U	2021	8	2021-08-06	218	10:15	-18.872262	34.321603	2	Nyala	Tragelaphus angasii	NA	3	PNG_21_TRAN_025	11489
PNG_21_ALBU_06	Hartebeest	U	2021	8	2021-08-06	218	10:15	-18.872235	34.321616	2	Nyala	Tragelaphus angasii	NA	3	PNG_21_TRAN_026	10465.3333333333
PNG_21_ALBU_09	Hartebeest	U	2021	8	2021-08-09	221	10:30	-18.85383531	34.3185377	3	Hartebeest	Alcelaphus buselaphus	NA	3	PNG_21_ALBU_009	4242.66666666667
PNG_21_ALBU_10	Hartebeest	U	2021	8	2021-08-11	223	15:50	-18.93985867	34.28863893	3	Hartebeest	Alcelaphus buselaphus	NA	3	PNG_21_ALBU_010	8044
PNG_21_ALBU_11	Hartebeest	U	2021	8	2021-08-11	223	15:50	-18.93975606	34.28877245	3	Hartebeest	Alcelaphus buselaphus	NA	3	PNG_21_ALBU_011	12371.3333333333
PNG_21_ALBU_13	Hartebeest	U	2021	8	2021-08-11	223	15:55	-18.93940877	34.28869734	3	Hartebeest	Alcelaphus buselaphus	NA	3	PNG_21_ALBU_013	10422
PNG_21_ALBU_14	Hartebeest	U	2021	8	2021-08-11	223	16:15	-18.92451417	34.30183177	3	Hartebeest	Alcelaphus buselaphus	NA	3	PNG_21_ALBU_014	9289.33333333334
PNG_21_ALBU_15	Hartebeest	U	2021	8	2021-08-11	223	16:15	-18.92456153	34.30194025	4	Hartebeest	Alcelaphus buselaphus	NA	1	PNG_21_ALBU_015	6590
PNG_21_COTA_01	Wildebeest	M	2021	6	2021-06-26	177	08:50	-18.942472	34.387905	4	Wildebeest	Connochaetes taurinus	NA	1	PNG_21_COTA_001	13934.3333333333
PNG_21_COTA_02	Wildebeest	U	2021	7	2021-07-30	211	16:10	-18.882918	34.333396	3	Wildebeest	Connochaetes taurinus	NA	3	PNG_21_COTA_002	9140.33333333333
PNG_21_COTA_03	Wildebeest	U	2021	7	2021-07-30	211	16:10	-18.882752	34.333403	3	Wildebeest	Connochaetes taurinus	NA	3	PNG_21_COTA_003	11897
PNG_21_COTA_04	Wildebeest	U	2021	7	2021-07-30	211	16:40	-18.888301	34.338807	3	Wildebeest	Connochaetes taurinus	NA	2	PNG_21_COTA_004	9741.66666666667
PNG_21_COTA_05	Wildebeest	U	2021	7	2021-07-30	211	16:40	-18.8882	34.339076	3	Waterbuck	Kobus ellipsiprymnus	NA	3	PNG_21_KOEL_062	8434.33333333333
PNG_21_COTA_06	Wildebeest	U	2021	7	2021-07-30	211	16:40	-18.887877	34.339106	3	Wildebeest	Connochaetes taurinus	NA	3	PNG_21_COTA_006	4897
PNG_21_COTA_07	Wildebeest	U	2021	7	2021-07-30	211	16:40	-18.88781	34.339159	3	Wildebeest	Connochaetes taurinus	NA	3	PNG_21_COTA_007	14635.6666666667
PNG_21_COTA_08	Wildebeest	U	2021	7	2021-07-30	211	16:40	-18.887775	34.339177	3	Wildebeest	Connochaetes taurinus	NA	2	PNG_21_COTA_008	10341.5
PNG_21_COTA_09	Wildebeest	U	2021	7	2021-07-31	212	08:50	-18.955125	34.340538	3	Wildebeest	Connochaetes taurinus	NA	3	PNG_21_COTA_009	4782
PNG_21_COTA_10	Wildebeest	U	2021	7	2021-07-31	212	08:50	-18.955187	34.340983	3	Wildebeest	Connochaetes taurinus	NA	2	PNG_21_COTA_010	4141
PNG_21_COTA_11	Wildebeest	U	2021	7	2021-07-31	212	08:50	-18.955126	34.340723	3	Wildebeest	Connochaetes taurinus	NA	3	PNG_21_COTA_011	3553.33333333333
PNG_21_COTA_12	Wildebeest	U	2021	7	2021-07-31	212	08:50	-18.955349	34.340664	3	Wildebeest	Connochaetes taurinus	NA	3	PNG_21_COTA_012	3983
PNG_21_COTA_13	Wildebeest	U	2021	7	2021-07-31	212	11:35	-18.873789	34.370154	3	Wildebeest	Connochaetes taurinus	NA	2	PNG_21_COTA_013	3497.33333333333
PNG_21_COTA_14	Wildebeest	U	2021	7	2021-07-31	212	11:35	-18.873838	34.370111	3	Wildebeest	Connochaetes taurinus	NA	2	PNG_21_COTA_014	9380.5
PNG_21_COTA_15	Wildebeest	U	2021	8	2021-08-02	214	08:00	-18.964981	34.377804	3	Sable	Hippotragus niger	NA	3	PNG_21_HINI_008	2631.33333333333
PNG_21_COTA_16	Wildebeest	U	2021	8	2021-08-03	215	10:55	-18.913364	34.327366	3	Wildebeest	Connochaetes taurinus	NA	3	PNG_21_COTA_016	4737.66666666667
PNG_21_COTA_17	Wildebeest	U	2021	8	2021-08-03	215	10:55	-18.913364	34.327366	3	Wildebeest	Connochaetes taurinus	NA	3	PNG_21_COTA_017	3665.33333333333
PNG_21_COTA_18	Wildebeest	U	2021	8	2021-08-03	215	10:55	-18.913364	34.327366	3	Wildebeest	Connochaetes taurinus	NA	3	PNG_21_COTA_018	4603.66666666666
PNG_21_COTA_19	Wildebeest	U	2021	8	2021-08-06	218	08:30	-18.891125	34.336271	3	Wildebeest	Connochaetes taurinus	NA	3	PNG_21_COTA_019	5234.66666666667
PNG_21_COTA_20	Wildebeest	U	2021	8	2021-08-06	218	08:40	-18.888395	34.334455	3	Wildebeest	Connochaetes taurinus	NA	3	PNG_21_COTA_020	16372
PNG_21_COTA_21	Wildebeest	U	2021	8	2021-08-07	219	08:05	-18.937465	34.393182	3	Wildebeest	Connochaetes taurinus	NA	3	PNG_21_COTA_021	11280.3333333333
PNG_21_COTA_22	Wildebeest	U	2021	8	2021-08-07	219	08:05	-18.93749	34.393191	3	Wildebeest	Connochaetes taurinus	NA	3	PNG_21_COTA_022	5762
PNG_21_COTA_23	Wildebeest	U	2021	8	2021-08-09	221	10:30	-18.935915	34.393405	3	Wildebeest	Connochaetes taurinus	NA	3	PNG_21_COTA_023	7801
PNG_21_HINI_01	Sable	M	2021	7	2021-07-27	208	13:40	-18.961392	34.370628	4	Sable	Hippotragus niger	NA	1	PNG_21_HINI_001	13083.3333333333
PNG_21_HINI_02	Sable	M	2021	8	2021-08-03	215	11:45	-18.952448	34.372326	4	Sable	Hippotragus niger	NA	1	PNG_21_HINI_002	7148
PNG_21_HINI_03	Sable	U	2021	8	2021-08-04	216	08:50	-18.991313	34.321345	2	Waterbuck	Kobus ellipsiprymnus	NA	3	PNG_21_KOEL_063	13969
PNG_21_HINI_04	Sable	M	2021	8	2021-08-04	216	13:50	-18.952499	34.37228	4	Sable	Hippotragus niger	NA	1	PNG_21_HINI_004	18428
PNG_21_HINI_05	Sable	M	2021	8	2021-08-05	217	08:30	-19.011205	34.43621	3	Sable	Hippotragus niger	NA	3	PNG_21_HINI_005	9427.66666666667
PNG_21_HINI_06	Sable	M	2021	8	2021-08-21	233	15:15	-19.01910193	34.4790665	3	Sable	Hippotragus niger	NA	3	PNG_21_HINI_006	19119.5
PNG_21_HYAF_01	Porcupine	U	2021	7	2021-07-22	203	09:35	-18.976457	34.47075	2	Porcupine	Hystrix africaeaustralis	NA	3	PNG_21_HYAF_001	6246.5
PNG_21_HYAF_02	Porcupine	U	2021	7	2021-07-24	205	10:15	-18.938078	34.432	2	Porcupine	Hystrix africaeaustralis	NA	3	PNG_21_HYAF_002	6040
PNG_21_HYAF_03	Porcupine	U	2021	7	2021-07-24	205	10:20	-18.938566	34.431497	2	Porcupine	Hystrix africaeaustralis	NA	3	PNG_21_HYAF_003	11052.3333333333
PNG_21_HYAF_04	Porcupine	U	2021	7	2021-07-27	208	11:30	-18.997413	34.396447	2	Porcupine	Hystrix africaeaustralis	NA	3	PNG_21_HYAF_004	1690.5
PNG_21_HYAF_05	Porcupine	U	2021	7	2021-07-28	209	08:20	-18.991911	34.32601	2	Porcupine	Hystrix africaeaustralis	NA	3	PNG_21_HYAF_005	17248
PNG_21_HYAF_06.1	Porcupine	U	2021	7	2021-07-28	209	11:10	-18.934158	34.457244	2	Porcupine	Hystrix africaeaustralis	NA	3	PNG_21_HYAF_026	13382.3333333333
PNG_21_HYAF_06.2	Porcupine	U	2021	7	2021-07-29	210	08:00	-18.947572	34.372943	2	Porcupine	Hystrix africaeaustralis	NA	3	PNG_21_HYAF_006	7565.33333333334
PNG_21_HYAF_07	Porcupine	U	2021	7	2021-07-30	211	08:15	-18.938222	34.376198	2	Porcupine	Hystrix africaeaustralis	NA	3	PNG_21_HYAF_007	5265
PNG_21_HYAF_08	Porcupine	U	2021	7	2021-07-31	212	08:45	-18.954694	34.33937	2	Porcupine	Hystrix africaeaustralis	NA	3	PNG_21_HYAF_008	10688.5
PNG_21_HYAF_10	Porcupine	U	2021	7	2021-07-31	212	10:05	-18.948351	34.346934	2	Porcupine	Hystrix africaeaustralis	NA	3	PNG_21_HYAF_010	3358.66666666667
PNG_21_HYAF_11	Porcupine	U	2021	8	2021-08-02	214	07:55	-18.968415	34.369002	2	Porcupine	Hystrix africaeaustralis	NA	3	PNG_21_HYAF_011	5882.33333333333
PNG_21_HYAF_12	Porcupine	U	2021	8	2021-08-02	214	08:20	-18.955998	34.401461	2	Porcupine	Hystrix africaeaustralis	NA	3	PNG_21_HYAF_012	3964.5
PNG_21_HYAF_13	Porcupine	U	2021	8	2021-08-02	214	08:20	-18.954664	34.403663	2	Porcupine	Hystrix africaeaustralis	NA	3	PNG_21_HYAF_013	2265.33333333333
PNG_21_HYAF_14	Porcupine	U	2021	8	2021-08-02	214	10:10	-18.964813	34.431757	2	Porcupine	Hystrix africaeaustralis	NA	3	PNG_21_HYAF_014	1929.66666666667
PNG_21_HYAF_15	Porcupine	U	2021	8	2021-08-04	216	08:00	-18.991747	34.326296	2	Porcupine	Hystrix africaeaustralis	NA	3	PNG_21_HYAF_015	3630
PNG_21_HYAF_17	Porcupine	U	2021	8	2021-08-10	222	08:05	-18.95756937	34.39991441	2	Porcupine	Hystrix africaeaustralis	NA	3	PNG_21_HYAF_017	7479.66666666667
PNG_21_HYAF_18	Porcupine	U	2021	8	2021-08-10	222	08:10	-18.95756937	34.39991441	2	Porcupine	Hystrix africaeaustralis	NA	3	PNG_21_HYAF_018	19248
PNG_21_HYAF_19	Porcupine	U	2021	8	2021-08-12	224	08:20	-18.88914	34.396036	2	Porcupine	Hystrix africaeaustralis	NA	3	PNG_21_HYAF_019	6843.33333333334
PNG_21_HYAF_20	Porcupine	U	2021	8	2021-08-17	229	09:40	-18.89457093	34.39806191	2	Porcupine	Hystrix africaeaustralis	NA	3	PNG_21_HYAF_020	5150.5
PNG_21_KOEL_01	Waterbuck	M	2021	6	2021-06-26	177	11:40	-18.890679	34.417024	4	Waterbuck	Kobus ellipsiprymnus	NA	1	PNG_21_KOEL_001	13978
PNG_21_KOEL_02	Waterbuck	F	2021	6	2021-06-26	177	11:40	-18.890679	34.417024	4	Waterbuck	Kobus ellipsiprymnus	NA	1	PNG_21_KOEL_002	15962.3333333333
PNG_21_KOEL_03	Waterbuck	F	2021	6	2021-06-26	177	12:00	-18.894362	34.393194	4	Waterbuck	Kobus ellipsiprymnus	NA	1	PNG_21_KOEL_003	13928
PNG_21_KOEL_04	Waterbuck	F	2021	6	2021-06-26	177	16:03	-18.910009	34.375141	4	Waterbuck	Kobus ellipsiprymnus	NA	1	PNG_21_KOEL_004	14392
PNG_21_KOEL_05	Waterbuck	M	2021	7	2021-07-01	182	16:30	-18.91325	34.370504	4	Waterbuck	Kobus ellipsiprymnus	NA	1	PNG_21_KOEL_005	15248.3333333333
PNG_21_KOEL_06	Waterbuck	M	2021	7	2021-07-02	183	10:20	-18.889943	34.392924	4	Waterbuck	Kobus ellipsiprymnus	NA	1	PNG_21_KOEL_006	7917.66666666667
PNG_21_KOEL_07	Waterbuck	M	2021	7	2021-07-11	192	08:35	-18.90485	34.37795	4	Waterbuck	Kobus ellipsiprymnus	NA	1	PNG_21_KOEL_007	18620.6666666667
PNG_21_KOEL_08	Waterbuck	F	2021	7	2021-07-11	192	08:49	-18.903867	34.381867	4	Waterbuck	Kobus ellipsiprymnus	NA	1	PNG_21_KOEL_008	19843.3333333333
PNG_21_KOEL_09	Waterbuck	M	2021	7	2021-07-12	193	09:29	-18.905883	34.38215	4	Waterbuck	Kobus ellipsiprymnus	NA	1	PNG_21_KOEL_009	14980
PNG_21_KOEL_10	Waterbuck	F	2021	7	2021-07-28	209	10:30	-18.905005	34.437939	4	Waterbuck	Kobus ellipsiprymnus	NA	1	PNG_21_KOEL_010	8548.66666666667
PNG_21_KOEL_11	Waterbuck	U	2021	7	2021-07-28	209	10:50	-18.916919	34.460224	4	Waterbuck	Kobus ellipsiprymnus	NA	1	PNG_21_KOEL_011	7406.66666666667
PNG_21_KOEL_13	Waterbuck	F	2021	7	2021-07-29	210	08:50	-18.909215	34.392071	4	Waterbuck	Kobus ellipsiprymnus	NA	1	PNG_21_KOEL_013	8394.33333333334
PNG_21_KOEL_14	Waterbuck	U	2021	7	2021-07-31	212	08:45	-18.954711	34.339524	3	Waterbuck	Kobus ellipsiprymnus	NA	3	PNG_21_KOEL_014	3881.33333333333
PNG_21_KOEL_15	Waterbuck	M	2021	8	2021-08-03	215	10:55	-18.916899	34.387197	4	Waterbuck	Kobus ellipsiprymnus	NA	1	PNG_21_KOEL_015	18770
PNG_21_KOEL_17	Waterbuck	F	2021	8	2021-08-03	215	11:05	-18.919944	34.380476	4	Waterbuck	Kobus ellipsiprymnus	NA	1	PNG_21_KOEL_017	8532.00000000001
PNG_21_KOEL_18	Waterbuck	M	2021	8	2021-08-03	215	15:30	-18.91464	34.460616	4	Waterbuck	Kobus ellipsiprymnus	NA	1	PNG_21_KOEL_018	4830.66666666667
PNG_21_KOEL_19	Waterbuck	M	2021	8	2021-08-03	215	15:50	-18.889759	34.418404	4	Waterbuck	Kobus ellipsiprymnus	NA	1	PNG_21_KOEL_019	8738.66666666667
PNG_21_KOEL_20	Waterbuck	F	2021	8	2021-08-03	215	15:50	-18.889865	34.418492	4	Waterbuck	Kobus ellipsiprymnus	NA	1	PNG_21_KOEL_020	6652.33333333333
PNG_21_KOEL_21	Waterbuck	F	2021	8	2021-08-05	217	08:50	-19.014468	34.481667	4	Waterbuck	Kobus ellipsiprymnus	NA	1	PNG_21_KOEL_021	11032.6666666667
PNG_21_KOEL_22	Waterbuck	U	2021	8	2021-08-06	218	11:50	-18.910454	34.333636	3	Waterbuck	Kobus ellipsiprymnus	NA	3	PNG_21_KOEL_022	8375.33333333333
PNG_21_KOEL_23	Waterbuck	M	2021	8	2021-08-13	225	15:20	-18.89307875	34.37252738	4	Waterbuck	Kobus ellipsiprymnus	NA	1	PNG_21_KOEL_023	5697.66666666667
PNG_21_KOEL_24	Waterbuck	M	2021	8	2021-08-18	230	10:20	-18.88688096	34.33561079	4	Waterbuck	Kobus ellipsiprymnus	NA	1	PNG_21_KOEL_024	19585.5
PNG_21_KOEL_25	Waterbuck	U	2021	8	2021-08-18	230	10:30	-18.88236472	34.32937736	3	Waterbuck	Kobus ellipsiprymnus	NA	3	PNG_21_KOEL_025	22458.5
PNG_21_KOEL_27	Waterbuck	U	2021	8	2021-08-18	230	11:00	-18.91002873	34.34997188	3	Waterbuck	Kobus ellipsiprymnus	NA	3	PNG_21_KOEL_027	11652.5
PNG_21_KOEL_28	Waterbuck	F	2021	8	2021-08-18	230	11:00	-18.91030503	34.34978829	3	Waterbuck	Kobus ellipsiprymnus	NA	2	PNG_21_KOEL_028	4515
PNG_21_KOEL_29	Waterbuck	M	2021	8	2021-08-18	230	11:30	-18.93055268	34.37573171	3	Waterbuck	Kobus ellipsiprymnus	NA	3	PNG_21_KOEL_029	4928.33333333333
PNG_21_KOEL_30	Waterbuck	M	2021	8	2021-08-18	230	11:30	-18.93071844	34.37553144	4	Waterbuck	Kobus ellipsiprymnus	NA	1	PNG_21_KOEL_030	5937
PNG_21_KOEL_32	Waterbuck	M	2021	8	2021-08-20	232	11:00	-18.93881597	34.38797791	4	Waterbuck	Kobus ellipsiprymnus	NA	1	PNG_21_KOEL_032	20067.3333333334
PNG_21_KOEL_33	Waterbuck	F	2021	8	2021-08-20	232	16:45	-18.90447103	34.32812567	4	Waterbuck	Kobus ellipsiprymnus	NA	1	PNG_21_KOEL_033	15485.3333333333
PNG_21_KOEL_34	Waterbuck	M	2021	8	2021-08-20	232	16:45	-18.90456577	34.32859296	4	Waterbuck	Kobus ellipsiprymnus	NA	1	PNG_21_KOEL_034	21179
PNG_21_LOAF_01	Elephant	U	2021	7	2021-07-22	203	08:40	-18.947394	34.468975	2	Elephant	Loxodonta africana	NA	3	PNG_21_LOAF_001	14477
PNG_21_LOAF_02	Elephant	U	2021	7	2021-07-22	203	11:10	-19.022184	34.487348	2	Elephant	Loxodonta africana	NA	3	PNG_21_LOAF_002	5612
PNG_21_LOAF_03	Elephant	U	2021	7	2021-07-26	207	08:30	-18.974507	34.326619	2	Elephant	Loxodonta africana	NA	3	PNG_21_LOAF_003	25808.5
PNG_21_LOAF_04	Elephant	U	2021	7	2021-07-27	208	09:10	-18.954006	34.434188	2	Elephant	Loxodonta africana	NA	3	PNG_21_LOAF_004	28318.6666666667
PNG_21_LOAF_05	Elephant	M	2021	7	2021-07-28	209	09:05	-18.923846	34.365804	3	Elephant	Loxodonta africana	NA	3	PNG_21_LOAF_005	20301.6666666667
PNG_21_LOAF_06	Elephant	U	2021	7	2021-07-29	210	08:10	-18.929946	34.376311	2	Elephant	Loxodonta africana	NA	3	PNG_21_LOAF_006	10620.6666666667
PNG_21_LOAF_07	Elephant	U	2021	7	2021-07-30	211	13:50	-18.97684	34.338122	2	Elephant	Loxodonta africana	NA	3	PNG_21_LOAF_007	24273.6666666667
PNG_21_LOAF_08	Elephant	U	2021	7	2021-07-31	212	08:30	-18.954644	34.339161	2	Elephant	Loxodonta africana	NA	3	PNG_21_LOAF_008	4963.33333333334
PNG_21_LOAF_09	Elephant	U	2021	8	2021-08-02	214	08:45	-18.938414	34.433117	2	Elephant	Loxodonta africana	NA	3	PNG_21_LOAF_009	7419.5
PNG_21_LOAF_10	Elephant	U	2021	8	2021-08-02	214	09:05	-18.956781	34.432834	2	Elephant	Loxodonta africana	NA	3	PNG_21_LOAF_010	4230.66666666667
PNG_21_LOAF_11	Elephant	U	2021	8	2021-08-03	215	14:30	-18.9594	34.35698	3	Elephant	Loxodonta africana	NA	3	PNG_21_LOAF_011	6046.66666666666
PNG_21_LOAF_12	Elephant	U	2021	8	2021-08-04	216	08:15	-18.989874	34.322011	2	Elephant	Loxodonta africana	NA	2	PNG_21_LOAF_012	17676.3333333333
PNG_21_LOAF_13	Elephant	U	2021	8	2021-08-04	216	10:20	-18.996186	34.323896	2	Elephant	Loxodonta africana	NA	3	PNG_21_LOAF_013	16915
PNG_21_LOAF_14	Elephant	M	2021	8	2021-08-05	217	08:30	-19.00648	34.412747	3	Elephant	Loxodonta africana	NA	1	PNG_21_LOAF_014	8264.66666666667
PNG_21_LOAF_15	Elephant	U	2021	8	2021-08-06	218	07:55	-18.965304	34.365347	2	Elephant	Loxodonta africana	NA	3	PNG_21_LOAF_015	9735.5
PNG_21_LOAF_16	Elephant	U	2021	8	2021-08-07	219	08:10	-18.933497	34.401832	2	Elephant	Loxodonta africana	NA	3	PNG_21_LOAF_016	9726.99999999999
PNG_21_LOAF_17	Elephant	U	2021	8	2021-08-07	219	09:50	-18.900552	34.43186	2	Elephant	Loxodonta africana	NA	3	PNG_21_LOAF_017	16504
PNG_21_LOAF_18	Elephant	U	2021	8	2021-08-10	222	08:10	-18.95424679	34.4044372	2	Elephant	Loxodonta africana	NA	3	PNG_21_LOAF_018	4383.66666666667
PNG_21_LOAF_19	Elephant	U	2021	8	2021-08-10	222	08:30	-18.9214672	34.46952522	2	Elephant	Loxodonta africana	NA	3	PNG_21_LOAF_019	2200.66666666667
PNG_21_LOAF_20	Elephant	U	2021	8	2021-08-10	222	09:45	-18.94368668	34.54375894	2	Elephant	Loxodonta africana	NA	3	PNG_21_LOAF_020	3398
PNG_21_LOAF_21	Elephant	U	2021	8	2021-08-10	222	09:50	-18.93910884	34.54559476	2	Elephant	Loxodonta africana	NA	3	PNG_21_LOAF_021	11060
PNG_21_LOAF_22	Elephant	U	2021	8	2021-08-10	222	09:30	-18.88859	34.393092	2	Elephant	Loxodonta africana	NA	3	PNG_21_LOAF_022	18218
PNG_21_LOAF_23	Elephant	U	2021	8	2021-08-10	222	11:20	-18.88741785	34.41321574	2	Elephant	Loxodonta africana	NA	3	PNG_21_LOAF_023	11508
PNG_21_LOAF_24	Elephant	F	2021	7	2021-07-27	208	NA	-19.03261	34.54154	5	Elephant	Loxodonta africana	NA	1	PNG_21_LOAF_024	22924.3333333334
PNG_21_LOAF_25	Elephant	M	2021	7	2021-07-21	202	NA	-18.57666	34.51676	5	Elephant	Loxodonta africana	NA	1	PNG_21_LOAF_025	20400
PNG_21_LOAF_26	Elephant	F	2021	7	2021-07-27	208	NA	-19.02498	34.54873	5	Elephant	Loxodonta africana	NA	1	PNG_21_LOAF_026	15843
PNG_21_LOAF_27	Elephant	F	2021	7	2021-07-25	206	NA	-18.91945	34.45884	5	Elephant	Loxodonta africana	NA	1	PNG_21_LOAF_027	13702
PNG_21_LOAF_28	Elephant	M	2021	8	2021-08-08	220	NA	-19.07883	34.54247	5	Elephant	Loxodonta africana	NA	1	PNG_21_LOAF_028	22526.6666666667
PNG_21_LOAF_29	Elephant	F	2021	7	2021-07-29	210	NA	-18.9779	34.54036	5	Elephant	Loxodonta africana	NA	1	PNG_21_LOAF_029	6262
PNG_21_LOAF_30	Elephant	F	2021	7	2021-07-29	210	NA	-19.17113	34.55666	5	Elephant	Loxodonta africana	NA	1	PNG_21_LOAF_030	24280
PNG_21_LOAF_31	Elephant	M	2021	8	2021-08-06	218	NA	-18.55792	36.10362	5	Elephant	Loxodonta africana	NA	1	PNG_21_LOAF_031	18913.3333333334
PNG_21_LOAF_32	Elephant	M	2021	7	2021-07-21	202	NA	-18.66733	34.55355	5	Elephant	Loxodonta africana	NA	1	PNG_21_LOAF_032	21716.3333333333
PNG_21_LOAF_33	Elephant	F	2021	7	2021-07-25	206	NA	-18.98533	34.56065	5	Elephant	Loxodonta africana	NA	1	PNG_21_LOAF_033	18530.6666666667
PNG_21_LOAF_34	Elephant	F	2021	7	2021-07-28	209	NA	-18.92785	34.5243	5	Elephant	Loxodonta africana	NA	1	PNG_21_LOAF_034	15238.3333333333
PNG_21_LOAF_35	Elephant	F	2021	8	2021-08-07	219	NA	-19.18719	34.60198	5	Elephant	Loxodonta africana	NA	1	PNG_21_LOAF_035	12354.6666666667
PNG_21_LOAF_36	Elephant	F	2021	8	2021-08-01	213	NA	-18.64185	35.92553	5	Elephant	Loxodonta africana	NA	1	PNG_21_LOAF_036	12394.6666666667
PNG_21_LOAF_37	Elephant	M	2021	8	2021-08-06	218	NA	-18.5356	36.10461	5	Elephant	Loxodonta africana	NA	1	PNG_21_LOAF_037	11178.6666666667
PNG_21_LOAF_38	Elephant	F	2021	7	2021-07-29	210	NA	-19.18877	34.58134	5	Elephant	Loxodonta africana	NA	1	PNG_21_LOAF_038	11046.5
PNG_21_LOAF_39	Elephant	F	2021	8	2021-08-06	218	NA	-18.53792	36.0948	5	Elephant	Loxodonta africana	NA	1	PNG_21_LOAF_039	12127
PNG_21_LOAF_40	Elephant	F	2021	8	2021-08-01	213	NA	-18.667	35.9703	5	Elephant	Loxodonta africana	NA	1	PNG_21_LOAF_040	9140.33333333334
PNG_21_OUOU_01	Oribi	F	2021	7	2021-07-21	202	09:50	-18.856797	34.379185	4	Oribi	Ourebia ourebi	NA	1	PNG_21_OUOU_001	13323.6666666667
PNG_21_OUOU_02	Oribi	U	2021	7	2021-07-22	203	14:00	-18.94695	34.437516	4	Oribi	Ourebia ourebi	NA	1	PNG_21_OUOU_002	13695.5
PNG_21_OUOU_03	Oribi	M	2021	7	2021-07-24	205	15:30	-18.91112	34.39015	4	Oribi	Ourebia ourebi	NA	1	PNG_21_OUOU_003	4149.5
PNG_21_OUOU_04	Oribi	F	2021	7	2021-07-28	209	08:50	-18.939604	34.376042	4	Oribi	Ourebia ourebi	NA	1	PNG_21_OUOU_004	8696
PNG_21_OUOU_05	Oribi	M	2021	7	2021-07-29	210	08:40	-18.911115	34.39014	4	Oribi	Ourebia ourebi	NA	1	PNG_21_OUOU_005	8814.66666666666
PNG_21_OUOU_06	Oribi	F	2021	7	2021-07-29	210	08:55	-18.907979	34.390775	4	Oribi	Ourebia ourebi	NA	1	PNG_21_OUOU_006	11047.3333333333
PNG_21_OUOU_07	Oribi	M	2021	7	2021-07-29	210	09:00	-18.907974	34.390749	4	Oribi	Ourebia ourebi	NA	1	PNG_21_OUOU_007	10900.6666666667
PNG_21_OUOU_08	Oribi	M	2021	7	2021-07-30	211	08:15	-18.938729	34.3755	4	Oribi	Ourebia ourebi	NA	1	PNG_21_OUOU_008	17199
PNG_21_OUOU_09	Oribi	M	2021	7	2021-07-30	211	08:50	-18.907818	34.391217	4	Oribi	Ourebia ourebi	NA	1	PNG_21_OUOU_009	7276.66666666667
PNG_21_OUOU_10	Oribi	M	2021	7	2021-07-30	211	15:20	-18.88623	34.3298	4	Oribi	Ourebia ourebi	NA	1	PNG_21_OUOU_010	16192
PNG_21_OUOU_11	Oribi	F	2021	8	2021-08-04	216	14:30	-18.932653	34.40052	4	Oribi	Ourebia ourebi	NA	1	PNG_21_OUOU_011	12785
PNG_21_OUOU_16	Oribi	U	2021	8	2021-08-11	223	16:35	-18.90604994	34.34721815	4	Oribi	Ourebia ourebi	NA	1	PNG_21_OUOU_016	16140.3333333333
PNG_21_OUOU_17	Oribi	U	2021	8	2021-08-11	223	16:35	-18.90601837	34.34721815	4	Oribi	Ourebia ourebi	NA	1	PNG_21_OUOU_017	12802.3333333333
PNG_21_OUOU_18	Oribi	M	2021	8	2021-08-12	224	15:30	-18.88806527	34.33198922	4	Oribi	Ourebia ourebi	NA	1	PNG_21_OUOU_018	4269
PNG_21_OUOU_19	Oribi	M	2021	8	2021-08-13	225	15:45	-18.87395565	34.37029102	4	Oribi	Ourebia ourebi	NA	1	PNG_21_OUOU_019	8560
PNG_21_OUOU_20	Oribi	F	2021	8	2021-08-18	230	09:40	-18.91426792	34.32779188	4	Oribi	Ourebia ourebi	NA	1	PNG_21_OUOU_020	14954.5
PNG_21_OUOU_22	Oribi	F	2021	8	2021-08-19	231	08:40	-18.86972332	34.37415458	4	Oribi	Ourebia ourebi	NA	1	PNG_21_OUOU_022	20946.5
PNG_21_OUOU_23	Oribi	M	2021	8	2021-08-19	231	09:00	-18.85987641	34.37904452	4	Oribi	Ourebia ourebi	NA	1	PNG_21_OUOU_023	19225
PNG_21_OUOU_24	Oribi	F	2021	8	2021-08-19	231	09:00	-18.8598843	34.37902784	4	Oribi	Ourebia ourebi	NA	1	PNG_21_OUOU_024	5178.33333333333
PNG_21_OUOU_25	Oribi	M	2021	8	2021-08-19	231	10:00	-18.8556832	34.38026284	4	Oribi	Ourebia ourebi	NA	1	PNG_21_OUOU_025	5427.66666666667
PNG_21_OUOU_26	Oribi	U	2021	8	2021-08-19	231	10:00	-18.85574638	34.38011264	3	Oribi	Ourebia ourebi	NA	3	PNG_21_OUOU_026	13021.5
PNG_21_OUOU_27	Oribi	U	2021	8	2021-08-19	231	10:10	-18.85682035	34.37953686	3	Oribi	Ourebia ourebi	NA	3	PNG_21_OUOU_027	5483.66666666667
PNG_21_OUOU_28	Oribi	M	2021	8	2021-08-19	231	15:40	-18.8958815	34.3413352	4	Oribi	Ourebia ourebi	NA	1	PNG_21_OUOU_028	5046
PNG_21_OUOU_30	Oribi	U	2021	8	2021-08-21	233	08:40	-18.91419688	34.32794208	3	Oribi	Ourebia ourebi	NA	3	PNG_21_OUOU_030	13264
PNG_21_PAUR_01	Baboon	U	2021	7	2021-07-28	209	09:55	-18.887372	34.413514	3	Baboon	Papio ursinus	NA	3	PNG_21_PAUR_001	13927.3333333333
PNG_21_PAUR_02	Baboon	U	2021	7	2021-07-28	209	14:30	-18.965395	34.365229	3	Baboon	Papio ursinus	NA	3	PNG_21_PAUR_002	14405.3333333333
PNG_21_PAUR_03	Baboon	U	2021	7	2021-07-29	210	08:50	-18.908963	34.391374	3	Baboon	Papio ursinus	NA	3	PNG_21_PAUR_003	20171.5
PNG_21_PAUR_04	Baboon	U	2021	7	2021-07-29	210	14:10	-18.943878	34.443833	2	Baboon	Papio ursinus	NA	3	PNG_21_PAUR_004	6943.33333333334
PNG_21_PAUR_05	Baboon	U	2021	7	2021-07-29	210	16:50	-18.937159	34.39344	3	Baboon	Papio ursinus	NA	3	PNG_21_PAUR_005	13867.5
PNG_21_PAUR_06	Baboon	U	2021	7	2021-07-30	211	08:05	-18.9417	34.375309	2	Baboon	Papio ursinus	NA	3	PNG_21_PAUR_006	14850.6666666667
PNG_21_PAUR_07	Baboon	U	2021	7	2021-07-30	211	10:20	-18.902382	34.433546	2	Baboon	Papio ursinus	NA	3	PNG_21_PAUR_007	7616.66666666666
PNG_21_PAUR_08	Baboon	U	2021	7	2021-07-30	211	12:05	-18.975307	34.354932	3	Baboon	Papio ursinus	NA	3	PNG_21_PAUR_008	11680.5
PNG_21_PAUR_09	Baboon	U	2021	7	2021-07-31	212	08:05	-18.965323	34.356361	2	Baboon	Papio ursinus	NA	3	PNG_21_PAUR_009	6264.33333333333
PNG_21_PAUR_10	Baboon	U	2021	7	2021-07-31	212	09:20	-18.954629	34.346374	3	Baboon	Papio ursinus	NA	3	PNG_21_PAUR_010	7364
PNG_21_PAUR_11	Baboon	U	2021	7	2021-07-31	212	11:00	-18.901925	34.37643	3	Baboon	Papio ursinus	NA	3	PNG_21_PAUR_011	14770.3333333333
PNG_21_PAUR_12	Baboon	U	2021	7	2021-07-31	212	13:55	-18.946703	34.375519	2	Baboon	Papio ursinus	NA	3	PNG_21_PAUR_012	12444.6666666667
PNG_21_PAUR_13	Baboon	U	2021	7	2021-07-31	212	15:40	-18.936045	34.395781	2	Baboon	Papio ursinus	NA	3	PNG_21_PAUR_013	4276
PNG_21_PAUR_14	Baboon	U	2021	8	2021-08-03	215	10:10	-18.8896	34.392689	2	Baboon	Papio ursinus	NA	3	PNG_21_PAUR_014	25119.6666666667
PNG_21_PAUR_15	Baboon	U	2021	8	2021-08-04	216	07:55	-18.983195	34.346439	3	Baboon	Papio ursinus	NA	3	PNG_21_PAUR_015	18437.3333333333
PNG_21_PAUR_16	Baboon	U	2021	8	2021-08-06	218	08:00	-18.95081	34.373271	3	Baboon	Papio ursinus	NA	3	PNG_21_PAUR_016	4345
PNG_21_PAUR_17	Baboon	U	2021	8	2021-08-07	219	10:20	-18.888216	34.416111	3	Baboon	Papio ursinus	NA	3	PNG_21_PAUR_017	11021.3333333333
PNG_21_PAUR_19	Baboon	U	2021	8	2021-08-09	221	15:15	-18.891306	34.425932	2	Baboon	Papio ursinus	NA	3	PNG_21_PAUR_019	12797.5
PNG_21_PAUR_20	Baboon	U	2021	8	2021-08-10	222	10:35	-18.92609289	34.50045037	3	Baboon	Papio ursinus	NA	3	PNG_21_PAUR_020	14646
PNG_21_PAUR_21	Baboon	U	2021	8	2021-08-10	222	10:35	-18.92604553	34.50030851	3	Baboon	Papio ursinus	NA	3	PNG_21_PAUR_021	4544.5
PNG_21_PAUR_22	Baboon	U	2021	8	2021-08-12	224	08:20	-18.889162	34.396095	2	Baboon	Papio ursinus	NA	3	PNG_21_PAUR_022	9420.66666666667
PNG_21_PAUR_24	Baboon	U	2021	8	2021-08-19	231	07:00	-18.97765341	34.35165749	2	Baboon	Papio ursinus	NA	3	PNG_21_PAUR_024	5355.33333333333
PNG_21_PAUR_25	Baboon	U	2021	8	2021-08-21	233	12:05	-18.97811109	34.35146556	2	Baboon	Papio ursinus	NA	3	PNG_21_PAUR_025	31689.3333333333
PNG_21_PAUR_27	Baboon	U	2021	8	2021-08-22	234	07:55	-18.97860033	34.35098992	2	Baboon	Papio ursinus	NA	3	PNG_21_PAUR_027	25111.5
PNG_21_PAUR_28	Baboon	U	2021	8	2021-08-22	234	08:30	-18.98041526	34.35081468	3	Baboon	Papio ursinus	NA	3	PNG_21_PAUR_028	16932.5
PNG_21_PAUR_29	Baboon	U	2021	8	2021-08-22	234	08:40	-18.97796116	34.35157404	2	Baboon	Papio ursinus	NA	3	PNG_21_PAUR_029	32749
PNG_21_PAUR_30	Baboon	U	2021	8	2021-08-22	234	08:40	-18.97796905	34.35142384	2	Baboon	Papio ursinus	NA	3	PNG_21_PAUR_030	13414
PNG_21_PHAF_01	Warthog	F	2021	6	2021-06-27	178	08:35	-18.957468	34.372215	4	Warthog	Phacochoerus africanus	NA	1	PNG_21_PHAF_001	5552.66666666667
PNG_21_PHAF_02	Warthog	F	2021	6	2021-06-27	178	10:50	-18.928933	34.424175	4	Warthog	Phacochoerus africanus	NA	1	PNG_21_PHAF_002	12200
PNG_21_PHAF_03	Warthog	F	2021	7	2021-07-01	182	11:23	-18.933756	34.406138	4	Warthog	Phacochoerus africanus	NA	1	PNG_21_PHAF_003	24528
PNG_21_PHAF_05	Warthog	F	2021	7	2021-07-04	185	10:00	-18.927131	34.428231	4	Warthog	Phacochoerus africanus	NA	1	PNG_21_PHAF_005	14332
PNG_21_PHAF_06	Warthog	M	2021	7	2021-07-04	185	10:00	-18.927131	34.428231	4	Warthog	Phacochoerus africanus	NA	1	PNG_21_PHAF_006	14412
PNG_21_PHAF_07	Warthog	F	2021	7	2021-07-04	185	10:00	-18.927131	34.428231	4	Warthog	Phacochoerus africanus	NA	1	PNG_21_PHAF_007	9102.66666666668
PNG_21_PHAF_09	Warthog	F	2021	7	2021-07-10	191	08:21	-18.923383	34.37755	4	Warthog	Phacochoerus africanus	NA	1	PNG_21_PHAF_009	15849.6666666667
PNG_21_PHAF_10	Warthog	F	2021	7	2021-07-12	193	08:23	-18.923433	34.37745	4	Warthog	Phacochoerus africanus	NA	1	PNG_21_PHAF_010	32923
PNG_21_TRST_10.2	Kudu	F	2021	7	2021-07-13	194	09:00	-18.920592	34.391141	5	Kudu	Tragelaphus strepsiceros	TRST-21-f-31461-1	1	PNG_21_TRST_010	20219.3333333333
PNG_21_PHAF_12	Warthog	F	2021	7	2021-07-13	194	08:28	-18.938067	34.391733	4	Warthog	Phacochoerus africanus	NA	1	PNG_21_PHAF_012	16705.6666666667
PNG_21_PHAF_13	Warthog	M	2021	8	2021-08-04	216	13:50	-18.952723	34.372907	4	Warthog	Phacochoerus africanus	NA	1	PNG_21_PHAF_013	15768
PNG_21_PHAF_14	Warthog	F	2021	7	2021-07-27	208	08:10	-18.938434	34.391367	4	Warthog	Phacochoerus africanus	NA	1	PNG_21_PHAF_014	23586.6666666666
PNG_21_PHAF_15	Warthog	M	2021	7	2021-07-29	210	09:10	-18.907598	34.391188	4	Warthog	Phacochoerus africanus	NA	1	PNG_21_PHAF_015	15450.6666666667
PNG_21_PHAF_16	Warthog	U	2021	8	2021-08-02	214	15:15	-18.949293	34.441839	4	Warthog	Phacochoerus africanus	NA	1	PNG_21_PHAF_016	8673.5
PNG_21_PHAF_17	Warthog	F	2021	8	2021-08-03	215	10:50	-18.91068	34.389904	4	Warthog	Phacochoerus africanus	NA	1	PNG_21_PHAF_017	6957
PNG_21_PHAF_18	Warthog	F	2021	8	2021-08-03	215	09:00	-18.909199	34.37218	4	Warthog	Phacochoerus africanus	NA	1	PNG_21_PHAF_018	11550.3333333333
PNG_21_PHAF_20	Warthog	M	2021	8	2021-08-05	217	15:10	-18.878224	34.37064	4	Warthog	Phacochoerus africanus	NA	1	PNG_21_PHAF_020	13543.6666666667
PNG_21_PHAF_21	Warthog	U	2021	8	2021-08-07	219	08:25	-18.91305	34.388914	4	Warthog	Phacochoerus africanus	NA	1	PNG_21_PHAF_021	9553.66666666667
PNG_21_PHAF_22	Warthog	U	2021	8	2021-08-09	221	15:45	-18.90530786	34.40709079	2	Warthog	Phacochoerus africanus	NA	3	PNG_21_PHAF_022	5231
PNG_21_PHAF_23	Warthog	F	2021	8	2021-08-12	224	08:40	-18.91860963	34.38216541	4	Warthog	Phacochoerus africanus	NA	1	PNG_21_PHAF_023	11900.6666666667
PNG_21_PHAF_24	Warthog	M	2021	8	2021-08-12	224	09:20	-18.89405775	34.37189319	4	Warthog	Phacochoerus africanus	NA	1	PNG_21_PHAF_024	8038.66666666667
PNG_21_PHAF_25	Warthog	M	2021	8	2021-08-12	224	09:50	-18.8805724	34.36904767	4	Warthog	Phacochoerus africanus	NA	1	PNG_21_PHAF_025	12966.6666666667
PNG_21_PHAF_26	Warthog	M	2021	8	2021-08-13	225	14:45	-18.91709399	34.38848229	4	Warthog	Phacochoerus africanus	NA	1	PNG_21_PHAF_026	11732
PNG_21_PHAF_27	Warthog	M	2021	8	2021-08-13	225	14:55	-18.9128154	34.38815685	4	Warthog	Phacochoerus africanus	NA	1	PNG_21_PHAF_027	14991
PNG_21_PHAF_28	Warthog	F	2021	8	2021-08-13	225	16:50	-18.91979371	34.37871908	4	Warthog	Phacochoerus africanus	NA	1	PNG_21_PHAF_028	8829.66666666666
PNG_21_PHAF_29	Warthog	M	2021	8	2021-08-17	229	16:40	-18.91107867	34.39003439	4	Warthog	Phacochoerus africanus	NA	1	PNG_21_PHAF_029	3943.66666666667
PNG_21_PHAF_30	Warthog	F	2021	8	2021-08-17	229	16:45	-18.91478104	34.38936682	4	Warthog	Phacochoerus africanus	NA	1	PNG_21_PHAF_030	7875
PNG_21_PHAF_31	Warthog	F	2021	8	2021-08-18	230	09:55	-18.90808352	34.33173701	4	Warthog	Phacochoerus africanus	NA	1	PNG_21_PHAF_031	25075.5
PNG_21_POLA_01	Bushpig	U	2021	7	2021-07-24	205	09:15	-18.937262	34.398161	2	Bushpig	Potamochoerus larvatus	NA	3	PNG_21_POLA_001	10625.3333333333
PNG_21_POLA_02	Bushpig	U	2021	8	2021-08-02	214	08:50	-18.938639	34.431843	2	Bushpig	Potamochoerus larvatus	NA	3	PNG_21_POLA_002	8263.66666666667
PNG_21_REAR_01	Reedbuck	F	2021	8	2021-08-02	214	14:30	-18.9623	34.39779	3	Impala	Aepyceros melampus	NA	3	PNG_21_AEME_063	6004.33333333333
PNG_21_REAR_02	Reedbuck	F	2021	8	2021-08-07	219	11:25	-18.904455	34.404569	4	Reedbuck	Redunca arundinum	NA	1	PNG_21_REAR_002	5779.33333333334
PNG_21_REAR_03	Reedbuck	F	2021	8	2021-08-07	219	11:25	-18.904503	34.40465	4	Reedbuck	Redunca arundinum	NA	1	PNG_21_REAR_003	14156.3333333333
PNG_21_REAR_06	Reedbuck	F	2021	8	2021-08-09	221	09:00	-18.88177254	34.32785029	3	Reedbuck	Redunca arundinum	NA	3	PNG_21_REAR_006	7566.66666666666
PNG_21_REAR_07	Reedbuck	F	2021	8	2021-08-11	223	14:30	-18.97182179	34.26970499	4	Reedbuck	Redunca arundinum	NA	1	PNG_21_REAR_007	13546.6666666667
PNG_21_REAR_08	Reedbuck	U	2021	8	2021-08-11	223	15:15	-18.96976213	34.27192466	3	Reedbuck	Redunca arundinum	NA	3	PNG_21_REAR_008	11256.3333333333
PNG_21_REAR_09	Reedbuck	U	2021	8	2021-08-11	223	15:20	-18.96954913	34.27244901	3	Reedbuck	Redunca arundinum	NA	3	PNG_21_REAR_009	8322
PNG_21_REAR_10	Reedbuck	M	2021	8	2021-08-11	223	16:20	-18.89214	34.398018	4	Reedbuck	Redunca arundinum	NA	1	PNG_21_REAR_010	11299
PNG_21_REAR_11	Reedbuck	M	2021	8	2021-08-11	223	16:20	-18.89214	34.398018	4	Reedbuck	Redunca arundinum	NA	1	PNG_21_REAR_011	11376.3333333333
PNG_21_REAR_12	Reedbuck	M	2021	8	2021-08-11	223	16:20	-18.89214	34.398018	4	Reedbuck	Redunca arundinum	NA	1	PNG_21_REAR_012	8315.33333333333
PNG_21_REAR_13	Reedbuck	U	2021	8	2021-08-11	223	16:20	-18.89214	34.398018	3	Impala	Aepyceros melampus	NA	3	PNG_21_AEME_064	6397
PNG_21_REAR_14	Reedbuck	U	2021	8	2021-08-11	223	16:20	-18.89214	34.398018	3	Impala	Aepyceros melampus	NA	3	PNG_21_AEME_065	20542.3333333333
PNG_21_REAR_15	Reedbuck	F	2021	8	2021-08-11	223	16:20	-18.89214	34.398018	4	Reedbuck	Redunca arundinum	NA	1	PNG_21_REAR_015	29262.6666666667
PNG_21_REAR_16	Reedbuck	U	2021	8	2021-08-12	224	11:05	-18.87930118	34.36580996	4	Reedbuck	Redunca arundinum	NA	1	PNG_21_REAR_016	9467.00000000001
PNG_21_REAR_17	Reedbuck	U	2021	8	2021-08-12	224	16:40	-18.97152192	34.26963824	3	Impala	Aepyceros melampus	NA	3	PNG_21_AEME_066	11359.3333333333
PNG_21_REAR_18	Reedbuck	F	2021	8	2021-08-18	230	16:30	-18.90333421	34.40734112	4	Reedbuck	Redunca arundinum	NA	1	PNG_21_REAR_018	11010.5
PNG_21_REAR_20	Reedbuck	M	2021	8	2021-08-18	230	16:30	-18.90315263	34.40746629	4	Reedbuck	Redunca arundinum	NA	1	PNG_21_REAR_020	15960
PNG_21_REAR_21	Reedbuck	F	2021	8	2021-08-21	233	16:10	-19.01457795	34.4825438	4	Reedbuck	Redunca arundinum	NA	1	PNG_21_REAR_021	26379
PNG_21_SYCA_01	Buffalo	U	2021	8	2021-08-03	215	16:40	-18.903613	34.406753	3	Waterbuck	Kobus ellipsiprymnus	NA	3	PNG_21_KOEL_064	6777.33333333333
PNG_21_SYCA_02	Buffalo	U	2021	8	2021-08-03	215	16:40	-18.903649	34.406663	3	Waterbuck	Kobus ellipsiprymnus	NA	3	PNG_21_KOEL_065	20757.6666666666
PNG_21_SYCA_03	Buffalo	U	2021	8	2021-08-03	215	16:40	-18.903885	34.406484	3	Buffalo	Syncerus caffer	NA	2	PNG_21_SYCA_003	3681.66666666666
PNG_21_SYCA_04	Buffalo	U	2021	8	2021-08-06	218	13:15	-18.949073	34.286848	2	Waterbuck	Kobus ellipsiprymnus	NA	3	PNG_21_KOEL_066	10343
PNG_21_SYCA_05	Buffalo	U	2021	8	2021-08-06	218	14:40	-18.972852	34.2882	2	Waterbuck	Kobus ellipsiprymnus	NA	3	PNG_21_KOEL_067	6042.66666666666
PNG_21_SYCA_06	Buffalo	U	2021	8	2021-08-06	218	14:40	-18.972881	34.28817	2	Buffalo	Syncerus caffer	NA	3	PNG_21_SYCA_006	9499.66666666667
PNG_21_SYCA_07	Buffalo	U	2021	8	2021-08-07	219	09:00	-18.91793	34.435448	2	Waterbuck	Kobus ellipsiprymnus	NA	3	PNG_21_KOEL_068	12118.3333333333
PNG_21_SYCA_08	Buffalo	U	2021	8	2021-08-07	219	10:40	-18.889479	34.392572	2	Waterbuck	Kobus ellipsiprymnus	NA	3	PNG_21_KOEL_069	2595.33333333334
PNG_21_SYCA_09	Buffalo	U	2021	8	2021-08-07	219	11:40	-18.904388	34.405409	2	Waterbuck	Kobus ellipsiprymnus	NA	3	PNG_21_KOEL_070	5265
PNG_21_SYCA_10	Buffalo	U	2021	8	2021-08-10	222	10:10	-18.92042522	34.53049934	2	Waterbuck	Kobus ellipsiprymnus	NA	3	PNG_21_KOEL_071	4861.66666666666
PNG_21_SYCA_12	Buffalo	U	2021	8	2021-08-13	225	07:05	-19.01539213	34.45185968	2	Waterbuck	Kobus ellipsiprymnus	NA	3	PNG_21_KOEL_072	12826.3333333333
PNG_21_SYCA_13	Buffalo	U	2021	8	2021-08-13	225	07:05	-19.0153448	34.45155926	2	Waterbuck	Kobus ellipsiprymnus	NA	3	PNG_21_KOEL_073	9430
PNG_21_SYCA_14	Buffalo	U	2021	8	2021-08-13	225	11:20	-19.00914371	34.27033084	3	Buffalo	Syncerus caffer	NA	2	PNG_21_SYCA_014	11939.6666666667
PNG_21_SYCA_15	Buffalo	U	2021	8	2021-08-13	225	11:25	-19.00855199	34.26921266	3	Buffalo	Syncerus caffer	NA	3	PNG_21_SYCA_015	9585.33333333334
PNG_21_SYCA_16	Buffalo	U	2021	8	2021-08-13	225	11:25	-19.00857566	34.26916259	3	Buffalo	Syncerus caffer	NA	3	PNG_21_SYCA_016	8955
PNG_21_SYCA_17	Buffalo	U	2021	8	2021-08-13	225	11:25	-19.00863089	34.26918763	3	Buffalo	Syncerus caffer	NA	3	PNG_21_SYCA_017	11327
PNG_21_SYCA_18	Buffalo	U	2021	8	2021-08-13	225	11:25	-19.00889124	34.26900405	3	Buffalo	Syncerus caffer	NA	3	PNG_21_SYCA_018	9147.66666666667
PNG_21_SYCA_19	Buffalo	U	2021	8	2021-08-13	225	11:25	-19.00934095	34.26918763	3	Buffalo	Syncerus caffer	NA	3	PNG_21_SYCA_019	7847.33333333334
PNG_21_SYCA_20	Buffalo	U	2021	8	2021-08-13	225	11:25	-19.00954608	34.26974672	3	Buffalo	Syncerus caffer	NA	3	PNG_21_SYCA_020	7352.66666666667
PNG_21_SYCA_21	Buffalo	U	2021	8	2021-08-13	225	11:25	-19.00960919	34.26993864	3	Buffalo	Syncerus caffer	NA	2	PNG_21_SYCA_021	7985.5
PNG_21_TRAN_01	Nyala	F	2021	7	2021-07-28	209	15:00	-18.929	34.37693	4	Nyala	Tragelaphus angasii	NA	1	PNG_21_TRAN_001	4691
PNG_21_TRAN_02	Nyala	U	2021	7	2021-07-31	212	17:15	-18.953636	34.373092	3	Impala	Aepyceros melampus	NA	3	PNG_21_AEME_067	10289
PNG_21_TRAN_03	Nyala	U	2021	7	2021-07-31	212	17:15	-18.953893	34.373278	3	Impala	Aepyceros melampus	NA	3	PNG_21_AEME_068	9662
PNG_21_TRAN_04	Nyala	U	2021	7	2021-07-31	212	15:45	-18.918711	34.434215	4	Nyala	Tragelaphus angasii	NA	1	PNG_21_TRAN_004	5378
PNG_21_TRAN_05	Nyala	U	2021	7	2021-07-31	212	15:45	-18.918711	34.434215	3	Nyala	Tragelaphus angasii	NA	3	PNG_21_TRAN_005	4437
PNG_21_TRAN_06	Nyala	U	2021	7	2021-07-31	212	15:45	-18.918711	34.434215	3	Nyala	Tragelaphus angasii	NA	3	PNG_21_TRAN_006	7603.5
PNG_21_TRAN_07	Nyala	U	2021	8	2021-08-02	214	09:35	-18.962529	34.444299	2	Reedbuck	Redunca arundinum	NA	3	PNG_21_REAR_032	11468.3333333333
PNG_21_TRAN_08	Nyala	U	2021	8	2021-08-02	214	16:00	-18.970853	34.470659	2	Nyala	Tragelaphus angasii	NA	3	PNG_21_TRAN_008	5987.66666666666
PNG_21_TRAN_09	Nyala	U	2021	8	2021-08-03	215	11:30	-18.929044	34.375471	3	Nyala	Tragelaphus angasii	NA	3	PNG_21_TRAN_009	13982
PNG_21_TRAN_10	Nyala	F	2021	8	2021-08-05	217	14:15	-18.928053	34.37659	4	Nyala	Tragelaphus angasii	NA	1	PNG_21_TRAN_010	18367.3333333333
PNG_21_TRAN_11	Nyala	U	2021	8	2021-08-09	221	10:30	-18.933613	34.391509	2	Impala	Aepyceros melampus	NA	3	PNG_21_AEME_069	11023.5
PNG_21_TRAN_12	Nyala	U	2021	8	2021-08-09	221	14:30	-18.9474963	34.37718535	3	Impala	Aepyceros melampus	NA	3	PNG_21_AEME_070	2139
PNG_21_TRAN_13	Nyala	U	2021	8	2021-08-10	222	08:10	-18.942316	34.376388	2	Impala	Aepyceros melampus	NA	3	PNG_21_AEME_071	6900.66666666667
PNG_21_TRAN_14	Nyala	U	2021	8	2021-08-16	228	12:00	-18.96907867	34.43286951	3	Nyala	Tragelaphus angasii	NA	3	PNG_21_TRAN_014	19566.3333333333
PNG_21_TRAN_15	Nyala	M	2021	8	2021-08-16	228	14:50	-18.9501349	34.44291423	3	Nyala	Tragelaphus angasii	NA	3	PNG_21_TRAN_015	16218.3333333333
PNG_21_TRAN_16	Nyala	M	2021	8	2021-08-16	228	14:50	-18.95016647	34.4428141	3	Nyala	Tragelaphus angasii	NA	3	PNG_21_TRAN_016	17927
PNG_21_TRAN_17	Nyala	U	2021	8	2021-08-17	229	17:00	-18.92798733	34.37600708	3	Nyala	Tragelaphus angasii	NA	3	PNG_21_TRAN_017	3807.66666666666
PNG_21_TRAN_18	Nyala	F	2021	8	2021-08-17	229	17:00	-18.92801101	34.37584854	4	Nyala	Tragelaphus angasii	NA	1	PNG_21_TRAN_018	17665.6666666667
PNG_21_TRAN_19	Nyala	U	2021	8	2021-08-17	229	17:00	-18.92764791	34.37608219	3	Nyala	Tragelaphus angasii	NA	3	PNG_21_TRAN_019	18587.3333333333
PNG_21_TRSC_01.2	Bushbuck	M	2021	7	2021-07-05	186	16:30	-18.918611	34.342111	5	Bushbuck	Tragelaphus sylvaticus	TRSC-21-m-32012-1	1	PNG_21_TRSC_001	19530.6666666666
PNG_21_TRSC_02.2	Bushbuck	F	2021	7	2021-07-06	187	10:00	-18.893291	34.429398	5	Bushbuck	Tragelaphus sylvaticus	TRSC-21-f-32008-1	1	PNG_21_TRSC_002	11557.3333333333
PNG_21_TRSC_03.2	Bushbuck	F	2021	7	2021-07-06	187	11:00	-18.893135	34.42879	5	Bushbuck	Tragelaphus sylvaticus	TRSC-21-f-32006-1	1	PNG_21_TRSC_003	8235.33333333333
PNG_21_TRSC_04.2	Bushbuck	F	2021	7	2021-07-07	188	14:00	-18.914256	34.370152	5	Bushbuck	Tragelaphus sylvaticus	TRSC-21-f-32007-1	1	PNG_21_TRSC_004	13422.3333333333
PNG_21_TRSC_05.2	Bushbuck	F	2021	7	2021-07-08	189	10:00	-18.919866	34.366524	5	Bushbuck	Tragelaphus sylvaticus	TRSC-21-f-31473-1	1	PNG_21_TRSC_005	10321
PNG_21_TRSC_06.2	Bushbuck	F	2021	7	2021-07-08	189	15:00	-18.914976	34.434967	5	Bushbuck	Tragelaphus sylvaticus	TRSC-21-f-32004-1	1	PNG_21_TRSC_006	16134.3333333333
PNG_21_TRSC_07.2	Bushbuck	M	2021	7	2021-07-10	191	08:30	-18.923662	34.366178	5	Bushbuck	Tragelaphus sylvaticus	TRSC-21-m-32010-1	1	PNG_21_TRSC_007	6576
PNG_21_TRSC_08.2	Bushbuck	M	2021	7	2021-07-13	194	11:00	-18.913663	34.370576	5	Bushbuck	Tragelaphus sylvaticus	TRSC-21-m-32011-1	1	PNG_21_TRSC_008	8007.66666666666
PNG_21_TRSC_09.2	Bushbuck	F	2021	7	2021-07-13	194	16:30	-18.928481	34.39758	5	Bushbuck	Tragelaphus sylvaticus	TRSC-21-f-31472-1	1	PNG_21_TRSC_009	37853.6666666667
PNG_21_TRSC_10.2	Bushbuck	F	2021	7	2021-07-14	195	11:30	-18.924505	34.376076	5	Bushbuck	Tragelaphus sylvaticus	TRSC-21-f-31470-1	1	PNG_21_TRSC_010	32905.6666666666
PNG_21_TRSC_11.2	Bushbuck	F	2021	7	2021-07-16	197	09:30	-18.924344	34.33537	5	Bushbuck	Tragelaphus sylvaticus	TRSC-21-f-32005-1	1	PNG_21_TRSC_011	45665
PNG_21_TRSC_12.2	Bushbuck	F	2021	7	2021-07-16	197	10:00	-18.912089	34.337977	5	Bushbuck	Tragelaphus sylvaticus	TRSC-21-f-31471-1	1	PNG_21_TRSC_012	32885.6666666666
PNG_21_TRSC_14	Bushbuck	F	2021	7	2021-07-17	198	16:30	-18.907756	34.433366	4	Bushbuck	Tragelaphus sylvaticus	NA	1	PNG_21_TRSC_014	13554.3333333333
PNG_21_TRSC_15	Bushbuck	M	2021	7	2021-07-22	203	09:30	-18.970515	34.47033	3	Nyala	Tragelaphus angasii	NA	3	PNG_21_TRAN_027	4521.66666666667
PNG_21_TRSC_16	Bushbuck	M	2021	7	2021-07-22	203	17:10	-18.909075	34.375068	4	Bushbuck	Tragelaphus sylvaticus	NA	1	PNG_21_TRSC_016	14399.5
PNG_21_TRSC_17	Bushbuck	M	2021	7	2021-07-23	204	09:15	-18.90989	34.370965	4	Bushbuck	Tragelaphus sylvaticus	NA	1	PNG_21_TRSC_017	8042
PNG_21_TRSC_18	Bushbuck	M	2021	7	2021-07-23	204	09:15	-18.90989	34.370965	3	Impala	Aepyceros melampus	NA	3	PNG_21_AEME_072	16560
PNG_21_TRSC_19	Bushbuck	M	2021	7	2021-07-23	204	14:35	-18.909876	34.370943	4	Bushbuck	Tragelaphus sylvaticus	NA	1	PNG_21_TRSC_019	4596.5
PNG_21_TRSC_20	Bushbuck	M	2021	7	2021-07-23	204	17:00	-18.908725	34.375235	4	Bushbuck	Tragelaphus sylvaticus	NA	1	PNG_21_TRSC_020	12087.5
PNG_21_TRSC_21	Bushbuck	M	2021	7	2021-07-24	205	09:20	-18.927702	34.428114	4	Bushbuck	Tragelaphus sylvaticus	NA	1	PNG_21_TRSC_021	5552
PNG_21_TRSC_22	Bushbuck	F	2021	7	2021-07-25	206	12:20	-18.89187	34.42564	4	Bushbuck	Tragelaphus sylvaticus	NA	1	PNG_21_TRSC_022	7993
PNG_21_TRSC_23	Bushbuck	M	2021	7	2021-07-26	207	08:50	-18.909075	34.375068	4	Bushbuck	Tragelaphus sylvaticus	NA	1	PNG_21_TRSC_023	12400.3333333333
PNG_21_TRSC_24	Bushbuck	M	2021	7	2021-07-29	210	17:15	-18.908747	34.37518	4	Bushbuck	Tragelaphus sylvaticus	NA	1	PNG_21_TRSC_024	7380
PNG_21_TRSC_25	Bushbuck	U	2021	7	2021-07-30	211	11:25	-18.947056	34.375254	2	Impala	Aepyceros melampus	NA	3	PNG_21_AEME_073	11130.6666666667
PNG_21_TRSC_26	Bushbuck	M	2021	7	2021-07-30	211	09:00	-18.919176	34.365048	4	Bushbuck	Tragelaphus sylvaticus	NA	1	PNG_21_TRSC_026	22800.3333333333
PNG_21_TRSC_27	Bushbuck	U	2021	7	2021-07-31	212	08:30	-18.954718	34.339673	2	Reedbuck	Redunca arundinum	NA	3	PNG_21_REAR_033	4423
PNG_21_TRSC_28	Bushbuck	F	2021	7	2021-07-31	212	09:05	-18.8914403	34.37036	4	Bushbuck	Tragelaphus sylvaticus	NA	1	PNG_21_TRSC_028	4798.99999999999
PNG_21_TRSC_29	Bushbuck	F	2021	8	2021-08-02	214	09:05	-18.922471	34.367732	4	Bushbuck	Tragelaphus sylvaticus	NA	1	PNG_21_TRSC_029	14461.3333333333
PNG_21_TRSC_30	Bushbuck	F	2021	8	2021-08-03	215	08:50	-18.917133	34.369757	4	Bushbuck	Tragelaphus sylvaticus	NA	1	PNG_21_TRSC_030	11692
PNG_21_TRST_01	Kudu	F	2021	6	2021-06-28	179	10:00	-18.941583	34.386998	4	Kudu	Tragelaphus strepsiceros	NA	1	PNG_21_TRST_001	10321
PNG_21_TRST_02	Kudu	M	2021	7	2021-07-01	182	10:50	-18.926757	34.427377	4	Kudu	Tragelaphus strepsiceros	NA	1	PNG_21_TRST_002	25971
PNG_21_TRST_03	Kudu	F	2021	7	2021-07-02	183	10:30	-18.905061	34.392256	4	Kudu	Tragelaphus strepsiceros	NA	1	PNG_21_TRST_003	12068.3333333333
PNG_21_TRST_04	Kudu	F	2021	7	2021-07-03	184	16:30	-18.933833	34.42866	4	Kudu	Tragelaphus strepsiceros	NA	1	PNG_21_TRST_004	16378.6666666666
PNG_21_TRST_05.2	Kudu	F	2021	7	2021-07-12	193	09:00	-18.913981	34.390934	5	Kudu	Tragelaphus strepsiceros	TRST-21-f-31463-1	1	PNG_21_TRST_005	34715.3333333333
PNG_21_TRST_06.2	Kudu	F	2021	7	2021-07-12	193	11:00	-18.880797	34.402113	5	Kudu	Tragelaphus strepsiceros	TRST-21-f-31464-1	1	PNG_21_TRST_006	33113.3333333333
PNG_21_TRST_07.2	Kudu	F	2021	7	2021-07-12	193	15:00	-18.921475	34.410319	5	Kudu	Tragelaphus strepsiceros	TRST-21-f-31467-1	1	PNG_21_TRST_007	29140.3333333333
PNG_21_TRST_08.2	Kudu	F	2021	7	2021-07-12	193	16:00	-18.898128	34.39593	5	Kudu	Tragelaphus strepsiceros	TRST-21-f-31465-1	1	PNG_21_TRST_008	37571.6666666667
PNG_21_TRST_09.2	Kudu	M	2021	7	2021-07-12	193	16:40	-18.891996	34.408187	5	Kudu	Tragelaphus strepsiceros	TRST-21-m-31753-1	1	PNG_21_TRST_009	31384.6666666667
PNG_21_PHAF_11.2	Warthog	F	2021	7	2021-07-13	194	08:08	-18.943183	34.3864	4	Warthog	Phacochoerus africanus	NA	1	PNG_21_PHAF_011	9061
PNG_21_TRST_11.2	Kudu	F	2021	7	2021-07-13	194	10:00	-18.909262	34.377421	5	Kudu	Tragelaphus strepsiceros	TRST-21-f-31468-1	1	PNG_21_TRST_011	10573.3333333333
PNG_21_TRST_12.2	Kudu	F	2021	7	2021-07-13	194	11:30	-18.920041	34.381955	5	Kudu	Tragelaphus strepsiceros	TRST-21-f-31462-1	1	PNG_21_TRST_012	8848.33333333333
PNG_21_TRST_13.2	Kudu	F	2021	7	2021-07-13	194	15:50	-18.906154	34.391877	5	Kudu	Tragelaphus strepsiceros	TRST-21-f-31469-1	1	PNG_21_TRST_013	13557.3333333333
PNG_21_TRST_14.2	Kudu	F	2021	7	2021-07-13	194	16:00	-18.928481	34.297453	5	Kudu	Tragelaphus strepsiceros	TRST-21-f-31770-1	1	PNG_21_TRST_014	5883
PNG_21_TRST_15.2	Kudu	F	2021	7	2021-07-16	197	09:00	-18.908221	34.352578	5	Kudu	Tragelaphus strepsiceros	TRST-21-f-31771-1	1	PNG_21_TRST_015	29122.6666666667
PNG_21_TRST_16.2	Kudu	M	2021	7	2021-07-16	197	11:00	-18.903123	34.326608	5	Kudu	Tragelaphus strepsiceros	TRST-21-m-31757-1	1	PNG_21_TRST_016	33627.0000000001
PNG_21_TRST_17	Kudu	M	2021	7	2021-07-17	198	14:40	-18.91575	34.389076	4	Kudu	Tragelaphus strepsiceros	NA	1	PNG_21_TRST_017	13627.6666666667
PNG_21_TRST_18	Kudu	F	2021	7	2021-07-18	199	14:00	-18.898337	34.394855	4	Kudu	Tragelaphus strepsiceros	NA	3	PNG_21_TRST_018	7290.33333333333
PNG_21_TRST_19	Kudu	M	2021	7	2021-07-22	203	16:10	-18.917813	34.462825	4	Kudu	Tragelaphus strepsiceros	NA	1	PNG_21_TRST_019	6718.5
PNG_21_TRST_20	Kudu	M	2021	7	2021-07-22	203	15:20	-18.96024	34.370533	4	Kudu	Tragelaphus strepsiceros	NA	1	PNG_21_TRST_020	15652.3333333333
PNG_21_TRST_21	Kudu	M	2021	7	2021-07-23	204	11:10	-18.92514	34.428169	4	Kudu	Tragelaphus strepsiceros	NA	1	PNG_21_TRST_021	16569.3333333333
PNG_21_TRST_22	Kudu	M	2021	7	2021-07-23	204	11:25	-18.919813	34.41635	4	Kudu	Tragelaphus strepsiceros	NA	1	PNG_21_TRST_022	14676
PNG_21_TRST_23	Kudu	M	2021	7	2021-07-25	206	11:15	-18.927702	34.428114	4	Kudu	Tragelaphus strepsiceros	NA	1	PNG_21_TRST_023	13956.6666666667
PNG_21_TRST_24	Kudu	M	2021	7	2021-07-25	206	11:15	-18.927702	34.428114	4	Kudu	Tragelaphus strepsiceros	NA	1	PNG_21_TRST_024	13854
PNG_21_TRST_25	Kudu	F	2021	7	2021-07-25	206	11:50	-18.902592	34.43671	4	Kudu	Tragelaphus strepsiceros	NA	1	PNG_21_TRST_025	16424.3333333333
PNG_21_TRST_26	Kudu	F	2021	7	2021-07-25	206	13:00	-18.930994	34.376268	4	Kudu	Tragelaphus strepsiceros	NA	1	PNG_21_TRST_026	7744.66666666666
PNG_21_TRST_27	Kudu	F	2021	7	2021-07-27	208	10:15	-18.89025	34.393905	4	Kudu	Tragelaphus strepsiceros	NA	1	PNG_21_TRST_027	11933
PNG_21_TRST_28	Kudu	M	2021	7	2021-07-29	210	09:00	-18.912868	34.370826	4	Kudu	Tragelaphus strepsiceros	NA	1	PNG_21_TRST_028	13471
PNG_21_TRST_29	Kudu	M	2021	7	2021-07-29	210	11:40	-18.919336	34.433057	4	Kudu	Tragelaphus strepsiceros	NA	3	PNG_21_TRST_029	16903
PNG_21_TRST_30	Kudu	F	2021	7	2021-07-29	210	16:05	-18.922309	34.433057	4	Kudu	Tragelaphus strepsiceros	NA	1	PNG_21_TRST_030	10513.3333333333
PNG_21_TRST_31	Kudu	U	2021	7	2021-07-31	212	15:00	-18.89198	34.424336	4	Kudu	Tragelaphus strepsiceros	NA	1	PNG_21_TRST_031	5013
PNG_21_TRST_32	Kudu	M	2021	8	2021-08-03	215	10:30	-18.905987	34.389794	4	Kudu	Tragelaphus strepsiceros	NA	1	PNG_21_TRST_032	18537
PNG_21_TRST_33	Kudu	F	2021	8	2021-08-03	215	10:30	-18.904868	34.390288	4	Kudu	Tragelaphus strepsiceros	NA	1	PNG_21_TRST_033	2070
PNG_21_TRST_34	Kudu	M	2021	8	2021-08-08	220	11:50	-18.929874	34.375606	4	Kudu	Tragelaphus strepsiceros	NA	1	PNG_21_TRST_034	21830.3333333333
PNG_21_UNKN_01	Unknown	U	2021	7	2021-07-31	212	08:25	-18.954392	34.34002	2	Impala	Aepyceros melampus	NA	3	PNG_21_AEME_074	9944.33333333334
PNG_21_UNKN_02	Unknown	U	2021	8	2021-08-02	214	14:55	-18.958524	34.409719	2	Nyala	Tragelaphus angasii	NA	3	PNG_21_TRAN_028	4479.33333333333
PNG_21_UNKN_03	Unknown	U	2021	8	2021-08-03	215	09:40	-18.914731	34.409965	2	Kudu	Tragelaphus strepsiceros	NA	3	PNG_21_TRST_055	8205.66666666667
PNG_21_UNKN_04	Unknown	U	2021	8	2021-08-04	216	08:50	-18.991395	34.321469	2	Waterbuck	Kobus ellipsiprymnus	NA	3	PNG_21_KOEL_074	10122
PNG_21_UNKN_05	Unknown	U	2021	8	2021-08-04	216	09:30	-18.9949	34.3233	2	Waterbuck	Kobus ellipsiprymnus	NA	3	PNG_21_KOEL_075	16246.3333333333
PNG_21_UNKN_06	Unknown	U	2021	8	2021-08-06	218	09:00	-18.88607	34.335488	2	Hartebeest	Alcelaphus buselaphus	NA	3	PNG_21_ALBU_027	4572.33333333334
PNG_21_UNKN_07	Unknown	U	2021	8	2021-08-09	221	15:50	-18.90533944	34.40726602	2	Impala	Aepyceros melampus	NA	3	PNG_21_AEME_075	3832
PNG_21_UNKN_08	Unknown	U	2021	8	2021-08-09	221	15:50	-18.90518734	34.40734514	2	Impala	Aepyceros melampus	NA	3	PNG_21_AEME_076	3436.33333333334
PNG_21_UNKN_09	Unknown	U	2021	8	2021-08-11	223	14:40	-18.97171131	34.26988023	2	Baboon	Papio ursinus	NA	3	PNG_21_PAUR_032	17503.6666666667
PNG16_AEME_01	Impala	M	2016	6	2016-06-01	153	12:45	-18.906557	34.438613	4	Impala	Aepyceros melampus	NA	1	PNG_16_AEME_001	97893.6666666667
PNG16_AEME_02	Impala	F	2016	6	2016-06-02	154	08:40	-18.92913	34.375153	4	Impala	Aepyceros melampus	NA	1	PNG_16_AEME_002	85220.3333333334
PNG16_AEME_03	Impala	F	2016	6	2016-06-03	155	16:11	-18.966898	34.359414	4	Impala	Aepyceros melampus	NA	1	PNG_16_AEME_003	108607.666666667
PNG16_AEME_04	Impala	F	2016	6	2016-06-04	156	09:15	-18.936638	34.395077	4	Impala	Aepyceros melampus	NA	1	PNG_16_AEME_004	67736
PNG16_AEME_05	Impala	F	2016	6	2016-06-05	157	08:06	-18.9659	34.356563	4	Impala	Aepyceros melampus	NA	1	PNG_16_AEME_005	40484.3333333333
PNG16_AEME_06	Impala	M	2016	6	2016-06-07	159	09:22	-18.933268	34.399697	4	Impala	Aepyceros melampus	NA	1	PNG_16_AEME_006	141157
PNG16_AEME_07	Impala	M	2016	6	2016-06-07	159	10:55	-18.886358	34.393892	4	Impala	Aepyceros melampus	NA	1	PNG_16_AEME_007	52945.3333333334
PNG16_AEME_08	Impala	F	2016	6	2016-06-08	160	09:45	-18.950269	34.3465	4	Impala	Aepyceros melampus	NA	1	PNG_16_AEME_008	41143
PNG16_AEME_09	Impala	F	2016	6	2016-06-09	161	08:49	-18.977651	34.340728	4	Impala	Aepyceros melampus	NA	1	PNG_16_AEME_009	106061.333333333
PNG16_AEME_11	Impala	F	2016	6	2016-06-21	173	09:30	-18.906388	34.389065	4	Impala	Aepyceros melampus	NA	1	PNG_16_AEME_011	130646.333333333
PNG16_AEME_12	Impala	M	2016	7	2016-07-21	203	16:10	-18.876914	34.39648	4	Impala	Aepyceros melampus	NA	1	PNG_16_AEME_012	112564
PNG16_AEME_14	Impala	M	2016	7	2016-07-25	207	17:10	-18.888436	34.402141	3	Impala	Aepyceros melampus	NA	3	PNG_16_AEME_014	103341.666666667
PNG16_AEME_15	Impala	F	2016	7	2016-07-27	209	09:00	-18.962202	34.344204	4	Impala	Aepyceros melampus	NA	1	PNG_16_AEME_015	7019
PNG16_AEME_17	Impala	M	2016	8	2016-08-05	218	16:23	-18.87631	34.396637	4	Impala	Aepyceros melampus	NA	1	PNG_16_AEME_017	79939.5
PNG16_AEME_18	Impala	M	2016	8	2016-08-08	221	11:00	-18.88224167	34.41148056	4	Impala	Aepyceros melampus	NA	1	PNG_16_AEME_018	23247
PNG16_AEME_20	Impala	M	2016	8	2016-08-13	226	09:29	-18.94849	34.34675	3	Impala	Aepyceros melampus	NA	3	PNG_16_AEME_020	65024.5
PNG16_AEME_21	Impala	M	2016	8	2016-08-15	228	08:40	-18.919304	34.41696	2	Impala	Aepyceros melampus	NA	3	PNG_16_AEME_021	13351
PNG16_AEME22	Impala	M	2016	8	2016-08-16	229	13:35	-18.947204	34.372827	4	Impala	Aepyceros melampus	NA	1	PNG_16_AEME_022	13643.5
PNG16_ALBU_02	Hartebeest	U	2016	6	2016-06-22	174	15:40	-18.87376	34.32625	4	Hartebeest	Alcelaphus buselaphus	NA	1	PNG_16_ALBU_002	104578.5
PNG16_ALBU_03	Hartebeest	U	2016	6	2016-06-23	175	09:00	-18.952499	34.341736	4	Hartebeest	Alcelaphus buselaphus	NA	1	PNG_16_ALBU_003	132792.666666667
PNG16_ALBU_04	Hartebeest	U	2016	7	2016-07-11	193	09:00	-18.877924	34.328599	3	Hartebeest	Alcelaphus buselaphus	NA	3	PNG_16_ALBU_004	4385.66666666667
PNG16_ALBU_05	Hartebeest	U	2016	7	2016-07-28	210	10:37	-18.951998	34.341269	3	Hartebeest	Alcelaphus buselaphus	NA	3	PNG_16_ALBU_005	1282.5
PNG16_ALBU_07	Hartebeest	U	2016	8	2016-08-03	216	10:30	-18.976503	34.334121	3	Hartebeest	Alcelaphus buselaphus	NA	3	PNG_16_ALBU_007	91191.5
PNG16_ALBU_08	Hartebeest	U	2016	8	2016-08-05	218	11:25	-18.874271	34.326216	3	Hartebeest	Alcelaphus buselaphus	NA	3	PNG_16_ALBU_008	17136.5
PNG16_ALBU_09	Hartebeest	U	2016	8	2016-08-05	218	11:45	-18.874262	34.327188	4	Hartebeest	Alcelaphus buselaphus	NA	1	PNG_16_ALBU_009	38144.5
PNG16_ALBU_10	Hartebeest	U	2016	8	2016-08-11	224	09:40	NA	NA	3	Hartebeest	Alcelaphus buselaphus	NA	3	PNG_16_ALBU_010	10305.5
PNG16_ALBU_12	Hartebeest	U	2016	8	2016-08-11	224	09:40	NA	NA	3	Hartebeest	Alcelaphus buselaphus	NA	3	PNG_16_ALBU_012	15235
PNG16_ALBU_13	Hartebeest	U	2016	8	2016-08-13	226	07:58	-18.951422	34.339155	4	Hartebeest	Alcelaphus buselaphus	NA	1	PNG_16_ALBU_013	32006
PNG16_ALBU_14	Hartebeest	U	2016	8	2016-08-13	226	08:35	-18.951397	34.338723	3	Hartebeest	Alcelaphus buselaphus	NA	3	PNG_16_ALBU_014	28389
PNG16_ALBU_15	Hartebeest	U	2016	8	2016-08-13	226	08:35	-18.9514	34.338732	3	Hartebeest	Alcelaphus buselaphus	NA	3	PNG_16_ALBU_015	54744.6666666667
PNG16_ALBU_16	Hartebeest	U	2016	8	2016-08-13	226	08:35	-18.951385	34.338726	3	Hartebeest	Alcelaphus buselaphus	NA	3	PNG_16_ALBU_016	26511
PNG16_ALBU_17	Hartebeest	U	2016	8	2016-08-18	231	08:41	-18.95075	34.34207	3	Hartebeest	Alcelaphus buselaphus	NA	3	PNG_16_ALBU_017	64267
PNG16_ALBU_18	Hartebeest	U	2016	8	2016-08-18	231	08:41	-18.95075	34.34207	3	Hartebeest	Alcelaphus buselaphus	NA	3	PNG_16_ALBU_018	94803.5
PNG16_CENA_01	Red_duiker	U	2016	7	2016-07-28	210	10:20	-18.960751	34.342065	3	Red_duiker	Cephalophus natalensis	NA	1	PNG_16_CENA_001	56785.9999999999
PNG16_CENA_02	Red_duiker	U	2016	8	2016-08-05	218	08:15	-18.960659	34.341889	2	Red_duiker	Cephalophus natalensis	NA	1	PNG_16_CENA_002	81384
PNG16_CHPY_01	Vervet	U	2016	7	2016-07-30	212	07:00	-18.977749	34.351212	4	Vervet	Chlorocebus pygerythrus	NA	1	PNG_16_CHPY_001	123936.666666667
PNG16_CHPY_02	Vervet	U	2016	8	2016-08-13	226	07:30	-18.960679	34.342028	2	Vervet	Chlorocebus pygerythrus	NA	1	PNG_16_CHPY_002	11982.6666666667
PNG16_CICI_02	Civet	U	2016	8	2016-08-02	215	20:15	-18.917978	34.41594	3	Civet	Civettictis civetta	NA	1	PNG_16_CICI_002	79781
PNG16_CICI_03	Civet	U	2016	8	2016-08-02	215	20:40	-18.902268	34.402329	3	Civet	Civettictis civetta	NA	1	PNG_16_CICI_003	12393.3333333333
PNG16_CICI_04	Civet	U	2016	8	2016-08-02	215	21:05	-18.922716	34.377294	3	Civet	Civettictis civetta	NA	1	PNG_16_CICI_004	22353
PNG16_CICI_05	Civet	U	2016	8	2016-08-14	227	21:00	-18.914659	34.388794	3	Civet	Civettictis civetta	NA	1	PNG_16_CICI_005	16917.6666666667
PNG16_CICI_06	Civet	U	2016	8	2016-08-14	227	21:00	-18.918353	34.385836	3	Civet	Civettictis civetta	NA	1	PNG_16_CICI_006	118180
PNG16_CICI_07	Civet	U	2016	8	2016-08-18	231	09:00	-18.94745	34.3661	2	Civet	Civettictis civetta	NA	1	PNG_16_CICI_007	36638
PNG16_CODA_26	Wildebeest	U	2016	8	2016-08-06	219	08:30	-18.960547	34.372302	3	Wildebeest	Connochaetes taurinus	NA	3	PNG_16_COTA_026	54659
PNG16_CODA_27	Wildebeest	U	2016	8	2016-08-06	219	08:30	-18.960558	34.372283	3	Wildebeest	Connochaetes taurinus	NA	3	PNG_16_COTA_027	86739.5
PNG16_CODA_28	Wildebeest	U	2016	9	2016-09-05	249	17:00	-18.88239	34.3311	3	Wildebeest	Connochaetes taurinus	NA	3	PNG_16_COTA_028	71175.6666666667
PNG16_CODA_29	Wildebeest	U	2016	9	2016-09-05	249	17:00	-18.88239	34.3311	3	Wildebeest	Connochaetes taurinus	NA	3	PNG_16_COTA_029	23172.6666666666
PNG16_CODA_30	Wildebeest	U	2016	9	2016-09-05	249	17:00	-18.88239	34.3311	3	Wildebeest	Connochaetes taurinus	NA	3	PNG_16_COTA_030	35806.3333333333
PNG16_COTA_01	Wildebeest	U	2016	6	2016-06-28	180	15:00	-18.896758	34.372814	3	Wildebeest	Connochaetes taurinus	NA	3	PNG_16_COTA_001	112979
PNG16_COTA_02	Wildebeest	U	2016	6	2016-06-28	180	15:00	-18.896759	34.372815	3	Wildebeest	Connochaetes taurinus	NA	3	PNG_16_COTA_002	126432.666666667
PNG16_COTA_03	Wildebeest	U	2016	6	2016-06-28	180	15:17	-18.896768	34.372822	3	Wildebeest	Connochaetes taurinus	NA	3	PNG_16_COTA_003	76814.3333333333
PNG16_COTA_04	Wildebeest	U	2016	6	2016-06-28	180	15:17	-18.896688	34.372578	3	Wildebeest	Connochaetes taurinus	NA	3	PNG_16_COTA_004	134046.333333333
PNG16_COTA_05	Wildebeest	U	2016	6	2016-06-28	180	15:45	-18.896642	34.372316	3	Wildebeest	Connochaetes taurinus	NA	3	PNG_16_COTA_005	120639.333333333
PNG16_COTA_06	Wildebeest	U	2016	6	2016-06-28	180	15:45	-18.896776	34.372781	3	Wildebeest	Connochaetes taurinus	NA	3	PNG_16_COTA_006	113085
PNG16_COTA_07	Wildebeest	U	2016	6	2016-06-28	180	15:45	-18.896613	34.371891	3	Wildebeest	Connochaetes taurinus	NA	3	PNG_16_COTA_007	96078.6666666667
PNG16_COTA_08	Wildebeest	U	2016	6	2016-06-28	180	15:45	-18.896623	34.371871	3	Wildebeest	Connochaetes taurinus	NA	3	PNG_16_COTA_008	171156.333333333
PNG16_COTA_09	Wildebeest	M	2016	7	2016-07-07	189	09:40	-18.98646	34.261745	4	Wildebeest	Connochaetes taurinus	NA	1	PNG_16_COTA_009	81443
PNG16_COTA_10	Wildebeest	U	2016	7	2016-07-26	208	12:00	-18.896771	34.369585	3	Wildebeest	Connochaetes taurinus	NA	3	PNG_16_COTA_010	4721
PNG16_COTA_12	Wildebeest	U	2016	7	2016-07-26	208	12:00	-18.896923	34.369757	3	Wildebeest	Connochaetes taurinus	NA	3	PNG_16_COTA_012	3552
PNG16_COTA_13	Wildebeest	U	2016	7	2016-07-26	208	12:00	-18.896459	34.369157	3	Wildebeest	Connochaetes taurinus	NA	3	PNG_16_COTA_013	6114.66666666667
PNG16_COTA_14	Wildebeest	U	2016	7	2016-07-29	211	NA	-18.98719	34.258769	4	Wildebeest	Connochaetes taurinus	NA	1	PNG_16_COTA_014	27634.6666666667
PNG16_COTA_15	Wildebeest	U	2016	7	2016-07-29	211	16:40	-18.89974	34.353358	3	Wildebeest	Connochaetes taurinus	NA	3	PNG_16_COTA_015	117011.5
PNG16_COTA_16	Wildebeest	U	2016	7	2016-07-29	211	16:40	-18.899735	34.353326	3	Wildebeest	Connochaetes taurinus	NA	3	PNG_16_COTA_016	139918.666666667
PNG16_COTA_17	Wildebeest	U	2016	7	2016-07-29	211	16:40	-18.899959	34.353064	3	Wildebeest	Connochaetes taurinus	NA	3	PNG_16_COTA_017	16902.6666666667
PNG16_COTA_18	Wildebeest	U	2016	8	2016-08-01	214	10:30	-18.984568	34.259172	3	Wildebeest	Connochaetes taurinus	NA	3	PNG_16_COTA_018	8780.66666666666
PNG16_COTA_19	Wildebeest	U	2016	8	2016-08-01	214	10:30	-18.98459	34.259019	3	Wildebeest	Connochaetes taurinus	NA	3	PNG_16_COTA_019	161258.333333333
PNG16_COTA_20	Wildebeest	U	2016	8	2016-08-01	214	10:30	-18.984469	34.259198	3	Wildebeest	Connochaetes taurinus	NA	3	PNG_16_COTA_020	36272.6666666667
PNG16_COTA_21	Wildebeest	U	2016	8	2016-08-01	214	10:30	-18.984473	34.259178	3	Wildebeest	Connochaetes taurinus	NA	3	PNG_16_COTA_021	210766
PNG16_COTA_22	Wildebeest	U	2016	8	2016-08-01	214	10:30	-18.984302	34.258906	3	Wildebeest	Connochaetes taurinus	NA	3	PNG_16_COTA_022	198244.666666667
PNG16_COTA_23	Wildebeest	U	2016	8	2016-08-01	214	10:30	-18.984286	34.258892	3	Wildebeest	Connochaetes taurinus	NA	3	PNG_16_COTA_023	125130.666666667
PNG16_COTA_24	Wildebeest	U	2016	8	2016-08-01	214	10:30	-18.984657	34.25876	3	Wildebeest	Connochaetes taurinus	NA	3	PNG_16_COTA_024	66175.3333333333
PNG16_COTA_25	Wildebeest	U	2016	8	2016-08-01	214	10:30	-18.984696	34.258739	3	Wildebeest	Connochaetes taurinus	NA	3	PNG_16_COTA_025	6209.33333333333
PNG16_EQQU_01	Zebra	U	2016	8	2016-08-21	234	08:37	-19.00245	34.24073	3	Zebra	Equus quagga	NA	1	PNG_16_EQQU_001	22495
PNG16_EQQU_02	Zebra	U	2016	8	2016-08-21	234	08:45	-19.00161	34.23997	3	Zebra	Equus quagga	NA	1	PNG_16_EQQU_002	6139.66666666667
PNG16_EQQU_03	Zebra	U	2016	8	2016-08-21	234	09:09	-19.00089	34.24032	3	Zebra	Equus quagga	NA	1	PNG_16_EQQU_003	8502.66666666666
PNG16_EQQU_04	Zebra	U	2016	8	2016-08-21	234	09:14	-19.00083	34.24034	3	Zebra	Equus quagga	NA	1	PNG_16_EQQU_004	8927.33333333334
PNG16_EQQU_05	Zebra	U	2016	8	2016-08-21	234	09:20	-19.00082	34.24036	3	Zebra	Equus quagga	NA	1	PNG_16_EQQU_005	25907
PNG16_EQQU_06	Zebra	U	2016	8	2016-08-21	234	09:29	-19.00079	34.24042	3	Zebra	Equus quagga	NA	1	PNG_16_EQQU_006	4766.66666666667
PNG16_EQQU_07	Zebra	U	2016	8	2016-08-21	234	09:37	-19.00068	34.24047	3	Zebra	Equus quagga	NA	1	PNG_16_EQQU_007	21279.6666666667
PNG16_EQQU_08	Zebra	U	2016	8	2016-08-21	234	09:42	-19.00069	34.24061	3	Zebra	Equus quagga	NA	1	PNG_16_EQQU_008	28742.3333333333
PNG16_EQQU_09	Zebra	U	2016	8	2016-08-21	234	10:02	-19.0003	34.24113	3	Zebra	Equus quagga	NA	1	PNG_16_EQQU_009	14452.3333333333
PNG16_EQQU_10	Zebra	U	2016	8	2016-08-21	234	10:11	-19.00218	34.24167	3	Zebra	Equus quagga	NA	1	PNG_16_EQQU_010	5331.66666666667
PNG16_HINI_02	Sable	U	2016	6	2016-06-16	168	12:45	-18.940643	34.392073	3	Sable	Hippotragus niger	NA	3	PNG_16_HINI_002	66986
PNG16_HINI_03	Sable	M	2016	6	2016-06-21	173	16:05	-18.96391	34.38892	4	Sable	Hippotragus niger	NA	1	PNG_16_HINI_003	104269.666666667
PNG16_HINI_04	Sable	M	2016	6	2016-06-24	176	17:15	-18.91618	34.35908	4	Sable	Hippotragus niger	NA	1	PNG_16_HINI_004	81657
PNG16_HINI_05	Sable	M	2016	6	2016-06-29	181	16:42	-18.95028	34.34694	4	Sable	Hippotragus niger	NA	1	PNG_16_HINI_005	151134
PNG16_HINI_06	Sable	U	2016	7	2016-07-01	183	NA	NA	NA	4	Sable	Hippotragus niger	NA	1	PNG_16_HINI_006	92247.3333333333
PNG16_HINI_07	Sable	U	2016	7	2016-07-01	183	NA	NA	NA	4	Sable	Hippotragus niger	NA	1	PNG_16_HINI_007	127273.666666667
PNG16_HINI_08	Sable	U	2016	7	2016-07-01	183	NA	NA	NA	4	Sable	Hippotragus niger	NA	1	PNG_16_HINI_008	76702.3333333334
PNG16_HINI_09	Sable	U	2016	7	2016-07-17	199	12:40	-18.962168	34.370161	3	Sable	Hippotragus niger	NA	3	PNG_16_HINI_009	4629
PNG16_HINI_10	Sable	U	2016	7	2016-07-17	199	12:40	-18.962128	34.370191	3	Sable	Hippotragus niger	NA	3	PNG_16_HINI_010	103768.666666667
PNG16_HINI_11	Sable	U	2016	7	2016-07-22	204	09:00	-18.880453	34.324554	3	Sable	Hippotragus niger	NA	3	PNG_16_HINI_011	131330
PNG16_HINI_12	Sable	U	2016	7	2016-07-22	204	09:00	-18.880242	34.324506	3	Sable	Hippotragus niger	NA	3	PNG_16_HINI_012	9292.00000000001
PNG16_HINI_13	Sable	U	2016	7	2016-07-22	204	09:00	-18.880221	34.324486	3	Sable	Hippotragus niger	NA	3	PNG_16_HINI_013	1612.5
PNG16_HINI_14	Sable	U	2016	7	2016-07-22	204	09:00	-18.880246	34.324538	3	Sable	Hippotragus niger	NA	3	PNG_16_HINI_014	18236
PNG16_HINI_15	Sable	U	2016	7	2016-07-25	207	11:00	-18.96803	34.36292	3	Sable	Hippotragus niger	NA	3	PNG_16_HINI_015	74639.5
PNG16_HINI_17	Sable	U	2016	8	2016-08-03	216	12:40	-18.982986	34.30609	3	Sable	Hippotragus niger	NA	3	PNG_16_HINI_017	50530
PNG16_HINI_18	Sable	U	2016	8	2016-08-03	216	12:40	-18.983014	34.305996	3	Sable	Hippotragus niger	NA	3	PNG_16_HINI_018	85765.5
PNG16_HINI_19	Sable	U	2016	8	2016-08-03	216	12:40	-18.98301	34.30597	3	Sable	Hippotragus niger	NA	3	PNG_16_HINI_019	21458
PNG16_HINI_20	Sable	U	2016	8	2016-08-03	216	12:40	-18.982762	34.306019	3	Sable	Hippotragus niger	NA	3	PNG_16_HINI_020	90715.5
PNG16_KOEL_01	Waterbuck	M	2016	6	2016-06-01	153	12:15	-18.908272	34.458807	4	Waterbuck	Kobus ellipsiprymnus	NA	1	PNG_16_KOEL_001	40846.6666666667
PNG16_KOEL_02	Waterbuck	M	2016	6	2016-06-03	155	11:15	-18.904886	34.379129	4	Waterbuck	Kobus ellipsiprymnus	NA	1	PNG_16_KOEL_002	92724.6666666667
PNG16_KOEL_03	Waterbuck	M	2016	6	2016-06-04	156	08:10	-18.962163	34.36945	4	Waterbuck	Kobus ellipsiprymnus	NA	1	PNG_16_KOEL_003	63257.3333333334
PNG16_KOEL_04	Waterbuck	M	2016	6	2016-06-07	159	10:17	-18.913182	34.387411	4	Waterbuck	Kobus ellipsiprymnus	NA	1	PNG_16_KOEL_004	85308
PNG16_KOEL_05	Waterbuck	F	2016	6	2016-06-10	162	08:52	-18.903962	34.377611	4	Waterbuck	Kobus ellipsiprymnus	NA	1	PNG_16_KOEL_005	88202.3333333333
PNG16_KOEL_06	Waterbuck	M	2016	6	2016-06-14	166	09:55	-18.899438	34.346282	4	Waterbuck	Kobus ellipsiprymnus	NA	1	PNG_16_KOEL_006	42518.5
PNG16_KOEL_07	Waterbuck	F	2016	6	2016-06-14	166	10:41	-18.890995	34.337199	4	Waterbuck	Kobus ellipsiprymnus	NA	1	PNG_16_KOEL_007	265302.666666667
PNG16_KOEL_08	Waterbuck	M	2016	6	2016-06-16	168	11:10	-18.91884	34.386249	4	Waterbuck	Kobus ellipsiprymnus	NA	1	PNG_16_KOEL_008	89541.3333333333
PNG16_KOEL_09	Waterbuck	M	2016	6	2016-06-16	168	11:10	-18.918786	34.386128	4	Waterbuck	Kobus ellipsiprymnus	NA	1	PNG_16_KOEL_009	62633.3333333333
PNG16_KOEL_10	Waterbuck	M	2016	6	2016-06-16	168	11:51	-18.891293	34.42016	4	Waterbuck	Kobus ellipsiprymnus	NA	1	PNG_16_KOEL_010	43380.3333333333
PNG16_KOEL_11	Waterbuck	M	2016	6	2016-06-16	168	12:29	-18.932701	34.404591	4	Waterbuck	Kobus ellipsiprymnus	NA	1	PNG_16_KOEL_011	43847.3333333333
PNG16_KOEL_12	Waterbuck	M	2016	6	2016-06-24	176	17:00	-18.888875	34.377988	4	Waterbuck	Kobus ellipsiprymnus	NA	1	PNG_16_KOEL_012	38110.6666666666
PNG16_KOEL_13	Waterbuck	M	2016	7	2016-07-04	186	09:29	-18.88281	34.40536	4	Waterbuck	Kobus ellipsiprymnus	NA	1	PNG_16_KOEL_013	53582
PNG16_KOEL_14	Waterbuck	U	2016	7	2016-07-09	191	08:36	-18.954986	34.343971	4	Waterbuck	Kobus ellipsiprymnus	NA	1	PNG_16_KOEL_014	17338
PNG16_KOEL_15	Waterbuck	U	2016	7	2016-07-09	191	08:40	-18.955008	34.343887	4	Waterbuck	Kobus ellipsiprymnus	NA	1	PNG_16_KOEL_015	11913.3333333333
PNG16_KOEL_16	Waterbuck	M	2016	7	2016-07-26	208	10:02	-18.867798	34.364427	4	Waterbuck	Kobus ellipsiprymnus	NA	1	PNG_16_KOEL_016	93364.3333333334
PNG16_KOEL_17	Waterbuck	M	2016	7	2016-07-30	212	14:00	-18.948114	34.481094	4	Waterbuck	Kobus ellipsiprymnus	NA	1	PNG_16_KOEL_017	1647.33333333333
PNG16_KOEL_19	Waterbuck	F	2016	8	2016-08-05	218	15:30	-18.890192	34.392494	4	Waterbuck	Kobus ellipsiprymnus	NA	1	PNG_16_KOEL_019	19394.5
PNG16_KOEL_24	Waterbuck	F	2016	8	2016-08-11	224	NA	-18.883028	34.429681	5	Waterbuck	Kobus ellipsiprymnus	KOEL-16-f-5-0	1	PNG_16_KOEL_024	81787
PNG16_KOEL_25	Waterbuck	F	2016	8	2016-08-11	224	NA	-18.887188	34.444486	5	Waterbuck	Kobus ellipsiprymnus	KOEL-16-f-6-0	1	PNG_16_KOEL_025	91853.5
PNG16_KOEL_26	Waterbuck	F	2016	8	2016-08-11	224	NA	-18.889335	34.44366	5	Waterbuck	Kobus ellipsiprymnus	KOEL-16-f-7-0	1	PNG_16_KOEL_026	76964
PNG16_KOEL_27	Waterbuck	F	2016	8	2016-08-11	224	NA	-18.886874	34.422993	5	Waterbuck	Kobus ellipsiprymnus	KOEL-16-f-8-1	1	PNG_16_KOEL_027	59283
PNG16_KOEL_28	Waterbuck	F	2016	8	2016-08-11	224	NA	-18.888192	34.427921	5	Waterbuck	Kobus ellipsiprymnus	KOEL-16-f-9-1	1	PNG_16_KOEL_028	95748.5
PNG16_KOEL_29	Waterbuck	F	2016	8	2016-08-11	224	NA	-18.897578	34.446825	5	Waterbuck	Kobus ellipsiprymnus	KOEL-16-f-10-0	1	PNG_16_KOEL_029	58710
PNG16_KOEL_30	Waterbuck	F	2016	8	2016-08-12	225	NA	-18.953671	34.468532	5	Waterbuck	Kobus ellipsiprymnus	KOEL-16-f-11-0	1	PNG_16_KOEL_030	8383
PNG16_KOEL_31	Waterbuck	F	2016	8	2016-08-12	225	NA	-18.949081	34.483362	5	Waterbuck	Kobus ellipsiprymnus	KOEL-16-f-12-0	1	PNG_16_KOEL_031	38941.3333333333
PNG16_KOEL_32	Waterbuck	F	2016	8	2016-08-12	225	NA	-18.950196	34.478368	5	Waterbuck	Kobus ellipsiprymnus	KOEL-16-f-13-1	1	PNG_16_KOEL_032	22871
PNG16_KOEL_33	Waterbuck	F	2016	8	2016-08-12	225	NA	-18.95153	34.479899	5	Waterbuck	Kobus ellipsiprymnus	KOEL-16-f-14-1	1	PNG_16_KOEL_033	24453.6666666667
PNG16_KOEL_35	Waterbuck	F	2016	8	2016-08-12	225	NA	-19.001359	34.551636	5	Waterbuck	Kobus ellipsiprymnus	KOEL-16-f-16-1	1	PNG_16_KOEL_035	11488.6666666667
PNG16_KOEL_36	Waterbuck	F	2016	8	2016-08-12	225	NA	-19.008931	34.549398	5	Waterbuck	Kobus ellipsiprymnus	KOEL-16-f-17-1	1	PNG_16_KOEL_036	22460.3333333333
PNG16_KOEL_37	Waterbuck	F	2016	8	2016-08-12	225	NA	-18.99914	34.556621	5	Waterbuck	Kobus ellipsiprymnus	KOEL-16-f-18-1	1	PNG_16_KOEL_037	17884.3333333333
PNG16_KOEL_38	Waterbuck	F	2016	8	2016-08-14	227	NA	-18.932473	34.38649	5	Waterbuck	Kobus ellipsiprymnus	KOEL-16-f-19-1	1	PNG_16_KOEL_038	18189.5
PNG16_KOEL_39	Waterbuck	F	2016	8	2016-08-14	227	NA	-18.931084	34.386213	5	Waterbuck	Kobus ellipsiprymnus	KOEL-16-f-20-1	1	PNG_16_KOEL_039	70111
PNG16_KOEL_40	Waterbuck	F	2016	8	2016-08-14	227	NA	-18.925434	34.402127	5	Waterbuck	Kobus ellipsiprymnus	KOEL-16-f-21-0	1	PNG_16_KOEL_040	89983.3333333334
PNG16_KOEL_41	Waterbuck	F	2016	8	2016-08-14	227	NA	-18.921567	34.396094	5	Waterbuck	Kobus ellipsiprymnus	KOEL-16-f-22-1	1	PNG_16_KOEL_041	22635.5
PNG16_KOEL_42	Waterbuck	F	2016	8	2016-08-14	227	NA	-18.922302	34.396964	5	Waterbuck	Kobus ellipsiprymnus	KOEL-16-f-23-1	1	PNG_16_KOEL_042	10399.5
PNG16_KOEL_43	Waterbuck	F	2016	8	2016-08-14	227	NA	-18.923437	34.397391	5	Waterbuck	Kobus ellipsiprymnus	KOEL-16-f-24-1	1	PNG_16_KOEL_043	8960.5
PNG16_KOEL_44	Waterbuck	F	2016	8	2016-08-14	227	NA	-18.938933	34.393798	5	Waterbuck	Kobus ellipsiprymnus	KOEL-16-f-25-1	1	PNG_16_KOEL_044	6128
PNG16_KOEL_45	Waterbuck	F	2016	8	2016-08-18	231	NA	-18.91175	34.41269	4	Waterbuck	Kobus ellipsiprymnus	NA	1	PNG_16_KOEL_045	84704.5
PNG16_LESE_01	Serval	U	2016	7	2016-07-16	198	17:20	-18.896019	34.433116	4	Serval	Leptailurus serval	NA	1	PNG_16_LESE_001	7310.66666666666
PNG16_LOAF_01	Elephant	M	2016	6	2016-06-18	170	10:00	-18.951945	34.372182	4	Elephant	Loxodonta africana	NA	1	PNG_16_LOAF_001	136255
PNG16_LOAF_02	Elephant	M	2016	6	2016-06-18	170	16:00	-18.988891	34.332297	4	Elephant	Loxodonta africana	NA	1	PNG_16_LOAF_002	97142.3333333334
PNG16_LOAF_03	Elephant	F	2016	6	2016-06-26	178	10:30	-18.94853	34.355055	4	Elephant	Loxodonta africana	NA	1	PNG_16_LOAF_003	144203.333333333
PNG16_LOAF_04	Elephant	M	2016	6	2016-06-26	178	10:50	-18.948362	34.355184	4	Elephant	Loxodonta africana	NA	1	PNG_16_LOAF_004	80936.6666666667
PNG16_LOAF_05	Elephant	U	2016	6	2016-06-26	178	11:00	-18.948841	34.355101	4	Elephant	Loxodonta africana	NA	1	PNG_16_LOAF_005	136865
PNG16_LOAF_06	Elephant	U	2016	7	2016-07-09	191	11:42	-18.935579	34.430966	3	Elephant	Loxodonta africana	NA	1	PNG_16_LOAF_006	22368
PNG16_LOAF_07	Elephant	U	2016	7	2016-07-09	191	11:42	-18.935393	34.43148	3	Elephant	Loxodonta africana	NA	1	PNG_16_LOAF_007	24060.3333333333
PNG16_LOAF_08	Elephant	U	2016	7	2016-07-11	193	11:32	-19.01918	34.26981	3	Elephant	Loxodonta africana	NA	1	PNG_16_LOAF_008	20411.6666666667
PNG16_LOAF_09	Elephant	U	2016	7	2016-07-11	193	NA	-19.01546	34.27427	3	Elephant	Loxodonta africana	NA	1	PNG_16_LOAF_009	13148.3333333333
PNG16_LOAF_10	Elephant	M	2016	7	2016-07-20	202	12:00	-18.913519	34.370406	4	Elephant	Loxodonta africana	NA	1	PNG_16_LOAF_010	40554.3333333333
PNG16_LOAF_11	Elephant	M	2016	7	2016-07-22	204	16:50	-18.914643	34.370196	4	Elephant	Loxodonta africana	NA	1	PNG_16_LOAF_011	38541.6666666667
PNG16_LOAF_12	Elephant	M	2016	7	2016-07-23	205	NA	-18.947748	34.480187	3	Elephant	Loxodonta africana	NA	1	PNG_16_LOAF_012	100737.333333333
PNG16_LOAF_13	Elephant	M	2016	8	2016-08-03	216	09:30	-18.979203	34.311602	4	Elephant	Loxodonta africana	NA	1	PNG_16_LOAF_013	26102
PNG16_LOAF_14	Elephant	U	2016	8	2016-08-03	216	17:00	-18.976793	34.321082	3	Elephant	Loxodonta africana	NA	1	PNG_16_LOAF_014	24615
PNG16_LOAF_15	Elephant	U	2016	8	2016-08-03	216	17:00	-18.976789	34.321304	3	Elephant	Loxodonta africana	NA	1	PNG_16_LOAF_015	115705.5
PNG16_LOAF_16	Elephant	M	2016	8	2016-08-06	219	09:30	-18.994039	34.331897	5	Elephant	Loxodonta africana	NA	1	PNG_16_LOAF_016	65041.5
PNG16_LOAF_17	Elephant	M	2016	8	2016-08-07	220	16:00	-18.949739	34.535033	5	Elephant	Loxodonta africana	NA	1	PNG_16_LOAF_017	80765.5
PNG16_LOAF_18	Elephant	M	2016	8	2016-08-08	221	10:30	-18.925269	34.475922	5	Elephant	Loxodonta africana	NA	1	PNG_16_LOAF_018	30930.5
PNG16_LOAF_19	Elephant	M	2016	8	2016-08-09	222	10:00	-19.051403	34.434114	5	Elephant	Loxodonta africana	NA	1	PNG_16_LOAF_019	106648
PNG16_LOAF_20	Elephant	M	2016	8	2016-08-09	222	16:00	-19.024253	34.223033	5	Elephant	Loxodonta africana	NA	1	PNG_16_LOAF_020	155999
PNG16_LOAF_21	Elephant	M	2016	8	2016-08-10	223	09:00	-19.018553	34.218644	5	Elephant	Loxodonta africana	NA	1	PNG_16_LOAF_021	196678
PNG16_OUOU_01	Oribi	M	2016	6	2016-06-06	158	08:23	-18.959243	34.371088	4	Oribi	Ourebia ourebi	NA	1	PNG_16_OUOU_001	106157.666666667
PNG16_OUOU_02	Oribi	F	2016	6	2016-06-06	158	10:30	-18.902582	34.378241	4	Oribi	Ourebia ourebi	NA	1	PNG_16_OUOU_002	177355.5
PNG16_OUOU_03	Oribi	F	2016	6	2016-06-22	174	10:35	-18.897328	34.377135	4	Oribi	Ourebia ourebi	NA	1	PNG_16_OUOU_003	118380
PNG16_OUOU_04	Oribi	M	2016	6	2016-06-23	175	11:23	-18.939337	34.389762	4	Oribi	Ourebia ourebi	NA	1	PNG_16_OUOU_004	121526
PNG16_OUOU_05	Oribi	U	2016	6	2016-06-23	175	11:45	-18.939234	34.389632	3	Oribi	Ourebia ourebi	NA	3	PNG_16_OUOU_005	183787.333333333
PNG16_OUOU_06	Oribi	U	2016	6	2016-06-24	176	14:27	-18.906534	34.390347	3	Oribi	Ourebia ourebi	NA	3	PNG_16_OUOU_006	143617.666666667
PNG16_OUOU_10	Oribi	M	2016	7	2016-07-26	208	10:37	-18.871293	34.371937	4	Oribi	Ourebia ourebi	NA	1	PNG_16_OUOU_010	51126.5
PNG16_OUOU_11	Oribi	M	2016	7	2016-07-27	209	16:15	-18.90539	34.38609	4	Oribi	Ourebia ourebi	NA	1	PNG_16_OUOU_011	12510
PNG16_OUOU_12	Oribi	M	2016	7	2016-07-28	210	17:00	-18.898974	34.392104	4	Oribi	Ourebia ourebi	NA	1	PNG_16_OUOU_012	12108.5
PNG16_OUOU_14	Oribi	M	2016	8	2016-08-08	221	17:41	-18.90439	34.379272	4	Oribi	Ourebia ourebi	NA	1	PNG_16_OUOU_014	47241.5
PNG16_OUOU_15	Oribi	U	2016	8	2016-08-15	228	07:34	-18.94024	34.388181	3	Oribi	Ourebia ourebi	NA	2	PNG_16_OUOU_015	2568.5
PNG16_OUOU17	Oribi	U	2016	8	2016-08-16	229	09:00	-18.931538	34.409295	2	Oribi	Ourebia ourebi	NA	3	PNG_16_OUOU_017	29576.3333333333
PNG16_OUOU18	Oribi	M	2016	8	2016-08-16	229	13:21	-18.919006	34.385115	4	Oribi	Ourebia ourebi	NA	1	PNG_16_OUOU_018	20982.5
PNG16_PAUR_01	Baboon	U	2016	7	2016-07-29	211	08:00	-18.992856	34.320378	3	Baboon	Papio ursinus	NA	1	PNG_16_PAUR_001	168605.333333333
PNG16_PAUR_02	Baboon	U	2016	7	2016-07-29	211	08:00	-18.992853	34.320361	3	Baboon	Papio ursinus	NA	1	PNG_16_PAUR_002	36488.3333333334
PNG16_PAUR_03	Baboon	U	2016	7	2016-07-29	211	08:00	-18.992804	34.320358	3	Baboon	Papio ursinus	NA	1	PNG_16_PAUR_003	17899.3333333333
PNG16_PAUR_04	Baboon	U	2016	7	2016-07-29	211	08:00	-18.992862	34.320665	3	Baboon	Papio ursinus	NA	1	PNG_16_PAUR_004	31501
PNG16_PAUR_05	Baboon	U	2016	7	2016-07-29	211	08:00	-18.992832	34.320702	3	Baboon	Papio ursinus	NA	1	PNG_16_PAUR_005	20169.3333333333
PNG16_PAUR_06	Baboon	U	2016	7	2016-07-31	213	11:30	-18.980559	34.352912	3	Baboon	Papio ursinus	NA	1	PNG_16_PAUR_006	119131.333333333
PNG16_PAUR_07	Baboon	U	2016	7	2016-07-31	213	15:15	-18.879949	34.39629	3	Baboon	Papio ursinus	NA	1	PNG_16_PAUR_007	664039
PNG16_PAUR_08	Baboon	U	2016	7	2016-07-31	213	15:15	-18.879889	34.396167	3	Baboon	Papio ursinus	NA	1	PNG_16_PAUR_008	253297.666666667
PNG16_PAUR_09	Baboon	U	2016	7	2016-07-31	213	15:15	-18.87995	34.396107	3	Baboon	Papio ursinus	NA	1	PNG_16_PAUR_009	17328.3333333333
PNG16_PAUR_10	Baboon	U	2016	7	2016-07-31	213	15:15	-18.879873	34.396083	3	Baboon	Papio ursinus	NA	1	PNG_16_PAUR_010	36722.3333333333
PNG16_PAUR_11	Baboon	U	2016	7	2016-07-31	213	15:15	-18.879586	34.396145	3	Baboon	Papio ursinus	NA	1	PNG_16_PAUR_011	45285.3333333333
PNG16_PAUR_12	Baboon	U	2016	7	2016-07-31	213	15:15	-18.879486	34.396145	3	Baboon	Papio ursinus	NA	1	PNG_16_PAUR_012	173108.333333333
PNG16_PAUR_13	Baboon	U	2016	7	2016-07-31	213	17:10	-18.879455	34.407051	3	Baboon	Papio ursinus	NA	1	PNG_16_PAUR_013	46408.3333333334
PNG16_PAUR_14	Baboon	U	2016	7	2016-07-31	213	17:10	-18.879326	34.406816	3	Baboon	Papio ursinus	NA	1	PNG_16_PAUR_014	233279.333333334
PNG16_PAUR_15	Baboon	U	2016	7	2016-07-31	213	17:10	-18.879099	34.406572	3	Baboon	Papio ursinus	NA	1	PNG_16_PAUR_015	266548
PNG16_PAUR_16	Baboon	U	2016	7	2016-07-31	213	17:10	-18.879044	34.40654	3	Baboon	Papio ursinus	NA	1	PNG_16_PAUR_016	118653.333333333
PNG16_PAUR_17	Baboon	U	2016	7	2016-07-31	213	17:10	-18.879045	34.406534	3	Baboon	Papio ursinus	NA	1	PNG_16_PAUR_017	21460.3333333333
PNG16_PAUR_18	Baboon	U	2016	8	2016-08-02	215	10:25	-18.98062	34.352987	3	Baboon	Papio ursinus	NA	1	PNG_16_PAUR_018	32228.3333333334
PNG16_PAUR_19	Baboon	U	2016	8	2016-08-02	215	10:25	-18.983014	34.351194	3	Baboon	Papio ursinus	NA	1	PNG_16_PAUR_019	22744
PNG16_PAUR_20	Baboon	U	2016	8	2016-08-02	215	10:25	-18.98297	34.350976	3	Baboon	Papio ursinus	NA	1	PNG_16_PAUR_020	133947
PNG16_PAUR_21	Baboon	U	2016	8	2016-08-02	215	10:25	-18.983009	34.350967	3	Baboon	Papio ursinus	NA	1	PNG_16_PAUR_021	27770.3333333334
PNG16_PAUR_22	Baboon	U	2016	8	2016-08-02	215	10:25	-18.982444	34.351012	3	Baboon	Papio ursinus	NA	1	PNG_16_PAUR_022	178192.333333334
PNG16_PAUR_23	Baboon	U	2016	8	2016-08-02	215	10:25	-18.982944	34.351312	3	Baboon	Papio ursinus	NA	1	PNG_16_PAUR_023	202573
PNG16_PAUR_24	Baboon	U	2016	8	2016-08-08	221	13:50	-18.980473	34.35288	2	Baboon	Papio ursinus	NA	1	PNG_16_PAUR_024	14254.6666666666
PNG16_PAUR_25	Baboon	U	2016	8	2016-08-11	224	14:30	-18.98039722	34.35231389	2	Baboon	Papio ursinus	NA	1	PNG_16_PAUR_025	252025
PNG16_PAUR_26	Baboon	U	2016	8	2016-08-11	224	14:30	-18.98037222	34.35273889	2	Baboon	Papio ursinus	NA	1	PNG_16_PAUR_026	72175
PNG16_PAUR_27	Baboon	U	2016	8	2016-08-11	224	14:30	-18.98044167	34.35275	2	Baboon	Papio ursinus	NA	1	PNG_16_PAUR_027	16597.3333333333
PNG16_PAUR_28	Baboon	U	2016	8	2016-08-11	224	14:30	-18.98058333	34.35280556	2	Baboon	Papio ursinus	NA	1	PNG_16_PAUR_028	31279.3333333333
PNG16_PAUR_29	Baboon	U	2016	8	2016-08-11	224	14:30	-18.98064722	34.35296389	2	Baboon	Papio ursinus	NA	1	PNG_16_PAUR_029	22377
PNG16_PAUR_30	Baboon	U	2016	8	2016-08-13	226	10:00	-18.946514	34.364867	3	Baboon	Papio ursinus	NA	1	PNG_16_PAUR_030	34357
PNG16_PAUR_31	Baboon	U	2016	8	2016-08-13	226	10:00	-18.946488	34.364857	3	Baboon	Papio ursinus	NA	1	PNG_16_PAUR_031	26330.6666666667
PNG16_PAUR_32	Baboon	U	2016	8	2016-08-13	226	10:00	-18.946955	34.36463	3	Baboon	Papio ursinus	NA	1	PNG_16_PAUR_032	169823.666666667
PNG16_PAUR_33	Baboon	U	2016	8	2016-08-13	226	10:00	-18.946867	34.364362	3	Baboon	Papio ursinus	NA	1	PNG_16_PAUR_033	213551.333333333
PNG16_PAUR_34	Baboon	U	2016	8	2016-08-13	226	10:00	-18.946886	34.364366	3	Baboon	Papio ursinus	NA	1	PNG_16_PAUR_034	86593
PNG16_PAUR_35	Baboon	U	2016	8	2016-08-14	227	14:00	-18.977748	34.351211	3	Baboon	Papio ursinus	NA	1	PNG_16_PAUR_035	19448.6666666666
PNG16_PAUR_36	Baboon	U	2016	8	2016-08-14	227	14:00	-18.977749	34.351211	3	Baboon	Papio ursinus	NA	1	PNG_16_PAUR_036	31740.3333333333
PNG16_PAUR_37	Baboon	U	2016	8	2016-08-20	233	08:00	-18.99399	34.30977	3	Baboon	Papio ursinus	NA	1	PNG_16_PAUR_037	138486.666666667
PNG16_PAUR_38	Baboon	U	2016	8	2016-08-20	233	08:00	-18.99391	34.30979	3	Baboon	Papio ursinus	NA	1	PNG_16_PAUR_038	21680.3333333333
PNG16_PAUR_39	Baboon	U	2016	8	2016-08-20	233	08:10	-18.98834	34.30692	3	Baboon	Papio ursinus	NA	1	PNG_16_PAUR_039	103761.666666667
PNG16_PAUR_40	Baboon	U	2016	8	2016-08-20	233	08:28	-18.98844	34.30719	3	Baboon	Papio ursinus	NA	1	PNG_16_PAUR_040	160199.333333334
PNG16_PAUR_41	Baboon	U	2016	8	2016-08-20	233	08:33	-18.98846	34.3073	3	Baboon	Papio ursinus	NA	1	PNG_16_PAUR_041	84082.3333333334
PNG16_PAUR_42	Baboon	U	2016	8	2016-08-20	233	14:00	-18.96208	34.34386	3	Baboon	Papio ursinus	NA	1	PNG_16_PAUR_042	30729.3333333333
PNG16_PAUR_43	Baboon	U	2016	8	2016-08-20	233	15:24	-18.908198	34.372165	3	Baboon	Papio ursinus	NA	1	PNG_16_PAUR_043	28464.6666666667
PNG16_PAUR_44	Baboon	U	2016	8	2016-08-20	233	15:32	-18.908497	34.37313	3	Baboon	Papio ursinus	NA	1	PNG_16_PAUR_044	147583.333333333
PNG16_PAUR_45	Baboon	U	2016	8	2016-08-20	233	16:45	-18.87404	34.412185	3	Baboon	Papio ursinus	NA	1	PNG_16_PAUR_045	31521.3333333333
PNG16_PHAF_01	Warthog	U	2016	6	2016-06-02	154	09:00	-18.923449	34.377451	4	Warthog	Phacochoerus africanus	NA	1	PNG_16_PHAF_001	72549
PNG16_PHAF_02	Warthog	U	2016	6	2016-06-04	156	11:03	-18.903407	34.404352	4	Warthog	Phacochoerus africanus	NA	1	PNG_16_PHAF_002	123528.333333333
PNG16_PHAF_03	Warthog	U	2016	6	2016-06-18	170	11:12	-18.910262	34.388681	4	Warthog	Phacochoerus africanus	NA	1	PNG_16_PHAF_003	27650.9999999999
PNG16_PHAF_04	Warthog	U	2016	6	2016-06-20	172	08:54	-18.91903	34.466476	4	Warthog	Phacochoerus africanus	NA	1	PNG_16_PHAF_004	6610.66666666667
PNG16_PHAF_05	Warthog	M	2016	6	2016-06-27	179	16:00	-18.896105	34.400216	4	Warthog	Phacochoerus africanus	NA	1	PNG_16_PHAF_005	26213
PNG16_PHAF_06	Warthog	M	2016	7	2016-07-10	192	13:55	-18.894361	34.441354	4	Warthog	Phacochoerus africanus	NA	1	PNG_16_PHAF_006	18248.3333333334
PNG16_PHAF_07	Warthog	F	2016	7	2016-07-10	192	13:57	-18.894473	34.441945	4	Warthog	Phacochoerus africanus	NA	1	PNG_16_PHAF_007	88575.3333333333
PNG16_PHAF_08	Warthog	U	2016	7	2016-07-25	207	13:40	-18.981721	34.352291	4	Warthog	Phacochoerus africanus	NA	1	PNG_16_PHAF_008	124151.333333333
PNG16_PHAF_09	Warthog	U	2016	8	2016-08-06	219	11:43	-18.889396	34.442464	4	Warthog	Phacochoerus africanus	NA	1	PNG_16_PHAF_009	103017.333333333
PNG16_PHAF_10	Warthog	U	2016	8	2016-08-08	221	08:20	-18.954511	34.346096	3	Warthog	Phacochoerus africanus	NA	3	PNG_16_PHAF_010	19221.3333333333
PNG16_PHAF_11	Warthog	U	2016	8	2016-08-08	221	08:20	-18.954447	34.346079	3	Warthog	Phacochoerus africanus	NA	3	PNG_16_PHAF_011	96309.3333333333
PNG16_PHAF_12	Warthog	U	2016	8	2016-08-08	221	08:20	-18.954534	34.34599	3	Warthog	Phacochoerus africanus	NA	3	PNG_16_PHAF_012	116219
PNG16_PHAF_13	Warthog	F	2016	8	2016-08-08	221	11:50	-18.898766	34.392643	4	Warthog	Phacochoerus africanus	NA	1	PNG_16_PHAF_013	55440.6666666666
PNG16_PHAF_14	Warthog	U	2016	8	2016-08-10	223	16:25	-18.970385	34.318349	2	Warthog	Phacochoerus africanus	NA	3	PNG_16_PHAF_014	22621.6666666667
PNG16_PHAF_15	Warthog	U	2016	8	2016-08-15	228	11:00	-18.892697	34.42753	4	Warthog	Phacochoerus africanus	NA	1	PNG_16_PHAF_015	17209.3333333333
PNG16_PHAF16	Warthog	U	2016	8	2016-08-16	229	08:49	-18.931654	34.409636	2	Warthog	Phacochoerus africanus	NA	3	PNG_16_PHAF_016	23588.3333333333
PNG16_PHAF17	Warthog	U	2016	8	2016-08-16	229	08:41	-18.931675	34.409623	2	Warthog	Phacochoerus africanus	NA	3	PNG_16_PHAF_017	17919
PNG16_PHAF18	Warthog	U	2016	8	2016-08-16	229	09:00	-18.931468	34.409274	2	Warthog	Phacochoerus africanus	NA	3	PNG_16_PHAF_018	89248.3333333333
PNG16_PHAF19	Warthog	U	2016	8	2016-08-16	229	09:00	-18.931461	34.409219	2	Warthog	Phacochoerus africanus	NA	3	PNG_16_PHAF_019	19675.3333333334
PNG16_POLA_01	Bushpig	U	2016	8	2016-08-19	232	19:50	-18.929613	34.427942	3	Bushpig	Potamochoerus larvatus	NA	1	PNG_16_POLA_001	27048.3333333334
PNG16_REAR_01	Reedbuck	M	2016	6	2016-06-15	167	17:00	-18.930787	34.425038	4	Reedbuck	Redunca arundinum	NA	1	PNG_16_REAR_001	58757.6666666667
PNG16_REAR_02	Reedbuck	M	2016	6	2016-06-21	173	10:13	-18.906795	34.38555	4	Reedbuck	Redunca arundinum	NA	1	PNG_16_REAR_002	106730.333333333
PNG16_REAR_03	Reedbuck	M	2016	6	2016-06-22	174	08:10	-18.93899	34.389146	4	Reedbuck	Redunca arundinum	NA	1	PNG_16_REAR_003	63543.9999999999
PNG16_REAR_04	Reedbuck	F	2016	6	2016-06-22	174	09:48	-18.906494	34.385857	4	Reedbuck	Redunca arundinum	NA	1	PNG_16_REAR_004	123186
PNG16_REAR_05	Reedbuck	M	2016	7	2016-07-11	193	11:00	-18.882057	34.370474	4	Reedbuck	Redunca arundinum	NA	1	PNG_16_REAR_005	15719.3333333333
PNG16_REAR_06	Reedbuck	M	2016	7	2016-07-22	204	11:00	-18.867781	34.3668	4	Reedbuck	Redunca arundinum	NA	1	PNG_16_REAR_006	21724.6666666667
PNG16_REAR_07	Reedbuck	F	2016	7	2016-07-25	207	11:00	-18.903537	34.40464	4	Reedbuck	Redunca arundinum	NA	1	PNG_16_REAR_007	65607.6666666667
PNG16_REAR_08	Reedbuck	M	2016	7	2016-07-27	209	15:45	-18.928804	34.425994	4	Reedbuck	Redunca arundinum	NA	1	PNG_16_REAR_008	4198.00000000001
PNG16_REAR_10	Reedbuck	F	2016	8	2016-08-05	218	17:10	-18.871352	34.40545	4	Reedbuck	Redunca arundinum	NA	1	PNG_16_REAR_010	19890
PNG16_REAR_11	Reedbuck	U	2016	8	2016-08-13	226	08:41	-18.951416	34.338643	3	Reedbuck	Redunca arundinum	NA	3	PNG_16_REAR_011	20152
PNG16_REAR_13	Reedbuck	M	2016	8	2016-08-19	232	16:00	-18.905566	34.385764	3	Oribi	Ourebia ourebi	NA	3	PNG_16_OUOU_019	16468.6666666667
PNG16_SYCA_01	Buffalo	U	2016	7	2016-07-07	189	11:19	-18.966723	34.285028	3	Buffalo	Syncerus caffer	NA	3	PNG_16_SYCA_001	207009.666666666
PNG16_SYCA_02	Buffalo	U	2016	7	2016-07-07	189	11:27	-18.966726	34.285003	3	Buffalo	Syncerus caffer	NA	3	PNG_16_SYCA_002	211287.333333333
PNG16_SYCA_03	Buffalo	U	2016	7	2016-07-07	189	11:35	-18.96686	34.284944	3	Buffalo	Syncerus caffer	NA	3	PNG_16_SYCA_003	130454.666666667
PNG16_SYCA_04	Buffalo	U	2016	7	2016-07-07	189	11:42	-18.966917	34.284766	3	Buffalo	Syncerus caffer	NA	2	PNG_16_SYCA_004	197136.666666667
PNG16_SYCA_05	Buffalo	U	2016	7	2016-07-07	189	11:58	-18.966674	34.284937	3	Buffalo	Syncerus caffer	NA	2	PNG_16_SYCA_005	141265.333333334
PNG16_SYCA_06	Buffalo	U	2016	7	2016-07-07	189	12:07	-18.966644	34.284925	3	Buffalo	Syncerus caffer	NA	2	PNG_16_SYCA_006	150988
PNG16_SYCA_07	Buffalo	U	2016	7	2016-07-07	189	12:15	-18.966642	34.285012	3	Buffalo	Syncerus caffer	NA	2	PNG_16_SYCA_007	172728.666666667
PNG16_SYCA_08	Buffalo	U	2016	7	2016-07-07	189	12:21	-18.966606	34.285005	3	Buffalo	Syncerus caffer	NA	3	PNG_16_SYCA_008	43843.6666666666
PNG16_SYCA_09	Buffalo	U	2016	7	2016-07-07	189	12:29	-18.966517	34.284925	3	Buffalo	Syncerus caffer	NA	2	PNG_16_SYCA_009	33088.3333333333
PNG16_SYCA_10	Buffalo	U	2016	7	2016-07-07	189	12:39	-18.96659	34.284916	3	Buffalo	Syncerus caffer	NA	2	PNG_16_SYCA_010	8381.33333333333
PNG16_SYCA_11	Buffalo	U	2016	8	2016-08-01	214	16:00	-18.975872	34.264578	3	Buffalo	Syncerus caffer	NA	3	PNG_16_SYCA_011	160306
PNG16_SYCA_12	Buffalo	U	2016	8	2016-08-01	214	16:00	-18.975714	34.264486	3	Buffalo	Syncerus caffer	NA	3	PNG_16_SYCA_012	125499
PNG16_SYCA_13	Buffalo	U	2016	8	2016-08-01	214	16:00	-18.975701	34.264377	3	Buffalo	Syncerus caffer	NA	3	PNG_16_SYCA_013	88577.6666666668
PNG16_SYCA_14	Buffalo	U	2016	8	2016-08-01	214	16:00	-18.975037	34.264656	3	Buffalo	Syncerus caffer	NA	3	PNG_16_SYCA_014	8288.66666666666
PNG16_SYCA_15	Buffalo	U	2016	8	2016-08-01	214	16:00	-18.975064	34.264871	3	Buffalo	Syncerus caffer	NA	3	PNG_16_SYCA_015	104112.5
PNG16_SYCA_16	Buffalo	U	2016	8	2016-08-01	214	16:00	-18.974934	34.264904	3	Buffalo	Syncerus caffer	NA	3	PNG_16_SYCA_016	179598.666666667
PNG16_SYCA_17	Buffalo	U	2016	8	2016-08-01	214	16:00	-18.974937	34.26499	3	Buffalo	Syncerus caffer	NA	3	PNG_16_SYCA_017	21959.6666666667
PNG16_SYCA_18	Buffalo	U	2016	8	2016-08-01	214	16:00	-18.974875	34.264808	3	Buffalo	Syncerus caffer	NA	3	PNG_16_SYCA_018	133158
PNG16_SYCA_19	Buffalo	U	2016	8	2016-08-01	214	16:00	-18.974821	34.264767	3	Buffalo	Syncerus caffer	NA	3	PNG_16_SYCA_019	122873
PNG16_SYCA_20	Buffalo	U	2016	8	2016-08-01	214	16:00	-18.974809	34.264848	3	Buffalo	Syncerus caffer	NA	3	PNG_16_SYCA_020	130958.666666667
PNG16_SYCA_21	Buffalo	U	2016	8	2016-08-03	216	09:30	-18.979074	34.31172	3	Waterbuck	Kobus ellipsiprymnus	NA	3	PNG_16_KOEL_046	60306.5
PNG16_SYCA_22	Buffalo	F	2016	8	2016-08-10	223	NA	-19.013959	34.541284	5	Buffalo	Syncerus caffer	NA	1	PNG_16_SYCA_022	65279
PNG16_SYCA_23	Buffalo	F	2016	8	2016-08-10	223	NA	-19.008422	34.542183	5	Buffalo	Syncerus caffer	NA	1	PNG_16_SYCA_023	44631.5
PNG16_SYCA_24	Buffalo	F	2016	8	2016-08-10	223	NA	-19.007439	34.543096	5	Buffalo	Syncerus caffer	NA	1	PNG_16_SYCA_024	69915.5
PNG16_SYCA_25	Buffalo	F	2016	8	2016-08-10	223	NA	-19.003461	34.554201	5	Buffalo	Syncerus caffer	NA	1	PNG_16_SYCA_025	24651.5
PNG16_TRAN_01	Nyala	U	2016	6	2016-06-11	163	10:00	-18.943594	34.374436	3	Nyala	Tragelaphus angasii	NA	3	PNG_16_TRAN_001	77465.5
PNG16_TRAN_02	Nyala	U	2016	6	2016-06-11	163	10:00	-18.943588	34.374318	3	Nyala	Tragelaphus angasii	NA	3	PNG_16_TRAN_002	91645
PNG16_TRAN_03	Nyala	F	2016	6	2016-06-16	168	08:57	-18.965916	34.355413	3	Impala	Aepyceros melampus	NA	3	PNG_16_AEME_024	74142
PNG16_TRAN_04	Nyala	F	2016	6	2016-06-16	168	08:57	-18.966033	34.355466	3	Impala	Aepyceros melampus	NA	3	PNG_16_AEME_025	71228.6666666667
PNG16_TRAN_05	Nyala	F	2016	6	2016-06-16	168	08:57	-18.966035	34.355526	3	Impala	Aepyceros melampus	NA	3	PNG_16_AEME_026	147772.666666667
PNG16_TRAN_06	Nyala	F	2016	6	2016-06-16	168	08:57	-18.96601	34.355493	3	Impala	Aepyceros melampus	NA	3	PNG_16_AEME_027	170144
PNG16_TRAN_07	Nyala	U	2016	6	2016-06-21	173	11:42	-18.9329	34.402953	3	Nyala	Tragelaphus angasii	NA	3	PNG_16_TRAN_007	79766.6666666666
PNG16_TRAN_08	Nyala	U	2016	7	2016-07-08	190	11:50	-18.938454	34.39379	3	Nyala	Tragelaphus angasii	NA	3	PNG_16_TRAN_008	21439
PNG16_TRAN_09	Nyala	F	2016	7	2016-07-26	208	15:00	-18.964421	34.353495	3	Nyala	Tragelaphus angasii	NA	3	PNG_16_TRAN_009	4186
PNG16_TRAN_10	Nyala	F	2016	8	2016-08-05	218	09:30	-18.941311	34.359665	3	Nyala	Tragelaphus angasii	NA	3	PNG_16_TRAN_010	32385.5
PNG16_TRAN_11	Nyala	U	2016	8	2016-08-10	223	17:30	-18.982023	34.309178	3	Nyala	Tragelaphus angasii	NA	3	PNG_16_TRAN_011	121889
PNG16_TRAN_12	Nyala	F	2016	8	2016-08-13	226	07:16	-18.966629	34.351003	3	Oribi	Ourebia ourebi	NA	3	PNG_16_OUOU_020	69772.5
PNG16_TRAN_13	Nyala	F	2016	8	2016-08-18	231	09:40	-18.93528	34.40228	3	Nyala	Tragelaphus angasii	NA	3	PNG_16_TRAN_013	105245.333333333
PNG16_TRAN_14	Nyala	M	2016	8	2016-08-19	232	08:00	-18.96259	34.34388	3	Nyala	Tragelaphus angasii	NA	3	PNG_16_TRAN_014	90697
PNG16_TRSC_01	Bushbuck	F	2016	6	2016-06-16	168	10:38	-18.923152	34.376845	3	Bushbuck	Tragelaphus sylvaticus	NA	3	PNG_16_TRSC_001	109421.666666667
PNG16_TRSC_02	Bushbuck	U	2016	6	2016-06-21	173	07:54	-18.941733	34.385143	3	Nyala	Tragelaphus angasii	NA	3	PNG_16_TRAN_015	47407.3333333334
PNG16_TRSC_03	Bushbuck	F	2016	8	2016-08-03	216	NA	-18.920903	34.415818	5	Bushbuck	Tragelaphus sylvaticus	TRSC-16-f-33266-1	1	PNG_16_TRSC_003	142865.5
PNG16_TRSC_04	Bushbuck	F	2016	8	2016-08-03	216	NA	-18.906697	34.432644	5	Bushbuck	Tragelaphus sylvaticus	TRSC-16-f-33269-1	1	PNG_16_TRSC_004	9711.5
PNG16_TRSC_07	Bushbuck	F	2016	8	2016-08-04	217	NA	-18.955102	34.407597	5	Bushbuck	Tragelaphus sylvaticus	TRSC-16-f-33274-1	1	PNG_16_TRSC_007	83473.5
PNG16_TRSC_08	Bushbuck	F	2016	8	2016-08-05	218	NA	-18.914368	34.433801	5	Bushbuck	Tragelaphus sylvaticus	TRSC-16-f-33268-1	1	PNG_16_TRSC_008	79470.5
PNG16_TRSC_10	Bushbuck	M	2016	8	2016-08-05	218	NA	-18.881049	34.410803	5	Bushbuck	Tragelaphus sylvaticus	TRSC-16-m-33258-1	1	PNG_16_TRSC_010	27357
PNG16_TRSC_11	Bushbuck	M	2016	8	2016-08-06	219	NA	-18.94755506	34.3741556	5	Bushbuck	Tragelaphus sylvaticus	TRSC-16-m-33253-1	1	PNG_16_TRSC_011	46659
PNG16_TRSC_13	Bushbuck	F	2016	8	2016-08-12	225	10:00	-18.920002	34.417425	3	Bushbuck	Tragelaphus sylvaticus	NA	3	PNG_16_TRSC_013	37048.6666666667
PNG16_TRSC_14	Bushbuck	F	2016	8	2016-08-13	226	NA	-18.91371264	34.43439391	5	Bushbuck	Tragelaphus sylvaticus	TRSC-16-f-33265-0	1	PNG_16_TRSC_014	13773
PNG16_TRSC_16	Bushbuck	F	2016	8	2016-08-15	228	09:30	-18.921019	34.416548	4	Bushbuck	Tragelaphus sylvaticus	NA	1	PNG_16_TRSC_016	7003
PNG16_TRSC_17	Bushbuck	M	2016	8	2016-08-15	228	NA	-18.91853821	34.42963099	5	Bushbuck	Tragelaphus sylvaticus	TRSC-16-m-33256-1	1	PNG_16_TRSC_017	10409.3333333333
PNG16_TRSC_18	Bushbuck	F	2016	8	2016-08-15	228	NA	-18.95325946	34.37376547	5	Bushbuck	Tragelaphus sylvaticus	TRSC-16-f-33271-0	1	PNG_16_TRSC_018	38228.3333333333
PNG16_TRSC_19	Bushbuck	F	2016	8	2016-08-25	238	14:30	-18.91328	34.435037	3	Bushbuck	Tragelaphus sylvaticus	NA	2	PNG_16_TRSC_019	15306.3333333334
PNG16_TRSC_20	Bushbuck	M	2016	8	2016-08-27	240	10:40	-18.916482	34.43332	3	Bushbuck	Tragelaphus sylvaticus	NA	2	PNG_16_TRSC_020	12717.3333333333
PNG16_TRSC_21	Bushbuck	F	2016	8	2016-08-30	243	09:20	-18.920774	34.416678	3	Bushbuck	Tragelaphus sylvaticus	NA	3	PNG_16_TRSC_021	29710
PNG16_TRSC_22	Bushbuck	F	2016	9	2016-09-02	246	16:03	-18.920203	34.417068	3	Bushbuck	Tragelaphus sylvaticus	NA	3	PNG_16_TRSC_022	6145.33333333333
PNG16_TRSC_23	Bushbuck	F	2016	9	2016-09-03	247	10:45	-18.920872	34.416686	3	Bushbuck	Tragelaphus sylvaticus	NA	3	PNG_16_TRSC_023	155758.333333333
PNG16_TRSC_24	Bushbuck	F	2016	9	2016-09-05	249	08:30	-18.914213	34.435071	3	Bushbuck	Tragelaphus sylvaticus	NA	3	PNG_16_TRSC_024	221421.666666667
PNG16_TRSC_25	Bushbuck	M	2016	9	2016-09-07	251	10:20	-18.946133	34.376392	3	Bushbuck	Tragelaphus sylvaticus	NA	3	PNG_16_TRSC_025	35775.3333333333
PNG16_TRSC_26	Bushbuck	F	2016	9	2016-09-09	253	08:20	-18.914079	34.436153	3	Bushbuck	Tragelaphus sylvaticus	NA	2	PNG_16_TRSC_026	232766.333333333
PNG16_TRSC_27	Bushbuck	M	2016	9	2016-09-10	254	11:00	-18.91679	34.43295	3	Bushbuck	Tragelaphus sylvaticus	NA	3	PNG_16_TRSC_027	41009.6666666667
PNG16_TRST_01	Kudu	F	2016	6	2016-06-08	160	07:46	-18.966679	34.359898	4	Kudu	Tragelaphus strepsiceros	NA	1	PNG_16_TRST_001	58439
PNG16_TRST_02	Kudu	F	2016	6	2016-06-08	160	07:46	-18.966678	34.359897	3	Kudu	Tragelaphus strepsiceros	NA	3	PNG_16_TRST_002	91873.6666666667
PNG16_TRST_03	Kudu	M	2016	6	2016-06-14	166	09:15	-18.926065	34.362597	3	Kudu	Tragelaphus strepsiceros	NA	3	PNG_16_TRST_003	65082.3333333333
PNG16_TRST_04	Kudu	M	2016	6	2016-06-19	171	11:40	-18.972649	34.315443	4	Kudu	Tragelaphus strepsiceros	NA	1	PNG_16_TRST_004	54847.6666666667
PNG16_TRST_05	Kudu	U	2016	6	2016-06-19	171	11:40	-18.97255	34.31559	3	Kudu	Tragelaphus strepsiceros	NA	3	PNG_16_TRST_005	110178.666666667
PNG16_TRST_06	Kudu	U	2016	6	2016-06-26	178	12:00	-18.964274	34.358285	3	Kudu	Tragelaphus strepsiceros	NA	3	PNG_16_TRST_006	64380.6666666667
PNG16_TRST_07	Kudu	F	2016	7	2016-07-12	194	08:01	-18.95664	34.43217	4	Kudu	Tragelaphus strepsiceros	NA	1	PNG_16_TRST_007	59960.6666666667
PNG16_TRST_08	Kudu	M	2016	7	2016-07-22	204	10:00	-18.869	34.326685	4	Kudu	Tragelaphus strepsiceros	NA	1	PNG_16_TRST_008	4904.66666666667
PNG16_TRST_09	Kudu	U	2016	7	2016-07-27	209	16:41	-18.937998	34.394178	3	Kudu	Tragelaphus strepsiceros	NA	3	PNG_16_TRST_009	27205.3333333333
PNG16_TRST_10	Kudu	M	2016	7	2016-07-27	209	16:41	-18.938033	34.394141	3	Kudu	Tragelaphus strepsiceros	NA	3	PNG_16_TRST_010	1944
PNG16_TRST_11	Kudu	M	2016	8	2016-08-06	219	09:30	-18.942589	34.382964	4	Kudu	Tragelaphus strepsiceros	NA	1	PNG_16_TRST_011	45870
PNG16_TRST_12	Kudu	F	2016	8	2016-08-11	224	08:00	NA	NA	4	Kudu	Tragelaphus strepsiceros	NA	1	PNG_16_TRST_012	132661
PNG16_TRST13	Kudu	U	2016	8	2016-08-16	229	08:44	-18.93174	34.409566	3	Kudu	Tragelaphus strepsiceros	NA	3	PNG_16_TRST_013	25149.5
PNG16_TRST14	Kudu	M	2016	8	2016-08-16	229	17:56	-18.936627	34.395491	4	Kudu	Tragelaphus strepsiceros	NA	1	PNG_16_TRST_014	129715.333333333
PNG_19_AEME_16	Impala	F	2019	6	2019-06-20	171	10:14	-18.8825	34.39576	4	Impala	Aepyceros melampus	NA	1	PNG_19_AEME_016	60233
PNG_19_AEME_17	Impala	M	2019	6	2019-06-20	171	11:03	-18.91125	34.38924	4	Impala	Aepyceros melampus	NA	1	PNG_19_AEME_017	18436
PNG_19_AEME_18	Impala	F	2019	6	2019-06-21	172	14:22	-18.89521	34.43256	4	Impala	Aepyceros melampus	NA	1	PNG_19_AEME_018	79274.6666666667
PNG_19_AEME_19	Impala	M	2019	6	2019-06-21	172	14:33	-18.89196	34.42397	4	Impala	Aepyceros melampus	NA	1	PNG_19_AEME_019	75813.3333333333
PNG_19_AEME_20	Impala	M	2019	6	2019-06-21	172	14:51	-18.89517	34.41503	4	Impala	Aepyceros melampus	NA	1	PNG_19_AEME_020	54640.6666666666
PNG_19_AEME_21	Impala	M	2019	6	2019-06-21	172	15:02	-18.88723	34.41911	4	Impala	Aepyceros melampus	NA	1	PNG_19_AEME_021	74424.6666666666
PNG_19_AEME_22	Impala	M	2019	6	2019-06-22	173	07:39	-18.90348	34.37597	4	Impala	Aepyceros melampus	NA	1	PNG_19_AEME_022	126663.666666667
PNG_19_AEME_23	Impala	M	2019	6	2019-06-22	173	08:25	-18.91979	34.38154	4	Impala	Aepyceros melampus	NA	1	PNG_19_AEME_023	102083
PNG_19_AEME_24	Impala	F	2019	6	2019-06-22	173	08:34	-18.91515	34.38698	4	Impala	Aepyceros melampus	NA	1	PNG_19_AEME_024	65018.6666666666
PNG_19_AEME_25	Impala	M	2019	6	2019-06-22	173	10:22	-18.9022	34.43539	4	Impala	Aepyceros melampus	NA	1	PNG_19_AEME_025	85399.6666666666
PNG_19_AEME_26	Impala	M	2019	6	2019-06-22	173	13:54	-18.95931	34.37197	4	Impala	Aepyceros melampus	NA	1	PNG_19_AEME_026	78442
PNG_19_AEME_27	Impala	F	2019	6	2019-06-22	173	14:13	-18.93903	34.38828	4	Impala	Aepyceros melampus	NA	1	PNG_19_AEME_027	61614.3333333333
PNG_19_AEME_28	Impala	M	2019	6	2019-06-22	173	14:25	-18.92982	34.40056	4	Impala	Aepyceros melampus	NA	1	PNG_19_AEME_028	65832.3333333333
PNG_19_AEME_29	Impala	M	2019	6	2019-06-22	173	14:43	-18.92613	34.39933	4	Impala	Aepyceros melampus	NA	1	PNG_19_AEME_029	143328
PNG_19_AEME_30	Impala	F	2019	6	2019-06-22	173	15:14	-18.91367	34.38851	4	Impala	Aepyceros melampus	NA	1	PNG_19_AEME_030	65423
PNG_19_AEME_31	Impala	F	2019	6	2019-06-22	173	15:41	-18.91711	34.37951	4	Impala	Aepyceros melampus	NA	1	PNG_19_AEME_031	64047
PNG_19_AEME_32	Impala	M	2019	6	2019-06-22	173	16:33	-18.96374	34.34478	4	Impala	Aepyceros melampus	NA	1	PNG_19_AEME_032	53118.0000000001
PNG_19_AEME_33	Impala	M	2019	6	2019-06-25	176	15:58	-18.9565	34.37343	4	Impala	Aepyceros melampus	NA	1	PNG_19_AEME_033	128264.666666667
PNG_19_AEME_34	Impala	F	2019	6	2019-06-25	176	16:30	-18.91857	34.37902	4	Impala	Aepyceros melampus	NA	1	PNG_19_AEME_034	16602
PNG_19_AEME_35	Impala	F	2019	6	2019-06-25	176	16:42	-18.91294	34.38852	4	Impala	Aepyceros melampus	NA	1	PNG_19_AEME_035	84347.3333333333
PNG_19_AEME_36	Impala	M	2019	6	2019-06-25	176	16:44	-18.91199	34.39009	4	Impala	Aepyceros melampus	NA	1	PNG_19_AEME_036	17238.6666666667
PNG_19_AEME_37	Impala	M	2019	6	2019-06-26	177	15:43	-18.94952	34.43532	4	Impala	Aepyceros melampus	NA	1	PNG_19_AEME_037	18201.6666666667
PNG_19_AEME_38	Impala	M	2019	6	2019-06-26	177	15:54	-18.95485	34.42076	4	Impala	Aepyceros melampus	NA	1	PNG_19_AEME_038	14890.6666666667
PNG_19_AEME_39	Impala	F	2019	6	2019-06-27	178	14:41	-18.98445	34.3434	4	Impala	Aepyceros melampus	NA	1	PNG_19_AEME_039	101166
PNG_19_AEME_40	Impala	F	2019	6	2019-06-27	178	16:29	-18.92752	34.37425	4	Impala	Aepyceros melampus	NA	1	PNG_19_AEME_040	93479.3333333333
PNG_19_AEME_41	Impala	M	2019	6	2019-06-28	179	08:59	-18.94344	34.37394	4	Impala	Aepyceros melampus	NA	1	PNG_19_AEME_041	86417.6666666667
PNG_19_AEME_42	Impala	F	2019	6	2019-06-28	179	15:10	-18.92612	34.37716	4	Impala	Aepyceros melampus	NA	1	PNG_19_AEME_042	71050.3333333333
PNG_19_AEME_44	Impala	F	2019	6	2019-06-29	180	09:05	-18.93191	34.40744	4	Impala	Aepyceros melampus	NA	1	PNG_19_AEME_044	85522
PNG_19_AEME_45	Impala	F	2019	6	2019-06-29	180	09:06	-18.93197	34.40743	4	Impala	Aepyceros melampus	NA	1	PNG_19_AEME_045	72339.5
PNG_19_ALBU_13	Hartebeest	U	2019	6	2019-06-08	159	14:31	-18.9614	34.34118	4	Hartebeest	Alcelaphus buselaphus	NA	1	PNG_19_ALBU_013	96253
PNG_19_ALBU_14	Hartebeest	U	2019	6	2019-06-25	176	14:04	-18.97459	34.33911	3	Waterbuck	Kobus ellipsiprymnus	NA	3	PNG_19_KOEL_062	148267
PNG_19_ALBU_15	Hartebeest	U	2019	7	2019-07-04	185	10:03	-18.89829	34.33766	3	Hartebeest	Alcelaphus buselaphus	NA	3	PNG_19_ALBU_015	61934.6666666667
PNG_19_ALBU_16	Hartebeest	U	2019	7	2019-07-04	185	10:05	-18.89808	34.33784	3	Hartebeest	Alcelaphus buselaphus	NA	3	PNG_19_ALBU_016	54886.6666666667
PNG_19_ALBU_18	Hartebeest	U	2019	7	2019-07-06	187	08:37	-18.99386	34.38894	3	Hartebeest	Alcelaphus buselaphus	NA	3	PNG_19_ALBU_018	96976
PNG_19_ALBU_19	Hartebeest	U	2019	7	2019-07-06	187	08:38	-18.99386	34.38693	3	Hartebeest	Alcelaphus buselaphus	NA	3	PNG_19_ALBU_019	112296
PNG_19_ALBU_20	Hartebeest	U	2019	7	2019-07-06	187	08:39	-18.99387	34.38731	3	Hartebeest	Alcelaphus buselaphus	NA	3	PNG_19_ALBU_020	20466.5
PNG_19_ALBU_21	Hartebeest	U	2019	7	2019-07-11	192	07:50	-18.99476	34.38092	4	Hartebeest	Alcelaphus buselaphus	NA	1	PNG_19_ALBU_021	50786
PNG_19_ALBU_22	Hartebeest	U	2019	7	2019-07-11	192	07:56	-18.99471	34.38096	3	Sable	Hippotragus niger	NA	3	PNG_19_HINI_046	95709.6666666667
PNG_19_ALBU_23	Hartebeest	U	2019	7	2019-07-11	192	07:56	-18.99425	34.38074	3	Sable	Hippotragus niger	NA	3	PNG_19_HINI_047	119927.666666667
PNG_19_ALBU_25	Hartebeest	U	2019	7	2019-07-16	197	09:14	-18.99479	34.38758	3	Sable	Hippotragus niger	NA	3	PNG_19_HINI_048	54565.3333333334
PNG_19_ALBU_26	Hartebeest	U	2019	7	2019-07-21	202	08:45	-18.89354	34.34493	4	Hartebeest	Alcelaphus buselaphus	NA	1	PNG_19_ALBU_026	13064
PNG_19_ALBU_27	Hartebeest	U	2019	7	2019-07-21	202	08:55	-18.894	34.34529	3	Hartebeest	Alcelaphus buselaphus	NA	2	PNG_19_ALBU_027	34608.6666666667
PNG_19_COTA_16	Wildebeest	U	2019	6	2019-06-29	180	15:34	-18.87428	34.32592	3	Wildebeest	Connochaetes taurinus	NA	2	PNG_19_COTA_016	126514.666666667
PNG_19_COTA_17	Wildebeest	U	2019	6	2019-06-29	180	15:34	-18.87427	34.32594	3	Wildebeest	Connochaetes taurinus	NA	2	PNG_19_COTA_017	24494
PNG_19_COTA_18	Wildebeest	U	2019	6	2019-06-29	180	15:35	-18.87437	34.32602	3	Wildebeest	Connochaetes taurinus	NA	2	PNG_19_COTA_018	100884.666666667
PNG_19_COTA_19	Wildebeest	U	2019	6	2019-06-29	180	15:36	-18.87433	34.32404	3	Wildebeest	Connochaetes taurinus	NA	2	PNG_19_COTA_019	38870
PNG_19_COTA_20	Wildebeest	U	2019	6	2019-06-29	180	15:39	-18.8741	34.32573	3	Waterbuck	Kobus ellipsiprymnus	NA	3	PNG_19_KOEL_063	69076.3333333333
PNG_19_COTA_21	Wildebeest	U	2019	6	2019-06-29	180	15:58	-18.86187	34.32522	3	Waterbuck	Kobus ellipsiprymnus	NA	3	PNG_19_KOEL_064	127040.333333333
PNG_19_COTA_22	Wildebeest	U	2019	6	2019-06-29	180	15:59	-18.86158	34.32491	3	Wildebeest	Connochaetes taurinus	NA	2	PNG_19_COTA_022	45534.6666666667
PNG_19_COTA_23	Wildebeest	U	2019	6	2019-06-29	180	16:30	-18.89899	34.33863	3	Wildebeest	Connochaetes taurinus	NA	3	PNG_19_COTA_023	11204
PNG_19_COTA_24	Wildebeest	U	2019	6	2019-06-29	180	16:31	-18.899	34.33863	3	Wildebeest	Connochaetes taurinus	NA	3	PNG_19_COTA_024	109086
PNG_19_COTA_25	Wildebeest	U	2019	6	2019-06-29	180	16:32	-18.8991	34.33862	3	Wildebeest	Connochaetes taurinus	NA	2	PNG_19_COTA_025	115945
PNG_19_COTA_26	Wildebeest	M	2019	7	2019-07-01	182	08:56	-18.96427	34.32533	3	Wildebeest	Connochaetes taurinus	NA	3	PNG_19_COTA_026	124779.666666667
PNG_19_COTA_27	Wildebeest	U	2019	7	2019-07-03	184	14:04	-18.96577	34.35493	3	Wildebeest	Connochaetes taurinus	NA	3	PNG_19_COTA_027	21928
PNG_19_COTA_28	Wildebeest	U	2019	7	2019-07-03	184	14:05	-18.96578	34.35489	3	Wildebeest	Connochaetes taurinus	NA	3	PNG_19_COTA_028	44625.3333333333
PNG_19_COTA_29	Wildebeest	U	2019	7	2019-07-03	184	14:06	-18.96576	34.35468	3	Wildebeest	Connochaetes taurinus	NA	3	PNG_19_COTA_029	76209.3333333334
PNG_19_COTA_30	Wildebeest	U	2019	7	2019-07-03	184	14:07	-18.96552	34.35467	3	Wildebeest	Connochaetes taurinus	NA	3	PNG_19_COTA_030	30938
PNG_19_EQQU_01	Zebra	U	2019	7	2019-07-14	195	15:40	-18.90586	34.36831	4	Zebra	Equus quagga	NA	1	PNG_19_EQQU_001	130629.333333333
PNG_19_HINI_16	Sable	M	2019	6	2019-06-25	176	14:49	-18.98003	34.30995	4	Sable	Hippotragus niger	NA	1	PNG_19_HINI_016	93215.6666666666
PNG_19_HINI_17	Sable	U	2019	6	2019-06-29	180	08:12	-18.97568	34.35444	2	Sable	Hippotragus niger	NA	3	PNG_19_HINI_017	50107.3333333334
PNG_19_HINI_18	Sable	M	2019	7	2019-07-04	185	10:50	-18.86499	34.32466	4	Sable	Hippotragus niger	NA	1	PNG_19_HINI_018	87369
PNG_19_HINI_19	Sable	M	2019	7	2019-07-07	188	06:45	-19.00509	34.28501	4	Sable	Hippotragus niger	NA	1	PNG_19_HINI_019	44137.3333333334
PNG_19_HINI_20	Sable	U	2019	7	2019-07-09	190	11:36	-19.00877	34.43277	3	Sable	Hippotragus niger	NA	3	PNG_19_HINI_020	49071.6666666666
PNG_19_HINI_22	Sable	U	2019	7	2019-07-09	190	11:40	-19.00886	34.43289	3	Sable	Hippotragus niger	NA	3	PNG_19_HINI_022	86935.6666666667
PNG_19_HINI_23	Sable	U	2019	7	2019-07-09	190	11:41	-19.00938	34.43243	3	Sable	Hippotragus niger	NA	3	PNG_19_HINI_023	63584.6666666667
PNG_19_HINI_24	Sable	U	2019	7	2019-07-09	190	11:42	-19.00939	34.4325	3	Sable	Hippotragus niger	NA	3	PNG_19_HINI_024	51995.3333333333
PNG_19_HINI_25	Sable	U	2019	7	2019-07-09	190	11:43	-19.00946	34.43257	3	Sable	Hippotragus niger	NA	3	PNG_19_HINI_025	85904
PNG_19_HINI_26	Sable	U	2019	7	2019-07-10	191	07:35	-19.00335	34.29094	2	Sable	Hippotragus niger	NA	3	PNG_19_HINI_026	54920.3333333334
PNG_19_HINI_27	Sable	M	2019	7	2019-07-10	191	09:29	-18.9994	34.2982	4	Sable	Hippotragus niger	NA	1	PNG_19_HINI_027	42995
PNG_19_HINI_29	Sable	U	2019	7	2019-07-11	192	16:49	-19.00137	34.50045	3	Sable	Hippotragus niger	NA	3	PNG_19_HINI_029	91613
PNG_19_HINI_30	Sable	M	2019	7	2019-07-13	194	09:04	-18.99637	34.30233	4	Sable	Hippotragus niger	NA	1	PNG_19_HINI_030	45947
PNG_19_HYAF_20	Porcupine	U	2019	7	2019-07-01	182	09:17	-18.9547	34.40896	2	Porcupine	Hystrix africaeaustralis	NA	1	PNG_19_HYAF_020	27387
PNG_19_HYAF_21	Porcupine	U	2019	7	2019-07-01	182	09:22	-18.95439	34.41481	2	Porcupine	Hystrix africaeaustralis	NA	1	PNG_19_HYAF_021	17978.5
PNG_19_HYAF_22	Porcupine	U	2019	7	2019-07-01	182	09:40	-18.95144	34.44759	2	Porcupine	Hystrix africaeaustralis	NA	1	PNG_19_HYAF_022	61782
PNG_19_HYAF_23	Porcupine	U	2019	7	2019-07-01	182	09:44	-18.95019	34.45073	2	Porcupine	Hystrix africaeaustralis	NA	1	PNG_19_HYAF_023	33974
PNG_19_HYAF_24	Porcupine	U	2019	7	2019-07-03	184	11:23	-18.92113	34.41799	2	Porcupine	Hystrix africaeaustralis	NA	1	PNG_19_HYAF_024	68076.5
PNG_19_HYAF_25	Porcupine	U	2019	7	2019-07-04	185	08:16	-18.97771	34.35286	2	Porcupine	Hystrix africaeaustralis	NA	1	PNG_19_HYAF_025	38863.6666666667
PNG_19_HYAF_28	Porcupine	U	2019	7	2019-07-04	185	08:44	-18.9549	34.34239	2	Porcupine	Hystrix africaeaustralis	NA	1	PNG_19_HYAF_028	122006
PNG_19_HYAF_29	Porcupine	U	2019	7	2019-07-04	185	08:44	-18.95488	34.34236	2	Porcupine	Hystrix africaeaustralis	NA	1	PNG_19_HYAF_029	49554.6666666667
PNG_19_HYAF_30	Porcupine	U	2019	7	2019-07-04	185	08:53	-18.94678	34.34896	2	Porcupine	Hystrix africaeaustralis	NA	1	PNG_19_HYAF_030	212392.666666667
PNG_19_KOEL_16	Waterbuck	F	2019	6	2019-06-20	171	10:12	-18.88274	34.39506	4	Waterbuck	Kobus ellipsiprymnus	NA	1	PNG_19_KOEL_016	60046.6666666666
PNG_19_KOEL_18	Waterbuck	U	2019	6	2019-06-20	171	10:28	-18.87094	34.4007	4	Waterbuck	Kobus ellipsiprymnus	NA	1	PNG_19_KOEL_018	50911.6666666667
PNG_19_KOEL_19	Waterbuck	M	2019	6	2019-06-20	171	10:35	-18.8691	34.40643	4	Waterbuck	Kobus ellipsiprymnus	NA	1	PNG_19_KOEL_019	51153.6666666666
PNG_19_KOEL_20	Waterbuck	M	2019	6	2019-06-21	172	13:46	-18.93439	34.40119	4	Waterbuck	Kobus ellipsiprymnus	NA	1	PNG_19_KOEL_020	46615
PNG_19_KOEL_21	Waterbuck	F	2019	6	2019-06-21	172	14:11	-18.90192	34.43624	4	Waterbuck	Kobus ellipsiprymnus	NA	1	PNG_19_KOEL_021	15368
PNG_19_KOEL_23	Waterbuck	F	2019	6	2019-06-22	173	07:50	-18.90493	34.37804	4	Waterbuck	Kobus ellipsiprymnus	NA	1	PNG_19_KOEL_023	52009.3333333333
PNG_19_KOEL_25	Waterbuck	M	2019	6	2019-06-22	173	10:26	-18.9021	34.43782	4	Waterbuck	Kobus ellipsiprymnus	NA	1	PNG_19_KOEL_025	204230.333333333
PNG_19_KOEL_26	Waterbuck	M	2019	6	2019-06-22	173	15:16	-18.91318	34.38804	4	Waterbuck	Kobus ellipsiprymnus	NA	1	PNG_19_KOEL_026	61609.3333333333
PNG_19_KOEL_28	Waterbuck	F	2019	6	2019-06-26	177	09:30	-18.89436	34.39315	4	Waterbuck	Kobus ellipsiprymnus	NA	1	PNG_19_KOEL_028	129610.5
PNG_19_KOEL_30	Waterbuck	U	2019	6	2019-06-26	177	11:01	-18.89115	34.39333	4	Waterbuck	Kobus ellipsiprymnus	NA	1	PNG_19_KOEL_030	35293.3333333333
PNG_19_KOEL_31	Waterbuck	M	2019	6	2019-06-28	179	11:43	-18.9644	34.346	4	Waterbuck	Kobus ellipsiprymnus	NA	1	PNG_19_KOEL_031	79702.6666666666
PNG_19_KOEL_32	Waterbuck	U	2019	6	2019-06-29	180	10:15	-18.88978	34.41663	4	Waterbuck	Kobus ellipsiprymnus	NA	1	PNG_19_KOEL_032	14455
PNG_19_KOEL_33	Waterbuck	U	2019	6	2019-06-29	180	10:46	-18.90613	34.39006	3	Waterbuck	Kobus ellipsiprymnus	NA	3	PNG_19_KOEL_033	35673
PNG_19_KOEL_34	Waterbuck	F	2019	7	2019-07-06	187	08:17	-18.88979	34.41715	4	Waterbuck	Kobus ellipsiprymnus	NA	1	PNG_19_KOEL_034	75340
PNG_19_KOEL_35	Waterbuck	M	2019	7	2019-07-06	187	11:14	-19.00278	34.4726	4	Waterbuck	Kobus ellipsiprymnus	NA	1	PNG_19_KOEL_035	94353.6666666666
PNG_19_KOEL_36	Waterbuck	U	2019	7	2019-07-06	187	11:34	-18.98383	34.47039	3	Waterbuck	Kobus ellipsiprymnus	NA	3	PNG_19_KOEL_036	45405.3333333333
PNG_19_KOEL_37	Waterbuck	U	2019	7	2019-07-06	187	11:36	-18.98389	34.4704	3	Waterbuck	Kobus ellipsiprymnus	NA	2	PNG_19_KOEL_037	47475.3333333334
PNG_19_KOEL_38	Waterbuck	M	2019	7	2019-07-06	187	14:45	-18.95503	34.41917	4	Waterbuck	Kobus ellipsiprymnus	NA	1	PNG_19_KOEL_038	95422.9999999999
PNG_19_KOEL_39	Waterbuck	U	2019	7	2019-07-08	189	13:01	-18.96063	34.32065	3	Sable	Hippotragus niger	NA	3	PNG_19_HINI_049	105401.666666667
PNG_19_KOEL_40	Waterbuck	M	2019	7	2019-07-10	191	10:00	-18.95296	34.3728	4	Waterbuck	Kobus ellipsiprymnus	NA	1	PNG_19_KOEL_040	83876.3333333333
PNG_19_KOEL_41	Waterbuck	U	2019	7	2019-07-10	191	10:01	-18.95293	34.37274	3	Waterbuck	Kobus ellipsiprymnus	NA	3	PNG_19_KOEL_041	81377
PNG_19_KOEL_42	Waterbuck	M	2019	7	2019-07-10	191	10:02	-18.95308	34.37253	3	Waterbuck	Kobus ellipsiprymnus	NA	3	PNG_19_KOEL_042	42420.3333333333
PNG_19_KOEL_43	Waterbuck	F	2019	7	2019-07-11	192	08:39	-19.01263	34.45578	4	Waterbuck	Kobus ellipsiprymnus	NA	1	PNG_19_KOEL_043	55507
PNG_19_KOEL_44	Waterbuck	U	2019	7	2019-07-11	192	09:12	-18.96642	34.47631	2	Waterbuck	Kobus ellipsiprymnus	NA	3	PNG_19_KOEL_044	98509.6666666667
PNG_19_KOEL_45	Waterbuck	F	2019	7	2019-07-11	192	09:31	-18.95186	34.4498	4	Waterbuck	Kobus ellipsiprymnus	NA	1	PNG_19_KOEL_045	43867.6666666667
PNG_19_KOEL_46	Waterbuck	F	2019	7	2019-07-11	192	11:36	-18.95204	34.37249	4	Waterbuck	Kobus ellipsiprymnus	NA	1	PNG_19_KOEL_046	96804.6666666667
PNG_19_LOAF_17	Elephant	U	2019	6	2019-06-09	160	09:03	-18.9362	34.43196	2	Elephant	Loxodonta africana	NA	1	PNG_19_LOAF_017	38742.3333333333
PNG_19_LOAF_18	Elephant	U	2019	6	2019-06-09	160	09:08	-18.9381	34.43375	2	Elephant	Loxodonta africana	NA	1	PNG_19_LOAF_018	49582.3333333334
PNG_19_LOAF_19	Elephant	U	2019	6	2019-06-11	162	08:20	-18.9344	34.39943	2	Elephant	Loxodonta africana	NA	1	PNG_19_LOAF_019	95582.3333333333
PNG_19_LOAF_20	Elephant	U	2019	6	2019-06-11	162	08:24	-18.9345	34.39928	2	Elephant	Loxodonta africana	NA	1	PNG_19_LOAF_020	82734.3333333333
PNG_19_LOAF_21	Elephant	M	2019	6	2019-06-13	164	16:44	-18.92978	34.46373	2	Elephant	Loxodonta africana	NA	1	PNG_19_LOAF_021	32975.6666666666
PNG_19_LOAF_22	Elephant	U	2019	6	2019-06-18	169	16:08	-18.96065	34.46674	2	Elephant	Loxodonta africana	NA	1	PNG_19_LOAF_022	14911.6666666667
PNG_19_LOAF_23	Elephant	U	2019	6	2019-06-20	171	07:59	-18.92287	34.36697	2	Elephant	Loxodonta africana	NA	1	PNG_19_LOAF_023	121248
PNG_19_LOAF_24	Elephant	U	2019	6	2019-06-22	173	10:44	-18.92339	34.42936	2	Elephant	Loxodonta africana	NA	1	PNG_19_LOAF_024	32818
PNG_19_LOAF_25	Elephant	U	2019	6	2019-06-26	177	08:55	-18.92918	34.37658	3	Elephant	Loxodonta africana	NA	1	PNG_19_LOAF_025	53344
PNG_19_LOAF_26	Elephant	U	2019	6	2019-06-28	179	10:45	-18.93514	34.35922	2	Elephant	Loxodonta africana	NA	1	PNG_19_LOAF_026	82218.3333333333
PNG_19_LOAF_27	Elephant	U	2019	6	2019-06-28	179	17:31	-18.92295	34.3685	2	Elephant	Loxodonta africana	NA	1	PNG_19_LOAF_027	62464.3333333333
PNG_19_LOAF_28	Elephant	U	2019	6	2019-06-29	180	09:30	-18.90875	34.43384	2	Elephant	Loxodonta africana	NA	1	PNG_19_LOAF_028	79057
PNG_19_LOAF_29	Elephant	U	2019	6	2019-06-29	180	14:37	-18.94716	34.35825	4	Elephant	Loxodonta africana	NA	1	PNG_19_LOAF_029	16492
PNG_19_LOAF_30	Elephant	U	2019	7	2019-07-01	182	09:50	-18.9478	34.45733	2	Elephant	Loxodonta africana	NA	1	PNG_19_LOAF_030	140062
PNG_19_LOAF_31	Elephant	U	2019	7	2019-07-01	182	09:58	-18.94765	34.46343	2	Elephant	Loxodonta africana	NA	1	PNG_19_LOAF_031	70339.3333333334
PNG_19_OUOU_16	Oribi	M	2019	6	2019-06-11	162	10:21	-18.90541	34.38961	4	Oribi	Ourebia ourebi	NA	1	PNG_19_OUOU_016	80759
PNG_19_OUOU_17	Oribi	F	2019	6	2019-06-11	162	16:00	-18.92098	34.39667	4	Oribi	Ourebia ourebi	NA	1	PNG_19_OUOU_017	98052.3333333333
PNG_19_OUOU_18	Oribi	M	2019	6	2019-06-13	164	08:58	-18.9183	34.39515	4	Oribi	Ourebia ourebi	NA	1	PNG_19_OUOU_018	66728.3333333333
PNG_19_OUOU_19	Oribi	F	2019	6	2019-06-15	166	09:06	-18.92987	34.40086	4	Oribi	Ourebia ourebi	NA	1	PNG_19_OUOU_019	118064
PNG_19_OUOU_20	Oribi	M	2019	6	2019-06-20	171	07:24	-18.93003	34.37425	4	Oribi	Ourebia ourebi	NA	1	PNG_19_OUOU_020	136801.666666667
PNG_19_OUOU_21	Oribi	U	2019	6	2019-06-20	171	09:30	-18.94314	34.38363	4	Oribi	Ourebia ourebi	NA	1	PNG_19_OUOU_021	103132.5
PNG_19_OUOU_22	Oribi	F	2019	6	2019-06-22	173	08:08	-18.91924	34.38036	4	Oribi	Ourebia ourebi	NA	1	PNG_19_OUOU_022	52170.6666666667
PNG_19_OUOU_23	Oribi	M	2019	6	2019-06-22	173	08:22	-18.91871	34.38238	4	Oribi	Ourebia ourebi	NA	1	PNG_19_OUOU_023	70604
PNG_19_OUOU_24	Oribi	F	2019	6	2019-06-22	173	15:48	-18.91712	34.38124	4	Oribi	Ourebia ourebi	NA	1	PNG_19_OUOU_024	75034.9999999999
PNG_19_OUOU_25	Oribi	F	2019	6	2019-06-25	176	16:55	-18.8994	34.39242	4	Oribi	Ourebia ourebi	NA	1	PNG_19_OUOU_025	20264.5
PNG_19_OUOU_26	Oribi	U	2019	6	2019-06-26	177	15:20	-18.92912	34.4251	4	Oribi	Ourebia ourebi	NA	1	PNG_19_OUOU_026	19043.6666666667
PNG_19_OUOU_27	Oribi	U	2019	7	2019-07-01	182	14:41	-18.92611	34.39944	4	Oribi	Ourebia ourebi	NA	1	PNG_19_OUOU_027	69416
PNG_19_OUOU_28	Oribi	U	2019	7	2019-07-01	182	14:42	-18.92611	34.39944	4	Oribi	Ourebia ourebi	NA	1	PNG_19_OUOU_028	13957.3333333333
PNG_19_OUOU_29	Oribi	F	2019	7	2019-07-05	186	09:18	-18.88932	34.41918	4	Oribi	Ourebia ourebi	NA	1	PNG_19_OUOU_029	15471
PNG_19_OUOU_30	Oribi	M	2019	7	2019-07-07	188	16:45	-18.91897	34.39513	4	Oribi	Ourebia ourebi	NA	1	PNG_19_OUOU_030	66516
PNG_19_OUOU_31	Oribi	F	2019	7	2019-07-07	188	16:55	-18.91645	34.38328	4	Oribi	Ourebia ourebi	NA	1	PNG_19_OUOU_031	104999.333333333
PNG_19_OUOU_32	Oribi	F	2019	7	2019-07-08	189	08:09	-18.90678	34.39071	4	Oribi	Ourebia ourebi	NA	1	PNG_19_OUOU_032	21843
PNG_19_OUOU_33	Oribi	U	2019	7	2019-07-08	189	08:13	-18.90676	34.39068	3	Oribi	Ourebia ourebi	NA	3	PNG_19_OUOU_033	24926.6666666667
PNG_19_OUOU_34	Oribi	M	2019	7	2019-07-09	190	07:49	-18.92585	34.39931	4	Oribi	Ourebia ourebi	NA	1	PNG_19_OUOU_034	77906.3333333333
PNG_19_OUOU_35	Oribi	M	2019	7	2019-07-09	190	08:00	-18.91766	34.39414	4	Oribi	Ourebia ourebi	NA	1	PNG_19_OUOU_035	50402.6666666666
PNG_19_OUOU_36	Oribi	M	2019	7	2019-07-09	190	08:08	-18.91734	34.39392	4	Oribi	Ourebia ourebi	NA	1	PNG_19_OUOU_036	27152
PNG_19_OUOU_37	Oribi	F	2019	7	2019-07-09	190	08:26	-18.90653	34.38976	4	Oribi	Ourebia ourebi	NA	1	PNG_19_OUOU_037	51562.6666666666
PNG_19_OUOU_38	Oribi	F	2019	7	2019-07-09	190	09:15	-18.88873	34.40071	4	Oribi	Ourebia ourebi	NA	1	PNG_19_OUOU_038	62291.3333333333
PNG_19_OUOU_39	Oribi	M	2019	7	2019-07-09	190	16:44	-18.90806	34.38241	4	Oribi	Ourebia ourebi	NA	1	PNG_19_OUOU_039	95142.3333333334
PNG_19_OUOU_40	Oribi	F	2019	7	2019-07-10	191	16:36	-18.91857	34.39382	4	Oribi	Ourebia ourebi	NA	1	PNG_19_OUOU_040	36866.6666666667
PNG_19_OUOU_41	Oribi	M	2019	6	2019-06-29	180	08:53	-18.93056	34.40204	4	Oribi	Ourebia ourebi	NA	1	PNG_19_OUOU_041	60184
PNG_19_OUOU_42	Oribi	F	2019	7	2019-07-11	192	10:21	-18.90973	34.46029	4	Oribi	Ourebia ourebi	NA	1	PNG_19_OUOU_042	94556
PNG_19_OUOU_43	Oribi	F	2019	7	2019-07-11	192	16:31	-18.91922	34.39413	4	Oribi	Ourebia ourebi	NA	1	PNG_19_OUOU_043	52832.3333333333
PNG_19_OUOU_44	Oribi	F	2019	7	2019-07-12	193	09:36	-18.90684	34.45896	4	Oribi	Ourebia ourebi	NA	1	PNG_19_OUOU_044	51007.3333333334
PNG_19_OUOU_45	Oribi	F	2019	7	2019-07-12	193	10:10	-18.90502	34.45503	4	Oribi	Ourebia ourebi	NA	1	PNG_19_OUOU_045	186313
PNG_19_PAUR_01	Baboon	M	2019	6	2019-06-09	160	07:37	-18.97848	34.35131	4	Baboon	Papio ursinus	NA	1	PNG_19_PAUR_001	45962
PNG_19_PAUR_02	Baboon	U	2019	6	2019-06-10	161	10:54	-18.97241	34.35827	2	Baboon	Papio ursinus	NA	1	PNG_19_PAUR_002	77539.3333333332
PNG_19_PAUR_03	Baboon	U	2019	6	2019-06-10	161	12:28	-18.97726	34.35194	4	Baboon	Papio ursinus	NA	1	PNG_19_PAUR_003	110748.333333333
PNG_19_PAUR_04	Baboon	U	2019	6	2019-06-14	165	10:10	-18.88741	34.41397	3	Baboon	Papio ursinus	NA	1	PNG_19_PAUR_004	23978.3333333333
PNG_19_PAUR_05	Baboon	U	2019	6	2019-06-14	165	10:12	-18.88737	34.41331	3	Baboon	Papio ursinus	NA	1	PNG_19_PAUR_005	87458.3333333333
PNG_19_PAUR_06	Baboon	U	2019	6	2019-06-15	166	07:52	-18.94737	34.37391	2	Baboon	Papio ursinus	NA	1	PNG_19_PAUR_006	82991.6666666667
PNG_19_PAUR_07	Baboon	U	2019	6	2019-06-17	168	09:35	-18.92805	34.37655	2	Baboon	Papio ursinus	NA	1	PNG_19_PAUR_007	41345.6666666666
PNG_19_PAUR_08	Baboon	U	2019	6	2019-06-20	171	09:46	-18.92941	34.41772	2	Baboon	Papio ursinus	NA	1	PNG_19_PAUR_008	46159.6666666666
PNG_19_PAUR_09	Baboon	U	2019	6	2019-06-22	173	07:17	-18.94781	34.37293	2	Baboon	Papio ursinus	NA	1	PNG_19_PAUR_009	80384.3333333333
PNG_19_PAUR_10	Baboon	U	2019	6	2019-06-22	173	09:12	-18.88841	34.40508	2	Baboon	Papio ursinus	NA	1	PNG_19_PAUR_010	150089.666666667
PNG_19_PAUR_11	Baboon	U	2019	6	2019-06-22	173	09:13	-18.88827	34.40534	2	Baboon	Papio ursinus	NA	1	PNG_19_PAUR_011	131304.333333333
PNG_19_PAUR_12	Baboon	U	2019	6	2019-06-22	173	10:35	-18.90777	34.43368	2	Baboon	Papio ursinus	NA	1	PNG_19_PAUR_012	13156.5
PNG_19_PAUR_13	Baboon	U	2019	6	2019-06-22	173	10:47	-18.92633	34.42689	2	Baboon	Papio ursinus	NA	1	PNG_19_PAUR_013	85753.9999999999
PNG_19_PAUR_14	Baboon	U	2019	6	2019-06-22	173	11:22	-18.9666	34.36494	2	Baboon	Papio ursinus	NA	1	PNG_19_PAUR_014	188050.333333333
PNG_19_PAUR_15	Baboon	U	2019	6	2019-06-22	173	13:40	-18.97291	34.35801	2	Baboon	Papio ursinus	NA	1	PNG_19_PAUR_015	138472.333333333
PNG_19_PAUR_16	Baboon	U	2019	6	2019-06-23	174	13:48	-18.97765	34.35159	2	Baboon	Papio ursinus	NA	1	PNG_19_PAUR_016	49950
PNG_19_PAUR_17	Baboon	U	2019	6	2019-06-25	176	15:52	-18.96336	34.3667	2	Baboon	Papio ursinus	NA	1	PNG_19_PAUR_017	87372.3333333334
PNG_19_PAUR_18	Baboon	U	2019	6	2019-06-25	176	16:06	-18.95294	34.37361	2	Baboon	Papio ursinus	NA	1	PNG_19_PAUR_018	102358.666666667
PNG_19_PAUR_19	Baboon	U	2019	6	2019-06-25	176	16:09	-18.94572	34.37362	2	Baboon	Papio ursinus	NA	1	PNG_19_PAUR_019	18949.5
PNG_19_PAUR_20	Baboon	U	2019	6	2019-06-25	176	16:10	-18.9456	34.37367	2	Baboon	Papio ursinus	NA	1	PNG_19_PAUR_020	23863.3333333334
PNG_19_PAUR_22	Baboon	U	2019	6	2019-06-26	177	10:10	-18.88827	34.40534	2	Baboon	Papio ursinus	NA	1	PNG_19_PAUR_022	59937.5
PNG_19_PAUR_23	Baboon	U	2019	6	2019-06-26	177	11:44	-18.9528	34.37363	2	Baboon	Papio ursinus	NA	1	PNG_19_PAUR_023	137723.666666667
PNG_19_PAUR_24	Baboon	U	2019	6	2019-06-26	177	09:40	-18.97727	34.34952	3	Baboon	Papio ursinus	NA	1	PNG_19_PAUR_024	32834.6666666667
PNG_19_PAUR_25	Baboon	U	2019	6	2019-06-26	177	10:00	-18.97775	34.35158	2	Baboon	Papio ursinus	NA	1	PNG_19_PAUR_025	119746.666666667
PNG_19_PAUR_26	Baboon	U	2019	6	2019-06-28	179	09:40	-18.98038	34.35268	2	Baboon	Papio ursinus	NA	1	PNG_19_PAUR_026	64899.6666666667
PNG_19_PAUR_27	Baboon	U	2019	6	2019-06-29	180	08:18	-18.97463	34.35571	2	Baboon	Papio ursinus	NA	1	PNG_19_PAUR_027	27668.5
PNG_19_PAUR_28	Baboon	U	2019	6	2019-06-29	180	09:40	-18.90278	34.43444	2	Baboon	Papio ursinus	NA	1	PNG_19_PAUR_028	45889
PNG_19_PAUR_29	Baboon	U	2019	6	2019-06-29	180	09:57	-18.89112	34.42492	2	Baboon	Papio ursinus	NA	1	PNG_19_PAUR_029	102199.666666667
PNG_19_PAUR_30	Baboon	U	2019	6	2019-06-29	180	09:59	-18.89116	34.42416	2	Baboon	Papio ursinus	NA	1	PNG_19_PAUR_030	96253.3333333333
PNG_19_PAUR_31	Baboon	U	2019	6	2019-06-29	180	10:00	-18.89117	34.42406	2	Baboon	Papio ursinus	NA	1	PNG_19_PAUR_031	94413.3333333333
PNG_19_PAUR_32	Baboon	U	2019	6	2019-06-29	180	10:01	-18.89115	34.41406	2	Baboon	Papio ursinus	NA	1	PNG_19_PAUR_032	41212.3333333333
PNG_19_PAUR_33	Baboon	U	2019	6	2019-06-29	180	10:02	-18.89117	34.424	2	Baboon	Papio ursinus	NA	1	PNG_19_PAUR_033	6819.5
PNG_19_PAUR_34	Baboon	U	2019	6	2019-06-29	180	10:04	-18.89117	34.42397	2	Baboon	Papio ursinus	NA	1	PNG_19_PAUR_034	6258
PNG_19_PAUR_35	Baboon	U	2019	6	2019-06-29	180	10:04	-18.89117	34.42384	2	Baboon	Papio ursinus	NA	1	PNG_19_PAUR_035	101944
PNG_19_PAUR_36	Baboon	U	2019	6	2019-06-29	180	10:25	-18.88743	34.4101	2	Baboon	Papio ursinus	NA	1	PNG_19_PAUR_036	163698.333333333
PNG_19_PAUR_38	Baboon	U	2019	7	2019-07-04	185	10:09	-18.89785	34.33819	3	Baboon	Papio ursinus	NA	1	PNG_19_PAUR_038	192694
PNG_19_PAUR_39	Baboon	U	2019	7	2019-07-08	189	12:05	-18.97809	34.35755	2	Baboon	Papio ursinus	NA	1	PNG_19_PAUR_039	116860.5
PNG_19_PAUR_40	Baboon	U	2019	7	2019-07-09	190	13:40	-18.9776	34.35171	4	Baboon	Papio ursinus	NA	1	PNG_19_PAUR_040	34098.3333333333
PNG_19_PAUR_42	Baboon	U	2019	7	2019-07-10	191	09:52	-18.97693	34.34965	2	Baboon	Papio ursinus	NA	1	PNG_19_PAUR_042	80884.3333333333
PNG_19_PAUR_43	Baboon	U	2019	7	2019-07-10	191	10:07	-18.97741	34.35061	2	Baboon	Papio ursinus	NA	1	PNG_19_PAUR_043	96980.6666666666
PNG_19_PAUR_44	Baboon	U	2019	7	2019-07-10	191	11:00	-18.97785	34.35155	2	Baboon	Papio ursinus	NA	1	PNG_19_PAUR_044	107901.333333333
PNG_19_PAUR_45	Baboon	U	2019	7	2019-07-12	193	12:50	-18.97753	34.35116	2	Baboon	Papio ursinus	NA	1	PNG_19_PAUR_045	48964.3333333333
PNG_19_PAUR_46	Baboon	U	2019	7	2019-07-12	193	12:55	-18.97721	34.34996	3	Baboon	Papio ursinus	NA	1	PNG_19_PAUR_046	119876.333333333
PNG_19_PHAF_16	Warthog	F	2019	6	2019-06-20	171	09:40	-18.93178	34.40682	4	Warthog	Phacochoerus africanus	NA	1	PNG_19_PHAF_016	61029.3333333334
PNG_19_PHAF_17	Warthog	U	2019	6	2019-06-21	172	14:21	-18.85961	34.43256	4	Warthog	Phacochoerus africanus	NA	1	PNG_19_PHAF_017	62472
PNG_19_PHAF_18	Warthog	U	2019	6	2019-06-21	172	14:38	-18.89166	34.42306	4	Warthog	Phacochoerus africanus	NA	1	PNG_19_PHAF_018	47173
PNG_19_PHAF_19	Warthog	F	2019	6	2019-06-22	173	14:20	-18.93722	34.39417	4	Warthog	Phacochoerus africanus	NA	1	PNG_19_PHAF_019	74573
PNG_19_PHAF_20	Warthog	M	2019	6	2019-06-22	173	15:15	-18.91354	34.38833	3	Warthog	Phacochoerus africanus	NA	3	PNG_19_PHAF_020	67717.5
PNG_19_PHAF_21	Warthog	U	2019	6	2019-06-25	176	16:55	-18.89943	34.39261	3	Baboon	Papio ursinus	NA	3	PNG_19_PAUR_047	58664
PNG_19_PHAF_22	Warthog	M	2019	6	2019-06-26	177	11:16	-18.91433	34.38887	4	Warthog	Phacochoerus africanus	NA	1	PNG_19_PHAF_022	128691.666666667
PNG_19_PHAF_23	Warthog	M	2019	6	2019-06-26	177	14:55	-18.93513	34.35851	4	Warthog	Phacochoerus africanus	NA	1	PNG_19_PHAF_023	22094.3333333334
PNG_19_PHAF_24	Warthog	F	2019	6	2019-06-26	177	15:15	-18.93094	34.41079	4	Warthog	Phacochoerus africanus	NA	1	PNG_19_PHAF_024	13904.3333333333
PNG_19_PHAF_25	Warthog	U	2019	6	2019-06-27	178	15:20	-18.93055	34.37546	4	Warthog	Phacochoerus africanus	NA	1	PNG_19_PHAF_025	85086
PNG_19_PHAF_26	Warthog	M	2019	6	2019-06-28	179	08:42	-18.95544	34.37269	4	Warthog	Phacochoerus africanus	NA	1	PNG_19_PHAF_026	48649.5
PNG_19_PHAF_27	Warthog	U	2019	6	2019-06-28	179	08:45	-18.95593	34.37245	4	Warthog	Phacochoerus africanus	NA	1	PNG_19_PHAF_027	24078
PNG_19_PHAF_28	Warthog	M	2019	6	2019-06-28	179	09:16	-18.93009	34.37555	4	Warthog	Phacochoerus africanus	NA	1	PNG_19_PHAF_028	119432
PNG_19_PHAF_29	Warthog	M	2019	6	2019-06-28	179	10:14	-18.91204	34.38992	4	Warthog	Phacochoerus africanus	NA	1	PNG_19_PHAF_029	106293
PNG_19_PHAF_31	Warthog	M	2019	6	2019-06-28	179	15:25	-18.91408	34.38818	4	Warthog	Phacochoerus africanus	NA	1	PNG_19_PHAF_031	153623.666666667
PNG_19_PHAF_32	Warthog	U	2019	6	2019-06-28	179	16:10	-18.9039	34.37715	4	Warthog	Phacochoerus africanus	NA	1	PNG_19_PHAF_032	99068.6666666666
PNG_19_PHAF_33	Warthog	F	2019	6	2019-06-29	180	08:30	-18.95599	34.37262	4	Warthog	Phacochoerus africanus	NA	1	PNG_19_PHAF_033	98848.3333333333
PNG_19_PHAF_34	Warthog	U	2019	6	2019-06-29	180	08:30	-18.95595	34.37273	3	Warthog	Phacochoerus africanus	NA	3	PNG_19_PHAF_034	24638.5
PNG_19_PHAF_35	Warthog	F	2019	6	2019-06-29	180	08:45	-18.93524	34.39878	4	Warthog	Phacochoerus africanus	NA	1	PNG_19_PHAF_035	112743
PNG_19_PHAF_36	Warthog	M	2019	6	2019-06-29	180	08:56	-18.93412	34.4025	4	Warthog	Phacochoerus africanus	NA	1	PNG_19_PHAF_036	51287.5
PNG_19_PHAF_38	Warthog	U	2019	6	2019-06-29	180	09:52	-18.89004	34.4257	4	Warthog	Phacochoerus africanus	NA	1	PNG_19_PHAF_038	19081.3333333334
PNG_19_PHAF_39	Warthog	M	2019	6	2019-06-29	180	14:20	-18.96541	34.35442	4	Warthog	Phacochoerus africanus	NA	1	PNG_19_PHAF_039	80888.6666666668
PNG_19_PHAF_40	Warthog	U	2019	6	2019-06-29	180	16:59	-18.93685	34.3794	4	Warthog	Phacochoerus africanus	NA	1	PNG_19_PHAF_040	86305
PNG_19_PHAF_41	Warthog	U	2019	7	2019-07-01	182	10:03	-18.94793	34.46685	4	Warthog	Phacochoerus africanus	NA	1	PNG_19_PHAF_041	18380
PNG_19_PHAF_42	Warthog	M	2019	7	2019-07-01	182	15:05	-18.91583	34.38806	4	Warthog	Phacochoerus africanus	NA	1	PNG_19_PHAF_042	134367.333333333
PNG_19_PHAF_43	Warthog	U	2019	7	2019-07-03	184	10:42	-18.91323	34.38814	4	Warthog	Phacochoerus africanus	NA	1	PNG_19_PHAF_043	55168.6666666666
PNG_19_PHAF_44	Warthog	F	2019	7	2019-07-03	184	10:43	-18.91308	34.388	4	Warthog	Phacochoerus africanus	NA	1	PNG_19_PHAF_044	22058.3333333334
PNG_19_PHAF_45	Warthog	F	2019	7	2019-07-05	186	09:47	-18.89064	34.42691	4	Warthog	Phacochoerus africanus	NA	1	PNG_19_PHAF_045	34759.6666666667
PNG_19_REAR_16	Reedbuck	M	2019	6	2019-06-10	161	15:10	-18.91666	34.37923	4	Reedbuck	Redunca arundinum	NA	1	PNG_19_REAR_016	125097.333333333
PNG_19_REAR_17	Reedbuck	M	2019	6	2019-06-22	173	09:20	-18.88935	34.41727	4	Reedbuck	Redunca arundinum	NA	1	PNG_19_REAR_017	145355.666666667
PNG_19_REAR_18	Reedbuck	F	2019	6	2019-06-22	173	14:37	-18.92555	34.39986	4	Reedbuck	Redunca arundinum	NA	1	PNG_19_REAR_018	77063.3333333333
PNG_19_REAR_19	Reedbuck	F	2019	6	2019-06-22	173	14:38	-18.92576	34.3998	4	Reedbuck	Redunca arundinum	NA	1	PNG_19_REAR_019	57832
PNG_19_REAR_20	Reedbuck	F	2019	6	2019-06-22	173	15:02	-18.9161	34.39308	4	Reedbuck	Redunca arundinum	NA	1	PNG_19_REAR_020	96571.6666666666
PNG_19_REAR_21	Reedbuck	M	2019	6	2019-06-22	173	15:30	-18.91606	34.38578	4	Reedbuck	Redunca arundinum	NA	1	PNG_19_REAR_021	39252
PNG_19_REAR_22	Reedbuck	F	2019	6	2019-06-29	180	11:04	-18.91435	34.38707	4	Reedbuck	Redunca arundinum	NA	1	PNG_19_REAR_022	82856.6666666666
PNG_19_REAR_23	Reedbuck	F	2019	7	2019-07-01	182	16:56	-18.89861	34.4175	4	Reedbuck	Redunca arundinum	NA	1	PNG_19_REAR_023	62697.3333333333
PNG_19_REAR_24	Reedbuck	F	2019	7	2019-07-03	184	10:26	-18.92475	34.3982	4	Reedbuck	Redunca arundinum	NA	1	PNG_19_REAR_024	41299.6666666667
PNG_19_REAR_25	Reedbuck	M	2019	7	2019-07-04	185	16:01	-18.88999	34.41713	4	Reedbuck	Redunca arundinum	NA	1	PNG_19_REAR_025	71681.6666666667
PNG_19_REAR_26	Reedbuck	F	2019	7	2019-07-04	185	16:02	-18.89062	34.4165	4	Reedbuck	Redunca arundinum	NA	1	PNG_19_REAR_026	55544.5
PNG_19_REAR_27	Reedbuck	F	2019	7	2019-07-05	186	10:32	-18.92371	34.39759	4	Reedbuck	Redunca arundinum	NA	1	PNG_19_REAR_027	89547.3333333333
PNG_19_REAR_28	Reedbuck	M	2019	7	2019-07-05	186	10:33	-18.92379	34.39771	4	Reedbuck	Redunca arundinum	NA	1	PNG_19_REAR_028	66322
PNG_19_REAR_29	Reedbuck	M	2019	7	2019-07-05	186	15:37	-18.88983	34.4171	4	Reedbuck	Redunca arundinum	NA	1	PNG_19_REAR_029	113118.333333333
PNG_19_REAR_30	Reedbuck	M	2019	7	2019-07-07	188	16:35	-18.92431	34.39936	4	Reedbuck	Redunca arundinum	NA	1	PNG_19_REAR_030	83360.3333333333
PNG_19_REAR_31	Reedbuck	M	2019	7	2019-07-08	189	08:24	-18.90641	34.386	4	Reedbuck	Redunca arundinum	NA	1	PNG_19_REAR_031	108340
PNG_19_REAR_32	Reedbuck	M	2019	7	2019-07-09	190	08:39	-18.90372	34.38656	4	Reedbuck	Redunca arundinum	NA	1	PNG_19_REAR_032	34717
PNG_19_REAR_33	Reedbuck	M	2019	7	2019-07-09	190	16:15	-18.92467	34.39817	4	Reedbuck	Redunca arundinum	NA	1	PNG_19_REAR_033	54073.3333333334
PNG_19_REAR_34	Reedbuck	M	2019	7	2019-07-09	190	16:44	-18.90825	34.38244	4	Reedbuck	Redunca arundinum	NA	1	PNG_19_REAR_034	130209.5
PNG_19_REAR_35	Reedbuck	F	2019	7	2019-07-09	190	17:03	-18.91271	34.37862	4	Reedbuck	Redunca arundinum	NA	1	PNG_19_REAR_035	121168.333333333
PNG_19_REAR_36	Reedbuck	M	2019	7	2019-07-09	190	17:11	-18.91564	34.37912	4	Reedbuck	Redunca arundinum	NA	1	PNG_19_REAR_036	63364
PNG_19_REAR_37	Reedbuck	M	2019	7	2019-07-10	191	16:15	-18.92538	34.40004	4	Reedbuck	Redunca arundinum	NA	1	PNG_19_REAR_037	59401.6666666667
PNG_19_REAR_38	Reedbuck	F	2019	7	2019-07-10	191	16:20	-18.92466	34.39945	4	Reedbuck	Redunca arundinum	NA	1	PNG_19_REAR_038	95837
PNG_19_REAR_39	Reedbuck	M	2019	7	2019-07-10	191	17:04	-18.91227	34.3786	4	Reedbuck	Redunca arundinum	NA	1	PNG_19_REAR_039	107366
PNG_19_REAR_40	Reedbuck	M	2019	7	2019-07-11	192	09:57	-18.91804	34.46964	4	Reedbuck	Redunca arundinum	NA	1	PNG_19_REAR_040	219243.666666667
PNG_19_REAR_41	Reedbuck	M	2019	7	2019-07-11	192	14:18	-18.92704	34.42796	4	Reedbuck	Redunca arundinum	NA	1	PNG_19_REAR_041	146968.666666667
PNG_19_REAR_42	Reedbuck	M	2019	7	2019-07-12	193	11:11	-18.91408	34.39245	4	Reedbuck	Redunca arundinum	NA	1	PNG_19_REAR_042	42767.5
PNG_19_REAR_43	Reedbuck	M	2019	7	2019-07-13	194	10:59	-18.92929	34.42662	4	Reedbuck	Redunca arundinum	NA	1	PNG_19_REAR_043	84523.3333333334
PNG_19_REAR_44	Reedbuck	M	2019	7	2019-07-13	194	16:58	-18.92944	34.42771	4	Reedbuck	Redunca arundinum	NA	1	PNG_19_REAR_044	18466
PNG_19_REAR_45	Reedbuck	M	2019	7	2019-07-13	194	17:36	-18.95261	34.34402	4	Reedbuck	Redunca arundinum	NA	1	PNG_19_REAR_045	79342.3333333333
PNG_19_SYCA_16	Buffalo	U	2019	6	2019-06-13	164	16:34	-18.93802	34.45072	2	Waterbuck	Kobus ellipsiprymnus	NA	3	PNG_19_KOEL_065	51005
PNG_19_SYCA_17	Buffalo	U	2019	7	2019-07-06	187	09:35	-19.02048	34.48085	2	Buffalo	Syncerus caffer	NA	3	PNG_19_SYCA_017	38422.3333333333
PNG_19_SYCA_18	Buffalo	U	2019	7	2019-07-06	187	11:38	-18.983	34.47109	2	Waterbuck	Kobus ellipsiprymnus	NA	3	PNG_19_KOEL_066	41027
PNG_19_SYCA_19	Buffalo	U	2019	7	2019-07-07	188	07:00	-19.00904	34.2753	2	Buffalo	Syncerus caffer	NA	3	PNG_19_SYCA_019	78619.6666666668
PNG_19_SYCA_20	Buffalo	U	2019	7	2019-07-07	188	07:05	-19.00902	34.2754	2	Buffalo	Syncerus caffer	NA	2	PNG_19_SYCA_020	65076.3333333333
PNG_19_SYCA_21	Buffalo	U	2019	7	2019-07-11	192	10:25	-18.9094	34.46074	2	Waterbuck	Kobus ellipsiprymnus	NA	3	PNG_19_KOEL_067	100246.333333333
PNG_19_SYCA_22	Buffalo	U	2019	7	2019-07-11	192	14:51	-18.96566	34.38079	3	Buffalo	Syncerus caffer	NA	3	PNG_19_SYCA_022	62027.3333333333
[truncated: 1,786 more rows]
