# Supplementary material for: Ecology of community reassembly: Movements and diets of megafauna during a decade of restoration in Mozambique
Source: Ecology. 2026 Apr 12;107(4):e70386. doi: 10.1002/ecy.70386 (PMC13071350; doi:10.1002/ecy.70386)
Supplement: Supplementary file 1 — Data S1. [file ECY-107-e70386-s001.zip › Data_S1/Datasets_1-17/step8_final_mOTU_taxonomy.csv]

id	count	sequence	db	bid	taxid	sci_name	bmatch	rank	order_name	family_name	genus_name	species_name	Resolved	Resolved_SpeciesList	Resolved_FinalID	CombinedID
seq_1	17512586	atcctgttttccgaaaaccaagaagagttcagaaagggagaatcaaaaaaaaag	localDB	1	367322	Mimosa pigra	JG-16-P06_D1	species	Fabales	Fabaceae	Mimosa	Mimosa pigra	Yes	Mimosa pigra	Mimosa pigra	Mimosa.pigra_Fabaceae_atcctgttttccgaaaaccaagaagagttcagaaagggagaatcaaaaaaaaag
seq_2	11656684	atccctgttttaaaaaaacaagtggttctcaaactagaacccaaaggaaaag	localDB	1	240432	Urochloa mosambicensis	JG-16-P05_G6	species	Poales	Poaceae	Urochloa	Urochloa mosambicensis	Yes	Urochloa trichopus; Eriochloa barbata	Urochloa trichopus-Eriochloa barbata	Urochloa.trichopus.Eriochloa.barbata_Poaceae_atccctgttttaaaaaaacaagtggttctcaaactagaacccaaaggaaaag
seq_3	10374457.3333333	atcccttttttgaaaaaacaagcggttttcaaactagaacccaaaggaaaag	localDB	1	66017	Digitaria	JG-16-P05_F8	genus	Poales	Poaceae	Digitaria	NA	Yes	Digitaria didactyla; Digitaria eriantha; Digitaria milanjiana; Cynodon dactylon	Digitaria sp.	Digitaria.mOTU_Poaceae_atcccttttttgaaaaaacaagcggttttcaaactagaacccaaaggaaaag
seq_4	8483894.33333333	atcctgttttctgaaaacaaacaaaggttcagaaagcgataataaaaaaggatagatagg	localDB	1	72167	Berchemia	JG-16-P05_C1	genus	Rosales	Rhamnaceae	Berchemia	NA	Yes	Phyllogeiton discolor	Phyllogeiton discolor	Phyllogeiton.discolor_Rhamnaceae_atcctgttttctgaaaacaaacaaaggttcagaaagcgataataaaaaaggatagatagg
seq_5	7799526.66666667	atcccttttttgaaaaaacaagtggttctcaaactagaacccaaaagaaaag	localDB	1	4479	Poaceae	JG-16-P05_D11	family	Poales	Poaceae	NA	NA	Yes	Echinochloa colona; Echinochloa pyramidalis; Echinochloa stagnina; Echinochloa haploclada	Echinochloa sp.	Echinochloa.mOTU_Poaceae_atcccttttttgaaaaaacaagtggttctcaaactagaacccaaaagaaaag
seq_6	7420546.5	atccctcttttgaaaaaacaagtggttctcaaactagaacccaaaggaaaag	localDB	1	4479	Poaceae	JG-16-P02_F10	family	Poales	Poaceae	NA	NA	Yes	Megathyrsus maximus; Urochloa deflexa; Eriochloa meyeriana	Melinidinae sp.	Melinidinae.mOTU_Poaceae_atccctcttttgaaaaaacaagtggttctcaaactagaacccaaaggaaaag
seq_7	7417443.16666667	atcccttttttgaaaaaacaagtggttctcaaactagaacccaaaggaaaag	localDB	1	4479	Poaceae	JG-16-P05_A9	family	Poales	Poaceae	NA	NA	Yes	Panicum schinzii; Panicum coloratum; Tricholaena monachne; Rottboellia cochinchinensis; Oplismenus hirtellus; Setaria sphacelata; Sporobolus virginicus; Elionurus muticus; Trachypogon spicatus; Panicum subalbidum; Panicum repens	PACMAD clade sp. 1	PACMAD.clade.mOTU.1_Poaceae_atcccttttttgaaaaaacaagtggttctcaaactagaacccaaaggaaaag
seq_8	5946868.5	atcctgttttctgaaaacaaacaaggattcagaaagtgataataaaaaag	localDB	1	72171	Ziziphus	JG-16-P01_F12	genus	Rosales	Rhamnaceae	Ziziphus	NA	Yes	Ziziphus mauritiana; Ziziphus mucronata	Ziziphus mauritiana-Ziziphus mucronata	Ziziphus.mauritiana.Ziziphus.mucronata_Rhamnaceae_atcctgttttctgaaaacaaacaaggattcagaaagtgataataaaaaag
seq_9	5910741.66666667	atcctgttttccgaaaaccaagaagagttcagaaagggagaataaaaaaag	localDB	1	3804	Caesalpinioideae	JG-16-P02_D11	subfamily	Fabales	Fabaceae	NA	NA	Yes	Vachellia nilotica; Senna siamea; Biancaea sappan; Senna obtusifolia; Guilandina bonduc; Erythrophleum suaveolens; Senna occidentalis; Vachellia xanthophloea; Entada abyssinica; Burkea africana; Vachellia seyal; Biancaea decapetala; Mimosa pigra; Erythrophleum africanum; Vachellia karroo; Vachellia borleae; Newtonia hildebrandtii; Entada elephantina	Caesalpinioideae sp. 1	Caesalpinioideae.mOTU.1_Fabaceae_atcctgttttccgaaaaccaagaagagttcagaaagggagaataaaaaaag
seq_10	5837986	atcccttttttgaaaaacaagtggttctcaaaccagaacccaaaggaaaag	localDB	1	28909	Cynodon dactylon	JG-16-P03_H10	species	Poales	Poaceae	Cynodon	Cynodon dactylon	Yes	Cynodon dactylon	Cynodon dactylon	Cynodon.dactylon_Poaceae_atcccttttttgaaaaacaagtggttctcaaaccagaacccaaaggaaaag
seq_11	5244612	atcccttttttgaaaaacaagtggttctcaaactagaacccaaaggaaaag	localDB	1	4479	Poaceae	JG-16-P03_B3	family	Poales	Poaceae	NA	NA	Yes	Tricholaena monachne; Acrachne racemosa; Enteropogon macrostachyus; Melinis minutiflora; Melinis repens; Tristachya leucothrix; Vossia cuspidata; Paspalum scrobiculatum	PACMAD clade sp. 2	PACMAD.clade.mOTU.2_Poaceae_atcccttttttgaaaaacaagtggttctcaaactagaacccaaaggaaaag
seq_12	5039918.16666667	atcctattttacgaaaaccaacaacaagggtttagaaaacgagaaaaaaag	localDB	1	1241825	Ludwigia adscendens	JG-16-P06_H2	species	Myrtales	Onagraceae	Ludwigia	Ludwigia adscendens	Yes	Ludwigia adscendens	Ludwigia adscendens	Ludwigia.adscendens_Onagraceae_atcctattttacgaaaaccaacaacaagggtttagaaaacgagaaaaaaag
seq_13	4891367	atcctgttttccgaaaaccaagaagagttcagaaaaggagaataaaaaaag	localDB	1	468162	Vachellia	JG-16-P06_D12	genus	Fabales	Fabaceae	Vachellia	NA	Yes	Vachellia sieberiana; Vachellia robusta; Vachellia gerrardi	Vachellia sp.	Vachellia.mOTU_Fabaceae_atcctgttttccgaaaaccaagaagagttcagaaaaggagaataaaaaaag
seq_14	4877493.5	atcctgtgttcagaaaacaaggttcagaaagcgagaataaaaaaag	localDB	1	1237197	Cleistochlamys kirkii	JG-16-P04_E12	species	Magnoliales	Annonaceae	Cleistochlamys	Cleistochlamys kirkii	Yes	Cleistochlamys kirkii; Monodora junodii; Annona muricata	Annonoideae sp. 1	Annonoideae.mOTU.1_Annonaceae_atcctgtgttcagaaaacaaggttcagaaagcgagaataaaaaaag
seq_15	3299178.66666667	atcctgattttcgaaaacaaacaaagattcagaaagcgaaaataaaaaaag	localDB	1	13492	Diospyros	JG-16-P06_A4	genus	Ericales	Ebenaceae	Diospyros	NA	Yes	Diospyros natalensis; Diospyros senensis; Euclea divinorum; Diospyros mespiliformis; Diospyros ferrea; Diospyros squarrosa; Euclea natalensis; Diospyros abyssinica; Diospyros loureiroana	Ebenaceae sp.	Ebenaceae.mOTU_Ebenaceae_atcctgattttcgaaaacaaacaaagattcagaaagcgaaaataaaaaaag
seq_16	2895095.5	atcctgctttacgcgaacaaaaaagggtttagaaagcgagaaaaaaaaagg	localDB	0.98	1237410	Capparis erythrocarpos	JG-16-P03_F10	species	Brassicales	Capparaceae	Capparis	Capparis erythrocarpos	Yes	*; Capparis spinosa; Capparis bodinieri; Capparis diversifolia; Capparis decidua; Morisonia flexuosa	Capparaceae sp. 1	Capparaceae.mOTU.1_Capparaceae_atcctgctttacgcgaacaaaaaagggtttagaaagcgagaaaaaaaaagg
seq_17	2877403.66666667	atcccttttttgaaaaaacaagtggttctaaaactagaacccaaaggaaaag	localDB	1	4554	Setaria	JG-16-P03_C3	genus	Poales	Poaceae	Setaria	NA	Yes	Cenchrus purpureus	Cenchrus purpureus	Cenchrus.purpureus_Poaceae_atcccttttttgaaaaaacaagtggttctaaaactagaacccaaaggaaaag
seq_18	2851978.66666667	atcctgctttacgaaaacaagggaaagttcagttaagaaagcgacgagaaaaaaag	localDB	1	181260	Lotus arabicus	JG-16-P06_F6	species	Fabales	Fabaceae	Lotus	Lotus arabicus	Yes	Lotus arabicus; Lotus wildii	Lotus arabicus-Lotus wildii	Lotus.arabicus.Lotus.wildii_Fabaceae_atcctgctttacgaaaacaagggaaagttcagttaagaaagcgacgagaaaaaaag
seq_19	2588979.33333333	atcccgttttatgaaaacaaaacaaacaggggttcagaaagtgagaaaagg	localDB	1	290967	Lecaniodiscus fraxinifolius	JG-16-P04_H2	species	Sapindales	Sapindaceae	Lecaniodiscus	Lecaniodiscus fraxinifolius	Yes	Lecaniodiscus fraxinifolius	Lecaniodiscus fraxinifolius	Lecaniodiscus.fraxinifolius_Sapindaceae_atcccgttttatgaaaacaaaacaaacaggggttcagaaagtgagaaaagg
seq_20	2465159.66666667	atcctgttttacaagaacaaacaagggttcagaaagcgaaaaaggg	localDB	1	43894	Trichilia	JG-16-P02_E6	genus	Sapindales	Meliaceae	Trichilia	NA	Yes	Trichilia capitata; Trichilia emetica; Khaya anthotheca; Khaya nyasica	Meliaceae sp.	Meliaceae.mOTU_Meliaceae_atcctgttttacaagaacaaacaagggttcagaaagcgaaaaaggg
seq_21	2167673.16666667	atcccgttttctgaaagcaaagaaaagttaagaaagcgagaataaaaaaag	localDB	1	53862	Dalbergia	JG-16-P04_A4	genus	Fabales	Fabaceae	Dalbergia	NA	Yes	Dalbergia arbutifolia; Dalbergia melanoxylon	Dalbergia arbutifolia-Dalbergia melanoxylon	Dalbergia.arbutifolia.Dalbergia.melanoxylon_Fabaceae_atcccgttttctgaaagcaaagaaaagttaagaaagcgagaataaaaaaag
seq_22	2046648	atcctgttttccgaaaaccaagaagagctcagaaagggagaataaaaaaaaag	globalDB	1	3807	mimosoid clade	AF522978	clade	Fabales	Fabaceae	NA	NA	Yes	Faidherbia albida	Faidherbia albida	Faidherbia.albida_Fabaceae_atcctgttttccgaaaaccaagaagagctcagaaagggagaataaaaaaaaag
seq_23	2011201	atcctattattttacgaaaataaacataaacaaaggttcagcaagcgaaaataataaaaaaggaaag	localDB	1	3630	Abutilon	JG-16-P06_H1	genus	Malvales	Malvaceae	Abutilon	NA	Yes	Abutilon angulatum; Abutilon indicum; Abutilon mauritianum	Abutilon sp.	Abutilon.mOTU_Malvaceae_atcctattattttacgaaaataaacataaacaaaggttcagcaagcgaaaataataaaaaaggaaag
seq_24	1977822	atcctattacgaaaataaacatgaacaaaggttcagcaagcgggaataaaaaaaaacgaaag	localDB	0.984	47607	Cienfuegosia	JG-16-P02_G6	genus	Malvales	Malvaceae	Cienfuegosia	NA	Yes	Cienfuegosia digitata; Cienfuegosia hildebrandtii	Cienfuegosia sp.	Cienfuegosia.mOTU_Malvaceae_atcctattacgaaaataaacatgaacaaaggttcagcaagcgggaataaaaaaaaacgaaag
seq_25	1898845.16666667	atctttattttgagaaaacaagggtttataaaactagaataaaaaaag	localDB	1	480373	Hyphaene petersiana	JG-16-P04_F2	species	Arecales	Arecaceae	Hyphaene	Hyphaene petersiana	Yes	Hyphaene petersiana; Phoenix reclinata; Elaeis guineensis; Hyphaene coriacea; Borassus aethiopum	Arecaceae sp.	Arecaceae.mOTU_Arecaceae_atctttattttgagaaaacaagggtttataaaactagaataaaaaaag
seq_26	1547338.33333333	atcctgtttttcaaaaataaacaaaggttcataaatacaaaaaaag	localDB	1	125024	Bergia	JG-16-P03_E8	genus	Malpighiales	Elatinaceae	Bergia	NA	Yes	Bergia mossambicensis	Bergia mossambicensis	Bergia.mossambicensis_Elatinaceae_atcctgtttttcaaaaataaacaaaggttcataaatacaaaaaaag
seq_27	1424869.5	atcctgttttccaaaaaccaagaagagttcagaaagggagaataaaataaaaaaag	localDB	1	163485	Acacieae	JG-16-P05_B12	tribe	Fabales	Fabaceae	NA	NA	Yes	Senegalia nigrescens; Senegalia polyacantha; Senegalia galpinii; Senegalia burkei; Senegalia welwitschii	Senegalia sp. 1	Senegalia.mOTU.1_Fabaceae_atcctgttttccaaaaaccaagaagagttcagaaagggagaataaaataaaaaaag
seq_28	1364566.33333333	atcctgttttccgaaaataaataaaagttcagaaagtgataataaaaaagg	localDB	1	1703813	Rhynchosia sublobata	JG-16-P02_B10	species	Fabales	Fabaceae	Rhynchosia	Rhynchosia sublobata	Yes	Rhynchosia sublobata	Rhynchosia sublobata	Rhynchosia.sublobata_Fabaceae_atcctgttttccgaaaataaataaaagttcagaaagtgataataaaaaagg
seq_29	1353700.83333333	atccctttttttaaaaaacaagtggttctcaaactagaacccaaaggaaaag	localDB	0.981	4479	Poaceae	JG-16-P05_A9	family	Poales	Poaceae	NA	NA	Yes	Andropterum stolzii	Andropterum stolzii	Andropterum.stolzii_Poaceae_atccctttttttaaaaaacaagtggttctcaaactagaacccaaaggaaaag
seq_30	1313059	atcctattttatgaaaaccaacaaaaaacaaaacaacaaagattcataaagcaagaataaaaaaag	localDB	1	99434	Combretum	JG-16-P05_G11	genus	Myrtales	Combretaceae	Combretum	NA	Yes	Combretum imberbe; Combretum hereroense	Combretum imberbe-Combretum hereroense	Combretum.imberbe.Combretum.hereroense_Combretaceae_atcctattttatgaaaaccaacaaaaaacaaaacaacaaagattcataaagcaagaataaaaaaag
seq_31	1163096.66666667	atcctgttttccgaaaacagaaaaagtttcataaaaacagaaaaaaacaaggaag	localDB	1	1335583	Euphorbia subsect. Hypericifoliae	JG-16-P01_D5	subsection	Malpighiales	Euphorbiaceae	Euphorbia	NA	Yes	Euphorbia prostrata; Euphorbia hirta; Euphorbia serpens	Euphorbia subsect. Hypericifoliae sp.	Euphorbia.subsect..Hypericifoliae.mOTU_Euphorbiaceae_atcctgttttccgaaaacagaaaaagtttcataaaaacagaaaaaaacaaggaag
seq_32	1134230.33333333	atcccaaaacaaacagaggggttcagaaagtgaaaaaggg	localDB	1	201004	Allophylus	JG-16-P05_B3	genus	Sapindales	Sapindaceae	Allophylus	NA	Yes	Allophylus africanus; Allophylus chaunostachys	Allophylus africanus-Allophylus chaunostachys	Allophylus.africanus.Allophylus.chaunostachys_Sapindaceae_atcccaaaacaaacagaggggttcagaaagtgaaaaaggg
seq_33	1120298	atccctttttttaaaaaacaagcggttctcaaactagaacccaaaggaaaag	localDB	1	79849	Heteropogon contortus	JG-16-P05_E12	species	Poales	Poaceae	Heteropogon	Heteropogon contortus	Yes	Heteropogon contortus	Heteropogon contortus	Heteropogon.contortus_Poaceae_atccctttttttaaaaaacaagcggttctcaaactagaacccaaaggaaaag
seq_34	1107959.66666667	atccctcttttaaaaaaacaagtggttctcaaactagaacccaaaggaaaag	localDB	1	4479	Poaceae	JG-16-P05_C9	family	Poales	Poaceae	NA	NA	Yes	Leersia hexandra; Eriochloa meyeriana	Eriochloa meyeriana	Eriochloa.meyeriana_Poaceae_atccctcttttaaaaaaacaagtggttctcaaactagaacccaaaggaaaag
seq_35	1054017.33333333	atcctattattttacgaaaataaacataaacaaaggttcagcaagcgagaataaaataataaaaaaag	localDB	1	493991	Grewia flavescens	JG-16-P04_G1	species	Malvales	Malvaceae	Grewia	Grewia flavescens	Yes	Grewia flavescens	Grewia flavescens	Grewia.flavescens_Malvaceae_atcctattattttacgaaaataaacataaacaaaggttcagcaagcgagaataaaataataaaaaaag
seq_36	1013600.5	atccttattgtttttgttgagaaaataggggtttatattaataaactagaataaaacacgaaaagg	globalDB	0.97	16372	Pontederia	AB889426	genus	Commelinales	Pontederiaceae	Pontederia	NA	Yes	Pontederia crassipes	Pontederia crassipes	Pontederia.crassipes_Pontederiaceae_atccttattgtttttgttgagaaaataggggtttatattaataaactagaataaaacacgaaaagg
seq_37	1004552.5	atcctgttttcagaaaacaaaaaagagttcagaaagcgagactcaaaaatg	globalDB	1	1961148	Pachygoneae	EF143891	tribe	Ranunculales	Menispermaceae	NA	NA	Yes	*; Hyperbaena smilacina; Hyperbaena leptobotryosa; Hyperbaena eladioana; Nephroia orbiculata; Hyperbaena tonduzii; Hyperbaena mexicana; Haematocarpus subpeltatus; Stephania tetrandra; Hyperbaena domingensis; Haematocarpus validus	Menispermoideae sp.	Menispermoideae.mOTU_Menispermaceae_atcctgttttcagaaaacaaaaaagagttcagaaagcgagactcaaaaatg
seq_38	986588.833333334	atcctgttttccgaaaaccaagaagagttcagaaaggcagaataaaaaaag	localDB	1	196674	Neptunia oleracea	JG-16-P05_D8	species	Fabales	Fabaceae	Neptunia	Neptunia oleracea	Yes	Neptunia oleracea	Neptunia oleracea	Neptunia.oleracea_Fabaceae_atcctgttttccgaaaaccaagaagagttcagaaaggcagaataaaaaaag
seq_39	979856.666666667	atcacgttttccgaaaacaaacaaaggttcagaaagcgaaaataaaaaag	localDB	1	4210	Asteraceae	JG-16-P04_B1	family	Asterales	Asteraceae	NA	NA	Yes	Neojeffreya decurrens; Linzia glabra; Ambrosia maritima; Vernonia colorata; Sonchus oleraceus; Sphaeranthus gazaensis; Aspilia mossambicensis; Parthenium hysterophorus; Emilia sonchifolia; Crassocephalum crepidioides; Sphagneticola trilobata; Ambrosia artemisiifolia; Pseudoconyza viscosa; Pluchea dioscoridis; Laggera crispata; Litogyne gariepina; Senecio inornatus; Aspilia pluriseta; Lipotriche s…	Asteraceae sp. 1	Asteraceae.mOTU.1_Asteraceae_atcacgttttccgaaaacaaacaaaggttcagaaagcgaaaataaaaaag
seq_40	979683.666666667	atccttttttctcaaaacaaaggttcagaaaacgaaaaaaaag	localDB	1	211921	Markhamia	JG-16-P04_A3	genus	Lamiales	Bignoniaceae	Markhamia	NA	Yes	Markhamia obtusifolia; Markhamia zanzibarica	Markhamia obtusifolia-Markhamia zanzibarica	Markhamia.obtusifolia.Markhamia.zanzibarica_Bignoniaceae_atccttttttctcaaaacaaaggttcagaaaacgaaaaaaaag
seq_41	902904.833333333	atcccttttttgaaaaaacaggtggttctcaaactagaacccaaagggaaag	localDB	1	1073913	Phragmites mauritianus	JG-16-P02_A8	species	Poales	Poaceae	Phragmites	Phragmites mauritianus	Yes	Phragmites mauritianus	Phragmites mauritianus	Phragmites.mauritianus_Poaceae_atcccttttttgaaaaaacaggtggttctcaaactagaacccaaagggaaag
seq_42	901540.666666667	atcctgtttacagaaaacaagggttcctttcctagaaagcgagaatgagaatcaaaaaag	globalDB	1	288675	Nymphaea micrantha	FR717561	species	Nymphaeales	Nymphaeaceae	Nymphaea	Nymphaea micrantha	Yes	Nymphaea nouchali	Nymphaea nouchali mOTU 1	Nymphaea.nouchali.mOTU.1_Nymphaeaceae_atcctgtttacagaaaacaagggttcctttcctagaaagcgagaatgagaatcaaaaaag
seq_43	892890.666666667	atcccgttttccgaaaacaaagaaaagttcagaaagttataataaaaaagg	localDB	1	3803	Fabaceae	JG-16-P02_F9	family	Fabales	Fabaceae	NA	NA	Yes	Lotus arabicus; Teramnus labialis	Lotus arabicus-Teramnus labialis	Lotus.arabicus.Teramnus.labialis_Fabaceae_atcccgttttccgaaaacaaagaaaagttcagaaagttataataaaaaagg
seq_44	857238.5	atccttatttttgaaaacaaacaaagattcagacaaagattcagaaagcgaaaataaaaaaag	localDB	1	570489	Diospyros loureiriana	JG-16-P05_E3	species	Ericales	Ebenaceae	Diospyros	Diospyros loureiriana	Yes	Diospyros loureiroana	Diospyros loureiroana	Diospyros.loureiroana_Ebenaceae_atccttatttttgaaaacaaacaaagattcagacaaagattcagaaagcgaaaataaaaaaag
seq_45	854999.166666667	atccatgttttgagaaaacaagcggttctcgaactagaacccaaaggaaaag	globalDB	1	359160	BOP clade	AC074232	clade	Poales	Poaceae	NA	NA	Yes	Oryza longistaminata; Oryza punctata	Oryza longistaminata	Oryza.longistaminata_Poaceae_atccatgttttgagaaaacaagcggttctcgaactagaacccaaaggaaaag
seq_46	838333.833333333	atcctgttttccgaaaacaaagaacaaagaaaaagaagagtttagaaagcgagaataaaaaatcaaag	globalDB	1	3803	Fabaceae	AF365206	family	Fabales	Fabaceae	NA	NA	Yes	Tamarindus indica	Tamarindus indica	Tamarindus.indica_Fabaceae_atcctgttttccgaaaacaaagaacaaagaaaaagaagagtttagaaagcgagaataaaaaatcaaag
seq_47	808572.666666667	atcctgttttccgaaaacaaagaaaggttcagaaagcgaaaaaaag	localDB	1	168354	Heliotropium ovalifolium	JG-16-P03_C10	species	Boraginales	Heliotropiaceae	Heliotropium	Heliotropium ovalifolium	Yes	Euploca ovalifolia	Euploca ovalifolia	Euploca.ovalifolia_Heliotropiaceae_atcctgttttccgaaaacaaagaaaggttcagaaagcgaaaaaaag
seq_48	762779.5	atcctgttttacgagaacaaacaagggttcagaacgcgagaaaaag	localDB	1	4011	Anacardiaceae	JG-16-P03_E12	family	Sapindales	Anacardiaceae	NA	NA	Yes	Lannea discolor; Lannea schweinfurthii; Sclerocarya birrea	Anacardiaceae sp.	Anacardiaceae.mOTU_Anacardiaceae_atcctgttttacgagaacaaacaagggttcagaacgcgagaaaaag
seq_49	742205.166666667	atcctattattttacgaaaataaacaaacaaaggttcagcaagggagaataaaaaaaagg	localDB	1	588205	Corchorus fascicularis	JG-16-P01_E2	species	Malvales	Malvaceae	Corchorus	Corchorus fascicularis	Yes	Corchorus fascicularis; Corchorus aestuans; Corchorus trilocularis; Corchorus schimperi; Corchorus tridens	Corchorus sp.	Corchorus.mOTU_Malvaceae_atcctattattttacgaaaataaacaaacaaaggttcagcaagggagaataaaaaaaagg
seq_50	720532.166666667	atcccttttttgaaaaaacaagcggttctcaaactagaacccaaaggaaaag	localDB	1	4479	Poaceae	JG-16-P06_E9	family	Poales	Poaceae	NA	NA	Yes	Bothriochloa bladhii; Dichanthium annulatum; Andropogon mannii; Andropogon schirensis; Andropogon gayanus; Andropogon eucomus; Hyparrhenia dichroa; Schizachyrium sanguineum; Hyparrhenia rufa; Cymbopogon nardus; Diheteropogon amplectens; Hyparrhenia filipendula; Monocymbium ceresiiforme; Hyparrhenia hirta; Sporobolus schoenoides; Cymbopogon caesius	PACMAD clade sp. 3	PACMAD.clade.mOTU.3_Poaceae_atcccttttttgaaaaaacaagcggttctcaaactagaacccaaaggaaaag
seq_51	716018.166666667	atcctatttttaaaaaacaaagaaaaattcagaaagctaaaataaaaaaaag	localDB	1	3926	Philenoptera violacea	JG-16-P04_A6	species	Fabales	Fabaceae	Philenoptera	Philenoptera violacea	Yes	Philenoptera violacea	Philenoptera violacea	Philenoptera.violacea_Fabaceae_atcctatttttaaaaaacaaagaaaaattcagaaagctaaaataaaaaaaag
seq_52	703347.833333333	atcttattttatgaaaaccaacaaaaaacaaaacaacaaagattcataaagcaagaataaaaaaag	localDB	1	99434	Combretum	JG-16-P03_D12	genus	Myrtales	Combretaceae	Combretum	NA	Yes	Combretum adenogonium; Combretum apiculatum; Combretum molle; Combretum zeyheri; Combretum pisoniiflorum	Combretum sp.	Combretum.mOTU_Combretaceae_atcttattttatgaaaaccaacaaaaaacaaaacaacaaagattcataaagcaagaataaaaaaag
seq_53	667424.166666667	atcctattgtccgaaaacaaagaaagattcagaaagcaagaataacacaag	globalDB	1	4305	Celastraceae	AB817383	family	Celastrales	Celastraceae	NA	NA	Yes	Gymnosporia senegalensis; Loeseneriella africana; Gymnosporia mossambicensis	Celastraceae sp.	Celastraceae.mOTU_Celastraceae_atcctattgtccgaaaacaaagaaagattcagaaagcaagaataacacaag
seq_54	666034	atcctcttttccgaaaacaaacaaaggttcagaaagacagaaaaaag	globalDB	1	235893	Hippomaneae	AY794619	tribe	Malpighiales	Euphorbiaceae	NA	NA	Yes	Spirostachys africana	Spirostachys africana	Spirostachys.africana_Euphorbiaceae_atcctcttttccgaaaacaaacaaaggttcagaaagacagaaaaaag
seq_55	653262.333333333	atccacttttttcaaaaaagtggttctcaaactagaacccaaaggaaaag	localDB	1	4557	Sorghum	JG-16-P01_C11	genus	Poales	Poaceae	Sorghum	NA	Yes	Sorghum halepense; Hyparrhenia dichroa	Sorghum halepense-Hyparrhenia dichroa	Sorghum.halepense.Hyparrhenia.dichroa_Poaceae_atccacttttttcaaaaaagtggttctcaaactagaacccaaaggaaaag
seq_56	619490.833333333	atcccttttttgaaaaaacaagcggttcttattcttaaactagaacccaaagaaaaag	localDB	0.879	4479	Poaceae	JG-16-P05_F8	family	Poales	Poaceae	NA	NA	Yes	Digitaria didactyla; Digitaria eriantha; Echinochloa colona; Megathyrsus maximus; Tricholaena monachne; Acrachne racemosa; Enteropogon macrostachyus; Heteropogon contortus; Themeda triandra	PACMAD clade sp. 4	PACMAD.clade.mOTU.4_Poaceae_atcccttttttgaaaaaacaagcggttcttattcttaaactagaacccaaagaaaaag
seq_57	597937	atccggttttctgaaaacaaacaagggttcagaaggcgataataaaaaag	globalDB	1	3487	Moraceae	AB445554	family	Rosales	Moraceae	NA	NA	Yes	Antiaris toxicaria; Ficus sycomorus; Ficus lutea; Ficus thonningii	Moraceae sp.	Moraceae.mOTU_Moraceae_atccggttttctgaaaacaaacaagggttcagaaggcgataataaaaaag
seq_58	527126.000000001	atcattattttgaaaaaatataaaaaaatatataatatatatagaatattattattctaaattttttattatattataaaaatttttttttatataaaaaaag	globalDB	1	1352543	Cyperus articulatus	MK261769	species	Poales	Cyperaceae	Cyperus	Cyperus articulatus	Yes	Cyperus articulatus	Cyperus articulatus	Cyperus.articulatus_Cyperaceae_atcattattttgaaaaaatataaaaaaatatataatatatatagaatattattattctaaattttttattatattataaaaatttttttttatataaaaaaag
seq_59	505433.5	atcctgctttacgtgaacaaaaaagggtttagaaagcgagaaaaaaagg	localDB	1	202645	Maerua angolensis	JG-16-P03_G12	species	Brassicales	Capparaceae	Maerua	Maerua angolensis	Yes	Maerua angolensis; Thilachium africanum	Maerua angolensis-Thilachium africanum	Maerua.angolensis.Thilachium.africanum_Capparaceae_atcctgctttacgtgaacaaaaaagggtttagaaagcgagaaaaaaagg
seq_60	454834.666666667	atcctgtttacagaaaacaagggttcccttcctagaaagcgagaatcaaaaaag	globalDB	1	349249	Nymphaea petersiana	AM422053	species	Nymphaeales	Nymphaeaceae	Nymphaea	Nymphaea petersiana	Yes	Nymphaea nouchali	Nymphaea nouchali mOTU 2	Nymphaea.nouchali.mOTU.2_Nymphaeaceae_atcctgtttacagaaaacaagggttcccttcctagaaagcgagaatcaaaaaag
seq_61	444201.666666667	atcctgctttacgcgaacaaaaaagggtttagaaagcgagaaaaaaaagg	localDB	1	1237410	Capparis erythrocarpos	JG-16-P03_F10	species	Brassicales	Capparaceae	Capparis	Capparis erythrocarpos	Yes	Capparis erythrocarpos; Capparis tomentosa	Capparis erythrocarpos-Capparis tomentosa	Capparis.erythrocarpos.Capparis.tomentosa_Capparaceae_atcctgctttacgcgaacaaaaaagggtttagaaagcgagaaaaaaaagg
seq_62	427468.333333333	atcctgttttccgaaaacaaagaataaagaagagttcagaaagcgagaataaaaaatcaaag	globalDB	1	1978182	Detarioideae	AF365128	subfamily	Fabales	Fabaceae	NA	NA	Yes	Afzelia quanzensis	Afzelia quanzensis	Afzelia.quanzensis_Fabaceae_atcctgttttccgaaaacaaagaataaagaagagttcagaaagcgagaataaaaaatcaaag
seq_63	421148.5	atcctgttttccgaaaaccaagaagagttcagaaagggagaatcaaataaaaaagg	globalDB	1	3807	mimosoid clade	AF522954	clade	Fabales	Fabaceae	NA	NA	Yes	Senegalia schweinfurthii; Senegalia galpinii; Senegalia adenocalyx; Faidherbia albida; Senegalia pentagona	Senegalia sp. 2	Senegalia.mOTU.2_Fabaceae_atcctgttttccgaaaaccaagaagagttcagaaagggagaatcaaataaaaaagg
seq_64	414806.5	atcctgttttctgaaaacaaaggtttcgag	localDB	1	4185	Acanthaceae	JG-16-P02_H8	family	Lamiales	Acanthaceae	NA	NA	Yes	Isoglossa floribunda	Isoglossa floribunda	Isoglossa.floribunda_Acanthaceae_atcctgttttctgaaaacaaaggtttcgag
seq_65	408041.333333333	atcacgttttccgaaaacaagcaaaggttcagaaagcgaaaataaaaaag	localDB	1	4210	Asteraceae	JG-16-P03_A6	family	Asterales	Asteraceae	NA	NA	Yes	Grangea maderaspatana; Nidorella auriculata; Gyrodoma hispida; Erigeron sumatrensis	Astereae sp.	Astereae.mOTU_Asteraceae_atcacgttttccgaaaacaagcaaaggttcagaaagcgaaaataaaaaag
seq_66	405210.333333333	atcctgttttacgaaacgaaaacaaacaagggtttaaaaagcaaagcaaaaagggg	globalDB	1	4325	Salvadora	KC479309	genus	Brassicales	Salvadoraceae	Salvadora	NA	No	NA	NA	Salvadora_Salvadoraceae_atcctgttttacgaaacgaaaacaaacaagggtttaaaaagcaaagcaaaaagggg
seq_67	392650.166666667	atcctgttttccaaaaaccaagaagagttctgaaagggagaataaaaaaaaag	localDB	1	196665	Dichrostachys cinerea	JG-16-P06_C4	species	Fabales	Fabaceae	Dichrostachys	Dichrostachys cinerea	Yes	Dichrostachys cinerea	Dichrostachys cinerea	Dichrostachys.cinerea_Fabaceae_atcctgttttccaaaaaccaagaagagttctgaaagggagaataaaaaaaaag
seq_68	371151	atcctgttttccgaaaataaagaaaagttcagaaagtgataataaaaaagg	localDB	1	132460	Rhynchosia	JG-16-P03_G1	genus	Fabales	Fabaceae	Rhynchosia	NA	Yes	Rhynchosia minima	Rhynchosia minima	Rhynchosia.minima_Fabaceae_atcctgttttccgaaaataaagaaaagttcagaaagtgataataaaaaagg
seq_69	370745.5	atcctgctttacgcgaacaaaaaagggtttagaaagcgagaaaaaaaaaagg	globalDB	0.981	301453	Capparaceae	AY122432	family	Brassicales	Capparaceae	NA	NA	Yes	*; Capparis spinosa; Capparis bodinieri; Capparis diversifolia; Capparis decidua; Morisonia paradoxa; Morisonia odoratissima; Morisonia flexuosa	Capparaceae sp. 2	Capparaceae.mOTU.2_Capparaceae_atcctgctttacgcgaacaaaaaagggtttagaaagcgagaaaaaaaaaagg
seq_70	364633.333333333	ctccttatattaggaaaaaaaaagaattcagaaaacaaaaaaaaaaacaaag	globalDB	0.981	169205	Achyranthes	KR738277	genus	Caryophyllales	Amaranthaceae	Achyranthes	NA	Yes	Achyranthes aspera	Achyranthes sp.	Achyranthes.mOTU_Amaranthaceae_ctccttatattaggaaaaaaaaagaattcagaaaacaaaaaaaaaaacaaag
seq_71	322175	atcctatttttttacgaaaataaacaaaggttcagcaagcgagaataataaaaaaaagg	localDB	1	93801	Triumfetta	JG-16-P02_A1	genus	Malvales	Malvaceae	Triumfetta	NA	Yes	Triumfetta annua; Triumfetta pentandra; Triumfetta pilosa; Triumfetta rhomboidea	Triumfetta sp.	Triumfetta.mOTU_Malvaceae_atcctatttttttacgaaaataaacaaaggttcagcaagcgagaataataaaaaaaagg
seq_72	305330.5	atcccttttttgaaaaaacaagtgcaaactagaacccaaaggaaaag	localDB	1	857534	Chrysopogon nigritanus	JG-16-P02_D9	species	Poales	Poaceae	Chrysopogon	Chrysopogon nigritanus	Yes	Chrysopogon nigritanus; Ischaemum afrum	Chrysopogon nigritanus-Ischaemum afrum	Chrysopogon.nigritanus.Ischaemum.afrum_Poaceae_atcccttttttgaaaaaacaagtgcaaactagaacccaaaggaaaag
seq_73	303798	atcccgttttccgaaaccaaaggttcagaaagtgaaaaaag	localDB	1	169640	Coffeeae	JG-16-P04_F7	tribe	Gentianales	Rubiaceae	NA	NA	Yes	Tricalysia jasminiflora; Empogona kirkii; Catunaregam taylorii; Heinsenia diervilleoides; Polysphaeria lanceolata; Rothmannia fischeri; Rothmannia manganjae; Tricalysia capensis; Tricalysia pallens	Gardenieae complex sp.	Gardenieae.complex.mOTU._Rubiaceae_atcccgttttccgaaaccaaaggttcagaaagtgaaaaaag
seq_74	302226.5	atcctgttttctcaaaacaaaggttcaaaagacgaaaaaaag	localDB	1	1081574	Premna senensis	JG-16-P04_E5	species	Lamiales	Lamiaceae	Premna	Premna senensis	Yes	Premna senensis	Premna senensis	Premna.senensis_Lamiaceae_atcctgttttctcaaaacaaaggttcaaaagacgaaaaaaag
seq_75	297819	ctcctgctttcaaaaaggaaagaaaaaagg	localDB	1	61508	Persicaria	JG-16-P01_B11	genus	Caryophyllales	Polygonaceae	Persicaria	NA	Yes	Persicaria senegalensis; Persicaria lapathifolia; Persicaria decipiens; Polygonum plebeium	Persicaria sp.	Persicaria.mOTU_Polygonaceae_ctcctgctttcaaaaaggaaagaaaaaagg
seq_76	297222.5	atcctattattttacgaaaataaacataaacaaaggttcagcaagcgagaataaaataaaataataaaaaaag	localDB	1	82407	Grewia	JG-16-P02_G11	genus	Malvales	Malvaceae	Grewia	NA	Yes	Grewia inaequilatera; Grewia monticola	Grewia inaequilatera-Grewia monticola	Grewia.inaequilatera.Grewia.monticola_Malvaceae_atcctattattttacgaaaataaacataaacaaaggttcagcaagcgagaataaaataaaataataaaaaaag
seq_77	284194.166666667	atccttgttttgagaaaataagcggttctcaaactagaatccaaaggaaaag	globalDB	1	35711	Leersia	AY792527	genus	Poales	Poaceae	Leersia	NA	Yes	Leersia hexandra	Leersia hexandra	Leersia.hexandra_Poaceae_atccttgttttgagaaaataagcggttctcaaactagaatccaaaggaaaag
seq_78	282635	atcccgttttccaaaagaaaagtaaacaaaaaaag	globalDB	1	48134	Aeschynomene	AF208927	genus	Fabales	Fabaceae	Aeschynomene	NA	Yes	Aeschynomene indica; Sesbania sesban	Aeschynomene indica-Sesbania sesban	Aeschynomene.indica.Sesbania.sesban_Fabaceae_atcccgttttccaaaagaaaagtaaacaaaaaaag
seq_79	271148	atcctgttttctcaaaacaaaggttcagaaaacgccaaaggcg	localDB	1	908227	Lantaneae	JG-16-P04_A12	tribe	Lamiales	Verbenaceae	NA	NA	Yes	Lantana camara; Phyla nodiflora; Lippia javanica	Lantaneae sp.	Lantaneae.mOTU_Verbenaceae_atcctgttttctcaaaacaaaggttcagaaaacgccaaaggcg
seq_80	253139.166666667	atcctattttccaaaataagttcgaataaaaaaag	localDB	1	47097	Tephrosia	JG-16-P01_E5	genus	Fabales	Fabaceae	Tephrosia	NA	Yes	Tephrosia pumila	Tephrosia pumila	Tephrosia.pumila_Fabaceae_atcctattttccaaaataagttcgaataaaaaaag
seq_81	242118.166666667	atcctattttaaaaaaacaaagaaaaattcagaaagctaaaataaaaaaaag	localDB	0.981	163733	Millettieae	JG-16-P04_A6	tribe	Fabales	Fabaceae	NA	NA	Yes	Philenoptera violacea; Millettia stuhlmannii	Millettieae sp.	Millettieae.mOTU_Fabaceae_atcctattttaaaaaaacaaagaaaaattcagaaagctaaaataaaaaaaag
seq_82	224673.166666667	atcctgttttccgaaaacagaaaaagaaaagtttcataaaaacagaaaaaaacaaggaag	localDB	1	3990	Euphorbia	JG-16-P01_E8	genus	Malpighiales	Euphorbiaceae	Euphorbia	NA	Yes	Euphorbia ambroseae; Euphorbia bougheyi; Euphorbia cuneata; Euphorbia graniticola; Euphorbia hirta; Euphorbia hypericifolia; Euphorbia indica; Euphorbia ingens; Euphorbia lividiflora; Euphorbia serpens; Euphorbia prostrata; Euphorbia syncameronii; Euphorbia tettensis; Euphorbia tirucalli; Euphorbia kirkii; Euphorbia rubriflora; Euphorbia griffithii	Euphorbia sp.	Euphorbia.mOTU_Euphorbiaceae_atcctgttttccgaaaacagaaaaagaaaagtttcataaaaacagaaaaaaacaaggaag
seq_83	223313.166666667	atcctattattttacgaaaataaacataaacaaaggtttagcaagcgagaataataataaaaaaggaaag	localDB	1	108335	Sida	JG-16-P01_C1	genus	Malvales	Malvaceae	Sida	NA	No	NA	NA	Sida_Malvaceae_atcctattattttacgaaaataaacataaacaaaggtttagcaagcgagaataataataaaaaaggaaag
seq_84	219822.666666667	atccttattttgagaaaacaaaggtttataaaactagaatttaaaag	globalDB	1	4637	Musaceae	AB817687	family	Zingiberales	Musaceae	NA	NA	Yes	*; Musa itinerans; Musa ornata; Musella lasiocarpa; Musa basjoo; Musa balbisiana; Musa velutina; Musa acuminata; Musa nanensis; Musa serpentina; Musa troglodytarum; Musa peekelii; Musa aurantiaca; Musa banksii; Musa beccarii; Musa chunii; Musa ingens; Musa jackeyi; Musa rubra; Musa lokok; Musa maclayi; Musa mannii; Musa nagensium; Musa puspanjaliae; Musa rosea; Musa rubinea; Musa ruiliensis; Musa…	Musa sp.	Musa.mOTU_Musaceae_atccttattttgagaaaacaaaggtttataaaactagaatttaaaag
seq_85	204353	atcctgttttctgaaaacaaaggtttcgaaaaag	localDB	1	507529	Hygrophila schulli	JG-16-P01_B9	species	Lamiales	Acanthaceae	Hygrophila	Hygrophila schulli	No	NA	NA	Hygrophila.schulli_Acanthaceae_atcctgttttctgaaaacaaaggtttcgaaaaag
seq_86	201733.5	atcctgttttctgaaaacaaaaaagggttcagaaaaggagactcaaaaatg	localDB	1	998464	Cissampelos mucronata	JG-16-P04_D11	species	Ranunculales	Menispermaceae	Cissampelos	Cissampelos mucronata	No	NA	NA	Cissampelos.mucronata_Menispermaceae_atcctgttttctgaaaacaaaaaagggttcagaaaaggagactcaaaaatg
seq_87	199469.5	atcctatttttatacgaagaccaacaacaagggtttagaaagcgagaataaaaaaag	localDB	1	3928	Lythraceae	JG-16-P02_D4	family	Myrtales	Lythraceae	NA	NA	Yes	Ammannia prieuriana	Ammannia prieuriana	Ammannia.prieuriana_Lythraceae_atcctatttttatacgaagaccaacaacaagggtttagaaagcgagaataaaaaaag
seq_88	197831.833333333	atcctattattttacgaaaataaacataaacaaaggttcagcaagcgagaataaaataaaataataaaaaagg	localDB	1	992704	Grewia sulcata	JG-16-P02_E9	species	Malvales	Malvaceae	Grewia	Grewia sulcata	No	NA	NA	Grewia.sulcata_Malvaceae_atcctattattttacgaaaataaacataaacaaaggttcagcaagcgagaataaaataaaataataaaaaagg
seq_89	189229.833333333	atcctattattttacgaaaataaacataaacaaaggttcagcaagcgcgaataataaaaaaggaaag	localDB	1	288308	Wissadula	JG-16-P01_A9	genus	Malvales	Malvaceae	Wissadula	NA	No	NA	NA	Wissadula_Malvaceae_atcctattattttacgaaaataaacataaacaaaggttcagcaagcgcgaataataaaaaaggaaag
seq_90	182479.5	atcctgttttccgaaaacaaaggttcagaagcgaaaaagg	localDB	1	26496	Strychnos	JG-16-P03_F11	genus	Gentianales	Loganiaceae	Strychnos	NA	Yes	Strychnos madagascariensis; Strychnos spinosa; Strychnos decussata	Strychnos sp.	Strychnos.mOTU._Loganiaceae_atcctgttttccgaaaacaaaggttcagaagcgaaaaagg
seq_91	181596.666666667	atcctgttttccgaaaacaaagaagagttcagaaagcgagaataaaaaaag	localDB	0.98	1237523	Craibia zimmermannii	JG-16-P04_F10	species	Fabales	Fabaceae	Craibia	Craibia zimmermannii	Yes	Xanthocercis zambesiaca	Xanthocercis zambesiaca	Xanthocercis.zambesiaca_Fabaceae_atcctgttttccgaaaacaaagaagagttcagaaagcgagaataaaaaaag
seq_92	180487.833333333	atcctattttccgaaaacaaagaaaagttcagaaagcgagaataaaaaaag	localDB	1	20685	Indigofera	JG-16-P01_A11	genus	Fabales	Fabaceae	Indigofera	NA	No	NA	NA	Indigofera_Fabaceae_atcctattttccgaaaacaaagaaaagttcagaaagcgagaataaaaaaag
seq_93	178569	atcctgttttctcaaaacaaacaaaggttcagaaaaaaag	localDB	1	4107	Solanum	JG-16-P01_C7	genus	Solanales	Solanaceae	Solanum	NA	Yes	Solanum campylacanthum; Solanum macrocarpon; Solanum anguivi; Solanum richardii; Solanum incanum; Solanum violaceum; Solanum tettense; Solanum giganteum; Solanum goetzei; Solanum villosum; Solanum aculeatissimum; Solanum nigrum	Solanum sp.	Solanum.mOTU_Solanaceae_atcctgttttctcaaaacaaacaaaggttcagaaaaaaag
seq_94	178051	atcctgttttcagaaaacaaacaaggattaatgaagcgagaataaaaaagg	globalDB	1	66625	Balanites maughamii	AJ387946	species	Zygophyllales	Zygophyllaceae	Balanites	Balanites maughamii	Yes	Balanites maughamii	Balanites maughamii	Balanites.maughamii_Zygophyllaceae_atcctgttttcagaaaacaaacaaggattaatgaagcgagaataaaaaagg
seq_95	176486.833333333	atcacgttttccgaaaacaaacaaaggttcagaaagcgaaaagaaaaaag	localDB	1	13753	Vernonia	JG-16-P01_G8	genus	Asterales	Asteraceae	Vernonia	NA	No	NA	NA	Vernonia_Asteraceae_atcacgttttccgaaaacaaacaaaggttcagaaagcgaaaagaaaaaag
seq_96	170470.666666667	atccgattttatgaaaaccaacaaaaaacaaaacaacaaagattcataaagcaagaataaaaaaag	localDB	1	99434	Combretum	JG-16-P03_C12	genus	Myrtales	Combretaceae	Combretum	NA	Yes	Combretum mossambicense	Combretum mossambicense	Combretum.mossambicense_Combretaceae_atccgattttatgaaaaccaacaaaaaacaaaacaacaaagattcataaagcaagaataaaaaaag
seq_97	162221.666666667	atccggttttctgaagacaaacaaggattcagaaggcgataataaaaacg	localDB	0.98	309297	Ficus abutilifolia	JG-16-P04_G10	species	Rosales	Moraceae	Ficus	Ficus abutilifolia	Yes	Ficus craterostoma	Ficus craterostoma	Ficus.craterostoma_Moraceae_atccggttttctgaagacaaacaaggattcagaaggcgataataaaaacg
seq_98	161977.5	atcattttcatttcaaaaaaatgaaaaaaaattctatatttcctcttcttctttaataaagaagataggtgcaaaagag	localDB	1	76419	Bulbostylis	JG-16-P05_F4	genus	Poales	Cyperaceae	Bulbostylis	NA	Yes	Bulbostylis macra; Bulbostylis burchellii; Bulbostylis contexta; Bulbostylis densa; Bulbostylis hispidula; Bulbostylis oritrephes; Bulbostylis pilosa; Bulbostylis schoenoides	Bulbostylis sp.	Bulbostylis.mOTU_Cyperaceae_atcattttcatttcaaaaaaatgaaaaaaaattctatatttcctcttcttctttaataaagaagataggtgcaaaagag
seq_99	161293.666666667	atcctattttatgaaaaccaacaaaacaacaaagattcagaataaaaaaag	localDB	1	507436	Pteleopsis myrtifolia	JG-16-P05_D3	species	Myrtales	Combretaceae	Pteleopsis	Pteleopsis myrtifolia	Yes	Terminalia myrtifolia	Terminalia myrtifolia	Terminalia.myrtifolia_Combretaceae_atcctattttatgaaaaccaacaaaacaacaaagattcagaataaaaaaag
seq_100	161249.666666667	ctccttatattaggaaaaaaaaagaattcagaaaacaaaaaaaaaacaaag	globalDB	0.962	3563	Amaranthaceae	KR738277	family	Caryophyllales	Amaranthaceae	NA	NA	No	NA	NA	Amaranthaceae_Amaranthaceae_ctccttatattaggaaaaaaaaagaattcagaaaacaaaaaaaaaacaaag
seq_101	160400.333333333	atccctctttaaaaaaaagtggttctcaaactagaacccaaaggaaaag	localDB	1	59786	Brachiaria	JG-16-P01_H8	genus	Poales	Poaceae	Brachiaria	NA	Yes	Urochloa advena	Urochloa advena	Urochloa.advena_Poaceae_atccctctttaaaaaaaagtggttctcaaactagaacccaaaggaaaag
seq_102	159511.833333333	atcccttttttgaaaaacaagtggttctcaaactagaacccaaaagaaaag	localDB	0.981	4479	Poaceae	JG-16-P05_D11	family	Poales	Poaceae	NA	NA	Yes	Echinochloa stagnina	Echinochloa stagnina	Echinochloa.stagnina_Poaceae_atcccttttttgaaaaacaagtggttctcaaactagaacccaaaagaaaag
seq_103	158834.5	atcccgttttctgaaagcaaagaaaagttacgaaagcgagaaaaaaaaaaaag	localDB	0.925	53862	Dalbergia	JG-16-P04_A4	genus	Fabales	Fabaceae	Dalbergia	NA	Yes	*; Dalbergia martinii	Dalbergia sp. 1	Dalbergia.mOTU.1_Fabaceae_atcccgttttctgaaagcaaagaaaagttacgaaagcgagaaaaaaaaaaaag
seq_104	158804.333333333	atcctattttccgaaaacaaagaaaagttcagaaagcgagaatataaaaag	localDB	1	992716	Indigofera tinctoria var. arcuata	JG-16-P06_B1	varietas	Fabales	Fabaceae	Indigofera	Indigofera tinctoria	Yes	Indigofera tinctoria	Indigofera tinctoria	Indigofera.tinctoria_Fabaceae_atcctattttccgaaaacaaagaaaagttcagaaagcgagaatataaaaag
seq_105	155768.333333333	atcctgttttccgaaaacaaacaaaggttcataaagacaga	localDB	1	577017	Bridelia cathartica	JG-16-P03_A1	species	Malpighiales	Phyllanthaceae	Bridelia	Bridelia cathartica	Yes	Bridelia cathartica	Bridelia cathartica	Bridelia.cathartica_Phyllanthaceae_atcctgttttccgaaaacaaacaaaggttcataaagacaga
seq_106	147720.333333333	atcctgttttccgaaaataaagaaaagttcagaaagtgataataaaaagg	localDB	1	1703813	Rhynchosia sublobata	JG-16-P01_A7	species	Fabales	Fabaceae	Rhynchosia	Rhynchosia sublobata	No	NA	NA	Rhynchosia.sublobata_Fabaceae_atcctgttttccgaaaataaagaaaagttcagaaagtgataataaaaagg
seq_107	145864.166666667	atcctgttttctgaaaacaaacaagggttcataaagatagaataaaaaag	localDB	1	992644	Antidesma venosum	JG-16-P06_H7	species	Malpighiales	Phyllanthaceae	Antidesma	Antidesma venosum	Yes	Antidesma venosum	Antidesma venosum	Antidesma.venosum_Phyllanthaceae_atcctgttttctgaaaacaaacaagggttcataaagatagaataaaaaag
seq_108	144933.666666667	atcctgttttacgaaaaccaacaaaacaataagggttcataaagcgagaataaaaaaaggatag	globalDB	0.985	1699513	Myrtoideae	KC428589	subfamily	Myrtales	Myrtaceae	NA	NA	No	NA	NA	Myrtoideae_Myrtaceae_atcctgttttacgaaaaccaacaaaacaataagggttcataaagcgagaataaaaaaaggatag
seq_109	140773	atcacgttttccgaaaacaaacaaaggttcagaaagcgaaaatcaaaaag	localDB	1	68299	Ageratum conyzoides	JG-16-P01_B5	species	Asterales	Asteraceae	Ageratum	Ageratum conyzoides	Yes	Ageratum conyzoides; Chromolaena odorata; Acmella caulirhiza; Gerbera ambigua; Sonchus oleraceus; Brachylaena discolor; Berkheya setifera; Linzia gerberiformis	Asteraceae sp. 2	Asteraceae.mOTU.2_Asteraceae_atcacgttttccgaaaacaaacaaaggttcagaaagcgaaaatcaaaaag
seq_110	140327.666666667	atcctgttttccgaaaaccaagaagagttcagaaagggagaataaaaaaaag	localDB	1	3803	Fabaceae	JG-16-P02_C10	family	Fabales	Fabaceae	NA	NA	Yes	Cassia abbreviata; Chamaecrista mimosoides; Chamaecrista absus	Cassia clade sp.	Cassia.clade.mOTU_Fabaceae_atcctgttttccgaaaaccaagaagagttcagaaagggagaataaaaaaaag
seq_111	137998.166666667	atccttgtttacgcgaacaaacccgagtttagaaagcgagaaaaagg	localDB	1	50495	Rorippa	JG-16-P02_B6	genus	Brassicales	Brassicaceae	Rorippa	NA	Yes	Rorippa micrantha; Rorippa madagascariensis	Rorippa micrantha-Rorippa madagascariensis	Rorippa.micrantha.Rorippa.madagascariensis_Brassicaceae_atccttgtttacgcgaacaaacccgagtttagaaagcgagaaaaagg
seq_112	136940	atccggttttctgaaaacaaacaagggttcagaaggcaataataaaaaag	localDB	1	992723	Maclura africana	JG-16-P02_A10	species	Rosales	Moraceae	Maclura	Maclura africana	No	NA	NA	Maclura.africana_Moraceae_atccggttttctgaaaacaaacaagggttcagaaggcaataataaaaaag
seq_113	134966.166666667	atcctgttttccgaaaacaaacaaaagttcagaaaaaaag	localDB	1	89636	Ipomoea aquatica	JG-16-P01_G10	species	Solanales	Convolvulaceae	Ipomoea	Ipomoea aquatica	No	NA	NA	Ipomoea.aquatica_Convolvulaceae_atcctgttttccgaaaacaaacaaaagttcagaaaaaaag
seq_114	127946.666666667	atcctgttttccgaaaacaaagaaaggttcagaaagcaaaaaagg	localDB	1	21621	Heliotropium	JG-16-P01_A4	genus	Boraginales	Heliotropiaceae	Heliotropium	NA	Yes	Heliotropium indicum	Heliotropium indicum	Heliotropium.indicum_Heliotropiaceae_atcctgttttccgaaaacaaagaaaggttcagaaagcaaaaaagg
seq_115	123272	atcccttttttgaaaaaacaagacaagcggttctcaaactagaacccaaaggaaaag	globalDB	0.947	147370	PACMAD clade	AY142726	clade	Poales	Poaceae	NA	NA	Yes	*; Sporobolus aculeatus	Sporobolus sp.	Sporobolus.mOTU_Poaceae_atcccttttttgaaaaaacaagacaagcggttctcaaactagaacccaaaggaaaag
seq_116	117148.166666667	atcctcttttcgcaagacaaaggttcagaaaacgaaaaagg	localDB	1	4185	Acanthaceae	JG-16-P02_H6	family	Lamiales	Acanthaceae	NA	NA	Yes	Rhinacanthus zambesiacus; Justicia striata; Hypoestes aristata; Rhinacanthus gracilis	Justicieae sp.	Justicieae.mOTU_Acanthaceae_atcctcttttcgcaagacaaaggttcagaaaacgaaaaagg
seq_117	116196.833333333	atcctgttttccccaaacaagagttcagaaagaaaaaagg	localDB	1	992718	Jasminum stenolobum	JG-16-P04_E8	species	Lamiales	Oleaceae	Jasminum	Jasminum stenolobum	Yes	Jasminum stenolobum; Jasminum fluminense; Jasminum abyssinicum	Jasminum sp.	Jasminum.mOTU_Oleaceae_atcctgttttccccaaacaagagttcagaaagaaaaaagg
seq_118	112977.666666667	atcctattattttacgaaaataaacaaacaaaggttcagcaagggagaataaaaaaaag	localDB	1	93758	Corchorus	JG-16-P01_F2	genus	Malvales	Malvaceae	Corchorus	NA	No	NA	NA	Corchorus_Malvaceae_atcctattattttacgaaaataaacaaacaaaggttcagcaagggagaataaaaaaaag
seq_119	108280.833333333	atcattattttgaaaaaataaaatatatttattattatttctataatatatatagaattttctatacaaaaaag	globalDB	1	76416	Bolboschoenus	AJ295767	genus	Poales	Cyperaceae	Bolboschoenus	NA	Yes		NA	NA_Cyperaceae_atcattattttgaaaaaataaaatatatttattattatttctataatatatatagaattttctatacaaaaaag
seq_120	105800.166666667	atcctgttttccaaaaacaaacaaaggttcatatcataaagatagaataaaaaag	localDB	0.982	283121	Flueggea virosa	JG-16-P04_C1	species	Malpighiales	Phyllanthaceae	Flueggea	Flueggea virosa	No	NA	NA	Flueggea.virosa_Phyllanthaceae_atcctgttttccaaaaacaaacaaaggttcatatcataaagatagaataaaaaag
seq_121	102456	atcctattttacacaaacaaaggttcagaaaacgaaaacaag	localDB	1	1205722	Cryptolepis obtusa	JG-16-P02_B12	species	Gentianales	Apocynaceae	Cryptolepis	Cryptolepis obtusa	No	NA	NA	Cryptolepis.obtusa_Apocynaceae_atcctattttacacaaacaaaggttcagaaaacgaaaacaag
seq_122	102369	atccctttttttaaaaacaagtggttctcaaactagaacccaaaggaaaag	localDB	1	66011	Chloris	JG-16-P05_H8	genus	Poales	Poaceae	Chloris	NA	Yes	Chloris virgata	Chloris virgata	Chloris.virgata_Poaceae_atccctttttttaaaaacaagtggttctcaaactagaacccaaaggaaaag
seq_123	101802.5	atcccgttttctgaaagcaaagaaaagttacgaaagcgagaaaaaaaaaaag	localDB	0.942	53862	Dalbergia	JG-16-P04_A4	genus	Fabales	Fabaceae	Dalbergia	NA	Yes	*; Dalbergia martinii	Dalbergia sp. 2	Dalbergia.mOTU.2_Fabaceae_atcccgttttctgaaagcaaagaaaagttacgaaagcgagaaaaaaaaaaag
seq_124	101454.666666667	atcccgttttccgaaaacaaagaaaagttcagaaagcgataaaagg	globalDB	0.978	3891	Psophocarpus tetragonolobus	EU717343	species	Fabales	Fabaceae	Psophocarpus	Psophocarpus tetragonolobus	No	NA	NA	Psophocarpus.tetragonolobus_Fabaceae_atcccgttttccgaaaacaaagaaaagttcagaaagcgataaaagg
seq_125	101026.5	atcctgtttttcgaaaacaaacaaaggctcctaaagacataataaaaaaaaagaataaaaaagataaataaataaaataaag	localDB	1	1237850	Xylotheca tettensis	JG-16-P03_A12	species	Malpighiales	Achariaceae	Xylotheca	Xylotheca tettensis	No	NA	NA	Xylotheca.tettensis_Achariaceae_atcctgtttttcgaaaacaaacaaaggctcctaaagacataataaaaaaaaagaataaaaaagataaataaataaaataaag
seq_126	99006	atccgatttttcgaaaacaaacaaagattcataaagacagaatcagaatacaaaag	globalDB	0.982	3688	Salicaceae	AY756946	family	Malpighiales	Salicaceae	NA	NA	No	NA	NA	Salicaceae_Salicaceae_atccgatttttcgaaaacaaacaaagattcataaagacagaatcagaatacaaaag
seq_127	90465.5	atcccgttttccgaaagcaaagaaaagttaagaaagcgagaaagaataaaaaaag	globalDB	0.947	107362	Geoffroea decorticans	AF208962	species	Fabales	Fabaceae	Geoffroea	Geoffroea decorticans	Yes	*; Geoffroea decorticans	Geoffroea sp.	Geoffroea.mOTU_Fabaceae_atcccgttttccgaaagcaaagaaaagttaagaaagcgagaaagaataaaaaaag
seq_128	90039.3333333332	atcctgttttcgcaagacaaagaaaacgaaaaaag	localDB	1	4190	Justicia	JG-16-P02_C4	genus	Lamiales	Acanthaceae	Justicia	NA	Yes	Justicia anagalloides	Justicia anagalloides	Justicia.anagalloides_Acanthaceae_atcctgttttcgcaagacaaagaaaacgaaaaaag
seq_129	89369.3333333333	atccctcttttgaaaaaagaagtgtttctcaaactagaacccaaaggaaaag	localDB	1	240436	Brachiaria deflexa	JG-16-P05_F7	species	Poales	Poaceae	Brachiaria	Brachiaria deflexa	No	NA	NA	Brachiaria.deflexa_Poaceae_atccctcttttgaaaaaagaagtgtttctcaaactagaacccaaaggaaaag
seq_130	84114	atcctgtttgttttccgaaaacaaaaaagagttcaaaaagtgagaataaaaag	localDB	1	653098	Piliostigma thonningii	JG-16-P03_G11	species	Fabales	Fabaceae	Piliostigma	Piliostigma thonningii	No	NA	NA	Piliostigma.thonningii_Fabaceae_atcctgtttgttttccgaaaacaaaaaagagttcaaaaagtgagaataaaaag
seq_131	80101.8333333333	ctccttttattagtattaggaaaaaataagaattcagaaaacaagaataaaaaaaaaaacaaag	localDB	1	169520	Alternanthera	JG-16-P02_F8	genus	Caryophyllales	Amaranthaceae	Alternanthera	NA	No	NA	NA	Alternanthera_Amaranthaceae_ctccttttattagtattaggaaaaaataagaattcagaaaacaagaataaaaaaaaaaacaaag
seq_132	77463.3333333334	atcctgttttccgaaaacaaacaaaggtttagaaagcaagaataaaaaag	localDB	1	1237792	Rourea orientalis	JG-16-P05_B10	species	Oxalidales	Connaraceae	Rourea	Rourea orientalis	No	NA	NA	Rourea.orientalis_Connaraceae_atcctgttttccgaaaacaaacaaaggtttagaaagcaagaataaaaaag
seq_133	76818.6666666667	ctcctttattaggaaaaaaataagaattcagaaaccaagaataaaaaaaataaaag	localDB	1	217251	Gomphrena celosioides	JG-16-P01_D6	species	Caryophyllales	Amaranthaceae	Gomphrena	Gomphrena celosioides	Yes	Gomphrena celosioides	Gomphrena celosioides	Gomphrena.celosioides_Amaranthaceae_ctcctttattaggaaaaaaataagaattcagaaaccaagaataaaaaaaataaaag
seq_134	76703	atcattttcatttcaaaaaaaaggaaaaaaaattatatatattttttattttcctttaataaaaataaagag	globalDB	1	986144	Abildgaardieae	AB817637	tribe	Poales	Cyperaceae	NA	NA	Yes	Fimbristylis dichotoma	Fimbristylis dichotoma	Fimbristylis.dichotoma_Cyperaceae_atcattttcatttcaaaaaaaaggaaaaaaaattatatatattttttattttcctttaataaaaataaagag
seq_135	71996.8333333334	atcctaaggatttttaaaactagaaaaaagg	globalDB	0.968	4743	Commelina	KR737593	genus	Commelinales	Commelinaceae	Commelina	NA	No	NA	NA	Commelina_Commelinaceae_atcctaaggatttttaaaactagaaaaaagg
seq_136	71471.6666666666	atccggttttccaaaaacaaacaaaggttcgtatcatacagatagaataaaaaag	localDB	1	58880	Phyllanthus	JG-16-P02_D2	genus	Malpighiales	Phyllanthaceae	Phyllanthus	NA	No	NA	NA	Phyllanthus_Phyllanthaceae_atccggttttccaaaaacaaacaaaggttcgtatcatacagatagaataaaaaag
seq_137	70725.6666666667	atcctgttttccgaaaacaaagaaaagttcagaaagcgaaaaaaag	localDB	1	992689	Ehretia amoena	JG-16-P04_G2	species	Boraginales	Ehretiaceae	Ehretia	Ehretia amoena	No	NA	NA	Ehretia.amoena_Ehretiaceae_atcctgttttccgaaaacaaagaaaagttcagaaagcgaaaaaaag
seq_138	70233.1666666667	ctccttatattaatattaggaaaaaaaaagaattcagaaaacaaaaaaaacaaag	localDB	1	240005	Achyranthes aspera	JG-16-P06_D3	species	Caryophyllales	Amaranthaceae	Achyranthes	Achyranthes aspera	Yes	Achyranthes aspera	Achyranthes aspera	Achyranthes.aspera_Amaranthaceae_ctccttatattaatattaggaaaaaaaaagaattcagaaaacaaaaaaaacaaag
seq_139	69730.6666666667	atcctgttttccaaaaaccaagaagagttctgaaagggagaaaaaaaaaaaag	localDB	0.981	196665	Dichrostachys cinerea	JG-16-P06_C4	species	Fabales	Fabaceae	Dichrostachys	Dichrostachys cinerea	No	NA	NA	Dichrostachys.cinerea_Fabaceae_atcctgttttccaaaaaccaagaagagttctgaaagggagaaaaaaaaaaaag
seq_140	67590.6666666666	atcctgttttcagaaaacaaaaaagggttcagaaagcgagactaaaaaatg	globalDB	1	432634	Diploclisia affinis	EF143898	species	Ranunculales	Menispermaceae	Diploclisia	Diploclisia affinis	No	NA	NA	Diploclisia.affinis_Menispermaceae_atcctgttttcagaaaacaaaaaagggttcagaaagcgagactaaaaaatg
seq_141	65704.5	atcctgttttccaaaaaccaagaagagttcagaaagggagaataaaataaaaaaaaaaag	localDB	1	199155	Albizia harveyi	JG-16-P04_G12	species	Fabales	Fabaceae	Albizia	Albizia harveyi	No	NA	NA	Albizia.harveyi_Fabaceae_atcctgttttccaaaaaccaagaagagttcagaaagggagaataaaataaaaaaaaaaag
seq_142	60432	atcctattttatgagaacaaaaacaaacaaggggtcagaacgggagaaaaag	globalDB	1	4011	Anacardiaceae	AY594448	family	Sapindales	Anacardiaceae	NA	NA	No	NA	NA	Anacardiaceae_Anacardiaceae_atcctattttatgagaacaaaaacaaacaaggggtcagaacgggagaaaaag
seq_143	58407.6666666666	atcacgttttccgaaaacaaaaaaaggttcagaaagcgaaaataaaaag	localDB	1	1755145	Gnaphalium polycaulon	JG-16-P03_A2	species	Asterales	Asteraceae	Gnaphalium	Gnaphalium polycaulon	No	NA	NA	Gnaphalium.polycaulon_Asteraceae_atcacgttttccgaaaacaaaaaaaggttcagaaagcgaaaataaaaag
seq_144	58376	atcctgttttccaaaaaccaagaagagttctgaaagggagaaaaaaaaaaag	localDB	0.981	196665	Dichrostachys cinerea	JG-16-P06_C4	species	Fabales	Fabaceae	Dichrostachys	Dichrostachys cinerea	No	NA	NA	Dichrostachys.cinerea_Fabaceae_atcctgttttccaaaaaccaagaagagttctgaaagggagaaaaaaaaaaag
seq_145	57261.3333333333	atcctgctttccgaaaacaaagaaaagttcagaaagcgagaataaaaaaag	localDB	1	3894	Sesbania	JG-16-P06_B12	genus	Fabales	Fabaceae	Sesbania	NA	Yes	Sesbania bispinosa	Sesbania bispinosa	Sesbania.bispinosa_Fabaceae_atcctgctttccgaaaacaaagaaaagttcagaaagcgagaataaaaaaag
seq_146	55123.8333333334	atccccttttattttacatttacaagaacaaacaagggttcagaaagcgaaaaaggg	globalDB	1	201021	Turraea sericea	KX163285	species	Sapindales	Meliaceae	Turraea	Turraea sericea	No	NA	NA	Turraea.sericea_Meliaceae_atccccttttattttacatttacaagaacaaacaagggttcagaaagcgaaaaaggg
seq_147	54716.6666666667	atcccgttttctgaaaacaaacgaaggttcggaaagcgataataaaaaaggacagatag	globalDB	1	106660	Ampelozizyphus amazonicus	AJ390341	species	Rosales	Rhamnaceae	Ampelozizyphus	Ampelozizyphus amazonicus	No	NA	NA	Ampelozizyphus.amazonicus_Rhamnaceae_atcccgttttctgaaaacaaacgaaggttcggaaagcgataataaaaaaggacagatag
seq_148	54604	atcctgttttccgaaaacaaaaaaaggttcataaagacagaataaaaaagg	globalDB	1	20025	Acalypha	AY794776	genus	Malpighiales	Euphorbiaceae	Acalypha	NA	Yes	Acalypha petiolaris; Acalypha ciliata; Acalypha chirindica; Acalypha indica	Acalypha sp.	Acalypha.mOTU_Euphorbiaceae_atcctgttttccgaaaacaaaaaaaggttcataaagacagaataaaaaagg
seq_149	50700.6666666667	atccttttttctcaaaacaaaggttcagaaaacgaaaaaaaaag	globalDB	1	24079	Bignoniaceae	AF034889	family	Lamiales	Bignoniaceae	NA	NA	Yes	Kigelia africana	Kigelia africana mOTU 2	Kigelia.africana.mOTU.2_Bignoniaceae_atccttttttctcaaaacaaaggttcagaaaacgaaaaaaaaag
seq_150	50527.3333333333	atcctattttccgaaaacaaaaaaaagttaagaaaccgagaataaaaaag	localDB	1	20685	Indigofera	JG-16-P01_E10	genus	Fabales	Fabaceae	Indigofera	NA	No	NA	NA	Indigofera_Fabaceae_atcctattttccgaaaacaaaaaaaagttaagaaaccgagaataaaaaag
seq_151	49418.1666666667	atcctattttccacaaacaaaggttcagaaaacgaaaacaag	localDB	1	4056	Apocynaceae	JG-16-P01_A1	family	Gentianales	Apocynaceae	NA	NA	Yes	Gomphocarpus fruticosus; Strophanthus petersianus; Adenium multiflorum; Pergularia daemia; Kanahia laniflora; Oncinotis tenuiloba; Funtumia africana; Holarrhena pubescens; Margaretta rosea; Mascarenhasia arborescens	Apocynaceae sp.	Apocynaceae.mOTU_Apocynaceae_atcctattttccacaaacaaaggttcagaaaacgaaaacaag
seq_152	48444.6666666667	atcctgttttccacaaacaaaggttcataaaacgaaaaagg	localDB	1	761068	Tabernaemontana elegans	JG-16-P05_F9	species	Gentianales	Apocynaceae	Tabernaemontana	Tabernaemontana elegans	No	NA	NA	Tabernaemontana.elegans_Apocynaceae_atcctgttttccacaaacaaaggttcataaaacgaaaaagg
seq_153	48291.6666666667	atcctgttttccgaaaacaaacaaaaaaaag	localDB	1	4119	Ipomoea	JG-16-P01_B7	genus	Solanales	Convolvulaceae	Ipomoea	NA	No	NA	NA	Ipomoea_Convolvulaceae_atcctgttttccgaaaacaaacaaaaaaaag
seq_154	47764.1666666667	atcctgttttctgaaaacaaacaaggattcagaaagtgataataaaaaaggatagatagg	localDB	0.951	72167	Berchemia	JG-16-P05_C1	genus	Rosales	Rhamnaceae	Berchemia	NA	No	NA	NA	Berchemia_Rhamnaceae_atcctgttttctgaaaacaaacaaggattcagaaagtgataataaaaaaggatagatagg
seq_155	47691	atccttaggatttttaaaactagaaaaagg	globalDB	1	4743	Commelina	KR738044	genus	Commelinales	Commelinaceae	Commelina	NA	No	NA	NA	Commelina_Commelinaceae_atccttaggatttttaaaactagaaaaagg
seq_156	47002.3333333334	atcctatttttcaaaaacaaagaaaaattcagaaagctaaaataaaaaaaag	localDB	1	1237622	Millettia stuhlmannii	JG-16-P04_E10	species	Fabales	Fabaceae	Millettia	Millettia stuhlmannii	Yes	Millettia stuhlmannii	Millettia stuhlmannii	Millettia.stuhlmannii_Fabaceae_atcctatttttcaaaaacaaagaaaaattcagaaagctaaaataaaaaaaag
seq_157	46880.1666666667	atcctgttttccgaaaccaagcaagggtttcgaaagcgagaaaaaataaaaataaaagaaattcaaaattaaaagaaaaagaagaaataaataataaatataaataaatagaaaataaataaag	localDB	1	50174	Ximenia americana	JG-16-P03_D7	species	Santalales	Ximeniaceae	Ximenia	Ximenia americana	No	NA	NA	Ximenia.americana_Ximeniaceae_atcctgttttccgaaaccaagcaagggtttcgaaagcgagaaaaaataaaaataaaagaaattcaaaattaaaagaaaaagaagaaataaataataaatataaataaatagaaaataaataaag
seq_158	45862	ctccttttttcaaaggtaaaaaaagaaggattcagaaagcacgaataaaaaacaaag	localDB	1	270123	Celosia trigyna	JG-16-P01_B12	species	Caryophyllales	Amaranthaceae	Celosia	Celosia trigyna	No	NA	NA	Celosia.trigyna_Amaranthaceae_ctccttttttcaaaggtaaaaaaagaaggattcagaaagcacgaataaaaaacaaag
seq_159	45590.8333333333	atcctttttccgaaaacaaaaaaaag	localDB	1	3650	Cucurbitaceae	JG-16-P01_E11	family	Cucurbitales	Cucurbitaceae	NA	NA	Yes	Blastania cerasiformis; Zehneria thwaitesii; Zehneria scabra; Coccinia adoensis; Momordica foetida; Trochomeria macrocarpa; Corallocarpus bainesii	Cucurbitaceae sp.	Cucurbitaceae.mOTU_Cucurbitaceae_atcctttttccgaaaacaaaaaaaag
seq_160	44990.8333333333	atccttgtttacgcgaacaaacccgcgtttagaaagcgagaaaaagg	localDB	0.979	50495	Rorippa	JG-16-P02_B6	genus	Brassicales	Brassicaceae	Rorippa	NA	Yes	Rorippa madagascariensis; Rorippa micrantha	Rorippa sp.	Rorippa.mOTU_Brassicaceae_atccttgtttacgcgaacaaacccgcgtttagaaagcgagaaaaagg
seq_161	43861.3333333333	atcctagtttccacaaacaaaggttcagaaaacaag	globalDB	1	126747	Cynanchum	AJ428631	genus	Gentianales	Apocynaceae	Cynanchum	NA	No	NA	NA	Cynanchum_Apocynaceae_atcctagtttccacaaacaaaggttcagaaaacaag
seq_162	43170.1666666667	ctcctttttttttcaaaagcaaaaaacaaaaaataaggattcagaaagcaagaaaaag	globalDB	1	3548	Trianthema portulacastrum	HE585095	species	Caryophyllales	Aizoaceae	Trianthema	Trianthema portulacastrum	Yes	Trianthema portulacastrum	Trianthema portulacastrum	Trianthema.portulacastrum_Aizoaceae_ctcctttttttttcaaaagcaaaaaacaaaaaataaggattcagaaagcaagaaaaag
seq_163	43050	atcctgtttttagaaaacaaaaaaagggggttcagaaagcgagactcag	globalDB	1	1961139	Burasaieae	JN051751	tribe	Ranunculales	Menispermaceae	NA	NA	No	NA	NA	Burasaieae_Menispermaceae_atcctgtttttagaaaacaaaaaaagggggttcagaaagcgagactcag
seq_164	41885.8333333333	atccgtgttttgagaaaacaagcggttctcgaactagaacccaaaggaaaag	globalDB	1	4527	Oryza	AF520764	genus	Poales	Poaceae	Oryza	NA	Yes	Oryza punctata	Oryza punctata	Oryza.punctata_Poaceae_atccgtgttttgagaaaacaagcggttctcgaactagaacccaaaggaaaag
seq_165	41113	atcctattattttacgaaaataaacagaaacaaaagttcagcaagcgagaataataaaaaaaagagaaag	localDB	1	183266	Hibiscus surattensis	JG-16-P01_D7	species	Malvales	Malvaceae	Hibiscus	Hibiscus surattensis	No	NA	NA	Hibiscus.surattensis_Malvaceae_atcctattattttacgaaaataaacagaaacaaaagttcagcaagcgagaataataaaaaaaagagaaag
seq_166	40660.6666666667	atcattattttgaaaaaatataaaaaaatatataatatatatagaatattattattctaaattttttttttatattataaaatttttttttatataaaaaaag	localDB	1	4610	Cyperus	JG-16-P02_H5	genus	Poales	Cyperaceae	Cyperus	NA	No	NA	NA	Cyperus_Cyperaceae_atcattattttgaaaaaatataaaaaaatatataatatatatagaatattattattctaaattttttttttatattataaaatttttttttatataaaaaaag
seq_167	39415.6666666667	atcccttttttgaaaaaacaagtggttctcaaactagaacccaaatgaaaag	localDB	1	38413	Eragrostis	JG-16-P05_C7	genus	Poales	Poaceae	Eragrostis	NA	Yes	Eragrostis heteromera; Eragrostis cylindriflora; Eragrostis curvula; Sporobolus ioclados; Eragrostis racemosa; Pogonarthria squarrosa; Dactyloctenium aegyptium; Sporobolus fimbriatus	Chloridoideae sp.	Chloridoideae.mOTU_Poaceae_atcccttttttgaaaaaacaagtggttctcaaactagaacccaaatgaaaag
seq_168	39090.1666666667	atcctattattttacgaaaggttcagcaagcaagaataataaaataaaaaag	localDB	1	214909	Byttnerioideae	JG-16-P05_H12	subfamily	Malvales	Malvaceae	NA	NA	No	NA	NA	Byttnerioideae_Malvaceae_atcctattattttacgaaaggttcagcaagcaagaataataaaataaaaaag
seq_169	38599	atcctattttacgaaaaccaacaacaagggtttagaaatcgagaaaaaaag	localDB	1	13118	Ludwigia	JG-16-P02_A5	genus	Myrtales	Onagraceae	Ludwigia	NA	No	NA	NA	Ludwigia_Onagraceae_atcctattttacgaaaaccaacaacaagggtttagaaatcgagaaaaaaag
seq_170	37720	atcctattattttacgaaaataaacagaaacaaaagttcagcaagcgagaataataaaaaaaaagagaaag	localDB	1	229543	Hibiscus cannabinus	JG-16-P01_G6	species	Malvales	Malvaceae	Hibiscus	Hibiscus cannabinus	No	NA	NA	Hibiscus.cannabinus_Malvaceae_atcctattattttacgaaaataaacagaaacaaaagttcagcaagcgagaataataaaaaaaaagagaaag
seq_171	37692	atcctgttttcagaaaacaagggttcagaaagcgagaaccaaaaaaaggatag	globalDB	1	3434	Persea	AY841669	genus	Laurales	Lauraceae	Persea	NA	No	NA	NA	Persea_Lauraceae_atcctgttttcagaaaacaagggttcagaaagcgagaaccaaaaaaaggatag
seq_172	36924.8333333333	atcccgttttccgaatccgaaaatgagtagggaaagcaagccagaataaaaaaag	globalDB	1	529589	Plicosepalus sagittifolius	MG999496	species	Santalales	Loranthaceae	Plicosepalus	Plicosepalus sagittifolius	No	NA	NA	Plicosepalus.sagittifolius_Loranthaceae_atcccgttttccgaatccgaaaatgagtagggaaagcaagccagaataaaaaaag
seq_173	36780.8333333333	atcccgttttccgaaaacaaccaagggttcagaaaacgataataaaaaag	localDB	1	416099	Cissus integrifolia	JG-16-P04_E2	species	Vitales	Vitaceae	Cissus	Cissus integrifolia	Yes	Cissus integrifolia	Cissus integrifolia	Cissus.integrifolia_Vitaceae_atcccgttttccgaaaacaaccaagggttcagaaaacgataataaaaaag
seq_174	35723	atcctgttttccgaaaacaaagaaaggttcagaaagcgaaaaag	localDB	1	1899104	Cordia goetzei	JG-16-P06_A8	species	Boraginales	Cordiaceae	Cordia	Cordia goetzei	Yes	Cordia goetzei	Cordia goetzei	Cordia.goetzei_Cordiaceae_atcctgttttccgaaaacaaagaaaggttcagaaagcgaaaaag
seq_175	35596.1666666667	atcacgttttccgaaaaccaacaaaggttcagaaagcgaaaatcaaaaag	localDB	1	43198	Launaea	JG-16-P02_C7	genus	Asterales	Asteraceae	Launaea	NA	No	NA	NA	Launaea_Asteraceae_atcacgttttccgaaaaccaacaaaggttcagaaagcgaaaatcaaaaag
seq_176	34700.6666666666	atcctgttttccgaaaccaaaggttcagaaagtgaaaaagg	localDB	1	164485	Vangueria infausta	JG-16-P04_B10	species	Gentianales	Rubiaceae	Vangueria	Vangueria infausta	Yes	Vangueria infausta; Rytigynia uhligii; Multidentia crassa; Keetia venosa; Keetia gueinzii; Bullockia setiflora; Fadogia tetraquetra; Canthium glaucum; Pyrostria bibracteata; Psydrax lividus; Psydrax kraussioides; Vangueria apiculata; Canthium oligocarpum; Rytigynia umbellulata; Nauclea nyasica; Breonadia salicina	Rubiaceae sp.	Rubiaceae.mOTU_Rubiaceae_atcctgttttccgaaaccaaaggttcagaaagtgaaaaagg
seq_177	33263	atcctattttccgaaaacaaaaaaaaagttcagaaaccaagaattaaaaaag	localDB	1	20685	Indigofera	JG-16-P01_F6	genus	Fabales	Fabaceae	Indigofera	NA	No	NA	NA	Indigofera_Fabaceae_atcctattttccgaaaacaaaaaaaaagttcagaaaccaagaattaaaaaag
seq_178	33223.3333333333	ctctttttttcttttcatttttctttttttttttttcatttcaaatgaaaaaaaaaagaggttcagaaagaaagaaaaag	globalDB	0.95	3536	Nyctaginaceae	AJ558035	family	Caryophyllales	Nyctaginaceae	NA	NA	No	NA	NA	Nyctaginaceae_Nyctaginaceae_ctctttttttcttttcatttttctttttttttttttcatttcaaatgaaaaaaaaaagaggttcagaaagaaagaaaaag
seq_179	33164	atcctgttttccaaaaacaaacaaaggttcgtatcataaagatagaataaaaaag	localDB	1	283121	Flueggea virosa	JG-16-P04_C1	species	Malpighiales	Phyllanthaceae	Flueggea	Flueggea virosa	Yes	Flueggea virosa	Flueggea virosa	Flueggea.virosa_Phyllanthaceae_atcctgttttccaaaaacaaacaaaggttcgtatcataaagatagaataaaaaag
seq_180	32683.6666666667	atcctgttttctcaaaacaaaggttcaaaaaacgaaaaaaaag	localDB	1	204108	Basilicum polystachyon	JG-16-P02_A6	species	Lamiales	Lamiaceae	Basilicum	Basilicum polystachyon	Yes	Basilicum polystachyon; Plectranthus chimanimanensis	Basilicum polystachyon-Plectranthus chimanimanensis	Basilicum.polystachyon.Plectranthus.chimanimanensis_Lamiaceae_atcctgttttctcaaaacaaaggttcaaaaaacgaaaaaaaag
seq_181	32601.3333333333	ctcctttcattaggaaaaaaaaagaattcagaaaacaaaaaaaaaaacaaag	globalDB	0.981	169205	Achyranthes	KR738277	genus	Caryophyllales	Amaranthaceae	Achyranthes	NA	No	NA	NA	Achyranthes_Amaranthaceae_ctcctttcattaggaaaaaaaaagaattcagaaaacaaaaaaaaaaacaaag
seq_182	32353.5	atcctgtttttcgaaaacaaaaaaaatcaacaaaggtttataaacacagaatcagaatagaaaagaaag	localDB	1	387562	Basananthe triloba	JG-16-P05_A2	species	Malpighiales	Passifloraceae	Basananthe	Basananthe triloba	No	NA	NA	Basananthe.triloba_Passifloraceae_atcctgtttttcgaaaacaaaaaaaatcaacaaaggtttataaacacagaatcagaatagaaaagaaag
seq_183	32192.8333333333	atcccgttttccacaaacaaaggttcagaaaacgaaaaaag	globalDB	1	167499	Willughbeieae	AF214339	tribe	Gentianales	Apocynaceae	NA	NA	No	NA	NA	Willughbeieae_Apocynaceae_atcccgttttccacaaacaaaggttcagaaaacgaaaaaag
seq_184	31158.5	atccggttttctaaaaacaaacaaaagttcgtatcataaagatagaataaataaag	localDB	1	58880	Phyllanthus	JG-16-P03_D1	genus	Malpighiales	Phyllanthaceae	Phyllanthus	NA	No	NA	NA	Phyllanthus_Phyllanthaceae_atccggttttctaaaaacaaacaaaagttcgtatcataaagatagaataaataaag
seq_185	30460.3333333333	atcctattattttacgaaaataaacattttacgaaaataaacaaaggttcagcaagcgataataataaaaaaag	localDB	1	1237816	Sterculia africana	JG-16-P04_F4	species	Malvales	Malvaceae	Sterculia	Sterculia africana	No	NA	NA	Sterculia.africana_Malvaceae_atcctattattttacgaaaataaacattttacgaaaataaacaaaggttcagcaagcgataataataaaaaaag
seq_186	30308.6666666667	atcctgttttacgaaaacaaacaaaacaaaggttcataaagacagaataaaaaag	globalDB	0.964	20145	Drypetes	FJ039172	genus	Malpighiales	Putranjivaceae	Drypetes	NA	No	NA	NA	Drypetes_Putranjivaceae_atcctgttttacgaaaacaaacaaaacaaaggttcataaagacagaataaaaaag
seq_187	29522	atcccttttttgaaaaagcaaggggttctcaaactagaacccaaatgaaaag	globalDB	1	391786	Eragrostis superba	DQ655880	species	Poales	Poaceae	Eragrostis	Eragrostis superba	No	NA	NA	Eragrostis.superba_Poaceae_atcccttttttgaaaaagcaaggggttctcaaactagaacccaaatgaaaag
seq_188	28990.3333333333	atcctgttttccgaaaaccaagaagagttcagaaagggagaataaaataaaaaaaaaag	globalDB	1	3807	mimosoid clade	AF195689	clade	Fabales	Fabaceae	NA	NA	No	NA	NA	mimosoid.clade_Fabaceae_atcctgttttccgaaaaccaagaagagttcagaaagggagaataaaataaaaaaaaaag
seq_189	27382.3333333334	atcctattattttacgaaaataaacaaaaataaacaaaggttcagcaggcgagaataataaaaaaag	localDB	0.985	263850	Melhania	JG-16-P03_A4	genus	Malvales	Malvaceae	Melhania	NA	No	NA	NA	Melhania_Malvaceae_atcctattattttacgaaaataaacaaaaataaacaaaggttcagcaggcgagaataataaaaaaag
seq_190	27260.5	atccggtttttcgaaaacaaaacaaagttcataaagacagaataaaaaag	globalDB	1	85258	Rinorea	AY739723	genus	Malpighiales	Violaceae	Rinorea	NA	No	NA	NA	Rinorea_Violaceae_atccggtttttcgaaaacaaaacaaagttcataaagacagaataaaaaag
seq_191	26834	ctccttttttcaaaagaaaaaaaaaaaataacggttcagaaagcaagaataaaaaaag	globalDB	0.932	866800	Cactineae	KM261954	suborder	Caryophyllales	NA	NA	NA	No	NA	NA	Cactineae_NA_ctccttttttcaaaagaaaaaaaaaaaataacggttcagaaagcaagaataaaaaaag
seq_192	26381.3333333333	atcctgttttccgaaaagaaataaaagtttaaaaagtgataataaaaaagg	globalDB	1	3820	Cajanus	EU717308	genus	Fabales	Fabaceae	Cajanus	NA	No	NA	NA	Cajanus_Fabaceae_atcctgttttccgaaaagaaataaaagtttaaaaagtgataataaaaaagg
seq_193	25817.1666666666	atccggttttctgaagacaaacaaggattcagaaggcgataataaaaaag	localDB	1	309297	Ficus abutilifolia	JG-16-P04_G10	species	Rosales	Moraceae	Ficus	Ficus abutilifolia	No	NA	NA	Ficus.abutilifolia_Moraceae_atccggttttctgaagacaaacaaggattcagaaggcgataataaaaaag
seq_194	25320.5	atcctgttttctgaagacaaaggttcagaaaacgaaaaaag	localDB	1	141292	Asystasia gangetica	JG-16-P02_B4	species	Lamiales	Acanthaceae	Asystasia	Asystasia gangetica	No	NA	NA	Asystasia.gangetica_Acanthaceae_atcctgttttctgaagacaaaggttcagaaaacgaaaaaag
seq_195	24675.6666666667	ctccttttttcaaaattaaaaaaagaaggattcagaaagcacgaataaaaaacaaag	localDB	1	3563	Amaranthaceae	JG-16-P02_F1	family	Caryophyllales	Amaranthaceae	NA	NA	No	NA	NA	Amaranthaceae_Amaranthaceae_ctccttttttcaaaattaaaaaaagaaggattcagaaagcacgaataaaaaacaaag
seq_196	24195.3333333333	ctctttttttcttttcatttttcttttttttttttcatttcaaatgaaaaaaaaaagaggttcagaaagaaagaaaaag	globalDB	0.962	3537	Mirabilis	AJ558035	genus	Caryophyllales	Nyctaginaceae	Mirabilis	NA	No	NA	NA	Mirabilis_Nyctaginaceae_ctctttttttcttttcatttttcttttttttttttcatttcaaatgaaaaaaaaaagaggttcagaaagaaagaaaaag
seq_197	23071.1666666667	atcccgttttctgaaagcaaagaaaagttacgaaagcgagaaaaaaaaaag	localDB	0.961	53862	Dalbergia	JG-16-P04_A4	genus	Fabales	Fabaceae	Dalbergia	NA	No	NA	NA	Dalbergia_Fabaceae_atcccgttttctgaaagcaaagaaaagttacgaaagcgagaaaaaaaaaag
seq_198	22913.5	atcctattttccgaaaacaaaaaacaaaggttcagaaagggaaaaaggg	localDB	1	43535	Oldenlandia	JG-16-P03_H11	genus	Gentianales	Rubiaceae	Oldenlandia	NA	Yes	Oldenlandia corymbosa	Oldenlandia corymbosa	Oldenlandia.corymbosa_Rubiaceae_atcctattttccgaaaacaaaaaacaaaggttcagaaagggaaaaaggg
seq_199	22880.5	atcctgttttcgaaaataaacaaagattcagaaagcgaaaataaaaaaag	localDB	1	992731	Manilkara mochisia	JG-16-P05_H3	species	Ericales	Sapotaceae	Manilkara	Manilkara mochisia	Yes	Manilkara mochisia; Synsepalum passargei; Englerophytum natalense	Sapotaceae sp.	Sapotaceae.mOTU_Sapotaceae_atcctgttttcgaaaataaacaaagattcagaaagcgaaaataaaaaaag
seq_200	22708	atcctgttttacgagaacaaacaagggttcagaacacgagaaaggg	globalDB	1	4014	Burseraceae	AF542652	family	Sapindales	Burseraceae	NA	NA	No	NA	NA	Burseraceae_Burseraceae_atcctgttttacgagaacaaacaagggttcagaacacgagaaaggg
seq_201	22593.5	ctccttttattagtattaggaaaaaataagaattcagaaaacaagaataaaaaaaaaacaaag	localDB	0.984	169520	Alternanthera	JG-16-P02_F8	genus	Caryophyllales	Amaranthaceae	Alternanthera	NA	No	NA	NA	Alternanthera_Amaranthaceae_ctccttttattagtattaggaaaaaataagaattcagaaaacaagaataaaaaaaaaacaaag
seq_202	22493.3333333333	atctagctccacccgaaatgactttcaggttacggagtgg	localDB	1	388479	Marsilea minuta	JG-16-P01_E1	species	Salviniales	Marsileaceae	Marsilea	Marsilea minuta	No	NA	NA	Marsilea.minuta_Marsileaceae_atctagctccacccgaaatgactttcaggttacggagtgg
seq_203	22245.3333333333	atcctattttacgaaaaccaacaacaagggtttagaaagcgagaaaaaagg	localDB	1	1670864	Ludwigia stolonifera	JG-16-P03_B7	species	Myrtales	Onagraceae	Ludwigia	Ludwigia stolonifera	No	NA	NA	Ludwigia.stolonifera_Onagraceae_atcctattttacgaaaaccaacaacaagggtttagaaagcgagaaaaaagg
seq_204	21719.1666666667	atcctattttacgaaaacaaataagggttcagaagaaagcgagaataaaaaaag	globalDB	1	3503	Fagaceae	AB063525	family	Fagales	Fagaceae	NA	NA	No	NA	NA	Fagaceae_Fagaceae_atcctattttacgaaaacaaataagggttcagaagaaagcgagaataaaaaaag
seq_205	21571	atcctgttttccgaaaacaaagaaaagttcagaaagcgagaataaaaaaag	localDB	1	1237523	Craibia zimmermannii	JG-16-P04_F10	species	Fabales	Fabaceae	Craibia	Craibia zimmermannii	No	NA	NA	Craibia.zimmermannii_Fabaceae_atcctgttttccgaaaacaaagaaaagttcagaaagcgagaataaaaaaag
seq_206	21559	atcctgttttacaagaacaaacaagggttcagaaagcgataataaaaaaggatagatagg	localDB	0.919	72167	Berchemia	JG-16-P05_C1	genus	Rosales	Rhamnaceae	Berchemia	NA	No	NA	NA	Berchemia_Rhamnaceae_atcctgttttacaagaacaaacaagggttcagaaagcgataataaaaaaggatagatagg
seq_207	19999.8333333334	atcattattttgaaaaaatataaaaaaatatataatatatatagaatattattattctaaattttatattatattatataaatttttttttatataaaaaaag	globalDB	0.99	2034351	C4 Cyperus incertae sedis	KR737822	no rank	Poales	Cyperaceae	Cyperus	NA	No	NA	NA	C4.Cyperus.incertae.sedis_Cyperaceae_atcattattttgaaaaaatataaaaaaatatataatatatatagaatattattattctaaattttatattatattatataaatttttttttatataaaaaaag
seq_208	19296.6666666667	atcctgttttccaaaaaccaagaagagttctgaaagggagaaaaaaaaaag	localDB	0.962	196665	Dichrostachys cinerea	JG-16-P06_C4	species	Fabales	Fabaceae	Dichrostachys	Dichrostachys cinerea	No	NA	NA	Dichrostachys.cinerea_Fabaceae_atcctgttttccaaaaaccaagaagagttctgaaagggagaaaaaaaaaag
seq_209	19257.6666666667	atcccgttttatgaaaacaaaacagacaggggttcagaaagtgagaaaagg	localDB	1	992679	Deinbollia xanthocarpa	JG-16-P03_G7	species	Sapindales	Sapindaceae	Deinbollia	Deinbollia xanthocarpa	No	NA	NA	Deinbollia.xanthocarpa_Sapindaceae_atcccgttttatgaaaacaaaacagacaggggttcagaaagtgagaaaagg
seq_210	19187.6666666666	atcctgttttctaaaaaccaagaagagttcagaaagggagaataaaataaaaaaaag	globalDB	1	992634	Albizia anthelmintica	JQ230209	species	Fabales	Fabaceae	Albizia	Albizia anthelmintica	No	NA	NA	Albizia.anthelmintica_Fabaceae_atcctgttttctaaaaaccaagaagagttcagaaagggagaataaaataaaaaaaag
seq_211	18975.5	atcctcttctcttttccaagaacaaacaggggttcagaaagcgaaaaagggg	globalDB	0.981	23513	Rutaceae	AB985680	family	Sapindales	Rutaceae	NA	NA	No	NA	NA	Rutaceae_Rutaceae_atcctcttctcttttccaagaacaaacaggggttcagaaagcgaaaaagggg
seq_212	18837	ctcctttaggaaaaaaaaaagaagtcagaaaacaagaataaaaaaaacaaag	localDB	0.962	292354	Ouret leucura	JG-16-P03_A3	species	Caryophyllales	Amaranthaceae	Ouret	Ouret leucura	Yes	Ouret leucura	Ouret leucura	Ouret.leucura_Amaranthaceae_ctcctttaggaaaaaaaaaagaagtcagaaaacaagaataaaaaaaacaaag
seq_213	18738.6666666667	atcctgtttgccgaaaacaaagaaaagttcagaaagagaaaataaaaaaaaagg	localDB	1	62122	Xeroderris stuhlmannii	JG-16-P03_E11	species	Fabales	Fabaceae	Xeroderris	Xeroderris stuhlmannii	Yes	Aganope stuhlmannii	Aganope stuhlmannii	Aganope.stuhlmannii_Fabaceae_atcctgtttgccgaaaacaaagaaaagttcagaaagagaaaataaaaaaaaagg
seq_214	18568.3333333333	atcctattttccacaaacaaaggttcagaaaacgaaaaaaag	globalDB	1	187495	Secamone filiformis	AJ431777	species	Gentianales	Apocynaceae	Secamone	Secamone filiformis	No	NA	NA	Secamone.filiformis_Apocynaceae_atcctattttccacaaacaaaggttcagaaaacgaaaaaaag
seq_215	18075.3333333334	ctccttttttcaaaagaaaaaaaaaaataacggttcagaaagcaagaataaaaaaag	globalDB	0.932	866800	Cactineae	KM261954	suborder	Caryophyllales	NA	NA	NA	No	NA	NA	Cactineae_NA_ctccttttttcaaaagaaaaaaaaaaataacggttcagaaagcaagaataaaaaaag
seq_216	18032.1666666667	atcccgttttccgaaaaccagaaaacgctaataacaaaag	globalDB	1	178803	Cyphostemma	AB235028	genus	Vitales	Vitaceae	Cyphostemma	NA	Yes	Cyphostemma buchananii; Cyphostemma simulans	Cyphostemma buchananii-Cyphostemma simulans	Cyphostemma.buchananii.Cyphostemma.simulans_Vitaceae_atcccgttttccgaaaaccagaaaacgctaataacaaaag
seq_217	18012	atcccttttttgaaaaaaaaacaagtggttctcaaactagaacccaaaggaaaag	globalDB	1	147370	PACMAD clade	GQ869934	clade	Poales	Poaceae	NA	NA	No	NA	NA	PACMAD.clade_Poaceae_atcccttttttgaaaaaaaaacaagtggttctcaaactagaacccaaaggaaaag
seq_218	17440.6666666667	atcctatttttcgaaaacaaacaaaaaacaaacaaaggttcataaagacagaatcacaatacaaaag	globalDB	1	72452	Dovyalis	AY756944	genus	Malpighiales	Salicaceae	Dovyalis	NA	No	NA	NA	Dovyalis_Salicaceae_atcctatttttcgaaaacaaacaaaaaacaaacaaaggttcataaagacagaatcacaatacaaaag
seq_219	17147.3333333334	atcctattttacgagaacaaaaacaaacaaggggtcagaacgggagaaaaaaag	localDB	1	29780	Mangifera indica	JG-16-P02_G9	species	Sapindales	Anacardiaceae	Mangifera	Mangifera indica	No	NA	NA	Mangifera.indica_Anacardiaceae_atcctattttacgagaacaaaaacaaacaaggggtcagaacgggagaaaaaaag
seq_220	16774	atcctgttttccaagaacaaccaagggttcagaaaacgaaaaaggg	localDB	1	557062	Harrisonia abyssinica	JG-16-P04_D7	species	Sapindales	Rutaceae	Harrisonia	Harrisonia abyssinica	No	NA	NA	Harrisonia.abyssinica_Rutaceae_atcctgttttccaagaacaaccaagggttcagaaaacgaaaaaggg
seq_221	16199.6666666667	atcctgttttccgaaaacaaaggttcataaagacagaataaaaaag	globalDB	0.978	179693	Maprounea	AY794658	genus	Malpighiales	Euphorbiaceae	Maprounea	NA	No	NA	NA	Maprounea_Euphorbiaceae_atcctgttttccgaaaacaaaggttcataaagacagaataaaaaag
seq_222	16076.5	atcctgttttccgaaaacaaccaagggttcagaaaacgataataaaaaaag	localDB	1	983244	Ampelocissus africana	JG-16-P05_H4	species	Vitales	Vitaceae	Ampelocissus	Ampelocissus africana	No	NA	NA	Ampelocissus.africana_Vitaceae_atcctgttttccgaaaacaaccaagggttcagaaaacgataataaaaaaag
seq_223	15118	atcctgttttccaaaaaccaagaagagttctgaaagggagaaaaaaaaaaaaag	globalDB	1	992680	Dichrostachys cinerea subsp. africana	JQ265941	subspecies	Fabales	Fabaceae	Dichrostachys	Dichrostachys cinerea	No	NA	NA	Dichrostachys.cinerea.submOTU.africana_Fabaceae_atcctgttttccaaaaaccaagaagagttctgaaagggagaaaaaaaaaaaaag
seq_224	14856.1666666667	ctccttctttccaaaaggaagaaaaagg	globalDB	1	1110385	Polygoneae	AB168007	tribe	Caryophyllales	Polygonaceae	NA	NA	Yes	Polygonum plebeium	Polygonum plebeium	Polygonum.plebeium_Polygonaceae_ctccttctttccaaaaggaagaaaaagg
seq_225	14245.3333333333	atcctgtttgccgaaaacaaagaaaagttcagaaagagaaaataaaaaaaaaagg	localDB	0.982	62122	Xeroderris stuhlmannii	JG-16-P04_H4	species	Fabales	Fabaceae	Xeroderris	Xeroderris stuhlmannii	No	NA	NA	Xeroderris.stuhlmannii_Fabaceae_atcctgtttgccgaaaacaaagaaaagttcagaaagagaaaataaaaaaaaaagg
seq_226	13666.3333333333	atcctgttttctcaaaacaaaggttcaaaaaacgaaaaaaaaaag	localDB	1	39173	Ocimum	JG-16-P05_A5	genus	Lamiales	Lamiaceae	Ocimum	NA	Yes	Ocimum gratissimum	Ocimum gratissimum	Ocimum.gratissimum_Lamiaceae_atcctgttttctcaaaacaaaggttcaaaaaacgaaaaaaaaaag
seq_227	13220.1666666667	atcctatttttcaaaaacaaagaaaaattcagaaagctaaaataaaaaaag	localDB	1	1237621	Millettia mossambicensis	JG-16-P05_A4	species	Fabales	Fabaceae	Millettia	Millettia mossambicensis	No	NA	NA	Millettia.mossambicensis_Fabaceae_atcctatttttcaaaaacaaagaaaaattcagaaagctaaaataaaaaaag
seq_228	12968.5	atcctgttttccgaaaacaaacaaaaaaag	globalDB	1	4119	Ipomoea	AY101075	genus	Solanales	Convolvulaceae	Ipomoea	NA	No	NA	NA	Ipomoea_Convolvulaceae_atcctgttttccgaaaacaaacaaaaaaag
seq_229	12965.6666666667	atcctgttttctcaaaacaaacaaaggttcagaaaaaacg	localDB	0.975	424551	Solanoideae	JG-16-P01_C7	subfamily	Solanales	Solanaceae	NA	NA	No	NA	NA	Solanoideae_Solanaceae_atcctgttttctcaaaacaaacaaaggttcagaaaaaacg
seq_230	12910.6666666667	atcccgttttatgaaaacaaacaaaggttcagaaagcgataataaaaaaggatagatagg	globalDB	0.983	325289	Rhamneae	AY626416	tribe	Rosales	Rhamnaceae	NA	NA	No	NA	NA	Rhamneae_Rhamnaceae_atcccgttttatgaaaacaaacaaaggttcagaaagcgataataaaaaaggatagatagg
seq_231	12749	atcctgggttacgcgaacaaaacagagtttagaaagcgg	globalDB	1	3700	Brassicaceae	AB213010	family	Brassicales	Brassicaceae	NA	NA	No	NA	NA	Brassicaceae_Brassicaceae_atcctgggttacgcgaacaaaacagagtttagaaagcgg
seq_232	12330.1666666667	atcctgttttctcaaaacaacggttcagaaaacgaaaaaaaaaagg	globalDB	0.978	4143	Lamiales	AF118793	order	Lamiales	NA	NA	NA	No	NA	NA	Lamiales_NA_atcctgttttctcaaaacaacggttcagaaaacgaaaaaaaaaagg
seq_233	12095.1666666667	atcccttttttgaaaaacaagtggttttcaaactagaacccaaaggaaaag	localDB	1	160553	Leptochloa	JG-16-P05_E7	genus	Poales	Poaceae	Leptochloa	NA	No	NA	NA	Leptochloa_Poaceae_atcccttttttgaaaaacaagtggttttcaaactagaacccaaaggaaaag
seq_234	12080.1666666667	ctcctttcattaggaaaaaaaaagaattcagaaaacaaaaaaaaaacaaag	globalDB	0.962	3563	Amaranthaceae	KR738277	family	Caryophyllales	Amaranthaceae	NA	NA	No	NA	NA	Amaranthaceae_Amaranthaceae_ctcctttcattaggaaaaaaaaagaattcagaaaacaaaaaaaaaacaaag
seq_235	11838.6666666667	atcccttttttgaaaaaaaaaacaagtggttctcaaactagaacccaaaggaaaag	localDB	0.982	270102	Dactyloctenium aegyptium	JG-16-P06_B4	species	Poales	Poaceae	Dactyloctenium	Dactyloctenium aegyptium	No	NA	NA	Dactyloctenium.aegyptium_Poaceae_atcccttttttgaaaaaaaaaacaagtggttctcaaactagaacccaaaggaaaag
seq_236	11325	atcctgattttcgaaaacaaacaaagattcagacaaagattcagaaagcgaaaataaaaaaag	localDB	0.968	570489	Diospyros loureiriana	JG-16-P05_E3	species	Ericales	Ebenaceae	Diospyros	Diospyros loureiriana	No	NA	NA	Diospyros.loureiriana_Ebenaceae_atcctgattttcgaaaacaaacaaagattcagacaaagattcagaaagcgaaaataaaaaaag
seq_237	10799	atccttttttccgaaaccaagggttcagaaagtgaaaaaaag	globalDB	1	296962	Heinsia zanzibarica	AJ847377	species	Gentianales	Rubiaceae	Heinsia	Heinsia zanzibarica	No	NA	NA	Heinsia.zanzibarica_Rubiaceae_atccttttttccgaaaccaagggttcagaaagtgaaaaaaag
seq_238	10543	ctctttttttcttttcatttttctttttttttttttcatttcaaatgaaaaaaaaagaggttcagaaagaaagaaaaag	globalDB	0.938	3536	Nyctaginaceae	AJ558035	family	Caryophyllales	Nyctaginaceae	NA	NA	No	NA	NA	Nyctaginaceae_Nyctaginaceae_ctctttttttcttttcatttttctttttttttttttcatttcaaatgaaaaaaaaagaggttcagaaagaaagaaaaag
seq_239	10207	atcctgtgttcagaaaacaaggttcagaaagcgagaataaaaaaggatagatagg	globalDB	0.895	3400	Magnoliales	AY319079	order	Magnoliales	NA	NA	NA	No	NA	NA	Magnoliales_NA_atcctgtgttcagaaaacaaggttcagaaagcgagaataaaaaaggatagatagg
seq_240	9929.66666666666	atcctgttttccaaaaaccaagaagagttcagaaagggagaataaaataaaaaaaaaag	localDB	0.983	199155	Albizia harveyi	JG-16-P04_G12	species	Fabales	Fabaceae	Albizia	Albizia harveyi	No	NA	NA	Albizia.harveyi_Fabaceae_atcctgttttccaaaaaccaagaagagttcagaaagggagaataaaataaaaaaaaaag
seq_241	9733	atcccttttttcaaaaaacaagtggttctcaaactagaacccaaaccaaagcaaaag	localDB	1	4479	Poaceae	JG-16-P03_F2	family	Poales	Poaceae	NA	NA	No	NA	NA	Poaceae_Poaceae_atcccttttttcaaaaaacaagtggttctcaaactagaacccaaaccaaagcaaaag
seq_242	9626	atcctgttttacgaaaaccaacaaaacaataagggttcataaagcgagaataaaaaaag	globalDB	1	3931	Myrtaceae	AF190399	family	Myrtales	Myrtaceae	NA	NA	No	NA	NA	Myrtaceae_Myrtaceae_atcctgttttacgaaaaccaacaaaacaataagggttcataaagcgagaataaaaaaag
seq_243	9587.5	atcctttttccgtaaacgaagaaaagttcagaaagttataatcaaaaag	globalDB	1	554834	Pseudarthria	LC378365	genus	Fabales	Fabaceae	Pseudarthria	NA	No	NA	NA	Pseudarthria_Fabaceae_atcctttttccgtaaacgaagaaaagttcagaaagttataatcaaaaag
seq_244	9072.83333333333	atccttttttccgtaaatgaagaaaagttcagaaagttataatcaaaaaag	localDB	1	670324	Desmodium gangeticum	JG-16-P04_F12	species	Fabales	Fabaceae	Desmodium	Desmodium gangeticum	No	NA	NA	Desmodium.gangeticum_Fabaceae_atccttttttccgtaaatgaagaaaagttcagaaagttataatcaaaaaag
seq_245	9057.5	atcctgttttacgagaaggttcagaacgcgagaaaaag	globalDB	0.921	992719	Kirkia acuminata	HE588088	species	Sapindales	Rutaceae	Kirkia	Kirkia acuminata	No	NA	NA	Kirkia.acuminata_Rutaceae_atcctgttttacgagaaggttcagaacgcgagaaaaag
seq_246	9005.33333333333	atccttattttgagaaaacaagggtttataaaactagaataaaaaag	globalDB	0.979	131297	Roystonea	AJ404903	genus	Arecales	Arecaceae	Roystonea	NA	No	NA	NA	Roystonea_Arecaceae_atccttattttgagaaaacaagggtttataaaactagaataaaaaag
seq_247	8945.66666666667	atcctgtgttcagcaaacaaggttcagaaagcgagaatcaaaaaaag	globalDB	1	225832	Artabotrys	AY231286	genus	Magnoliales	Annonaceae	Artabotrys	NA	No	NA	NA	Artabotrys_Annonaceae_atcctgtgttcagcaaacaaggttcagaaagcgagaatcaaaaaaag
seq_248	8781.5	atcctattttccgaaaacaaaggttcagaaagtaaaaaaagg	localDB	1	339308	Paederia bojeriana	JG-16-P02_D3	species	Gentianales	Rubiaceae	Paederia	Paederia bojeriana	No	NA	NA	Paederia.bojeriana_Rubiaceae_atcctattttccgaaaacaaaggttcagaaagtaaaaaaagg
seq_249	8637.33333333333	atcccgttttctcaaaacaaaggttcagaaaacgaaaaaaagg	globalDB	1	328126	Blepharis maderaspatensis	KR737734	species	Lamiales	Acanthaceae	Blepharis	Blepharis maderaspatensis	No	NA	NA	Blepharis.maderaspatensis_Acanthaceae_atcccgttttctcaaaacaaaggttcagaaaacgaaaaaaagg
seq_250	8627.33333333334	ctcctttcattaggaaaaaaaaagaattcagaaaacaaaaaaaaaaaacaaag	globalDB	0.962	3563	Amaranthaceae	KR738277	family	Caryophyllales	Amaranthaceae	NA	NA	No	NA	NA	Amaranthaceae_Amaranthaceae_ctcctttcattaggaaaaaaaaagaattcagaaaacaaaaaaaaaaaacaaag
seq_251	8599.5	atcctgttttctgaaaacaaacaaaggttcataaagacagaataaaaaaaag	globalDB	1	235629	Acalyphoideae	AY794747	subfamily	Malpighiales	Euphorbiaceae	NA	NA	No	NA	NA	Acalyphoideae_Euphorbiaceae_atcctgttttctgaaaacaaacaaaggttcataaagacagaataaaaaaaag
seq_252	8432.83333333333	ataaatcctattttacgaaaaccaacaacaagggtttagaaagcgagaaaaaagg	localDB	0.927	1670864	Ludwigia stolonifera	JG-16-P03_B7	species	Myrtales	Onagraceae	Ludwigia	Ludwigia stolonifera	No	NA	NA	Ludwigia.stolonifera_Onagraceae_ataaatcctattttacgaaaaccaacaacaagggtttagaaagcgagaaaaaagg
seq_253	8164	atccggttttctgaaaacaaacaagggttcagaaggcaataataaaaaaggatagatagg	localDB	0.933	72167	Berchemia	JG-16-P05_C1	genus	Rosales	Rhamnaceae	Berchemia	NA	No	NA	NA	Berchemia_Rhamnaceae_atccggttttctgaaaacaaacaagggttcagaaggcaataataaaaaaggatagatagg
seq_254	8124.5	atcctattttacgaaaaccaacaacaagggtttagaaagcgagaaaaaaag	localDB	1	883788	Ludwigia octovalvis	JG-16-P03_C9	species	Myrtales	Onagraceae	Ludwigia	Ludwigia octovalvis	No	NA	NA	Ludwigia.octovalvis_Onagraceae_atcctattttacgaaaaccaacaacaagggtttagaaagcgagaaaaaaag
seq_255	7597	atcctgttttacgagaacaaacaaaacaagagttcagaaagcgagaaaagggg	globalDB	0.981	3647	Caricaceae	JX091827	family	Brassicales	Caricaceae	NA	NA	No	NA	NA	Caricaceae_Caricaceae_atcctgttttacgagaacaaacaaaacaagagttcagaaagcgagaaaagggg
seq_256	7324	atcctgtttttcgaaaaccaagaagagttcagaaagggagaataaaaaaaaag	localDB	1	3803	Fabaceae	JG-16-P06_B9	family	Fabales	Fabaceae	NA	NA	No	NA	NA	Fabaceae_Fabaceae_atcctgtttttcgaaaaccaagaagagttcagaaagggagaataaaaaaaaag
seq_257	7301	atctttattttttgaaaaacaaggttttaaaaaatagaataaaaagg	globalDB	1	4678	Allium	EU626261	genus	Asparagales	Amaryllidaceae	Allium	NA	No	NA	NA	Allium_Amaryllidaceae_atctttattttttgaaaaacaaggttttaaaaaatagaataaaaagg
seq_258	7265.66666666667	ctctttttttcttttcatttttcttttttttttttcatttcaaatgaaaaaaaaagaggttcagaaagaaagaaaaag	globalDB	0.949	3536	Nyctaginaceae	AJ558035	family	Caryophyllales	Nyctaginaceae	NA	NA	No	NA	NA	Nyctaginaceae_Nyctaginaceae_ctctttttttcttttcatttttcttttttttttttcatttcaaatgaaaaaaaaagaggttcagaaagaaagaaaaag
seq_259	7240.16666666667	atccggtttttcaaaaacaaacaaaggttcgtatcatacagataaaataaaaaag	globalDB	1	58880	Phyllanthus	KM067334	genus	Malpighiales	Phyllanthaceae	Phyllanthus	NA	No	NA	NA	Phyllanthus_Phyllanthaceae_atccggtttttcaaaaacaaacaaaggttcgtatcatacagataaaataaaaaag
seq_260	7206.33333333333	atcacgttttccgaaaacaaacaacggttcagaaagcgaaaatcaaaaag	localDB	0.98	4210	Asteraceae	JG-16-P01_B5	family	Asterales	Asteraceae	NA	NA	No	NA	NA	Asteraceae_Asteraceae_atcacgttttccgaaaacaaacaacggttcagaaagcgaaaatcaaaaag
seq_261	7142.66666666666	atcctgttttccgaaaacaaacaaaagttcagaaaaaag	localDB	1	4118	Convolvulaceae	JG-16-P01_F10	family	Solanales	Convolvulaceae	NA	NA	No	NA	NA	Convolvulaceae_Convolvulaceae_atcctgttttccgaaaacaaacaaaagttcagaaaaaag
seq_262	7030.66666666666	atcctattattttacgaaaataaacataaacaaaggttcagcaagcgagaataataaaaaaggaaag	localDB	1	3629	Malvaceae	JG-16-P02_F6	family	Malvales	Malvaceae	NA	NA	No	NA	NA	Malvaceae_Malvaceae_atcctattattttacgaaaataaacataaacaaaggttcagcaagcgagaataataaaaaaggaaag
seq_263	7004.5	atccggttttccaaaaacaaacaaaagttcgtatcataaagatagaataaataaag	localDB	1	58880	Phyllanthus	JG-16-P02_C12	genus	Malpighiales	Phyllanthaceae	Phyllanthus	NA	No	NA	NA	Phyllanthus_Phyllanthaceae_atccggttttccaaaaacaaacaaaagttcgtatcataaagatagaataaataaag
seq_264	6865	atccttgttttgagaaaaag	globalDB	1	4454	Araceae	AB889417	family	Alismatales	Araceae	NA	NA	No	NA	NA	Araceae_Araceae_atccttgttttgagaaaaag
seq_265	6862.33333333334	ctctttttttcttttcatttttctttttttttttcatttcaaatgaaaaaaaaaagaggttcagaaagaaagaaaaag	globalDB	0.974	3537	Mirabilis	AJ558035	genus	Caryophyllales	Nyctaginaceae	Mirabilis	NA	No	NA	NA	Mirabilis_Nyctaginaceae_ctctttttttcttttcatttttctttttttttttcatttcaaatgaaaaaaaaaagaggttcagaaagaaagaaaaag
seq_266	6837.83333333334	atcctattttccgaaaacaaacaaaagttcagaaaagaaaaaag	globalDB	0.932	1437201	Pentapetalae	AY772835	clade	NA	NA	NA	NA	No	NA	NA	Pentapetalae_NA_atcctattttccgaaaacaaacaaaagttcagaaaagaaaaaag
seq_267	6816.66666666667	atcctgttttccgaaaacaaagaaaggttaataaagcgaaaaaaag	localDB	1	246514	Coldenia procumbens	JG-16-P03_B12	species	Boraginales	Coldeniaceae	Coldenia	Coldenia procumbens	No	NA	NA	Coldenia.procumbens_Coldeniaceae_atcctgttttccgaaaacaaagaaaggttaataaagcgaaaaaaag
seq_268	6793.66666666666	atcctgttttctgaaaacaaacaaaggttcagaaaaaaag	localDB	1	424551	Solanoideae	JG-16-P02_E7	subfamily	Solanales	Solanaceae	NA	NA	No	NA	NA	Solanoideae_Solanaceae_atcctgttttctgaaaacaaacaaaggttcagaaaaaaag
seq_269	6714.66666666667	ctcctttaggaaaaaaaaagaagtcagaaaacaagaataaaaaaaacaaag	localDB	0.962	292354	Ouret leucura	JG-16-P03_A3	species	Caryophyllales	Amaranthaceae	Ouret	Ouret leucura	No	NA	NA	Ouret.leucura_Amaranthaceae_ctcctttaggaaaaaaaaagaagtcagaaaacaagaataaaaaaaacaaag
seq_270	6654.66666666666	atcctgtgttcagaaaacaaggttcagaaagcgagaatcaaaaaag	localDB	1	306945	Annona senegalensis	JG-16-P04_A2	species	Magnoliales	Annonaceae	Annona	Annona senegalensis	Yes	Annona senegalensis; Monanthotaxis obovata; Annona muricata; Sphaerocoryne gracilis	Annonoideae sp. 2	Annonoideae.mOTU.2_Annonaceae_atcctgtgttcagaaaacaaggttcagaaagcgagaatcaaaaaag
seq_271	6627.33333333333	atcccttttttagaaaaaacaagtggttctcaaactagaacccaaatgaaaag	localDB	0.981	38413	Eragrostis	JG-16-P05_C7	genus	Poales	Poaceae	Eragrostis	NA	No	NA	NA	Eragrostis_Poaceae_atcccttttttagaaaaaacaagtggttctcaaactagaacccaaatgaaaag
seq_272	6546.66666666666	ctcctttattaggaaaaaaaaagaattcagaaaacaaaaaaaaacaaag	globalDB	0.98	240005	Achyranthes aspera	LT993057	species	Caryophyllales	Amaranthaceae	Achyranthes	Achyranthes aspera	No	NA	NA	Achyranthes.aspera_Amaranthaceae_ctcctttattaggaaaaaaaaagaattcagaaaacaaaaaaaaacaaag
seq_273	6529	atcctgtgttcagaaaacaaggttcagaaagcgagaataaaaaaaggatag	globalDB	0.942	3400	Magnoliales	EU169776	order	Magnoliales	NA	NA	NA	No	NA	NA	Magnoliales_NA_atcctgtgttcagaaaacaaggttcagaaagcgagaataaaaaaaggatag
seq_274	6497.5	atcctgttttccgaaaacaaacaaaagttcagaaaaaaaag	localDB	1	4119	Ipomoea	JG-16-P01_G11	genus	Solanales	Convolvulaceae	Ipomoea	NA	No	NA	NA	Ipomoea_Convolvulaceae_atcctgttttccgaaaacaaacaaaagttcagaaaaaaaag
seq_275	6457	atcccgttttccgaaaccaaaggttcagaaagtgaaaaggg	localDB	1	169646	Pavetteae	JG-16-P04_H10	tribe	Gentianales	Rubiaceae	NA	NA	No	NA	NA	Pavetteae_Rubiaceae_atcccgttttccgaaaccaaaggttcagaaagtgaaaaggg
seq_276	6448	atcctgtttttcgaaaacaaagaaaagttcagaaagtgataataaaaaaag	globalDB	1	163735	Phaseoleae	AB817629	tribe	Fabales	Fabaceae	NA	NA	No	NA	NA	Phaseoleae_Fabaceae_atcctgtttttcgaaaacaaagaaaagttcagaaagtgataataaaaaaag
seq_277	6429.33333333333	atcctattttatgagaacaaaaacaaacaagtggtcagaacgggagaaaaag	globalDB	1	4011	Anacardiaceae	AY594444	family	Sapindales	Anacardiaceae	NA	NA	No	NA	NA	Anacardiaceae_Anacardiaceae_atcctattttatgagaacaaaaacaaacaagtggtcagaacgggagaaaaag
seq_278	6360.33333333333	atcctgttttccacaaacaaaggttcagaaaacgaaaacaag	localDB	1	184386	Diplorhynchus condylocarpon	JG-16-P04_D10	species	Gentianales	Apocynaceae	Diplorhynchus	Diplorhynchus condylocarpon	Yes	Diplorhynchus condylocarpon; Hunteria zeylanica	Diplorhynchus condylocarpon-Hunteria zeylanica	Diplorhynchus.condylocarpon.Hunteria.zeylanica_Apocynaceae_atcctgttttccacaaacaaaggttcagaaaacgaaaacaag
seq_279	6331.66666666667	atcccgttttccgaaaacaaagaagagttcagaaagcgagaataaaaaaag	globalDB	1	3814	Papilionoideae	AF309847	subfamily	Fabales	Fabaceae	NA	NA	No	NA	NA	Papilionoideae_Fabaceae_atcccgttttccgaaaacaaagaagagttcagaaagcgagaataaaaaaag
seq_280	6286.66666666667	atcctattttttcaaaaagcaaaaagacaaagaaaggctcagaaagaaaaaaag	globalDB	0.982	84883	Enicostema verticillatum	AF102414	species	Gentianales	Gentianaceae	Enicostema	Enicostema verticillatum	No	NA	NA	Enicostema.verticillatum_Gentianaceae_atcctattttttcaaaaagcaaaaagacaaagaaaggctcagaaagaaaaaaag
seq_281	6243	atccatgttttgagaaaacaagtggttctcaaactagaacccaaaggaaaag	globalDB	0.981	359160	BOP clade	AL731605	clade	Poales	Poaceae	NA	NA	No	NA	NA	BOP.clade_Poaceae_atccatgttttgagaaaacaagtggttctcaaactagaacccaaaggaaaag
seq_282	6234	atcccgttttatgaaaacaaacagaacaggggttcagaaagtgagaaaggg	localDB	1	289799	Cardiospermum halicacabum	JG-16-P01_C5	species	Sapindales	Sapindaceae	Cardiospermum	Cardiospermum halicacabum	No	NA	NA	Cardiospermum.halicacabum_Sapindaceae_atcccgttttatgaaaacaaacagaacaggggttcagaaagtgagaaaggg
seq_283	6215.5	atcattattttgaaaaaatagaaaaaaatatataatatatatagaatattattattctaaattttttattatattataaaatttttattttatataaaaaaag	globalDB	0.99	986140	Cyperoideae	JX644808	subfamily	Poales	Cyperaceae	NA	NA	No	NA	NA	Cyperoideae_Cyperaceae_atcattattttgaaaaaatagaaaaaaatatataatatatatagaatattattattctaaattttttattatattataaaatttttattttatataaaaaaag
seq_284	6184.33333333333	atcctgttttctcaaaacaaaggttcaaaaaacgaaaaaaag	localDB	1	216719	Ocimeae	JG-16-P02_H3	tribe	Lamiales	Lamiaceae	NA	NA	No	NA	NA	Ocimeae_Lamiaceae_atcctgttttctcaaaacaaaggttcaaaaaacgaaaaaaag
seq_285	6111.66666666667	atcctcttttccgaaaacaaacaaaggttgagaaggcgaaaaaggg	localDB	1	48106	Centella asiatica	JG-16-P01_F11	species	Apiales	Apiaceae	Centella	Centella asiatica	No	NA	NA	Centella.asiatica_Apiaceae_atcctcttttccgaaaacaaacaaaggttgagaaggcgaaaaaggg
seq_286	5963.5	ctcctttattaggaaaaaaaataagaattcagaaaacaagaataaaaaaaaacaaag	localDB	1	240105	Pupalia lappacea	JG-16-P06_G3	species	Caryophyllales	Amaranthaceae	Pupalia	Pupalia lappacea	No	NA	NA	Pupalia.lappacea_Amaranthaceae_ctcctttattaggaaaaaaaataagaattcagaaaacaagaataaaaaaaaacaaag
seq_287	5842	atcctgttttcgaaatacaaaggttcagaaaacgaaaaaag	globalDB	1	2038485	Anisotes rogersii	MK282355	species	Lamiales	Acanthaceae	Anisotes	Anisotes rogersii	No	NA	NA	Anisotes.rogersii_Acanthaceae_atcctgttttcgaaatacaaaggttcagaaaacgaaaaaag
seq_288	5820.5	atcctgttttctgaaaacaaataaaggttaataaagcgagaataaaaaaag	globalDB	1	210369	Tribulus terrestris	KR737761	species	Zygophyllales	Zygophyllaceae	Tribulus	Tribulus terrestris	No	NA	NA	Tribulus.terrestris_Zygophyllaceae_atcctgttttctgaaaacaaataaaggttaataaagcgagaataaaaaaag
seq_289	5814.5	atccttctttctgaaaacaaataaaagttcagaaagtgaaaatcaaaaaag	globalDB	1	3887	Pisum	AB546802	genus	Fabales	Fabaceae	Pisum	NA	No	NA	NA	Pisum_Fabaceae_atccttctttctgaaaacaaataaaagttcagaaagtgaaaatcaaaaaag
seq_290	5721	atcctttttccgaaaacaaaaaaaagg	localDB	1	3670	Luffa aegyptiaca	JG-16-P01_E7	species	Cucurbitales	Cucurbitaceae	Luffa	Luffa aegyptiaca	No	NA	NA	Luffa.aegyptiaca_Cucurbitaceae_atcctttttccgaaaacaaaaaaaagg
seq_291	5592	gtcctattattttacgaaaatgaacataaacaaaggttcagaaagccaaaaataataaaaaaggaaag	localDB	0.926	3630	Abutilon	JG-16-P06_H1	genus	Malvales	Malvaceae	Abutilon	NA	No	NA	NA	Abutilon_Malvaceae_gtcctattattttacgaaaatgaacataaacaaaggttcagaaagccaaaaataataaaaaaggaaag
seq_292	5528.5	atcctgttttatgaaaataaacaagggtttcataaaccgaaaataaaaaag	globalDB	0.98	721813	Maleae	AB817372	tribe	Rosales	Rosaceae	NA	NA	No	NA	NA	Maleae_Rosaceae_atcctgttttatgaaaataaacaagggtttcataaaccgaaaataaaaaag
seq_293	5446	ctcctttattaggaaaaaaaaaagaattcagaaaacaaaaaaaaaacaaag	globalDB	0.981	2152778	Cyathula natalensis	LT995127	species	Caryophyllales	Amaranthaceae	Cyathula	Cyathula natalensis	No	NA	NA	Cyathula.natalensis_Amaranthaceae_ctcctttattaggaaaaaaaaaagaattcagaaaacaaaaaaaaaacaaag
seq_294	5421	atcctgttttctgaaaacaaaggtttcgaaaaagaaaaaag	localDB	1	1052855	Ruellia prostrata	JG-16-P04_C12	species	Lamiales	Acanthaceae	Ruellia	Ruellia prostrata	No	NA	NA	Ruellia.prostrata_Acanthaceae_atcctgttttctgaaaacaaaggtttcgaaaaagaaaaaag
seq_295	5334.83333333333	atcctattattttaggaaaataaacaaaggttcagcaagcgagaatactaaaaaagg	globalDB	0.965	3629	Malvaceae	AY328153	family	Malvales	Malvaceae	NA	NA	Yes	Heritiera littoralis	Heritiera littoralis	Heritiera.littoralis_Malvaceae_atcctattattttaggaaaataaacaaaggttcagcaagcgagaatactaaaaaagg
seq_296	5289.33333333333	atcctcttttccgaaaacaaacaaaggttcagaaaacgaaaaaaag	globalDB	1	28496	Sphenoclea zeylanica	AJ430947	species	Solanales	Sphenocleaceae	Sphenoclea	Sphenoclea zeylanica	No	NA	NA	Sphenoclea.zeylanica_Sphenocleaceae_atcctcttttccgaaaacaaacaaaggttcagaaaacgaaaaaaag
seq_297	5152.66666666667	atccttaagatttttaaaactagaaaaaagg	globalDB	1	34173	Commelina benghalensis	KR737616	species	Commelinales	Commelinaceae	Commelina	Commelina benghalensis	No	NA	NA	Commelina.benghalensis_Commelinaceae_atccttaagatttttaaaactagaaaaaagg
seq_298	5025.5	atcctattttacgaaaacaaataagggttcagaagaaagcaagaataaaaaaag	globalDB	1	3503	Fagaceae	AB043743	family	Fagales	Fagaceae	NA	NA	No	NA	NA	Fagaceae_Fagaceae_atcctattttacgaaaacaaataagggttcagaagaaagcaagaataaaaaaag
seq_299	4987	atcccgttttccgaaaacaacagaaaactatatataataaaaaaag	localDB	1	416102	Cissus rotundifolia	JG-16-P04_G3	species	Vitales	Vitaceae	Cissus	Cissus rotundifolia	Yes	Cissus rotundifolia	Cissus rotundifolia	Cissus.rotundifolia_Vitaceae_atcccgttttccgaaaacaacagaaaactatatataataaaaaaag
seq_300	4972.83333333333	atcctgattttcgaaaacaaacaaagattcagaaagcgataataaaaaaggatagatagg	localDB	0.951	72167	Berchemia	JG-16-P05_C1	genus	Rosales	Rhamnaceae	Berchemia	NA	No	NA	NA	Berchemia_Rhamnaceae_atcctgattttcgaaaacaaacaaagattcagaaagcgataataaaaaaggatagatagg
seq_301	4826.16666666666	atcccttttttgaaaaaacaagcggttctcaaactagaaccaaaaggaaaag	localDB	1	106636	Themeda triandra	JG-16-P05_G12	species	Poales	Poaceae	Themeda	Themeda triandra	Yes	Themeda triandra; Heteropogon melanocarpus	Themeda triandra-Heteropogon melanocarpus	Themeda.triandra.Heteropogon.melanocarpus_Poaceae_atcccttttttgaaaaaacaagcggttctcaaactagaaccaaaaggaaaag
seq_302	4704	atccgtgttttgagaggggggttctcgaactagaatacaaaggaaaag	globalDB	1	4496	Avena	AJ854511	genus	Poales	Poaceae	Avena	NA	No	NA	NA	Avena_Poaceae_atccgtgttttgagaggggggttctcgaactagaatacaaaggaaaag
seq_303	4651.33333333333	ctccttttattagtattaggaaaaaataagaattcagaaaacaagaataaaaaaaaaaaacaaag	localDB	0.985	169520	Alternanthera	JG-16-P02_F8	genus	Caryophyllales	Amaranthaceae	Alternanthera	NA	No	NA	NA	Alternanthera_Amaranthaceae_ctccttttattagtattaggaaaaaataagaattcagaaaacaagaataaaaaaaaaaaacaaag
seq_304	4643.66666666666	atcctgttttgcgcaaaaaccaaagaaaagtttagaaagcaagaataaataaaaag	localDB	1	3828	Crotalaria	JG-16-P01_G12	genus	Fabales	Fabaceae	Crotalaria	NA	No	NA	NA	Crotalaria_Fabaceae_atcctgttttgcgcaaaaaccaaagaaaagtttagaaagcaagaataaataaaaag
seq_305	4617	atcctgattttcgaaaacaaacaaagattcagaaagcgaaaataaaaaaggatagatagg	localDB	0.934	72167	Berchemia	JG-16-P05_C1	genus	Rosales	Rhamnaceae	Berchemia	NA	No	NA	NA	Berchemia_Rhamnaceae_atcctgattttcgaaaacaaacaaagattcagaaagcgaaaataaaaaaggatagatagg
seq_306	4584.16666666666	atcctttttccgaaaacaaaaagggg	globalDB	1	3671	Momordica	DQ501269	genus	Cucurbitales	Cucurbitaceae	Momordica	NA	No	NA	NA	Momordica_Cucurbitaceae_atcctttttccgaaaacaaaaagggg
seq_307	4499.33333333333	atccttagttttataaaacaaaggtttatcaaactagaataaaaaag	globalDB	1	97764	Siphonochilus decorus	AY041091	species	Zingiberales	Zingiberaceae	Siphonochilus	Siphonochilus decorus	No	NA	NA	Siphonochilus.decorus_Zingiberaceae_atccttagttttataaaacaaaggtttatcaaactagaataaaaaag
seq_308	4462	ctccttttttcaaaagaaaaaaaaaataacggttcagaaagcaagaataaaaaaag	globalDB	0.931	866800	Cactineae	KM261954	suborder	Caryophyllales	NA	NA	NA	No	NA	NA	Cactineae_NA_ctccttttttcaaaagaaaaaaaaaataacggttcagaaagcaagaataaaaaaag
seq_309	4453.66666666667	atccggttttctgaaaataagcaaaagttcagaaagacagaataaaaaaaag	globalDB	0.981	316698	Alchornea laxiflora	AY794795	species	Malpighiales	Euphorbiaceae	Alchornea	Alchornea laxiflora	No	NA	NA	Alchornea.laxiflora_Euphorbiaceae_atccggttttctgaaaataagcaaaagttcagaaagacagaataaaaaaaag
seq_310	4451	atccttgttttgaaaaaaacaaaggtttattttatatataaatatataaaaaaag	globalDB	0.807	3398	Magnoliopsida	AM113633	class	NA	NA	NA	NA	No	NA	NA	Magnoliopsida_NA_atccttgttttgaaaaaaacaaaggtttattttatatataaatatataaaaaaag
seq_311	4313	atccttaaacgaagaaaagttcagaaagttataatcaaaaaaag	localDB	1	287749	Alysicarpus	JG-16-P05_G4	genus	Fabales	Fabaceae	Alysicarpus	NA	No	NA	NA	Alysicarpus_Fabaceae_atccttaaacgaagaaaagttcagaaagttataatcaaaaaaag
seq_312	4104.66666666667	atctttatgtttagaaaaacaagggttttaatttaaaaactagaagaaaaagg	localDB	1	983933	Asparagus africanus	JG-16-P05_D1	species	Asparagales	Asparagaceae	Asparagus	Asparagus africanus	No	NA	NA	Asparagus.africanus_Asparagaceae_atctttatgtttagaaaaacaagggttttaatttaaaaactagaagaaaaagg
seq_313	4090.66666666667	atcccttttttgaaaaaaaacaagcggttttcaaactagaacccaaaagaaaag	localDB	0.944	66017	Digitaria	JG-16-P05_F8	genus	Poales	Poaceae	Digitaria	NA	No	NA	NA	Digitaria_Poaceae_atcccttttttgaaaaaaaacaagcggttttcaaactagaacccaaaagaaaag
seq_314	4028.00000000001	atcctgttttccgaaagcaaagaaaagtaaagaaagcgagaagaaaaaag	localDB	1	48134	Aeschynomene	JG-16-P02_H2	genus	Fabales	Fabaceae	Aeschynomene	NA	No	NA	NA	Aeschynomene_Fabaceae_atcctgttttccgaaagcaaagaaaagtaaagaaagcgagaagaaaaaag
seq_315	3756.66666666667	atcctgttttccaaaaaccaagaagagttctgaaagggagaaaaaaaaaaaaaag	globalDB	0.982	992680	Dichrostachys cinerea subsp. africana	JQ265941	subspecies	Fabales	Fabaceae	Dichrostachys	Dichrostachys cinerea	No	NA	NA	Dichrostachys.cinerea.submOTU.africana_Fabaceae_atcctgttttccaaaaaccaagaagagttctgaaagggagaaaaaaaaaaaaaag
seq_316	3754.33333333333	ctccggttttctgaagacaaacaaggattcagaaggcgataataaaaacg	localDB	0.96	309297	Ficus abutilifolia	JG-16-P04_G10	species	Rosales	Moraceae	Ficus	Ficus abutilifolia	No	NA	NA	Ficus.abutilifolia_Moraceae_ctccggttttctgaagacaaacaaggattcagaaggcgataataaaaacg
seq_317	3715	atcctgtttttcgaaaaccaagaagagttcagaaagggagaataaaaaaaaaag	localDB	0.981	3803	Fabaceae	JG-16-P06_B9	family	Fabales	Fabaceae	NA	NA	No	NA	NA	Fabaceae_Fabaceae_atcctgtttttcgaaaaccaagaagagttcagaaagggagaataaaaaaaaaag
seq_318	3699.00000000001	atccctgttttaaaaaaacaagcggttttcaaactagaacccaaaggaaaag	localDB	0.962	147428	Paniceae	JG-16-P05_F8	tribe	Poales	Poaceae	NA	NA	No	NA	NA	Paniceae_Poaceae_atccctgttttaaaaaaacaagcggttttcaaactagaacccaaaggaaaag
seq_319	3613	atcctgattttcgaaaacaaacaaaggttcagaaagcgataataaaaaaggatagatagg	localDB	0.967	72167	Berchemia	JG-16-P05_C1	genus	Rosales	Rhamnaceae	Berchemia	NA	No	NA	NA	Berchemia_Rhamnaceae_atcctgattttcgaaaacaaacaaaggttcagaaagcgataataaaaaaggatagatagg
seq_320	3552.16666666667	atcctgttttccgaaaaccaagaagagttcagaaagggagaataaaataaaaaaaaag	globalDB	1	3807	mimosoid clade	AF522940	clade	Fabales	Fabaceae	NA	NA	No	NA	NA	mimosoid.clade_Fabaceae_atcctgttttccgaaaaccaagaagagttcagaaagggagaataaaataaaaaaaaag
seq_321	3447.66666666667	atcctgttttccaaaaaccaagaagagttctgaaagtgaaagggagaataaaaaaaaag	globalDB	0.915	3804	Caesalpinioideae	AF430711	subfamily	Fabales	Fabaceae	NA	NA	No	NA	NA	Caesalpinioideae_Fabaceae_atcctgttttccaaaaaccaagaagagttctgaaagtgaaagggagaataaaaaaaaag
seq_322	3393.5	atcctgttttacgagaatgctcaaaaagcaatag	globalDB	1	65012	Monotes	KY972760	genus	Malvales	Dipterocarpaceae	Monotes	NA	No	NA	NA	Monotes_Dipterocarpaceae_atcctgttttacgagaatgctcaaaaagcaatag
seq_323	3300.16666666667	atcctattttccgaaaacaaacaaaagttcagaaaaaag	localDB	1	439689	Evolvulus alsinoides	JG-16-P06_E5	species	Solanales	Convolvulaceae	Evolvulus	Evolvulus alsinoides	No	NA	NA	Evolvulus.alsinoides_Convolvulaceae_atcctattttccgaaaacaaacaaaagttcagaaaaaag
seq_324	3201	ctccttatattaggaaaaaaaagaattcagaaaacaaaaaaaaacaaag	globalDB	0.98	240005	Achyranthes aspera	LT993057	species	Caryophyllales	Amaranthaceae	Achyranthes	Achyranthes aspera	No	NA	NA	Achyranthes.aspera_Amaranthaceae_ctccttatattaggaaaaaaaagaattcagaaaacaaaaaaaaacaaag
seq_325	3189.83333333333	ctcctgctttccaaaagcgagaaaaaaag	globalDB	1	4437	Plumbaginaceae	AJ312248	family	Caryophyllales	Plumbaginaceae	NA	NA	No	NA	NA	Plumbaginaceae_Plumbaginaceae_ctcctgctttccaaaagcgagaaaaaaag
seq_326	3089	atccccttttttgaaaaaacaagtggttctcaaattagaaaccaaaggaaaag	globalDB	0.981	147370	PACMAD clade	GQ869998	clade	Poales	Poaceae	NA	NA	No	NA	NA	PACMAD.clade_Poaceae_atccccttttttgaaaaaacaagtggttctcaaattagaaaccaaaggaaaag
seq_327	3081.83333333333	atcgcgttttccgaaaacaaacaaaggttcagaaagcgaaaataaaaaag	globalDB	0.98	4209	Asterales	JQ682814	order	Asterales	NA	NA	NA	No	NA	NA	Asterales_NA_atcgcgttttccgaaaacaaacaaaggttcagaaagcgaaaataaaaaag
seq_328	3057	atcctgttttccgaaaaccaagaagagttcagaaaggaagaataaaaaag	globalDB	0.98	3804	Caesalpinioideae	DQ784654	subfamily	Fabales	Fabaceae	NA	NA	No	NA	NA	Caesalpinioideae_Fabaceae_atcctgttttccgaaaaccaagaagagttcagaaaggaagaataaaaaag
seq_329	2993.66666666667	atcccgttttccgaaaacgaccaagggttcagaaaacgataataaaaag	globalDB	1	416097	Cissus cornifolia	JF437308	species	Vitales	Vitaceae	Cissus	Cissus cornifolia	No	NA	NA	Cissus.cornifolia_Vitaceae_atcccgttttccgaaaacgaccaagggttcagaaaacgataataaaaag
seq_330	2901.16666666667	atccttgttttgagaaaaaag	globalDB	0.955	4454	Araceae	AF387436	family	Alismatales	Araceae	NA	NA	No	NA	NA	Araceae_Araceae_atccttgttttgagaaaaaag
seq_331	2816	atcctattttccaaaataagttccgaaagctcgaataaaaaaag	globalDB	1	2233855	indigoferoid/millettioid clade	AF311383	clade	Fabales	Fabaceae	NA	NA	No	NA	NA	indigoferoid.millettioid.clade_Fabaceae_atcctattttccaaaataagttccgaaagctcgaataaaaaaag
seq_332	2799	ctcctgctttcagaaagggagaatcaaaaaaaaag	globalDB	0.861	3524	Caryophyllales	JQ352625	order	Caryophyllales	NA	NA	NA	No	NA	NA	Caryophyllales_NA_ctcctgctttcagaaagggagaatcaaaaaaaaag
seq_333	2703	atccttgtttttttttttaagaaacaaag	globalDB	1	4477	Pistia stratiotes	AY054706	species	Alismatales	Araceae	Pistia	Pistia stratiotes	Yes	Pistia stratiotes; Vigna unguiculata; Pseudognaphalium luteoalbum; Oldenlandia corymbosa; Cucumis melo; Ziziphus mauritiana; Cissus rotundifolia	Mesangiospermae sp.	Mesangiospermae.mOTU_Araceae_atccttgtttttttttttaagaaacaaag
seq_334	2696	ctccttttttcaaacgaaaaaaataataataagagttaagaaagcaagaataaaaag	localDB	1	764175	Glinus oppositifolius	JG-16-P02_C8	species	Caryophyllales	Molluginaceae	Glinus	Glinus oppositifolius	No	NA	NA	Glinus.oppositifolius_Molluginaceae_ctccttttttcaaacgaaaaaaataataataagagttaagaaagcaagaataaaaag
seq_335	2538	ctcctttttttttcaaaagaaaaaaataag	localDB	1	449196	Polycarpon prostratum	JG-16-P05_D5	species	Caryophyllales	Caryophyllaceae	Polycarpon	Polycarpon prostratum	No	NA	NA	Polycarpon.prostratum_Caryophyllaceae_ctcctttttttttcaaaagaaaaaaataag
seq_336	2534	atcccgttttatgaaaacaaacagaacaggggttcataaagtgagaaaggg	localDB	1	290984	Paullinia pinnata	JG-16-P05_C10	species	Sapindales	Sapindaceae	Paullinia	Paullinia pinnata	No	NA	NA	Paullinia.pinnata_Sapindaceae_atcccgttttatgaaaacaaacagaacaggggttcataaagtgagaaaggg
seq_337	2503.33333333333	ctctttttttcttttcatttttctttttttttttcatttcaaatgaaaaaaaaagaggttcagaaagaaagaaaaag	globalDB	0.962	3537	Mirabilis	AJ558035	genus	Caryophyllales	Nyctaginaceae	Mirabilis	NA	No	NA	NA	Mirabilis_Nyctaginaceae_ctctttttttcttttcatttttctttttttttttcatttcaaatgaaaaaaaaagaggttcagaaagaaagaaaaag
seq_338	2495.66666666667	ctccttatattaggaaaaaaaaagaattcagaaaacaaaaaaaacaaag	globalDB	0.94	3563	Amaranthaceae	LT993057	family	Caryophyllales	Amaranthaceae	NA	NA	No	NA	NA	Amaranthaceae_Amaranthaceae_ctccttatattaggaaaaaaaaagaattcagaaaacaaaaaaaacaaag
seq_339	2480	atcctgttttccgaaaccaaaggttcagaaagtgaaaaaag	localDB	1	170354	Crossopteryx febrifuga	JG-16-P05_A1	species	Gentianales	Rubiaceae	Crossopteryx	Crossopteryx febrifuga	No	NA	NA	Crossopteryx.febrifuga_Rubiaceae_atcctgttttccgaaaccaaaggttcagaaagtgaaaaaag
seq_340	2369.83333333333	atcctattttccgaaaacaaaaaaaaggggttcataaagtgaaaaaggg	globalDB	1	887258	Spermacoce princeae	HM042585	species	Gentianales	Rubiaceae	Spermacoce	Spermacoce princeae	No	NA	NA	Spermacoce.princeae_Rubiaceae_atcctattttccgaaaacaaaaaaaaggggttcataaagtgaaaaaggg
seq_341	2287.83333333333	atccttttttctcaaaacaaaggttcagaaaacgaaaaaaaaaag	localDB	1	70070	Kigelia africana	JG-16-P05_H2	species	Lamiales	Bignoniaceae	Kigelia	Kigelia africana	Yes	Kigelia africana	Kigelia africana mOTU 1	Kigelia.africana.mOTU.1_Bignoniaceae_atccttttttctcaaaacaaaggttcagaaaacgaaaaaaaaaag
seq_342	2281	atcctattattttacgaaaataaacaaaggttcagcaagcaagaataataaaaaaag	localDB	0.982	69109	Adansonia digitata	JG-16-P04_A7	species	Malvales	Malvaceae	Adansonia	Adansonia digitata	No	NA	NA	Adansonia.digitata_Malvaceae_atcctattattttacgaaaataaacaaaggttcagcaagcaagaataataaaaaaag
seq_343	2263.66666666667	atcctgttttctcaaaacaaaggtttaaaaaacgaaacaaag	globalDB	0.976	4143	Lamiales	FJ952026	order	Lamiales	NA	NA	NA	No	NA	NA	Lamiales_NA_atcctgttttctcaaaacaaaggtttaaaaaacgaaacaaag
seq_344	2242	atcccttttttgaaaaaaataagtggttgtcaaactagaacccaaaggaaaag	globalDB	1	486855	Alloteropsis paniculata	KX752089	species	Poales	Poaceae	Alloteropsis	Alloteropsis paniculata	No	NA	NA	Alloteropsis.paniculata_Poaceae_atcccttttttgaaaaaaataagtggttgtcaaactagaacccaaaggaaaag
seq_345	2188.16666666667	atccttttttccgtaaacgaagaaaagttcagaaagttataatcaaaaaaag	localDB	0.981	670328	Grona triflora	JG-16-P02_A2	species	Fabales	Fabaceae	Grona	Grona triflora	No	NA	NA	Grona.triflora_Fabaceae_atccttttttccgtaaacgaagaaaagttcagaaagttataatcaaaaaaag
seq_346	2183.66666666667	ctcctttcattaggaaaaaaaaagaattcagaaaacaaaaaaaacaaag	globalDB	0.94	3563	Amaranthaceae	LT993057	family	Caryophyllales	Amaranthaceae	NA	NA	No	NA	NA	Amaranthaceae_Amaranthaceae_ctcctttcattaggaaaaaaaaagaattcagaaaacaaaaaaaacaaag
seq_347	2094.66666666667	atcccttttttgaaaaaacaagtggttctcaaactagaacccaagccaaaggaaaag	localDB	0.947	4479	Poaceae	JG-16-P03_F2	family	Poales	Poaceae	NA	NA	No	NA	NA	Poaceae_Poaceae_atcccttttttgaaaaaacaagtggttctcaaactagaacccaagccaaaggaaaag
seq_348	2070	atcctgctttccaaaaacaaagaaaagttcagaaagcgagaatcaaaaaag	globalDB	0.98	72025	Fabales	AF124239	order	Fabales	NA	NA	NA	No	NA	NA	Fabales_NA_atcctgctttccaaaaacaaagaaaagttcagaaagcgagaatcaaaaaag
seq_349	2050.16666666667	atccgtgttttgagaaaacaaggggttctcgaactagaatacaaaggaaaag	globalDB	1	147368	Pooideae	AB042240	subfamily	Poales	Poaceae	NA	NA	No	NA	NA	Pooideae_Poaceae_atccgtgttttgagaaaacaaggggttctcgaactagaatacaaaggaaaag
seq_350	1989	atcctgtttgccgaaaacaaagaaaagttcagaaagagaaaataaaaaaaaaaagg	localDB	1	62122	Xeroderris stuhlmannii	JG-16-P04_H4	species	Fabales	Fabaceae	Xeroderris	Xeroderris stuhlmannii	No	NA	NA	Xeroderris.stuhlmannii_Fabaceae_atcctgtttgccgaaaacaaagaaaagttcagaaagagaaaataaaaaaaaaaagg
seq_351	1973.83333333333	atctttattttgagaaaataagagtttataaaactagaataaaaaaag	localDB	0.958	480373	Hyphaene petersiana	JG-16-P04_F2	species	Arecales	Arecaceae	Hyphaene	Hyphaene petersiana	No	NA	NA	Hyphaene.petersiana_Arecaceae_atctttattttgagaaaataagagtttataaaactagaataaaaaaag
seq_352	1958.5	atcctatttttcgaaaacaaacaaaggttcataaagacagaatcagaatacaaaag	localDB	1	179733	Oncoba spinosa	JG-16-P04_F1	species	Malpighiales	Salicaceae	Oncoba	Oncoba spinosa	No	NA	NA	Oncoba.spinosa_Salicaceae_atcctatttttcgaaaacaaacaaaggttcataaagacagaatcagaatacaaaag
seq_353	1948.16666666667	atcctgttttctcaaaacaaaggttcaaaaaacgaaaaaaaaag	globalDB	1	4136	Lamiaceae	AJ505472	family	Lamiales	Lamiaceae	NA	NA	No	NA	NA	Lamiaceae_Lamiaceae_atcctgttttctcaaaacaaaggttcaaaaaacgaaaaaaaaag
seq_354	1882.16666666667	atccagttttcgcaagacaaaggttcagaaaacgaaaaaag	globalDB	1	216696	Justicieae	KP744162	tribe	Lamiales	Acanthaceae	NA	NA	No	NA	NA	Justicieae_Acanthaceae_atccagttttcgcaagacaaaggttcagaaaacgaaaaaag
seq_355	1877.5	ctccttatattaggaaaaaaaagaattcagaaaacaaaaaaaaaacaaag	globalDB	0.98	3563	Amaranthaceae	LT993043	family	Caryophyllales	Amaranthaceae	NA	NA	No	NA	NA	Amaranthaceae_Amaranthaceae_ctccttatattaggaaaaaaaagaattcagaaaacaaaaaaaaaacaaag
seq_356	1860	ctctttttttcttttcatttttcttttttttttttttcatttcaaatgaaaaaaaaagaggttcagaaagaaagaaaaag	globalDB	0.926	3536	Nyctaginaceae	AJ558035	family	Caryophyllales	Nyctaginaceae	NA	NA	No	NA	NA	Nyctaginaceae_Nyctaginaceae_ctctttttttcttttcatttttcttttttttttttttcatttcaaatgaaaaaaaaagaggttcagaaagaaagaaaaag
seq_357	1830.16666666667	atcctgttttctcaaaacaacggttcagaaaacgaaaaaaaaagg	globalDB	0.978	4143	Lamiales	EF103848	order	Lamiales	NA	NA	NA	No	NA	NA	Lamiales_NA_atcctgttttctcaaaacaacggttcagaaaacgaaaaaaaaagg
seq_358	1822.16666666666	atcattattttgaaaaaatataaaaaaatatataatatatatagaatattattattctaaattttatattatattatataaattttttttttatataaaaaaag	globalDB	0.99	986140	Cyperoideae	AJ295759	subfamily	Poales	Cyperaceae	NA	NA	No	NA	NA	Cyperoideae_Cyperaceae_atcattattttgaaaaaatataaaaaaatatataatatatatagaatattattattctaaattttatattatattatataaattttttttttatataaaaaaag
seq_359	1807.33333333333	atctcttttttgaaaaaacatgtggttttcaaactagaacccaaaggaaaag	globalDB	1	38709	Aristida	DQ172202	genus	Poales	Poaceae	Aristida	NA	No	NA	NA	Aristida_Poaceae_atctcttttttgaaaaaacatgtggttttcaaactagaacccaaaggaaaag
seq_360	1777.83333333333	atcattattttgaaaaaatataaaaaaatatataatatatatagaatattattattctaaattttttattatattataaaattttttttttatataaaaaaag	globalDB	1	986140	Cyperoideae	AB817487	subfamily	Poales	Cyperaceae	NA	NA	No	NA	NA	Cyperoideae_Cyperaceae_atcattattttgaaaaaatataaaaaaatatataatatatatagaatattattattctaaattttttattatattataaaattttttttttatataaaaaaag
seq_361	1776.5	ctccttttttcaaacgaaaaaaaaaaataataagagttaagaaagcaaggcaagaataaaaag	localDB	0.921	169248	Glinus	JG-16-P02_C5	genus	Caryophyllales	Molluginaceae	Glinus	NA	No	NA	NA	Glinus_Molluginaceae_ctccttttttcaaacgaaaaaaaaaaataataagagttaagaaagcaaggcaagaataaaaag
seq_362	1767.33333333333	atcaaatcctattttccaaaaacaaaaaacaaaggttcagaaagggaaaaaggg	localDB	1	58414	Kohautia	JG-16-P05_E4	genus	Gentianales	Rubiaceae	Kohautia	NA	No	NA	NA	Kohautia_Rubiaceae_atcaaatcctattttccaaaaacaaaaaacaaaggttcagaaagggaaaaaggg
seq_363	1761.33333333333	atcctgtttttggaaaacaaaaaaaacaacaaaggaaagacagaatcagaatcaaaaag	localDB	1	56633	Adenia digitata	JG-16-P05_B1	species	Malpighiales	Passifloraceae	Adenia	Adenia digitata	No	NA	NA	Adenia.digitata_Passifloraceae_atcctgtttttggaaaacaaaaaaaacaacaaaggaaagacagaatcagaatcaaaaag
seq_364	1756.5	atcctttttttgaaaaaactagtgcaaactagaacccaaaggaaaag	localDB	0.957	857534	Chrysopogon nigritanus	JG-16-P02_D9	species	Poales	Poaceae	Chrysopogon	Chrysopogon nigritanus	No	NA	NA	Chrysopogon.nigritanus_Poaceae_atcctttttttgaaaaaactagtgcaaactagaacccaaaggaaaag
seq_365	1726	atcccgttttccgaaaacaaagaaaagttaagaaagcgagaataaaaaaag	globalDB	0.98	3814	Papilionoideae	AF208949	subfamily	Fabales	Fabaceae	NA	NA	No	NA	NA	Papilionoideae_Fabaceae_atcccgttttccgaaaacaaagaaaagttaagaaagcgagaataaaaaaag
seq_366	1721.33333333333	ctccttttttcaaacgaaaaaaaaaaaataataagagttaagaaagcaaggcaagaataaaaag	localDB	0.906	169248	Glinus	JG-16-P02_C5	genus	Caryophyllales	Molluginaceae	Glinus	NA	No	NA	NA	Glinus_Molluginaceae_ctccttttttcaaacgaaaaaaaaaaaataataagagttaagaaagcaaggcaagaataaaaag
seq_367	1680.33333333333	atctttatgtttagaaaaacaagggttttcatttaaaaactagaagaaaaagg	localDB	0.981	983933	Asparagus africanus	JG-16-P05_D1	species	Asparagales	Asparagaceae	Asparagus	Asparagus africanus	No	NA	NA	Asparagus.africanus_Asparagaceae_atctttatgtttagaaaaacaagggttttcatttaaaaactagaagaaaaagg
seq_368	1628.66666666667	ctccttttattagtattaggaaaaaataagaattcagaaaacaagaataaaaaaaaacaaag	globalDB	0.984	381410	Alternanthera philoxeroides	MK795965	species	Caryophyllales	Amaranthaceae	Alternanthera	Alternanthera philoxeroides	No	NA	NA	Alternanthera.philoxeroides_Amaranthaceae_ctccttttattagtattaggaaaaaataagaattcagaaaacaagaataaaaaaaaacaaag
seq_369	1620	ctcctttattaggaaaaaaaagaattcagaaaacaaaaaaaaaacaaag	globalDB	1	240005	Achyranthes aspera	LT993043	species	Caryophyllales	Amaranthaceae	Achyranthes	Achyranthes aspera	No	NA	NA	Achyranthes.aspera_Amaranthaceae_ctcctttattaggaaaaaaaagaattcagaaaacaaaaaaaaaacaaag
seq_370	1606.66666666666	ctcctttcattaggaaaaaaaaagaattcagaaaacaaaaaaaaacaaag	globalDB	0.96	3563	Amaranthaceae	LT993057	family	Caryophyllales	Amaranthaceae	NA	NA	No	NA	NA	Amaranthaceae_Amaranthaceae_ctcctttcattaggaaaaaaaaagaattcagaaaacaaaaaaaaacaaag
seq_371	1604.83333333333	atcattattttgaaaaaatataaaaaaatatataatatatatagaatattattattctaaattttatattatattatataaatttttttttttatataaaaaaag	globalDB	0.981	986140	Cyperoideae	AJ295759	subfamily	Poales	Cyperaceae	NA	NA	No	NA	NA	Cyperoideae_Cyperaceae_atcattattttgaaaaaatataaaaaaatatataatatatatagaatattattattctaaattttatattatattatataaatttttttttttatataaaaaaag
seq_372	1537	atcctattttctcaaagcaaaggttcaaaaaacgacaaaaaaacaaag	globalDB	0.979	680189	Rotheca sp. Wen 9487	FJ952081	species	Lamiales	Lamiaceae	Rotheca	Rotheca sp. Wen 9487	No	NA	NA	Rotheca.mOTU.Wen.9487_Lamiaceae_atcctattttctcaaagcaaaggttcaaaaaacgacaaaaaaacaaag
seq_373	1415	atcctttttccgaaaacaaaaaaaaag	localDB	1	3650	Cucurbitaceae	JG-16-P01_H11	family	Cucurbitales	Cucurbitaceae	NA	NA	No	NA	NA	Cucurbitaceae_Cucurbitaceae_atcctttttccgaaaacaaaaaaaaag
seq_374	1411	atcctgctttacacgaacaaaaaagggtttagaaagcgagaaaaaaaaaggg	localDB	1	202775	Capparis tomentosa	JG-16-P05_B5	species	Brassicales	Capparaceae	Capparis	Capparis tomentosa	No	NA	NA	Capparis.tomentosa_Capparaceae_atcctgctttacacgaacaaaaaagggtttagaaagcgagaaaaaaaaaggg
seq_375	1409.83333333333	atcctattattttacgaaaataaacataaacaaaggttcaacaagcgagaataaaataaaataataaaaaaag	localDB	0.986	82407	Grewia	JG-16-P02_G11	genus	Malvales	Malvaceae	Grewia	NA	No	NA	NA	Grewia_Malvaceae_atcctattattttacgaaaataaacataaacaaaggttcaacaagcgagaataaaataaaataataaaaaaag
seq_376	1367	atcctgttttccgaaaacaaagaagagttcagaaagcgagaaaaatcaaag	globalDB	1	163093	Detarieae	AF365137	tribe	Fabales	Fabaceae	NA	NA	No	NA	NA	Detarieae_Fabaceae_atcctgttttccgaaaacaaagaagagttcagaaagcgagaaaaatcaaag
seq_377	1310	atcctgttttgcggaaaaaccaaagaaaagttcagaagaataaataaaaag	localDB	1	3828	Crotalaria	JG-16-P01_D8	genus	Fabales	Fabaceae	Crotalaria	NA	No	NA	NA	Crotalaria_Fabaceae_atcctgttttgcggaaaaaccaaagaaaagttcagaagaataaataaaaag
seq_378	1247.33333333333	ataaatcctattttacgaaaaccaacaacaagggtttagaaatcgagaaaaaaag	localDB	0.927	13118	Ludwigia	JG-16-P02_A5	genus	Myrtales	Onagraceae	Ludwigia	NA	No	NA	NA	Ludwigia_Onagraceae_ataaatcctattttacgaaaaccaacaacaagggtttagaaatcgagaaaaaaag
seq_379	1245	atcctattttttttttatacgaagaccaacaacaagggtttagaaagcgagaataaaaaaag	localDB	0.919	3928	Lythraceae	JG-16-P02_D4	family	Myrtales	Lythraceae	NA	NA	No	NA	NA	Lythraceae_Lythraceae_atcctattttttttttatacgaagaccaacaacaagggtttagaaagcgagaataaaaaaag
seq_380	1243.66666666667	atcctgttttacgaaagcaaacaagggtttagaaagtaaagcaaaaaaggg	globalDB	1	43153	Azima tetracantha	MK726028	species	Brassicales	Salvadoraceae	Azima	Azima tetracantha	No	NA	NA	Azima.tetracantha_Salvadoraceae_atcctgttttacgaaagcaaacaagggtttagaaagtaaagcaaaaaaggg
seq_381	1242.66666666666	atcctatttttttacgaaaataaaccgaaaataaacaaaggttcagcaagcgagaataataaaaaaaagg	globalDB	0.914	3629	Malvaceae	JN676071	family	Malvales	Malvaceae	NA	NA	No	NA	NA	Malvaceae_Malvaceae_atcctatttttttacgaaaataaaccgaaaataaacaaaggttcagcaagcgagaataataaaaaaaagg
seq_382	1239.5	atcctgttttctgaaaacaaacaaaggttcagaaagcgataataaaaaaggacagatag	globalDB	0.983	106662	Bathiorhamnus cryptophorus	AJ390340	species	Rosales	Rhamnaceae	Bathiorhamnus	Bathiorhamnus cryptophorus	No	NA	NA	Bathiorhamnus.cryptophorus_Rhamnaceae_atcctgttttctgaaaacaaacaaaggttcagaaagcgataataaaaaaggacagatag
seq_383	1213	ctcctttttattagtattaggaaaaaaataagaattcataaaagaaaacaagaataaaaaaaaaaaacaaag	globalDB	1	240021	Alternanthera pungens	KR737649	species	Caryophyllales	Amaranthaceae	Alternanthera	Alternanthera pungens	No	NA	NA	Alternanthera.pungens_Amaranthaceae_ctcctttttattagtattaggaaaaaaataagaattcataaaagaaaacaagaataaaaaaaaaaaacaaag
seq_384	1164.5	atcccgttttctgaaaacaaacgaaggttcggaaagcgataataaaaaaggatagatagg	globalDB	0.967	3608	Rhamnaceae	AJ390341	family	Rosales	Rhamnaceae	NA	NA	No	NA	NA	Rhamnaceae_Rhamnaceae_atcccgttttctgaaaacaaacgaaggttcggaaagcgataataaaaaaggatagatagg
seq_385	1125.5	ctcctttattaggaaaaaaaagaattcagaaaacaaaaaaaaaaacaaag	localDB	1	240005	Achyranthes aspera	JG-16-P03_H2	species	Caryophyllales	Amaranthaceae	Achyranthes	Achyranthes aspera	No	NA	NA	Achyranthes.aspera_Amaranthaceae_ctcctttattaggaaaaaaaagaattcagaaaacaaaaaaaaaaacaaag
seq_386	1080.33333333333	atcctgttttctgaaagcaaaagttcagaaagtaaaattaaaagggg	localDB	1	58435	Eumachia abrupta	JG-16-P05_F3	species	Gentianales	Rubiaceae	Eumachia	Eumachia abrupta	No	NA	NA	Eumachia.abrupta_Rubiaceae_atcctgttttctgaaagcaaaagttcagaaagtaaaattaaaagggg
seq_387	1059.5	atcctcttttccgaaaacaaacaaaggttcagaaagcgataataaaaaaggatagatagg	localDB	0.967	72167	Berchemia	JG-16-P05_C1	genus	Rosales	Rhamnaceae	Berchemia	NA	No	NA	NA	Berchemia_Rhamnaceae_atcctcttttccgaaaacaaacaaaggttcagaaagcgataataaaaaaggatagatagg
seq_388	1058.66666666667	atcctattttcaggttcagaaaacgaaaacaag	globalDB	1	167484	Asclepiadoideae	AB817557	subfamily	Gentianales	Apocynaceae	NA	NA	No	NA	NA	Asclepiadoideae_Apocynaceae_atcctattttcaggttcagaaaacgaaaacaag
seq_389	1039	atcccttttttgaaaaaaactggtagttctcaaactataacccaaaggaaaat	globalDB	0.906	4479	Poaceae	AB817556	family	Poales	Poaceae	NA	NA	No	NA	NA	Poaceae_Poaceae_atcccttttttgaaaaaaactggtagttctcaaactataacccaaaggaaaat
seq_390	1038.33333333333	atcctgctttacgtgaacaaaaaaggatttaaaaaaaaaaaagg	localDB	1	202645	Maerua angolensis	JG-16-P05_D12	species	Brassicales	Capparaceae	Maerua	Maerua angolensis	No	NA	NA	Maerua.angolensis_Capparaceae_atcctgctttacgtgaacaaaaaaggatttaaaaaaaaaaaagg
seq_391	949.333333333333	atcctattttccgaaaacaaaaaaaaagttcagaaacctagaataaaaaaag	localDB	0.962	20685	Indigofera	JG-16-P01_F6	genus	Fabales	Fabaceae	Indigofera	NA	No	NA	NA	Indigofera_Fabaceae_atcctattttccgaaaacaaaaaaaaagttcagaaacctagaataaaaaaag
seq_392	908.833333333333	atcttattttatgaaaaccaacaaaaaacaaaacaacaaagattcataaagcaagaatcaaaaaag	localDB	0.985	99434	Combretum	JG-16-P03_D12	genus	Myrtales	Combretaceae	Combretum	NA	No	NA	NA	Combretum_Combretaceae_atcttattttatgaaaaccaacaaaaaacaaaacaacaaagattcataaagcaagaatcaaaaaag
seq_393	863.999999999999	atcctattttccaaaaaaaagctcagaaagctcgaacaaaaaag	localDB	1	3803	Fabaceae	JG-16-P04_D3	family	Fabales	Fabaceae	NA	NA	No	NA	NA	Fabaceae_Fabaceae_atcctattttccaaaaaaaagctcagaaagctcgaacaaaaaag
seq_394	847	atcctgtttttcgaaaacaaacaaaggctcctaaagacataataaaaaaaaaaagaataaaaaagataaataaataaaataaag	localDB	0.976	1237850	Xylotheca tettensis	JG-16-P03_A12	species	Malpighiales	Achariaceae	Xylotheca	Xylotheca tettensis	No	NA	NA	Xylotheca.tettensis_Achariaceae_atcctgtttttcgaaaacaaacaaaggctcctaaagacataataaaaaaaaaaagaataaaaaagataaataaataaaataaag
seq_395	829	atccatgttttgagaaaacaagtggttctcaaactagaacccaaaagaaaag	globalDB	0.962	4479	Poaceae	AL731605	family	Poales	Poaceae	NA	NA	No	NA	NA	Poaceae_Poaceae_atccatgttttgagaaaacaagtggttctcaaactagaacccaaaagaaaag
seq_396	826.666666666667	atcctatttttcgaaaacaaacaaaaaaacaaacaaaggttcataaagacagaataagaatacaaaag	globalDB	1	3689	Populus	AF327587	genus	Malpighiales	Salicaceae	Populus	NA	No	NA	NA	Populus_Salicaceae_atcctatttttcgaaaacaaacaaaaaaacaaacaaaggttcataaagacagaataagaatacaaaag
seq_397	796	atcctattgtctgaaaacaaagaaagattcagaaagcaagaataacacaaggacaag	globalDB	1	1009581	Pristimera andongensis	HM230228	species	Celastrales	Celastraceae	Pristimera	Pristimera andongensis	No	NA	NA	Pristimera.andongensis_Celastraceae_atcctattgtctgaaaacaaagaaagattcagaaagcaagaataacacaaggacaag
seq_398	793.5	atcctgttttctgaaaacaaataaaaattcagaaagtgataataaaaaagg	globalDB	1	163735	Phaseoleae	AB304074	tribe	Fabales	Fabaceae	NA	NA	No	NA	NA	Phaseoleae_Fabaceae_atcctgttttctgaaaacaaataaaaattcagaaagtgataataaaaaagg
seq_399	791	atcctgttttccgaaaaccaagaagagttcagaaagggagaataaaaaaaggatag	localDB	1	126820	Senna occidentalis	JG-16-P02_F7	species	Fabales	Fabaceae	Senna	Senna occidentalis	No	NA	NA	Senna.occidentalis_Fabaceae_atcctgttttccgaaaaccaagaagagttcagaaagggagaataaaaaaaggatag
seq_400	784.166666666667	atcctgttttccgaaaagcaagaagagttcagaaagggagaatcaaaataaaaaaag	globalDB	1	3865	Leucaena	AB817392	genus	Fabales	Fabaceae	Leucaena	NA	No	NA	NA	Leucaena_Fabaceae_atcctgttttccgaaaagcaagaagagttcagaaagggagaatcaaaataaaaaaag
seq_401	774	atcctgttttccaaaaaccaagaagagttctgaaagggagaataaaaaaag	globalDB	0.98	3804	Caesalpinioideae	FJ009877	subfamily	Fabales	Fabaceae	NA	NA	No	NA	NA	Caesalpinioideae_Fabaceae_atcctgttttccaaaaaccaagaagagttctgaaagggagaataaaaaaag
seq_402	758.333333333334	atcctgttttctgaaaacaaacaaaggttcagaaagacagaaaaaag	globalDB	0.979	3977	Euphorbiaceae	AY794611	family	Malpighiales	Euphorbiaceae	NA	NA	No	NA	NA	Euphorbiaceae_Euphorbiaceae_atcctgttttctgaaaacaaacaaaggttcagaaagacagaaaaaag
seq_403	756.5	atcctgttttccgaaaaccagaaaacgctaataaaaagg	globalDB	1	3602	Vitaceae	AB235007	family	Vitales	Vitaceae	NA	NA	No	NA	NA	Vitaceae_Vitaceae_atcctgttttccgaaaaccagaaaacgctaataaaaagg
seq_404	750.666666666667	atccttaggacttttaaaactagaaaaaagg	globalDB	0.968	4743	Commelina	KR737593	genus	Commelinales	Commelinaceae	Commelina	NA	No	NA	NA	Commelina_Commelinaceae_atccttaggacttttaaaactagaaaaaagg
seq_405	743.666666666667	tcctgttttctgaaaatgaacaaaggttcagaaagcgataataaaaaaggatagatagg	localDB	0.95	72167	Berchemia	JG-16-P05_C1	genus	Rosales	Rhamnaceae	Berchemia	NA	No	NA	NA	Berchemia_Rhamnaceae_tcctgttttctgaaaatgaacaaaggttcagaaagcgataataaaaaaggatagatagg
seq_406	733	ctcctttttattagtattaggaaaaaaataagaattcataaaagaaaacaagaataaaaaaaaaaacaaag	globalDB	0.986	169520	Alternanthera	EF688733	genus	Caryophyllales	Amaranthaceae	Alternanthera	NA	No	NA	NA	Alternanthera_Amaranthaceae_ctcctttttattagtattaggaaaaaaataagaattcataaaagaaaacaagaataaaaaaaaaaacaaag
seq_407	723.5	atccttgttttttttttaagaaacaaag	globalDB	0.966	4477	Pistia stratiotes	AY054706	species	Alismatales	Araceae	Pistia	Pistia stratiotes	No	NA	NA	Pistia.stratiotes_Araceae_atccttgttttttttttaagaaacaaag
seq_408	719.666666666667	atctttattttgagaaaacaagggtttataaaactagaatttaaaag	globalDB	0.957	4637	Musaceae	AB817687	family	Zingiberales	Musaceae	NA	NA	No	NA	NA	Musaceae_Musaceae_atctttattttgagaaaacaagggtttataaaactagaatttaaaag
seq_409	717.333333333333	ctcctttttttttcttttcaaaaaaaaaataaggattcagaaagcaagaaaaaag	globalDB	0.982	3547	Trianthema	KJ848271	genus	Caryophyllales	Aizoaceae	Trianthema	NA	No	NA	NA	Trianthema_Aizoaceae_ctcctttttttttcttttcaaaaaaaaaataaggattcagaaagcaagaaaaaag
seq_410	661	atcattttcatttcaaaaaaatgaaaaaaaaattctatatttcctcttctttcttaataaagaagataggtgcaaaagag	globalDB	0.988	76419	Bulbostylis	MG844244	genus	Poales	Cyperaceae	Bulbostylis	NA	No	NA	NA	Bulbostylis_Cyperaceae_atcattttcatttcaaaaaaatgaaaaaaaaattctatatttcctcttctttcttaataaagaagataggtgcaaaagag
seq_411	660.5	atcctgttttccgaaaataaacaaaggttcataaagacaaaaaaaaag	localDB	1	316747	Caperonia	JG-16-P01_E9	genus	Malpighiales	Euphorbiaceae	Caperonia	NA	No	NA	NA	Caperonia_Euphorbiaceae_atcctgttttccgaaaataaacaaaggttcataaagacaaaaaaaaag
seq_412	647.333333333333	atcctgctttacgtgaacaaaaaaggatttaaaaaaaaaaagg	localDB	0.977	202645	Maerua angolensis	JG-16-P05_D12	species	Brassicales	Capparaceae	Maerua	Maerua angolensis	No	NA	NA	Maerua.angolensis_Capparaceae_atcctgctttacgtgaacaaaaaaggatttaaaaaaaaaaagg
seq_413	634.333333333333	atctttatttttagaaaaacaagggtttaattaaaaactagactagaataaaaagg	globalDB	0.949	73496	Asparagales	KU880935	order	Asparagales	NA	NA	NA	No	NA	NA	Asparagales_NA_atctttatttttagaaaaacaagggtttaattaaaaactagactagaataaaaagg
seq_414	630	atcacgttttctgaaaacaaacaaaggttcagaaagcgaaaataaaaaag	localDB	1	53719	Eclipta prostrata	JG-16-P01_G7	species	Asterales	Asteraceae	Eclipta	Eclipta prostrata	Yes	Eclipta prostrata	Eclipta prostrata	Eclipta.prostrata_Asteraceae_atcacgttttctgaaaacaaacaaaggttcagaaagcgaaaataaaaaag
seq_415	616	atcccttttttgaaaaaacaagcggttctcaaactacaacccaaaagaaaag	globalDB	0.981	147370	PACMAD clade	KU291500	clade	Poales	Poaceae	NA	NA	No	NA	NA	PACMAD.clade_Poaceae_atcccttttttgaaaaaacaagcggttctcaaactacaacccaaaagaaaag
seq_416	605	atcctattttcaggttcggaaaacgaacacaag	globalDB	1	1498475	Stapeliinae	AF102483	subtribe	Gentianales	Apocynaceae	NA	NA	No	NA	NA	Stapeliinae_Apocynaceae_atcctattttcaggttcggaaaacgaacacaag
seq_417	602	atcctattttccacaaacaaaggttcagaaaacaag	localDB	1	69381	Holarrhena pubescens	JG-16-P04_A1	species	Gentianales	Apocynaceae	Holarrhena	Holarrhena pubescens	No	NA	NA	Holarrhena.pubescens_Apocynaceae_atcctattttccacaaacaaaggttcagaaaacaag
seq_418	601.666666666667	atctaactccagctaagtgacttttggacggcaaagcaa	globalDB	1	336974	Azolla nilotica	DQ066507	species	Salviniales	Salviniaceae	Azolla	Azolla nilotica	No	NA	NA	Azolla.nilotica_Salviniaceae_atctaactccagctaagtgacttttggacggcaaagcaa
seq_419	595.5	atcccgttttccgaaagcaaagaaaagttaagaaagcgagaataaaaaaaa	globalDB	0.98	163725	Dalbergieae	AF208949	tribe	Fabales	Fabaceae	NA	NA	No	NA	NA	Dalbergieae_Fabaceae_atcccgttttccgaaagcaaagaaaagttaagaaagcgagaataaaaaaaa
seq_420	547.5	atcctgggttacgcgaacaaaccagagtttagaaagcgg	globalDB	1	3700	Brassicaceae	AB213008	family	Brassicales	Brassicaceae	NA	NA	No	NA	NA	Brassicaceae_Brassicaceae_atcctgggttacgcgaacaaaccagagtttagaaagcgg
seq_421	534.666666666667	atcctgttttctcaaaacaaaggttcaaaaaacaaaaaaaaaag	localDB	0.978	39173	Ocimum	JG-16-P05_A5	genus	Lamiales	Lamiaceae	Ocimum	NA	No	NA	NA	Ocimum_Lamiaceae_atcctgttttctcaaaacaaaggttcaaaaaacaaaaaaaaaag
seq_422	533.333333333333	ctcccgttttccgaaaacaaagaagagttcagaaagcgagaataaaaaaag	globalDB	0.98	3814	Papilionoideae	AF309847	subfamily	Fabales	Fabaceae	NA	NA	No	NA	NA	Papilionoideae_Fabaceae_ctcccgttttccgaaaacaaagaagagttcagaaagcgagaataaaaaaag
seq_423	531.333333333333	atccggttcatgaagacaatgtttcttctcctaagataggaaggg	globalDB	0.978	139271	Pinus subgen. Pinus	EF440558	subgenus	Pinales	Pinaceae	Pinus	NA	No	NA	NA	Pinus.subgen..Pinus_Pinaceae_atccggttcatgaagacaatgtttcttctcctaagataggaaggg
seq_424	528.666666666667	atcctcttttcgtaagacaaaggttcagaaaacgaaaaagg	localDB	1	4190	Justicia	JG-16-P03_D4	genus	Lamiales	Acanthaceae	Justicia	NA	No	NA	NA	Justicia_Acanthaceae_atcctcttttcgtaagacaaaggttcagaaaacgaaaaagg
seq_425	517.666666666667	atcctgttttctgaaaacaaagaaaaattcagaaagtgataataaaaaagg	globalDB	1	3913	Vigna	AB304073	genus	Fabales	Fabaceae	Vigna	NA	No	NA	NA	Vigna_Fabaceae_atcctgttttctgaaaacaaagaaaaattcagaaagtgataataaaaaagg
seq_426	511.5	atcccaaaacaaacaggggttcagaaagtgagaaaagg	globalDB	0.947	289818	Thouinia	AY594539	genus	Sapindales	Sapindaceae	Thouinia	NA	No	NA	NA	Thouinia_Sapindaceae_atcccaaaacaaacaggggttcagaaagtgagaaaagg
seq_427	493	atcccgttttcggaaaggaaataaacattaagaaagcgagaataaaaaagg	globalDB	0.98	3818	Arachis hypogaea	CP030985	species	Fabales	Fabaceae	Arachis	Arachis hypogaea	No	NA	NA	Arachis.hypogaea_Fabaceae_atcccgttttcggaaaggaaataaacattaagaaagcgagaataaaaaagg
seq_428	483	atcccgttttctcaaaaaaaaaggttcagaaaacg	localDB	0.914	32198	Thunbergia alata	JG-16-P04_H11	species	Lamiales	Acanthaceae	Thunbergia	Thunbergia alata	No	NA	NA	Thunbergia.alata_Acanthaceae_atcccgttttctcaaaaaaaaaggttcagaaaacg
seq_429	454.5	atcctgttttccgaaaccaaacaaaagttcagaaaaaagg	localDB	1	112276	Jacquemontia	JG-16-P01_G5	genus	Solanales	Convolvulaceae	Jacquemontia	NA	No	NA	NA	Jacquemontia_Convolvulaceae_atcctgttttccgaaaccaaacaaaagttcagaaaaaagg
seq_430	444	tcctgttttctgaaaacgaacaaaggttcagaaagcgataataaaaaaggatagatagg	localDB	0.967	72167	Berchemia	JG-16-P05_C1	genus	Rosales	Rhamnaceae	Berchemia	NA	No	NA	NA	Berchemia_Rhamnaceae_tcctgttttctgaaaacgaacaaaggttcagaaagcgataataaaaaaggatagatagg
seq_431	443	atcctttttttctcaaaacaaaggttcagaaaacgaaaaaaaag	globalDB	1	1288022	Handroanthus	EF105090	genus	Lamiales	Bignoniaceae	Handroanthus	NA	No	NA	NA	Handroanthus_Bignoniaceae_atcctttttttctcaaaacaaaggttcagaaaacgaaaaaaaag
seq_432	439.333333333333	ctcctttattaggaaaaaaaaagaattcagaaaacaaaaaaaaaaaaacaaag	globalDB	0.981	240005	Achyranthes aspera	EF688734	species	Caryophyllales	Amaranthaceae	Achyranthes	Achyranthes aspera	No	NA	NA	Achyranthes.aspera_Amaranthaceae_ctcctttattaggaaaaaaaaagaattcagaaaacaaaaaaaaaaaaacaaag
seq_433	435.5	atcctgttttctgaaaacaaaccaaggttcagaaaaaaag	globalDB	1	424551	Solanoideae	AB515397	subfamily	Solanales	Solanaceae	NA	NA	No	NA	NA	Solanoideae_Solanaceae_atcctgttttctgaaaacaaaccaaggttcagaaaaaaag
seq_434	432	ctcctttaggaaaaaaataagaagtcagaaaacaagaataaaaaaaaacaaag	localDB	1	292354	Ouret leucura	JG-16-P03_A3	species	Caryophyllales	Amaranthaceae	Ouret	Ouret leucura	No	NA	NA	Ouret.leucura_Amaranthaceae_ctcctttaggaaaaaaataagaagtcagaaaacaagaataaaaaaaaacaaag
seq_435	431.5	ttcccaaaacaaacagaggggttcagaaagtgaaaaaggg	localDB	0.975	201004	Allophylus	JG-16-P05_B3	genus	Sapindales	Sapindaceae	Allophylus	NA	No	NA	NA	Allophylus_Sapindaceae_ttcccaaaacaaacagaggggttcagaaagtgaaaaaggg
seq_436	410.333333333333	atcctattttccgaaaacaaagaaaagttcagaaagcgagaataaaaaaaaag	localDB	1	20685	Indigofera	JG-16-P01_D10	genus	Fabales	Fabaceae	Indigofera	NA	No	NA	NA	Indigofera_Fabaceae_atcctattttccgaaaacaaagaaaagttcagaaagcgagaataaaaaaaaag
seq_437	405	atccttgtgttcagaaaacaaggtttagaaattttagaaatcgagaatcaaaaagg	globalDB	1	225838	Xylopia	AY841746	genus	Magnoliales	Annonaceae	Xylopia	NA	No	NA	NA	Xylopia_Annonaceae_atccttgtgttcagaaaacaaggtttagaaattttagaaatcgagaatcaaaaagg
seq_438	393.666666666667	ctcctttattaggaaaaaaaaagaattcagaaaacaaaaaaaaaaaacaaag	globalDB	0.981	169205	Achyranthes	KR738277	genus	Caryophyllales	Amaranthaceae	Achyranthes	NA	No	NA	NA	Achyranthes_Amaranthaceae_ctcctttattaggaaaaaaaaagaattcagaaaacaaaaaaaaaaaacaaag
seq_439	392	atcattattttgaaaaaatagaaaaaaatatataatatatatagaatattattattctaaattttttattatattatataaattttttttttatataaaaaaag	globalDB	1	1249727	Cyperus exaltatus	MK261704	species	Poales	Cyperaceae	Cyperus	Cyperus exaltatus	No	NA	NA	Cyperus.exaltatus_Cyperaceae_atcattattttgaaaaaatagaaaaaaatatataatatatatagaatattattattctaaattttttattatattatataaattttttttttatataaaaaaag
seq_440	388	atcacgttttccgaaaacaaaggttcagaaagcgaaaagaaaaaag	localDB	1	211151	Cyanthillium cinereum	JG-16-P02_A4	species	Asterales	Asteraceae	Cyanthillium	Cyanthillium cinereum	No	NA	NA	Cyanthillium.cinereum_Asteraceae_atcacgttttccgaaaacaaaggttcagaaagcgaaaagaaaaaag
seq_441	383.666666666667	atcccttttttaaaaaaacaagtggttctcaaactagaacccaaatgaaaag	localDB	0.981	4479	Poaceae	JG-16-P05_C7	family	Poales	Poaceae	NA	NA	No	NA	NA	Poaceae_Poaceae_atcccttttttaaaaaaacaagtggttctcaaactagaacccaaatgaaaag
seq_442	379.666666666667	atccttttttccgaaaaaaaag	globalDB	1	3655	Cucumis	DQ536764	genus	Cucurbitales	Cucurbitaceae	Cucumis	NA	No	NA	NA	Cucumis_Cucurbitaceae_atccttttttccgaaaaaaaag
seq_443	363.5	atcctcttttccaagaacaaacaagggttcagaaagcgaaaaaggga	localDB	1	23513	Rutaceae	JG-16-P03_E4	family	Sapindales	Rutaceae	NA	NA	No	NA	NA	Rutaceae_Rutaceae_atcctcttttccaagaacaaacaagggttcagaaagcgaaaaaggga
seq_444	351	atcctattttacgaaaaccaacaacaagggtttagaaagcgagaataaaaaaag	globalDB	0.964	3928	Lythraceae	AB817517	family	Myrtales	Lythraceae	NA	NA	No	NA	NA	Lythraceae_Lythraceae_atcctattttacgaaaaccaacaacaagggtttagaaagcgagaataaaaaaag
seq_445	337.333333333333	atcctgttttccacaaacaaaggttcagaaaacaag	globalDB	1	4056	Apocynaceae	AF214380	family	Gentianales	Apocynaceae	NA	NA	No	NA	NA	Apocynaceae_Apocynaceae_atcctgttttccacaaacaaaggttcagaaaacaag
seq_446	321	atcctgttttgctgaaaacaaacaaaggtttagaaagcgaaaattaagg	globalDB	0.939	159379	Pyrenacantha grandifolia	AJ430902	species	Icacinales	Icacinaceae	Pyrenacantha	Pyrenacantha grandifolia	No	NA	NA	Pyrenacantha.grandifolia_Icacinaceae_atcctgttttgctgaaaacaaacaaaggtttagaaagcgaaaattaagg
seq_447	317	atcctgctttcggaaaacaaacaaaaaaagttcagaaagttaaaatcaaaaaag	globalDB	1	3826	Cicer	AB117645	genus	Fabales	Fabaceae	Cicer	NA	No	NA	NA	Cicer_Fabaceae_atcctgctttcggaaaacaaacaaaaaaagttcagaaagttaaaatcaaaaaag
seq_448	315	ctccttatattaggaaaaaaaaagaattcagaaaacaaaaaaaaacaaag	globalDB	0.96	240005	Achyranthes aspera	LT993057	species	Caryophyllales	Amaranthaceae	Achyranthes	Achyranthes aspera	No	NA	NA	Achyranthes.aspera_Amaranthaceae_ctccttatattaggaaaaaaaaagaattcagaaaacaaaaaaaaacaaag
seq_449	313.333333333333	atccgtgttttgagaaaacaagtggttctcaaactagaacccaaaggaaaag	globalDB	0.981	4479	Poaceae	DQ137358	family	Poales	Poaceae	NA	NA	No	NA	NA	Poaceae_Poaceae_atccgtgttttgagaaaacaagtggttctcaaactagaacccaaaggaaaag
seq_450	313.166666666667	atcccgttttctcaaaacaaaggttcagaaaacgaaaaagggg	localDB	1	210325	Blepharis	JG-16-P03_D6	genus	Lamiales	Acanthaceae	Blepharis	NA	No	NA	NA	Blepharis_Acanthaceae_atcccgttttctcaaaacaaaggttcagaaaacgaaaaagggg
seq_451	307.666666666667	atcctcttttccgaaaacaaacaaaggttcagaaaacgaaaaagg	globalDB	0.978	23121	Pittosporaceae	AY829049	family	Apiales	Pittosporaceae	NA	NA	No	NA	NA	Pittosporaceae_Pittosporaceae_atcctcttttccgaaaacaaacaaaggttcagaaaacgaaaaagg
seq_452	297.666666666667	ctcctttattaggaaaaaaaagaattcagaaaacaaaaaaaaacaaag	globalDB	1	240005	Achyranthes aspera	LT993057	species	Caryophyllales	Amaranthaceae	Achyranthes	Achyranthes aspera	No	NA	NA	Achyranthes.aspera_Amaranthaceae_ctcctttattaggaaaaaaaagaattcagaaaacaaaaaaaaacaaag
seq_453	269	atcctcttttcgcaagacaaaggttcagaaaacgaaaaaaag	localDB	0.952	4185	Acanthaceae	JG-16-P02_H6	family	Lamiales	Acanthaceae	NA	NA	No	NA	NA	Acanthaceae_Acanthaceae_atcctcttttcgcaagacaaaggttcagaaaacgaaaaaaag
seq_454	264	atcctatttttatacgaagaccaacaacaagggtttagaaagcgagaaaaaaag	localDB	0.947	3928	Lythraceae	JG-16-P02_D4	family	Myrtales	Lythraceae	NA	NA	No	NA	NA	Lythraceae_Lythraceae_atcctatttttatacgaagaccaacaacaagggtttagaaagcgagaaaaaaag
seq_455	257.333333333333	atcctgttttccgaaaaccaagaagagttcagaaaaggagaataaaaaaaaag	globalDB	0.981	3803	Fabaceae	AF278529	family	Fabales	Fabaceae	NA	NA	No	NA	NA	Fabaceae_Fabaceae_atcctgttttccgaaaaccaagaagagttcagaaaaggagaataaaaaaaaag
seq_456	256.5	atccggtccaattttctgaaaacaaagaagggttcagaaggccataataaaaaaag	globalDB	1	106723	Dorstenia psilurus	AJ390365	species	Rosales	Moraceae	Dorstenia	Dorstenia psilurus	No	NA	NA	Dorstenia.psilurus_Moraceae_atccggtccaattttctgaaaacaaagaagggttcagaaggccataataaaaaaag
seq_457	255.5	atccctttttgaaaaacaggtggttttcaaactagaacccaaaggaaaag	globalDB	1	160547	Diplachne fusca	DQ655862	species	Poales	Poaceae	Diplachne	Diplachne fusca	No	NA	NA	Diplachne.fusca_Poaceae_atccctttttgaaaaacaggtggttttcaaactagaacccaaaggaaaag
seq_458	243	atcttctttttgagaaaaagaaatatataaaatatttcttatttcagataagaaagaataatatttcttatctaatattaaa	globalDB	1	13398	Carex	AF284889	genus	Poales	Cyperaceae	Carex	NA	No	NA	NA	Carex_Cyperaceae_atcttctttttgagaaaaagaaatatataaaatatttcttatttcagataagaaagaataatatttcttatctaatattaaa
seq_459	222.333333333333	atcctgttttctcaaaacaaaggttcaaaaaacaaaaaaaaag	localDB	1	479623	Vitex doniana	JG-16-P04_G5	species	Lamiales	Lamiaceae	Vitex	Vitex doniana	No	NA	NA	Vitex.doniana_Lamiaceae_atcctgttttctcaaaacaaaggttcaaaaaacaaaaaaaaag
seq_460	215	atccggttttctgaaaacaaacaagggttcagaaagcgataataaaaaag	globalDB	0.98	709065	Artocarpus tamaran	FJ917083	species	Rosales	Moraceae	Artocarpus	Artocarpus tamaran	No	NA	NA	Artocarpus.tamaran_Moraceae_atccggttttctgaaaacaaacaagggttcagaaagcgataataaaaaag
seq_461	209.333333333333	atccctcttttggaaaaataagtggttctcaaactagaacccaaaggaaaag	localDB	0.962	4479	Poaceae	JG-16-P02_F10	family	Poales	Poaceae	NA	NA	No	NA	NA	Poaceae_Poaceae_atccctcttttggaaaaataagtggttctcaaactagaacccaaaggaaaag
seq_462	208.333333333333	atcctgttttccgaaaacaaacaaaggtttagaaaacgaaaaaaag	localDB	1	23278	Vahlia capensis	JG-16-P03_C7	species	Vahliales	Vahliaceae	Vahlia	Vahlia capensis	No	NA	NA	Vahlia.capensis_Vahliaceae_atcctgttttccgaaaacaaacaaaggtttagaaaacgaaaaaaag
seq_463	200.333333333333	ctcctttattaggaaaaaaaaagaattcagaaaacaaaaaaaacaaag	globalDB	0.959	3563	Amaranthaceae	LT993057	family	Caryophyllales	Amaranthaceae	NA	NA	No	NA	NA	Amaranthaceae_Amaranthaceae_ctcctttattaggaaaaaaaaagaattcagaaaacaaaaaaaacaaag
seq_464	198	atcctgttttctgaaaccaaacaaggattcagaaagtgataataaaacag	globalDB	1	106680	Helinus	KR083127	genus	Rosales	Rhamnaceae	Helinus	NA	No	NA	NA	Helinus_Rhamnaceae_atcctgttttctgaaaccaaacaaggattcagaaagtgataataaaacag
seq_465	194.666666666667	atcacgttttccgaaaacaaacaaaggttcagaaagcgaaaaaaag	globalDB	1	102804	Asteroideae	EF538111	subfamily	Asterales	Asteraceae	NA	NA	No	NA	NA	Asteroideae_Asteraceae_atcacgttttccgaaaacaaacaaaggttcagaaagcgaaaaaaag
seq_466	185	atcctgctttccgaaaaaataaaaataaaagttcagaaagttaaaattaaacaaaaaag	globalDB	0.967	163728	Galegeae	AB485929	tribe	Fabales	Fabaceae	NA	NA	Yes	*; Astragalus strictus; Astragalus eucosmus; Astragalus alpinus; Astragalus tribuloides; Astragalus sieberi; Astragalus schimperi; Astragalus arpilobus; Astragalus yazdii; Astragalus glycyphyllos; Astragalus macropelmatus; Astragalus floridulus; Astragalus agrestis; Astragalus flexus; Astragalus vulpinus; Astragalus frigidus; Astragalus cicer; Astragalus americanus; Astragalus caraganae; Astragal…	Astragalus sp.	Astragalus.mOTU_Fabaceae_atcctgctttccgaaaaaataaaaataaaagttcagaaagttaaaattaaacaaaaaag
seq_467	182.5	ctcctttttttttcttttcaaaaaaaaataaggattcagaaagcaagaaaaaag	globalDB	0.964	3547	Trianthema	KJ848271	genus	Caryophyllales	Aizoaceae	Trianthema	NA	No	NA	NA	Trianthema_Aizoaceae_ctcctttttttttcttttcaaaaaaaaataaggattcagaaagcaagaaaaaag
seq_468	178.5	atcattattttattttgaaaaaatataaaaaaatatataatatatatatatagaatattaatattctattattataaattctatattttagaatttatattttataaaaaaaaaa	globalDB	0.866	167992	Cyperus assimilis	AY040595	species	Poales	Cyperaceae	Cyperus	Cyperus assimilis	No	NA	NA	Cyperus.assimilis_Cyperaceae_atcattattttattttgaaaaaatataaaaaaatatataatatatatatatagaatattaatattctattattataaattctatattttagaatttatattttataaaaaaaaaa
seq_469	174	atccttgttttttttttttaagaaacaaag	globalDB	1	4477	Pistia stratiotes	MH842829	species	Alismatales	Araceae	Pistia	Pistia stratiotes	No	NA	NA	Pistia.stratiotes_Araceae_atccttgttttttttttttaagaaacaaag
seq_470	173.333333333333	atcctgttttccgaaaacaaagaaaagttcataaagtgataataaaaaagg	globalDB	1	2233855	indigoferoid/millettioid clade	AY968577	clade	Fabales	Fabaceae	NA	NA	No	NA	NA	indigoferoid.millettioid.clade_Fabaceae_atcctgttttccgaaaacaaagaaaagttcataaagtgataataaaaaagg
seq_471	158.5	ctcctgtttacagaaaacaagggttcctttcctagaaagcgagaatgagaatcaaaaaag	globalDB	0.983	288675	Nymphaea micrantha	FR717561	species	Nymphaeales	Nymphaeaceae	Nymphaea	Nymphaea micrantha	Yes	Nymphaea nouchali	Nymphaea sp. 1	Nymphaea.mOTU.1_Nymphaeaceae_ctcctgtttacagaaaacaagggttcctttcctagaaagcgagaatgagaatcaaaaaag
seq_472	155	atcctgtgttcagaaaacaaggttcagaaagcgagactcaaaaatg	localDB	0.957	306945	Annona senegalensis	JG-16-P04_A2	species	Magnoliales	Annonaceae	Annona	Annona senegalensis	No	NA	NA	Annona.senegalensis_Annonaceae_atcctgtgttcagaaaacaaggttcagaaagcgagactcaaaaatg
seq_473	155	atccatgttttgagaaaacaagcggttctcaaactagaatccaaaggaaaag	globalDB	0.962	4479	Poaceae	AC074232	family	Poales	Poaceae	NA	NA	No	NA	NA	Poaceae_Poaceae_atccatgttttgagaaaacaagcggttctcaaactagaatccaaaggaaaag
seq_474	148	atcctgttttccgaaaacaaagaagagttcaaaaagtgagaataaaaag	localDB	1	3805	Bauhinia	JG-16-P04_A9	genus	Fabales	Fabaceae	Bauhinia	NA	No	NA	NA	Bauhinia_Fabaceae_atcctgttttccgaaaacaaagaagagttcaaaaagtgagaataaaaag
seq_475	145.333333333333	atcctgttttcgcaagacaaagaag	globalDB	0.846	1437183	Mesangiospermae	AY206767	clade	NA	NA	NA	NA	No	NA	NA	Mesangiospermae_NA_atcctgttttcgcaagacaaagaag
seq_476	143	atcctgttttcccaaaacaaaggttcagaaagaaaaaag	localDB	1	129566	Olea europaea subsp. cuspidata	JG-16-P03_G4	subspecies	Lamiales	Oleaceae	Olea	Olea europaea	No	NA	NA	Olea.europaea.submOTU.cuspidata_Oleaceae_atcctgttttcccaaaacaaaggttcagaaagaaaaaag
seq_477	139.666666666667	agcctattttctgaaaacaaaggttccgag	localDB	0.9	4185	Acanthaceae	JG-16-P02_H8	family	Lamiales	Acanthaceae	NA	NA	No	NA	NA	Acanthaceae_Acanthaceae_agcctattttctgaaaacaaaggttccgag
seq_478	138.333333333333	atctttcttttttgaaaaacaagggtttaaaaaagagaataaaaaag	globalDB	1	4678	Allium	GU121984	genus	Asparagales	Amaryllidaceae	Allium	NA	No	NA	NA	Allium_Amaryllidaceae_atctttcttttttgaaaaacaagggtttaaaaaagagaataaaaaag
seq_479	133	atcctattattttacgaaaataaacagaaacaaaggtttagcaagcgagaataataataaaaaaggaaag	localDB	1	108357	Sida acuta	JG-16-P01_F8	species	Malvales	Malvaceae	Sida	Sida acuta	No	NA	NA	Sida.acuta_Malvaceae_atcctattattttacgaaaataaacagaaacaaaggtttagcaagcgagaataataataaaaaaggaaag
seq_480	132.666666666667	atcacgttttccgaaaacaaagaaaggttcagaaagcgaaaaaaag	globalDB	0.978	1437201	Pentapetalae	EF538111	clade	NA	NA	NA	NA	No	NA	NA	Pentapetalae_NA_atcacgttttccgaaaacaaagaaaggttcagaaagcgaaaaaaag
seq_481	128.333333333333	atcttgttcttaggatga	globalDB	1	13833	Ophioglossum	AF071849	genus	Ophioglossales	Ophioglossaceae	Ophioglossum	NA	No	NA	NA	Ophioglossum_Ophioglossaceae_atcttgttcttaggatga
seq_482	124.5	atcatttatttgaagaaataaaaaagaatatatacatatagaattatatatgtatgtatatagaattataattattctatatatatatatattataatatatatatatatatattttttttttttatgataaaaaag	globalDB	0.878	435676	Schoenoplectiella senegalensis	EF178606	species	Poales	Cyperaceae	Schoenoplectiella	Schoenoplectiella senegalensis	No	NA	NA	Schoenoplectiella.senegalensis_Cyperaceae_atcatttatttgaagaaataaaaaagaatatatacatatagaattatatatgtatgtatatagaattataattattctatatatatatatattataatatatatatatatatattttttttttttatgataaaaaag
seq_483	124.333333333333	atcacgttttccgaaaacaaacaaagattcagaaagcgaaaataaaaaaag	globalDB	0.98	4210	Asteraceae	AB817362	family	Asterales	Asteraceae	NA	NA	No	NA	NA	Asteraceae_Asteraceae_atcacgttttccgaaaacaaacaaagattcagaaagcgaaaataaaaaaag
seq_484	123.666666666667	atccttgttttgagaaaataagcggttctcgaactagaacccaaaggaaaag	globalDB	0.981	147380	Oryzeae	AY792525	tribe	Poales	Poaceae	NA	NA	No	NA	NA	Oryzeae_Poaceae_atccttgttttgagaaaataagcggttctcgaactagaacccaaaggaaaag
seq_485	123.5	ctcctgttttcgaaatacaaaggttcagaaaacgaaaaaag	globalDB	0.976	2038485	Anisotes rogersii	MK282355	species	Lamiales	Acanthaceae	Anisotes	Anisotes rogersii	No	NA	NA	Anisotes.rogersii_Acanthaceae_ctcctgttttcgaaatacaaaggttcagaaaacgaaaaaag
seq_486	121.5	atcctgttttttgaaaacaaagaaaaattcagaaagtgataataaaaaagg	globalDB	0.98	163735	Phaseoleae	AB304073	tribe	Fabales	Fabaceae	NA	NA	No	NA	NA	Phaseoleae_Fabaceae_atcctgttttttgaaaacaaagaaaaattcagaaagtgataataaaaaagg
seq_487	118	ctccttatattaatattaggaaaaaaaaagaattcagaaaacaaaaaaaaaaacaaag	globalDB	0.949	221765	Cyathula	LT995139	genus	Caryophyllales	Amaranthaceae	Cyathula	NA	No	NA	NA	Cyathula_Amaranthaceae_ctccttatattaatattaggaaaaaaaaagaattcagaaaacaaaaaaaaaaacaaag
seq_488	117.333333333333	ctcctttaggaaaaaaataagaagtcagaaaacaagaataaaaaaaacaaag	localDB	0.981	292354	Ouret leucura	JG-16-P03_A3	species	Caryophyllales	Amaranthaceae	Ouret	Ouret leucura	No	NA	NA	Ouret.leucura_Amaranthaceae_ctcctttaggaaaaaaataagaagtcagaaaacaagaataaaaaaaacaaag
seq_489	117	ctcctgttttccgaaaacaaacaaaaaaag	globalDB	0.967	4119	Ipomoea	AY101075	genus	Solanales	Convolvulaceae	Ipomoea	NA	No	NA	NA	Ipomoea_Convolvulaceae_ctcctgttttccgaaaacaaacaaaaaaag
seq_490	116	atctttatttgtttttttataaaccaaaacttttgtttataaaaaaacaaactagaatcaaaaatcaaaaag	globalDB	1	2072996	Dioscorea quartiniana	MG805611	species	Dioscoreales	Dioscoreaceae	Dioscorea	Dioscorea quartiniana	No	NA	NA	Dioscorea.quartiniana_Dioscoreaceae_atctttatttgtttttttataaaccaaaacttttgtttataaaaaaacaaactagaatcaaaaatcaaaaag
seq_491	110.5	atcctgctttacgcgaacaaaaaagggttcagaaagcgagactaaaaaatg	localDB	0.922	301453	Capparaceae	JG-16-P03_F10	family	Brassicales	Capparaceae	NA	NA	No	NA	NA	Capparaceae_Capparaceae_atcctgctttacgcgaacaaaaaagggttcagaaagcgagactaaaaaatg
seq_492	103	atcctgttttccaaaaaccaagaagagttctgaaagagagaataaaaaaaaag	localDB	0.981	196665	Dichrostachys cinerea	JG-16-P06_C4	species	Fabales	Fabaceae	Dichrostachys	Dichrostachys cinerea	No	NA	NA	Dichrostachys.cinerea_Fabaceae_atcctgttttccaaaaaccaagaagagttctgaaagagagaataaaaaaaaag
seq_493	102.333333333333	atctttattttttgaaaaacaagggtttaaaaaagagaataaaaaag	globalDB	1	4678	Allium	AB477113	genus	Asparagales	Amaryllidaceae	Allium	NA	No	NA	NA	Allium_Amaryllidaceae_atctttattttttgaaaaacaagggtttaaaaaagagaataaaaaag
seq_494	101.333333333333	atccctgttttaaaaaaacaagcggttctcgaactagaacccaaaggaaaag	localDB	0.962	240432	Urochloa mosambicensis	JG-16-P05_G6	species	Poales	Poaceae	Urochloa	Urochloa mosambicensis	No	NA	NA	Urochloa.mosambicensis_Poaceae_atccctgttttaaaaaaacaagcggttctcgaactagaacccaaaggaaaag
seq_495	94.6666666666667	ctcctttattaggaaaaaaaagaattcagaaaacaaaaaaaacaaag	globalDB	0.979	240005	Achyranthes aspera	LT993057	species	Caryophyllales	Amaranthaceae	Achyranthes	Achyranthes aspera	No	NA	NA	Achyranthes.aspera_Amaranthaceae_ctcctttattaggaaaaaaaagaattcagaaaacaaaaaaaacaaag
seq_496	92.5	atcctgttttacgaaaacaaacacaaggattcagaaagcgagaaaagag	globalDB	1	4398	Liquidambar	AB445374	genus	Saxifragales	Altingiaceae	Liquidambar	NA	No	NA	NA	Liquidambar_Altingiaceae_atcctgttttacgaaaacaaacacaaggattcagaaagcgagaaaagag
seq_497	87.5	ctccttttttcaaaagcaagaataaaaaaaaag	globalDB	0.971	1307775	Anserineae	AB935659	tribe	Caryophyllales	Chenopodiaceae	NA	NA	No	NA	NA	Anserineae_Chenopodiaceae_ctccttttttcaaaagcaagaataaaaaaaaag
seq_498	85.3333333333333	atcctattttccgaaaataaagaaaagttcagaaagcgagaataaaaaaag	localDB	0.98	2233855	indigoferoid/millettioid clade	JG-16-P01_A11	clade	Fabales	Fabaceae	NA	NA	No	NA	NA	indigoferoid.millettioid.clade_Fabaceae_atcctattttccgaaaataaagaaaagttcagaaagcgagaataaaaaaag
seq_499	84	ttcctattacgaaaataaacatgaacaaaggttcagcaagcgggaataaaaaaaaacgaaag	localDB	0.968	47607	Cienfuegosia	JG-16-P02_G6	genus	Malvales	Malvaceae	Cienfuegosia	NA	No	NA	NA	Cienfuegosia_Malvaceae_ttcctattacgaaaataaacatgaacaaaggttcagcaagcgggaataaaaaaaaacgaaag
seq_500	80.5	atcctattttccaaaataagttccgaaagctcgaataaaaaag	globalDB	1	163733	Millettieae	AY009136	tribe	Fabales	Fabaceae	NA	NA	No	NA	NA	Millettieae_Fabaceae_atcctattttccaaaataagttccgaaagctcgaataaaaaag
seq_501	78	atccctttttgaaaaaacaagcggttctcgaactagaacccaaaggaaaag	globalDB	0.98	147370	PACMAD clade	DQ004985	clade	Poales	Poaceae	NA	NA	No	NA	NA	PACMAD.clade_Poaceae_atccctttttgaaaaaacaagcggttctcgaactagaacccaaaggaaaag
seq_502	77.6666666666667	atccggttcatggagacaatagtttcttcttttattctcctaagataggaaggg	globalDB	0.981	3328	Picea	AH008018	genus	Pinales	Pinaceae	Picea	NA	No	NA	NA	Picea_Pinaceae_atccggttcatggagacaatagtttcttcttttattctcctaagataggaaggg
seq_503	77.5	atcctgttttctcaaaacaaaagttcaaaaaacgaaaaaaaaaaaaag	globalDB	1	39173	Ocimum	AJ505464	genus	Lamiales	Lamiaceae	Ocimum	NA	No	NA	NA	Ocimum_Lamiaceae_atcctgttttctcaaaacaaaagttcaaaaaacgaaaaaaaaaaaaag
seq_504	76.3333333333333	atcctgttttctaaaaacaaagaaaaatacagaaagttataataaaaaagg	globalDB	0.961	163735	Phaseoleae	AB304039	tribe	Fabales	Fabaceae	NA	NA	No	NA	NA	Phaseoleae_Fabaceae_atcctgttttctaaaaacaaagaaaaatacagaaagttataataaaaaagg
seq_505	73.3333333333333	atcccttttttgaaaaaaaaacaagtggttctcaaattagaacccaaaggaaagg	globalDB	0.964	147370	PACMAD clade	GQ869934	clade	Poales	Poaceae	NA	NA	No	NA	NA	PACMAD.clade_Poaceae_atcccttttttgaaaaaaaaacaagtggttctcaaattagaacccaaaggaaagg
seq_506	64.5	atcctgttttccgaaaacaagtcgggcttataaagcaagcgagaataaaataaaaaag	localDB	1	36010	Opilia amentacea	JG-16-P04_E4	species	Santalales	Opiliaceae	Opilia	Opilia amentacea	No	NA	NA	Opilia.amentacea_Opiliaceae_atcctgttttccgaaaacaagtcgggcttataaagcaagcgagaataaaataaaaaag
seq_507	53.3333333333333	atcccttttttgaaaaaaacaagcggttttcaaactagaacccaaaagaaaag	localDB	0.962	66017	Digitaria	JG-16-P05_F8	genus	Poales	Poaceae	Digitaria	NA	No	NA	NA	Digitaria_Poaceae_atcccttttttgaaaaaaacaagcggttttcaaactagaacccaaaagaaaag
seq_508	52	atctttatttttagaaaaacaagggttttaatttaaaaactagactagaataaaaaag	globalDB	1	703530	Agavoideae	AF117003	subfamily	Asparagales	Asparagaceae	NA	NA	No	NA	NA	Agavoideae_Asparagaceae_atctttatttttagaaaaacaagggttttaatttaaaaactagactagaataaaaaag
seq_509	49.3333333333333	atccttctttccgaaaacaaataaataaaagttcagaaagttaaaatcaaaaaag	globalDB	1	3877	Medicago	DQ131554	genus	Fabales	Fabaceae	Medicago	NA	No	NA	NA	Medicago_Fabaceae_atccttctttccgaaaacaaataaataaaagttcagaaagttaaaatcaaaaaag
seq_510	47.5	atcctattattttacgaaaataaacaaacaaaggttcagcaagggagaataaaaaaaaaag	localDB	1	93759	Corchorus olitorius	JG-16-P01_A10	species	Malvales	Malvaceae	Corchorus	Corchorus olitorius	No	NA	NA	Corchorus.olitorius_Malvaceae_atcctattattttacgaaaataaacaaacaaaggttcagcaagggagaataaaaaaaaaag
seq_511	42.6666666666667	atcctattattttacgaaaataaacaaacaaaggttcagcaagggagaataaaaaaag	localDB	0.983	93758	Corchorus	JG-16-P01_F2	genus	Malvales	Malvaceae	Corchorus	NA	No	NA	NA	Corchorus_Malvaceae_atcctattattttacgaaaataaacaaacaaaggttcagcaagggagaataaaaaaag
seq_512	41	ctcctgtttacagaaaacaagggttcccttcctagaaagcgagaatcaaaaaag	globalDB	0.981	4410	Nymphaeaceae	AM422053	family	Nymphaeales	Nymphaeaceae	NA	NA	Yes	Nymphaea nouchali	Nymphaea sp. 2	Nymphaea.mOTU.2_Nymphaeaceae_ctcctgtttacagaaaacaagggttcccttcctagaaagcgagaatcaaaaaag
seq_513	40.5	atcctgtttacagaaaacaagggtttagaaaacgagaaaaaaag	globalDB	0.889	1437183	Mesangiospermae	DQ018199	clade	NA	NA	NA	NA	No	NA	NA	Mesangiospermae_NA_atcctgtttacagaaaacaagggtttagaaaacgagaaaaaaag
seq_514	38.6666666666667	ctccttttttcaaacgaaaaaaaaaataataagagttaagaaagcaaggcaagaataaaaag	localDB	0.935	169248	Glinus	JG-16-P02_C5	genus	Caryophyllales	Molluginaceae	Glinus	NA	No	NA	NA	Glinus_Molluginaceae_ctccttttttcaaacgaaaaaaaaaataataagagttaagaaagcaaggcaagaataaaaag
seq_515	36	atcctattttctgaaaacaaataaaggttcagaaaaaaag	globalDB	1	4071	Capsicum	AB817685	genus	Solanales	Solanaceae	Capsicum	NA	No	NA	NA	Capsicum_Solanaceae_atcctattttctgaaaacaaataaaggttcagaaaaaaag
seq_516	27.5	atcctgttttccacaaacaaaagttcataaaacgaaaaaag	localDB	1	141630	Voacanga africana	JG-16-P04_B2	species	Gentianales	Apocynaceae	Voacanga	Voacanga africana	No	NA	NA	Voacanga.africana_Apocynaceae_atcctgttttccacaaacaaaagttcataaaacgaaaaaag
