# Supplementary material for: Ecology of community reassembly: Movements and diets of megafauna during a decade of restoration in Mozambique
Source: Ecology. 2026 Apr 12;107(4):e70386. doi: 10.1002/ecy.70386 (PMC13071350; doi:10.1002/ecy.70386)
Supplement: Supplementary file 1 — Data S1. [file ECY-107-e70386-s001.zip › Data_S1/Dataset_20/DietDataFilteringScripts/DNA_metabarcoding_data_processing/additional_files_scripts/assigning_finalTaxonomy_to_topSequences.txt]

Steps for Refining the Taxonomic ID of Top Dietary Plant Sequences

- We used a multifaceted approach to identify the top dietary plant sequences. First, we ranked sequences by read depth, selecting those accounting for the top 90% of reads across the dataset. Second, we repeated the first approach after first averaging sequence composition within herbivore species (to limit the impact of differential sampling among herbivores). Third, we selected all sequences that appeared in the top 20 species in a given herbivore's diet. Combining the subsets of sequences these approaches identified, we were left with 145 unique sequences.

For each sequence, we took the following approach:
(i) Pull from Plants of the World Online all accepted species found in Mozambique, also pull all synonyms of these accepted names. Conducted on 11/10/2023
(ii) Pull from Gorongosa Biodiv Database all plants recorded from the park also pull all plants recorded from the park on the Flora of Mozambique page for Gorongosa (including cultivated plants). Iterate across both lists to harmonize names with POWO conventions and aggregate into one list of Gorongosa plants. If listed plants were synonyms of multiple other plants, we preferentially assigned synonyms found in Mozambique, if none are listed for Mozambique, we report all synonyms to the listed plant. Conducted on 11/28/23
(1) Search for each sequence using the NCBI BLAST tool. We searched the Nucleotide Collection for highly similar sequences (megablast, allowing 5000 results). If megablast returned no perfect matches, we used the blastn tool instead (as recommended on Troubleshooting page). If nothing on blastn, tried discontinuous megablast.
(2) Download data (Descriptions_table.csv; rename data file with sequence barcode; data downloaded: 11/15/23, 11/16/23, 11/20/23) including all records with 100% Query Cover and 100% Percent Identity Match. If no taxon satisfied this criterion, we downloaded the best match(es) (per BLAST's E-value, minimum). Record Percent Identity and Query Cover. Extract Scientific Names from downloads. Three mOTUs had no matches on BLAST.
(3) Harmonize list of scientific names from BLAST with POWO taxonomy, again using search_powo (alongside name resolution tools, and if needed, fuzzy matching to names in the combined World Checklist of Vascular Plants from Kew Research v.12)
(4) Compare harmonized list with list of species (i) present in Mozambique, (ii) recorded from Gorongosa. 
(5) Final motu identities were decided based on the following rules:
	- If no BLAST match, use local DB match
	- If both DB return perfect matches with associated taxa in PNG, combine matches
	- If both DB return perfect matches but local DB has no species-level ID, use BLAST matches in PNG
	- If both DB return perfect matches but BLAST matches are not recorded from PNG, use local matches only
	- If both DB return perfect matches but neither BLAST nor local DB report species-level results for PNG, use BLAST matches found in Mozambique
	- If BLAST matches are perfect and include species from PNG but local DB is imperfect, use BLAST IDs from PNG
	- If BLAST matches are perfect but do not include species from PNG and local DB is imperfect, use BLAST IDs from Mozambique
	- If BLAST matches are perfect but no matching taxa are found in PNG or Mozambique, use the local DB ID
	- If the local DB has a perfect match but BLAST does not, use the local DB ID
	- If both DBs have an imperfect match but the local DB match is better and has a species ID associated with the match, use the local DB ID
	- If both DBs have an imperfect match but the local DB matches better but does not have a species ID associated with the match, search for the local-DB-assigned scientific name in the Gorongosa plants list and assign all relevant taxa to that barcode
	- If both DBs have an imperfect match but the BLAST percent identity is higher than the local DB and there is a BLAST match found in Gorongosa, use the BLAST match
	- If both DBs have an imperfect match but the BLAST percent identity is higher than the local DB and there is a BLAST match found in Mozamique but not Gorongosa, use the BLAST match from Mozambique
	- If both DBs have an imperfect match but the BLAST percent identity is higher than the local DB but there is not a BLAST match found in Mozamique, revert to the local DB assignment
	- If neither DB has an associated species-level ID, search the Gorongosa plants list for the scientific name per the local DB and assign all species from Gorongosa associated with than taxon
	- If there match to BLAST was greater than the local DB but none of those matches were to plants from Mozambique or Gorongosa, use BLAST match anyway and indicate no species in Mozambique with a '*' at the beginning
	- For all cases with imperfect matches in both references, use binomial of imperfect match when percent identity is 98+% but revert to MRCA when percent identidy/match is <98%

(6) To tidy the final IDs, the most recent common ancestor (based on NCBI Taxonomy Browser) was used when there were more than two candidate species. If a species appeared for both one mOTU alone and as one of a number of species for another mOTU, we excluded it from the latter. 


World Checklist of Vascular Plants (Kew) v12 downloaded on: November 27 2023
BLAST records download on: November 15/16 and 21 2023
POWO accessed (matching Gorongosa checklists): November 10 2023
FoM data downloaded: October 18 2023
Gorongosa DB queried: October 5 2023
BLAST records harmonized with POWO: December 7 2023
