# Supplementary material for: Ecology of community reassembly: Movements and diets of megafauna during a decade of restoration in Mozambique
Source: Ecology. 2026 Apr 12;107(4):e70386. doi: 10.1002/ecy.70386 (PMC13071350; doi:10.1002/ecy.70386)
Supplement: Supplementary file 1 — Data S1. [file ECY-107-e70386-s001.zip › Data_S1/Dataset_20/DietDataFilteringScripts/DNA_metabarcoding_data_processing/additional_files_scripts/clean_obicleanstatuses.r]

#!/usr/bin/env Rscript
args = commandArgs(trailingOnly=TRUE)
input_dir <- args[1]
message(args[1])
output_dir <- args[2]
message(args[2])
file <- args[3]
message(args[3])
if(length(args) >= 3){
	message(args[4])
}
if(length(args) >= 4){
	message(args[5])
}
if(length(args) >= 6){
	message(args[6])
}
if(length(args) >= 7){
	message(args[7])
}
# above code retrieves user-supplied arguments from the command line

source('additional_files_scripts/helpful_functions.r')
library(stringr)

OBI2clean=import.metabarcoding.data(paste(input_dir, file, sep=''))
message('Data imported')

#Remove unexpected samples
dat<-OBI2clean@motus
dat<-dat[,which(substr(colnames(dat),1,15)=='obiclean_status')]
if(length(args) == 4) dat<-dat[, -grep(args[4], colnames(dat))] 
if(length(args) == 5) dat<-dat[, -grep(paste(args[4:5], collapse='|'), colnames(dat))] 
if(length(args) == 6) dat<-dat[, -grep(paste(args[4:6], collapse='|'), colnames(dat))] 
if(length(args) == 7) dat<-dat[, -grep(paste(args[4:7], collapse='|'), colnames(dat))] 

#Number of times where each sequence is considered as singletons
singleton_seq<-as.matrix(dat)
singleton_seq[grep('s', singleton_seq)]<-1
singleton_seq[grep('h', singleton_seq)]<-0
singleton_seq[grep('i', singleton_seq)]<-0
class(singleton_seq)<-'numeric'
singleton_seq[is.na(singleton_seq)==T]<-0
singleton_tot<-rowSums(singleton_seq)

#Number of times where each sequence is considered as head
head_seq<-as.matrix(dat)
head_seq[grep('s', head_seq)]<-0
head_seq[grep('h', head_seq)]<-1
head_seq[grep('i', head_seq)]<-0
class(head_seq)<-'numeric'
head_seq[is.na(head_seq)==T]<-0
head_tot<-rowSums(head_seq)

#Number of times where each sequence is considered as internal
internal_seq<-as.matrix(dat)
internal_seq[grep('s', internal_seq)]<-0
internal_seq[grep('h', internal_seq)]<-0
internal_seq[grep('i', internal_seq)]<-1
class(internal_seq)<-'numeric'
internal_seq[is.na(internal_seq)==T]<-0
internal_tot<-rowSums(internal_seq)
message('Finished counting obiclean statuses')

obiclean_status_clean<-data.frame(singleton_tot, head_tot, internal_tot)
obiclean_status_clean<-obiclean_status_clean[sort(rownames(obiclean_status_clean)),]

dat2<-OBI2clean@motus[,-which(substr(colnames(OBI2clean@motus),1,15)=='obiclean_status')]
colnames(dat2)<-str_replace_all(colnames(dat2), ':trnL_p6_ghPrimers_reference_database', '_globalDB')
colnames(dat2)<-str_replace_all(colnames(dat2), ':gorongosa_trnL_reference_database', '_localDB')
dat2<-dat2[sort(rownames(dat2)),]

NewMoTusTab<-data.frame(dat2, obiclean_status_clean)

	# filter out sequences that are more often internal than singleton or head 
Seq_ObicleanOK <- rownames(NewMoTusTab[which((NewMoTusTab$head_tot+NewMoTusTab$singleton_tot)>NewMoTusTab$internal_tot),])
Seq_PerfectMatch <- c()
if('best_identity_localDB' %in% colnames(NewMoTusTab)) Seq_PerfectMatch <- c(Seq_PerfectMatch, rownames(NewMoTusTab[which(NewMoTusTab$best_identity_localDB==1),]))
Seq_PerfectMatch<-unique(Seq_PerfectMatch)

message(paste('A total of', length(Seq_PerfectMatch), 'sequences perfectly matched the local database', sep=' '))
message(paste('A total of', length(Seq_ObicleanOK), 'sequences were head or singleton by OBICLEAN', sep=' '))
message(paste(length(unique(c(Seq_ObicleanOK, Seq_PerfectMatch))), 'sequences out of', nrow(NewMoTusTab), 'will be retained', sep=' '))

NewMoTusTab <- NewMoTusTab[which(rownames(NewMoTusTab) %in% unique(c(Seq_ObicleanOK, Seq_PerfectMatch))),]
OBI2clean@reads<-OBI2clean@reads[,which(colnames(OBI2clean@reads) %in% rownames(NewMoTusTab))]

if (any(rowSums(OBI2clean@reads)==0)) {
  OBI2clean@reads<-OBI2clean@reads[which(rowSums(OBI2clean@reads) > 0),]
}
OBI2clean@samples<-as.data.frame(OBI2clean@samples[which(OBI2clean@samples[,1] %in% rownames(OBI2clean@reads)),])

tmp=t(OBI2clean@reads)
tmp<-tmp[sort(rownames(tmp)),]
colnames(tmp)=paste("sample::", colnames(tmp), sep="")
write.table(data.frame(NewMoTusTab,tmp), paste(output_dir, paste(strsplit(file, '[.]')[[1]][1], '_cleanOBIcleantotal.tab', sep=''), sep=''), row.names=FALSE, col.names=TRUE, sep="\t")
message('New file written')
