# Supplementary material for: Ecology of community reassembly: Movements and diets of megafauna during a decade of restoration in Mozambique
Source: Ecology. 2026 Apr 12;107(4):e70386. doi: 10.1002/ecy.70386 (PMC13071350; doi:10.1002/ecy.70386)
Supplement: Supplementary file 1 — Data S1. [file ECY-107-e70386-s001.zip › Data_S1/Dataset_20/DietDataFilteringScripts/DNA_metabarcoding_data_processing/additional_files_scripts/final_filtering_allData.r]

#!/bin/Rscript
#SBATCH -N 1   # node count 
#SBATCH --ntasks-per-node=1  # core count
#SBATCH -t 1:00:00 # time needed
#SBATCH --mem=10G # memory required

# this script performs a final bout of filtering of the diet data that includes:
# making sure all datasets use the same naming conventions and that naming conventions match the metadata files
# removing data from regions other than Gorongosa National Park and other erroneous samples
# providing an added round of taxonomic identifications for the most common sequences based on NCBI's BLAST algorithm, the Flora of Mozambique repository, and Kew Plants of the World database
# separating samples based on collection period even if they were sequenced in the same batch
# correct species IDs for samples that were sequenced to identify the defecating herbivore

setwd('../DNA_metabarcoding_data_processing')

library(vegan)
library(ROBITools)
library(ROBITaxonomy)
library(stringr)

# read in all of the filtered datasets
jul2013 <- import.metabarcoding.data('step2_filtered_sequences/2013/png13_jul_allLibs_postOBITools_filtered.tab', attribute='sample.')
jul2014 <- import.metabarcoding.data('step2_filtered_sequences/2014/png14_jul_postOBITools_filtered.tab', attribute='sample.')
jul2015 <- import.metabarcoding.data('step2_filtered_sequences/2015/png15_jul_allLibs_postOBITools_filtered.tab', attribute='sample.')
jul2015_part2 <- import.metabarcoding.data('step2_filtered_sequences/2015/png15_jul_part2_postOBITools_filtered.tab', attribute='sample.')
jul2016 <- import.metabarcoding.data('step2_filtered_sequences/2016/png16_jul_allLibs_postOBITools_filtered.tab', attribute='sample.')
jul2017 <- import.metabarcoding.data('step2_filtered_sequences/2017/png17_jul_postOBITools_filtered.tab', attribute='sample.')
jul2017b <- import.metabarcoding.data('step2_filtered_sequences/2017/png17_julRedo_nov_postOBITools_filtered.tab', attribute='sample.')
apr2018 <- import.metabarcoding.data('step2_filtered_sequences/2018/png18_apr_postOBITools_filtered.tab', attribute='sample.')
jul2018 <- import.metabarcoding.data('step2_filtered_sequences/2018/png18_jul_allLibs_postOBITools_filtered.tab', attribute='sample.')
nov2018 <- import.metabarcoding.data('step2_filtered_sequences/2018/png18_nov_postOBITools_filtered.tab', attribute='sample.')
apr2019 <- import.metabarcoding.data('step2_filtered_sequences/2019/png19_apr_postOBITools_filtered.tab', attribute='sample.')
jul2019 <- import.metabarcoding.data('step2_filtered_sequences/2019/png19_jul_allLibs_postOBITools_filtered.tab', attribute='sample.')
nov2019 <- import.metabarcoding.data('step2_filtered_sequences/2019/png19_nov_postOBITools_filtered.tab', attribute='sample.')
apr2020 <- import.metabarcoding.data('step2_filtered_sequences/2020/png20_apr_postOBITools_filtered.tab', attribute='sample.')
jul2021 <- import.metabarcoding.data('step2_filtered_sequences/2021/png21_jul_allLibs_postOBITools_filtered.tab', attribute='sample.')
jul2022 <- import.metabarcoding.data('step2_filtered_sequences/2021_2022/png21_22_allLibs_postOBITools_filtered.tab', attribute='sample.')

################################################################################################
###### (1) Make sure all datasets use the same naming conventions for herbivore species ########
################################################################################################

# standard names:
# KOEL = waterbuck
# PHAF = warthog
# AEME = impala
# SYCA = buffalo
# REAR = reedbuck
# OUOU = oribi
# TRST = kudu
# TRAN = nyala
# TRSC = bushbuck
# TAOR = eland
# ALBU = hartebeest
# COTA = wildebeest
# HINI = sable
# LOAF = elephant
# SYGR = common duiker
# CENA = red duiker
# HIAM = hippo
# POLA = bushpig
# PAUR = baboon
# HYAF = porcupine

species <- c('KOEL', 'AEME', 'OUOU', 'REAR', 'PHAF', 'SYCA', 'TRST', 'TRAN', 'TRSC', 'TAOR', 'ALBU', 'COTA', 'HINI', 'LOAF', 'HIAM', 'POLA', 'PAUR', 'SYGR', 'CENA', 'HYAF')

	# 2013 samples
wb <- rownames(jul2013@reads)[grep('WB', rownames(jul2013@reads))]
wh <- rownames(jul2013@reads)[grep('WH', rownames(jul2013@reads))]
rownames(jul2013@reads)[grep('WB', rownames(jul2013@reads))] <- paste('PNG_13_KOEL', sapply(strsplit(wb, 'WB'), '[', 2), sep='_')
rownames(jul2013@reads)[grep('WH', rownames(jul2013@reads))] <- paste('PNG_13_PHAF', sapply(strsplit(wh, 'WH'), '[', 2), sep='_')

	# 2014 samples

	# 2015 samples
bb <- rownames(jul2015bnk@reads)[grep('BB', rownames(jul2015bnk@reads))]
ny <- rownames(jul2015bnk@reads)[grep('NY', rownames(jul2015bnk@reads))]
ku <- rownames(jul2015bnk@reads)[grep('KD', rownames(jul2015bnk@reads))]
rownames(jul2015bnk@reads)[grep('BB', rownames(jul2015bnk@reads))] <- paste('PNG_15_TRSC', substr(bb,6, nchar(bb)), sep='_')
rownames(jul2015bnk@reads)[grep('NY', rownames(jul2015bnk@reads))] <- paste('PNG_15_TRAN', substr(ny,6, nchar(ny)), sep='_')
rownames(jul2015bnk@reads)[grep('KD', rownames(jul2015bnk@reads))] <- paste('PNG_15_TRST', substr(ku,6, nchar(ku)), sep='_')
jul2015bnk@reads <- jul2015bnk@reads[-grep('SA15', rownames(jul2015bnk@reads)),]

bp <- rownames(jul2015@reads)[grep('BP', rownames(jul2015@reads))]
bu <- rownames(jul2015@reads)[grep('BU', rownames(jul2015@reads))]
wb <- rownames(jul2015@reads)[grep('WB', rownames(jul2015@reads))]
wh <- rownames(jul2015@reads)[grep('WH', rownames(jul2015@reads))]
or <- rownames(jul2015@reads)[grep('OR', rownames(jul2015@reads))]
rb <- rownames(jul2015@reads)[grep('RB', rownames(jul2015@reads))]
im <- rownames(jul2015@reads)[grep('MP', rownames(jul2015@reads))]
rownames(jul2015@reads)[grep('BP', rownames(jul2015@reads))] <- paste('PNG_15_POLA', sapply(strsplit(bp, 'BP'), '[', 2), sep='_')
rownames(jul2015@reads)[grep('BU', rownames(jul2015@reads))] <- paste('PNG_15_SYCA', sapply(strsplit(bu, 'BU'), '[', 2), sep='_')
rownames(jul2015@reads)[grep('WB', rownames(jul2015@reads))] <- paste('PNG_15_KOEL', sapply(strsplit(wb, 'WB'), '[', 2), sep='_')
rownames(jul2015@reads)[grep('WH', rownames(jul2015@reads))] <- paste('PNG_15_PHAF', sapply(strsplit(wh, 'WH'), '[', 2), sep='_')
rownames(jul2015@reads)[grep('OR', rownames(jul2015@reads))] <- paste('PNG_15_OUOU', sapply(strsplit(or, 'OR'), '[', 2), sep='_')
rownames(jul2015@reads)[grep('RB', rownames(jul2015@reads))] <- paste('PNG_15_REAR', sapply(strsplit(rb, 'RB'), '[', 2), sep='_')
rownames(jul2015@reads)[grep('MP', rownames(jul2015@reads))] <- paste('PNG_15_AEME', sapply(strsplit(im, 'MP'), '[', 2), sep='_')
jul2015@reads <- jul2015@reads[-grep('bis', rownames(jul2015@reads)),]

rownames(jul2016@reads) <- gsub('PNG16', 'PNG_16', rownames(jul2016@reads))
jul2016@reads <- jul2016@reads[-grep('SER',rownames(jul2016@reads)),]
jul2016@reads <- jul2016@reads[-grep('HTB|HT',rownames(jul2016@reads)),]
jul2016@reads <- jul2016@reads[-grep('B', str_sub(rownames(jul2016@reads), -1), ignore.case=TRUE),]
rownames(jul2016@reads) <- gsub('CODA', 'COTA', rownames(jul2016@reads))
rownames(jul2016@reads)[which(sapply(rownames(jul2016), nchar) < 14)] <- paste(substr(rownames(jul2016@reads)[which(sapply(rownames(jul2016), nchar) < 14)], 1,11), substr(rownames(jul2016@reads)[which(sapply(rownames(jul2016), nchar) < 14)], 12,13), sep='_')


rownames(jul2017@reads) <- toupper(rownames(jul2017@reads))
jul2017@reads <- jul2017@reads[which(!rownames(jul2017@reads) %in% rownames(jul2017b@reads)),]

	# november 2017 start with KOEL33, REAR31, PHAF31, OUOU31, AEME31, TRAN04, TRSC02
koel <- rownames(jul2017b@reads)[grep('KOEL', rownames(jul2017b@reads))]
koel <- koel[which(as.numeric(substr(koel, 13,14)) >= 33)]
phaf <- rownames(jul2017b@reads)[grep('PHAF', rownames(jul2017b@reads))]
phaf <- phaf[which(as.numeric(substr(phaf, 13,14)) >= 31)]
ouou <- rownames(jul2017b@reads)[grep('OUOU', rownames(jul2017b@reads))]
ouou <- ouou[which(as.numeric(substr(ouou, 13,14)) >= 31)]
tran <- rownames(jul2017b@reads)[grep('TRAN', rownames(jul2017b@reads))]
tran <- tran[which(as.numeric(substr(tran, 13,14)) >= 4)]
trsc <- rownames(jul2017b@reads)[grep('TRSC', rownames(jul2017b@reads))]
trsc <- trsc[which(as.numeric(substr(trsc, 13,14)) >= 2)]
aeme <- rownames(jul2017b@reads)[grep('AEME', rownames(jul2017b@reads))]
aeme <- aeme[which(as.numeric(substr(aeme, 13,14)) >= 31)]
rear <- rownames(jul2017b@reads)[grep('REAR', rownames(jul2017b@reads))]
rear <- rear[which(as.numeric(substr(rear, 13,14)) >= 31)]
nov2017 <- jul2017b
nov2017@reads <- nov2017@reads[which(rownames(nov2017@reads) %in% c(koel,phaf,ouou,trsc,tran,aeme,rear)),] 
jul2017b@reads <- jul2017b@reads[-which(rownames(jul2017b@reads) %in% c(koel,phaf,ouou,trsc,tran,aeme,rear)),]

koel <- rownames(jul2017@reads)[grep('KOEL', rownames(jul2017@reads))]
koel <- koel[which(as.numeric(substr(koel, 13,14)) >= 33)]
phaf <- rownames(jul2017@reads)[grep('PHAF', rownames(jul2017@reads))]
phaf <- phaf[which(as.numeric(substr(phaf, 13,14)) >= 31)]
ouou <- rownames(jul2017@reads)[grep('OUOU', rownames(jul2017@reads))]
ouou <- ouou[which(as.numeric(substr(ouou, 13,14)) >= 31)]
tran <- rownames(jul2017@reads)[grep('TRAN', rownames(jul2017@reads))]
tran <- tran[which(as.numeric(substr(tran, 13,14)) >= 4)]
trsc <- rownames(jul2017@reads)[grep('TRSC', rownames(jul2017@reads))]
trsc <- trsc[which(as.numeric(substr(trsc, 13,14)) >= 2)]
aeme <- rownames(jul2017@reads)[grep('AEME', rownames(jul2017@reads))]
aeme <- aeme[which(as.numeric(substr(aeme, 13,14)) >= 31)]
rear <- rownames(jul2017@reads)[grep('REAR', rownames(jul2017@reads))]
rear <- rear[which(as.numeric(substr(rear, 13,14)) >= 31)]
nov2017b <- jul2017
nov2017b@reads <- nov2017b@reads[which(rownames(nov2017b@reads) %in% c(koel,phaf,ouou,trsc,tran,aeme,rear)),] 
jul2017@reads <- jul2017@reads[-which(rownames(jul2017@reads) %in% c(koel,phaf,ouou,trsc,tran,aeme,rear)),]

 # fyi, we now have jul2017 and jul2017b as well as nov2017 and nov2017b

apr2018@reads <- apr2018@reads[-grep('SER_', rownames(apr2018@reads)),]

mrc2018 <- jul2018
bb2018 <- jul2018
jul2018@reads <- jul2018@reads[-grep('MRC_', rownames(jul2018@reads)),] 
mrc2018@reads <- mrc2018@reads[-grep('PNG_', rownames(mrc2018@reads)),] 
bb2018@reads <- bb2018@reads[grep('TRSC', rownames(bb2018)),]

bb2018b <- nov2018
trsc <- rownames(nov2018@reads)[grep('TRSC', rownames(nov2018@reads))]
bb2018b@reads <- bb2018b@reads[which(rownames(bb2018b@reads) %in% trsc[which(as.numeric(substr(trsc, 13,15)) >= 157 & as.numeric(substr(trsc, 13,15)) < 165)]),]

loaf <- rownames(nov2018@reads)[grep('LOAF', rownames(nov2018@reads))]
loaf <- loaf[which(as.numeric(substr(loaf, 13,14)) >= 35 & as.numeric(substr(loaf, 13,14)) < 38)]
trsc <- rownames(nov2018@reads)[grep('TRSC', rownames(nov2018@reads))]
trsc <- trsc[which(as.numeric(substr(trsc, 13,15)) >= 157 & as.numeric(substr(trsc, 13,15)) < 165)]
jul2018b <- nov2018
jul2018b@reads <- jul2018b@reads[which(rownames(jul2018b@reads) %in% c(loaf,trsc)),] 
nov2018@reads <- nov2018@reads[-which(rownames(nov2018@reads) %in% c(loaf,trsc)),]

apr2019@reads <- apr2019@reads[-grep('SER_', rownames(apr2019@reads)),]
nov2018b <- apr2019
nov2018b@reads <- nov2018b@reads[grep('PNG_18', rownames(nov2018b@reads)),]
apr2019@reads <- apr2019@reads[-grep('PNG_18', rownames(apr2019@reads)),]

bb2019 <- jul2019
bb2019@reads <- bb2019@reads[grep('TRSC', rownames(bb2019@reads)),]
bb2019b <- nov2019
bb2019b@reads <- bb2019b@reads[grep('TRSC', rownames(bb2019b@reads)),]

loaf <- rownames(nov2019@reads)[grep('LOAF', rownames(nov2019@reads))]
loaf <- loaf[which(as.numeric(substr(loaf, 13,14)) == 32)]
trsc <- rownames(nov2019@reads)[grep('TRSC', rownames(nov2019@reads))]
trsc <- trsc[which(as.numeric(substr(trsc, 13, nchar(trsc))) >= 68 & as.numeric(substr(trsc, 13, nchar(trsc))) < 98)]
jul2019b <- nov2019
jul2019b@reads <- jul2019b@reads[which(rownames(jul2019b@reads) %in% c(loaf,trsc)),] 
nov2019@reads <- nov2019@reads[-which(rownames(nov2019@reads) %in% c(loaf,trsc)),]

# make the OBI@samples equal the OBI@reads rownames
bb2018@samples <- as.data.frame(rownames(bb2018@reads))
bb2018b@samples <- as.data.frame(rownames(bb2018b@reads))
bb2019@samples <- as.data.frame(rownames(bb2019@reads))
bb2019b@samples <- as.data.frame(rownames(bb2019b@reads))
mrc2018@samples <- as.data.frame(rownames(mrc2018@reads))
nov2019@samples <- as.data.frame(rownames(nov2019@reads))
jul2019@samples <- as.data.frame(rownames(jul2019@reads))
jul2019b@samples <- as.data.frame(rownames(jul2019b@reads))
apr2019@samples <- as.data.frame(rownames(apr2019@reads))
nov2018b@samples <- as.data.frame(rownames(nov2018@reads))
nov2018@samples <- as.data.frame(rownames(nov2018@reads))
jul2018@samples <- as.data.frame(rownames(jul2018@reads))
jul2018b@samples <- as.data.frame(rownames(jul2018b@reads))
apr2018@samples <- as.data.frame(rownames(apr2018@reads))
nov2017@samples <- as.data.frame(rownames(nov2017@reads))
nov2017b@samples <- as.data.frame(rownames(nov2017b@reads))
jul2017@samples <- as.data.frame(rownames(jul2017@reads))
jul2017b@samples <- as.data.frame(rownames(jul2017b@reads))
jul2016@samples <- as.data.frame(rownames(jul2016@reads))
jul2015@samples <- as.data.frame(rownames(jul2015@reads))
jul2015bnk@samples <- as.data.frame(rownames(jul2015bnk@reads))
jul2013@samples <- as.data.frame(rownames(jul2013@reads))
apr2020@samples <- as.data.frame(rownames(apr2020@reads))

##############
# standardize rowSums
source('~/Desktop/PhD/metabarcoding_info/functions_to_help_postOBITools_filtered_filtering.r')

	# for bushbuck, min row sums is 7669; rarefy to 7000
bb2019b@reads <- average_rrarefy(dat=bb2019b@reads, sample=7000, perms=1000)
bb2019b@reads <- bb2019b@reads[,-which(colSums(bb2019b@reads)==0)]

bb2019@reads <- average_rrarefy(dat=bb2019@reads, sample=7000, perms=1000)
bb2019@reads <- bb2019@reads[,-which(colSums(bb2019@reads)==0)]

bb2018b@reads <- average_rrarefy(dat=bb2018b@reads, sample=7000, perms=1000)
bb2018b@reads <- bb2018b@reads[,-which(colSums(bb2018b@reads)==0)]

bb2018@reads <- average_rrarefy(dat=bb2018@reads, sample=7000, perms=1000)
bb2018@reads <- bb2018@reads[,-which(colSums(bb2018@reads)==0)]

	# min rowSums is 3454; rarefy to 3400
mrc2018@reads <- average_rrarefy(dat=mrc2018@reads, sample=3400, perms=1000)
mrc2018@reads <- mrc2018@reads[,-which(colSums(mrc2018@reads)==0)]

	# min rowSums is 1278; rarefy to 1250 
apr2020@reads <- average_rrarefy(dat=apr2020@reads, sample=1250, perms=1000)
if(any(colSums(apr2020@reads)==0)) apr2020@reads <- apr2020@reads[,-which(colSums(apr2020@reads)==0)]

nov2019@reads <- average_rrarefy(dat=nov2019@reads, sample=1250, perms=1000)
if(any(colSums(nov2019@reads)==0)) nov2019@reads <- nov2019@reads[,-which(colSums(nov2019@reads)==0)]

jul2019@reads <- average_rrarefy(dat=jul2019@reads, sample=1250, perms=1000) 
if(any(colSums(jul2019@reads)==0)) jul2019@reads <- jul2019@reads[,-which(colSums(jul2019@reads)==0)]

jul2019b@reads <- average_rrarefy(dat=jul2019b@reads, sample=1250, perms=1000) 
if(any(colSums(jul2019b@reads)==0)) jul2019b@reads <- jul2019b@reads[,-which(colSums(jul2019b@reads)==0)]

apr2019@reads <- average_rrarefy(dat=apr2019@reads, sample=1250, perms=1000)
apr2019@reads <- apr2019@reads[,-which(colSums(apr2019@reads)==0)]

nov2018b@reads <- average_rrarefy(dat=nov2018b@reads, sample=1250, perms=1000)
nov2018b@reads <- nov2018b@reads[,-which(colSums(nov2018b@reads)==0)]

nov2018@reads <- average_rrarefy(dat=nov2018@reads, sample=1250, perms=1000) 
if(any(colSums(nov2018@reads)==0)) nov2018@reads <- nov2018@reads[,-which(colSums(nov2018@reads)==0)]

jul2018@reads <- average_rrarefy(dat=jul2018@reads, sample=1250, perms=1000)
jul2018@reads <- jul2018@reads[,-which(colSums(jul2018@reads)==0)]

jul2018b@reads <- average_rrarefy(dat=jul2018b@reads, sample=1250, perms=1000)
jul2018b@reads <- jul2018b@reads[,-which(colSums(jul2018b@reads)==0)]

apr2018@reads <- average_rrarefy(dat=apr2018@reads, sample=1250, perms=1000)
apr2018@reads <- apr2018@reads[,-which(colSums(apr2018@reads)==0)]

nov2017b@reads <- average_rrarefy(dat=nov2017b@reads, sample=1250, perms=1000)
nov2017b@reads <- nov2017b@reads[,-which(colSums(nov2017b@reads)==0)]

nov2017@reads <- average_rrarefy(dat=nov2017@reads, sample=1250, perms=1000)
nov2017@reads <- nov2017@reads[,-which(colSums(nov2017@reads)==0)]

jul2017b@reads <- average_rrarefy(dat=jul2017b@reads, sample=1250, perms=1000)
jul2017b@reads <- jul2017b@reads[,-which(colSums(jul2017b@reads)==0)]

jul2017@reads <- average_rrarefy(dat=jul2017@reads, sample=1250, perms=1000)
jul2017@reads <- jul2017@reads[,-which(colSums(jul2017@reads)==0)]

jul2016@reads <- average_rrarefy(dat=jul2016@reads, sample=1250, perms=1000)
jul2016@reads <- jul2016@reads[,-which(colSums(jul2016@reads)==0)]

jul2015@reads <- average_rrarefy(dat=jul2015@reads, sample=1250, perms=1000) 
if(any(colSums(jul2015@reads)==0)) jul2015@reads <- jul2015@reads[,-which(colSums(jul2015@reads)==0)]

jul2015bnk@reads <- average_rrarefy(dat=jul2015bnk@reads, sample=1250, perms=1000)
jul2015bnk@reads <- jul2015bnk@reads[,-which(colSums(jul2015bnk@reads)==0)]

jul2013@reads <- average_rrarefy(dat=jul2013@reads, sample=1250, perms=1000) ##
if(any(colSums(jul2013@reads)==0)) jul2013@reads <- jul2013@reads[,-which(colSums(jul2013@reads)==0)]


## make the motus happy
bb2019b@motus <- bb2019b@motus[which(rownames(bb2019b@motus) %in% colnames(bb2019b@reads)),]
bb2019@motus <- bb2019@motus[which(rownames(bb2019@motus) %in% colnames(bb2019@reads)),]
bb2018b@motus <- bb2018b@motus[which(rownames(bb2018b@motus) %in% colnames(bb2018b@reads)),]
bb2018@motus <- bb2018@motus[which(rownames(bb2018@motus) %in% colnames(bb2018@reads)),]
mrc2018@motus <- mrc2018@motus[which(rownames(mrc2018@motus) %in% colnames(mrc2018@reads)),]
apr2020@motus <- apr2020@motus[which(rownames(apr2020@motus) %in% colnames(apr2020@reads)),]
nov2019@motus <- nov2019@motus[which(rownames(nov2019@motus) %in% colnames(nov2019@reads)),]
jul2019@motus <- jul2019@motus[which(rownames(jul2019@motus) %in% colnames(jul2019@reads)),]
jul2019b@motus <- jul2019b@motus[which(rownames(jul2019b@motus) %in% colnames(jul2019b@reads)),]
apr2019@motus <- apr2019@motus[which(rownames(apr2019@motus) %in% colnames(apr2019@reads)),]
nov2018b@motus <- nov2018b@motus[which(rownames(nov2018b@motus) %in% colnames(nov2018b@reads)),]
nov2018@motus <- nov2018@motus[which(rownames(nov2018@motus) %in% colnames(nov2018@reads)),]
jul2018@motus <- jul2018@motus[which(rownames(jul2018@motus) %in% colnames(jul2018@reads)),]
jul2018b@motus <- jul2018b@motus[which(rownames(jul2018b@motus) %in% colnames(jul2018b@reads)),]
apr2018@motus <- apr2018@motus[which(rownames(apr2018@motus) %in% colnames(apr2018@reads)),]
nov2017b@motus <- nov2017b@motus[which(rownames(nov2017b@motus) %in% colnames(nov2017b@reads)),]
nov2017@motus <- nov2017@motus[which(rownames(nov2017@motus) %in% colnames(nov2017@reads)),]
jul2017b@motus <- jul2017b@motus[which(rownames(jul2017b@motus) %in% colnames(jul2017b@reads)),]
jul2017@motus <- jul2017@motus[which(rownames(jul2017@motus) %in% colnames(jul2017@reads)),]
jul2016@motus <- jul2016@motus[which(rownames(jul2016@motus) %in% colnames(jul2016@reads)),]
jul2015@motus <- jul2015@motus[which(rownames(jul2015@motus) %in% colnames(jul2015@reads)),]
jul2013@motus <- jul2013@motus[which(rownames(jul2013@motus) %in% colnames(jul2013@reads)),]
jul2015bnk@motus <- jul2015bnk@motus[which(rownames(jul2015bnk@motus) %in% colnames(jul2015bnk@reads)),]

# correct the counts
jul2013@motus$count <- colSums(jul2013@reads)
jul2015@motus$count <- colSums(jul2015@reads)
jul2015bnk@motus$count <- colSums(jul2015bnk@reads)
jul2016@motus$count <- colSums(jul2016@reads)
jul2017@motus$count <- colSums(jul2017@reads)
jul2017b@motus$count <- colSums(jul2017b@reads)
nov2017@motus$count <- colSums(nov2017@reads)
nov2017b@motus$count <- colSums(nov2017b@reads)
apr2018@motus$count <- colSums(apr2018@reads)
jul2018@motus$count <- colSums(jul2018@reads)
jul2018b@motus$count <- colSums(jul2018b@reads)
nov2018@motus$count <- colSums(nov2018@reads)
nov2018b@motus$count <- colSums(nov2018b@reads)
apr2019@motus$count <- colSums(apr2019@reads)
jul2019@motus$count <- colSums(jul2019@reads)
jul2019b@motus$count <- colSums(jul2019b@reads)
nov2019@motus$count <- colSums(nov2019@reads)
apr2020@motus$count <- colSums(apr2020@reads)
bb2018@motus$count <- colSums(bb2018@reads)
bb2018b@motus$count <- colSums(bb2018b@reads)
bb2019@motus$count <- colSums(bb2019@reads)
bb2019b@motus$count <- colSums(bb2019b@reads)
mrc2018@motus$count <- colSums(mrc2018@reads)

### turn it all into RRA 
bb2018@reads <- decostand(bb2018@reads, 'total')
bb2018b@reads <- decostand(bb2018b@reads, 'total')
bb2019@reads <- decostand(bb2019@reads, 'total')
bb2019b@reads <- decostand(bb2019b@reads, 'total')
mrc2018@reads <- decostand(mrc2018@reads, 'total')

apr2020@reads <- decostand(apr2020@reads, 'total')
nov2019@reads <- decostand(nov2019@reads, 'total')
jul2019@reads <- decostand(jul2019@reads, 'total')
jul2019b@reads <- decostand(jul2019b@reads, 'total')
apr2019@reads <- decostand(apr2019@reads, 'total')
nov2018b@reads <- decostand(nov2018b@reads, 'total')
nov2018@reads <- decostand(nov2018@reads, 'total')
jul2018@reads <- decostand(jul2018@reads, 'total')
jul2018b@reads <- decostand(jul2018b@reads, 'total')
apr2018@reads <- decostand(apr2018@reads, 'total')
nov2017b@reads <- decostand(nov2017b@reads, 'total')
nov2017@reads <- decostand(nov2017@reads, 'total')
jul2017b@reads <- decostand(jul2017b@reads, 'total')
jul2017@reads <- decostand(jul2017@reads, 'total')
jul2016@reads <- decostand(jul2016@reads, 'total')
jul2015@reads <- decostand(jul2015@reads, 'total')
jul2013@reads <- decostand(jul2013@reads, 'total')
jul2015bnk@reads <- decostand(jul2015bnk@reads, 'total')

# make the samples right
bb2019b@samples=as.data.frame(bb2019b@samples[which(bb2019b@samples[,1] %in% rownames(bb2019b@reads)),])
bb2019@samples=as.data.frame(bb2019@samples[which(bb2019@samples[,1] %in% rownames(bb2019@reads)),])
bb2018b@samples=as.data.frame(bb2018b@samples[which(bb2018b@samples[,1] %in% rownames(bb2018b@reads)),])
bb2018@samples=as.data.frame(bb2018@samples[which(bb2018@samples[,1] %in% rownames(bb2018@reads)),])

mrc2018@samples=as.data.frame(mrc2018@samples[which(mrc2018@samples[,1] %in% rownames(mrc2018@reads)),])

apr2020@samples=as.data.frame(apr2020@samples[which(apr2020@samples[,1] %in% rownames(apr2020@reads)),])
nov2019@samples=as.data.frame(nov2019@samples[which(nov2019@samples[,1] %in% rownames(nov2019@reads)),])
jul2019@samples=as.data.frame(jul2019@samples[which(jul2019@samples[,1] %in% rownames(jul2019@reads)),])
jul2019b@samples=as.data.frame(jul2019b@samples[which(jul2019b@samples[,1] %in% rownames(jul2019b@reads)),])
apr2019@samples=as.data.frame(apr2019@samples[which(apr2019@samples[,1] %in% rownames(apr2019@reads)),])
nov2018b@samples=as.data.frame(nov2018b@samples[which(nov2018b@samples[,1] %in% rownames(nov2018b@reads)),])
nov2018@samples=as.data.frame(nov2018@samples[which(nov2018@samples[,1] %in% rownames(nov2018@reads)),])
jul2018@samples=as.data.frame(jul2018@samples[which(jul2018@samples[,1] %in% rownames(jul2018@reads)),])
jul2018b@samples=as.data.frame(jul2018b@samples[which(jul2018b@samples[,1] %in% rownames(jul2018b@reads)),])
apr2018@samples=as.data.frame(apr2018@samples[which(apr2018@samples[,1] %in% rownames(apr2018@reads)),])
nov2017b@samples=as.data.frame(nov2017b@samples[which(nov2017b@samples[,1] %in% rownames(nov2017b@reads)),])
nov2017@samples=as.data.frame(nov2017@samples[which(nov2017@samples[,1] %in% rownames(nov2017@reads)),])
jul2017b@samples=as.data.frame(jul2017b@samples[which(jul2017b@samples[,1] %in% rownames(jul2017b@reads)),])
jul2017@samples=as.data.frame(jul2017@samples[which(jul2017@samples[,1] %in% rownames(jul2017@reads)),])
jul2016@samples=as.data.frame(jul2016@samples[which(jul2016@samples[,1] %in% rownames(jul2016@reads)),])
jul2015@samples=as.data.frame(jul2015@samples[which(jul2015@samples[,1] %in% rownames(jul2015@reads)),])
jul2013@samples=as.data.frame(jul2013@samples[which(jul2013@samples[,1] %in% rownames(jul2013@reads)),])
jul2015bnk@samples=as.data.frame(jul2015bnk@samples[which(jul2015bnk@samples[,1] %in% rownames(jul2015bnk@reads)),])

####################################################
#### ADD consensus names for all sequences in PNG datasets from the Rosetta stone
####################################################
	# first create the set of sequences to check; let's limit to the forty most common in each dataset
# fullr <- rbind(jul2013@motus[which(rownames(jul2013@motus) %in% names(rev(sort(colMeans(jul2013@reads)))[1:60])),
# 		c('sequence', 'scientific_name_by_db_GDB', 'best_identity_GDB', 'scientific_name_by_db_PNG', 'best_identity_PNG')],
# 	jul2015@motus[which(rownames(jul2015@motus) %in% names(rev(sort(colMeans(jul2015@reads)))[1:60])),
# 		c('sequence', 'scientific_name_by_db_GDB', 'best_identity_GDB', 'scientific_name_by_db_PNG', 'best_identity_PNG')],
# 	jul2015bnk@motus[which(rownames(jul2015bnk@motus) %in% names(rev(sort(colMeans(jul2015bnk@reads)))[1:60])),
# 		c('sequence', 'scientific_name_by_db_GDB', 'best_identity_GDB', 'scientific_name_by_db_PNG', 'best_identity_PNG')],
# 	jul2016@motus[which(rownames(jul2016@motus) %in% names(rev(sort(colMeans(jul2016@reads)))[1:60])),
# 		c('sequence', 'scientific_name_by_db_GDB', 'best_identity_GDB', 'scientific_name_by_db_PNG', 'best_identity_PNG')],
# 	jul2017@motus[which(rownames(jul2017@motus) %in% names(rev(sort(colMeans(jul2017@reads)))[1:60])),
# 		c('sequence', 'scientific_name_by_db_GDB', 'best_identity_GDB', 'scientific_name_by_db_PNG', 'best_identity_PNG')],
# 	jul2017b@motus[which(rownames(jul2017b@motus) %in% names(rev(sort(colMeans(jul2017b@reads)))[1:60])),
# 		c('sequence', 'scientific_name_by_db_GDB', 'best_identity_GDB', 'scientific_name_by_db_PNG', 'best_identity_PNG')],
# 	nov2017@motus[which(rownames(nov2017@motus) %in% names(rev(sort(colMeans(nov2017@reads)))[1:60])),
# 		c('sequence', 'scientific_name_by_db_GDB', 'best_identity_GDB', 'scientific_name_by_db_PNG', 'best_identity_PNG')],
# 	nov2017b@motus[which(rownames(nov2017b@motus) %in% names(rev(sort(colMeans(nov2017b@reads)))[1:60])),
# 		c('sequence', 'scientific_name_by_db_GDB', 'best_identity_GDB', 'scientific_name_by_db_PNG', 'best_identity_PNG')],
# 	apr2018@motus[which(rownames(apr2018@motus) %in% names(rev(sort(colMeans(apr2018@reads)))[1:60])),
# 		c('sequence', 'scientific_name_by_db_GDB', 'best_identity_GDB', 'scientific_name_by_db_PNG', 'best_identity_PNG')],
# 	jul2018@motus[which(rownames(jul2018@motus) %in% names(rev(sort(colMeans(jul2018@reads)))[1:60])),
# 		c('sequence', 'scientific_name_by_db_GDB', 'best_identity_GDB', 'scientific_name_by_db_PNG', 'best_identity_PNG')],
# 	jul2018b@motus[which(rownames(jul2018b@motus) %in% names(rev(sort(colMeans(jul2018b@reads)))[1:60])),
# 		c('sequence', 'scientific_name_by_db_GDB', 'best_identity_GDB', 'scientific_name_by_db_PNG', 'best_identity_PNG')],
# 	nov2018@motus[which(rownames(nov2018@motus) %in% names(rev(sort(colMeans(nov2018@reads)))[1:60])),
# 		c('sequence', 'scientific_name_by_db_GDB', 'best_identity_GDB', 'scientific_name_by_db_PNG', 'best_identity_PNG')],
# 	nov2018b@motus[which(rownames(nov2018b@motus) %in% names(rev(sort(colMeans(nov2018b@reads)))[1:60])),
# 		c('sequence', 'scientific_name_by_db_GDB', 'best_identity_GDB', 'scientific_name_by_db_PNG', 'best_identity_PNG')],
# 	apr2019@motus[which(rownames(apr2019@motus) %in% names(rev(sort(colMeans(apr2019@reads)))[1:60])),
# 		c('sequence', 'scientific_name_by_db_GDB', 'best_identity_GDB', 'scientific_name_by_db_PNG', 'best_identity_PNG')],
# 	jul2019@motus[which(rownames(jul2019@motus) %in% names(rev(sort(colMeans(jul2019@reads)))[1:60])),
# 		c('sequence', 'scientific_name_by_db_GDB', 'best_identity_GDB', 'scientific_name_by_db_PNG', 'best_identity_PNG')],
# 	jul2019b@motus[which(rownames(jul2019b@motus) %in% names(rev(sort(colMeans(jul2019b@reads)))[1:60])),
# 		c('sequence', 'scientific_name_by_db_GDB', 'best_identity_GDB', 'scientific_name_by_db_PNG', 'best_identity_PNG')],
# 	nov2019@motus[which(rownames(nov2019@motus) %in% names(rev(sort(colMeans(nov2019@reads)))[1:60])),
# 		c('sequence', 'scientific_name_by_db_GDB', 'best_identity_GDB', 'scientific_name_by_db_PNG', 'best_identity_PNG')],
# 	apr2020@motus[which(rownames(apr2020@motus) %in% names(rev(sort(colMeans(apr2020@reads)))[1:60])),
# 		c('sequence', 'scientific_name_by_db_GDB', 'best_identity_GDB', 'scientific_name_by_db_PNG', 'best_identity_PNG')])
# 
# fullr <- fullr[which(duplicated(fullr$sequence) == FALSE),]
# fullr$Rosetta_Arjun <- NA 
# fullr$Rosetta_Complete <- NA

ARJUNrosetta <- gdata::read.xls('data/gorongosa_covariates/RosettaStoneArjun_April2020.xls', sheet=1)
fullr$sequence <- as.character(fullr$sequence)
ARJUNrosetta$sequence <- as.character(ARJUNrosetta$sequence)
for(x in 1:nrow(fullr)){
	if(fullr$sequence[x] %in% ARJUNrosetta$sequence){
		if(length(ARJUNrosetta$TOTU_Species[which(ARJUNrosetta$sequence == fullr$sequence[x])]) == 1){
			fullr$Rosetta_Arjun[x] <- as.character(ARJUNrosetta$TOTU_Species[which(ARJUNrosetta$sequence == fullr$sequence[x])])
			fullr$Rosetta_Complete[x] <- as.character(ARJUNrosetta$TOTU_Species[which(ARJUNrosetta$sequence == fullr$sequence[x])])
		}else{
			fullr$Rosetta_Arjun[x] <- paste(as.character(ARJUNrosetta$TOTU_Species[which(ARJUNrosetta$sequence == fullr$sequence[x])]), collapse='-')
			fullr$Rosetta_Complete[x] <- paste(as.character(ARJUNrosetta$TOTU_Species[which(ARJUNrosetta$sequence == fullr$sequence[x])]), collapse='-')
		}
	}
}
# write.csv(fullr, file='data/gorongosa_covariates/full_RosettaStone.csv')

# download latest version from: https://docs.google.com/spreadsheets/d/1x6Ipn0aHSf9zISNwonnBa_z00dZBq_ZQ8a67aZVAG9k/edit?usp=sharing
################ at this point we will went away and fill in the gaps and return with the full Rosetta Stone
fullr <- read.csv('data/gorongosa_covariates/full_RosettaStone_manualclassifications.csv')
jul2013@motus$RosettaID <- fullr$Rosetta_Complete[match(jul2013@motus$sequence, fullr$sequence)]
jul2015@motus$RosettaID <- fullr$Rosetta_Complete[match(jul2015@motus$sequence, fullr$sequence)]
jul2015bnk@motus$RosettaID <- fullr$Rosetta_Complete[match(jul2015bnk@motus$sequence, fullr$sequence)]
jul2016@motus$RosettaID <- fullr$Rosetta_Complete[match(jul2016@motus$sequence, fullr$sequence)]
jul2017@motus$RosettaID <- fullr$Rosetta_Complete[match(jul2017@motus$sequence, fullr$sequence)]
jul2017b@motus$RosettaID <- fullr$Rosetta_Complete[match(jul2017b@motus$sequence, fullr$sequence)]
jul2018@motus$RosettaID <- fullr$Rosetta_Complete[match(jul2018@motus$sequence, fullr$sequence)]
jul2018b@motus$RosettaID <- fullr$Rosetta_Complete[match(jul2018b@motus$sequence, fullr$sequence)]
jul2019@motus$RosettaID <- fullr$Rosetta_Complete[match(jul2019@motus$sequence, fullr$sequence)]
jul2019b@motus$RosettaID <- fullr$Rosetta_Complete[match(jul2019b@motus$sequence, fullr$sequence)]
apr2018@motus$RosettaID <- fullr$Rosetta_Complete[match(apr2018@motus$sequence, fullr$sequence)]
apr2019@motus$RosettaID <- fullr$Rosetta_Complete[match(apr2019@motus$sequence, fullr$sequence)]
apr2020@motus$RosettaID <- fullr$Rosetta_Complete[match(apr2020@motus$sequence, fullr$sequence)]
nov2017@motus$RosettaID <- fullr$Rosetta_Complete[match(nov2017@motus$sequence, fullr$sequence)]
nov2017b@motus$RosettaID <- fullr$Rosetta_Complete[match(nov2017b@motus$sequence, fullr$sequence)]
nov2018@motus$RosettaID <- fullr$Rosetta_Complete[match(nov2018@motus$sequence, fullr$sequence)]
nov2018b@motus$RosettaID <- fullr$Rosetta_Complete[match(nov2018b@motus$sequence, fullr$sequence)]
nov2019@motus$RosettaID <- fullr$Rosetta_Complete[match(nov2019@motus$sequence, fullr$sequence)]


######################
## correct sample IDs
m16 <- read.csv('data/2016/metadata_2016.csv', fileEncoding='UTF-7') 
m17 <- read.csv('data/2017/metadata.csv') 
m18 <- read.csv('data/2018/metadata_2018.csv', fileEncoding='UTF-7') 
m19 <- read.csv('data/2019/metadata_2019.csv', fileEncoding='UTF-7') 
m20 <- read.csv('data/2020/metadata_2020.csv', fileEncoding='UTF-7') 

m16$GoodSampleID <- as.character(m16$Code_name_OK)
m17$GoodSampleID <- as.character(m17$EXTRACTION_CODE1)
m18$GoodSampleID <- as.character(m18$EXTRACTION_CODE1)
m19$GoodSampleID <- as.character(m19$EXTRACTION_CODE1)
m20$GoodSampleID <- as.character(m20$EXTRACTION_CODE1)

unID_samps <- read.csv('data/2020/samples_unidentified_2016_2020.csv')
IDed_samps <- read.csv('data/2020/samples_with_confirmed_identity_2016_2020.csv')

for(i in 1:nrow(unID_samps)){
	poop <- as.character(unID_samps$SampleID[i])

	if(poop %in% m16$Code_name_OK){
		unids <- length(grep('UNID', m16$GoodSampleID))
		m16$GoodSampleID[which(m16$GoodSampleID == poop)] <- paste(substr(poop, 1, 7), 'UNID_', stringr::str_pad(unids+1, width=2, pad="0"), sep='')
		rownames(jul2016@reads)[which(rownames(jul2016@reads) == poop)] <- paste(substr(poop, 1, 7), 'UNID_', stringr::str_pad(unids+1, width=2, pad="0"), sep='')
	}

	if(poop %in% m17$EXTRACTION_CODE1){
		unids <- length(grep('UNID', m17$GoodSampleID))
		m17$GoodSampleID[which(m17$GoodSampleID == poop)] <- paste(substr(poop, 1, 7), 'UNID_', stringr::str_pad(unids+1, width=2, pad="0"), sep='')
		if(poop %in% rownames(jul2017@reads)){
			rownames(jul2017@reads)[which(rownames(jul2017@reads) == poop)] <- paste(substr(poop, 1, 7), 'UNID_', stringr::str_pad(unids+1, width=2, pad="0"), sep='')
		}
		if(poop %in% rownames(jul2017b@reads)){
			rownames(jul2017b@reads)[which(rownames(jul2017b@reads) == poop)] <- paste(substr(poop, 1, 7), 'UNID_', stringr::str_pad(unids+1, width=2, pad="0"), sep='')
		}
		if(poop %in% rownames(nov2017@reads)){
			rownames(nov2017@reads)[which(rownames(nov2017@reads) == poop)] <- paste(substr(poop, 1, 7), 'UNID_', stringr::str_pad(unids+1, width=2, pad="0"), sep='')
		}
		if(poop %in% rownames(nov2017b@reads)){
			rownames(nov2017b@reads)[which(rownames(nov2017b@reads) == poop)] <- paste(substr(poop, 1, 7), 'UNID_', stringr::str_pad(unids+1, width=2, pad="0"), sep='')
		}
	}

	if(poop %in% m18$EXTRACTION_CODE1){
		unids <- length(grep('UNID', m18$GoodSampleID))
		m18$GoodSampleID[which(m18$GoodSampleID == poop)] <- paste(substr(poop, 1, 7), 'UNID_', stringr::str_pad(unids+1, width=2, pad="0"), sep='')
		if(poop %in% rownames(apr2018@reads)){
			rownames(apr2018@reads)[which(rownames(apr2018@reads) == poop)] <- paste(substr(poop, 1, 7), 'UNID_', stringr::str_pad(unids+1, width=2, pad="0"), sep='')
		}
		if(poop %in% rownames(jul2018@reads)){
			rownames(jul2018@reads)[which(rownames(jul2018@reads) == poop)] <- paste(substr(poop, 1, 7), 'UNID_', stringr::str_pad(unids+1, width=2, pad="0"), sep='')
		}
		if(poop %in% rownames(jul2018b@reads)){
			rownames(jul2018b@reads)[which(rownames(jul2018b@reads) == poop)] <- paste(substr(poop, 1, 7), 'UNID_', stringr::str_pad(unids+1, width=2, pad="0"), sep='')
		}
		if(poop %in% rownames(nov2018@reads)){
			rownames(nov2018@reads)[which(rownames(nov2018@reads) == poop)] <- paste(substr(poop, 1, 7), 'UNID_', stringr::str_pad(unids+1, width=2, pad="0"), sep='')
		}
		if(poop %in% rownames(nov2018b@reads)){
			rownames(nov2018b@reads)[which(rownames(nov2018b@reads) == poop)] <- paste(substr(poop, 1, 7), 'UNID_', stringr::str_pad(unids+1, width=2, pad="0"), sep='')
		}
	}

	if(poop %in% m19$EXTRACTION_CODE1){
		unids <- length(grep('UNID', m19$GoodSampleID))
		m19$GoodSampleID[which(m19$GoodSampleID == poop)] <- paste(substr(poop, 1, 7), 'UNID_', stringr::str_pad(unids+1, width=2, pad="0"), sep='')
		if(poop %in% rownames(apr2019@reads)){
			rownames(apr2019@reads)[which(rownames(apr2019@reads) == poop)] <- paste(substr(poop, 1, 7), 'UNID_', stringr::str_pad(unids+1, width=2, pad="0"), sep='')
		}
		if(poop %in% rownames(jul2019@reads)){
			rownames(jul2019@reads)[which(rownames(jul2019@reads) == poop)] <- paste(substr(poop, 1, 7), 'UNID_', stringr::str_pad(unids+1, width=2, pad="0"), sep='')
		}
		if(poop %in% rownames(jul2019b@reads)){
			rownames(jul2019b@reads)[which(rownames(jul2019b@reads) == poop)] <- paste(substr(poop, 1, 7), 'UNID_', stringr::str_pad(unids+1, width=2, pad="0"), sep='')
		}
		if(poop %in% rownames(nov2019@reads)){
			rownames(nov2019@reads)[which(rownames(nov2019@reads) == poop)] <- paste(substr(poop, 1, 7), 'UNID_', stringr::str_pad(unids+1, width=2, pad="0"), sep='')
		}
	}

	if(poop %in% m20$EXTRACTION_CODE1){
		unids <- length(grep('UNID', m20$GoodSampleID))
		m20$GoodSampleID[which(m20$GoodSampleID == poop)] <- paste(substr(poop, 1, 7), 'UNID_', stringr::str_pad(unids+1, width=2, pad="0"), sep='')
		if(poop %in% rownames(apr2020@reads)){
			rownames(apr2020@reads)[which(rownames(apr2020@reads) == poop)] <- paste(substr(poop, 1, 7), 'UNID_', stringr::str_pad(unids+1, width=2, pad="0"), sep='')
		}
	}

}

	# now the samples that need to change species
for(i in 1:nrow(IDed_samps)){
	poop <- as.character(IDed_samps$SampleID[i])
	spp <- paste(
		substr(strsplit(toupper(str_replace_all(as.character(IDed_samps$TopSeqSpeciesID[i]), "\\[|\\]|'", '')), ' ')[[1]][1],1,2),
		substr(strsplit(toupper(str_replace_all(as.character(IDed_samps$TopSeqSpeciesID[i]), "\\[|\\]|'", '')), ' ')[[1]][2],1,2),
		sep = '')

	if(length(grep(spp, poop)) == 0){ # so that we don't renumber samples ID'd correctly

		if(poop %in% m16$Code_name_OK){
			if(length(grep(spp, m16$GoodSampleID)) > 0){
				inds <- max(as.numeric(sapply(strsplit(m16$GoodSampleID[grep(spp, m16$GoodSampleID)], '_'), '[', 4)))
			}else{
				inds <- 0
			}
			m16$GoodSampleID[which(m16$GoodSampleID == poop)] <- paste(substr(poop, 1, 7), spp, '_', stringr::str_pad(inds+1, width=2, pad="0"), sep='')
			rownames(jul2016@reads)[which(rownames(jul2016@reads) == poop)] <- paste(substr(poop, 1, 7), spp, '_', stringr::str_pad(inds+1, width=2, pad="0"), sep='')
		}

		if(poop %in% m17$EXTRACTION_CODE1){
			if(length(grep(spp, m17$GoodSampleID)) > 0){
				inds <- max(as.numeric(sapply(strsplit(m17$GoodSampleID[grep(spp, m17$GoodSampleID)], '_'), '[', 4)))
			}else{
				inds <- 0
			}
			m17$GoodSampleID[which(m17$GoodSampleID == poop)] <- paste(substr(poop, 1, 7), spp, '_', stringr::str_pad(inds+1, width=2, pad="0"), sep='')
			if(poop %in% rownames(jul2017@reads)){
				rownames(jul2017@reads)[which(rownames(jul2017@reads) == poop)] <- paste(substr(poop, 1, 7), spp, '_', stringr::str_pad(inds+1, width=2, pad="0"), sep='')
			}
			if(poop %in% rownames(jul2017b@reads)){
				rownames(jul2017b@reads)[which(rownames(jul2017b@reads) == poop)] <- paste(substr(poop, 1, 7), spp, '_', stringr::str_pad(inds+1, width=2, pad="0"), sep='')
			}
			if(poop %in% rownames(nov2017@reads)){
				rownames(nov2017@reads)[which(rownames(nov2017@reads) == poop)] <- paste(substr(poop, 1, 7), spp, '_', stringr::str_pad(inds+1, width=2, pad="0"), sep='')
			}
			if(poop %in% rownames(nov2017b@reads)){
				rownames(nov2017b@reads)[which(rownames(nov2017b@reads) == poop)] <- paste(substr(poop, 1, 7), spp, '_', stringr::str_pad(inds+1, width=2, pad="0"), sep='')
			}
		}

		if(poop %in% m18$EXTRACTION_CODE1){
			if(length(grep(spp, m18$GoodSampleID)) > 0){
				inds <- max(as.numeric(sapply(strsplit(m18$GoodSampleID[grep(spp, m18$GoodSampleID)], '_'), '[', 4)))
			}else{
				inds <- 0
			}
			m18$GoodSampleID[which(m18$GoodSampleID == poop)] <- paste(substr(poop, 1, 7), spp, '_', stringr::str_pad(inds+1, width=2, pad="0"), sep='')
			if(poop %in% rownames(apr2018@reads)){
				rownames(apr2018@reads)[which(rownames(apr2018@reads) == poop)] <- paste(substr(poop, 1, 7), spp, '_', stringr::str_pad(inds+1, width=2, pad="0"), sep='')
			}
			if(poop %in% rownames(jul2018@reads)){
				rownames(jul2018@reads)[which(rownames(jul2018@reads) == poop)] <- paste(substr(poop, 1, 7), spp, '_', stringr::str_pad(inds+1, width=2, pad="0"), sep='')
			}
			if(poop %in% rownames(jul2018b@reads)){
				rownames(jul2018b@reads)[which(rownames(jul2018b@reads) == poop)] <- paste(substr(poop, 1, 7), spp, '_', stringr::str_pad(inds+1, width=2, pad="0"), sep='')
			}
			if(poop %in% rownames(nov2018@reads)){
				rownames(nov2018@reads)[which(rownames(nov2018@reads) == poop)] <- paste(substr(poop, 1, 7), spp, '_', stringr::str_pad(inds+1, width=2, pad="0"), sep='')
			}
			if(poop %in% rownames(nov2018b@reads)){
				rownames(nov2018b@reads)[which(rownames(nov2018b@reads) == poop)] <- paste(substr(poop, 1, 7), spp, '_', stringr::str_pad(inds+1, width=2, pad="0"), sep='')
			}
		}

		if(poop %in% m19$EXTRACTION_CODE1){
			if(length(grep(spp, m19$GoodSampleID)) > 0){
				inds <- max(as.numeric(sapply(strsplit(m19$GoodSampleID[grep(spp, m19$GoodSampleID)], '_'), '[', 4)))
			}else{
				inds <- 0
			}
			m19$GoodSampleID[which(m19$GoodSampleID == poop)] <- paste(substr(poop, 1, 7), spp, '_', stringr::str_pad(inds+1, width=2, pad="0"), sep='')
			if(poop %in% rownames(apr2019@reads)){
				rownames(apr2019@reads)[which(rownames(apr2019@reads) == poop)] <- paste(substr(poop, 1, 7), spp, '_', stringr::str_pad(inds+1, width=2, pad="0"), sep='')
			}
			if(poop %in% rownames(jul2019@reads)){
				rownames(jul2019@reads)[which(rownames(jul2019@reads) == poop)] <- paste(substr(poop, 1, 7), spp, '_', stringr::str_pad(inds+1, width=2, pad="0"), sep='')
			}
			if(poop %in% rownames(jul2019b@reads)){
				rownames(jul2019b@reads)[which(rownames(jul2019b@reads) == poop)] <- paste(substr(poop, 1, 7), spp, '_', stringr::str_pad(inds+1, width=2, pad="0"), sep='')
			}
			if(poop %in% rownames(nov2019@reads)){
				rownames(nov2019@reads)[which(rownames(nov2019@reads) == poop)] <- paste(substr(poop, 1, 7), spp, '_', stringr::str_pad(inds+1, width=2, pad="0"), sep='')
			}
		}

		if(poop %in% m20$EXTRACTION_CODE1){
			if(length(grep(spp, m20$GoodSampleID)) > 0){
				inds <- max(as.numeric(sapply(strsplit(m20$GoodSampleID[grep(spp, m20$GoodSampleID)], '_'), '[', 4)))
			}else{
				inds <- 0
			}
			m20$GoodSampleID[which(m20$GoodSampleID == poop)] <- paste(substr(poop, 1, 7), spp, '_', stringr::str_pad(inds+1, width=2, pad="0"), sep='')
			if(poop %in% rownames(apr2020@reads)){
				rownames(apr2020@reads)[which(rownames(apr2020@reads) == poop)] <- paste(substr(poop, 1, 7), spp, '_', stringr::str_pad(inds+1, width=2, pad="0"), sep='')
			}
		}

	}

}

write.csv(m16, file='data/2016/metadata_2016_wIDs.csv')
write.csv(m17, file='data/2017/metadata_wIDs.csv')
write.csv(m18, file='data/2018/metadata_2018_wIDs.csv')
write.csv(m19, file='data/2019/metadata_2019_wIDs.csv')
write.csv(m20, file='data/2020/metadata_2020_wIDs.csv')


# save the nice organized data
tmp=t(bb2019b@reads)
colnames(tmp)=paste("sample:", colnames(tmp), sep="")
if (any(colnames(bb2019b@motus)=='species_list')==T) {
  bb2019b@motus<-bb2019b@motus[,-which(colnames(bb2019b@motus) %in% c('species_list', 'count'))]
}
write.table(data.frame(bb2019b@motus,tmp), "~/Desktop/PhD/temporal_ints/data/2019/bushbuck_2019_clean_diet_data_part2.txt", row.names=F, col.names=T, sep="\t")

tmp=t(bb2019@reads)
colnames(tmp)=paste("sample:", colnames(tmp), sep="")
if (any(colnames(bb2019@motus)=='species_list')==T) {
  bb2019@motus<-bb2019@motus[,-which(colnames(bb2019@motus) %in% c('species_list', 'count'))]
}
write.table(data.frame(bb2019@motus,tmp), "~/Desktop/PhD/temporal_ints/data/2019/bushbuck_2019_clean_diet_data_part1.txt", row.names=F, col.names=T, sep="\t")

tmp=t(bb2018b@reads)
colnames(tmp)=paste("sample:", colnames(tmp), sep="")
if (any(colnames(bb2018b@motus)=='species_list')==T) {
  bb2018b@motus<-bb2018b@motus[,-which(colnames(bb2018b@motus) %in% c('species_list', 'count'))]
}
write.table(data.frame(bb2018b@motus,tmp), "~/Desktop/PhD/temporal_ints/data/2018/bushbuck_2018_clean_diet_data_part2.txt", row.names=F, col.names=T, sep="\t")

tmp=t(bb2018@reads)
colnames(tmp)=paste("sample:", colnames(tmp), sep="")
if (any(colnames(bb2018@motus)=='species_list')==T) {
  bb2018@motus<-bb2018@motus[,-which(colnames(bb2018@motus) %in% c('species_list', 'count'))]
}
write.table(data.frame(bb2018@motus,tmp), "~/Desktop/PhD/temporal_ints/data/2018/bushbuck_2018_clean_diet_data_part1.txt", row.names=F, col.names=T, sep="\t")


tmp=t(mrc2018@reads)
colnames(tmp)=paste("sample:", colnames(tmp), sep="")
if (any(colnames(mrc2018@motus)=='species_list')==T) {
  mrc2018@motus<-mrc2018@motus[,-which(colnames(mrc2018@motus) %in% c('species_list', 'count'))]
}
write.table(data.frame(mrc2018@motus,tmp), "~/Desktop/PhD/Random_projects/tortoise_mpala/tortoise_clean_diet_data.txt", row.names=F, col.names=T, sep="\t")


tmp=t(apr2020@reads)
colnames(tmp)=paste("sample:", colnames(tmp), sep="")
if (any(colnames(apr2020@motus)=='species_list')==T) {
  apr2020@motus<-apr2020@motus[,-which(colnames(apr2020@motus) %in% c('species_list', 'count'))]
}
write.table(data.frame(apr2020@motus,tmp), "~/Desktop/PhD/temporal_ints/data/2020/png20_april_clean_diet_data.txt", row.names=F, col.names=T, sep="\t")

tmp=t(nov2019@reads)
colnames(tmp)=paste("sample:", colnames(tmp), sep="")
if (any(colnames(nov2019@motus)=='species_list')==T) {
  nov2019@motus<-nov2019@motus[,-which(colnames(nov2019@motus) %in% c('species_list', 'count'))]
}
write.table(data.frame(nov2019@motus,tmp), "~/Desktop/PhD/temporal_ints/data/2019/png19_nov_clean_diet_data.txt", row.names=F, col.names=T, sep="\t")

tmp=t(jul2019@reads)
colnames(tmp)=paste("sample:", colnames(tmp), sep="")
if (any(colnames(jul2019@motus)=='species_list')==T) {
  jul2019@motus<-jul2019@motus[,-which(colnames(jul2019@motus) %in% c('species_list', 'count'))]
}
write.table(data.frame(jul2019@motus,tmp), "~/Desktop/PhD/temporal_ints/data/2019/png19_jul_clean_diet_data.txt", row.names=F, col.names=T, sep="\t")

tmp=t(jul2019b@reads)
colnames(tmp)=paste("sample:", colnames(tmp), sep="")
if (any(colnames(jul2019b@motus)=='species_list')==T) {
  jul2019b@motus<-jul2019b@motus[,-which(colnames(jul2019b@motus) %in% c('species_list', 'count'))]
}
write.table(data.frame(jul2019b@motus,tmp), "~/Desktop/PhD/temporal_ints/data/2019/png19_jul_clean_diet_data_part2.txt", row.names=F, col.names=T, sep="\t")

tmp=t(apr2019@reads)
colnames(tmp)=paste("sample:", colnames(tmp), sep="")
if (any(colnames(apr2019@motus)=='species_list')==T) {
  apr2019@motus<-apr2019@motus[,-which(colnames(apr2019@motus) %in% c('species_list', 'count'))]
}
write.table(data.frame(apr2019@motus,tmp), "~/Desktop/PhD/temporal_ints/data/2019/png19_april_clean_diet_data.txt", row.names=F, col.names=T, sep="\t")

tmp=t(nov2018b@reads)
colnames(tmp)=paste("sample:", colnames(tmp), sep="")
if (any(colnames(nov2018b@motus)=='species_list')==T) {
  nov2018b@motus<-nov2018b@motus[,-which(colnames(nov2018b@motus) %in% c('species_list', 'count'))]
}
write.table(data.frame(nov2018b@motus,tmp), "~/Desktop/PhD/temporal_ints/data/2018/png18_nov_clean_diet_data_part2.txt", row.names=F, col.names=T, sep="\t")

tmp=t(nov2018@reads)
colnames(tmp)=paste("sample:", colnames(tmp), sep="")
if (any(colnames(nov2018@motus)=='species_list')==T) {
  nov2018@motus<-nov2018@motus[,-which(colnames(nov2018@motus) %in% c('species_list', 'count'))]
}
write.table(data.frame(nov2018@motus,tmp), "~/Desktop/PhD/temporal_ints/data/2018/png18_nov_clean_diet_data_part1.txt", row.names=F, col.names=T, sep="\t")

tmp=t(jul2018@reads)
colnames(tmp)=paste("sample:", colnames(tmp), sep="")
if (any(colnames(jul2018@motus)=='species_list')==T) {
  jul2018@motus<-jul2018@motus[,-which(colnames(jul2018@motus) %in% c('species_list', 'count'))]
}
write.table(data.frame(jul2018@motus,tmp), "~/Desktop/PhD/temporal_ints/data/2018/png18_jul_clean_diet_data.txt", row.names=F, col.names=T, sep="\t")

tmp=t(jul2018b@reads)
colnames(tmp)=paste("sample:", colnames(tmp), sep="")
if (any(colnames(jul2018b@motus)=='species_list')==T) {
  jul2018b@motus<-jul2018b@motus[,-which(colnames(jul2018b@motus) %in% c('species_list', 'count'))]
}
write.table(data.frame(jul2018b@motus,tmp), "~/Desktop/PhD/temporal_ints/data/2018/png18_jul_clean_diet_data_part2.txt", row.names=F, col.names=T, sep="\t")

tmp=t(apr2018@reads)
colnames(tmp)=paste("sample:", colnames(tmp), sep="")
if (any(colnames(apr2018@motus)=='species_list')==T) {
  apr2018@motus<-apr2018@motus[,-which(colnames(apr2018@motus) %in% c('species_list', 'count'))]
}
write.table(data.frame(apr2018@motus,tmp), "~/Desktop/PhD/temporal_ints/data/2018/png18_april_clean_diet_data.txt", row.names=F, col.names=T, sep="\t")

tmp=t(nov2017b@reads)
colnames(tmp)=paste("sample:", colnames(tmp), sep="")
if (any(colnames(nov2017b@motus)=='species_list')==T) {
  nov2017b@motus<-nov2017b@motus[,-which(colnames(nov2017b@motus) %in% c('species_list', 'count'))]
}
write.table(data.frame(nov2017b@motus,tmp), "~/Desktop/PhD/temporal_ints/data/2017/png17_nov_clean_diet_data_part2.txt", row.names=F, col.names=T, sep="\t")

tmp=t(jul2017b@reads)
colnames(tmp)=paste("sample:", colnames(tmp), sep="")
if (any(colnames(jul2017b@motus)=='species_list')==T) {
  jul2017b@motus<-jul2017b@motus[,-which(colnames(jul2017b@motus) %in% c('species_list', 'count'))]
}
write.table(data.frame(jul2017b@motus,tmp), "~/Desktop/PhD/temporal_ints/data/2017/png17_jul_clean_diet_data_part2.txt", row.names=F, col.names=T, sep="\t")

tmp=t(nov2017@reads)
colnames(tmp)=paste("sample:", colnames(tmp), sep="")
if (any(colnames(nov2017@motus)=='species_list')==T) {
  nov2017@motus<-nov2017@motus[,-which(colnames(nov2017@motus) %in% c('species_list', 'count'))]
}
write.table(data.frame(nov2017@motus,tmp), "~/Desktop/PhD/temporal_ints/data/2017/png17_nov_clean_diet_data_part1.txt", row.names=F, col.names=T, sep="\t")

tmp=t(jul2017@reads)
colnames(tmp)=paste("sample:", colnames(tmp), sep="")
if (any(colnames(jul2017@motus)=='species_list')==T) {
  jul2017@motus<-jul2017@motus[,-which(colnames(jul2017@motus) %in% c('species_list', 'count'))]
}
write.table(data.frame(jul2017@motus,tmp), "~/Desktop/PhD/temporal_ints/data/2017/png17_jul_clean_diet_data_part1.txt", row.names=F, col.names=T, sep="\t")

tmp=t(jul2016@reads)
colnames(tmp)=paste("sample:", colnames(tmp), sep="")
if (any(colnames(jul2016@motus)=='species_list')==T) {
  jul2016@motus<-jul2016@motus[,-which(colnames(jul2016@motus) %in% c('species_list', 'count'))]
}
write.table(data.frame(jul2016@motus,tmp), "~/Desktop/PhD/temporal_ints/data/2016/png16_jul_clean_diet_data.txt", row.names=F, col.names=T, sep="\t")

tmp=t(jul2015@reads)
colnames(tmp)=paste("sample:", colnames(tmp), sep="")
if (any(colnames(jul2015@motus)=='species_list')==T) {
  jul2015@motus<-jul2015@motus[,-which(colnames(jul2015@motus) %in% c('species_list', 'count'))]
}
write.table(data.frame(jul2015@motus,tmp), "~/Desktop/PhD/temporal_ints/data/2015/png15_jul_clean_diet_data.txt", row.names=F, col.names=T, sep="\t")

tmp=t(jul2015bnk@reads)
colnames(tmp)=paste("sample:", colnames(tmp), sep="")
if (any(colnames(jul2015bnk@motus)=='species_list')==T) {
  jul2015bnk@motus<-jul2015bnk@motus[,-which(colnames(jul2015bnk@motus) %in% c('species_list', 'count'))]
}
write.table(data.frame(jul2015bnk@motus,tmp), "~/Desktop/PhD/temporal_ints/data/2015/png15_jul_bnk_clean_diet_data.txt", row.names=F, col.names=T, sep="\t")

tmp=t(jul2013@reads)
colnames(tmp)=paste("sample:", colnames(tmp), sep="")
if (any(colnames(jul2013@motus)=='species_list')==T) {
  jul2013@motus<-jul2013@motus[,-which(colnames(jul2013@motus) %in% c('species_list', 'count'))]
}
write.table(data.frame(jul2013@motus,tmp), "~/Desktop/PhD/temporal_ints/data/2013/png13_jul_clean_diet_data.txt", row.names=F, col.names=T, sep="\t")
