# Supplementary material for: Ecology of community reassembly: Movements and diets of megafauna during a decade of restoration in Mozambique
Source: Ecology. 2026 Apr 12;107(4):e70386. doi: 10.1002/ecy.70386 (PMC13071350; doi:10.1002/ecy.70386)
Supplement: Supplementary file 1 — Data S1. [file ECY-107-e70386-s001.zip › Data_S1/Dataset_20/DietDataFilteringScripts/DNA_metabarcoding_data_processing/additional_files_scripts/gorongosa_trnL_reference_database.fasta]

>JG-16-P01_F12 family_name_EMBL=Rhamnaceae; genus_name_GNP=Ziziphus; species_name_GNP=Ziziphus mucronata; taxid=345811; rank_EMBL=species; BOLD_ID=PNG094-18; species_name_EMBL=Ziziphus mucronata; genus_name_EMBL=Ziziphus; family_name_GNP=Rhamnaceae; scientific_name_EMBL=Ziziphus mucronata; 
atcctgttttctgaaaacaaacaaggattcagaaagtgataataaaaaag
>JG-16-P04_C12 family_name_EMBL=Acanthaceae; genus_name_GNP=Ruellia; species_name_GNP=Ruellia prostrata; taxid=1052855; rank_EMBL=species; BOLD_ID=PNG379-18; species_name_EMBL=Dipteracanthus prostratus; genus_name_EMBL=Dipteracanthus; family_name_GNP=Acanthaceae; scientific_name_EMBL=Dipteracanthus prostratus; 
atcctgttttctgaaaacaaaggtttcgaaaaagaaaaaag
>JG-16-P01_G12 family_name_EMBL=Fabaceae; genus_name_GNP=Crotalaria; species_name_GNP=NA; taxid=3828; rank_EMBL=genus; BOLD_ID=PNG095-18; species_name_EMBL=None; genus_name_EMBL=Crotalaria; family_name_GNP=Fabaceae; scientific_name_EMBL=Crotalaria; 
atcctgttttgcgcaaaaaccaaagaaaagtttagaaagcaagaataaataaaaag
>JG-16-P02_C12 family_name_EMBL=Phyllanthaceae; genus_name_GNP=Phyllanthus; species_name_GNP=NA; taxid=58880; rank_EMBL=genus; BOLD_ID=PNG187-18; species_name_EMBL=None; genus_name_EMBL=Phyllanthus; family_name_GNP=Phyllanthaceae; scientific_name_EMBL=Phyllanthus; 
atccggttttccaaaaacaaacaaaagttcgtatcataaagatagaataaataaag
>JG-16-P03_B12 family_name_EMBL=Coldeniaceae; genus_name_GNP=Coldenia; species_name_GNP=Coldenia procumbens; taxid=246514; rank_EMBL=species; BOLD_ID=PNG282-18; species_name_EMBL=Coldenia procumbens; genus_name_EMBL=Coldenia; family_name_GNP=Boraginaceae; scientific_name_EMBL=Coldenia procumbens; 
atcctgttttccgaaaacaaagaaaggttaataaagcgaaaaaaag
>JG-16-P03_C12 family_name_EMBL=Combretaceae; genus_name_GNP=Combretum; species_name_GNP=Combretum mossambicense; taxid=507415; rank_EMBL=species; BOLD_ID=PNG283-18; species_name_EMBL=Combretum mossambicense; genus_name_EMBL=Combretum; family_name_GNP=Combretaceae; scientific_name_EMBL=Combretum mossambicense; 
atccgattttatgaaaaccaacaaaaaacaaaacaacaaagattcataaagcaagaataa
aaaaag
>JG-16-P03_D12 family_name_EMBL=Combretaceae; genus_name_GNP=Combretum; species_name_GNP=Combretum adenogonium; taxid=507388; rank_EMBL=species; BOLD_ID=PNG284-18; species_name_EMBL=Combretum adenogonium; genus_name_EMBL=Combretum; family_name_GNP=Combretaceae; scientific_name_EMBL=Combretum adenogonium; 
atcttattttatgaaaaccaacaaaaaacaaaacaacaaagattcataaagcaagaataa
aaaaag
>JG-16-P03_E12 family_name_EMBL=Anacardiaceae; genus_name_GNP=Lannea; species_name_GNP=Lannea schweinfurthii var. stuhlmannii; taxid=289717; rank_EMBL=species; BOLD_ID=PNG285-18; species_name_EMBL=Lannea schweinfurthii; genus_name_EMBL=Lannea; family_name_GNP=Anacardiaceae; scientific_name_EMBL=Lannea schweinfurthii; 
atcctgttttacgagaacaaacaagggttcagaacgcgagaaaaag
>JG-16-P04_E12 family_name_EMBL=Annonaceae; genus_name_GNP=Cleistochlamys; species_name_GNP=Cleistochlamys kirkii; taxid=1237197; rank_EMBL=species; BOLD_ID=PNG381-18; species_name_EMBL=Cleistochlamys kirkii; genus_name_EMBL=Cleistochlamys; family_name_GNP=Annonaceae; scientific_name_EMBL=Cleistochlamys kirkii; 
atcctgtgttcagaaaacaaggttcagaaagcgagaataaaaaaag
>JG-16-P04_F12 family_name_EMBL=Fabaceae; genus_name_GNP=Desmodium; species_name_GNP=Desmodium gangeticum; taxid=670324; rank_EMBL=species; BOLD_ID=PNG382-18; species_name_EMBL=Desmodium gangeticum; genus_name_EMBL=Desmodium; family_name_GNP=Fabaceae; scientific_name_EMBL=Desmodium gangeticum; 
atccttttttccgtaaatgaagaaaagttcagaaagttataatcaaaaaag
>JG-16-P04_G12 family_name_EMBL=Fabaceae; genus_name_GNP=Albizia; species_name_GNP=Albizia harveyi; taxid=199155; rank_EMBL=species; BOLD_ID=PNG383-18; species_name_EMBL=Albizia harveyi; genus_name_EMBL=Albizia; family_name_GNP=Fabaceae; scientific_name_EMBL=Albizia harveyi; 
atcctgttttccaaaaaccaagaagagttcagaaagggagaataaaataaaaaaaaaaag
>JG-16-P05_B12 family_name_EMBL=Fabaceae; genus_name_GNP=Acacia; species_name_GNP=Acacia polyacantha campylacantha; taxid=875646; rank_EMBL=species; BOLD_ID=PNG474-18; species_name_EMBL=Senegalia polyacantha; genus_name_EMBL=Senegalia; family_name_GNP=Fabaceae; scientific_name_EMBL=Senegalia polyacantha; 
atcctgttttccaaaaaccaagaagagttcagaaagggagaataaaataaaaaaag
>JG-16-P06_B12 family_name_EMBL=Fabaceae; genus_name_GNP=Sesbania; species_name_GNP=NA; taxid=3894; rank_EMBL=genus; BOLD_ID=PNG569-18; species_name_EMBL=None; genus_name_EMBL=Sesbania; family_name_GNP=Fabaceae; scientific_name_EMBL=Sesbania; 
atcctgctttccgaaaacaaagaaaagttcagaaagcgagaataaaaaaag
>JG-16-P06_D12 family_name_EMBL=Fabaceae; genus_name_GNP=Acacia; species_name_GNP=Acacia robusta; taxid=875650; rank_EMBL=species; BOLD_ID=PNG571-18; species_name_EMBL=Vachellia robusta; genus_name_EMBL=Vachellia; family_name_GNP=Fabaceae; scientific_name_EMBL=Vachellia robusta; 
atcctgttttccgaaaaccaagaagagttcagaaaaggagaataaaaaaag
>JG-16-P01_A10 family_name_EMBL=Malvaceae; genus_name_GNP=Corchorus; species_name_GNP=Corchorus olitorius; taxid=93759; rank_EMBL=species; BOLD_ID=PNG073-18; species_name_EMBL=Corchorus olitorius; genus_name_EMBL=Corchorus; family_name_GNP=Malvaceae; scientific_name_EMBL=Corchorus olitorius; 
atcctattattttacgaaaataaacaaacaaaggttcagcaagggagaataaaaaaaaaa
g
>JG-16-P01_A4 family_name_EMBL=Heliotropiaceae; genus_name_GNP=Heliotropium; species_name_GNP=Heliotropium indicum; taxid=248297; rank_EMBL=species; BOLD_ID=PNG025-18; species_name_EMBL=Heliotropium indicum; genus_name_EMBL=Heliotropium; family_name_GNP=Boraginaceae; scientific_name_EMBL=Heliotropium indicum; 
atcctgttttccgaaaacaaagaaaggttcagaaagcaaaaaagg
>JG-16-P01_E2 family_name_EMBL=Malvaceae; genus_name_GNP=Corchorus; species_name_GNP=Corchorus fascicularis; taxid=588205; rank_EMBL=species; BOLD_ID=PNG013-18; species_name_EMBL=Corchorus fascicularis; genus_name_EMBL=Corchorus; family_name_GNP=Malvaceae; scientific_name_EMBL=Corchorus fascicularis; 
atcctattattttacgaaaataaacaaacaaaggttcagcaagggagaataaaaaaaagg
>JG-16-P01_F2 family_name_EMBL=Malvaceae; genus_name_GNP=Corchorus; species_name_GNP=Corchorus trilocularis; taxid=358697; rank_EMBL=species; BOLD_ID=PNG014-18; species_name_EMBL=Corchorus trilocularis; genus_name_EMBL=Corchorus; family_name_GNP=Malvaceae; scientific_name_EMBL=Corchorus trilocularis; 
atcctattattttacgaaaataaacaaacaaaggttcagcaagggagaataaaaaaaag
>JG-16-P01_F9 family_name_EMBL=Onagraceae; genus_name_GNP=Ludwigia; species_name_GNP=Ludwigia adscendens; taxid=1241825; rank_EMBL=species; BOLD_ID=PNG070-18; species_name_EMBL=Ludwigia adscendens; genus_name_EMBL=Ludwigia; family_name_GNP=Onagraceae; scientific_name_EMBL=Ludwigia adscendens; 
ctttttttctcgttttctaaacccttgttgttggttttcgtaaaataggat
>JG-16-P01_G8 family_name_EMBL=Asteraceae; genus_name_GNP=Vernonia; species_name_GNP=Vernonia kirkii; taxid=13753; rank_EMBL=genus; BOLD_ID=PNG063-18; species_name_EMBL=None; genus_name_EMBL=Vernonia; family_name_GNP=Asteraceae; scientific_name_EMBL=Vernonia; 
atcacgttttccgaaaacaaacaaaggttcagaaagcgaaaagaaaaaag
>JG-16-P01_A11 family_name_EMBL=Fabaceae; genus_name_GNP=Indigofera; species_name_GNP=Indigofera spicata; taxid=520841; rank_EMBL=species; BOLD_ID=PNG081-18; species_name_EMBL=Indigofera spicata; genus_name_EMBL=Indigofera; family_name_GNP=Fabaceae; scientific_name_EMBL=Indigofera spicata; 
atcctattttccgaaaacaaagaaaagttcagaaagcgagaataaaaaaag
>JG-16-P01_A6 family_name_EMBL=Fabaceae; genus_name_GNP=Indigofera; species_name_GNP=NA; taxid=20685; rank_EMBL=genus; BOLD_ID=PNG041-18; species_name_EMBL=None; genus_name_EMBL=Indigofera; family_name_GNP=Fabaceae; scientific_name_EMBL=Indigofera; 
atcctattttccgaaaacaaagaaaagttcagaaagcgagaataaaaaaag
>JG-16-P01_A9 family_name_EMBL=Malvaceae; genus_name_GNP=Wissadula; species_name_GNP=Wissadula rostrata; taxid=288308; rank_EMBL=genus; BOLD_ID=PNG065-18; species_name_EMBL=None; genus_name_EMBL=Wissadula; family_name_GNP=Malvaceae; scientific_name_EMBL=Wissadula; 
atcctattattttacgaaaataaacataaacaaaggttcagcaagcgcgaataataaaaa
aggaaag
>JG-16-P01_B11 family_name_EMBL=Polygonaceae; genus_name_GNP=Persicaria; species_name_GNP=Persicaria lapathifolia; taxid=430754; rank_EMBL=species; BOLD_ID=PNG082-18; species_name_EMBL=Persicaria lapathifolia; genus_name_EMBL=Persicaria; family_name_GNP=Polygonaceae; scientific_name_EMBL=Persicaria lapathifolia; 
ctcctgctttcaaaaaggaaagaaaaaagg
>JG-16-P01_B5 family_name_EMBL=Asteraceae; genus_name_GNP=Ageratum; species_name_GNP=Ageratum conyzoides; taxid=68299; rank_EMBL=species; BOLD_ID=PNG034-18; species_name_EMBL=Ageratum conyzoides; genus_name_EMBL=Ageratum; family_name_GNP=Asteraceae; scientific_name_EMBL=Ageratum conyzoides; 
atcacgttttccgaaaacaaacaaaggttcagaaagcgaaaatcaaaaag
>JG-16-P01_B7 family_name_EMBL=Convolvulaceae; genus_name_GNP=Ipomoea; species_name_GNP=NA; taxid=4119; rank_EMBL=genus; BOLD_ID=PNG050-18; species_name_EMBL=None; genus_name_EMBL=Ipomoea; family_name_GNP=Convolvulaceae; scientific_name_EMBL=Ipomoea; 
atcctgttttccgaaaacaaacaaaaaaaag
>JG-16-P01_B8 family_name_EMBL=Malvaceae; genus_name_GNP=Hibiscus; species_name_GNP=Hibiscus physaloides; taxid=183257; rank_EMBL=species; BOLD_ID=PNG058-18; species_name_EMBL=Hibiscus physaloides; genus_name_EMBL=Hibiscus; family_name_GNP=Malvaceae; scientific_name_EMBL=Hibiscus physaloides; 
atcctattattttacgaaaataaacataaacaaaagttcagcaagcgagaataataataa
taaaaaaaggaaag
>JG-16-P01_C11 family_name_EMBL=Poaceae; genus_name_GNP=Sorghum; species_name_GNP=NA; taxid=4557; rank_EMBL=genus; BOLD_ID=PNG083-18; species_name_EMBL=None; genus_name_EMBL=Sorghum; family_name_GNP=Poaceae; scientific_name_EMBL=Sorghum; 
atccacttttttcaaaaaagtggttctcaaactagaacccaaaggaaaag
>JG-16-P01_D10 family_name_EMBL=Fabaceae; genus_name_GNP=Indigofera; species_name_GNP=NA; taxid=20685; rank_EMBL=genus; BOLD_ID=PNG076-18; species_name_EMBL=None; genus_name_EMBL=Indigofera; family_name_GNP=Fabaceae; scientific_name_EMBL=Indigofera; 
atcctattttccgaaaacaaagaaaagttcagaaagcgagaataaaaaaaaag
>JG-16-P01_D2 family_name_EMBL=Polygonaceae; genus_name_GNP=Persicaria; species_name_GNP=Persicaria senegalensis; taxid=471708; rank_EMBL=species; BOLD_ID=PNG012-18; species_name_EMBL=Persicaria senegalensis; genus_name_EMBL=Persicaria; family_name_GNP=Polygonaceae; scientific_name_EMBL=Persicaria senegalensis; 
ctcctgctttcaaaaaggaaagaaaaaagg
>JG-16-P01_D5 family_name_EMBL=Euphorbiaceae; genus_name_GNP=Euphorbia; species_name_GNP=Euphorbia prostrata; taxid=212836; rank_EMBL=species; BOLD_ID=PNG036-18; species_name_EMBL=Euphorbia prostrata; genus_name_EMBL=Euphorbia; family_name_GNP=Euphorbiaceae; scientific_name_EMBL=Euphorbia prostrata; 
atcctgttttccgaaaacagaaaaagtttcataaaaacagaaaaaaacaaggaag
>JG-16-P01_D7 family_name_EMBL=Malvaceae; genus_name_GNP=Hibiscus; species_name_GNP=Hibiscus surattensis; taxid=183266; rank_EMBL=species; BOLD_ID=PNG052-18; species_name_EMBL=Hibiscus surattensis; genus_name_EMBL=Hibiscus; family_name_GNP=Malvaceae; scientific_name_EMBL=Hibiscus surattensis; 
atcctattattttacgaaaataaacagaaacaaaagttcagcaagcgagaataataaaaa
aaagagaaag
>JG-16-P01_D8 family_name_EMBL=Fabaceae; genus_name_GNP=Crotalaria; species_name_GNP=NA; taxid=3828; rank_EMBL=genus; BOLD_ID=PNG060-18; species_name_EMBL=None; genus_name_EMBL=Crotalaria; family_name_GNP=Fabaceae; scientific_name_EMBL=Crotalaria; 
atcctgttttgcggaaaaaccaaagaaaagttcagaagaataaataaaaag
>JG-16-P01_E11 family_name_EMBL=Cucurbitaceae; genus_name_GNP=Ctenolepis; species_name_GNP=Ctenolepis cerasiformis; taxid=309178; rank_EMBL=species; BOLD_ID=PNG085-18; species_name_EMBL=Ctenolepis cerasiformis; genus_name_EMBL=Ctenolepis; family_name_GNP=Cucurbitaceae; scientific_name_EMBL=Ctenolepis cerasiformis; 
atcctttttccgaaaacaaaaaaaag
>JG-16-P01_E1 family_name_EMBL=Marsileaceae; genus_name_GNP=Marsilea; species_name_GNP=Marsilea minuta; taxid=388479; rank_EMBL=species; BOLD_ID=PNG005-18; species_name_EMBL=Marsilea minuta; genus_name_EMBL=Marsilea; family_name_GNP=Marsileaceae; scientific_name_EMBL=Marsilea minuta; 
atctagctccacccgaaatgactttcaggttacggagtgg
>JG-16-P01_E5 family_name_EMBL=Fabaceae; genus_name_GNP=Tephrosia; species_name_GNP=NA; taxid=47097; rank_EMBL=genus; BOLD_ID=PNG037-18; species_name_EMBL=None; genus_name_EMBL=Tephrosia; family_name_GNP=Fabaceae; scientific_name_EMBL=Tephrosia; 
atcctattttccaaaataagttcgaataaaaaaag
>JG-16-P01_E8 family_name_EMBL=Euphorbiaceae; genus_name_GNP=Euphorbia; species_name_GNP=NA; taxid=3990; rank_EMBL=genus; BOLD_ID=PNG061-18; species_name_EMBL=None; genus_name_EMBL=Euphorbia; family_name_GNP=Euphorbiaceae; scientific_name_EMBL=Euphorbia; 
atcctgttttccgaaaacagaaaaagaaaagtttcataaaaacagaaaaaaacaaggaag
>JG-16-P01_F10 family_name_EMBL=Convolvulaceae; genus_name_GNP=Merremia; species_name_GNP=Merremia hederacea; taxid=1580173; rank_EMBL=species; BOLD_ID=PNG078-18; species_name_EMBL=Merremia hederacea; genus_name_EMBL=Merremia; family_name_GNP=Convolvulaceae; scientific_name_EMBL=Merremia hederacea; 
atcctgttttccgaaaacaaacaaaagttcagaaaaaag
>JG-16-P01_F4 family_name_EMBL=Polygonaceae; genus_name_GNP=Persicaria; species_name_GNP=Persicaria senegalensis; taxid=471708; rank_EMBL=species; BOLD_ID=PNG030-18; species_name_EMBL=Persicaria senegalensis; genus_name_EMBL=Persicaria; family_name_GNP=Polygonaceae; scientific_name_EMBL=Persicaria senegalensis; 
ctcctgctttcaaaaaggaaagaaaaaagg
>JG-16-P01_F5 family_name_EMBL=Fabaceae; genus_name_GNP=Indigofera; species_name_GNP=NA; taxid=20685; rank_EMBL=genus; BOLD_ID=PNG038-18; species_name_EMBL=None; genus_name_EMBL=Indigofera; family_name_GNP=Fabaceae; scientific_name_EMBL=Indigofera; 
atcctattttccgaaaacaaagaaaagttcagaaagcgagaataaaaaaag
>JG-16-P01_G10 family_name_EMBL=Convolvulaceae; genus_name_GNP=Ipomoea; species_name_GNP=Ipomoea aquatica; taxid=89636; rank_EMBL=species; BOLD_ID=PNG079-18; species_name_EMBL=Ipomoea aquatica; genus_name_EMBL=Ipomoea; family_name_GNP=Convolvulaceae; scientific_name_EMBL=Ipomoea aquatica; 
atcctgttttccgaaaacaaacaaaagttcagaaaaaaag
>JG-16-P01_G11 family_name_EMBL=Convolvulaceae; genus_name_GNP=Ipomoea; species_name_GNP=Ipomoea coptica; taxid=4119; rank_EMBL=genus; BOLD_ID=PNG087-18; species_name_EMBL=None; genus_name_EMBL=Ipomoea; family_name_GNP=Convolvulaceae; scientific_name_EMBL=Ipomoea; 
atcctgttttccgaaaacaaacaaaagttcagaaaaaaaag
>JG-16-P01_G1 family_name_EMBL=Euphorbiaceae; genus_name_GNP=Euphorbia; species_name_GNP=Euphorbia minutiflora; taxid=1046511; rank_EMBL=species; BOLD_ID=PNG007-18; species_name_EMBL=Euphorbia serpens; genus_name_EMBL=Euphorbia; family_name_GNP=Euphorbiaceae; scientific_name_EMBL=Euphorbia serpens; 
atcctgttttccgaaaacagaaaaagtttcataaaaacagaaaaaaacaaggaag
>JG-16-P01_G5 family_name_EMBL=Convolvulaceae; genus_name_GNP=Jacquemontia; species_name_GNP=NA; taxid=112276; rank_EMBL=genus; BOLD_ID=PNG039-18; species_name_EMBL=None; genus_name_EMBL=Jacquemontia; family_name_GNP=Convolvulaceae; scientific_name_EMBL=Jacquemontia; 
atcctgttttccgaaaccaaacaaaagttcagaaaaaagg
>JG-16-P01_H1 family_name_EMBL=Fabaceae; genus_name_GNP=Indigofera; species_name_GNP=NA; taxid=20685; rank_EMBL=genus; BOLD_ID=PNG008-18; species_name_EMBL=None; genus_name_EMBL=Indigofera; family_name_GNP=Fabaceae; scientific_name_EMBL=Indigofera; 
atcctattttccgaaaacaaagaaaagttcagaaagcgagaataaaaaaag
>JG-16-P01_H4 family_name_EMBL=Malvaceae; genus_name_GNP=Hibiscus; species_name_GNP=Hibiscus surattensis; taxid=183266; rank_EMBL=species; BOLD_ID=PNG032-18; species_name_EMBL=Hibiscus surattensis; genus_name_EMBL=Hibiscus; family_name_GNP=Malvaceae; scientific_name_EMBL=Hibiscus surattensis; 
atcctattattttacgaaaataaacagaaacaaaagttcagcaagcgagaataataaaaa
aaagagaaag
>JG-16-P02_A9 family_name_EMBL=Euphorbiaceae; genus_name_GNP=Chrozophora; species_name_GNP=Chrozophora plicata; taxid=316752; rank_EMBL=genus; BOLD_ID=PNG161-18; species_name_EMBL=None; genus_name_EMBL=Chrozophora; family_name_GNP=Euphorbiaceae; scientific_name_EMBL=Chrozophora; 
atcctgtttttcgaaaacaaacaaaggttcataaagacataaaaaaaaagg
>JG-16-P02_C1 family_name_EMBL=Lamiaceae; genus_name_GNP=Ocimum; species_name_GNP=NA; taxid=39173; rank_EMBL=genus; BOLD_ID=PNG099-18; species_name_EMBL=None; genus_name_EMBL=Ocimum; family_name_GNP=Lamiaceae; scientific_name_EMBL=Ocimum; 
ctttttttcgttttttgaacctttgttttgagaaaacaggat
>JG-16-P02_C6 family_name_EMBL=Brassicaceae; genus_name_GNP=Rorippa; species_name_GNP=NA; taxid=50495; rank_EMBL=genus; BOLD_ID=PNG139-18; species_name_EMBL=None; genus_name_EMBL=Rorippa; family_name_GNP=Brassicaceae; scientific_name_EMBL=Rorippa; 
cctttttctcgctttctaaactcgggtttgttcgcgtaaacaaggat
>JG-16-P02_E4 family_name_EMBL=Rhamnaceae; genus_name_GNP=Ziziphus; species_name_GNP=Ziziphus mucronata; taxid=345811; rank_EMBL=species; BOLD_ID=PNG125-18; species_name_EMBL=Ziziphus mucronata; genus_name_EMBL=Ziziphus; family_name_GNP=Rhamnaceae; scientific_name_EMBL=Ziziphus mucronata; 
atcctgttttctgaaaacaaacaaggattcagaaagtgataataaaaaag
>JG-16-P02_F9 family_name_EMBL=Fabaceae; genus_name_GNP=NA; species_name_GNP=NA; taxid=3803; rank_EMBL=family; BOLD_ID=PNG166-18; species_name_EMBL=None; genus_name_EMBL=None; family_name_GNP=Fabaceae; scientific_name_EMBL=Fabaceae; 
atcccgttttccgaaaacaaagaaaagttcagaaagttataataaaaaagg
>JG-16-P02_F11 family_name_EMBL=Crassulaceae; genus_name_GNP=Kalanchoe; species_name_GNP=Kalanchoe lanceolata; taxid=23012; rank_EMBL=genus; BOLD_ID=PNG182-18; species_name_EMBL=None; genus_name_EMBL=Kalanchoe; family_name_GNP=Crassulaceae; scientific_name_EMBL=Kalanchoe; 
atcttgttttccgaaaccaaacccaaatacatgggttcaaaaagcgagaatcaaaaaa
>JG-16-P02_A1 family_name_EMBL=Malvaceae; genus_name_GNP=Triumfetta; species_name_GNP=NA; taxid=93801; rank_EMBL=genus; BOLD_ID=PNG097-18; species_name_EMBL=None; genus_name_EMBL=Triumfetta; family_name_GNP=Malvaceae; scientific_name_EMBL=Triumfetta; 
atcctatttttttacgaaaataaacaaaggttcagcaagcgagaataataaaaaaaagg
>JG-16-P02_A2 family_name_EMBL=Fabaceae; genus_name_GNP=Desmodium; species_name_GNP=Desmodium triflorum; taxid=670328; rank_EMBL=species; BOLD_ID=PNG105-18; species_name_EMBL=Desmodium triflorum; genus_name_EMBL=Desmodium; family_name_GNP=Fabaceae; scientific_name_EMBL=Desmodium triflorum; 
atccttttttccgtaaacgaagaaaagttcagaaagttataataaaaaaaag
>JG-16-P02_A5 family_name_EMBL=Onagraceae; genus_name_GNP=Ludwigia; species_name_GNP=NA; taxid=13118; rank_EMBL=genus; BOLD_ID=PNG129-18; species_name_EMBL=None; genus_name_EMBL=Ludwigia; family_name_GNP=Onagraceae; scientific_name_EMBL=Ludwigia; 
atcctattttacgaaaaccaacaacaagggtttagaaatcgagaaaaaaag
>JG-16-P02_A8 family_name_EMBL=Poaceae; genus_name_GNP=Phragmites; species_name_GNP=Phragmites mauritianus; taxid=1073913; rank_EMBL=species; BOLD_ID=PNG153-18; species_name_EMBL=Phragmites mauritianus; genus_name_EMBL=Phragmites; family_name_GNP=Poaceae; scientific_name_EMBL=Phragmites mauritianus; 
atcccttttttgaaaaaacaggtggttctcaaactagaacccaaagggaaag
>JG-16-P02_C10 family_name_EMBL=Fabaceae; genus_name_GNP=NA; species_name_GNP=NA; taxid=3803; rank_EMBL=family; BOLD_ID=PNG171-18; species_name_EMBL=None; genus_name_EMBL=None; family_name_GNP=Fabaceae; scientific_name_EMBL=Fabaceae; 
atcctgttttccgaaaaccaagaagagttcagaaagggagaataaaaaaaag
>JG-16-P02_C4 family_name_EMBL=Acanthaceae; genus_name_GNP=Justicia; species_name_GNP=Justicia anselliana; taxid=4190; rank_EMBL=genus; BOLD_ID=PNG123-18; species_name_EMBL=None; genus_name_EMBL=Justicia; family_name_GNP=Acanthaceae; scientific_name_EMBL=Justicia; 
atcctgttttcgcaagacaaagaaaacgaaaaaag
>JG-16-P02_C5 family_name_EMBL=Molluginaceae; genus_name_GNP=Glinus; species_name_GNP=Glinus lotoides; taxid=169249; rank_EMBL=species; BOLD_ID=PNG131-18; species_name_EMBL=Glinus lotoides; genus_name_EMBL=Glinus; family_name_GNP=Molluginaceae; scientific_name_EMBL=Glinus lotoides; 
ctccttttttcaaacgaaaaaaaaaataataagagttaagaaagcaagaaaaataaaag
>JG-16-P02_C7 family_name_EMBL=Asteraceae; genus_name_GNP=Launaea; species_name_GNP=NA; taxid=43198; rank_EMBL=genus; BOLD_ID=PNG147-18; species_name_EMBL=None; genus_name_EMBL=Launaea; family_name_GNP=Asteraceae; scientific_name_EMBL=Launaea; 
atcacgttttccgaaaaccaacaaaggttcagaaagcgaaaatcaaaaag
>JG-16-P02_D11 family_name_EMBL=Fabaceae; genus_name_GNP=Senna; species_name_GNP=Senna siamea; taxid=346999; rank_EMBL=species; BOLD_ID=PNG180-18; species_name_EMBL=Senna siamea; genus_name_EMBL=Senna; family_name_GNP=Fabaceae; scientific_name_EMBL=Senna siamea; 
atcctgttttccgaaaaccaagaagagttcagaaagggagaataaaaaaag
>JG-16-P02_D2 family_name_EMBL=Phyllanthaceae; genus_name_GNP=Phyllanthus; species_name_GNP=NA; taxid=58880; rank_EMBL=genus; BOLD_ID=PNG108-18; species_name_EMBL=None; genus_name_EMBL=Phyllanthus; family_name_GNP=Phyllanthaceae; scientific_name_EMBL=Phyllanthus; 
atccggttttccaaaaacaaacaaaggttcgtatcatacagatagaataaaaaag
>JG-16-P02_D3 family_name_EMBL=Rubiaceae; genus_name_GNP=Paederia; species_name_GNP=Paederia bojeriana; taxid=339308; rank_EMBL=species; BOLD_ID=PNG116-18; species_name_EMBL=Paederia bojeriana; genus_name_EMBL=Paederia; family_name_GNP=Rubiaceae; scientific_name_EMBL=Paederia bojeriana; 
atcctattttccgaaaacaaaggttcagaaagtaaaaaaagg
>JG-16-P02_E11 family_name_EMBL=Rhamnaceae; genus_name_GNP=Ziziphus; species_name_GNP=Ziziphus mauritiana; taxid=157914; rank_EMBL=species; BOLD_ID=PNG181-18; species_name_EMBL=Ziziphus mauritiana; genus_name_EMBL=Ziziphus; family_name_GNP=Rhamnaceae; scientific_name_EMBL=Ziziphus mauritiana; 
atcctgttttctgaaaacaaacaaggattcagaaagtgataataaaaaag
>JG-16-P02_E6 family_name_EMBL=Meliaceae; genus_name_GNP=Trichilia; species_name_GNP=Trichilia capitata; taxid=1237840; rank_EMBL=species; BOLD_ID=PNG141-18; species_name_EMBL=Trichilia capitata; genus_name_EMBL=Trichilia; family_name_GNP=Meliaceae; scientific_name_EMBL=Trichilia capitata; 
atcctgttttacaagaacaaacaagggttcagaaagcgaaaaaggg
>JG-16-P02_E7 family_name_EMBL=Solanaceae; genus_name_GNP=Solanum; species_name_GNP=Solanum nigrum; taxid=4112; rank_EMBL=species; BOLD_ID=PNG149-18; species_name_EMBL=Solanum nigrum; genus_name_EMBL=Solanum; family_name_GNP=Solanaceae; scientific_name_EMBL=Solanum nigrum; 
atcctgttttctgaaaacaaacaaaggttcagaaaaaaag
>JG-16-P02_E9 family_name_EMBL=Malvaceae; genus_name_GNP=Grewia; species_name_GNP=Grewia sulcata; taxid=992704; rank_EMBL=species; BOLD_ID=PNG165-18; species_name_EMBL=Grewia sulcata; genus_name_EMBL=Grewia; family_name_GNP=Malvaceae; scientific_name_EMBL=Grewia sulcata; 
atcctattattttacgaaaataaacataaacaaaggttcagcaagcgagaataaaataaa
ataataaaaaagg
>JG-16-P02_F10 family_name_EMBL=Poaceae; genus_name_GNP=Panicum; species_name_GNP=Panicum maximum; taxid=59788; rank_EMBL=species; BOLD_ID=PNG174-18; species_name_EMBL=Megathyrsus maximus; genus_name_EMBL=Megathyrsus; family_name_GNP=Poaceae; scientific_name_EMBL=Megathyrsus maximus; 
atccctcttttgaaaaaacaagtggttctcaaactagaacccaaaggaaaag
>JG-16-P02_F2 family_name_EMBL=Orobanchaceae; genus_name_GNP=Striga; species_name_GNP=Striga gesnerioides; taxid=46029; rank_EMBL=species; BOLD_ID=PNG110-18; species_name_EMBL=Striga gesnerioides; genus_name_EMBL=Striga; family_name_GNP=Orobanchaceae; scientific_name_EMBL=Striga gesnerioides; 
atcctgttttttcaaaaccaaggttcagaaaacgaaaaaag
>JG-16-P02_F6 family_name_EMBL=Malvaceae; genus_name_GNP=NA; species_name_GNP=NA; taxid=3629; rank_EMBL=family; BOLD_ID=PNG142-18; species_name_EMBL=None; genus_name_EMBL=None; family_name_GNP=Malvaceae; scientific_name_EMBL=Malvaceae; 
atcctattattttacgaaaataaacataaacaaaggttcagcaagcgagaataataaaaa
aggaaag
>JG-16-P02_F7 family_name_EMBL=Fabaceae; genus_name_GNP=Senna; species_name_GNP=Senna occidentalis; taxid=126820; rank_EMBL=species; BOLD_ID=PNG150-18; species_name_EMBL=Senna occidentalis; genus_name_EMBL=Senna; family_name_GNP=Fabaceae; scientific_name_EMBL=Senna occidentalis; 
atcctgttttccgaaaaccaagaagagttcagaaagggagaataaaaaaaggatag
>JG-16-P02_F8 family_name_EMBL=Amaranthaceae; genus_name_GNP=Alternanthera; species_name_GNP=Alternanthera nodiflora; taxid=169520; rank_EMBL=genus; BOLD_ID=PNG158-18; species_name_EMBL=None; genus_name_EMBL=Alternanthera; family_name_GNP=Amaranthaceae; scientific_name_EMBL=Alternanthera; 
ctccttttattagtattaggaaaaaataagaattcagaaaacaagaataaaaaaaaaaac
aaag
>JG-16-P02_G10 family_name_EMBL=Cucurbitaceae; genus_name_GNP=Mukia; species_name_GNP=Mukia maderaspatana; taxid=386199; rank_EMBL=species; BOLD_ID=PNG175-18; species_name_EMBL=Cucumis maderaspatanus; genus_name_EMBL=Cucumis; family_name_GNP=Cucurbitaceae; scientific_name_EMBL=Cucumis maderaspatanus; 
atcctttttccgaaaaaaaag
>JG-16-P02_G7 family_name_EMBL=Papaveraceae; genus_name_GNP=Argemone; species_name_GNP=Argemone mexicana; taxid=54796; rank_EMBL=species; BOLD_ID=PNG151-18; species_name_EMBL=Argemone mexicana; genus_name_EMBL=Argemone; family_name_GNP=Papaveraceae; scientific_name_EMBL=Argemone mexicana; 
atcctgttttcagaaaacaaaaaggggtttctgaaggcgagaataaaaaaag
>JG-16-P02_H1 family_name_EMBL=Asteraceae; genus_name_GNP=Emilia; species_name_GNP=NA; taxid=189212; rank_EMBL=genus; BOLD_ID=PNG104-18; species_name_EMBL=None; genus_name_EMBL=Emilia; family_name_GNP=Asteraceae; scientific_name_EMBL=Emilia; 
atcacgttttccgaaacaaacaaagattcagaaagcgaaaaaaaaaaaa
>JG-16-P02_H3 family_name_EMBL=Lamiaceae; genus_name_GNP=Orthosiphon; species_name_GNP=Orthosiphon thymiflorus; taxid=204150; rank_EMBL=genus; BOLD_ID=PNG120-18; species_name_EMBL=None; genus_name_EMBL=Orthosiphon; family_name_GNP=Lamiaceae; scientific_name_EMBL=Orthosiphon; 
atcctgttttctcaaaacaaaggttcaaaaaacgaaaaaaag
>JG-16-P02_H5 family_name_EMBL=Cyperaceae; genus_name_GNP=Cyperus; species_name_GNP=NA; taxid=4610; rank_EMBL=genus; BOLD_ID=PNG136-18; species_name_EMBL=None; genus_name_EMBL=Cyperus; family_name_GNP=Cyperaceae; scientific_name_EMBL=Cyperus; 
atcattattttgaaaaaatataaaaaaatatataatatatatagaatattattattctaa
attttttttttatattataaaatttttttttatataaaaaaag
>JG-16-P02_H6 family_name_EMBL=Acanthaceae; genus_name_GNP=NA; species_name_GNP=NA; taxid=4185; rank_EMBL=family; BOLD_ID=PNG144-18; species_name_EMBL=None; genus_name_EMBL=None; family_name_GNP=Acanthaceae; scientific_name_EMBL=Acanthaceae; 
atcctcttttcgcaagacaaaggttcagaaaacgaaaaagg
>JG-16-P02_H9 family_name_EMBL=Fabaceae; genus_name_GNP=Albizia; species_name_GNP=Albizia harveyi; taxid=199155; rank_EMBL=species; BOLD_ID=PNG168-18; species_name_EMBL=Albizia harveyi; genus_name_EMBL=Albizia; family_name_GNP=Fabaceae; scientific_name_EMBL=Albizia harveyi; 
atcctgttttccaaaaaccaagaagagttcagaaagggagaataaaataaaaaaaaaaag
>JG-16-P03_C3 family_name_EMBL=Poaceae; genus_name_GNP=Setaria; species_name_GNP=NA; taxid=4554; rank_EMBL=genus; BOLD_ID=PNG211-18; species_name_EMBL=None; genus_name_EMBL=Setaria; family_name_GNP=Poaceae; scientific_name_EMBL=Setaria; 
atcccttttttgaaaaaacaagtggttctaaaactagaacccaaaggaaaag
>JG-16-P03_G3 family_name_EMBL=Euphorbiaceae; genus_name_GNP=Euphorbia; species_name_GNP=Euphorbia hirta; taxid=318062; rank_EMBL=species; BOLD_ID=PNG215-18; species_name_EMBL=Euphorbia hirta; genus_name_EMBL=Euphorbia; family_name_GNP=Euphorbiaceae; scientific_name_EMBL=Euphorbia hirta; 
atcctgttttccgaaaacagaaaaagtttcataaaaacagaaaaaaacaaggaag
>JG-16-P03_H2 family_name_EMBL=Amaranthaceae; genus_name_GNP=Achyranthes; species_name_GNP=Achyranthes aspera; taxid=240005; rank_EMBL=species; BOLD_ID=PNG208-18; species_name_EMBL=Achyranthes aspera; genus_name_EMBL=Achyranthes; family_name_GNP=Amaranthaceae; scientific_name_EMBL=Achyranthes aspera; 
ctcctttattaggaaaaaaaagaattcagaaaacaaaaaaaaaaacaaag
>JG-16-P03_A2 family_name_EMBL=Asteraceae; genus_name_GNP=Gnaphalium; species_name_GNP=Gnaphalium polycaulon; taxid=1755145; rank_EMBL=species; BOLD_ID=PNG201-18; species_name_EMBL=Gnaphalium polycaulon; genus_name_EMBL=Gnaphalium; family_name_GNP=Asteraceae; scientific_name_EMBL=Gnaphalium polycaulon; 
atcacgttttccgaaaacaaaaaaaggttcagaaagcgaaaataaaaag
>JG-16-P03_A4 family_name_EMBL=Malvaceae; genus_name_GNP=Melhania; species_name_GNP=Melhania acuminata var. acuminata; taxid=263850; rank_EMBL=genus; BOLD_ID=PNG217-18; species_name_EMBL=None; genus_name_EMBL=Melhania; family_name_GNP=Malvaceae; scientific_name_EMBL=Melhania; 
atcctattattttaggaaaataaacaaaaataaacaaaggttcagcaggcgagaataata
aaaaaag
>JG-16-P03_A6 family_name_EMBL=Asteraceae; genus_name_GNP=Grangea; species_name_GNP=Grangea maderaspatana; taxid=72940; rank_EMBL=species; BOLD_ID=PNG233-18; species_name_EMBL=Grangea maderaspatana; genus_name_EMBL=Grangea; family_name_GNP=Asteraceae; scientific_name_EMBL=Grangea maderaspatana; 
atcacgttttccgaaaacaagcaaaggttcagaaagcgaaaataaaaaag
>JG-16-P03_A8 family_name_EMBL=Rubiaceae; genus_name_GNP=Oldenlandia; species_name_GNP=Oldenlandia affinis var. fugax; taxid=60225; rank_EMBL=species; BOLD_ID=PNG249-18; species_name_EMBL=Oldenlandia affinis; genus_name_EMBL=Oldenlandia; family_name_GNP=Rubiaceae; scientific_name_EMBL=Oldenlandia affinis; 
atcctattttccgaaaattaaaaaaagttcataaggtgaaaaaggg
>JG-16-P03_B10 family_name_EMBL=Asteraceae; genus_name_GNP=Gnaphalium; species_name_GNP=Gnaphalium polycaulon; taxid=1755145; rank_EMBL=species; BOLD_ID=PNG266-18; species_name_EMBL=Gnaphalium polycaulon; genus_name_EMBL=Gnaphalium; family_name_GNP=Asteraceae; scientific_name_EMBL=Gnaphalium polycaulon; 
atcacgttttccgaaaacaaaaaaaggttcagaaagcgaaaataaaaag
>JG-16-P03_B5 family_name_EMBL=Asteraceae; genus_name_GNP=Calostephane; species_name_GNP=Calostephane divaricata; taxid=1548555; rank_EMBL=species; BOLD_ID=PNG226-18; species_name_EMBL=Calostephane divaricata; genus_name_EMBL=Calostephane; family_name_GNP=Asteraceae; scientific_name_EMBL=Calostephane divaricata; 
atcacgttttccgaaaacaaacaaaggttcagaaagcgacaaaaaaaag
>JG-16-P03_B8 family_name_EMBL=Polygonaceae; genus_name_GNP=Persicaria; species_name_GNP=NA; taxid=61508; rank_EMBL=genus; BOLD_ID=PNG250-18; species_name_EMBL=None; genus_name_EMBL=Persicaria; family_name_GNP=Polygonaceae; scientific_name_EMBL=Persicaria; 
ctcctgctttcaaaaaggaaagaaaaaagg
>JG-16-P03_C10 family_name_EMBL=Heliotropiaceae; genus_name_GNP=Heliotropium; species_name_GNP=Heliotropium ovalifolium; taxid=168354; rank_EMBL=species; BOLD_ID=PNG267-18; species_name_EMBL=Heliotropium ovalifolium; genus_name_EMBL=Heliotropium; family_name_GNP=Boraginaceae; scientific_name_EMBL=Heliotropium ovalifolium; 
atcctgttttccgaaaacaaagaaaggttcagaaagcgaaaaaaag
>JG-16-P03_C7 family_name_EMBL=Vahliaceae; genus_name_GNP=Vahlia; species_name_GNP=Vahlia capensis; taxid=23278; rank_EMBL=species; BOLD_ID=PNG243-18; species_name_EMBL=Vahlia capensis; genus_name_EMBL=Vahlia; family_name_GNP=Vahliaceae; scientific_name_EMBL=Vahlia capensis; 
atcctgttttccgaaaacaaacaaaggtttagaaaacgaaaaaaag
>JG-16-P03_C9 family_name_EMBL=Onagraceae; genus_name_GNP=Ludwigia; species_name_GNP=Ludwigia octovalvis; taxid=883788; rank_EMBL=species; BOLD_ID=PNG259-18; species_name_EMBL=Ludwigia octovalvis; genus_name_EMBL=Ludwigia; family_name_GNP=Onagraceae; scientific_name_EMBL=Ludwigia octovalvis; 
atcctattttacgaaaaccaacaacaagggtttagaaagcgagaaaaaaag
>JG-16-P03_D10 family_name_EMBL=Heliotropiaceae; genus_name_GNP=Heliotropium; species_name_GNP=Heliotropium ovalifolium; taxid=168354; rank_EMBL=species; BOLD_ID=PNG268-18; species_name_EMBL=Heliotropium ovalifolium; genus_name_EMBL=Heliotropium; family_name_GNP=Boraginaceae; scientific_name_EMBL=Heliotropium ovalifolium; 
atcctgttttccgaaaacaaagaaaggttcagaaagcgaaaaaaag
>JG-16-P03_D9 family_name_EMBL=Polygonaceae; genus_name_GNP=Persicaria; species_name_GNP=NA; taxid=61508; rank_EMBL=genus; BOLD_ID=PNG260-18; species_name_EMBL=None; genus_name_EMBL=Persicaria; family_name_GNP=Polygonaceae; scientific_name_EMBL=Persicaria; 
ctcctgctttcaaaaaggaaagaaaaaagg
>JG-16-P03_F10 family_name_EMBL=Capparaceae; genus_name_GNP=Capparis; species_name_GNP=Capparis erythrocarpos; taxid=1237410; rank_EMBL=species; BOLD_ID=PNG270-18; species_name_EMBL=Capparis erythrocarpos; genus_name_EMBL=Capparis; family_name_GNP=Capparaceae; scientific_name_EMBL=Capparis erythrocarpos; 
atcctgctttacgcgaacaaaaaagggtttagaaagcgagaaaaaaaagg
>JG-16-P03_F8 family_name_EMBL=Malvaceae; genus_name_GNP=Hibiscus; species_name_GNP=Hibiscus allenii; taxid=47605; rank_EMBL=genus; BOLD_ID=PNG254-18; species_name_EMBL=None; genus_name_EMBL=Hibiscus; family_name_GNP=Malvaceae; scientific_name_EMBL=Hibiscus; 
atcctattattttacgaaaataaacataaacaaaggttcagcaagcgagaataataaaaa
aag
>JG-16-P03_G11 family_name_EMBL=Fabaceae; genus_name_GNP=Piliostigma; species_name_GNP=Piliostigma thoningii; taxid=653098; rank_EMBL=species; BOLD_ID=PNG279-18; species_name_EMBL=Piliostigma thonningii; genus_name_EMBL=Piliostigma; family_name_GNP=Fabaceae; scientific_name_EMBL=Piliostigma thonningii; 
atcctgtttgttttccgaaaacaaaaaagagttcaaaaagtgagaataaaaag
>JG-16-P03_G1 family_name_EMBL=Fabaceae; genus_name_GNP=Rhynchosia; species_name_GNP=NA; taxid=132460; rank_EMBL=genus; BOLD_ID=PNG199-18; species_name_EMBL=None; genus_name_EMBL=Rhynchosia; family_name_GNP=Fabaceae; scientific_name_EMBL=Rhynchosia; 
atcctgttttccgaaaataaagaaaagttcagaaagtgataataaaaaagg
>JG-16-P03_G4 family_name_EMBL=Oleaceae; genus_name_GNP=Olea; species_name_GNP=Olea europaea cuspidata; taxid=129566; rank_EMBL=subspecies; BOLD_ID=PNG223-18; species_name_EMBL=Olea europaea; genus_name_EMBL=Olea; family_name_GNP=Oleaceae; scientific_name_EMBL=Olea europaea subsp. cuspidata; 
atcctgttttcccaaaacaaaggttcagaaagaaaaaag
>JG-16-P03_G7 family_name_EMBL=Sapindaceae; genus_name_GNP=Deinbollia; species_name_GNP=Deinbollia xanthocarpa; taxid=992679; rank_EMBL=species; BOLD_ID=PNG247-18; species_name_EMBL=Deinbollia xanthocarpa; genus_name_EMBL=Deinbollia; family_name_GNP=Sapindaceae; scientific_name_EMBL=Deinbollia xanthocarpa; 
atcccgttttatgaaaacaaaacagacaggggttcagaaagtgagaaaagg
>JG-16-P03_G9 family_name_EMBL=Fabaceae; genus_name_GNP=Sesbania; species_name_GNP=NA; taxid=3894; rank_EMBL=genus; BOLD_ID=PNG263-18; species_name_EMBL=None; genus_name_EMBL=Sesbania; family_name_GNP=Fabaceae; scientific_name_EMBL=Sesbania; 
atcctgctttccgaaaacaaagaaaagttcagaaagcgagaataaaaaaag
>JG-16-P03_H10 family_name_EMBL=Poaceae; genus_name_GNP=Cynodon; species_name_GNP=Cynodon dactylon; taxid=28909; rank_EMBL=species; BOLD_ID=PNG272-18; species_name_EMBL=Cynodon dactylon; genus_name_EMBL=Cynodon; family_name_GNP=Poaceae; scientific_name_EMBL=Cynodon dactylon; 
atcccttttttgaaaaacaagtggttctcaaaccagaacccaaaggaaaag
>JG-16-P03_H11 family_name_EMBL=Rubiaceae; genus_name_GNP=Oldenlandia; species_name_GNP=Oldenlandia corymboza; taxid=43536; rank_EMBL=species; BOLD_ID=PNG280-18; species_name_EMBL=Oldenlandia corymbosa; genus_name_EMBL=Oldenlandia; family_name_GNP=Rubiaceae; scientific_name_EMBL=Oldenlandia corymbosa; 
atcctattttccgaaaacaaaaaacaaaggttcagaaagggaaaaaggg
>JG-16-P03_H1 family_name_EMBL=Plantaginaceae; genus_name_GNP=NA; species_name_GNP=NA; taxid=156152; rank_EMBL=family; BOLD_ID=PNG200-18; species_name_EMBL=None; genus_name_EMBL=None; family_name_GNP=Plantaginaceae; scientific_name_EMBL=Plantaginaceae; 
atcctgttttcttaaaacaaaggttccgaaagggaaaagagg
>JG-16-P04_B7 family_name_EMBL=Montiaceae; genus_name_GNP=Talinum; species_name_GNP=Talinum angusticimum; taxid=107601; rank_EMBL=species; BOLD_ID=PNG338-18; species_name_EMBL=Phemeranthus aurantiacus; genus_name_EMBL=Phemeranthus; family_name_GNP=Talinaceae; scientific_name_EMBL=Phemeranthus aurantiacus; 
ctccttttttcaaaaaaaaaaagcaaaaaataagggttcagaaagcaagaataaaaaaaa
aag
>JG-16-P04_B9 family_name_EMBL=Fabaceae; genus_name_GNP=Bauhinia; species_name_GNP=Bauhinia galpinii; taxid=20338; rank_EMBL=species; BOLD_ID=PNG354-18; species_name_EMBL=Bauhinia galpinii; genus_name_EMBL=Bauhinia; family_name_GNP=Fabaceae; scientific_name_EMBL=Bauhinia galpinii; 
ctttttattctcactttttgaactcttctttgttttcggaaaacaggat
>JG-16-P04_F4 family_name_EMBL=Malvaceae; genus_name_GNP=Sterculia; species_name_GNP=Sterculia africana; taxid=1237816; rank_EMBL=species; BOLD_ID=PNG318-18; species_name_EMBL=Sterculia africana; genus_name_EMBL=Sterculia; family_name_GNP=Malvaceae; scientific_name_EMBL=Sterculia africana; 
atcctattattttacgaaaataaacattttacgaaaataaacaaaggttcagcaagcgat
aataataaaaaaag
>JG-16-P04_A2 family_name_EMBL=Annonaceae; genus_name_GNP=Annona; species_name_GNP=Annona senegalensis; taxid=306945; rank_EMBL=species; BOLD_ID=PNG297-18; species_name_EMBL=Annona senegalensis; genus_name_EMBL=Annona; family_name_GNP=Annonaceae; scientific_name_EMBL=Annona senegalensis; 
atcctgtgttcagaaaacaaggttcagaaagcgagaatcaaaaaag
>JG-16-P04_A3 family_name_EMBL=Bignoniaceae; genus_name_GNP=Markhamia; species_name_GNP=Markhamia zanzibarica; taxid=992733; rank_EMBL=species; BOLD_ID=PNG305-18; species_name_EMBL=Markhamia zanzibarica; genus_name_EMBL=Markhamia; family_name_GNP=Bignoniaceae; scientific_name_EMBL=Markhamia zanzibarica; 
atccttttttctcaaaacaaaggttcagaaaacgaaaaaaaag
>JG-16-P04_A8 family_name_EMBL=Zingiberaceae; genus_name_GNP=Siphonochilus; species_name_GNP=Siphonochilus aethiopicus; taxid=199663; rank_EMBL=species; BOLD_ID=PNG345-18; species_name_EMBL=Siphonochilus aethiopicus; genus_name_EMBL=Siphonochilus; family_name_GNP=Zingiberaceae; scientific_name_EMBL=Siphonochilus aethiopicus; 
atccttagtttgataaacctttgttttatcaaactagaataaaaaag
>JG-16-P04_A9 family_name_EMBL=Fabaceae; genus_name_GNP=Bauhinia; species_name_GNP=Bauhinia galpinii; taxid=20338; rank_EMBL=species; BOLD_ID=PNG353-18; species_name_EMBL=Bauhinia galpinii; genus_name_EMBL=Bauhinia; family_name_GNP=Fabaceae; scientific_name_EMBL=Bauhinia galpinii; 
atcctgttttccgaaaacaaagaagagttcaaaaagtgagaataaaaag
>JG-16-P04_B10 family_name_EMBL=Rubiaceae; genus_name_GNP=Vangueria; species_name_GNP=Vangueria infausta; taxid=164485; rank_EMBL=species; BOLD_ID=PNG362-18; species_name_EMBL=Vangueria infausta; genus_name_EMBL=Vangueria; family_name_GNP=Rubiaceae; scientific_name_EMBL=Vangueria infausta; 
atcctgttttccgaaaccaaaggttcagaaagtgaaaaagg
>JG-16-P04_B1 family_name_EMBL=Asteraceae; genus_name_GNP=Vernonia; species_name_GNP=Vernonia colorata colorata; taxid=992807; rank_EMBL=species; BOLD_ID=PNG290-18; species_name_EMBL=Vernonia colorata; genus_name_EMBL=Vernonia; family_name_GNP=Asteraceae; scientific_name_EMBL=Vernonia colorata; 
atcacgttttccgaaaacaaacaaaggttcagaaagcgaaaataaaaaag
>JG-16-P04_C10 family_name_EMBL=Lamiaceae; genus_name_GNP=Vitex; species_name_GNP=Vitex payos; taxid=1237846; rank_EMBL=species; BOLD_ID=PNG363-18; species_name_EMBL=Vitex payos; genus_name_EMBL=Vitex; family_name_GNP=Lamiaceae; scientific_name_EMBL=Vitex payos; 
atcctgttttctcaaaacaaaggttcaaaaaaaaaaaaaaaag
>JG-16-P04_C11 family_name_EMBL=Cannabaceae; genus_name_GNP=Trema; species_name_GNP=Trema orientalis; taxid=63057; rank_EMBL=species; BOLD_ID=PNG371-18; species_name_EMBL=Trema orientalis; genus_name_EMBL=Trema; family_name_GNP=Cannabaceae; scientific_name_EMBL=Trema orientalis; 
atccggttttctgaaaacaaacaaggattcagaaagcgataataaaaaagaatag
>JG-16-P04_C1 family_name_EMBL=Phyllanthaceae; genus_name_GNP=Flueggea; species_name_GNP=Flueggea virosa; taxid=283121; rank_EMBL=species; BOLD_ID=PNG291-18; species_name_EMBL=Flueggea virosa; genus_name_EMBL=Flueggea; family_name_GNP=Phyllanthaceae; scientific_name_EMBL=Flueggea virosa; 
atcctgttttccaaaaacaaacaaaggttcgtatcataaagatagaataaaaaag
>JG-16-P04_C7 family_name_EMBL=Euphorbiaceae; genus_name_GNP=NA; species_name_GNP=NA; taxid=3977; rank_EMBL=family; BOLD_ID=PNG339-18; species_name_EMBL=None; genus_name_EMBL=None; family_name_GNP=Euphorbiaceae; scientific_name_EMBL=Euphorbiaceae; 
atcctgttttccgaaaacaaacaaaggttcaaaacgacagaaaaaaag
>JG-16-P04_C8 family_name_EMBL=Anacardiaceae; genus_name_GNP=Lannea; species_name_GNP=Lannea discolor; taxid=992720; rank_EMBL=species; BOLD_ID=PNG347-18; species_name_EMBL=Lannea discolor; genus_name_EMBL=Lannea; family_name_GNP=Anacardiaceae; scientific_name_EMBL=Lannea discolor; 
atcctgttttacgagaacaaacaagggttcagaacgcgagaaaaag
>JG-16-P04_C9 family_name_EMBL=Fabaceae; genus_name_GNP=Bauhinia; species_name_GNP=Bauhinia petersiana; taxid=653069; rank_EMBL=species; BOLD_ID=PNG355-18; species_name_EMBL=Bauhinia petersiana; genus_name_EMBL=Bauhinia; family_name_GNP=Fabaceae; scientific_name_EMBL=Bauhinia petersiana; 
atcctgttttccgaaaacaaagaagagttcaaaaagtgagaataaaaag
>JG-16-P04_D10 family_name_EMBL=Apocynaceae; genus_name_GNP=Diplorhynchus; species_name_GNP=Diplorhynchus condylocarpon; taxid=184386; rank_EMBL=species; BOLD_ID=PNG364-18; species_name_EMBL=Diplorhynchus condylocarpon; genus_name_EMBL=Diplorhynchus; family_name_GNP=Apocynaceae; scientific_name_EMBL=Diplorhynchus condylocarpon; 
atcctgttttccacaaacaaaggttcagaaaacgaaaacaag
>JG-16-P04_D6 family_name_EMBL=Amaryllidaceae; genus_name_GNP=Scadoxus; species_name_GNP=Scadoxus multiflorus; taxid=82246; rank_EMBL=species; BOLD_ID=PNG332-18; species_name_EMBL=Scadoxus multiflorus; genus_name_EMBL=Scadoxus; family_name_GNP=Amaryllidaceae; scientific_name_EMBL=Scadoxus multiflorus; 
atctttatttttagaaaaacaagggtttaaaaactagaataaaaagg
>JG-16-P04_E10 family_name_EMBL=Fabaceae; genus_name_GNP=Millettia; species_name_GNP=Millettia stuhlmanni; taxid=1237622; rank_EMBL=species; BOLD_ID=PNG365-18; species_name_EMBL=Millettia stuhlmannii; genus_name_EMBL=Millettia; family_name_GNP=Fabaceae; scientific_name_EMBL=Millettia stuhlmannii; 
atcctatttttcaaaaacaaagaaaaattcagaaagctaaaataaaaaaaag
>JG-16-P04_E4 family_name_EMBL=Opiliaceae; genus_name_GNP=Opilia; species_name_GNP=Opilia amentacea; taxid=36010; rank_EMBL=species; BOLD_ID=PNG317-18; species_name_EMBL=Opilia amentacea; genus_name_EMBL=Opilia; family_name_GNP=Opiliaceae; scientific_name_EMBL=Opilia amentacea; 
atcctgttttccgaaaacaagtcgggcttataaagcaagcgagaataaaataaaaaag
>JG-16-P04_E5 family_name_EMBL=Lamiaceae; genus_name_GNP=Premna; species_name_GNP=Premna senensis; taxid=1081574; rank_EMBL=species; BOLD_ID=PNG325-18; species_name_EMBL=Premna senensis; genus_name_EMBL=Premna; family_name_GNP=Lamiaceae; scientific_name_EMBL=Premna senensis; 
atcctgttttctcaaaacaaaggttcaaaagacgaaaaaaag
>JG-16-P04_F1 family_name_EMBL=Salicaceae; genus_name_GNP=Oncoba; species_name_GNP=Oncoba spinosa; taxid=179733; rank_EMBL=species; BOLD_ID=PNG294-18; species_name_EMBL=Oncoba spinosa; genus_name_EMBL=Oncoba; family_name_GNP=Salicaceae; scientific_name_EMBL=Oncoba spinosa; 
atcctatttttcgaaaacaaacaaaggttcataaagacagaatcagaatacaaaag
>JG-16-P04_F7 family_name_EMBL=Rubiaceae; genus_name_GNP=Tricalysia; species_name_GNP=Tricalysia junodi; taxid=529860; rank_EMBL=species; BOLD_ID=PNG342-18; species_name_EMBL=Tricalysia junodii; genus_name_EMBL=Tricalysia; family_name_GNP=Rubiaceae; scientific_name_EMBL=Tricalysia junodii; 
atcccgttttccgaaaccaaaggttcagaaagtgaaaaaag
>JG-16-P04_F9 family_name_EMBL=Bignoniaceae; genus_name_GNP=Markhamia; species_name_GNP=Markhamia obtusifolia; taxid=1237616; rank_EMBL=species; BOLD_ID=PNG358-18; species_name_EMBL=Markhamia obtusifolia; genus_name_EMBL=Markhamia; family_name_GNP=Bignoniaceae; scientific_name_EMBL=Markhamia obtusifolia; 
atccttttttctcaaaacaaaggttcagaaaacgaaaaaaaag
>JG-16-P04_G10 family_name_EMBL=Moraceae; genus_name_GNP=Ficus; species_name_GNP=Ficus abutilifolia; taxid=309297; rank_EMBL=species; BOLD_ID=PNG367-18; species_name_EMBL=Ficus abutilifolia; genus_name_EMBL=Ficus; family_name_GNP=Moraceae; scientific_name_EMBL=Ficus abutilifolia; 
atccggttttctgaagacaaacaaggattcagaaggcgataataaaaaag
>JG-16-P04_G11 family_name_EMBL=Phyllanthaceae; genus_name_GNP=Phyllanthus; species_name_GNP=NA; taxid=58880; rank_EMBL=genus; BOLD_ID=PNG375-18; species_name_EMBL=None; genus_name_EMBL=Phyllanthus; family_name_GNP=Phyllanthaceae; scientific_name_EMBL=Phyllanthus; 
atccggttttccaaaaacaaacaaaggttcgtatcatacagatagaataaaaaag
>JG-16-P04_G1 family_name_EMBL=Malvaceae; genus_name_GNP=Grewia; species_name_GNP=Grewia flavescens; taxid=493991; rank_EMBL=species; BOLD_ID=PNG295-18; species_name_EMBL=Grewia flavescens; genus_name_EMBL=Grewia; family_name_GNP=Malvaceae; scientific_name_EMBL=Grewia flavescens; 
atcctattattttacgaaaataaacataaacaaaggttcagcaagcgagaataaaataat
aaaaaaag
>JG-16-P04_G2 family_name_EMBL=Ehretiaceae; genus_name_GNP=Ehretia; species_name_GNP=Ehretia amoena; taxid=992689; rank_EMBL=species; BOLD_ID=PNG303-18; species_name_EMBL=Ehretia amoena; genus_name_EMBL=Ehretia; family_name_GNP=Boraginaceae; scientific_name_EMBL=Ehretia amoena; 
atcctgttttccgaaaacaaagaaaagttcagaaagcgaaaaaaag
>JG-16-P04_G8 family_name_EMBL=Cucurbitaceae; genus_name_GNP=NA; species_name_GNP=NA; taxid=3650; rank_EMBL=family; BOLD_ID=PNG351-18; species_name_EMBL=None; genus_name_EMBL=None; family_name_GNP=Cucurbitaceae; scientific_name_EMBL=Cucurbitaceae; 
atcctttttccgaaaacaaaaaaaag
>JG-16-P04_H10 family_name_EMBL=Rubiaceae; genus_name_GNP=Pavetta; species_name_GNP=Pavetta klotzschiana; taxid=58461; rank_EMBL=genus; BOLD_ID=PNG368-18; species_name_EMBL=None; genus_name_EMBL=Pavetta; family_name_GNP=Rubiaceae; scientific_name_EMBL=Pavetta; 
atcccgttttccgaaaccaaaggttcagaaagtgaaaaggg
>JG-16-P04_H11 family_name_EMBL=Acanthaceae; genus_name_GNP=Thunbergia; species_name_GNP=Thunbergia alata; taxid=32198; rank_EMBL=species; BOLD_ID=PNG376-18; species_name_EMBL=Thunbergia alata; genus_name_EMBL=Thunbergia; family_name_GNP=Acanthaceae; scientific_name_EMBL=Thunbergia alata; 
atcctgttttctcaaaaaaagggttcagaaaacg
>JG-16-P04_H1 family_name_EMBL=Rubiaceae; genus_name_GNP=Vangueria; species_name_GNP=Vangueria infausta; taxid=164485; rank_EMBL=species; BOLD_ID=PNG296-18; species_name_EMBL=Vangueria infausta; genus_name_EMBL=Vangueria; family_name_GNP=Rubiaceae; scientific_name_EMBL=Vangueria infausta; 
atcctgttttccgaaaccaaaggttcagaaagtgaaaaagg
>JG-16-P04_H2 family_name_EMBL=Sapindaceae; genus_name_GNP=Lecaniodiscus; species_name_GNP=Lecaniodiscus fraxinifolius; taxid=290967; rank_EMBL=species; BOLD_ID=PNG304-18; species_name_EMBL=Lecaniodiscus fraxinifolius; genus_name_EMBL=Lecaniodiscus; family_name_GNP=Sapindaceae; scientific_name_EMBL=Lecaniodiscus fraxinifolius; 
atcccgttttatgaaaacaaaacaaacaggggttcagaaagtgagaaaagg
>JG-16-P04_H5 family_name_EMBL=Lamiaceae; genus_name_GNP=Premna; species_name_GNP=Premna senensis; taxid=1081574; rank_EMBL=species; BOLD_ID=PNG328-18; species_name_EMBL=Premna senensis; genus_name_EMBL=Premna; family_name_GNP=Lamiaceae; scientific_name_EMBL=Premna senensis; 
atcctgttttctcaaaacaaaggttcaaaagacgaaaaaaag
>JG-16-P05_C7 family_name_EMBL=Poaceae; genus_name_GNP=Eragrostis; species_name_GNP=NA; taxid=38413; rank_EMBL=genus; BOLD_ID=PNG435-18; species_name_EMBL=None; genus_name_EMBL=Eragrostis; family_name_GNP=Poaceae; scientific_name_EMBL=Eragrostis; 
atcccttttttgaaaaaacaagtggttctcaaactagaacccaaatgaaaag
>JG-16-P05_C9 family_name_EMBL=Poaceae; genus_name_GNP=NA; species_name_GNP=NA; taxid=4479; rank_EMBL=family; BOLD_ID=PNG451-18; species_name_EMBL=None; genus_name_EMBL=None; family_name_GNP=Poaceae; scientific_name_EMBL=Poaceae; 
atccctcttttaaaaaaacaagtggttctcaaactagaacccaaaggaaaag
>JG-16-P05_F11 family_name_EMBL=Talinaceae; genus_name_GNP=Talinum; species_name_GNP=Talinum portulacifolium; taxid=146120; rank_EMBL=species; BOLD_ID=PNG470-18; species_name_EMBL=Talinum portulacifolium; genus_name_EMBL=Talinum; family_name_GNP=Talinaceae; scientific_name_EMBL=Talinum portulacifolium; 
cttttttttttattcttgctttctgaacccttattttttgctttttttgaaaaaaaaaag
gag
>JG-16-P05_H10 family_name_EMBL=Poaceae; genus_name_GNP=Setaria; species_name_GNP=NA; taxid=4554; rank_EMBL=genus; BOLD_ID=PNG464-18; species_name_EMBL=None; genus_name_EMBL=Setaria; family_name_GNP=Poaceae; scientific_name_EMBL=Setaria; 
atcccttttttgaaaaaacaagtggttctaaaactagaacccaaaggaaaag
>JG-16-P05_A11 family_name_EMBL=Poaceae; genus_name_GNP=Setaria; species_name_GNP=NA; taxid=4554; rank_EMBL=genus; BOLD_ID=PNG465-18; species_name_EMBL=None; genus_name_EMBL=Setaria; family_name_GNP=Poaceae; scientific_name_EMBL=Setaria; 
atcccttttttgaaaaaacaagtggttctaaaactagaacccaaaggaaaag
>JG-16-P05_A9 family_name_EMBL=Poaceae; genus_name_GNP=Panicum; species_name_GNP=Panicum coloratum; taxid=206014; rank_EMBL=species; BOLD_ID=PNG449-18; species_name_EMBL=Panicum coloratum; genus_name_EMBL=Panicum; family_name_GNP=Poaceae; scientific_name_EMBL=Panicum coloratum; 
atcccttttttgaaaaaacaagtggttctcaaactagaacccaaaggaaaag
>JG-16-P05_B2 family_name_EMBL=Rubiaceae; genus_name_GNP=Tricalysia; species_name_GNP=NA; taxid=58438; rank_EMBL=genus; BOLD_ID=PNG394-18; species_name_EMBL=None; genus_name_EMBL=Tricalysia; family_name_GNP=Rubiaceae; scientific_name_EMBL=Tricalysia; 
atcccgttttccgaaaccaaaggttcagaaagtgaaaaaag
>JG-16-P05_B6 family_name_EMBL=Acanthaceae; genus_name_GNP=Justicia; species_name_GNP=NA; taxid=4190; rank_EMBL=genus; BOLD_ID=PNG426-18; species_name_EMBL=None; genus_name_EMBL=Justicia; family_name_GNP=Acanthaceae; scientific_name_EMBL=Justicia; 
atcctcttttcgcaagacaaaggttcagaaaaggttcagaaaatgaaaaagg
>JG-16-P05_B9 family_name_EMBL=Poaceae; genus_name_GNP=NA; species_name_GNP=NA; taxid=4479; rank_EMBL=family; BOLD_ID=PNG450-18; species_name_EMBL=None; genus_name_EMBL=None; family_name_GNP=Poaceae; scientific_name_EMBL=Poaceae; 
atccctcttttgaaaaaacaagtggttctcaaactagaacccaaaggaaaag
>JG-16-P05_C6 family_name_EMBL=Fabaceae; genus_name_GNP=Acacia; species_name_GNP=Acacia nilotica; taxid=138033; rank_EMBL=species; BOLD_ID=PNG427-18; species_name_EMBL=Vachellia nilotica; genus_name_EMBL=Vachellia; family_name_GNP=Fabaceae; scientific_name_EMBL=Vachellia nilotica; 
atcctgttttccgaaaaccaagaagagttcagaaagggagaataaaaaaag
>JG-16-P05_D11 family_name_EMBL=Poaceae; genus_name_GNP=NA; species_name_GNP=NA; taxid=4479; rank_EMBL=family; BOLD_ID=PNG468-18; species_name_EMBL=None; genus_name_EMBL=None; family_name_GNP=Poaceae; scientific_name_EMBL=Poaceae; 
atcccttttttgaaaaaacaagtggttctcaaactagaacccaaaagaaaag
>JG-16-P05_D3 family_name_EMBL=Combretaceae; genus_name_GNP=Pteleopsis; species_name_GNP=Pteleopsis myrtifolia; taxid=507436; rank_EMBL=species; BOLD_ID=PNG404-18; species_name_EMBL=Pteleopsis myrtifolia; genus_name_EMBL=Pteleopsis; family_name_GNP=Combretaceae; scientific_name_EMBL=Pteleopsis myrtifolia; 
atcctattttatgaaaaccaacaaaacaacaaagattcagaataaaaaaag
>JG-16-P05_E10 family_name_EMBL=Convolvulaceae; genus_name_GNP=Ipomoea; species_name_GNP=Ipomoea coptica; taxid=4119; rank_EMBL=genus; BOLD_ID=PNG461-18; species_name_EMBL=None; genus_name_EMBL=Ipomoea; family_name_GNP=Convolvulaceae; scientific_name_EMBL=Ipomoea; 
atcctgttttccgaaaacaaacaaaagttcagaaaaaaaag
>JG-16-P05_F2 family_name_EMBL=Menispermaceae; genus_name_GNP=Jateorhiza; species_name_GNP=Jateorhiza macrantha; taxid=461597; rank_EMBL=species; BOLD_ID=PNG398-18; species_name_EMBL=Jateorhiza macrantha; genus_name_EMBL=Jateorhiza; family_name_GNP=Menispermaceae; scientific_name_EMBL=Jateorhiza macrantha; 
atcctgtttttagaaaacaaaaaaggggttcagaaagcgagactcag
>JG-16-P05_F4 family_name_EMBL=Cyperaceae; genus_name_GNP=Bulbostylis; species_name_GNP=NA; taxid=76419; rank_EMBL=genus; BOLD_ID=PNG414-18; species_name_EMBL=None; genus_name_EMBL=Bulbostylis; family_name_GNP=Cyperaceae; scientific_name_EMBL=Bulbostylis; 
atcattttcatttcaaaaaaatgaaaaaaaattctatatttcctcttcttctttaataaa
gaagataggtgcaaaagag
>JG-16-P05_F5 family_name_EMBL=Molluginaceae; genus_name_GNP=Mollugo; species_name_GNP=Mollugo nudicaulis; taxid=764185; rank_EMBL=species; BOLD_ID=PNG422-18; species_name_EMBL=Mollugo nudicaulis; genus_name_EMBL=Mollugo; family_name_GNP=Molluginaceae; scientific_name_EMBL=Mollugo nudicaulis; 
ctccttttttttttcaaaagtaaaaaaataagggttcagaaagagaaagtaagaataaaa
aag
>JG-16-P05_F6 family_name_EMBL=Poaceae; genus_name_GNP=Setaria; species_name_GNP=Setaria sagittifolia; taxid=1035933; rank_EMBL=species; BOLD_ID=PNG430-18; species_name_EMBL=Setaria sagittifolia; genus_name_EMBL=Setaria; family_name_GNP=Poaceae; scientific_name_EMBL=Setaria sagittifolia; 
atcccttttttgaaaaaacaagtggttctccaactagaacccaaaggaaaag
>JG-16-P05_F8 family_name_EMBL=Poaceae; genus_name_GNP=Digitaria; species_name_GNP=Digitaria swasilandensis; taxid=435758; rank_EMBL=species; BOLD_ID=PNG446-18; species_name_EMBL=Digitaria didactyla; genus_name_EMBL=Digitaria; family_name_GNP=Poaceae; scientific_name_EMBL=Digitaria didactyla; 
atcccttttttgaaaaaacaagcggttttcaaactagaacccaaaggaaaag
>JG-16-P05_F9 family_name_EMBL=Apocynaceae; genus_name_GNP=Tabernaemontana; species_name_GNP=Tabernaemontana elegans; taxid=761068; rank_EMBL=species; BOLD_ID=PNG454-18; species_name_EMBL=Tabernaemontana elegans; genus_name_EMBL=Tabernaemontana; family_name_GNP=Apocynaceae; scientific_name_EMBL=Tabernaemontana elegans; 
atcctgttttccacaaacaaaggttcataaaacgaaaaagg
>JG-16-P05_G11 family_name_EMBL=Combretaceae; genus_name_GNP=Combretum; species_name_GNP=Combretum imberbe; taxid=507408; rank_EMBL=species; BOLD_ID=PNG471-18; species_name_EMBL=Combretum imberbe; genus_name_EMBL=Combretum; family_name_GNP=Combretaceae; scientific_name_EMBL=Combretum imberbe; 
atcctattttatgaaaaccaacaaaaaacaaaacaacaaagattcataaagcaagaataa
aaaaag
>JG-16-P05_G6 family_name_EMBL=Poaceae; genus_name_GNP=Urochloa; species_name_GNP=Urochloa mossambicensis; taxid=240432; rank_EMBL=species; BOLD_ID=PNG431-18; species_name_EMBL=Urochloa mosambicensis; genus_name_EMBL=Urochloa; family_name_GNP=Poaceae; scientific_name_EMBL=Urochloa mosambicensis; 
atccctgttttaaaaaaacaagtggttctcaaactagaacccaaaggaaaag
>JG-16-P05_G9 family_name_EMBL=Convolvulaceae; genus_name_GNP=Ipomoea; species_name_GNP=Ipomoea pes-tigridis; taxid=89657; rank_EMBL=species; BOLD_ID=PNG455-18; species_name_EMBL=Ipomoea pes-tigridis; genus_name_EMBL=Ipomoea; family_name_GNP=Convolvulaceae; scientific_name_EMBL=Ipomoea pes-tigridis; 
atcctgttttccgaaaacaaacaaaaaaaag
>JG-16-P05_H1 family_name_EMBL=Pedaliaceae; genus_name_GNP=Dicerocaryum; species_name_GNP=Dicerocaryum senecioides; taxid=1523042; rank_EMBL=genus; BOLD_ID=PNG392-18; species_name_EMBL=None; genus_name_EMBL=Dicerocaryum; family_name_GNP=Pedaliaceae; scientific_name_EMBL=Dicerocaryum; 
atcctgttttctcaaaacaaaggttcggaaaacgaaaaaaaag
>JG-16-P05_H4 family_name_EMBL=Vitaceae; genus_name_GNP=Ampelocissus; species_name_GNP=Ampelocissus africana; taxid=983244; rank_EMBL=species; BOLD_ID=PNG416-18; species_name_EMBL=Ampelocissus africana; genus_name_EMBL=Ampelocissus; family_name_GNP=Vitaceae; scientific_name_EMBL=Ampelocissus africana; 
atcctgttttccgaaaacaaccaagggttcagaaaacgataataaaaaaag
>JG-16-P05_H7 family_name_EMBL=Poaceae; genus_name_GNP=Eragrostis; species_name_GNP=NA; taxid=38413; rank_EMBL=genus; BOLD_ID=PNG440-18; species_name_EMBL=None; genus_name_EMBL=Eragrostis; family_name_GNP=Poaceae; scientific_name_EMBL=Eragrostis; 
atcccttttttgaaaaaacaagtggttctcaaactagaacccaaatgaaaag
>JG-16-P06_D4 family_name_EMBL=Euphorbiaceae; genus_name_GNP=Chrozophora; species_name_GNP=Chrozophora plicata; taxid=316752; rank_EMBL=genus; BOLD_ID=PNG508-18; species_name_EMBL=None; genus_name_EMBL=Chrozophora; family_name_GNP=Euphorbiaceae; scientific_name_EMBL=Chrozophora; 
atcctgtttttcgaaaacaaacaaaggttcataaagacataaaaaaaaagg
>JG-16-P06_D5 family_name_EMBL=Heliotropiaceae; genus_name_GNP=Heliotropium; species_name_GNP=NA; taxid=21621; rank_EMBL=genus; BOLD_ID=PNG516-18; species_name_EMBL=None; genus_name_EMBL=Heliotropium; family_name_GNP=Boraginaceae; scientific_name_EMBL=Heliotropium; 
atcctgttttccgaaaacaaagaaaggttcagaaagcaaaaaagg
>JG-16-P06_D7 family_name_EMBL=Rubiaceae; genus_name_GNP=Tricalysia; species_name_GNP=Tricalysia jasminiflora; taxid=529859; rank_EMBL=species; BOLD_ID=PNG532-18; species_name_EMBL=Tricalysia jasminiflora; genus_name_EMBL=Tricalysia; family_name_GNP=Rubiaceae; scientific_name_EMBL=Tricalysia jasminiflora; 
cttttttcactttctgaacctttggtttcggaaaacgggat
>JG-16-P06_E5 family_name_EMBL=Convolvulaceae; genus_name_GNP=Evolvulus; species_name_GNP=Evolvulus alsinoides; taxid=439689; rank_EMBL=species; BOLD_ID=PNG517-18; species_name_EMBL=Evolvulus alsinoides; genus_name_EMBL=Evolvulus; family_name_GNP=Convolvulaceae; scientific_name_EMBL=Evolvulus alsinoides; 
atcctattttccgaaaacaaacaaaagttcagaaaaaag
>JG-16-P06_E9 family_name_EMBL=Poaceae; genus_name_GNP=Bothriochloa; species_name_GNP=NA; taxid=79826; rank_EMBL=genus; BOLD_ID=PNG548-18; species_name_EMBL=None; genus_name_EMBL=Bothriochloa; family_name_GNP=Poaceae; scientific_name_EMBL=Bothriochloa; 
atcccttttttgaaaaaacaagcggttctcaaactagaacccaaaggaaaag
>JG-16-P06_F1 family_name_EMBL=Malvaceae; genus_name_GNP=Corchorus; species_name_GNP=Corchorus fascicularis; taxid=588205; rank_EMBL=species; BOLD_ID=PNG486-18; species_name_EMBL=Corchorus fascicularis; genus_name_EMBL=Corchorus; family_name_GNP=Malvaceae; scientific_name_EMBL=Corchorus fascicularis; 
atcctattattttacgaaaataaacaaacaaaggttcagcaagggagaataaaaaaaagg
>JG-16-P06_F6 family_name_EMBL=Fabaceae; genus_name_GNP=Lotus; species_name_GNP=Lotus arabicus; taxid=181260; rank_EMBL=species; BOLD_ID=PNG526-18; species_name_EMBL=Lotus arabicus; genus_name_EMBL=Lotus; family_name_GNP=Fabaceae; scientific_name_EMBL=Lotus arabicus; 
atcctgctttacgaaaacaagggaaagttcagttaagaaagcgacgagaaaaaaag
>JG-16-P06_G3 family_name_EMBL=Amaranthaceae; genus_name_GNP=Pupalia; species_name_GNP=Pupalia lappacea; taxid=240105; rank_EMBL=species; BOLD_ID=PNG503-18; species_name_EMBL=Pupalia lappacea; genus_name_EMBL=Pupalia; family_name_GNP=Amaranthaceae; scientific_name_EMBL=Pupalia lappacea; 
ctcctttattaggaaaaaaaataagaattcagaaaacaagaataaaaaaaaacaaag
>JG-16-P06_G5 family_name_EMBL=Fabaceae; genus_name_GNP=Albizia; species_name_GNP=Albizia harveyi; taxid=199155; rank_EMBL=species; BOLD_ID=PNG519-18; species_name_EMBL=Albizia harveyi; genus_name_EMBL=Albizia; family_name_GNP=Fabaceae; scientific_name_EMBL=Albizia harveyi; 
atcctgttttccaaaaaccaagaagagttcagaaagggagaataaaataaaaaaaaaaag
>JG-16-P06_G10 family_name_EMBL=Cyperaceae; genus_name_GNP=NA; species_name_GNP=NA; taxid=4609; rank_EMBL=family; BOLD_ID=PNG558-18; species_name_EMBL=None; genus_name_EMBL=None; family_name_GNP=Cyperaceae; scientific_name_EMBL=Cyperaceae; 
ctttttttatataaaaaaaaatttttataatataataaaaaatttagaataataatattc
tatatatattatatatttttttatattttttcaaaataatgat
>JG-16-P06_H7 family_name_EMBL=Phyllanthaceae; genus_name_GNP=Antidesma; species_name_GNP=Antidesma venosum; taxid=992644; rank_EMBL=species; BOLD_ID=PNG536-18; species_name_EMBL=Antidesma venosum; genus_name_EMBL=Antidesma; family_name_GNP=Phyllanthaceae; scientific_name_EMBL=Antidesma venosum; 
atcctgttttctgaaaacaaacaagggttcataaagatagaataaaaaag
>JG-16-P06_F5 family_name_EMBL=Poaceae; genus_name_GNP=Eragrostis; species_name_GNP=Eragrostis ciliaris; taxid=208272; rank_EMBL=species; BOLD_ID=PNG518-18; species_name_EMBL=Eragrostis ciliaris; genus_name_EMBL=Eragrostis; family_name_GNP=Poaceae; scientific_name_EMBL=Eragrostis ciliaris; 
atccctttttagaaaaaacaagtggttctcaaactagaacccaaatgaaaag
>JG-16-P06_G9 family_name_EMBL=Poaceae; genus_name_GNP=Setaria; species_name_GNP=Setaria sagittifolia; taxid=1035933; rank_EMBL=species; BOLD_ID=PNG550-18; species_name_EMBL=Setaria sagittifolia; genus_name_EMBL=Setaria; family_name_GNP=Poaceae; scientific_name_EMBL=Setaria sagittifolia; 
atcccttttttgaaaaaacaagtggttctccaactagaacccaaaggaaaag
>JG-16-P06_A11 family_name_EMBL=Poaceae; genus_name_GNP=Digitaria; species_name_GNP=Digitaria eriantha; taxid=661175; rank_EMBL=species; BOLD_ID=PNG560-18; species_name_EMBL=Digitaria eriantha; genus_name_EMBL=Digitaria; family_name_GNP=Poaceae; scientific_name_EMBL=Digitaria eriantha; 
atcccttttttgaaaaaacaagcggttttcaaactagaacccaaaggaaaag
>JG-16-P06_A4 family_name_EMBL=Ebenaceae; genus_name_GNP=Diospyros; species_name_GNP=Diospyros senensis; taxid=589126; rank_EMBL=species; BOLD_ID=PNG505-18; species_name_EMBL=Diospyros senensis; genus_name_EMBL=Diospyros; family_name_GNP=Ebenaceae; scientific_name_EMBL=Diospyros senensis; 
atcctgattttcgaaaacaaacaaagattcagaaagcgaaaataaaaaaag
>JG-16-P06_A8 family_name_EMBL=Cordiaceae; genus_name_GNP=Cordia; species_name_GNP=Cordia goetzei; taxid=1899104; rank_EMBL=species; BOLD_ID=PNG537-18; species_name_EMBL=Cordia goetzei; genus_name_EMBL=Cordia; family_name_GNP=Boraginaceae; scientific_name_EMBL=Cordia goetzei; 
atcctgttttccgaaaacaaagaaaggttcagaaagcgaaaaag
>JG-16-P06_B1 family_name_EMBL=Fabaceae; genus_name_GNP=Indigofera; species_name_GNP=Indigofera tinctoria arcuata; taxid=992716; rank_EMBL=varietas; BOLD_ID=PNG482-18; species_name_EMBL=Indigofera tinctoria; genus_name_EMBL=Indigofera; family_name_GNP=Fabaceae; scientific_name_EMBL=Indigofera tinctoria var. arcuata; 
atcctattttccgaaaacaaagaaaagttcagaaagcgagaatataaaaag
>JG-16-P06_B4 family_name_EMBL=Poaceae; genus_name_GNP=Dactyloctenium; species_name_GNP=Dactyloctenium aegyptium; taxid=270102; rank_EMBL=species; BOLD_ID=PNG506-18; species_name_EMBL=Dactyloctenium aegyptium; genus_name_EMBL=Dactyloctenium; family_name_GNP=Poaceae; scientific_name_EMBL=Dactyloctenium aegyptium; 
atcccttttttgaaaaaaaaaacaagtagttctcaaactagaacccaaaggaaaag
>JG-16-P06_C2 family_name_EMBL=Euphorbiaceae; genus_name_GNP=Euphorbia; species_name_GNP=Euphorbia prostrata; taxid=212836; rank_EMBL=species; BOLD_ID=PNG491-18; species_name_EMBL=Euphorbia prostrata; genus_name_EMBL=Euphorbia; family_name_GNP=Euphorbiaceae; scientific_name_EMBL=Euphorbia prostrata; 
atcctgttttccgaaaacagaaaaagtttcataaaaacagaaaaaaacaaggaag
>JG-16-P06_C4 family_name_EMBL=Fabaceae; genus_name_GNP=Dichrostachys; species_name_GNP=Dichrostachys cinerea; taxid=196665; rank_EMBL=species; BOLD_ID=PNG507-18; species_name_EMBL=Dichrostachys cinerea; genus_name_EMBL=Dichrostachys; family_name_GNP=Fabaceae; scientific_name_EMBL=Dichrostachys cinerea; 
atcctgttttccaaaaaccaagaagagttctgaaagggagaataaaaaaaaag
>JG-16-P06_D10 family_name_EMBL=Poaceae; genus_name_GNP=Eragrostis; species_name_GNP=Eragrostis ciliaris; taxid=208272; rank_EMBL=species; BOLD_ID=PNG555-18; species_name_EMBL=Eragrostis ciliaris; genus_name_EMBL=Eragrostis; family_name_GNP=Poaceae; scientific_name_EMBL=Eragrostis ciliaris; 
atccctttttagaaaaaacaagtggttctcaaactagaacccaaatgaaaag
>JG-16-P06_H1 family_name_EMBL=Malvaceae; genus_name_GNP=Abutilon; species_name_GNP=Abutilon angulatum; taxid=993651; rank_EMBL=species; BOLD_ID=PNG488-18; species_name_EMBL=Abutilon angulatum; genus_name_EMBL=Abutilon; family_name_GNP=Malvaceae; scientific_name_EMBL=Abutilon angulatum; 
atcctattattttacgaaaataaacataaacaaaggttcagcaagcgaaaataataaaaa
aggaaag
>JG-16-P01_A12 family_name_EMBL=Convolvulaceae; genus_name_GNP=Jacquemontia; species_name_GNP=Jacquemontia tamnifolia; taxid=112277; rank_EMBL=species; BOLD_ID=PNG089-18; species_name_EMBL=Jacquemontia tamnifolia; genus_name_EMBL=Jacquemontia; family_name_GNP=Convolvulaceae; scientific_name_EMBL=Jacquemontia tamnifolia; 
atcctgttttccgaaaccaaacaaaagttcagaaaaaagg
>JG-16-P01_B12 family_name_EMBL=Amaranthaceae; genus_name_GNP=Celosia; species_name_GNP=Celosia trigyna; taxid=270123; rank_EMBL=species; BOLD_ID=PNG090-18; species_name_EMBL=Celosia trigyna; genus_name_EMBL=Celosia; family_name_GNP=Amaranthaceae; scientific_name_EMBL=Celosia trigyna; 
ctccttttttcaaaggtaaaaaaagaaggattcagaaagcacgaataaaaaacaaag
>JG-16-P01_C12 family_name_EMBL=Malvaceae; genus_name_GNP=Abutilon; species_name_GNP=NA; taxid=3630; rank_EMBL=genus; BOLD_ID=PNG091-18; species_name_EMBL=Abutilon; genus_name_EMBL=Abutilon; family_name_GNP=Malvaceae; scientific_name_EMBL=Abutilon; 
atcctattattttacgaaaataaacataaacaaaggttcagcaagcgagaataataaaaa
aggaaag
>JG-16-P01_E12 family_name_EMBL=Asteraceae; genus_name_GNP=Neojeffreya; species_name_GNP=Neojeffreya decurrens; taxid=1548608; rank_EMBL=species; BOLD_ID=PNG093-18; species_name_EMBL=Neojeffreya decurrens; genus_name_EMBL=Neojeffreya; family_name_GNP=Asteraceae; scientific_name_EMBL=Neojeffreya decurrens; 
atcacgttttccgaaaacaaacaaaggttcagaaagcgaaaataaaaaag
>JG-16-P01_H12 family_name_EMBL=Cucurbitaceae; genus_name_GNP=Zehneria; species_name_GNP=Zehneria thwaitesii; taxid=519340; rank_EMBL=species; BOLD_ID=PNG096-18; species_name_EMBL=Zehneria thwaitesii; genus_name_EMBL=Zehneria; family_name_GNP=Cucurbitaceae; scientific_name_EMBL=Zehneria thwaitesii; 
atcctttttccgaaaacaaaaaaaaaaaggg
>JG-16-P02_A12 family_name_EMBL=Poaceae; genus_name_GNP=Sorghum; species_name_GNP=NA; taxid=4557; rank_EMBL=genus; BOLD_ID=PNG185-18; species_name_EMBL=Sorghum; genus_name_EMBL=Sorghum; family_name_GNP=Poaceae; scientific_name_EMBL=Sorghum; 
atccacttttttcaaaaaagtggttctcaaactagaacccaaaggaaaag
>JG-16-P02_B12 family_name_EMBL=Apocynaceae; genus_name_GNP=Cryptolepis; species_name_GNP=Cryptolepis obtusa; taxid=1205722; rank_EMBL=species; BOLD_ID=PNG186-18; species_name_EMBL=Cryptolepis obtusa; genus_name_EMBL=Cryptolepis; family_name_GNP=Apocynaceae; scientific_name_EMBL=Cryptolepis obtusa; 
atcctattttacacaaacaaaggttcagaaaacgaaaacaag
>JG-16-P02_D12 family_name_EMBL=Apocynaceae; genus_name_GNP=Diplorhynchus; species_name_GNP=Diplorhynchus condylocarpon; taxid=184386; rank_EMBL=species; BOLD_ID=PNG188-18; species_name_EMBL=Diplorhynchus condylocarpon; genus_name_EMBL=Diplorhynchus; family_name_GNP=Apocynaceae; scientific_name_EMBL=Diplorhynchus condylocarpon; 
atcctgttttccacaaacaaaggttcagaaaacgaaaacaag
>JG-16-P02_E12 family_name_EMBL=Fabaceae; genus_name_GNP=Abrus; species_name_GNP=NA; taxid=3815; rank_EMBL=genus; BOLD_ID=PNG189-18; species_name_EMBL=Abrus; genus_name_EMBL=Abrus; family_name_GNP=Fabaceae; scientific_name_EMBL=Abrus; 
atcctattttccgaagacaaagaaaagctcagaaagagagaataagaaaaag
>JG-16-P02_F12 family_name_EMBL=Asteraceae; genus_name_GNP=Vernonia; species_name_GNP=NA; taxid=13753; rank_EMBL=genus; BOLD_ID=PNG190-18; species_name_EMBL=Vernonia; genus_name_EMBL=Vernonia; family_name_GNP=Asteraceae; scientific_name_EMBL=Vernonia; 
atcacgttttccgaaaacaaacaaaggttcagaaagcgaaaagaaaaaag
>JG-16-P02_G12 family_name_EMBL=Rhamnaceae; genus_name_GNP=Ziziphus; species_name_GNP=Ziziphus mauritiana; taxid=157914; rank_EMBL=species; BOLD_ID=PNG191-18; species_name_EMBL=Ziziphus mauritiana; genus_name_EMBL=Ziziphus; family_name_GNP=Rhamnaceae; scientific_name_EMBL=Ziziphus mauritiana; 
atcctgttttctgaaaacaaacaaggattcagaaagtgataataaaaaag
>JG-16-P02_H12 family_name_EMBL=Fabaceae; genus_name_GNP=Acacia; species_name_GNP=Acacia nigrescens; taxid=459859; rank_EMBL=species; BOLD_ID=PNG192-18; species_name_EMBL=Senegalia nigrescens; genus_name_EMBL=Senegalia; family_name_GNP=Fabaceae; scientific_name_EMBL=Senegalia nigrescens; 
atcctgttttccaaaaaccaagaagagttcagaaagggagaataaaataaaaaaag
>JG-16-P03_A12 family_name_EMBL=Achariaceae; genus_name_GNP=Xylotheca; species_name_GNP=Xylotheca tettensis; taxid=1237850; rank_EMBL=species; BOLD_ID=PNG281-18; species_name_EMBL=Xylotheca tettensis; genus_name_EMBL=Xylotheca; family_name_GNP=Achariaceae; scientific_name_EMBL=Xylotheca tettensis; 
atcctgtttttcgaaaacaaacaaaggctcctaaagacataataaaaaaaaagaataaaa
aagataaataaataaaataaag
>JG-16-P03_F12 family_name_EMBL=Rubiaceae; genus_name_GNP=Tricalysia; species_name_GNP=Tricalysia jasminiflora; taxid=529859; rank_EMBL=species; BOLD_ID=PNG286-18; species_name_EMBL=Tricalysia jasminiflora; genus_name_EMBL=Tricalysia; family_name_GNP=Rubiaceae; scientific_name_EMBL=Tricalysia jasminiflora; 
atcccgttttccgaaaccaaaggttcagaaagtgaaaaaag
>JG-16-P03_G12 family_name_EMBL=Capparaceae; genus_name_GNP=Maerua; species_name_GNP=Maerua angolensis; taxid=202645; rank_EMBL=species; BOLD_ID=PNG287-18; species_name_EMBL=Maerua angolensis; genus_name_EMBL=Maerua; family_name_GNP=Capparaceae; scientific_name_EMBL=Maerua angolensis; 
atcctgctttacgtgaacaaaaaagggtttagaaagcgagaaaaaaagg
>JG-16-P04_A12 family_name_EMBL=Verbenaceae; genus_name_GNP=Lantana; species_name_GNP=Lantana camara; taxid=126435; rank_EMBL=species; BOLD_ID=PNG377-18; species_name_EMBL=Lantana camara; genus_name_EMBL=Lantana; family_name_GNP=Verbenaceae; scientific_name_EMBL=Lantana camara; 
atcctgttttctcaaaacaaaggttcagaaaacgccaaaggcg
>JG-16-P04_B12 family_name_EMBL=Acanthaceae; genus_name_GNP=Ruellia; species_name_GNP=Ruellia prostrata; taxid=1052855; rank_EMBL=species; BOLD_ID=PNG378-18; species_name_EMBL=Dipteracanthus prostratus; genus_name_EMBL=Dipteracanthus; family_name_GNP=Acanthaceae; scientific_name_EMBL=Dipteracanthus prostratus; 
atcctgttttctgaaaacaaaggtttcgaaaaagaaaaaag
>JG-16-P04_D12 family_name_EMBL=Salicaceae; genus_name_GNP=Oncoba; species_name_GNP=Oncoba spinosa; taxid=179733; rank_EMBL=species; BOLD_ID=PNG380-18; species_name_EMBL=Oncoba spinosa; genus_name_EMBL=Oncoba; family_name_GNP=Salicaceae; scientific_name_EMBL=Oncoba spinosa; 
atcctatttttcgaaaacaaacaaaggttcataaagacagaatcagaatacaaaag
>JG-16-P05_D12 family_name_EMBL=Capparaceae; genus_name_GNP=Maerua; species_name_GNP=Maerua angolensis; taxid=202645; rank_EMBL=species; BOLD_ID=PNG476-18; species_name_EMBL=Maerua angolensis; genus_name_EMBL=Maerua; family_name_GNP=Capparaceae; scientific_name_EMBL=Maerua angolensis; 
atcctgctttacgtgaacaaaaaaggatttaaaaaaaaaaaagg
>JG-16-P05_E12 family_name_EMBL=Poaceae; genus_name_GNP=Heteropogon; species_name_GNP=Heteropogon contortus; taxid=79849; rank_EMBL=species; BOLD_ID=PNG477-18; species_name_EMBL=Heteropogon contortus; genus_name_EMBL=Heteropogon; family_name_GNP=Poaceae; scientific_name_EMBL=Heteropogon contortus; 
atccctttttttaaaaaacaagcggttctcaaactagaacccaaaggaaaag
>JG-16-P05_F12 family_name_EMBL=Poaceae; genus_name_GNP=Eleusine; species_name_GNP=Eleusine coracana; taxid=4511; rank_EMBL=species; BOLD_ID=PNG478-18; species_name_EMBL=Eleusine coracana; genus_name_EMBL=Eleusine; family_name_GNP=Poaceae; scientific_name_EMBL=Eleusine coracana; 
atccctttttttcattttaaaaacaagtggttctcaaactagaacccaaaggaaaag
>JG-16-P05_G12 family_name_EMBL=Poaceae; genus_name_GNP=Themeda; species_name_GNP=Themeda triandra; taxid=106636; rank_EMBL=species; BOLD_ID=PNG479-18; species_name_EMBL=Themeda triandra; genus_name_EMBL=Themeda; family_name_GNP=Poaceae; scientific_name_EMBL=Themeda triandra; 
atcccttttttgaaaaaacaagcggttctcaaactagaaccaaaaggaaaag
>JG-16-P05_H12 family_name_EMBL=Malvaceae; genus_name_GNP=Waltheria; species_name_GNP=Waltheria indica; taxid=671526; rank_EMBL=species; BOLD_ID=PNG480-18; species_name_EMBL=Waltheria indica; genus_name_EMBL=Waltheria; family_name_GNP=Malvaceae; scientific_name_EMBL=Waltheria indica; 
atcctattattttacgaaaggttcagcaagcaagaataataaaataaaaaag
>JG-16-P06_A12 family_name_EMBL=Poaceae; genus_name_GNP=NA; species_name_GNP=NA; taxid=4479; rank_EMBL=family; BOLD_ID=PNG568-18; species_name_EMBL=Poaceae; genus_name_EMBL=###; family_name_GNP=Poaceae; scientific_name_EMBL=Poaceae; 
atccctcttttaaaaaaacaagtggttctcaaactagaacccaaaggaaaag
>JG-16-P06_C12 family_name_EMBL=Poaceae; genus_name_GNP=Setaria; species_name_GNP=NA; taxid=4554; rank_EMBL=genus; BOLD_ID=PNG570-18; species_name_EMBL=Setaria; genus_name_EMBL=Setaria; family_name_GNP=Poaceae; scientific_name_EMBL=Setaria; 
atcccttttttgaaaaaacaagtggttctaaaactagaacccaaaggaaaag
>JG-16-P06_E12 family_name_EMBL=Poaceae; genus_name_GNP=NA; species_name_GNP=NA; taxid=4479; rank_EMBL=family; BOLD_ID=PNG572-18; species_name_EMBL=Poaceae; genus_name_EMBL=###; family_name_GNP=Poaceae; scientific_name_EMBL=Poaceae; 
atcccttttttgaaaaaacaagtggttctcaaactagaacccaaaagaaaag
>JG-16-P06_G12 family_name_EMBL=Amaranthaceae; genus_name_GNP=Celosia; species_name_GNP=NA; taxid=46111; rank_EMBL=genus; BOLD_ID=PNG574-18; species_name_EMBL=Amaranthaceae; genus_name_EMBL=Celosia; family_name_GNP=Amaranthaceae; scientific_name_EMBL=Celosia; 
ctccttttttgaaaagtaaaaaaagaaggattcagaaagcacgaataaaaaacaaag
>JG-16-P01_A1 family_name_EMBL=Apocynaceae; genus_name_GNP=Gomphocarpus; species_name_GNP=Gomphocarpus fruticosus; taxid=219240; rank_EMBL=species; BOLD_ID=PNG001-18; species_name_EMBL=Gomphocarpus fruticosus; genus_name_EMBL=Gomphocarpus; family_name_GNP=Apocynaceae; scientific_name_EMBL=Gomphocarpus fruticosus; 
atcctattttccacaaacaaaggttcagaaaacgaaaacaag
>JG-16-P01_A3 family_name_EMBL=Poaceae; genus_name_GNP=Echinochloa; species_name_GNP=Echinochloa colona; taxid=90396; rank_EMBL=species; BOLD_ID=PNG017-18; species_name_EMBL=Echinochloa colona; genus_name_EMBL=Echinochloa; family_name_GNP=Poaceae; scientific_name_EMBL=Echinochloa colona; 
atcccttttttgaaaaaacaagtggttctcaaactagaacccaaaagaaaag
>JG-16-P01_A5 family_name_EMBL=Phyllanthaceae; genus_name_GNP=Phyllanthus; species_name_GNP=NA; taxid=58880; rank_EMBL=genus; BOLD_ID=PNG033-18; species_name_EMBL=Phyllanthus; genus_name_EMBL=Phyllanthus; family_name_GNP=Phyllanthaceae; scientific_name_EMBL=Phyllanthus; 
atccggttttccaaaaacaaacaaaggttcgtatcatacagatagaataaaaaag
>JG-16-P01_A7 family_name_EMBL=Fabaceae; genus_name_GNP=Rhynchosia; species_name_GNP=Rhynchosia sublobata; taxid=1703813; rank_EMBL=species; BOLD_ID=PNG049-18; species_name_EMBL=Rhynchosia sublobata; genus_name_EMBL=Rhynchosia; family_name_GNP=Fabaceae; scientific_name_EMBL=Rhynchosia sublobata; 
atcctgttttccgaaaataaagaaaagttcagaaagtgataataaaaagg
>JG-16-P01_B10 family_name_EMBL=Fabaceae; genus_name_GNP=Indigofera; species_name_GNP=Indigofera astragalina; taxid=539023; rank_EMBL=species; BOLD_ID=PNG074-18; species_name_EMBL=Indigofera astragalina; genus_name_EMBL=Indigofera; family_name_GNP=Fabaceae; scientific_name_EMBL=Indigofera astragalina; 
atcctattttccgaaaacaaagaaaagttcagaaagcgagaataaaaaaag
>JG-16-P01_B1 family_name_EMBL=Fabaceae; genus_name_GNP=Indigofera; species_name_GNP=Indigofera tinctoria arcuata; taxid=992716; rank_EMBL=varietas; BOLD_ID=PNG002-18; species_name_EMBL=Indigofera tinctoria; genus_name_EMBL=Indigofera; family_name_GNP=Fabaceae; scientific_name_EMBL=Indigofera tinctoria var. arcuata; 
atcctattttccgaaaacaaagaaaagttcagaaagcgagaatataaaaag
>JG-16-P01_B2 family_name_EMBL=Poaceae; genus_name_GNP=Panicum; species_name_GNP=Panicum schinzii; taxid=206029; rank_EMBL=species; BOLD_ID=PNG010-18; species_name_EMBL=Panicum schinzii; genus_name_EMBL=Panicum; family_name_GNP=Poaceae; scientific_name_EMBL=Panicum schinzii; 
atcccttttttgaaaaaacaagtggttctcaaactagaacccaaaggaaaag
>JG-16-P01_B3 family_name_EMBL=Malvaceae; genus_name_GNP=Abutilon; species_name_GNP=NA; taxid=3630; rank_EMBL=genus; BOLD_ID=PNG018-18; species_name_EMBL=Abutilon; genus_name_EMBL=Abutilon; family_name_GNP=Malvaceae; scientific_name_EMBL=Abutilon; 
atcctattattttacgaaaataaacataaacaaaggttcagcaagcgaaaataataaaaa
aggaaag
>JG-16-P01_B4 family_name_EMBL=Asteraceae; genus_name_GNP=Ambrosia; species_name_GNP=Ambrosia maritima; taxid=1028380; rank_EMBL=species; BOLD_ID=PNG026-18; species_name_EMBL=Ambrosia maritima; genus_name_EMBL=Ambrosia; family_name_GNP=Asteraceae; scientific_name_EMBL=Ambrosia maritima; 
atcacgttttccgaaaacaaacaaaggttcagaaagcgaaaataaaaaag
>JG-16-P01_B9 family_name_EMBL=Acanthaceae; genus_name_GNP=Hygrophila; species_name_GNP=Hygrophila schulli; taxid=507529; rank_EMBL=species; BOLD_ID=PNG066-18; species_name_EMBL=Hygrophila schulli; genus_name_EMBL=Hygrophila; family_name_GNP=Acanthaceae; scientific_name_EMBL=Hygrophila schulli; 
atcctgttttctgaaaacaaaggtttcgaaaaag
>JG-16-P01_C10 family_name_EMBL=Asteraceae; genus_name_GNP=Gyrodoma; species_name_GNP=Gyrodoma hispida; taxid=4210; rank_EMBL=family; BOLD_ID=PNG075-18; species_name_EMBL=Asteraceae; genus_name_EMBL=###; family_name_GNP=Asteraceae; scientific_name_EMBL=Asteraceae; 
atcacgttttccgaaaacaagcaaaggttcagaaagcgaaaataaaaaag
>JG-16-P01_C1 family_name_EMBL=Malvaceae; genus_name_GNP=Sida; species_name_GNP=Sida; taxid=108362; rank_EMBL=genus; BOLD_ID=PNG003-18; species_name_EMBL=Sida; genus_name_EMBL=Sida; family_name_GNP=Malvaceae; scientific_name_EMBL=Sida; 
atcctattattttacgaaaataaacataaacaaaggtttagcaagcgagaataataataa
aaaaggaaag
>JG-16-P01_C2 family_name_EMBL=Euphorbiaceae; genus_name_GNP=Euphorbia; species_name_GNP=NA; taxid=3990; rank_EMBL=genus; BOLD_ID=PNG011-18; species_name_EMBL=Euphorbia; genus_name_EMBL=Euphorbia; family_name_GNP=Euphorbiaceae; scientific_name_EMBL=Euphorbia; 
atcctgttttccgaaaacagaaaaagaaaagtttcataaaaacagaaaaaaacaaggaag
>JG-16-P01_C3 family_name_EMBL=Malvaceae; genus_name_GNP=Corchorus; species_name_GNP=Corchorus aestuans; taxid=360610; rank_EMBL=species; BOLD_ID=PNG019-18; species_name_EMBL=Corchorus aestuans; genus_name_EMBL=Corchorus; family_name_GNP=Malvaceae; scientific_name_EMBL=Corchorus aestuans; 
atcctattattttacgaaaataaacaaacaaaggttcagcaagggagaataaaaaaaag
>JG-16-P01_C4 family_name_EMBL=Rubiaceae; genus_name_GNP=Oldenlandia; species_name_GNP=NA; taxid=43535; rank_EMBL=genus; BOLD_ID=PNG027-18; species_name_EMBL=Oldenlandia; genus_name_EMBL=Oldenlandia; family_name_GNP=Rubiaceae; scientific_name_EMBL=Oldenlandia; 
atcctattttccgaaaacaaaaaacaaaggttcagaaagggaaaaaggg
>JG-16-P01_C5 family_name_EMBL=Sapindaceae; genus_name_GNP=Cardiospermum; species_name_GNP=Cardiospermum halicacabum; taxid=289799; rank_EMBL=species; BOLD_ID=PNG035-18; species_name_EMBL=Cardiospermum halicacabum; genus_name_EMBL=Cardiospermum; family_name_GNP=Sapindaceae; scientific_name_EMBL=Cardiospermum halicacabum; 
atcccgttttatgaaaacaaacagaacaggggttcagaaagtgagaaaggg
>JG-16-P01_C6 family_name_EMBL=Vahliaceae; genus_name_GNP=Vahlia; species_name_GNP=Vahlia capensis; taxid=23278; rank_EMBL=species; BOLD_ID=PNG043-18; species_name_EMBL=Vahlia capensis; genus_name_EMBL=Vahlia; family_name_GNP=Vahliaceae; scientific_name_EMBL=Vahlia capensis; 
atcctgttttccgaaaacaaacaaaggtttagaaaacgaaaaaaag
>JG-16-P01_C7 family_name_EMBL=Solanaceae; genus_name_GNP=Solanum; species_name_GNP=Solanum panduriforme; taxid=329793; rank_EMBL=species; BOLD_ID=PNG051-18; species_name_EMBL=Solanum panduriforme; genus_name_EMBL=Solanum; family_name_GNP=Solanaceae; scientific_name_EMBL=Solanum panduriforme; 
atcctgttttctcaaaacaaacaaaggttcagaaaaaaag
>JG-16-P01_C9 family_name_EMBL=Verbenaceae; genus_name_GNP=Phyla; species_name_GNP=Phyla nodiflora; taxid=222877; rank_EMBL=species; BOLD_ID=PNG067-18; species_name_EMBL=Phyla nodiflora; genus_name_EMBL=Phyla; family_name_GNP=Verbenaceae; scientific_name_EMBL=Phyla nodiflora; 
atcctgttttctcaaaacaaaggttcagaaaacgccaaaggcg
>JG-16-P01_D1 family_name_EMBL=Malvaceae; genus_name_GNP=Abutilon; species_name_GNP=NA; taxid=3630; rank_EMBL=genus; BOLD_ID=PNG004-18; species_name_EMBL=Abutilon; genus_name_EMBL=Abutilon; family_name_GNP=Malvaceae; scientific_name_EMBL=Abutilon; 
atcctattattttacgaaaataaacataaacaaaggttcagcaagcgaaaataataaaaa
aggaaag
>JG-16-P01_D3 family_name_EMBL=Malvaceae; genus_name_GNP=Abutilon; species_name_GNP=Abutilon angulatum; taxid=993651; rank_EMBL=species; BOLD_ID=PNG020-18; species_name_EMBL=Abutilon angulatum; genus_name_EMBL=Abutilon; family_name_GNP=Malvaceae; scientific_name_EMBL=Abutilon angulatum; 
atcctattattttacgaaaataaacataaacaaaggttcagcaagcgaaaataataaaaa
aggaaag
>JG-16-P01_D4 family_name_EMBL=Fabaceae; genus_name_GNP=Chamaecrista; species_name_GNP=NA; taxid=53853; rank_EMBL=genus; BOLD_ID=PNG028-18; species_name_EMBL=Chamaecrista; genus_name_EMBL=Chamaecrista; family_name_GNP=Fabaceae; scientific_name_EMBL=Chamaecrista; 
atcctgttttccgaaaaccaagaagagttcagaaagggagaataaaaaaaag
>JG-16-P01_D6 family_name_EMBL=Amaranthaceae; genus_name_GNP=Gomphrena; species_name_GNP=Gomphrena celosioides; taxid=217251; rank_EMBL=species; BOLD_ID=PNG044-18; species_name_EMBL=Gomphrena celosioides; genus_name_EMBL=Gomphrena; family_name_GNP=Amaranthaceae; scientific_name_EMBL=Gomphrena celosioides; 
ctcctttattaggaaaaaaataagaattcagaaaccaagaataaaaaaaataaaag
>JG-16-P01_D9 family_name_EMBL=Heliotropiaceae; genus_name_GNP=Heliotropium; species_name_GNP=Heliotropium ovalifolium; taxid=168354; rank_EMBL=species; BOLD_ID=PNG068-18; species_name_EMBL=Heliotropium ovalifolium; genus_name_EMBL=Heliotropium; family_name_GNP=Boraginaceae; scientific_name_EMBL=Heliotropium ovalifolium; 
atcctgttttccgaaaacaaagaaaggttcagaaagcgaaaaaaag
>JG-16-P01_E10 family_name_EMBL=Fabaceae; genus_name_GNP=Indigofera; species_name_GNP=NA; taxid=20685; rank_EMBL=genus; BOLD_ID=PNG077-18; species_name_EMBL=Indigofera; genus_name_EMBL=Indigofera; family_name_GNP=Fabaceae; scientific_name_EMBL=Indigofera; 
atcctattttccgaaaacaaaaaaaagttaagaaaccgagaataaaaaag
>JG-16-P01_E3 family_name_EMBL=Malvaceae; genus_name_GNP=Triumfetta; species_name_GNP=NA; taxid=93801; rank_EMBL=genus; BOLD_ID=PNG021-18; species_name_EMBL=Triumfetta; genus_name_EMBL=Triumfetta; family_name_GNP=Malvaceae; scientific_name_EMBL=Triumfetta; 
atcctatttttttacgaaaataaacaaaggttcagcaagcgagaataataaaaaaaagg
>JG-16-P01_E4 family_name_EMBL=Fabaceae; genus_name_GNP=NA; species_name_GNP=NA; taxid=3803; rank_EMBL=family; BOLD_ID=PNG029-18; species_name_EMBL=Fabaceae; genus_name_EMBL=###; family_name_GNP=Fabaceae; scientific_name_EMBL=Fabaceae; 
atcccgttttccgaaaacaaagaaaagttcagaaagttataataaaaaagg
>JG-16-P01_E6 family_name_EMBL=Fabaceae; genus_name_GNP=Indigofera; species_name_GNP=NA; taxid=20685; rank_EMBL=genus; BOLD_ID=PNG045-18; species_name_EMBL=Indigofera; genus_name_EMBL=Indigofera; family_name_GNP=Fabaceae; scientific_name_EMBL=Indigofera; 
atcctattttccgaaaacaaaaaaaagttaagaaaccgagaataaaaaag
>JG-16-P01_E7 family_name_EMBL=Cucurbitaceae; genus_name_GNP=Luffa; species_name_GNP=Luffa cylindrica; taxid=3670; rank_EMBL=species; BOLD_ID=PNG053-18; species_name_EMBL=Luffa aegyptiaca; genus_name_EMBL=Luffa; family_name_GNP=Cucurbitaceae; scientific_name_EMBL=Luffa aegyptiaca; 
atcctttttccgaaaacaaaaaaaagg
>JG-16-P01_E9 family_name_EMBL=Euphorbiaceae; genus_name_GNP=Caperonia; species_name_GNP=Caperonia stuhlmannii; taxid=316747; rank_EMBL=genus; BOLD_ID=PNG069-18; species_name_EMBL=Caperonia; genus_name_EMBL=Caperonia; family_name_GNP=Euphorbiaceae; scientific_name_EMBL=Caperonia; 
atcctgttttccgaaaataaacaaaggttcataaagacaaaaaaaaag
>JG-16-P01_F11 family_name_EMBL=Apiaceae; genus_name_GNP=Centella; species_name_GNP=Centella asiatica; taxid=48106; rank_EMBL=species; BOLD_ID=PNG086-18; species_name_EMBL=Centella asiatica; genus_name_EMBL=Centella; family_name_GNP=Apiaceae; scientific_name_EMBL=Centella asiatica; 
atcctcttttccgaaaacaaacaaaggttgagaaggcgaaaaaggg
>JG-16-P01_F1 family_name_EMBL=Malvaceae; genus_name_GNP=Sida; species_name_GNP=NA; taxid=108335; rank_EMBL=genus; BOLD_ID=PNG006-18; species_name_EMBL=Sida; genus_name_EMBL=Sida; family_name_GNP=Malvaceae; scientific_name_EMBL=Sida; 
atcctattattttacgaaaataaacataaacaaaggtttagcaagcgagaataataataa
aaaaggaaag
>JG-16-P01_F3 family_name_EMBL=Convolvulaceae; genus_name_GNP=Ipomoea; species_name_GNP=NA; taxid=4119; rank_EMBL=genus; BOLD_ID=PNG022-18; species_name_EMBL=Ipomoea; genus_name_EMBL=Ipomoea; family_name_GNP=Convolvulaceae; scientific_name_EMBL=Ipomoea; 
atcctgttttccgaaaacaaacaaaagttcagaaaaaag
>JG-16-P01_F6 family_name_EMBL=Fabaceae; genus_name_GNP=Indigofera; species_name_GNP=NA; taxid=20685; rank_EMBL=genus; BOLD_ID=PNG046-18; species_name_EMBL=Indigofera; genus_name_EMBL=Indigofera; family_name_GNP=Fabaceae; scientific_name_EMBL=Indigofera; 
atcctattttccgaaaacaaaaaaaaagttcagaaaccaagaattaaaaaag
>JG-16-P01_F7 family_name_EMBL=Fabaceae; genus_name_GNP=Indigofera; species_name_GNP=NA; taxid=20685; rank_EMBL=genus; BOLD_ID=PNG054-18; species_name_EMBL=Indigofera; genus_name_EMBL=Indigofera; family_name_GNP=Fabaceae; scientific_name_EMBL=Indigofera; 
atcctattttccgaaaacaaagaaaagttcagaaagcgagaataaaaaaag
>JG-16-P01_F8 family_name_EMBL=Malvaceae; genus_name_GNP=Sida; species_name_GNP=Sida acuta; taxid=108357; rank_EMBL=species; BOLD_ID=PNG062-18; species_name_EMBL=Sida acuta; genus_name_EMBL=Sida; family_name_GNP=Malvaceae; scientific_name_EMBL=Sida acuta; 
atcctattattttacgaaaataaacagaaacaaaggtttagcaagcgagaataataataa
aaaaggaaag
>JG-16-P01_G2 family_name_EMBL=Aizoaceae; genus_name_GNP=Glinus; species_name_GNP=NA; taxid=323197; rank_EMBL=genus; BOLD_ID=PNG015-18; species_name_EMBL=Zaleya; genus_name_EMBL=Zaleya; family_name_GNP=Molluginaceae; scientific_name_EMBL=Zaleya; 
ctcctttttttcaaaagcaaaaaaataaggattcagaaagcaagaaaaaag
>JG-16-P01_G3 family_name_EMBL=Asteraceae; genus_name_GNP=NA; species_name_GNP=NA; taxid=4210; rank_EMBL=family; BOLD_ID=PNG023-18; species_name_EMBL=Asteraceae; genus_name_EMBL=###; family_name_GNP=Asteraceae; scientific_name_EMBL=Asteraceae; 
atcacgttttccgaaaacaaacaaaggttcagaaagcgaaaataaaaaag
>JG-16-P01_G4 family_name_EMBL=Malvaceae; genus_name_GNP=Wissadula; species_name_GNP=Wissadula rostrata; taxid=288308; rank_EMBL=genus; BOLD_ID=PNG031-18; species_name_EMBL=Wissadula; genus_name_EMBL=Wissadula; family_name_GNP=Malvaceae; scientific_name_EMBL=Wissadula; 
atcctattattttacgaaaataaacataaacaaaggttcagcaagcgcgaataataaaaa
aggaaag
>JG-16-P01_G6 family_name_EMBL=Malvaceae; genus_name_GNP=Hibiscus; species_name_GNP=Hibiscus cannabinus; taxid=229543; rank_EMBL=species; BOLD_ID=PNG047-18; species_name_EMBL=Hibiscus cannabinus; genus_name_EMBL=Hibiscus; family_name_GNP=Malvaceae; scientific_name_EMBL=Hibiscus cannabinus; 
atcctattattttacgaaaataaacagaaacaaaagttcagcaagcgagaataataaaaa
aaaagagaaag
>JG-16-P01_G7 family_name_EMBL=Asteraceae; genus_name_GNP=Eclipta; species_name_GNP=Eclipta prostrata; taxid=53719; rank_EMBL=species; BOLD_ID=PNG055-18; species_name_EMBL=Eclipta prostrata; genus_name_EMBL=Eclipta; family_name_GNP=Asteraceae; scientific_name_EMBL=Eclipta prostrata; 
atcacgttttctgaaaacaaacaaaggttcagaaagcgaaaataaaaaag
>JG-16-P01_G9 family_name_EMBL=Acanthaceae; genus_name_GNP=Hygrophila; species_name_GNP=Hygrophila schulli; taxid=507529; rank_EMBL=species; BOLD_ID=PNG071-18; species_name_EMBL=Hygrophila schulli; genus_name_EMBL=Hygrophila; family_name_GNP=Acanthaceae; scientific_name_EMBL=Hygrophila schulli; 
atcctgttttctgaaaacaaaggtttcgaaaaag
>JG-16-P01_H10 family_name_EMBL=Verbenaceae; genus_name_GNP=Phyla; species_name_GNP=Phyla nodiflora; taxid=222877; rank_EMBL=species; BOLD_ID=PNG080-18; species_name_EMBL=Phyla nodiflora; genus_name_EMBL=Phyla; family_name_GNP=Verbenaceae; scientific_name_EMBL=Phyla nodiflora; 
atcctgttttctcaaaacaaaggttcagaaaacgccaaaggcg
>JG-16-P01_H11 family_name_EMBL=Cucurbitaceae; genus_name_GNP=Cucumis; species_name_GNP=Cucumis metuliferus; taxid=61886; rank_EMBL=species; BOLD_ID=PNG088-18; species_name_EMBL=Cucumis metulifer; genus_name_EMBL=Cucumis; family_name_GNP=Cucurbitaceae; scientific_name_EMBL=Cucumis metulifer; 
atcctttttccgaaaacaaaaaaaaag
>JG-16-P01_H2 family_name_EMBL=Malvaceae; genus_name_GNP=Melochia; species_name_GNP=Melochia corchorifolia; taxid=133573; rank_EMBL=species; BOLD_ID=PNG016-18; species_name_EMBL=Melochia corchorifolia; genus_name_EMBL=Melochia; family_name_GNP=Malvaceae; scientific_name_EMBL=Melochia corchorifolia; 
atcctattattttacgaaaggttcagcaagcaagaataataaaataaaaaag
>JG-16-P01_H3 family_name_EMBL=Molluginaceae; genus_name_GNP=Glinus; species_name_GNP=NA; taxid=169248; rank_EMBL=genus; BOLD_ID=PNG024-18; species_name_EMBL=NA; genus_name_EMBL=Glinus; family_name_GNP=Molluginaceae; scientific_name_EMBL=Glinus; 
ctccttttttcaaacgaaaaaaataataataagagttaagaaagcaagaaaaataaaag
>JG-16-P01_H5 family_name_EMBL=Malvaceae; genus_name_GNP=Hibiscus; species_name_GNP=Hibiscus sidiformis; taxid=47605; rank_EMBL=genus; BOLD_ID=PNG040-18; species_name_EMBL=Hibiscus; genus_name_EMBL=Hibiscus; family_name_GNP=Malvaceae; scientific_name_EMBL=Hibiscus; 
atcctattattttattattattattttacgaaaataaaaataaacaaaggttcagcaagc
gagaataataaaaaaggaaag
>JG-16-P01_H6 family_name_EMBL=Lamiaceae; genus_name_GNP=Hyptis; species_name_GNP=Hyptis suaveolens; taxid=204129; rank_EMBL=species; BOLD_ID=PNG048-18; species_name_EMBL=Hyptis suaveolens; genus_name_EMBL=Hyptis; family_name_GNP=Lamiaceae; scientific_name_EMBL=Hyptis suaveolens; 
atcctgttttctcaaaacaaaggttcaaaaaacgaaaaaagg
>JG-16-P01_H7 family_name_EMBL=Cucurbitaceae; genus_name_GNP=Cucumis; species_name_GNP=NA; taxid=3655; rank_EMBL=genus; BOLD_ID=PNG056-18; species_name_EMBL=Cucumis; genus_name_EMBL=Cucumis; family_name_GNP=Cucurbitaceae; scientific_name_EMBL=Cucumis; 
atcctttttccgaaaacaaaaaaaag
>JG-16-P01_H8 family_name_EMBL=Poaceae; genus_name_GNP=Brachiaria; species_name_GNP=Brachiaria advena; taxid=59786; rank_EMBL=genus; BOLD_ID=PNG064-18; species_name_EMBL=Brachiaria; genus_name_EMBL=Brachiaria; family_name_GNP=Poaceae; scientific_name_EMBL=Brachiaria; 
atccctctttaaaaaaaagtggttctcaaactagaacccaaaggaaaag
>JG-16-P01_H9 family_name_EMBL=Solanaceae; genus_name_GNP=Physalis; species_name_GNP=NA; taxid=24663; rank_EMBL=genus; BOLD_ID=PNG072-18; species_name_EMBL=Physalis; genus_name_EMBL=Physalis; family_name_GNP=Solanaceae; scientific_name_EMBL=Physalis; 
atcctgttttctgaaaacaaacaaaggttcagaaaaaaag
>JG-16-P02_A10 family_name_EMBL=Moraceae; genus_name_GNP=Maclura; species_name_GNP=Maclura africana; taxid=992723; rank_EMBL=species; BOLD_ID=PNG169-18; species_name_EMBL=Maclura africana; genus_name_EMBL=Maclura; family_name_GNP=Moraceae; scientific_name_EMBL=Maclura africana; 
atccggttttctgaaaacaaacaagggttcagaaggcaataataaaaaag
>JG-16-P02_A11 family_name_EMBL=Fabaceae; genus_name_GNP=Crotalaria; species_name_GNP=NA; taxid=3828; rank_EMBL=genus; BOLD_ID=PNG177-18; species_name_EMBL=Crotalaria; genus_name_EMBL=Crotalaria; family_name_GNP=Fabaceae; scientific_name_EMBL=Crotalaria; 
atcctgttttgcggaaaaaccaaagaaaagttcagaagaataaataaaaag
>JG-16-P02_A4 family_name_EMBL=Asteraceae; genus_name_GNP=Vernonia; species_name_GNP=Vernonia cinerea; taxid=211151; rank_EMBL=species; BOLD_ID=PNG121-18; species_name_EMBL=Cyanthillium cinereum; genus_name_EMBL=Cyanthillium; family_name_GNP=Asteraceae; scientific_name_EMBL=Cyanthillium cinereum; 
atcacgttttccgaaaacaaaggttcagaaagcgaaaagaaaaaag
>JG-16-P02_A6 family_name_EMBL=Lamiaceae; genus_name_GNP=Basilicum; species_name_GNP=Basilicum polystachyon; taxid=204108; rank_EMBL=species; BOLD_ID=PNG137-18; species_name_EMBL=Basilicum polystachyon; genus_name_EMBL=Basilicum; family_name_GNP=Lamiaceae; scientific_name_EMBL=Basilicum polystachyon; 
atcctgttttctcaaaacaaaggttcaaaaaacgaaaaaaaag
>JG-16-P02_B10 family_name_EMBL=Fabaceae; genus_name_GNP=Rhynchosia; species_name_GNP=Rhynchosia sublobata; taxid=1703813; rank_EMBL=species; BOLD_ID=PNG170-18; species_name_EMBL=Rhynchosia sublobata; genus_name_EMBL=Rhynchosia; family_name_GNP=Fabaceae; scientific_name_EMBL=Rhynchosia sublobata; 
atcctgttttccgaaaataaataaaagttcagaaagtgataataaaaaagg
>JG-16-P02_B11 family_name_EMBL=Fabaceae; genus_name_GNP=Bauhinia; species_name_GNP=NA; taxid=3805; rank_EMBL=genus; BOLD_ID=PNG178-18; species_name_EMBL=Bauhinia; genus_name_EMBL=Bauhinia; family_name_GNP=Fabaceae; scientific_name_EMBL=Bauhinia; 
atcctgttttccgaaaacaaagaagagttcaaaaagtgagaataaaaag
>JG-16-P02_B1 family_name_EMBL=Rubiaceae; genus_name_GNP=Oldenlandia; species_name_GNP=NA; taxid=43535; rank_EMBL=genus; BOLD_ID=PNG098-18; species_name_EMBL=Oldenlandia; genus_name_EMBL=Oldenlandia; family_name_GNP=Rubiaceae; scientific_name_EMBL=Oldenlandia; 
atcctattttccgaaaacaaaaaacaaaggttcagaaagggaaaaaggg
>JG-16-P02_B2 family_name_EMBL=Fabaceae; genus_name_GNP=Indigofera; species_name_GNP=Indigofera spicata; taxid=520841; rank_EMBL=species; BOLD_ID=PNG106-18; species_name_EMBL=Indigofera spicata; genus_name_EMBL=Indigofera; family_name_GNP=Fabaceae; scientific_name_EMBL=Indigofera spicata; 
atcctattttccgaaaacaaagaaaagttcagaaagcgagaataaaaaaag
>JG-16-P02_B3 family_name_EMBL=Acanthaceae; genus_name_GNP=Dicliptera; species_name_GNP=NA; taxid=76361; rank_EMBL=genus; BOLD_ID=PNG114-18; species_name_EMBL=Dicliptera; genus_name_EMBL=Dicliptera; family_name_GNP=Acanthaceae; scientific_name_EMBL=Dicliptera; 
atcctcttttcgcaagacaaagcttcagaaaacgaaaaagg
>JG-16-P02_B4 family_name_EMBL=Acanthaceae; genus_name_GNP=Asystasia; species_name_GNP=Asystasia gangetica; taxid=141292; rank_EMBL=species; BOLD_ID=PNG122-18; species_name_EMBL=Asystasia gangetica; genus_name_EMBL=Asystasia; family_name_GNP=Acanthaceae; scientific_name_EMBL=Asystasia gangetica; 
atcctgttttctgaagacaaaggttcagaaaacgaaaaaag
>JG-16-P02_B5 family_name_EMBL=Molluginaceae; genus_name_GNP=Glinus; species_name_GNP=Glinus lotoides; taxid=169249; rank_EMBL=species; BOLD_ID=PNG130-18; species_name_EMBL=Glinus lotoides; genus_name_EMBL=Glinus; family_name_GNP=Molluginaceae; scientific_name_EMBL=Glinus lotoides; 
ctccttttttcaaacgaaaaaaaaaataataagagttaagaaagcaagaaaaataaaag
>JG-16-P02_B6 family_name_EMBL=Brassicaceae; genus_name_GNP=Rorippa; species_name_GNP=NA; taxid=50495; rank_EMBL=genus; BOLD_ID=PNG138-18; species_name_EMBL=Brassicaceae; genus_name_EMBL=Rorippa; family_name_GNP=Brassicaceae; scientific_name_EMBL=Rorippa; 
atccttgtttacgcgaacaaacccgagtttagaaagcgagaaaaagg
>JG-16-P02_B8 family_name_EMBL=Fabaceae; genus_name_GNP=Tephrosia; species_name_GNP=NA; taxid=47097; rank_EMBL=genus; BOLD_ID=PNG154-18; species_name_EMBL=Tephrosia; genus_name_EMBL=Tephrosia; family_name_GNP=Fabaceae; scientific_name_EMBL=Tephrosia; 
atcctattttccaaaataagttccaaaagctcgaataaaaaaag
>JG-16-P02_B9 family_name_EMBL=Orobanchaceae; genus_name_GNP=Striga; species_name_GNP=Striga asiatica; taxid=4170; rank_EMBL=species; BOLD_ID=PNG162-18; species_name_EMBL=Striga asiatica; genus_name_EMBL=Striga; family_name_GNP=Orobanchaceae; scientific_name_EMBL=Striga asiatica; 
atctttttttctcaaaaaaaccaaggttcagaaaacgaaaaaagg
>JG-16-P02_C11 family_name_EMBL=Fabaceae; genus_name_GNP=Indigofera; species_name_GNP=NA; taxid=20685; rank_EMBL=genus; BOLD_ID=PNG179-18; species_name_EMBL=Indigofera; genus_name_EMBL=Indigofera; family_name_GNP=Fabaceae; scientific_name_EMBL=Indigofera; 
atcctattttccgaaaacaaagaaaagttcagaaagcgagaataaaaaaag
>JG-16-P02_C2 family_name_EMBL=Asteraceae; genus_name_GNP=Vernonia; species_name_GNP=Vernonia cinerea; taxid=211151; rank_EMBL=species; BOLD_ID=PNG107-18; species_name_EMBL=Cyanthillium cinereum; genus_name_EMBL=Cyanthillium; family_name_GNP=Asteraceae; scientific_name_EMBL=Cyanthillium cinereum; 
atcacgttttccgaaaacaaaggttcagaaagcgaaaagaaaaaag
>JG-16-P02_C3 family_name_EMBL=Fabaceae; genus_name_GNP=NA; species_name_GNP=NA; taxid=3803; rank_EMBL=family; BOLD_ID=PNG115-18; species_name_EMBL=###; genus_name_EMBL=###; family_name_GNP=Fabaceae; scientific_name_EMBL=Fabaceae; 
atcccgttttccgaaaacaaagaaaagttcagaaagttataataaaaaagg
>JG-16-P02_C8 family_name_EMBL=Molluginaceae; genus_name_GNP=Glinus; species_name_GNP=Glinus oppositifolius; taxid=764175; rank_EMBL=species; BOLD_ID=PNG155-18; species_name_EMBL=Glinus oppositifolius; genus_name_EMBL=Glinus; family_name_GNP=Molluginaceae; scientific_name_EMBL=Glinus oppositifolius; 
ctccttttttcaaacgaaaaaaataataataagagttaagaaagcaagaataaaaag
>JG-16-P02_C9 family_name_EMBL=Malvaceae; genus_name_GNP=Abutilon; species_name_GNP=NA; taxid=3630; rank_EMBL=genus; BOLD_ID=PNG163-18; species_name_EMBL=Abutilon; genus_name_EMBL=Abutilon; family_name_GNP=Malvaceae; scientific_name_EMBL=Abutilon; 
atcctattattttacgaaaataaacataaacaaaggttcagcaagcgaaaataataaaaa
aggaaag
>JG-16-P02_D10 family_name_EMBL=Asteraceae; genus_name_GNP=Vernonia; species_name_GNP=NA; taxid=13753; rank_EMBL=genus; BOLD_ID=PNG172-18; species_name_EMBL=Vernonia; genus_name_EMBL=Vernonia; family_name_GNP=Asteraceae; scientific_name_EMBL=Vernonia; 
atcacgttttccgaaaacaaacaaaggttcagaaagcgaaaagaaaaaag
>JG-16-P02_D4 family_name_EMBL=Lythraceae; genus_name_GNP=NA; species_name_GNP=NA; taxid=3928; rank_EMBL=family; BOLD_ID=PNG124-18; species_name_EMBL=Lythraceae; genus_name_EMBL=###; family_name_GNP=Lythraceae; scientific_name_EMBL=Lythraceae; 
atcctatttttatacgaagaccaacaacaagggtttagaaagcgagaataaaaaaag
>JG-16-P02_D5 family_name_EMBL=Asteraceae; genus_name_GNP=Sphaeranthus; species_name_GNP=Sphaeranthus gazaensis; taxid=81519; rank_EMBL=genus; BOLD_ID=PNG132-18; species_name_EMBL=Sphaeranthus; genus_name_EMBL=Sphaeranthus; family_name_GNP=Asteraceae; scientific_name_EMBL=Sphaeranthus; 
atcacgttttccgaaaacaaacaaaggttcagaaagcgaaaataaaaaag
>JG-16-P02_D7 family_name_EMBL=Convolvulaceae; genus_name_GNP=Ipomoea; species_name_GNP=Ipomoea aquatica; taxid=89636; rank_EMBL=species; BOLD_ID=PNG148-18; species_name_EMBL=Ipomoea aquatica; genus_name_EMBL=Ipomoea; family_name_GNP=Convolvulaceae; scientific_name_EMBL=Ipomoea aquatica; 
atcctgttttccgaaaacaaacaaaagttcagaaaaaaag
>JG-16-P02_D8 family_name_EMBL=Convolvulaceae; genus_name_GNP=Jacquemontia; species_name_GNP=Jacquemontia tamnifolia; taxid=112277; rank_EMBL=species; BOLD_ID=PNG156-18; species_name_EMBL=Jacquemontia tamnifolia; genus_name_EMBL=Jacquemontia; family_name_GNP=Convolvulaceae; scientific_name_EMBL=Jacquemontia tamnifolia; 
atcctgttttccgaaaccaaacaaaagttcagaaaaaagg
>JG-16-P02_D9 family_name_EMBL=Poaceae; genus_name_GNP=Chrysopogon; species_name_GNP=Chrysopogon nigritanus; taxid=857534; rank_EMBL=species; BOLD_ID=PNG164-18; species_name_EMBL=Chrysopogon nigritanus; genus_name_EMBL=Chrysopogon; family_name_GNP=Poaceae; scientific_name_EMBL=Chrysopogon nigritanus; 
atcccttttttgaaaaaacaagtgcaaactagaacccaaaggaaaag
>JG-16-P02_E10 family_name_EMBL=Anacardiaceae; genus_name_GNP=Anacardium; species_name_GNP=Anacardium occidentale; taxid=171929; rank_EMBL=species; BOLD_ID=PNG173-18; species_name_EMBL=Anacardium occidentale; genus_name_EMBL=Anacardium; family_name_GNP=Anacardiaceae; scientific_name_EMBL=Anacardium occidentale; 
atcctattttacgagaacaaaaacaaacagggggtcagaacgggagaaaaaaaag
>JG-16-P02_E2 family_name_EMBL=Malvaceae; genus_name_GNP=Sterculia; species_name_GNP=Sterculia africana; taxid=1237816; rank_EMBL=species; BOLD_ID=PNG109-18; species_name_EMBL=Sterculia africana; genus_name_EMBL=Sterculia; family_name_GNP=Malvaceae; scientific_name_EMBL=Sterculia africana; 
atcctattattttacgaaaataaacattttacgaaaataaacaaaggttcagcaagcgat
aataataaaaaaag
>JG-16-P02_E3 family_name_EMBL=Cucurbitaceae; genus_name_GNP=Zehneria; species_name_GNP=Zehneria thwaitesii; taxid=519340; rank_EMBL=species; BOLD_ID=PNG117-18; species_name_EMBL=Zehneria thwaitesii; genus_name_EMBL=Zehneria; family_name_GNP=Cucurbitaceae; scientific_name_EMBL=Zehneria thwaitesii; 
atcctttttccgaaaacaaaaaaaaaaaggg
>JG-16-P02_E5 family_name_EMBL=Rhamnaceae; genus_name_GNP=Ziziphus; species_name_GNP=NA; taxid=72171; rank_EMBL=genus; BOLD_ID=PNG133-18; species_name_EMBL=Ziziphus; genus_name_EMBL=Ziziphus; family_name_GNP=Rhamnaceae; scientific_name_EMBL=Ziziphus; 
atcctgttttctgaaaacaaacaaggattcagaaagtgataataaaaaag
>JG-16-P02_E8 family_name_EMBL=Asteraceae; genus_name_GNP=Vernonia; species_name_GNP=Vernonia kirkii; taxid=13753; rank_EMBL=genus; BOLD_ID=PNG157-18; species_name_EMBL=Vernonia; genus_name_EMBL=Vernonia; family_name_GNP=Asteraceae; scientific_name_EMBL=Vernonia; 
atcacgttttccgaaaacaaacaaaggttcagaaagcgaaaagaaaaaag
>JG-16-P02_F1 family_name_EMBL=Amaranthaceae; genus_name_GNP=NA; species_name_GNP=NA; taxid=3563; rank_EMBL=family; BOLD_ID=PNG102-18; species_name_EMBL=Amaranthaceae; genus_name_EMBL=###; family_name_GNP=Amaranthaceae; scientific_name_EMBL=Amaranthaceae; 
ctccttttttcaaaattaaaaaaagaaggattcagaaagcacgaataaaaaacaaag
>JG-16-P02_F3 family_name_EMBL=Acanthaceae; genus_name_GNP=Justicia; species_name_GNP=Justicia anselliana; taxid=4190; rank_EMBL=genus; BOLD_ID=PNG118-18; species_name_EMBL=Justicia; genus_name_EMBL=Justicia; family_name_GNP=Acanthaceae; scientific_name_EMBL=Justicia; 
atcctgttttcgcaagacaaagaaaacgaaaaaag
>JG-16-P02_F4 family_name_EMBL=Brassicaceae; genus_name_GNP=Rorippa; species_name_GNP=Rorippa micrantha; taxid=50495; rank_EMBL=genus; BOLD_ID=PNG126-18; species_name_EMBL=Rorippa; genus_name_EMBL=Rorippa; family_name_GNP=Brassicaceae; scientific_name_EMBL=Rorippa; 
atccttgtttacgcgaacaaacccgagtttagaaagcgagaaaaagg
>JG-16-P02_G11 family_name_EMBL=Malvaceae; genus_name_GNP=Grewia; species_name_GNP=NA; taxid=82407; rank_EMBL=genus; BOLD_ID=PNG183-18; species_name_EMBL=Grewia; genus_name_EMBL=Grewia; family_name_GNP=Malvaceae; scientific_name_EMBL=Grewia; 
atcctattattttacgaaaataaacataaacaaaggttcagcaagcgagaataaaataaa
ataataaaaaaag
>JG-16-P02_G2 family_name_EMBL=Acanthaceae; genus_name_GNP=Dicliptera; species_name_GNP=NA; taxid=76361; rank_EMBL=genus; BOLD_ID=PNG111-18; species_name_EMBL=Dicliptera; genus_name_EMBL=Dicliptera; family_name_GNP=Acanthaceae; scientific_name_EMBL=Dicliptera; 
atcctcttttcgcaagacaaagcttcagaaaacgaaaaagg
>JG-16-P02_G3 family_name_EMBL=Malvaceae; genus_name_GNP=Grewia; species_name_GNP=NA; taxid=82407; rank_EMBL=genus; BOLD_ID=PNG119-18; species_name_EMBL=Grewia; genus_name_EMBL=Grewia; family_name_GNP=Malvaceae; scientific_name_EMBL=Grewia; 
atcctattattttacgaaaataaacataaacaaaggttcagcaagcgagaataaaataaa
ataataaaaaaag
>JG-16-P02_G4 family_name_EMBL=Brassicaceae; genus_name_GNP=Rorippa; species_name_GNP=Rorippa micrantha; taxid=50495; rank_EMBL=genus; BOLD_ID=PNG127-18; species_name_EMBL=Rorippa; genus_name_EMBL=Rorippa; family_name_GNP=Brassicaceae; scientific_name_EMBL=Rorippa; 
atccttgtttacgcgaacaaacccgagtttagaaagcgagaaaaagg
>JG-16-P02_G9 family_name_EMBL=Anacardiaceae; genus_name_GNP=Mangifera; species_name_GNP=Mangifera indica; taxid=29780; rank_EMBL=species; BOLD_ID=PNG167-18; species_name_EMBL=Mangifera indica; genus_name_EMBL=Mangifera; family_name_GNP=Anacardiaceae; scientific_name_EMBL=Mangifera indica; 
atcctattttacgagaacaaaaacaaacaaggggtcagaacgggagaaaaaaag
>JG-16-P02_H11 family_name_EMBL=Poaceae; genus_name_GNP=NA; species_name_GNP=NA; taxid=4479; rank_EMBL=family; BOLD_ID=PNG184-18; species_name_EMBL=None; genus_name_EMBL=None; family_name_GNP=Poaceae; scientific_name_EMBL=Poaceae; 
atccctcttttaaaaaaacaagtggttctcaaactagaacccaaaggaaaag
>JG-16-P02_H2 family_name_EMBL=Fabaceae; genus_name_GNP=Aeschynomene; species_name_GNP=NA; taxid=48134; rank_EMBL=genus; BOLD_ID=PNG112-18; species_name_EMBL=Aeschynomene; genus_name_EMBL=Aeschynomene; family_name_GNP=Fabaceae; scientific_name_EMBL=Aeschynomene; 
atcctgttttccgaaagcaaagaaaagtaaagaaagcgagaagaaaaaag
>JG-16-P02_H8 family_name_EMBL=Acanthaceae; genus_name_GNP=NA; species_name_GNP=NA; taxid=4185; rank_EMBL=family; BOLD_ID=PNG160-18; species_name_EMBL=None; genus_name_EMBL=None; family_name_GNP=Acanthaceae; scientific_name_EMBL=Acanthaceae; 
atcctgttttctgaaaacaaaggtttcgag
>JG-16-P03_A10 family_name_EMBL=Poaceae; genus_name_GNP=NA; species_name_GNP=NA; taxid=4479; rank_EMBL=family; BOLD_ID=PNG265-18; species_name_EMBL=Poaceae; genus_name_EMBL=###; family_name_GNP=Poaceae; scientific_name_EMBL=Poaceae; 
atcccttttttgaaaaaacaagtggttctcaaactagaacccaaaagaaaag
>JG-16-P03_A1 family_name_EMBL=Phyllanthaceae; genus_name_GNP=Bridelia; species_name_GNP=Bridelia cathartica; taxid=577017; rank_EMBL=species; BOLD_ID=PNG193-18; species_name_EMBL=Bridelia cathartica; genus_name_EMBL=Bridelia; family_name_GNP=Phyllanthaceae; scientific_name_EMBL=Bridelia cathartica; 
atcctgttttccgaaaacaaacaaaggttcataaagacaga
>JG-16-P03_A3 family_name_EMBL=Amaranthaceae; genus_name_GNP=Aerva; species_name_GNP=Aerva leucura; taxid=292354; rank_EMBL=species; BOLD_ID=PNG209-18; species_name_EMBL=Aerva leucura; genus_name_EMBL=Aerva; family_name_GNP=Amaranthaceae; scientific_name_EMBL=Aerva leucura; 
ctcctttaggaaaaaaataagaagtcagaaaacaagaataaaaaaaaacaaag
>JG-16-P03_A5 family_name_EMBL=Crassulaceae; genus_name_GNP=Kalanchoe; species_name_GNP=Kalanchoe lanceolata; taxid=23012; rank_EMBL=genus; BOLD_ID=PNG225-18; species_name_EMBL=Kalanchoe; genus_name_EMBL=Kalanchoe; family_name_GNP=Crassulaceae; scientific_name_EMBL=Kalanchoe; 
atcttgttttccgaaaccaaacccaaatacatgggttcaaaaagcgagaatcaaaaaa
>JG-16-P03_A9 family_name_EMBL=Convolvulaceae; genus_name_GNP=Ipomoea; species_name_GNP=NA; taxid=4119; rank_EMBL=genus; BOLD_ID=PNG257-18; species_name_EMBL=Ipomoea; genus_name_EMBL=Ipomoea; family_name_GNP=Convolvulaceae; scientific_name_EMBL=Ipomoea; 
atcctgttttccgaaaacaaacaaaagttcagaaaaaag
>JG-16-P03_B11 family_name_EMBL=Lygodiaceae; genus_name_GNP=Lygodium; species_name_GNP=Lygodium kerstenii; taxid=148563; rank_EMBL=species; BOLD_ID=PNG274-18; species_name_EMBL=Lygodium kerstenii; genus_name_EMBL=Lygodium; family_name_GNP=Schizaeaceae; scientific_name_EMBL=Lygodium kerstenii; 
atctcagatccggggtgatatccttaggataagtga
>JG-16-P03_B2 family_name_EMBL=Heliotropiaceae; genus_name_GNP=Heliotropium; species_name_GNP=Heliotropium indicum; taxid=248297; rank_EMBL=species; BOLD_ID=PNG202-18; species_name_EMBL=Heliotropium indicum; genus_name_EMBL=Heliotropium; family_name_GNP=Boraginaceae; scientific_name_EMBL=Heliotropium indicum; 
atcctgttttccgaaaacaaagaaaggttcagaaagcaaaaaagg
>JG-16-P03_B3 family_name_EMBL=Poaceae; genus_name_GNP=NA; species_name_GNP=NA; taxid=4479; rank_EMBL=family; BOLD_ID=PNG210-18; species_name_EMBL=Poaceae; genus_name_EMBL=###; family_name_GNP=Poaceae; scientific_name_EMBL=Poaceae; 
atcccttttttgaaaaacaagtggttctcaaactagaacccaaaggaaaag
>JG-16-P03_B4 family_name_EMBL=Oleaceae; genus_name_GNP=Olea; species_name_GNP=Olea europaea cuspidata; taxid=129566; rank_EMBL=subspecies; BOLD_ID=PNG218-18; species_name_EMBL=Olea europaea; genus_name_EMBL=Olea; family_name_GNP=Oleaceae; scientific_name_EMBL=Olea europaea subsp. cuspidata; 
atcctgttttcccaaaacaaaggttcagaaagaaaaaag
>JG-16-P03_B6 family_name_EMBL=Polygonaceae; genus_name_GNP=Persicaria; species_name_GNP=NA; taxid=61508; rank_EMBL=genus; BOLD_ID=PNG234-18; species_name_EMBL=Persicaria; genus_name_EMBL=Persicaria; family_name_GNP=Polygonaceae; scientific_name_EMBL=Persicaria; 
ctcctgctttcaaaaaggaaagaaaaaagg
>JG-16-P03_B7 family_name_EMBL=Onagraceae; genus_name_GNP=Ludwigia; species_name_GNP=Ludwigia stolonifera; taxid=1670864; rank_EMBL=species; BOLD_ID=PNG242-18; species_name_EMBL=Ludwigia stolonifera; genus_name_EMBL=Ludwigia; family_name_GNP=Onagraceae; scientific_name_EMBL=Ludwigia stolonifera; 
atcctattttacgaaaaccaacaacaagggtttagaaagcgagaaaaaagg
>JG-16-P03_C11 family_name_EMBL=Acanthaceae; genus_name_GNP=Dicliptera; species_name_GNP=NA; taxid=76361; rank_EMBL=genus; BOLD_ID=PNG275-18; species_name_EMBL=Dicliptera; genus_name_EMBL=Dicliptera; family_name_GNP=Acanthaceae; scientific_name_EMBL=Dicliptera; 
atcctcttttcgcaagacaaagcttcagaaaacgaaaaagg
>JG-16-P03_C1 family_name_EMBL=Asteraceae; genus_name_GNP=Mikania; species_name_GNP=NA; taxid=102786; rank_EMBL=genus; BOLD_ID=PNG195-18; species_name_EMBL=Mikania; genus_name_EMBL=Mikania; family_name_GNP=Asteraceae; scientific_name_EMBL=Mikania; 
atcacgttttccgaaaacaaacaaaggttcagaaagcgaaaataaaaaag
>JG-16-P03_C5 family_name_EMBL=Asteraceae; genus_name_GNP=Aspilia; species_name_GNP=Aspilia mossambicensis; taxid=505277; rank_EMBL=genus; BOLD_ID=PNG227-18; species_name_EMBL=Aspilia; genus_name_EMBL=Aspilia; family_name_GNP=Asteraceae; scientific_name_EMBL=Aspilia; 
atcacgttttccgaaaacaaacaaaggttcagaaagcgaaaataaaaaag
>JG-16-P03_C8 family_name_EMBL=Poaceae; genus_name_GNP=Setaria; species_name_GNP=NA; taxid=4554; rank_EMBL=genus; BOLD_ID=PNG251-18; species_name_EMBL=Setaria; genus_name_EMBL=Setaria; family_name_GNP=Poaceae; scientific_name_EMBL=Setaria; 
atcccttttttgaaaaacaagtggttctcaaactagaacccaaaggaaaag
>JG-16-P03_D11 family_name_EMBL=Ebenaceae; genus_name_GNP=Diospyros; species_name_GNP=Diospyros senensis; taxid=589126; rank_EMBL=species; BOLD_ID=PNG276-18; species_name_EMBL=Diospyros senensis; genus_name_EMBL=Diospyros; family_name_GNP=Ebenaceae; scientific_name_EMBL=Diospyros senensis; 
atcctgattttcgaaaacaaacaaagattcagaaagcgaaaataaaaaaag
>JG-16-P03_D1 family_name_EMBL=Phyllanthaceae; genus_name_GNP=Phyllanthus; species_name_GNP=NA; taxid=58880; rank_EMBL=genus; BOLD_ID=PNG196-18; species_name_EMBL=Phyllanthus; genus_name_EMBL=Phyllanthus; family_name_GNP=Phyllanthaceae; scientific_name_EMBL=Phyllanthus; 
atccggttttctaaaaacaaacaaaagttcgtatcataaagatagaataaataaag
>JG-16-P03_D2 family_name_EMBL=Convolvulaceae; genus_name_GNP=Evolvulus; species_name_GNP=Evolvulus alsinoides; taxid=439689; rank_EMBL=species; BOLD_ID=PNG204-18; species_name_EMBL=Evolvulus alsinoides; genus_name_EMBL=Evolvulus; family_name_GNP=Convolvulaceae; scientific_name_EMBL=Evolvulus alsinoides; 
atcctattttccgaaaacaaacaaaagttcagaaaaaag
>JG-16-P03_D3 family_name_EMBL=Combretaceae; genus_name_GNP=Combretum; species_name_GNP=NA; taxid=99434; rank_EMBL=genus; BOLD_ID=PNG212-18; species_name_EMBL=Combretum; genus_name_EMBL=Combretum; family_name_GNP=Combretaceae; scientific_name_EMBL=Combretum; 
atcctattttatgaaaaccaacaaaaaacaaaacaacaaagattcataaagcaagaataa
aaaaag
>JG-16-P03_D4 family_name_EMBL=Acanthaceae; genus_name_GNP=Justicia; species_name_GNP=NA; taxid=4190; rank_EMBL=genus; BOLD_ID=PNG220-18; species_name_EMBL=Justicia; genus_name_EMBL=Justicia; family_name_GNP=Acanthaceae; scientific_name_EMBL=Justicia; 
atcctcttttcgtaagacaaaggttcagaaaacgaaaaagg
>JG-16-P03_D5 family_name_EMBL=Lamiaceae; genus_name_GNP=Orthosiphon; species_name_GNP=NA; taxid=204150; rank_EMBL=genus; BOLD_ID=PNG228-18; species_name_EMBL=Orthosiphon; genus_name_EMBL=Orthosiphon; family_name_GNP=Lamiaceae; scientific_name_EMBL=Orthosiphon; 
atcctgttttctcaaaacaaaggttcaaaaaacgaaaaaaag
>JG-16-P03_D6 family_name_EMBL=Acanthaceae; genus_name_GNP=Blepharis; species_name_GNP=NA; taxid=210325; rank_EMBL=genus; BOLD_ID=PNG236-18; species_name_EMBL=Blepharis; genus_name_EMBL=Blepharis; family_name_GNP=Acanthaceae; scientific_name_EMBL=Blepharis; 
atcccgttttctcaaaacaaaggttcagaaaacgaaaaagggg
>JG-16-P03_D7 family_name_EMBL=Ximeniaceae; genus_name_GNP=Ximenia; species_name_GNP=Ximenia americana; taxid=50174; rank_EMBL=species; BOLD_ID=PNG244-18; species_name_EMBL=Ximenia americana; genus_name_EMBL=Ximenia; family_name_GNP=Erythropalaceae; scientific_name_EMBL=Ximenia americana; 
atcctgttttccgaaaccaagcaagggtttcgaaagcgagaaaaaataaaaataaaagaa
attcaaaattaaaagaaaaagaagaaataaataataaatataaataaatagaaaataaat
aaag
>JG-16-P03_D8 family_name_EMBL=Lythraceae; genus_name_GNP=Nesaea; species_name_GNP=NA; taxid=162019; rank_EMBL=genus; BOLD_ID=PNG252-18; species_name_EMBL=Nesaea; genus_name_EMBL=Nesaea; family_name_GNP=Lythraceae; scientific_name_EMBL=Nesaea; 
atcctatttttatacgaagaccaacaacaagggtttagaaagcgagaataaaaaaag
>JG-16-P03_E10 family_name_EMBL=Asteraceae; genus_name_GNP=Nidorella; species_name_GNP=Nidorella auriculata; taxid=72956; rank_EMBL=genus; BOLD_ID=PNG269-18; species_name_EMBL=Nidorella; genus_name_EMBL=Nidorella; family_name_GNP=Asteraceae; scientific_name_EMBL=Nidorella; 
atcacgttttccgaaaacaagcaaaggttcagaaagcgaaaataaaaaag
>JG-16-P03_E11 family_name_EMBL=Fabaceae; genus_name_GNP=Xeroderris; species_name_GNP=Xeroderris stuhlmannii; taxid=62122; rank_EMBL=species; BOLD_ID=PNG277-18; species_name_EMBL=Xeroderris stuhlmannii; genus_name_EMBL=Xeroderris; family_name_GNP=Fabaceae; scientific_name_EMBL=Xeroderris stuhlmannii; 
atcctgtttgccgaaaacaaagaaaagttcagaaagagaaaataaaaaaaaagg
>JG-16-P03_E1 family_name_EMBL=Fabaceae; genus_name_GNP=NA; species_name_GNP=NA; taxid=3803; rank_EMBL=family; BOLD_ID=PNG197-18; species_name_EMBL=None; genus_name_EMBL=None; family_name_GNP=Fabaceae; scientific_name_EMBL=Fabaceae; 
atcccgttttccgaaaacaaagaaaagttcagaaagttataataaaaaagg
>JG-16-P03_E2 family_name_EMBL=Poaceae; genus_name_GNP=Tricholaena; species_name_GNP=Tricholaena monachne; taxid=649768; rank_EMBL=species; BOLD_ID=PNG205-18; species_name_EMBL=Tricholaena monachne; genus_name_EMBL=Tricholaena; family_name_GNP=Poaceae; scientific_name_EMBL=Tricholaena monachne; 
atcccttttttgaaaaacaagtggttctcaaactagaacccaaaggaaaag
>JG-16-P03_E3 family_name_EMBL=Combretaceae; genus_name_GNP=Combretum; species_name_GNP=NA; taxid=99434; rank_EMBL=genus; BOLD_ID=PNG213-18; species_name_EMBL=Combretum; genus_name_EMBL=Combretum; family_name_GNP=Combretaceae; scientific_name_EMBL=Combretum; 
atcttattttatgaaaaccaacaaaaaacaaaacaacaaagattcataaagcaagaataa
aaaaag
>JG-16-P03_E4 family_name_EMBL=Rutaceae; genus_name_GNP=NA; species_name_GNP=NA; taxid=23513; rank_EMBL=family; BOLD_ID=PNG221-18; species_name_EMBL=Rutaceae; genus_name_EMBL=###; family_name_GNP=Rutaceae; scientific_name_EMBL=Rutaceae; 
atcctcttttccaagaacaaacaagggttcagaaagcgaaaaaggga
>JG-16-P03_E5 family_name_EMBL=Acanthaceae; genus_name_GNP=Barleria; species_name_GNP=Barleria spinulosa; taxid=4188; rank_EMBL=genus; BOLD_ID=PNG229-18; species_name_EMBL=Barleria; genus_name_EMBL=Barleria; family_name_GNP=Acanthaceae; scientific_name_EMBL=Barleria; 
atccaattttttctcaaaacaaaggtttagaaaacgaaataaagg
>JG-16-P03_E6 family_name_EMBL=Sapindaceae; genus_name_GNP=Deinbollia; species_name_GNP=Deinbollia xanthocarpa; taxid=992679; rank_EMBL=species; BOLD_ID=PNG237-18; species_name_EMBL=Deinbollia xanthocarpa; genus_name_EMBL=Deinbollia; family_name_GNP=Sapindaceae; scientific_name_EMBL=Deinbollia xanthocarpa; 
atcccgttttatgaaaacaaaacagacaggggttcagaaagtgagaaaagg
>JG-16-P03_E7 family_name_EMBL=Solanaceae; genus_name_GNP=Solanum; species_name_GNP=Solanum macrocarpon; taxid=115666; rank_EMBL=species; BOLD_ID=PNG245-18; species_name_EMBL=Solanum macrocarpon; genus_name_EMBL=Solanum; family_name_GNP=Solanaceae; scientific_name_EMBL=Solanum macrocarpon; 
atcctgttttctcaaaacaaacaaaggttcagaaaaaaag
>JG-16-P03_E8 family_name_EMBL=Elatinaceae; genus_name_GNP=Bergia; species_name_GNP=Bergia mossambicensis; taxid=125024; rank_EMBL=genus; BOLD_ID=PNG253-18; species_name_EMBL=Bergia; genus_name_EMBL=Bergia; family_name_GNP=Elatinaceae; scientific_name_EMBL=Bergia; 
atcctgtttttcaaaaataaacaaaggttcataaatacaaaaaaag
>JG-16-P03_E9 family_name_EMBL=Solanaceae; genus_name_GNP=Solanum; species_name_GNP=Solanum nigrum; taxid=4112; rank_EMBL=species; BOLD_ID=PNG261-18; species_name_EMBL=Solanum nigrum; genus_name_EMBL=Solanum; family_name_GNP=Solanaceae; scientific_name_EMBL=Solanum nigrum; 
atcctgttttctgaaaacaaacaaaggttcagaaaaaaag
>JG-16-P03_F11 family_name_EMBL=Loganiaceae; genus_name_GNP=Strychnos; species_name_GNP=Strychnos spinosa; taxid=99302; rank_EMBL=species; BOLD_ID=PNG278-18; species_name_EMBL=Strychnos spinosa; genus_name_EMBL=Strychnos; family_name_GNP=Loganiaceae; scientific_name_EMBL=Strychnos spinosa; 
atcctgttttccgaaaacaaaggttcagaagcgaaaaagg
>JG-16-P03_F1 family_name_EMBL=Asteraceae; genus_name_GNP=Launaea; species_name_GNP=Launaea cornuta; taxid=381723; rank_EMBL=species; BOLD_ID=PNG198-18; species_name_EMBL=Launaea cornuta; genus_name_EMBL=Launaea; family_name_GNP=Asteraceae; scientific_name_EMBL=Launaea cornuta; 
atcacgttttccgaaaaccaacaaaggttcagaaagcgaaaatcaaaaag
>JG-16-P03_F2 family_name_EMBL=Poaceae; genus_name_GNP=NA; species_name_GNP=NA; taxid=4479; rank_EMBL=family; BOLD_ID=PNG206-18; species_name_EMBL=Poaceae; genus_name_EMBL=###; family_name_GNP=Poaceae; scientific_name_EMBL=Poaceae; 
atcccttttttcaaaaaacaagtggttctcaaactagaacccaaaccaaagcaaaag
>JG-16-P03_F3 family_name_EMBL=Rubiaceae; genus_name_GNP=Coptosperma; species_name_GNP=Coptosperma supra-axillare; taxid=1008959; rank_EMBL=species; BOLD_ID=PNG214-18; species_name_EMBL=Coptosperma supra-axillare; genus_name_EMBL=Coptosperma; family_name_GNP=Rubiaceae; scientific_name_EMBL=Coptosperma supra-axillare; 
atcccgttttccgaaaccaaaggttcagaaagtgaaaaggg
>JG-16-P03_F4 family_name_EMBL=Ebenaceae; genus_name_GNP=Diospyros; species_name_GNP=Diospyros natalensis; taxid=413763; rank_EMBL=species; BOLD_ID=PNG222-18; species_name_EMBL=Diospyros natalensis; genus_name_EMBL=Diospyros; family_name_GNP=Ebenaceae; scientific_name_EMBL=Diospyros natalensis; 
atcctgattttcgaaaacaaacaaagattcagaaagcgaaaataaaaaaag
>JG-16-P03_F5 family_name_EMBL=Solanaceae; genus_name_GNP=Solanum; species_name_GNP=Solanum panduriforme; taxid=329793; rank_EMBL=species; BOLD_ID=PNG230-18; species_name_EMBL=Solanum panduriforme; genus_name_EMBL=Solanum; family_name_GNP=Solanaceae; scientific_name_EMBL=Solanum panduriforme; 
atcctgttttctcaaaacaaacaaaggttcagaaaaaaag
>JG-16-P03_F7 family_name_EMBL=Malvaceae; genus_name_GNP=Sida; species_name_GNP=Sida cordifolia; taxid=108362; rank_EMBL=species; BOLD_ID=PNG246-18; species_name_EMBL=Sida cordifolia; genus_name_EMBL=Sida; family_name_GNP=Malvaceae; scientific_name_EMBL=Sida cordifolia; 
atcctattattttacgaaaataaacataaacaaaggtttagcaagcgagaataataataa
aaag
>JG-16-P03_F9 family_name_EMBL=Phyllanthaceae; genus_name_GNP=Phyllanthus; species_name_GNP=NA; taxid=58880; rank_EMBL=genus; BOLD_ID=PNG262-18; species_name_EMBL=Phyllanthus; genus_name_EMBL=Phyllanthus; family_name_GNP=Phyllanthaceae; scientific_name_EMBL=Phyllanthus; 
atccggttttctaaaaacaaacaaaagttcgtatcataaagatagaataaataaag
>JG-16-P03_G10 family_name_EMBL=Fabaceae; genus_name_GNP=Lotus; species_name_GNP=Lotus arabicus; taxid=181260; rank_EMBL=species; BOLD_ID=PNG271-18; species_name_EMBL=Fabaceae; genus_name_EMBL=Lotus; family_name_GNP=Fabaceae; scientific_name_EMBL=Lotus arabicus; 
atcctgctttacgaaaacaagggaaagttcagttaagaaagcgacgagaaaaaaag
>JG-16-P03_G5 family_name_EMBL=Loganiaceae; genus_name_GNP=Strychnos; species_name_GNP=NA; taxid=26496; rank_EMBL=genus; BOLD_ID=PNG231-18; species_name_EMBL=Strychnos; genus_name_EMBL=Strychnos; family_name_GNP=Loganiaceae; scientific_name_EMBL=Strychnos; 
atcctgttttccgaaaacaaaggttcagaagcgaaaaagg
>JG-16-P03_G6 family_name_EMBL=Fabaceae; genus_name_GNP=Sesbania; species_name_GNP=NA; taxid=3894; rank_EMBL=genus; BOLD_ID=PNG239-18; species_name_EMBL=Sesbania; genus_name_EMBL=Sesbania; family_name_GNP=Fabaceae; scientific_name_EMBL=Sesbania; 
atcctgctttccgaaaacaaagaaaagttcagaaagcgagaataaaaaaag
>JG-16-P03_G8 family_name_EMBL=Poaceae; genus_name_GNP=Enteropogon; species_name_GNP=Enteropogon macrostachyus; taxid=391781; rank_EMBL=species; BOLD_ID=PNG255-18; species_name_EMBL=Enteropogon macrostachyus; genus_name_EMBL=Enteropogon; family_name_GNP=Poaceae; scientific_name_EMBL=Enteropogon macrostachyus; 
atcccttttttgaaaaacaagtggttctcaaactagaacccaaaggaaaag
>JG-16-P03_H3 family_name_EMBL=Lamiaceae; genus_name_GNP=Plectranthus; species_name_GNP=NA; taxid=41227; rank_EMBL=genus; BOLD_ID=PNG216-18; species_name_EMBL=Plectranthus; genus_name_EMBL=Plectranthus; family_name_GNP=Lamiaceae; scientific_name_EMBL=Plectranthus; 
atcctattttctcaaaacaaaggttcaaaaaacgaaaaaaaaaaag
>JG-16-P03_H4 family_name_EMBL=Meliaceae; genus_name_GNP=Trichilia; species_name_GNP=Trichilia emetica; taxid=43895; rank_EMBL=species; BOLD_ID=PNG224-18; species_name_EMBL=Trichilia emetica; genus_name_EMBL=Trichilia; family_name_GNP=Meliaceae; scientific_name_EMBL=Trichilia emetica; 
atcctgttttacaagaacaaacaagggttcagaaagcgaaaaaggg
>JG-16-P03_H5 family_name_EMBL=Apocynaceae; genus_name_GNP=Adenium; species_name_GNP=Adenium multiflorum; taxid=992630; rank_EMBL=species; BOLD_ID=PNG232-18; species_name_EMBL=Adenium multiflorum; genus_name_EMBL=Adenium; family_name_GNP=Apocynaceae; scientific_name_EMBL=Adenium multiflorum; 
atcctattttccacaaacaaaggttcagaaaacgaaaacaag
>JG-16-P03_H6 family_name_EMBL=Asteraceae; genus_name_GNP=Vernonia; species_name_GNP=Vernonia glabra; taxid=82756; rank_EMBL=species; BOLD_ID=PNG240-18; species_name_EMBL=Linzia glabra; genus_name_EMBL=Linzia; family_name_GNP=Asteraceae; scientific_name_EMBL=Linzia glabra; 
atcacgttttccgaaaacaaacaaaggttcagaaagcgaaaataaaaaag
>JG-16-P03_H7 family_name_EMBL=Lamiaceae; genus_name_GNP=Hyptis; species_name_GNP=Hyptis pectinata; taxid=986232; rank_EMBL=species; BOLD_ID=PNG248-18; species_name_EMBL=Hyptis pectinata; genus_name_EMBL=Hyptis; family_name_GNP=Lamiaceae; scientific_name_EMBL=Hyptis pectinata; 
atcctgttttctcaaaacaaaggttcaaaaaacgaaaaaagg
>JG-16-P03_H8 family_name_EMBL=Onagraceae; genus_name_GNP=Ludwigia; species_name_GNP=NA; taxid=13118; rank_EMBL=genus; BOLD_ID=PNG256-18; species_name_EMBL=Ludwigia; genus_name_EMBL=Ludwigia; family_name_GNP=Onagraceae; scientific_name_EMBL=Ludwigia; 
atcctattttacgaaaaccaacaacaagggtttagaaatcgagaaaaaaag
>JG-16-P03_H9 family_name_EMBL=Molluginaceae; genus_name_GNP=Glinus; species_name_GNP=Glinus oppositifolius; taxid=764175; rank_EMBL=species; BOLD_ID=PNG264-18; species_name_EMBL=Glinus oppositifolius; genus_name_EMBL=Glinus; family_name_GNP=Molluginaceae; scientific_name_EMBL=Glinus oppositifolius; 
ctccttttttcaaacgaaaaaaataataataagagttaagaaagcaagaataaaaag
>JG-16-P04_A11 family_name_EMBL=Malvaceae; genus_name_GNP=Grewia; species_name_GNP=Grewia monticola; taxid=992703; rank_EMBL=species; BOLD_ID=PNG369-18; species_name_EMBL=Grewia monticola; genus_name_EMBL=Grewia; family_name_GNP=Malvaceae; scientific_name_EMBL=Grewia monticola; 
atcctattattttacgaaaataaacataaacaaaggttcagcaagcgagaataaaataaa
ataataaaaaaag
>JG-16-P04_A1 family_name_EMBL=Apocynaceae; genus_name_GNP=Holarrhena; species_name_GNP=Holarrhena pubescens; taxid=69381; rank_EMBL=species; BOLD_ID=PNG289-18; species_name_EMBL=Holarrhena pubescens; genus_name_EMBL=Holarrhena; family_name_GNP=Apocynaceae; scientific_name_EMBL=Holarrhena pubescens; 
atcctattttccacaaacaaaggttcagaaaacaag
>JG-16-P04_A4 family_name_EMBL=Fabaceae; genus_name_GNP=Dalbergia; species_name_GNP=Dalbergia melanoxylon; taxid=114981; rank_EMBL=species; BOLD_ID=PNG313-18; species_name_EMBL=Dalbergia melanoxylon; genus_name_EMBL=Dalbergia; family_name_GNP=Fabaceae; scientific_name_EMBL=Dalbergia melanoxylon; 
atcccgttttctgaaagcaaagaaaagttaagaaagcgagaataaaaaaag
>JG-16-P04_A5 family_name_EMBL=Fabaceae; genus_name_GNP=Cassia; species_name_GNP=Cassia abbreviata; taxid=992663; rank_EMBL=species; BOLD_ID=PNG321-18; species_name_EMBL=Cassia abbreviata; genus_name_EMBL=Cassia; family_name_GNP=Fabaceae; scientific_name_EMBL=Cassia abbreviata; 
atcctgttttccgaaaaccaagaagagttcagaaagggagaataaaaaaaag
>JG-16-P04_A6 family_name_EMBL=Fabaceae; genus_name_GNP=Philenoptera; species_name_GNP=Philenoptera violacea; taxid=3926; rank_EMBL=species; BOLD_ID=PNG329-18; species_name_EMBL=Philenoptera violacea; genus_name_EMBL=Philenoptera; family_name_GNP=Fabaceae; scientific_name_EMBL=Philenoptera violacea; 
atcctatttttaaaaaacaaagaaaaattcagaaagctaaaataaaaaaaag
>JG-16-P04_A7 family_name_EMBL=Malvaceae; genus_name_GNP=Adansonia; species_name_GNP=Adansonia digitata; taxid=69109; rank_EMBL=species; BOLD_ID=PNG337-18; species_name_EMBL=Adansonia digitata; genus_name_EMBL=Adansonia; family_name_GNP=Bombacaceae; scientific_name_EMBL=Adansonia digitata; 
atcctattattttacgaaaataaacaaaggttcagcaagcgagaataataaaaaaag
>JG-16-P04_B11 family_name_EMBL=Malvaceae; genus_name_GNP=Grewia; species_name_GNP=Grewia monticola; taxid=992703; rank_EMBL=species; BOLD_ID=PNG370-18; species_name_EMBL=Grewia monticola; genus_name_EMBL=Grewia; family_name_GNP=Malvaceae; scientific_name_EMBL=Grewia monticola; 
atcctattattttacgaaaataaacataaacaaaggttcagcaagcgagaataaaataaa
ataataaaaaaag
>JG-16-P04_B2 family_name_EMBL=Apocynaceae; genus_name_GNP=Voacanga; species_name_GNP=Voacanga africana; taxid=141630; rank_EMBL=species; BOLD_ID=PNG298-18; species_name_EMBL=Voacanga africana; genus_name_EMBL=Voacanga; family_name_GNP=Apocynaceae; scientific_name_EMBL=Voacanga africana; 
atcctgttttccacaaacaaaagttcataaaacgaaaaaag
>JG-16-P04_B3 family_name_EMBL=Anacardiaceae; genus_name_GNP=Lannea; species_name_GNP=Lannea schweinfurthii var. stuhlmannii; taxid=289717; rank_EMBL=species; BOLD_ID=PNG306-18; species_name_EMBL=Lannea schweinfurthii; genus_name_EMBL=Lannea; family_name_GNP=Anacardiaceae; scientific_name_EMBL=Lannea schweinfurthii; 
atcctgttttacgagaacaaacaagggttcagaacgcgagaaaaag
>JG-16-P04_B4 family_name_EMBL=Bignoniaceae; genus_name_GNP=Markhamia; species_name_GNP=Markhamia zanzibarica; taxid=992733; rank_EMBL=species; BOLD_ID=PNG314-18; species_name_EMBL=Markhamia zanzibarica; genus_name_EMBL=Markhamia; family_name_GNP=Bignoniaceae; scientific_name_EMBL=Markhamia zanzibarica; 
atccttttttctcaaaacaaaggttcagaaaacgaaaaaaaag
>JG-16-P04_B5 family_name_EMBL=Fabaceae; genus_name_GNP=Philenoptera; species_name_GNP=Philenoptera violacea; taxid=3926; rank_EMBL=species; BOLD_ID=PNG322-18; species_name_EMBL=Philenoptera violacea; genus_name_EMBL=Philenoptera; family_name_GNP=Fabaceae; scientific_name_EMBL=Philenoptera violacea; 
atcctatttttaaaaaacaaagaaaaattcagaaagctaaaataaaaaaaag
>JG-16-P04_B8 family_name_EMBL=Zingiberaceae; genus_name_GNP=Siphonochilus; species_name_GNP=Siphonochilus aethiopicus; taxid=199663; rank_EMBL=species; BOLD_ID=PNG346-18; species_name_EMBL=Siphonochilus aethiopicus; genus_name_EMBL=Siphonochilus; family_name_GNP=Zingiberaceae; scientific_name_EMBL=Siphonochilus aethiopicus; 
atccttagtttgataaacctttgttttatcaaactagaataaaaaag
>JG-16-P04_C2 family_name_EMBL=Malvaceae; genus_name_GNP=Grewia; species_name_GNP=Grewia flavescens; taxid=493991; rank_EMBL=species; BOLD_ID=PNG299-18; species_name_EMBL=Grewia flavescens; genus_name_EMBL=Grewia; family_name_GNP=Malvaceae; scientific_name_EMBL=Grewia flavescens; 
atcctattattttacgaaaataaacataaacaaaggttcagcaagcgagaataaaataat
aaaaaaag
>JG-16-P04_C3 family_name_EMBL=Lamiaceae; genus_name_GNP=Orthosiphon; species_name_GNP=Orthosiphon thymiflorus; taxid=204151; rank_EMBL=species; BOLD_ID=PNG307-18; species_name_EMBL=Orthosiphon aristatus; genus_name_EMBL=Orthosiphon; family_name_GNP=Lamiaceae; scientific_name_EMBL=Orthosiphon aristatus; 
atcctgttttctcaaaacaaaggttcaaaaaacgaaaaaaag
>JG-16-P04_C4 family_name_EMBL=Combretaceae; genus_name_GNP=Combretum; species_name_GNP=NA; taxid=99434; rank_EMBL=genus; BOLD_ID=PNG315-18; species_name_EMBL=Combretum; genus_name_EMBL=Combretum; family_name_GNP=Combretaceae; scientific_name_EMBL=Combretum; 
atccgattttatgaaaaccaacaaaaaacaaaacaacaaagattcataaagcaagaataa
aaaaag
>JG-16-P04_C5 family_name_EMBL=Fabaceae; genus_name_GNP=Millettia; species_name_GNP=Millettia stuhlmanni; taxid=1237622; rank_EMBL=species; BOLD_ID=PNG323-18; species_name_EMBL=Millettia stuhlmannii; genus_name_EMBL=Millettia; family_name_GNP=Fabaceae; scientific_name_EMBL=Millettia stuhlmannii; 
atcctatttttcaaaaacaaagaaaaattcagaaagctaaaataaaaaaaag
>JG-16-P04_C6 family_name_EMBL=Anacardiaceae; genus_name_GNP=Sclerocarya; species_name_GNP=Sclerocarya birrea caffra; taxid=289766; rank_EMBL=species; BOLD_ID=PNG331-18; species_name_EMBL=Sclerocarya birrea; genus_name_EMBL=Sclerocarya; family_name_GNP=Anacardiaceae; scientific_name_EMBL=Sclerocarya birrea; 
atcctgttttacgagaacaaacaagggttcagaacgcgagaaaaag
>JG-16-P04_D11 family_name_EMBL=Menispermaceae; genus_name_GNP=Cissampelos; species_name_GNP=Cissampelos mucronata; taxid=998464; rank_EMBL=species; BOLD_ID=PNG372-18; species_name_EMBL=Cissampelos mucronata; genus_name_EMBL=Cissampelos; family_name_GNP=Menispermaceae; scientific_name_EMBL=Cissampelos mucronata; 
atcctgttttctgaaaacaaaaaagggttcagaaaaggagactcaaaaatg
>JG-16-P04_D1 family_name_EMBL=Lamiaceae; genus_name_GNP=Hoslundia; species_name_GNP=Hoslundia opposita; taxid=204228; rank_EMBL=species; BOLD_ID=PNG292-18; species_name_EMBL=Hoslundia opposita; genus_name_EMBL=Hoslundia; family_name_GNP=Lamiaceae; scientific_name_EMBL=Hoslundia opposita; 
atcctgttttctcaaaacaaaggttcaaaaaacgaaaaaaag
>JG-16-P04_D2 family_name_EMBL=Asteraceae; genus_name_GNP=Launaea; species_name_GNP=Launaea cornuta; taxid=381723; rank_EMBL=species; BOLD_ID=PNG300-18; species_name_EMBL=Launaea cornuta; genus_name_EMBL=Launaea; family_name_GNP=Asteraceae; scientific_name_EMBL=Launaea cornuta; 
atcacgttttccgaaaaccaacaaaggttcagaaagcgaaaatcaaaaag
>JG-16-P04_D3 family_name_EMBL=Fabaceae; genus_name_GNP=NA; species_name_GNP=NA; taxid=3803; rank_EMBL=family; BOLD_ID=PNG308-18; species_name_EMBL=Fabaceae; genus_name_EMBL=###; family_name_GNP=Fabaceae; scientific_name_EMBL=Fabaceae; 
atcctattttccaaaaaaaagctcagaaagctcgaacaaaaaag
>JG-16-P04_D4 family_name_EMBL=Capparaceae; genus_name_GNP=Capparis; species_name_GNP=Capparis erythrocarpos; taxid=1237410; rank_EMBL=species; BOLD_ID=PNG316-18; species_name_EMBL=Capparis erythrocarpos; genus_name_EMBL=Capparis; family_name_GNP=Capparaceae; scientific_name_EMBL=Capparis erythrocarpos; 
atcctgctttacgcgaacaaaaaagggtttagaaagcgagaaaaaaaagg
>JG-16-P04_D5 family_name_EMBL=Meliaceae; genus_name_GNP=Trichilia; species_name_GNP=Trichilia emetica; taxid=43895; rank_EMBL=species; BOLD_ID=PNG324-18; species_name_EMBL=Trichilia emetica; genus_name_EMBL=Trichilia; family_name_GNP=Meliaceae; scientific_name_EMBL=Trichilia emetica; 
atcctgttttacaagaacaaacaagggttcagaaagcgaaaaaggg
>JG-16-P04_D7 family_name_EMBL=Rutaceae; genus_name_GNP=Harrisonia; species_name_GNP=Harrisonia abyssinica; taxid=557062; rank_EMBL=species; BOLD_ID=PNG340-18; species_name_EMBL=Harrisonia abyssinica; genus_name_EMBL=Harrisonia; family_name_GNP=Rutaceae; scientific_name_EMBL=Harrisonia abyssinica; 
atcctgttttccaagaacaaccaagggttcagaaaacgaaaaaggg
>JG-16-P04_D8 family_name_EMBL=Linaceae; genus_name_GNP=Hugonia; species_name_GNP=Hugonia orientalis; taxid=935176; rank_EMBL=species; BOLD_ID=PNG348-18; species_name_EMBL=Hugonia orientalis; genus_name_EMBL=Hugonia; family_name_GNP=Linaceae; scientific_name_EMBL=Hugonia orientalis; 
atcctgttttccgaaaacaaaaaagattcataaagacagaataaaacag
>JG-16-P04_D9 family_name_EMBL=Cucurbitaceae; genus_name_GNP=Trochomeria; species_name_GNP=NA; taxid=213602; rank_EMBL=genus; BOLD_ID=PNG356-18; species_name_EMBL=Trochomeria; genus_name_EMBL=Trochomeria; family_name_GNP=Cucurbitaceae; scientific_name_EMBL=Trochomeria; 
atcctttttccgaaaacaaaaaaaag
>JG-16-P04_E2 family_name_EMBL=Vitaceae; genus_name_GNP=Cissus; species_name_GNP=Cissus integrifolia; taxid=416099; rank_EMBL=species; BOLD_ID=PNG301-18; species_name_EMBL=Cissus integrifolia; genus_name_EMBL=Cissus; family_name_GNP=Vitaceae; scientific_name_EMBL=Cissus integrifolia; 
atcccgttttccgaaaacaaccaagggttcagaaaacgataataaaaaag
>JG-16-P04_E3 family_name_EMBL=Rutaceae; genus_name_GNP=Harrisonia; species_name_GNP=Harrisonia abyssinica; taxid=557062; rank_EMBL=species; BOLD_ID=PNG309-18; species_name_EMBL=Harrisonia abyssinica; genus_name_EMBL=Harrisonia; family_name_GNP=Rutaceae; scientific_name_EMBL=Harrisonia abyssinica; 
atcctgttttccaagaacaaccaagggttcagaaaacgaaaaaggg
>JG-16-P04_E6 family_name_EMBL=Amaryllidaceae; genus_name_GNP=Crinum; species_name_GNP=Crinum stuhlmannii delagoense; taxid=414790; rank_EMBL=species; BOLD_ID=PNG333-18; species_name_EMBL=Crinum stuhlmannii; genus_name_EMBL=Crinum; family_name_GNP=Amaryllidaceae; scientific_name_EMBL=Crinum stuhlmannii; 
atctttatttttagaaaaacaagggttttaaaaactagaataaaaagg
>JG-16-P04_E7 family_name_EMBL=Acanthaceae; genus_name_GNP=Rhinacanthus; species_name_GNP=Rhinacanthus zambesiacus; taxid=141328; rank_EMBL=genus; BOLD_ID=PNG341-18; species_name_EMBL=Rhinacanthus; genus_name_EMBL=Rhinacanthus; family_name_GNP=Acanthaceae; scientific_name_EMBL=Rhinacanthus; 
atcctcttttcgcaagacaaaggttcagaaaacgaaaaagg
>JG-16-P04_E8 family_name_EMBL=Oleaceae; genus_name_GNP=Jasminum; species_name_GNP=Jasminum stenolobum; taxid=992718; rank_EMBL=species; BOLD_ID=PNG349-18; species_name_EMBL=Jasminum stenolobum; genus_name_EMBL=Jasminum; family_name_GNP=Oleaceae; scientific_name_EMBL=Jasminum stenolobum; 
atcctgttttccccaaacaagagttcagaaagaaaaaagg
>JG-16-P04_E9 family_name_EMBL=Fabaceae; genus_name_GNP=Abrus; species_name_GNP=Abrus precatorius; taxid=3816; rank_EMBL=species; BOLD_ID=PNG357-18; species_name_EMBL=Abrus precatorius; genus_name_EMBL=Abrus; family_name_GNP=Fabaceae; scientific_name_EMBL=Abrus precatorius; 
atcctattttccgaagacaaagaaaagctcagaaagagagaataagaaaaag
>JG-16-P04_F10 family_name_EMBL=Fabaceae; genus_name_GNP=Craibia; species_name_GNP=Craibia zimmermannii; taxid=1237523; rank_EMBL=species; BOLD_ID=PNG366-18; species_name_EMBL=Craibia zimmermannii; genus_name_EMBL=Craibia; family_name_GNP=Fabaceae; scientific_name_EMBL=Craibia zimmermannii; 
atcctgttttccgaaaacaaagaaaagttcagaaagcgagaataaaaaaag
>JG-16-P04_F2 family_name_EMBL=Arecaceae; genus_name_GNP=Hyphaene; species_name_GNP=Hyphaene ventricosa; taxid=480373; rank_EMBL=species; BOLD_ID=PNG302-18; species_name_EMBL=Hyphaene petersiana; genus_name_EMBL=Hyphaene; family_name_GNP=Arecaceae; scientific_name_EMBL=Hyphaene petersiana; 
atctttattttgagaaaacaagggtttataaaactagaataaaaaaag
>JG-16-P04_F3 family_name_EMBL=Bignoniaceae; genus_name_GNP=Markhamia; species_name_GNP=Markhamia zanzibarica; taxid=992733; rank_EMBL=species; BOLD_ID=PNG310-18; species_name_EMBL=Markhamia zanzibarica; genus_name_EMBL=Markhamia; family_name_GNP=Bignoniaceae; scientific_name_EMBL=Markhamia zanzibarica; 
atccttttttctcaaaacaaaggttcagaaaacgaaaaaaaag
>JG-16-P04_F5 family_name_EMBL=Malvaceae; genus_name_GNP=Grewia; species_name_GNP=Grewia inaequilatera; taxid=992702; rank_EMBL=species; BOLD_ID=PNG326-18; species_name_EMBL=Grewia inaequilatera; genus_name_EMBL=Grewia; family_name_GNP=Malvaceae; scientific_name_EMBL=Grewia inaequilatera; 
atcctattattttacgaaaataaacataaacaaaggttcagcaagcgagaataaaataaa
ataataaaaaaag
>JG-16-P04_F8 family_name_EMBL=Malvaceae; genus_name_GNP=Hibiscus; species_name_GNP=Hibiscus vitifolius; taxid=1663613; rank_EMBL=species; BOLD_ID=PNG350-18; species_name_EMBL=Hibiscus vitifolius; genus_name_EMBL=Hibiscus; family_name_GNP=Malvaceae; scientific_name_EMBL=Hibiscus vitifolius; 
atcctattattttacgaaaataaagataaacaaaagttcagcaagcgagaataataataa
taaaggaaaggatagg
>JG-16-P04_G3 family_name_EMBL=Vitaceae; genus_name_GNP=Cissus; species_name_GNP=Cissus rotundifolia rotundifolia; taxid=416102; rank_EMBL=species; BOLD_ID=PNG311-18; species_name_EMBL=Cissus rotundifolia; genus_name_EMBL=Cissus; family_name_GNP=Vitaceae; scientific_name_EMBL=Cissus rotundifolia; 
atcccgttttccgaaaacaacagaaaactatatataataaaaaaag
>JG-16-P04_G4 family_name_EMBL=Loganiaceae; genus_name_GNP=Strychnos; species_name_GNP=Strychnos spinosa; taxid=99302; rank_EMBL=species; BOLD_ID=PNG319-18; species_name_EMBL=Strychnos spinosa; genus_name_EMBL=Strychnos; family_name_GNP=Loganiaceae; scientific_name_EMBL=Strychnos spinosa; 
atcctgttttccgaaaacaaaggttcagaagcgaaaaagg
>JG-16-P04_G5 family_name_EMBL=Lamiaceae; genus_name_GNP=Vitex; species_name_GNP=Vitex doniana; taxid=479623; rank_EMBL=species; BOLD_ID=PNG327-18; species_name_EMBL=Vitex doniana; genus_name_EMBL=Vitex; family_name_GNP=Lamiaceae; scientific_name_EMBL=Vitex doniana; 
atcctgttttctcaaaacaaaggttcaaaaaacaaaaaaaaag
>JG-16-P04_G9 family_name_EMBL=Bignoniaceae; genus_name_GNP=Markhamia; species_name_GNP=Markhamia obtusifolia; taxid=1237616; rank_EMBL=species; BOLD_ID=PNG359-18; species_name_EMBL=Markhamia obtusifolia; genus_name_EMBL=Markhamia; family_name_GNP=Bignoniaceae; scientific_name_EMBL=Markhamia obtusifolia; 
atccttttttctcaaaacaaaggttcagaaaacgaaaaaaaag
>JG-16-P04_H3 family_name_EMBL=Phyllanthaceae; genus_name_GNP=Flueggea; species_name_GNP=Flueggea virosa; taxid=283121; rank_EMBL=species; BOLD_ID=PNG312-18; species_name_EMBL=Flueggea virosa; genus_name_EMBL=Flueggea; family_name_GNP=Phyllanthaceae; scientific_name_EMBL=Flueggea virosa; 
atcctgttttccaaaaacaaacaaaggttcgtatcataaagatagaataaaaaag
>JG-16-P04_H4 family_name_EMBL=Fabaceae; genus_name_GNP=Xeroderris; species_name_GNP=Xeroderris stuhlmannii; taxid=62122; rank_EMBL=species; BOLD_ID=PNG320-18; species_name_EMBL=Xeroderris stuhlmannii; genus_name_EMBL=Xeroderris; family_name_GNP=Fabaceae; scientific_name_EMBL=Xeroderris stuhlmannii; 
atcctgtttgccgaaaacaaagaaaagttcagaaagagaaaataaaaaaaaaaagg
>JG-16-P05_A10 family_name_EMBL=Fabaceae; genus_name_GNP=Acacia; species_name_GNP=Acacia sieberiana sieberiana; taxid=875655; rank_EMBL=varietas; BOLD_ID=PNG457-18; species_name_EMBL=Vachellia sieberiana; genus_name_EMBL=Vachellia; family_name_GNP=Fabaceae; scientific_name_EMBL=Vachellia sieberiana var. sieberiana; 
atcctgttttccgaaaaccaagaagagttcagaaaaggagaataaaaaaag
>JG-16-P05_A1 family_name_EMBL=Rubiaceae; genus_name_GNP=Crossopteryx; species_name_GNP=Crossopteryx febrifuga; taxid=170354; rank_EMBL=species; BOLD_ID=PNG385-18; species_name_EMBL=Crossopteryx febrifuga; genus_name_EMBL=Crossopteryx; family_name_GNP=Rubiaceae; scientific_name_EMBL=Crossopteryx febrifuga; 
atcctgttttccgaaaccaaaggttcagaaagtgaaaaaag
>JG-16-P05_A2 family_name_EMBL=Passifloraceae; genus_name_GNP=Basananthe; species_name_GNP=Basananthe triloba; taxid=387562; rank_EMBL=species; BOLD_ID=PNG393-18; species_name_EMBL=Basananthe triloba; genus_name_EMBL=Basananthe; family_name_GNP=Passifloraceae; scientific_name_EMBL=Basananthe triloba; 
atcctgtttttcgaaaacaaaaaaaatcaacaaaggtttataaacacagaatcagaatag
aaaagaaag
>JG-16-P05_A3 family_name_EMBL=Fabaceae; genus_name_GNP=Dalbergia; species_name_GNP=Dalbergia arbutifolia; taxid=1237531; rank_EMBL=species; BOLD_ID=PNG401-18; species_name_EMBL=Dalbergia arbutifolia; genus_name_EMBL=Dalbergia; family_name_GNP=Fabaceae; scientific_name_EMBL=Dalbergia arbutifolia; 
atcccgttttctgaaagcaaagaaaagttaagaaagcgagaataaaaaaag
>JG-16-P05_A4 family_name_EMBL=Fabaceae; genus_name_GNP=Millettia; species_name_GNP=Millettia mossambicensis; taxid=1237621; rank_EMBL=species; BOLD_ID=PNG409-18; species_name_EMBL=Millettia mossambicensis; genus_name_EMBL=Millettia; family_name_GNP=Fabaceae; scientific_name_EMBL=Millettia mossambicensis; 
atcctatttttcaaaaacaaagaaaaattcagaaagctaaaataaaaaaag
>JG-16-P05_A5 family_name_EMBL=Lamiaceae; genus_name_GNP=Ocimum; species_name_GNP=NA; taxid=39173; rank_EMBL=genus; BOLD_ID=PNG417-18; species_name_EMBL=Ocimum; genus_name_EMBL=Ocimum; family_name_GNP=Lamiaceae; scientific_name_EMBL=Ocimum; 
atcctgttttctcaaaacaaaggttcaaaaaacgaaaaaaaaaag
>JG-16-P05_A7 family_name_EMBL=Poaceae; genus_name_GNP=Dactyloctenium; species_name_GNP=Dactyloctenium aegyptium; taxid=270102; rank_EMBL=species; BOLD_ID=PNG433-18; species_name_EMBL=Dactyloctenium aegyptium; genus_name_EMBL=Dactyloctenium; family_name_GNP=Poaceae; scientific_name_EMBL=Dactyloctenium aegyptium; 
atcccttttttgaaaaaaaaaacaagtagttctcaaactagaacccaaaggaaaag
>JG-16-P05_A8 family_name_EMBL=Poaceae; genus_name_GNP=Digitaria; species_name_GNP=Digitaria eriantha; taxid=661175; rank_EMBL=species; BOLD_ID=PNG441-18; species_name_EMBL=Digitaria eriantha; genus_name_EMBL=Digitaria; family_name_GNP=Poaceae; scientific_name_EMBL=Digitaria eriantha; 
atcccttttttgaaaaaacaagcggttttcaaactagaacccaaaggaaaag
>JG-16-P05_B10 family_name_EMBL=Connaraceae; genus_name_GNP=Rourea; species_name_GNP=Rourea orientalis; taxid=1237792; rank_EMBL=species; BOLD_ID=PNG458-18; species_name_EMBL=Rourea orientalis; genus_name_EMBL=Rourea; family_name_GNP=Connaraceae; scientific_name_EMBL=Rourea orientalis; 
atcctgttttccgaaaacaaacaaaggtttagaaagcaagaataaaaaag
>JG-16-P05_B11 family_name_EMBL=Fabaceae; genus_name_GNP=Acacia; species_name_GNP=Acacia robusta; taxid=875650; rank_EMBL=species; BOLD_ID=PNG466-18; species_name_EMBL=Vachellia robusta; genus_name_EMBL=Vachellia; family_name_GNP=Fabaceae; scientific_name_EMBL=Vachellia robusta; 
atcctgttttccgaaaaccaagaagagttcagaaaaggagaataaaaaaag
>JG-16-P05_B1 family_name_EMBL=Passifloraceae; genus_name_GNP=Adenia; species_name_GNP=Adenia digitata; taxid=56633; rank_EMBL=species; BOLD_ID=PNG386-18; species_name_EMBL=Adenia digitata; genus_name_EMBL=Adenia; family_name_GNP=Passifloraceae; scientific_name_EMBL=Adenia digitata; 
atcctgtttttggaaaacaaaaaaaacaacaaaggaaagacagaatcagaatcaaaaag
>JG-16-P05_B3 family_name_EMBL=Sapindaceae; genus_name_GNP=Allophylus; species_name_GNP=Allophylus africanus; taxid=1194980; rank_EMBL=species; BOLD_ID=PNG402-18; species_name_EMBL=Allophylus africanus; genus_name_EMBL=Allophylus; family_name_GNP=Sapindaceae; scientific_name_EMBL=Allophylus africanus; 
atcccaaaacaaacagaggggttcagaaagtgaaaaaggg
>JG-16-P05_B4 family_name_EMBL=Apocynaceae; genus_name_GNP=Strophanthus; species_name_GNP=Strophanthus petersianus; taxid=992789; rank_EMBL=species; BOLD_ID=PNG410-18; species_name_EMBL=Strophanthus petersianus; genus_name_EMBL=Strophanthus; family_name_GNP=Apocynaceae; scientific_name_EMBL=Strophanthus petersianus; 
atcctattttccacaaacaaaggttcagaaaacgaaaacaag
>JG-16-P05_B5 family_name_EMBL=Capparaceae; genus_name_GNP=Capparis; species_name_GNP=Capparis tomentosa; taxid=202775; rank_EMBL=species; BOLD_ID=PNG418-18; species_name_EMBL=Capparis tomentosa; genus_name_EMBL=Capparis; family_name_GNP=Capparaceae; scientific_name_EMBL=Capparis tomentosa; 
atcctgctttacacgaacaaaaaagggtttagaaagcgagaaaaaaaaaggg
>JG-16-P05_B8 family_name_EMBL=Poaceae; genus_name_GNP=Setaria; species_name_GNP=NA; taxid=4554; rank_EMBL=genus; BOLD_ID=PNG442-18; species_name_EMBL=Setaria; genus_name_EMBL=Setaria; family_name_GNP=Poaceae; scientific_name_EMBL=Setaria; 
atcccttttttgaaaaaacaagtggttctaaaactagaacccaaaggaaaag
>JG-16-P05_C10 family_name_EMBL=Sapindaceae; genus_name_GNP=Paullinia; species_name_GNP=Paullinia pinnata; taxid=290984; rank_EMBL=species; BOLD_ID=PNG459-18; species_name_EMBL=Paullinia pinnata; genus_name_EMBL=Paullinia; family_name_GNP=Sapindaceae; scientific_name_EMBL=Paullinia pinnata; 
atcccgttttatgaaaacaaacagaacaggggttcataaagtgagaaaggg
>JG-16-P05_C11 family_name_EMBL=Fabaceae; genus_name_GNP=Dalbergia; species_name_GNP=Dalbergia melanoxylon; taxid=114981; rank_EMBL=species; BOLD_ID=PNG467-18; species_name_EMBL=Dalbergia melanoxylon; genus_name_EMBL=Dalbergia; family_name_GNP=Fabaceae; scientific_name_EMBL=Dalbergia melanoxylon; 
atcccgttttctgaaagcaaagaaaagttaagaaagcgagaataaaaaaag
>JG-16-P05_C1 family_name_EMBL=Rhamnaceae; genus_name_GNP=Berchemia; species_name_GNP=NA; taxid=72167; rank_EMBL=genus; BOLD_ID=PNG387-18; species_name_EMBL=Berchemia; genus_name_EMBL=Berchemia; family_name_GNP=Rhamnaceae; scientific_name_EMBL=Berchemia; 
atcctgttttctgaaaacaaacaaaggttcagaaagcgataataaaaaaggatagatagg
>JG-16-P05_C2 family_name_EMBL=Rubiaceae; genus_name_GNP=Tricalysia; species_name_GNP=NA; taxid=58438; rank_EMBL=genus; BOLD_ID=PNG395-18; species_name_EMBL=Rubiaceae; genus_name_EMBL=Tricalysia; family_name_GNP=Rubiaceae; scientific_name_EMBL=Tricalysia; 
atcccgttttccgaaaccaaaggttcagaaagtgaaaaaag
>JG-16-P05_C4 family_name_EMBL=Vitaceae; genus_name_GNP=Cissus; species_name_GNP=Cissus quadrangularis; taxid=165298; rank_EMBL=species; BOLD_ID=PNG411-18; species_name_EMBL=Cissus quadrangularis; genus_name_EMBL=Cissus; family_name_GNP=Vitaceae; scientific_name_EMBL=Cissus quadrangularis; 
atcccgttttccgaaaacaaccaagggttcagaaaactatatataataaaaaaaaataaa
aaagg
>JG-16-P05_C5 family_name_EMBL=Passifloraceae; genus_name_GNP=Tricliceras; species_name_GNP=Tricliceras longipedunculatum; taxid=670042; rank_EMBL=species; BOLD_ID=PNG419-18; species_name_EMBL=Tricliceras longipedunculatum; genus_name_EMBL=Tricliceras; family_name_GNP=Passifloraceae; scientific_name_EMBL=Tricliceras longipedunculatum; 
atcccgtttttgaaacaaaaaaaaacaacaaaggtaaag
>JG-16-P05_C8 family_name_EMBL=Amaranthaceae; genus_name_GNP=Celosia; species_name_GNP=NA; taxid=46111; rank_EMBL=genus; BOLD_ID=PNG443-18; species_name_EMBL=Amaranthaceae; genus_name_EMBL=Celosia; family_name_GNP=Amaranthaceae; scientific_name_EMBL=Celosia; 
ctccttttttgaaaagtaaaaaaagaaggattcagaaagcacgaataaaaaacaaag
>JG-16-P05_D10 family_name_EMBL=Sapindaceae; genus_name_GNP=Allophylus; species_name_GNP=NA; taxid=201004; rank_EMBL=genus; BOLD_ID=PNG460-18; species_name_EMBL=Allophylus; genus_name_EMBL=Allophylus; family_name_GNP=Sapindaceae; scientific_name_EMBL=Allophylus; 
atcccaaaacaaacagaggggttcagaaagtgaaaaaggg
>JG-16-P05_D1 family_name_EMBL=Asparagaceae; genus_name_GNP=Asparagus; species_name_GNP=Asparagus africanus; taxid=983933; rank_EMBL=species; BOLD_ID=PNG388-18; species_name_EMBL=Asparagus africanus; genus_name_EMBL=Asparagus; family_name_GNP=Asparagaceae; scientific_name_EMBL=Asparagus africanus; 
atctttatgtttagaaaaacaagggttttaatttaaaaactagaagaaaaagg
>JG-16-P05_D2 family_name_EMBL=Apocynaceae; genus_name_GNP=Tabernaemontana; species_name_GNP=Tabernaemontana elegans; taxid=761068; rank_EMBL=species; BOLD_ID=PNG396-18; species_name_EMBL=Tabernaemontana elegans; genus_name_EMBL=Tabernaemontana; family_name_GNP=Apocynaceae; scientific_name_EMBL=Tabernaemontana elegans; 
atcctgttttccacaaacaaaggttcataaaacgaaaaagg
>JG-16-P05_D5 family_name_EMBL=Caryophyllaceae; genus_name_GNP=Polycarpon; species_name_GNP=Polycarpon prostratum; taxid=449196; rank_EMBL=species; BOLD_ID=PNG420-18; species_name_EMBL=Polycarpon prostratum; genus_name_EMBL=Polycarpon; family_name_GNP=Caryophyllaceae; scientific_name_EMBL=Polycarpon prostratum; 
ctcctttttttttcaaaagaaaaaaataag
>JG-16-P05_D6 family_name_EMBL=Capparaceae; genus_name_GNP=Cladostemon; species_name_GNP=Cladostemon kirkii; taxid=1237194; rank_EMBL=species; BOLD_ID=PNG428-18; species_name_EMBL=Cladostemon kirkii; genus_name_EMBL=Cladostemon; family_name_GNP=Capparaceae; scientific_name_EMBL=Cladostemon kirkii; 
atcctggtttacgcgaacaaacaagggtttagaaagggagaaaaaaaagggg
>JG-16-P05_D7 family_name_EMBL=Poaceae; genus_name_GNP=Eragrostis; species_name_GNP=Eragrostis ciliaris; taxid=208272; rank_EMBL=species; BOLD_ID=PNG436-18; species_name_EMBL=Eragrostis ciliaris; genus_name_EMBL=Eragrostis; family_name_GNP=Poaceae; scientific_name_EMBL=Eragrostis ciliaris; 
atccctttttagaaaaaacaagtggttctcaaactagaacccaaatgaaaag
>JG-16-P05_D8 family_name_EMBL=Fabaceae; genus_name_GNP=Neptunia; species_name_GNP=Neptunia oleracea; taxid=196674; rank_EMBL=species; BOLD_ID=PNG444-18; species_name_EMBL=Neptunia oleracea; genus_name_EMBL=Neptunia; family_name_GNP=Fabaceae; scientific_name_EMBL=Neptunia oleracea; 
atcctgttttccgaaaaccaagaagagttcagaaaggcagaataaaaaaag
>JG-16-P05_D9 family_name_EMBL=Poaceae; genus_name_GNP=NA; species_name_GNP=NA; taxid=4479; rank_EMBL=family; BOLD_ID=PNG452-18; species_name_EMBL=Poaceae; genus_name_EMBL=###; family_name_GNP=Poaceae; scientific_name_EMBL=Poaceae; 
atcccttttttgaaaaaacaagtggttctcaaactagaacccaaaggaaaag
>JG-16-P05_E11 family_name_EMBL=Poaceae; genus_name_GNP=NA; species_name_GNP=NA; taxid=4479; rank_EMBL=family; BOLD_ID=PNG469-18; species_name_EMBL=Poaceae; genus_name_EMBL=###; family_name_GNP=Poaceae; scientific_name_EMBL=Poaceae; 
atcccttttttgaaaaaacaagcggttctcaaactagaacccaaaggaaaag
>JG-16-P05_E1 family_name_EMBL=Loganiaceae; genus_name_GNP=Strychnos; species_name_GNP=Strychnos madagascariensis; taxid=494576; rank_EMBL=species; BOLD_ID=PNG389-18; species_name_EMBL=Strychnos madagascariensis; genus_name_EMBL=Strychnos; family_name_GNP=Loganiaceae; scientific_name_EMBL=Strychnos madagascariensis; 
atcctgttttccgaaaacaaaggttcagaagcgaaaaagg
>JG-16-P05_E2 family_name_EMBL=Meliaceae; genus_name_GNP=Trichilia; species_name_GNP=Trichilia capitata; taxid=1237840; rank_EMBL=species; BOLD_ID=PNG397-18; species_name_EMBL=Trichilia capitata; genus_name_EMBL=Trichilia; family_name_GNP=Meliaceae; scientific_name_EMBL=Trichilia capitata; 
atcctgttttacaagaacaaacaagggttcagaaagcgaaaaaggg
>JG-16-P05_E3 family_name_EMBL=Ebenaceae; genus_name_GNP=Diospyros; species_name_GNP=Diospyros loureiriana; taxid=570489; rank_EMBL=species; BOLD_ID=PNG405-18; species_name_EMBL=Diospyros loureiriana; genus_name_EMBL=Diospyros; family_name_GNP=Ebenaceae; scientific_name_EMBL=Diospyros loureiriana; 
atccttatttttgaaaacaaacaaagattcagacaaagattcagaaagcgaaaataaaaa
aag
>JG-16-P05_E4 family_name_EMBL=Rubiaceae; genus_name_GNP=Kohautia; species_name_GNP=NA; taxid=58414; rank_EMBL=genus; BOLD_ID=PNG413-18; species_name_EMBL=Kohautia; genus_name_EMBL=Kohautia; family_name_GNP=Rubiaceae; scientific_name_EMBL=Kohautia; 
atcaaatcctattttccaaaaacaaaaaacaaaggttcagaaagggaaaaaggg
>JG-16-P05_E5 family_name_EMBL=Caryophyllaceae; genus_name_GNP=Polycarpon; species_name_GNP=Polycarpon prostratum; taxid=449196; rank_EMBL=species; BOLD_ID=PNG421-18; species_name_EMBL=Polycarpon prostratum; genus_name_EMBL=Polycarpon; family_name_GNP=Caryophyllaceae; scientific_name_EMBL=Polycarpon prostratum; 
ctcctttttttttcaaaagaaaaaaataag
>JG-16-P05_E6 family_name_EMBL=Poaceae; genus_name_GNP=NA; species_name_GNP=NA; taxid=4479; rank_EMBL=family; BOLD_ID=PNG429-18; species_name_EMBL=Poaceae; genus_name_EMBL=###; family_name_GNP=Poaceae; scientific_name_EMBL=Poaceae; 
atccctcttttaaaaaaacaagtggttctcaaactagaacccaaaggaaaag
>JG-16-P05_E7 family_name_EMBL=Poaceae; genus_name_GNP=Leptochloa; species_name_GNP=NA; taxid=160553; rank_EMBL=genus; BOLD_ID=PNG437-18; species_name_EMBL=Leptochloa; genus_name_EMBL=Leptochloa; family_name_GNP=Poaceae; scientific_name_EMBL=Leptochloa; 
atcccttttttgaaaaacaagtggttttcaaactagaacccaaaggaaaag
>JG-16-P05_E8 family_name_EMBL=Poaceae; genus_name_GNP=Arachne; species_name_GNP=Arachne racemosa; taxid=286684; rank_EMBL=species; BOLD_ID=PNG445-18; species_name_EMBL=Acrachne racemosa; genus_name_EMBL=Acrachne; family_name_GNP=Poaceae; scientific_name_EMBL=Acrachne racemosa; 
atcccttttttgaaaaacaagtggttctcaaactagaacccaaaggaaaag
>JG-16-P05_E9 family_name_EMBL=Anacardiaceae; genus_name_GNP=Sclerocarya; species_name_GNP=Sclerocarya birrea caffra; taxid=289766; rank_EMBL=species; BOLD_ID=PNG453-18; species_name_EMBL=Sclerocarya birrea; genus_name_EMBL=Sclerocarya; family_name_GNP=Anacardiaceae; scientific_name_EMBL=Sclerocarya birrea; 
atcctgttttacgagaacaaacaagggttcagaacgcgagaaaaag
>JG-16-P05_F10 family_name_EMBL=Fabaceae; genus_name_GNP=Sesbania; species_name_GNP=NA; taxid=3894; rank_EMBL=genus; BOLD_ID=PNG462-18; species_name_EMBL=Sesbania; genus_name_EMBL=Sesbania; family_name_GNP=Fabaceae; scientific_name_EMBL=Sesbania; 
atcctgctttccgaaaacaaagaaaagttcagaaagcgagaataaaaaaag
>JG-16-P05_F1 family_name_EMBL=Loganiaceae; genus_name_GNP=Strychnos; species_name_GNP=Strychnos madagascariensis; taxid=494576; rank_EMBL=species; BOLD_ID=PNG390-18; species_name_EMBL=Strychnos madagascariensis; genus_name_EMBL=Strychnos; family_name_GNP=Loganiaceae; scientific_name_EMBL=Strychnos madagascariensis; 
atcctgttttccgaaaacaaaggttcagaagcgaaaaagg
>JG-16-P05_F3 family_name_EMBL=Rubiaceae; genus_name_GNP=Chazaliella; species_name_GNP=Chazaliella abrupta; taxid=58435; rank_EMBL=species; BOLD_ID=PNG406-18; species_name_EMBL=Margaritopsis abrupta; genus_name_EMBL=Margaritopsis; family_name_GNP=Rubiaceae; scientific_name_EMBL=Margaritopsis abrupta; 
atcctgttttctgaaagcaaaagttcagaaagtaaaattaaaagggg
>JG-16-P05_F7 family_name_EMBL=Poaceae; genus_name_GNP=Brachiaria; species_name_GNP=Brachiaria deflexa; taxid=240436; rank_EMBL=species; BOLD_ID=PNG438-18; species_name_EMBL=Brachiaria deflexa; genus_name_EMBL=Brachiaria; family_name_GNP=Poaceae; scientific_name_EMBL=Brachiaria deflexa; 
atccctcttttgaaaaaagaagtgtttctcaaactagaacccaaaggaaaag
>JG-16-P05_G10 family_name_EMBL=Cucurbitaceae; genus_name_GNP=NA; species_name_GNP=NA; taxid=3650; rank_EMBL=family; BOLD_ID=PNG463-18; species_name_EMBL=Cucurbitaceae; genus_name_EMBL=###; family_name_GNP=Cucurbitaceae; scientific_name_EMBL=Cucurbitaceae; 
atcctttttccgaaaacaaaaaaaaag
>JG-16-P05_G2 family_name_EMBL=Cordiaceae; genus_name_GNP=Cordia; species_name_GNP=Cordia goetzei; taxid=1899104; rank_EMBL=species; BOLD_ID=PNG399-18; species_name_EMBL=Cordia goetzei; genus_name_EMBL=Cordia; family_name_GNP=Boraginaceae; scientific_name_EMBL=Cordia goetzei; 
atcctgttttccgaaaacaaagaaaggttcagaaagcgaaaaag
>JG-16-P05_G3 family_name_EMBL=Fabaceae; genus_name_GNP=Acacia; species_name_GNP=NA; taxid=3808; rank_EMBL=genus; BOLD_ID=PNG407-18; species_name_EMBL=Acacia; genus_name_EMBL=Acacia; family_name_GNP=Fabaceae; scientific_name_EMBL=Acacia; 
atcctgttttccaaaaaccaagaagagttcagaaagggagaataaaataaaaaaag
>JG-16-P05_G4 family_name_EMBL=Fabaceae; genus_name_GNP=Alysicarpus; species_name_GNP=NA; taxid=287749; rank_EMBL=genus; BOLD_ID=PNG415-18; species_name_EMBL=Alysicarpus; genus_name_EMBL=Alysicarpus; family_name_GNP=Fabaceae; scientific_name_EMBL=Alysicarpus; 
atccttaaacgaagaaaagttcagaaagttataatcaaaaaaag
>JG-16-P05_G5 family_name_EMBL=Phyllanthaceae; genus_name_GNP=Phyllanthus; species_name_GNP=NA; taxid=58880; rank_EMBL=genus; BOLD_ID=PNG423-18; species_name_EMBL=Phyllanthus; genus_name_EMBL=Phyllanthus; family_name_GNP=Phyllanthaceae; scientific_name_EMBL=Phyllanthus; 
atccggttttccaaaaacaaacaaaggttcgtatcatacagatagaataaaaaag
>JG-16-P05_G8 family_name_EMBL=Malvaceae; genus_name_GNP=Hibiscus; species_name_GNP=NA; taxid=47605; rank_EMBL=genus; BOLD_ID=PNG447-18; species_name_EMBL=Hibiscus; genus_name_EMBL=Hibiscus; family_name_GNP=Malvaceae; scientific_name_EMBL=Hibiscus; 
atcctattattttattattattattttacgaaaataaaaataaacaaaggttcagcaagc
gagaataataaaaaaggaaag
>JG-16-P05_H11 family_name_EMBL=Vahliaceae; genus_name_GNP=Vahlia; species_name_GNP=Vahlia capensis; taxid=23278; rank_EMBL=species; BOLD_ID=PNG472-18; species_name_EMBL=Vahlia capensis; genus_name_EMBL=Vahlia; family_name_GNP=Vahliaceae; scientific_name_EMBL=Vahlia capensis; 
atcctgttttccgaaaacaaacaaaggtttagaaaacgaaaaaaag
>JG-16-P05_H2 family_name_EMBL=Bignoniaceae; genus_name_GNP=Kigelia; species_name_GNP=Kigelia africana; taxid=70070; rank_EMBL=species; BOLD_ID=PNG400-18; species_name_EMBL=Kigelia africana; genus_name_EMBL=Kigelia; family_name_GNP=Bignoniaceae; scientific_name_EMBL=Kigelia africana; 
atccttttttctcaaaacaaaggttcagaaaacgaaaaaaaaaag
>JG-16-P05_H3 family_name_EMBL=Sapotaceae; genus_name_GNP=Manilkara; species_name_GNP=Manilkara mochisia; taxid=992731; rank_EMBL=species; BOLD_ID=PNG408-18; species_name_EMBL=Manilkara mochisia; genus_name_EMBL=Manilkara; family_name_GNP=Sapotaceae; scientific_name_EMBL=Manilkara mochisia; 
atcctgttttcgaaaataaacaaagattcagaaagcgaaaataaaaaaag
>JG-16-P05_H5 family_name_EMBL=Asteraceae; genus_name_GNP=NA; species_name_GNP=NA; taxid=4210; rank_EMBL=family; BOLD_ID=PNG424-18; species_name_EMBL=Asteraceae; genus_name_EMBL=###; family_name_GNP=Asteraceae; scientific_name_EMBL=Asteraceae; 
atcacgttttccgaaaacaaacaaaggttcagaaagcgaaaataaaaaag
>JG-16-P05_H6 family_name_EMBL=Cyperaceae; genus_name_GNP=NA; species_name_GNP=NA; taxid=4609; rank_EMBL=family; BOLD_ID=PNG432-18; species_name_EMBL=Cyperaceae; genus_name_EMBL=###; family_name_GNP=Cyperaceae; scientific_name_EMBL=Cyperaceae; 
atcattattttgaaaaaatatataaaaacatataatatatatagaatattattattctaa
attttatattatagaattttttttttatataaaaaaag
>JG-16-P05_H8 family_name_EMBL=Poaceae; genus_name_GNP=Chloris; species_name_GNP=NA; taxid=66011; rank_EMBL=genus; BOLD_ID=PNG448-18; species_name_EMBL=Chloris; genus_name_EMBL=Chloris; family_name_GNP=Poaceae; scientific_name_EMBL=Chloris; 
atccctttttttaaaaacaagtggttctcaaactagaacccaaaggaaaag
>JG-16-P05_H9 family_name_EMBL=Moraceae; genus_name_GNP=Maclura; species_name_GNP=Maclura africana; taxid=992723; rank_EMBL=species; BOLD_ID=PNG456-18; species_name_EMBL=Maclura africana; genus_name_EMBL=Maclura; family_name_GNP=Moraceae; scientific_name_EMBL=Maclura africana; 
atccggttttctgaaaacaaacaagggttcagaaggcaataataaaaaag
>JG-16-P06_A10 family_name_EMBL=Poaceae; genus_name_GNP=Dactyloctenium; species_name_GNP=Dactyloctenium aegyptium; taxid=270102; rank_EMBL=species; BOLD_ID=PNG552-18; species_name_EMBL=Dactyloctenium aegyptium; genus_name_EMBL=Dactyloctenium; family_name_GNP=Poaceae; scientific_name_EMBL=Dactyloctenium aegyptium; 
atcccttttttgaaaaaaaaaacaagtagttctcaaactagaacccaaaggaaaag
>JG-16-P06_A1 family_name_EMBL=Lamiaceae; genus_name_GNP=Basilicum; species_name_GNP=Basilicum polystachyon; taxid=204108; rank_EMBL=species; BOLD_ID=PNG481-18; species_name_EMBL=Basilicum polystachyon; genus_name_EMBL=Basilicum; family_name_GNP=Lamiaceae; scientific_name_EMBL=Basilicum polystachyon; 
atcctgttttctcaaaacaaaggttcaaaaaacgaaaaaaag
>JG-16-P06_A2 family_name_EMBL=Euphorbiaceae; genus_name_GNP=Caperonia; species_name_GNP=Caperonia stuhlmannii; taxid=316747; rank_EMBL=genus; BOLD_ID=PNG489-18; species_name_EMBL=Caperonia; genus_name_EMBL=Caperonia; family_name_GNP=Euphorbiaceae; scientific_name_EMBL=Caperonia; 
atcctgttttccgaaaataaacaaaggttcataaagacaaaaaaaaag
>JG-16-P06_A3 family_name_EMBL=Solanaceae; genus_name_GNP=Physalis; species_name_GNP=NA; taxid=24663; rank_EMBL=genus; BOLD_ID=PNG497-18; species_name_EMBL=Physalis; genus_name_EMBL=Physalis; family_name_GNP=Solanaceae; scientific_name_EMBL=Physalis; 
atcctgttttctgaaaacaaacaaaggttcagaaaaaaag
>JG-16-P06_A5 family_name_EMBL=Sapindaceae; genus_name_GNP=Deinbollia; species_name_GNP=Deinbollia xanthocarpa; taxid=992679; rank_EMBL=species; BOLD_ID=PNG513-18; species_name_EMBL=Deinbollia xanthocarpa; genus_name_EMBL=Deinbollia; family_name_GNP=Sapindaceae; scientific_name_EMBL=Deinbollia xanthocarpa; 
atcccgttttatgaaaacaaaacagacaggggttcagaaagtgagaaaagg
>JG-16-P06_A6 family_name_EMBL=Asteraceae; genus_name_GNP=Grangea; species_name_GNP=Grangea maderaspatana; taxid=72940; rank_EMBL=species; BOLD_ID=PNG521-18; species_name_EMBL=Grangea maderaspatana; genus_name_EMBL=Grangea; family_name_GNP=Asteraceae; scientific_name_EMBL=Grangea maderaspatana; 
atcacgttttccgaaaacaagcaaaggttcagaaagcgaaaataaaaaag
>JG-16-P06_A7 family_name_EMBL=Achariaceae; genus_name_GNP=Xylotheca; species_name_GNP=Xylotheca tettensis; taxid=1237850; rank_EMBL=species; BOLD_ID=PNG529-18; species_name_EMBL=Xylotheca tettensis; genus_name_EMBL=Xylotheca; family_name_GNP=Achariaceae; scientific_name_EMBL=Xylotheca tettensis; 
atcctgtttttcgaaaacaaacaaaggctcctaaagacataataaaaaaaaagaataaaa
aagataaataaataaaataaag
>JG-16-P06_A9 family_name_EMBL=Rubiaceae; genus_name_GNP=Kohautia; species_name_GNP=NA; taxid=58414; rank_EMBL=genus; BOLD_ID=PNG544-18; species_name_EMBL=Kohautia; genus_name_EMBL=Kohautia; family_name_GNP=Rubiaceae; scientific_name_EMBL=Kohautia; 
atcaaatcctattttccaaaaacaaaaaacaaaggttcagaaagggaaaaaggg
>JG-16-P06_B11 family_name_EMBL=Poaceae; genus_name_GNP=Setaria; species_name_GNP=NA; taxid=4554; rank_EMBL=genus; BOLD_ID=PNG561-18; species_name_EMBL=Setaria; genus_name_EMBL=Setaria; family_name_GNP=Poaceae; scientific_name_EMBL=Setaria; 
atcccttttttgaaaaaacaagtggttctaaaactagaacccaaaggaaaag
>JG-16-P06_B2 family_name_EMBL=Asteraceae; genus_name_GNP=Ageratum; species_name_GNP=Ageratum conyzoides; taxid=68299; rank_EMBL=species; BOLD_ID=PNG490-18; species_name_EMBL=Ageratum conyzoides; genus_name_EMBL=Ageratum; family_name_GNP=Asteraceae; scientific_name_EMBL=Ageratum conyzoides; 
atcacgttttccgaaaacaaacaaaggttcagaaagcgaaaatcaaaaag
>JG-16-P06_B3 family_name_EMBL=Polygonaceae; genus_name_GNP=Persicaria; species_name_GNP=Persicaria lapathifolia; taxid=430754; rank_EMBL=species; BOLD_ID=PNG498-18; species_name_EMBL=Persicaria lapathifolia; genus_name_EMBL=Persicaria; family_name_GNP=Polygonaceae; scientific_name_EMBL=Persicaria lapathifolia; 
ctcctgctttcaaaaaggaaagaaaaaagg
>JG-16-P06_B5 family_name_EMBL=Plantaginaceae; genus_name_GNP=NA; species_name_GNP=NA; taxid=156152; rank_EMBL=family; BOLD_ID=PNG514-18; species_name_EMBL=Plantaginaceae; genus_name_EMBL=###; family_name_GNP=Plantaginaceae; scientific_name_EMBL=Plantaginaceae; 
atcctgttttcttaaaacaaaggttccgaaagggaaaagagg
>JG-16-P06_B7 family_name_EMBL=Coldeniaceae; genus_name_GNP=Coldenia; species_name_GNP=Coldenia procumbens; taxid=246514; rank_EMBL=species; BOLD_ID=PNG530-18; species_name_EMBL=Coldenia procumbens; genus_name_EMBL=Coldenia; family_name_GNP=Boraginaceae; scientific_name_EMBL=Coldenia procumbens; 
atcctgttttccgaaaacaaagaaaggttaataaagcgaaaaaaag
>JG-16-P06_B9 family_name_EMBL=Fabaceae; genus_name_GNP=NA; species_name_GNP=NA; taxid=3803; rank_EMBL=family; BOLD_ID=PNG545-18; species_name_EMBL=Fabaceae; genus_name_EMBL=###; family_name_GNP=Fabaceae; scientific_name_EMBL=Fabaceae; 
atcctgtttttcgaaaaccaagaagagttcagaaagggagaataaaaaaaaag
>JG-16-P06_C10 family_name_EMBL=Poaceae; genus_name_GNP=Eragrostis; species_name_GNP=NA; taxid=38413; rank_EMBL=genus; BOLD_ID=PNG554-18; species_name_EMBL=Eragrostis; genus_name_EMBL=Eragrostis; family_name_GNP=Poaceae; scientific_name_EMBL=Eragrostis; 
atcccttttttgaaaaaacaagtggttctcaaactagaacccaaatgaaaag
>JG-16-P06_C11 family_name_EMBL=Fabaceae; genus_name_GNP=Neptunia; species_name_GNP=Neptunia oleracea; taxid=196674; rank_EMBL=species; BOLD_ID=PNG562-18; species_name_EMBL=Neptunia oleracea; genus_name_EMBL=Neptunia; family_name_GNP=Fabaceae; scientific_name_EMBL=Neptunia oleracea; 
atcctgttttccgaaaaccaagaagagttcagaaaggcagaataaaaaaag
>JG-16-P06_C1 family_name_EMBL=Malvaceae; genus_name_GNP=Sida; species_name_GNP=NA; taxid=108335; rank_EMBL=genus; BOLD_ID=PNG483-18; species_name_EMBL=Sida; genus_name_EMBL=Sida; family_name_GNP=Malvaceae; scientific_name_EMBL=Sida; 
atcctattattttacgaaaataaacataaacaaaggtttagcaagcgagaataataataa
aaaaggaaag
>JG-16-P06_C5 family_name_EMBL=Asteraceae; genus_name_GNP=Ambrosia; species_name_GNP=Ambrosia maritima; taxid=1028380; rank_EMBL=species; BOLD_ID=PNG515-18; species_name_EMBL=Ambrosia maritima; genus_name_EMBL=Ambrosia; family_name_GNP=Asteraceae; scientific_name_EMBL=Ambrosia maritima; 
atcacgttttccgaaaacaaacaaaggttcagaaagcgaaaataaaaaag
>JG-16-P06_C6 family_name_EMBL=Malvaceae; genus_name_GNP=NA; species_name_GNP=NA; taxid=3629; rank_EMBL=family; BOLD_ID=PNG523-18; species_name_EMBL=Malvaceae; genus_name_EMBL=###; family_name_GNP=Malvaceae; scientific_name_EMBL=Malvaceae; 
atcctattattttacgaaaataaacataaacaaaggtttagcaagcgagaataataataa
aaag
>JG-16-P06_C7 family_name_EMBL=Combretaceae; genus_name_GNP=Combretum; species_name_GNP=Combretum adenogonium; taxid=507388; rank_EMBL=species; BOLD_ID=PNG531-18; species_name_EMBL=Combretum adenogonium; genus_name_EMBL=Combretum; family_name_GNP=Combretaceae; scientific_name_EMBL=Combretum adenogonium; 
atcttattttatgaaaaccaacaaaaaacaaaacaacaaagattcataaagcaagaataa
aaaaag
>JG-16-P06_C8 family_name_EMBL=Asparagaceae; genus_name_GNP=Asparagus; species_name_GNP=Asparagus africanus; taxid=983933; rank_EMBL=species; BOLD_ID=PNG539-18; species_name_EMBL=Asparagus africanus; genus_name_EMBL=Asparagus; family_name_GNP=Asparagaceae; scientific_name_EMBL=Asparagus africanus; 
atctttatgtttagaaaaacaagggttttaatttcaaaactagaagaaaaagg
>JG-16-P06_C9 family_name_EMBL=Capparaceae; genus_name_GNP=Cladostemon; species_name_GNP=Cladostemon kirkii; taxid=1237194; rank_EMBL=species; BOLD_ID=PNG546-18; species_name_EMBL=Cladostemon kirkii; genus_name_EMBL=Cladostemon; family_name_GNP=Capparaceae; scientific_name_EMBL=Cladostemon kirkii; 
atcctggtttacgcgaacaaacaagggtttagaaagggagaaaaaaaagggg
>JG-16-P06_D11 family_name_EMBL=Poaceae; genus_name_GNP=Arachne; species_name_GNP=Arachne racemosa; taxid=286684; rank_EMBL=species; BOLD_ID=PNG563-18; species_name_EMBL=Acrachne racemosa; genus_name_EMBL=Acrachne; family_name_GNP=Poaceae; scientific_name_EMBL=Acrachne racemosa; 
atcccttttttgaaaaacaagtggttctcaaactagaacccaaaggaaaag
>JG-16-P06_D1 family_name_EMBL=Fabaceae; genus_name_GNP=Mimosa; species_name_GNP=Mimosa pigra; taxid=367322; rank_EMBL=species; BOLD_ID=PNG484-18; species_name_EMBL=Mimosa pigra; genus_name_EMBL=Mimosa; family_name_GNP=Fabaceae; scientific_name_EMBL=Mimosa pigra; 
atcctgttttccgaaaaccaagaagagttcagaaagggagaatcaaaaaaaaag
>JG-16-P06_D2 family_name_EMBL=Malvaceae; genus_name_GNP=Hibiscus; species_name_GNP=Hibiscus sidiformis; taxid=47605; rank_EMBL=genus; BOLD_ID=PNG492-18; species_name_EMBL=Hibiscus; genus_name_EMBL=Hibiscus; family_name_GNP=Malvaceae; scientific_name_EMBL=Hibiscus; 
atcctattattttattattattattttacgaaaataaaaataaacaaaggttcagcaagc
gagaataataaaaaaggaaag
>JG-16-P06_D3 family_name_EMBL=Amaranthaceae; genus_name_GNP=Achyranthes; species_name_GNP=Achyranthes aspera; taxid=240005; rank_EMBL=species; BOLD_ID=PNG500-18; species_name_EMBL=Achyranthes aspera; genus_name_EMBL=Achyranthes; family_name_GNP=Amaranthaceae; scientific_name_EMBL=Achyranthes aspera; 
ctccttatattaatattaggaaaaaaaaagaattcagaaaacaaaaaaaacaaag
>JG-16-P06_D8 family_name_EMBL=Fabaceae; genus_name_GNP=Craibia; species_name_GNP=Craibia zimmermannii; taxid=1237523; rank_EMBL=species; BOLD_ID=PNG540-18; species_name_EMBL=Craibia zimmermannii; genus_name_EMBL=Craibia; family_name_GNP=Fabaceae; scientific_name_EMBL=Craibia zimmermannii; 
atcctgttttccgaaaacaaagaaaagttcagaaagcgagaataaaaaaag
>JG-16-P06_E10 family_name_EMBL=Poaceae; genus_name_GNP=Leptochloa; species_name_GNP=NA; taxid=160553; rank_EMBL=genus; BOLD_ID=PNG556-18; species_name_EMBL=Leptochloa; genus_name_EMBL=Leptochloa; family_name_GNP=Poaceae; scientific_name_EMBL=Leptochloa; 
atcccttttttgaaaaacaagtggttttcaaactagaacccaaaggaaaag
>JG-16-P06_E11 family_name_EMBL=Poaceae; genus_name_GNP=Digitaria; species_name_GNP=Digitaria swasilandensis; taxid=435758; rank_EMBL=species; BOLD_ID=PNG564-18; species_name_EMBL=Digitaria didactyla; genus_name_EMBL=Digitaria; family_name_GNP=Poaceae; scientific_name_EMBL=Digitaria didactyla; 
atcccttttttgaaaaaacaagcggttttcaaactagaacccaaaggaaaag
>JG-16-P06_E2 family_name_EMBL=Poaceae; genus_name_GNP=Eragrostis; species_name_GNP=Eragrostis ciliaris; taxid=208272; rank_EMBL=species; BOLD_ID=PNG493-18; species_name_EMBL=Eragrostis ciliaris; genus_name_EMBL=Eragrostis; family_name_GNP=Poaceae; scientific_name_EMBL=Eragrostis ciliaris; 
atccctttttagaaaaaacaagtggttctcaaactagaacccaaatgaaaag
>JG-16-P06_E4 family_name_EMBL=Asteraceae; genus_name_GNP=Launaea; species_name_GNP=Launaea cornuta; taxid=381723; rank_EMBL=species; BOLD_ID=PNG509-18; species_name_EMBL=Launaea cornuta; genus_name_EMBL=Launaea; family_name_GNP=Asteraceae; scientific_name_EMBL=Launaea cornuta; 
atcacgttttccgaaaaccaacaaaggttcagaaagcgaaaatcaaaaag
>JG-16-P06_E6 family_name_EMBL=Asteraceae; genus_name_GNP=Nidorella; species_name_GNP=Nidorella auriculata; taxid=72956; rank_EMBL=genus; BOLD_ID=PNG525-18; species_name_EMBL=Nidorella; genus_name_EMBL=Nidorella; family_name_GNP=Asteraceae; scientific_name_EMBL=Nidorella; 
atcacgttttccgaaaacaagcaaaggttcagaaagcgaaaataaaaaag
>JG-16-P06_E7 family_name_EMBL=Fabaceae; genus_name_GNP=Dalbergia; species_name_GNP=Dalbergia melanoxylon; taxid=114981; rank_EMBL=species; BOLD_ID=PNG533-18; species_name_EMBL=Dalbergia melanoxylon; genus_name_EMBL=Dalbergia; family_name_GNP=Fabaceae; scientific_name_EMBL=Dalbergia melanoxylon; 
atcccgttttctgaaagcaaagaaaagttaagaaagcgagaataaaaaaag
>JG-16-P06_E8 family_name_EMBL=Moraceae; genus_name_GNP=Ficus; species_name_GNP=Ficus abutilifolia; taxid=309297; rank_EMBL=species; BOLD_ID=PNG541-18; species_name_EMBL=Ficus abutilifolia; genus_name_EMBL=Ficus; family_name_GNP=Moraceae; scientific_name_EMBL=Ficus abutilifolia; 
atccggttttctgaagacaaacaaggattcagaaggcgataataaaaaag
>JG-16-P06_F10 family_name_EMBL=Poaceae; genus_name_GNP=Brachiaria; species_name_GNP=Brachiaria deflexa; taxid=240436; rank_EMBL=species; BOLD_ID=PNG557-18; species_name_EMBL=Brachiaria deflexa; genus_name_EMBL=Brachiaria; family_name_GNP=Poaceae; scientific_name_EMBL=Brachiaria deflexa; 
atccctcttttgaaaaaagaagtgtttctcaaactagaacccaaaggaaaag
>JG-16-P06_F11 family_name_EMBL=Poaceae; genus_name_GNP=Chloris; species_name_GNP=NA; taxid=66011; rank_EMBL=genus; BOLD_ID=PNG565-18; species_name_EMBL=Chloris; genus_name_EMBL=Chloris; family_name_GNP=Poaceae; scientific_name_EMBL=Chloris; 
atccctttttttaaaaacaagtggttctcaaactagaacccaaaggaaaag
>JG-16-P06_F3 family_name_EMBL=Lythraceae; genus_name_GNP=Ammannia; species_name_GNP=Ammannia prieuriana; taxid=1027887; rank_EMBL=species; BOLD_ID=PNG502-18; species_name_EMBL=Ammannia prieuriana; genus_name_EMBL=Ammannia; family_name_GNP=Lythraceae; scientific_name_EMBL=Ammannia prieuriana; 
atcctatttttatacgaagaccaacaacaagggtttagaaagcgagaataaaaaaag
>JG-16-P06_F4 family_name_EMBL=Poaceae; genus_name_GNP=Chrysopogon; species_name_GNP=Chrysopogon nigritanus; taxid=857534; rank_EMBL=species; BOLD_ID=PNG510-18; species_name_EMBL=Chrysopogon nigritanus; genus_name_EMBL=Chrysopogon; family_name_GNP=Poaceae; scientific_name_EMBL=Chrysopogon nigritanus; 
atcccttttttgaaaaaacaagtgcaaactagaacccaaaggaaaag
>JG-16-P06_F8 family_name_EMBL=Annonaceae; genus_name_GNP=Cleistochlamys; species_name_GNP=Cleistochlamys kirkii; taxid=1237197; rank_EMBL=species; BOLD_ID=PNG542-18; species_name_EMBL=Cleistochlamys kirkii; genus_name_EMBL=Cleistochlamys; family_name_GNP=Annonaceae; scientific_name_EMBL=Cleistochlamys kirkii; 
atcctgtgttcagaaaacaaggttcagaaagcgagaataaaaaaag
>JG-16-P06_F9 family_name_EMBL=Poaceae; genus_name_GNP=Hyparrhenia; species_name_GNP=NA; taxid=42078; rank_EMBL=genus; BOLD_ID=PNG549-18; species_name_EMBL=Hyparrhenia; genus_name_EMBL=Hyparrhenia; family_name_GNP=Poaceae; scientific_name_EMBL=Hyparrhenia; 
atcccttttttgaaaaaacaagcggttctcaaactagaacccaaaggaaaag
>JG-16-P06_G11 family_name_EMBL=Poaceae; genus_name_GNP=Panicum; species_name_GNP=NA; taxid=4539; rank_EMBL=genus; BOLD_ID=PNG566-18; species_name_EMBL=None; genus_name_EMBL=Panicum; family_name_GNP=Poaceae; scientific_name_EMBL=Panicum; 
atcccttttttgaaaaaacaagtggttctcaaactagaacccaaaggaaaag
>JG-16-P06_G2 family_name_EMBL=Malvaceae; genus_name_GNP=Sida; species_name_GNP=Sida acuta; taxid=108357; rank_EMBL=species; BOLD_ID=PNG495-18; species_name_EMBL=Sida acuta; genus_name_EMBL=Sida; family_name_GNP=Malvaceae; scientific_name_EMBL=Sida acuta; 
atcctattattttacgaaaataaacagaaacaaaggtttagcaagcgagaataataataa
aaaaggaaag
>JG-16-P06_G7 family_name_EMBL=Fabaceae; genus_name_GNP=Cassia; species_name_GNP=Cassia abbreviata; taxid=992663; rank_EMBL=species; BOLD_ID=PNG535-18; species_name_EMBL=Cassia abbreviata; genus_name_EMBL=Cassia; family_name_GNP=Fabaceae; scientific_name_EMBL=Cassia abbreviata; 
atcctgttttccgaaaaccaagaagagttcagaaagggagaataaaaaaaag
>JG-16-P06_G8 family_name_EMBL=Rubiaceae; genus_name_GNP=Chazaliella; species_name_GNP=Chazaliella abrupta; taxid=58435; rank_EMBL=species; BOLD_ID=PNG543-18; species_name_EMBL=Margaritopsis abrupta; genus_name_EMBL=Margaritopsis; family_name_GNP=Rubiaceae; scientific_name_EMBL=Margaritopsis abrupta; 
atcctgttttctgaaagcaaaagttcagaaagtaaaattaaaagggg
>JG-16-P06_H11 family_name_EMBL=Poaceae; genus_name_GNP=NA; species_name_GNP=NA; taxid=4479; rank_EMBL=family; BOLD_ID=PNG567-18; species_name_EMBL=Poaceae; genus_name_EMBL=###; family_name_GNP=Poaceae; scientific_name_EMBL=Poaceae; 
atccctcttttgaaaaaacaagtggttctcaaactagaacccaaaggaaaag
>JG-16-P06_H2 family_name_EMBL=Onagraceae; genus_name_GNP=Ludwigia; species_name_GNP=Ludwigia adscendens; taxid=1241825; rank_EMBL=species; BOLD_ID=PNG496-18; species_name_EMBL=Ludwigia adscendens; genus_name_EMBL=Ludwigia; family_name_GNP=Onagraceae; scientific_name_EMBL=Ludwigia adscendens; 
atcctattttacgaaaaccaacaacaagggtttagaaaacgagaaaaaaag
>JG-16-P06_H3 family_name_EMBL=Fabaceae; genus_name_GNP=Aeschynomene; species_name_GNP=NA; taxid=48134; rank_EMBL=genus; BOLD_ID=PNG504-18; species_name_EMBL=Aeschynomene; genus_name_EMBL=Aeschynomene; family_name_GNP=Fabaceae; scientific_name_EMBL=Aeschynomene; 
atcctgttttccgaaagcaaagaaaagtaaagaaagcgagaagaaaaaag
>JG-16-P06_H4 family_name_EMBL=Rhamnaceae; genus_name_GNP=Ziziphus; species_name_GNP=Ziziphus mauritiana; taxid=157914; rank_EMBL=species; BOLD_ID=PNG512-18; species_name_EMBL=Ziziphus mauritiana; genus_name_EMBL=Ziziphus; family_name_GNP=Rhamnaceae; scientific_name_EMBL=Ziziphus mauritiana; 
atcctgttttctgaaaacaaacaaggattcagaaagtgataataaaaaag
>JG-16-P06_H5 family_name_EMBL=Acanthaceae; genus_name_GNP=Justicia; species_name_GNP=NA; taxid=4190; rank_EMBL=genus; BOLD_ID=PNG520-18; species_name_EMBL=Justicia; genus_name_EMBL=Justicia; family_name_GNP=Acanthaceae; scientific_name_EMBL=Justicia; 
atcctcttttcgtaagacaaaggttcagaaaacgaaaaagg
>JG-16-P02_G6 family_name_EMBL=Malvaceae; genus_name_GNP=Cienfuegosia; species_name_GNP=Cienfuegosia hildebrandtii; taxid=47607; rank_EMBL=genus; BOLD_ID=PNG143-18; species_name_EMBL=Cienfuegosia; genus_name_EMBL=Cienfuegosia; family_name_GNP=Malvaceae; scientific_name_EMBL=Cienfuegosia; 
atcttattacgaaaataaacatgaacaaaggttcagcaagcgggaataaaaaaaaacgaa
ag
