# Supplementary material for: Ecology of community reassembly: Movements and diets of megafauna during a decade of restoration in Mozambique
Source: Ecology. 2026 Apr 12;107(4):e70386. doi: 10.1002/ecy.70386 (PMC13071350; doi:10.1002/ecy.70386)
Supplement: Supplementary file 1 — Data S1. [file ECY-107-e70386-s001.zip › Data_S1/Dataset_20/DietDataFilteringScripts/DNA_metabarcoding_data_processing/additional_files_scripts/helpful_functions.r]

# import metabarcoding data
import.metabarcoding.data <- function(file,sep='\t',sample="sample",sample.sep="\\.",attribute=":") {
    
    data=read.obitab(file,sep=sep)
    
    # get the colnames matching the sample pattern
    
    column=colnames(data)
    pat = paste('(^|',sample.sep,')',sample,'[',sample.sep,attribute,']',sep='')
    scol= grep(pat,column)
    
    # reads informations about samples
    
    reads  = data[,scol]
    names  = colnames(reads)
    names  = strsplit(names,split=attribute)
    
            # for sample name just remove the first part of the col names
            # usally "sample:"
    
    sample.names = sapply(names,function(a) paste(a[-1],collapse=attribute))    
    
    reads=t(reads)
    rownames(reads)=sample.names
    
    # sample's data
    
    sample.data = data.frame(t(data.frame(strsplit(sample.names,split=attribute))))
    rownames(sample.data)=sample.names
    colnames(sample.data)=strsplit(names[[1]][1],split=attribute)
    
    
    # motus information 
    motus = data[,-scol]
    
    motus.id = motus$id
    
    rownames(motus)=motus.id
    colnames(reads)=motus.id
    
    
    return(metabarcoding.data(reads,sample.data,motus))
    
}

read.obitab <- function(filename,sep='\t') {
   data=read.delim(filename,sep=sep,strip.white=T,check.names =F)
   data
   
}

require(ROBITaxonomy)
#
# FOR THE DEVELOPPER : we have to check that the code doesn't relies on the
#                      fact that the xx@samples$sample column is not always 
#                      identical to the rownames(xx@samples)
setClassUnion("characterOrNULL",c("character","NULL"))
setClassUnion("matrixOrfactorL",c("matrix","factor"))
#
# We specialize data.frame in two subclasses motus.frame and samples.frame
# for this we add to function insuring the type checking and the cast from
# data.frame
#
is.motus.frame= function(x) any(class(x)=="motus.frame")
is.samples.frame= function(x) any(class(x)=="samples.frame")
as.motus.frame= function(x) {
  if (! is.data.frame(x))
    stop("only cast from data.frame is allowed")
  if (! is.motus.frame(x))
    x = addS3Class(x,"motus.frame")
  
  return(x)
}
as.samples.frame= function(x) {
  if (! is.data.frame(x))
    stop("only cast from data.frame is allowed")
  if (! is.samples.frame(x))
    x = addS3Class(x,"samples.frame")
  return(x)
}
samples.frame=as.samples.frame
motus.frame=as.motus.frame
as.factor.or.matrix = function(x) {
  if (is.matrix(x))
    return(x)
  
  if (is.factor(x)){
    if (length(dim(x))!=2)
      stop('Just factor with two dimensions are allowed')
    return(x)
  }
  
  if (!is.data.frame(x))
    stop('Just matrix, 2D factor and data.frame can be casted')
  
  tps   = sapply(x,class)
  allna = sapply(x, function(y) all(is.na(y)))
  
  if (all(tps==tps[[1]] | allna)) {
    tps = tps[[1]] 
  }
  else
    stop('all the column of the data.frame must have the same type')
  tps = tps[[1]]
  
  x = as.matrix(x)
  dx = dim(x)
  if (tps=='factor')
    x = factor(x)
    dim(x)=dx
  
  return(x)
}
#' DNA metabarcoding experiment description class
#' 
#' A S4 class describing a DNA metabarcoding experiment. It groups
#' three data frames describing samples, motus and occurrences of 
#' MOTUs per sample
#'
#'@section Slots: 
#'  \describe{
#'    \item{\code{reads}:}{Matrix of class \code{"numeric"},  
#'                         containing the counts of reads per samples
#'                         \itemize{
#'                           \item{1 samples per line}
#'                           \item{1 sequence per column}
#'                         }
#'                        }
#'                        
#'    \item{\code{samples}:}{Object of class \code{"data.frame"}, describing samples
#'                         \itemize{
#'                           \item{1 samples per line}
#'                           \item{1 property per column}
#'                         }
#'                       }
#'                       
#'    \item{\code{motus}:}{Object of class \code{"data.frame"}, describing MOTUs (sequences)
#'                         \itemize{
#'                           \item{1 MOTU per line}
#'                           \item{1 property per column}
#'                         }
#'                       }
#'                       
#'    \item{\code{layers}:}{Object of class \code{"list"}, containing a set of data layers 
#'                          linking motus and samples. Each element of the list is a matrix
#'                          of the same size than the \code{read} slot with
#'                         \itemize{
#'                           \item{1 samples per line}
#'                           \item{1 sequence per column}
#'                         }
#'                       }
#'        
#'    \item{\code{scount}:}{Object of class \code{"integer"}, containing the count of sample}             
#'        
#'    \item{\code{mcount}:}{Object of class \code{"integer"}, containing the count of MOTUs}             
#'        
#'    \item{\code{sample.margin}:}{Vector of class \code{"numeric"},  describing the total count of 
#'                          sequence per sample. By default this slot is set by applying sum
#'                         to the reads data.frame lines}             
#'
#'    \item{\code{taxonomy}:}{Object of class \code{"taxonomy.obitools"}, linking the DNA metabarcoding
#'                            experiment to a taxonomy}             
#'        
#'    \item{\code{taxid}:}{Vector of class \code{"character"}, list of MOTUs' attributes to manage as taxid}             
#'  }
#'
#' @seealso \code{\link{taxonomy.obitools}},
#' @name metabarcoding.data
#' @rdname metabarcoding-data-class
#' @keywords DNA metabarcoding
#' @author Eric Coissac
#' @exportClass metabarcoding.data
setClass("metabarcoding.data",
        
        
        #
        # Attribute declaration
        #
        
         representation(reads         = "matrix", 
                                samples       = "data.frame",
                        motus         = "data.frame",
                                layers        = "list",
                            scount        = "integer",
                                mcount        = "integer",
                                sample.margin = "numeric",
                                taxonomy      = "obitools.taxonomyOrNULL",
                                taxid         = "characterOrNULL"
                        ),
                
        #
        # Check object structure 
        #
                
        validity = function(object) { 
            
                        ## object : nom reserve !
            
            #
            # Check that reads / samples and motus data.frames
            # have compatible sizes
            #
            #   reads line count   = samples line count
            #   reads column count = motus   line count
            
            rsize = dim(object@reads)
            ssize = dim(object@samples)
            msize = dim(object@motus)
            csize = length(object@sample.margin)
            
            if (rsize[1] != ssize[1] & 
                rsize[2] != msize[1] &
                rsize[1] != csize)
                return(FALSE)
            
            
            # if no layer, object is ok
            
            if (length(object@layers)==0)
                return(TRUE)
            
            # otherwise we check the size of each layer as we
            # did for reads
            
            return(! any(sapply(object@layers, 
                       function(l) any(dim(l)!=c(ssize[1],msize[1])))))
            
        }
)
#
#' metabarcoding.data constructor
#' 
#' @docType methods
#' @rdname initialize-methods
#' @aliases initialize-methods,metabarcoding.data
setMethod("initialize",
          "metabarcoding.data",
            function(.Object, reads,samples,motus,
                              taxonomy=NULL,taxid=NULL,
                              sample.margin=NA,
                              layers=list()) {
        
        rn = rownames(reads)
        cn = colnames(reads)
        
                .Object@reads   <- reads
        
                # .Object@samples <- as.samples.frame(samples)
        .Object@samples <- samples
        row.names(.Object@samples) = rn
        
                #.Object@motus   <- as.motus.frame(motus)
        .Object@motus   <- motus
        row.names(.Object@motus) = cn
        
        
        # Set colnames and rownames to each layers
        layers = lapply(layers, function(x) {colnames(x)=cn 
                                             rownames(x)=rn 
                                             return(x)})
        .Object@layers   <- layers
                        
                # Precompute sample count and motu count
                
        .Object@scount = dim(.Object@samples)[1]
        .Object@mcount = dim(.Object@motus)[1]
                
        .Object@taxonomy = taxonomy
        .Object@taxid = taxid
                
        if (is.null(sample.margin))
            .Object@sample.margin = rowSums(reads)
        else
            .Object@sample.margin = sample.margin
        
        names(.Object@sample.margin) = rn
                
        validObject(.Object) ## valide l'objet
        
        return(.Object)
        })
#
# metabarcoding.data getters
#
#' @export
setGeneric("reads", function(obj) {
            return(standardGeneric("reads"))
        })
#' Extracts the matrix describing MOTUs abondances
#' 
#' Extract the the matrix describing MOTUs abondances (read counts) 
#' from a \code{\link{metabarcoding.data}} instance.
#' 
#' @param   obj a \code{\link{metabarcoding.data}} instance
#' @return  a matrix containing data about reads 
#' 
#' @examples
#' # load termite data set from the ROBITools sample data
#' data(termes)
#' 
#' # Extract the matrix describing MOTUs abondances
#' d = reads(termes)
#' 
#' head(d)
#' 
#' @seealso \code{\link{metabarcoding.data}},
#'          \code{\link{motus}}, \code{\link{samples}}
#'          
#' @docType methods
#' @rdname read-methods
#' @aliases read-methods,metabarcoding.data
#' @author Eric Coissac
#' 
setMethod("reads", "metabarcoding.data", function(obj) {
            return(obj@reads)
        })
# get samples data.frames
#' @export
setGeneric("samples", function(obj) {
            return(standardGeneric("samples"))
        })
#' Extracts the samples description data.frame
#' 
#' Extract the sample description data.frame from a 
#' \code{\link{metabarcoding.data}} instance.
#' 
#' @param   obj a \code{\link{metabarcoding.data}} instance
#' @return  a data.frame containing data about sample 
#' 
#' @examples
#' # load termite data set from the ROBITools sample data
#' data(termes)
#' 
#' # Extract the data frame describing samples
#' d = samples(termes)
#' 
#' head(d)
#' 
#' @seealso \code{\link{metabarcoding.data}},
#'          \code{\link{motus}}, \code{\link{reads}}
#'          
#' @docType methods
#' @rdname samples-methods
#' @aliases samples-methods,metabarcoding.data
#' @author Eric Coissac
#' 
setMethod("samples", "metabarcoding.data", function(obj) {
            return(obj@samples)
        })
#' @export
setGeneric("motus", function(obj) {
            return(standardGeneric("motus"))
        })
#' Extracts the MOTU descriptions \code{data.frame}
#' 
#' Extract the MOTUs description \code{data.frame} from a 
#' \code{\link{metabarcoding.data}} instance.
#' 
#' @param   obj a \code{\link{metabarcoding.data}} instance
#' @return  a data.frame containing data about MOTU 
#' 
#' @examples
#' # load termite data set from the ROBITools sample data
#' data(termes)
#' 
#' # Extract the data.frame describing MOTUs
#' d = motus(termes)
#' 
#' head(d)
#' 
#' @seealso \code{\link{metabarcoding.data}},
#'          \code{\link{reads}}, \code{\link{samples}}
#'          
#' @docType methods
#' @rdname motu-methods
#' @aliases motu-methods,metabarcoding.data
#' 
setMethod("motus", "metabarcoding.data", function(obj) {
            return(obj@motus)
        })
# get sample count 
setGeneric("sample.count", function(obj) {
            return(standardGeneric("sample.count"))
        })
setMethod("sample.count", "metabarcoding.data", function(obj) {
            return(obj@scount)
        })
# get motu count 
setGeneric("motu.count", function(obj) {
            return(standardGeneric("motu.count"))
        })
setMethod("motu.count", "metabarcoding.data", function(obj) {
            return(obj@mcount)
        })
# dim method
setMethod("dim", "metabarcoding.data", function(x) {
            return(c(x@scount,x@mcount))
        })
setMethod('[', "metabarcoding.data", function(x,i=NULL,j=NULL,...,drop=TRUE) {
            
      # special case if samples are not specified (dimension 1)
            if (!hasArg(i))
                i = 1:x@scount
            
            # special case if motus are not specified (dimension 2)
            if (!hasArg(j))
                j = 1:x@mcount
      # special case if the layer attribut is specified
            args = list(...)
            
            if (!is.null(args$layer))
          return(x[[args$layer]][i,j])  
      
      #####################
      #
      # normal case 
      #
              
            r = x@reads[i,j,drop=FALSE]
      
            if (sum(dim(r) > 1)==2 | ! drop)
            {
        
        # we do the selection on the motus and samples description data.frame
        
                m = x@motus[j,,drop=FALSE]
                s = x@samples[i,,drop=FALSE]
        
        # we do the selection on each layers
        l = lapply(x@layers,function(l) l[i,j,drop=FALSE])
        
                newdata = copy.metabarcoding.data(x, reads=r, samples=s, motus=m, layers=l)
            }
            else
            {
                newdata = as.numeric(x@reads[i,j])
            }
            
            return(newdata)
            
        })
setMethod('[<-', "metabarcoding.data",
          function (x, i, j, ..., value) {
            if (!hasArg(i))
              i = 1:x@scount
            
            if (!hasArg(j))
              j = 1:x@mcount
            
            args = list(...)
            
            if (is.null(args$layer))
              x@reads[i, j]=value
            else
              
              x[[args$layer]][i,j]=value
            
            return(x)
          })
    
#################################################
#
# User interface function to create 
# metabarcoding.data objects
#
#################################################
#'@export
metabarcoding.data = function(reads,samples,motus,
                              taxonomy=NULL,taxid=NULL,
                              sample.margin=NULL,
                layers=list()) {
    rd = new('metabarcoding.data',
            reads=reads,
            samples=samples,
            motus=motus,
            taxonomy=taxonomy,
            taxid=taxid,
            sample.margin=sample.margin,
      layers=layers
    )
    
    return(rd)
}
copy.metabarcoding.data = function(data, 
                                   reads=NULL,
                                   samples=NULL,motus=NULL,
                                                       taxonomy=NULL,taxid=NULL,
                                                       sample.margin=NULL,
                                   layers=NULL) {
    
    
    
        if (is.null(reads))
            reads = data@reads
        
        if (is.null(samples))
            samples = data@samples
        
        if (is.null(motus))
            motus = data@motus
        
        if (is.null(taxonomy))
            taxonomy = data@taxonomy
        
        if (is.null(taxid))
            taxid = data@taxid
        
        if (is.null(sample.margin))
            sample.margin = data@sample.margin
        
        if (is.null(layers))
          layers = data@layers
        
        
        rd = new('metabarcoding.data',
                reads=reads,
                samples=samples,
                motus=motus,
                taxonomy=taxonomy,
                taxid=taxid,
                sample.margin=sample.margin,
                layers=layers
        )
        
        return(rd)
}
#' @export
setGeneric('rownames')
#' @export
setMethod("rownames", "metabarcoding.data", function(x, do.NULL = TRUE, prefix = "col") {
  return(rownames(x@reads,do.NULL,prefix))
})
#' @export
setGeneric('colnames')
#' @export
setMethod("colnames", "metabarcoding.data", function(x, do.NULL = TRUE, prefix = "col") {
  return(colnames(x@reads,do.NULL,prefix))
})

#decide_taxo, a function that decide of the taxonomic assignments when several databases were used
#and makes a preference for a given database (usually a local, custom one)
routine_decide_taxo = function(x, loc, thresh) {
  #x: a line of a metabarcoding@motus object
  #loc: accronyme used for the database having priority (e.g. "LDB")
  #thresh: an ecotag's best_identity threshold for applying priority
  
  #settings
  noms = names(x)
  xx = as.vector(as.matrix(x)) #bloody R formats
  db = unlist(lapply(strsplit(noms[grep("best_identity_", noms)], "_"), "[[",3))
  best_identity = as.numeric(xx[grep("best_identity_", noms)])
  taxid = as.numeric(xx[grep("taxid_", noms)])
  best_match = xx[grep("best_match_", noms)]
  scientific_name = xx[grep("scientific_name_", noms)]
  output = vector("character", length=6)
  
  #decision !!CAUTION!! assumes that each parameters from each DB are always sorted in the same way
  #e.g. best_identity_LDB best_identity_GDB best_match_LDB best_match_GDB  
  #and not best_identity_LDB best_identity_GDB best_match_GD best_match_LDB 
  if (best_identity[grep(loc,db)]>thresh) {
    output[2] = best_identity[grep(loc,db)]
    output[3] = taxid[grep(loc,db)]
    output[1] = db[grep(loc,db)]
    output[5] = best_match[grep(loc,db)]
    output[4] = scientific_name[grep(loc,db)]
    } else {
      output[2] = best_identity[which.max(best_identity)]
      output[3] = taxid[which.max(best_identity)]
      output[1] = db[which.max(best_identity)]
      output[5] = best_match[which.max(best_identity)]
      output[4] = scientific_name[which.max(best_identity)]
      }
  return(output)
} #### end routine_decide_taxo

decide_taxo=function(X, DB, loc, thresh) {
  #X: a metabarcoding object
  #DB: a taxonomy database
  #loc: accronyme used for the database having priority (e.g. "LDB")
  #thresh: an ecotag's best_identity threshold for applying priority
  
  #settings
  require(ROBITools)

  if(class(X)[1]!= "metabarcoding.data") {
    stop("X has to be a metabarcoding S4 object")
    }
  
  X.motus = motus(X)
  decision = apply(data.frame(X.motus), 1, function(x) routine_decide_taxo(x, loc, thresh))
  
  X.motus$db_ok = decision[1,]
  X.motus$bid_ok = as.numeric(decision[2,])
  X.motus$taxid_ok = as.numeric(decision[3,])
  X.motus$sci_name_ok = decision[4,]
  X.motus$bmatch_ok = decision[5,]
  X.motus$rank_ok = taxonomicrank(DB,X.motus$taxid_ok)
  X.motus$kingdom_name_ok = scientificname(DB,taxonatrank(DB,X.motus$taxid_ok, "kingdom"))
  X.motus$phylum_name_ok = scientificname(DB,taxonatrank(DB,X.motus$taxid_ok, "phylum"))
  X.motus$class_name_ok = scientificname(DB,taxonatrank(DB,X.motus$taxid_ok, "class"))
  X.motus$order_name_ok = scientificname(DB,taxonatrank(DB,X.motus$taxid_ok, "order"))
  X.motus$family_name_ok = scientificname(DB,taxonatrank(DB,X.motus$taxid_ok, "family"))
  X.motus$genus_name_ok = scientificname(DB,taxonatrank(DB,X.motus$taxid_ok, "genus"))
  X.motus$species_name_ok = scientificname(DB,taxonatrank(DB,X.motus$taxid_ok, "species"))

  X@motus = X.motus
  return(X)
  
}

# main function to iterate across dataset
# dat should be OBI.compdist data frame trimmed to just replicate replicate comparisons and sample sample comparions
# dist should be the distance matrix for all possible comparisons
bad_replicates <- function(dat, dist){ 
  iteration=1
  to_remove=c()
  dist <- as.matrix(dist)
  while(class(iteration) == 'numeric'){

    print(iteration)

    intersect_cmp <- min(density_intersect(dat[which(dat[,4] == 'samp.samp'),3], dat[which(dat[,4] == 'rep.in'),3]))
    print(intersect_cmp)

    cs <- dat[which(dat$type == 'samp.samp'),]
    cr <- dat[which(dat$type == 'rep.in'),]

    if(length(which(cr$dist > intersect_cmp)) > 0){
      print(cr[which(cr$dist > intersect_cmp),])
      bad <- cr[which(cr$dist > intersect_cmp),]
      for(i in 1:nrow(bad)){
        reps <- dist[grep(str_replace_all(bad[i,1], '_[abc]', ''), rownames(dist)),grep(str_replace_all(bad[i,1], '_[abc]', ''), colnames(dist))]
        bad_rep <- filter_replicate(reps, intersect_cmp)
        to_remove <- c(to_remove, bad_rep)
      }
      to_remove <- unique(to_remove)

      cr <- cr[-unique(c(which(cr[,1] %in% to_remove), which(cr[,2] %in% to_remove))),]
      if(any(cs[,1] %in% to_remove | cs[,2] %in% to_remove)){
        cs <- cs[-unique(c(which(cs[,1] %in% to_remove), which(cs[,2] %in% to_remove))),]
      }
      dat <- rbind(cs,cr)
      iteration <- iteration+1
    }else{
      iteration <- NA
    }
  }
  return(to_remove)
}

#dat should be data.frame from OBI.compdist trimmed to just within replicate comparisons
# q should be numeric specifying quantile to provide default trimming level; typical is 0.95
# dist is the distance matrix for all possible comparisons
bad_replicates_quantile <- function(dat,q, dist){

  to_remove=c()
  dist <- as.matrix(dist)

  thres <- quantile(dat$dist, q)
  bad <- dat[which(dat$dist > thres),]
  potential_samples <- unique(stringr::str_replace_all(bad[,1], '_[abc]', ''))


  for(i in 1:length(potential_samples)){
    reps <- dist[grep(potential_samples[i], rownames(dist)),grep(potential_samples[i], colnames(dist))]
    bad_rep <- filter_replicate(reps, thres)
    to_remove <- c(to_remove, bad_rep)
  }
  to_remove <- unique(to_remove)

  return(to_remove)
}

# dat is the OBI@reads data frame that you want to rarefy
# sample is the read depth to rarefy samples to
# perms is the number of times to randomly rarefy each row
average_rrarefy <- function(dat, sample, perms){
  # do the rarefaction as many times as desrired. then sum the iterations and divide by the total
  ps <- list()
  dat <- ceiling(dat)
  for(i in 1:perms){
    p <- vegan::rrarefy(dat, sample)
    ps[[i]] <- p
  }
  tot <- Reduce('+', ps) # sums the various rarefaction iterations
  avdat <- tot/perms #find the average reads per seq per sample based on the total set of rarefactions
  return(avdat)
}

#convert to similarity list 3 columns format
simlist <- function(x) {
  out=data.frame(t(combn(labels(x),2)), as.numeric(x))
  names(out) <- c("obj1", "obj2", "dist")
  out
}

#annotates pairwise sim per comparison type (e.g. sample vs control, replicates vs replicates, etc..)
comp.type <- function(x,y,z1,z2,search){
  #x a distance list table
  #y a metabarcoding object
  #z1 a vector indicating negative indices in the metabarcoding object
  #z2 a factor of sample names, repeats are indicated with the same sample name
  #controls intravar
  x$type=rep(NA, nrow(x))
  ind.negneg=intersect(which(is.na(match(as.vector(x[,1]), rownames(y)[z1]))==F), which(is.na(match(as.vector(x[,2]), rownames(y)[z1]))==F))
  x[ind.negneg,"type"]="neg.neg"
  #controls vs sample var
  ind.negsamp=c(intersect(which(is.na(match(as.vector(x[,1]), rownames(y)[z1]))==F), which(is.na(match(as.vector(x[,2]), rownames(y)[z1]))==T)),
                intersect(which(is.na(match(as.vector(x[,2]), rownames(y)[z1]))==F), which(is.na(match(as.vector(x[,1]), rownames(y)[z1]))==T)))
  x[ind.negsamp,"type"]="neg.samp"
  #replicates intravar
  repltech=names(table(z2))[which(table(z2)>1)]
  ind.repin=unlist(lapply(repltech, function(a) intersect(grep(a,x[,1]), grep(a, x[,2]))))
  comp <- paste(x[ind.repin,1], x[ind.repin,2], sep='-')
  repin.cont=ind.repin[grep(search, comp)]
  x[repin.cont, 'type']='rep.in.cont'
  x[ind.repin[which(!ind.repin %in% repin.cont)], 'type'] <- 'rep.in'
  #sample vs sample var
  x[-c(ind.negneg, ind.negsamp, ind.repin),"type"]="samp.samp"
  x
}

density_intersect <- function(disA, disB) {
  lower.limit <- min(c(disA, disB))
  upper.limit <- max(c(disA, disB))
  densA <- density(disA,  from = lower.limit, to = upper.limit,n = 2^10)
  densB <- density(disB, from = lower.limit, to = upper.limit, n = 2^10)
  density.difference <- densB$y - densA$y
  intersection.point <- densA$x[which(diff(density.difference > 0) != 0) + 1] 
  intersection.point
}

# removes bad replicates from Johan function
filter_replicate <- function(sub_matrix, threshold) {
  replicat_to_remove <- c()
  if (any(sub_matrix > threshold)) {
    if (nrow(sub_matrix) == 2) {
      replicat_to_remove <- c(replicat_to_remove, rownames(sub_matrix))
    } else {
      replicat_to_remove <- c(colnames(sub_matrix)[which.max(colSums(sub_matrix))],
        filter_replicate(sub_matrix[-which.max(colSums(sub_matrix)),-which.max(colSums(sub_matrix))],threshold))
    }
  }
  return(replicat_to_remove)
}

# connect datasets; colnames of datasets must be DNA barcode sequence
# data1 should be larger dataset
# data2 should be smaller dataset 
# core should be the species to focus on from data2
# sp_start can be modified when the rownames have been altered and the first character of the species ID is not in the 8th place
# sp_end the index of the last character of the species ID in the rownames
connect_data <- function(data1, data2){

    if(any(!colnames(data2) %in% colnames(data1))){
        add_taxa <- colnames(data2)[which(!colnames(data2) %in% colnames(data1))]
        add_motus <- matrix(0, nrow=nrow(data1), ncol=length(add_taxa))
        colnames(add_motus) <- add_taxa
        rownames(add_motus) <- rownames(data1)
        data1 <- cbind(data1, add_motus)
    }

    to_join <- matrix(0,nrow=nrow(data2), ncol=ncol(data1))
    colnames(to_join) <- colnames(data1)
    rownames(to_join) <- rownames(data2)
    for(i in 1:nrow(to_join)){
        for(x in 1:ncol(to_join)){
            if(colnames(to_join)[x] %in% colnames(data2)){
                to_join[i,x] <- data2[i, which(colnames(data2) == colnames(to_join)[x])]
            }
        }
    }
    data1 <- rbind(data1, to_join)
    
    return(data1)
}

# assigns column names based on matching sequence IDs in @reads to rownames in @motus and specified columns there
# columns should be a character vector with the names of the columns to be pasted together for the new ids
assign_ids <- function(data, columns){
    ordered_ids <- data@motus[match(rownames(data@motus), colnames(data@reads)),]
    if(length(columns) > 1) colnames(data@reads) <- apply(ordered_ids[,columns], MAR=1, FUN=paste, collapse='_')
    if(length(columns) == 1) colnames(data@reads) <- ordered_ids[,columns]
    return(data)
}

    # split each dataset into one matrix per species in data
split_by_species <- function(data, place){
    species <- unique(sapply(strsplit(rownames(data), '_'), '[', place))
    res <- list()
    for(i in 1:length(species)){
        res[[i]] <- data[grep(species[i], rownames(data)),]
        names(res)[i] <- species[i]
    }
    return(res)
}
