# Supplementary material for: Ecology of community reassembly: Movements and diets of megafauna during a decade of restoration in Mozambique
Source: Ecology. 2026 Apr 12;107(4):e70386. doi: 10.1002/ecy.70386 (PMC13071350; doi:10.1002/ecy.70386)
Supplement: Supplementary file 1 — Data S1. [file ECY-107-e70386-s001.zip › Data_S1/Dataset_20/DietDataFilteringScripts/DNA_metabarcoding_data_processing/additional_files_scripts/MamP007_16S_rRNA_reference_database.fasta]

>AB032842 count=5; merged_taxid={9378: 5}; species_name=Suncus murinus; family=9376; family_name=Soricidae; scientific_name=Suncus murinus; reverse_match=CCGAGGTCACCCCAACC; taxid=9378; rank=species; forward_error=0; forward_tm=57.33; genus_name=Suncus; forward_match=CGAGAAGACCCTATGGAGCT; reverse_tm=nan; genus=9377; reverse_error=0; species=9378; strand=D;      Suncus murinus mitochondrial gene for 16S ribosomal RNA, complete sequence.
taaattaaattatccaacaaacctaacttaaatccaacaggaataattaaactttaactg
gataataaatttt
>AB032843 count=1; merged_taxid={62295: 1}; species_name=Mogera wogura; family=9373; family_name=Talpidae; scientific_name=Mogera wogura; reverse_match=CCGAAGTCACCCCAACT; taxid=62295; genus_name=Mogera; forward_error=0; forward_tm=57.33; rank=species; seq_length_ori=1579; forward_match=CGAGAAGACCCTATGGAGCT; reverse_tm=nan; genus=62294; reverse_error=2; species=62295; strand=D;      Mogera wogura mitochondrial gene for 16S ribosomal RNA, complete sequence.
ttaattaattaactcaagaaagtaataatttttcccgacaggtaacaacataactgtaac
tgagttaacaatttc
>AB032844 count=1; merged_taxid={105295: 1}; species_name=Pipistrellus abramus; family=9431; family_name=Vespertilionidae; scientific_name=Pipistrellus abramus; reverse_match=CCGAGGTCACCCCAATC; taxid=105295; genus_name=Pipistrellus; forward_error=0; forward_tm=57.33; rank=species; seq_length_ori=1563; forward_match=CGAGAAGACCCTATGGAGCT; reverse_tm=nan; genus=27671; reverse_error=1; species=105295; strand=D;      Pipistrellus abramus mitochondrial gene for 16S ribosomal RNA, complete sequence.
ttaattcactaactcatataattcccttaactcctcacgagggaacaagtccactataag
tgagttagcaatttg
>AB033608 count=1; merged_taxid={106106: 1}; species_name=Urotrichus talpoides; family=9373; family_name=Talpidae; scientific_name=Urotrichus talpoides; reverse_match=CCGAGGTCACCCCAACC; taxid=106106; genus_name=Urotrichus; forward_error=0; forward_tm=57.33; rank=species; seq_length_ori=1576; forward_match=CGAGAAGACCCTATGGAGCT; reverse_tm=nan; genus=106105; reverse_error=0; species=106106; strand=D;      Urotrichus talpoides mitochondrial gene for 16S ribosomal RNA, complete sequence.
ttaattaactaacccaaaaaaaaataactccattccgacaggaactatactcacataaaa
ctgggttaacaatttt
>AB042770 count=1; merged_taxid={126282: 1}; species_name=Pteropus dasymallus; family=9398; family_name=Pteropodidae; scientific_name=Pteropus dasymallus; reverse_match=CCGAGGTCACCCCAACC; taxid=126282; genus_name=Pteropus; forward_error=0; forward_tm=57.33; rank=species; seq_length_ori=16705; forward_match=CGAGAAGACCCTATGGAGCT; reverse_tm=nan; genus=9401; reverse_error=0; species=126282; strand=D;      Pteropus dasymallus mitochondrial NA, complete genome.
ttaattaattagtccaataaataagcaacccacactcctaagggagacaagaaacttttt
aatggaccaacaattta
>AB048587 count=1; merged_taxid={9615: 1}; species_name=Canis lupus; family=9608; family_name=Canidae; scientific_name=Canis lupus familiaris; reverse_match=CCGAGGTCACCCCAACC; taxid=9615; genus_name=Canis; forward_error=1; forward_tm=51.38; rank=subspecies; seq_length_ori=4131; forward_match=CGAGAAGATCCTATGGAGCT; reverse_tm=nan; genus=9611; reverse_error=0; species=9612; strand=D;      Canis lupus familiaris NA, nuclear pseudogene of mitochondrial cytb, tRNA-thr, tRNA-pro, -loop, tRNA-phe, 12S rRNA, tRNA-val, 16S rRNA, tRNA-leu.
ttaattaattaacccaaattcatgggcaatatctacttaccaggcataacatttcaccat
tattgtgggttaacattta
>AB048588 count=1; merged_taxid={9615: 1}; species_name=Canis lupus; family=9608; family_name=Canidae; scientific_name=Canis lupus familiaris; reverse_match=CCGAGGTCACCCCAACC; taxid=9615; genus_name=Canis; forward_error=1; forward_tm=54.29; rank=subspecies; seq_length_ori=4251; forward_match=TGAGAAGACCCTATGGAGCT; reverse_tm=nan; genus=9611; reverse_error=0; species=9612; strand=D;      Canis lupus familiaris NA, nuclear pseudogene of mitochondrial cytb, tRNA-thr, tRNA-pro, -loop, tRNA-phe, 12S rRNA, tRNA-val, 16S rRNA, tRNA-leu, N1.
ttaatgaattaacccaaattcatgagtaatatatacctactaggcataacatttcaccat
tgttatgggttgacaattta
>AB048589 count=1; merged_taxid={9615: 1}; species_name=Canis lupus; family=9608; family_name=Canidae; scientific_name=Canis lupus familiaris; reverse_match=CCGAGGTCACCCCAACC; taxid=9615; genus_name=Canis; forward_error=1; forward_tm=48.04; rank=subspecies; seq_length_ori=5712; forward_match=CGAGAAGACCCTATGGAACT; reverse_tm=nan; genus=9611; reverse_error=0; species=9612; strand=D;      Canis lupus familiaris NA, nuclear pseudogene of mitochondrial cytb, tRNA-thr, tRNA-pro, -loop, tRNA-phe, 12S rRNA, tRNA-val, 16S rRNA, tRNA-leu, N1, tRNA-ile.
ttaattaattaacccaaattcatgggtaatatttacctactagacaaacatttcaccatt
attatgggttaacaattta
>AB048590 count=193; merged_taxid={443256: 2, 1341016: 1, 9612: 2, 1295334: 1, 9615: 187}; species_name=Canis lupus; family=9608; family_name=Canidae; scientific_name=Canis lupus; reverse_match=CCGAGGTCACCCCAACC; taxid=9612; rank=species; forward_error=0; forward_tm=57.33; genus_name=Canis; forward_match=CGAGAAGACCCTATGGAGCT; reverse_tm=nan; genus=9611; reverse_error=0; species=9612; strand=D;      Canis lupus familiaris mitochondrial genes for tRNA-glu, cytochrome b, tRNA-thr, tRNA-pro, -loop, tRNA-phe, 12S rRNA, tRNA-val, 16S rRNA, tRNA-leu, NAH dehydrogenase subunit 1, tRNA-ile, complete cds.
ttaattaactaacccaaactcatggatactagatacctacaaggcataacataacaccat
tattatgggttagcaattta
>AB049471 count=5; merged_taxid={29089: 1, 9586: 3, 61853: 1}; species_name=###; family=9577; family_name=Hylobatidae; scientific_name=Nomascus; reverse_match=CCGAGGTCGCCCCAACC; taxid=325165; rank=genus; forward_error=0; forward_tm=57.33; genus_name=Nomascus; forward_match=CGAGAAGACCCTATGGAGCT; reverse_tm=nan; genus=325165; reverse_error=0; species=-1; strand=D;      Hylobates concolor mitochondrial genes for 12S rRNA, tRNA-Val, 16S rRNA, partial and complete sequence, isolate:#145.
ttagtctatcagtgcaaacaacacccgactaagccaacaggccataaactgccaaatctg
catcgaagacttc
>AB049472 count=5; merged_taxid={9587: 1, 9579: 4}; species_name=###; family=9577; family_name=Hylobatidae; scientific_name=Hylobates; reverse_match=CCGAGGTCGCCCCAACC; taxid=9578; rank=genus; forward_error=0; forward_tm=57.33; genus_name=Hylobates; forward_match=CGAGAAGACCCTATGGAGCT; reverse_tm=nan; genus=9578; reverse_error=0; species=-1; strand=D;      Hylobates agilis mitochondrial genes for 12S rRNA, tRNA-Val, 16S rRNA, partial and complete sequence, isolate:#001.
ttagtctatcaatgcaaacaacattcaacaaaccaacaggccataaactaccaaacctgc
atcgaagacttc
>AB050147 count=70; merged_taxid={37012: 21, 9597: 37, 9598: 12}; species_name=###; family=9604; family_name=Hominidae; scientific_name=Pan; taxid=9596; rank=genus; genus_name=Pan; reverse_tm=nan; genus=9596; species=-1;      Pan paniscus mitochondrial genes for 12S rRNA, tRNA-Val, 16S rRNA, partial and complete sequence, isolate: #075.
ttaattcattaatgcaaacaatacttaacaaacccacaggtcctaaactattaaacctgc
attaaaaatttc
>AB050148 count=48; merged_taxid={9597: 48}; species_name=Pan paniscus; family=9604; family_name=Hominidae; scientific_name=Pan paniscus; reverse_match=CCGAGGTCGCCCCAACC; taxid=9597; rank=species; forward_error=0; forward_tm=57.33; genus_name=Pan; forward_match=CGAGAAGACCCTATGGAGCT; reverse_tm=nan; genus=9596; reverse_error=0; species=9597; strand=D;      Pan paniscus mitochondrial genes for 12S rRNA, tRNA-Val, 16S rRNA, partial and complete sequence, isolate: #076.
ttaattcactaatgcaaacaatacttaacaaacccacaggtcctaaactattaaacctgc
attaaaaatttc
>AB050152 count=19; merged_taxid={9593: 13, 9595: 6}; species_name=Gorilla gorilla; family=9604; family_name=Hominidae; scientific_name=Gorilla gorilla; reverse_match=CCGAGGTCGCCCCAACC; taxid=9593; rank=species; forward_error=0; forward_tm=57.33; genus_name=Gorilla; forward_match=CGAGAAGACCCTATGGAGCT; reverse_tm=nan; genus=9592; reverse_error=0; species=9593; strand=D;      Gorilla gorilla mitochondrial genes for 12S rRNA, tRNA-Val, 16S rRNA, partial and complete sequence, isolate: #83.
ttaattcattaatgcaagcaacacttaataaacccacaggtcctaaactattaaacctgc
attaaaaatttc
>AB050156 count=81; merged_taxid={9600: 81}; species_name=Pongo pygmaeus; family=9604; family_name=Hominidae; scientific_name=Pongo pygmaeus; reverse_match=CCGAGGTCGCCCCAACC; taxid=9600; rank=species; forward_error=0; forward_tm=57.33; genus_name=Pongo; forward_match=CGAGAAGACCCTATGGAGCT; reverse_tm=nan; genus=9599; reverse_error=0; species=9600; strand=D;      Pongo pygmaeus mitochondrial genes for 12S rRNA, tRNA-Val, 16S rRNA, partial and complete sequence, isolate: ora#001.
tcaatctaccagtgcaaataacatataacaagcccacaggccctaattcaccaaacctgc
actgaagatttc
>AB050160 count=37; merged_taxid={9600: 22, 9601: 15}; species_name=###; family=9604; family_name=Hominidae; scientific_name=Pongo; reverse_match=CCGAGGTCGCCCCAACC; taxid=9599; rank=genus; forward_error=0; forward_tm=57.33; genus_name=Pongo; forward_match=CGAGAAGACCCTATGGAGCT; reverse_tm=nan; genus=9599; reverse_error=0; species=-1; strand=D;      Pongo abelii mitochondrial genes for 12S rRNA, tRNA-Val, 16S rRNA, partial and complete sequence, isolate: ora#005.
tcaatttaccagtgcaaataacatacaacaagcccacaggccctaaatcaccaaacctgc
actgaagatttc
>AB050162 count=19; merged_taxid={9590: 19}; species_name=Symphalangus syndactylus; family=9577; family_name=Hylobatidae; scientific_name=Symphalangus syndactylus; reverse_match=CCGAGGTCGCCCCAACC; taxid=9590; rank=species; forward_error=0; forward_tm=57.33; genus_name=Symphalangus; forward_match=CGAGAAGACCCTATGGAGCT; reverse_tm=nan; genus=325166; reverse_error=0; species=9590; strand=D;      Symphalangus syndactylus mitochondrial genes for 12S rRNA, tRNA-Val, 16S rRNA, partial and complete sequence, isolate: #169.
ttagtctatcaatgcaaacaatacccaacaaaccaacaggccataaactaccaaacctgc
atcgaagacttc
>AB050174 count=5; merged_taxid={9579: 1, 9588: 4}; species_name=###; family=9577; family_name=Hylobatidae; scientific_name=Hylobates; reverse_match=CCGAGGTCGCCCCAACC; taxid=9578; rank=genus; forward_error=0; forward_tm=57.33; genus_name=Hylobates; forward_match=CGAGAAGACCCTATGGAGCT; reverse_tm=nan; genus=9578; reverse_error=0; species=-1; strand=D;      Hylobates agilis mitochondrial genes for 12S rRNA, tRNA-Val, 16S rRNA, partial and complete sequence, isolate: #005.
ttagtctatcaatgcaaacaacattcaacaaaccaacaggccacaaactaccaaacctgc
atcgaagacttc
>AB050175 count=15; merged_taxid={9580: 15}; species_name=Hylobates lar; family=9577; family_name=Hylobatidae; scientific_name=Hylobates lar; reverse_match=CCGAGGTCGCCCCAACC; taxid=9580; rank=species; forward_error=0; forward_tm=57.33; genus_name=Hylobates; forward_match=CGAGAAGACCCTATGGAGCT; reverse_tm=nan; genus=9578; reverse_error=0; species=9580; strand=D;      Hylobates lar mitochondrial genes for 12S rRNA, tRNA-Val, 16S rRNA, partial and complete sequence, isolate: #007.
ttagtctatcaatgcaaacaacattcaataaaccaacaggtcataaattaccaaacctgc
atcgaagacttc
>AB050177 count=3; merged_taxid={9580: 3}; species_name=Hylobates lar; family=9577; family_name=Hylobatidae; scientific_name=Hylobates lar; reverse_match=CCGAGGTCGCCCCAACC; taxid=9580; rank=species; forward_error=0; forward_tm=57.33; genus_name=Hylobates; forward_match=CGAGAAGACCCTATGGAGCT; reverse_tm=nan; genus=9578; reverse_error=0; species=9580; strand=D;      Hylobates lar mitochondrial genes for 12S rRNA, tRNA-Val, 16S rRNA, partial and complete sequence, isolate: #010.
ttagtctatcaatgcaaacaacattcaataaaccaacaggtcataaatcaccaaacctgc
atcgaagacttc
>AB050180 count=1; merged_taxid={9587: 1}; species_name=Hylobates klossii; family=9577; family_name=Hylobatidae; scientific_name=Hylobates klossii; reverse_match=CCGAGGTCGCCCCAACC; taxid=9587; genus_name=Hylobates; forward_error=0; forward_tm=57.33; rank=species; seq_length_ori=1538; forward_match=CGAGAAGACCCTATGGAGCT; reverse_tm=nan; genus=9578; reverse_error=0; species=9587; strand=D;      Hylobates klossii mitochondrial genes for 12S rRNA, tRNA-Val, 16S rRNA, partial and complete sequence, isolate: #150.
ttagtctatcaatgcaaacaacattcaataaaccaacaggtcataagtcaccaaacctgc
atcgaagacttc
>AB050182 count=1; merged_taxid={9587: 1}; species_name=Hylobates klossii; family=9577; family_name=Hylobatidae; scientific_name=Hylobates klossii; reverse_match=CCGAGGTCGCCCCAACC; taxid=9587; genus_name=Hylobates; forward_error=0; forward_tm=57.33; rank=species; seq_length_ori=1679; forward_match=CGAGAAGACCCTATGGAGCT; reverse_tm=nan; genus=9578; reverse_error=0; species=9587; strand=D;      Hylobates klossii mitochondrial genes for 12S rRNA, tRNA-Val, 16S rRNA, partial and complete sequence, isolate: #148.
ttagtctatcaatgcaaacaacattcaacaaaccaacaggtcataaattaccaaacctgc
atcgaagacttc
>AB050183 count=5; merged_taxid={9589: 5}; species_name=Hylobates pileatus; family=9577; family_name=Hylobatidae; scientific_name=Hylobates pileatus; reverse_match=CCGAGGTCGCCCCAACC; taxid=9589; rank=species; forward_error=0; forward_tm=57.33; genus_name=Hylobates; forward_match=CGAGAAGACCCTATGGAGCT; reverse_tm=nan; genus=9578; reverse_error=0; species=9589; strand=D;      Hylobates pileatus mitochondrial gene for 16S rRNA, partial sequence, isolate: #160.
ttagcctatcaatgcaaacaatattcaacaaaccaacaggccgtaaactaccaaatctgc
atcgaagacttc
>AB050185 count=4; merged_taxid={9589: 1, 61853: 3}; species_name=###; family=9577; family_name=Hylobatidae; scientific_name=Hylobatidae; reverse_match=CCGAGGTCGCCCCAACC; taxid=9577; rank=family; forward_error=0; forward_tm=57.33; genus_name=###; forward_match=CGAGAAGACCCTATGGAGCT; reverse_tm=nan; genus=-1; reverse_error=0; species=-1; strand=D;      Hylobates pileatus mitochondrial genes for 12S rRNA, tRNA-Val, 16S rRNA, partial and complete sequence, isolate: #163.
ttagtctatcagtgcaaacaacacccgactaagccaacaggccataaactgccaaatctg
catagaagacttc
>AB050186 count=2; merged_taxid={81572: 2}; species_name=Hylobates moloch; family=9577; family_name=Hylobatidae; scientific_name=Hylobates moloch; reverse_match=CCGAGGTCGCCCCAACC; taxid=81572; rank=species; forward_error=0; forward_tm=57.33; genus_name=Hylobates; forward_match=CGAGAAGACCCTATGGAGCT; reverse_tm=nan; genus=9578; reverse_error=0; species=81572; strand=D;      Hylobates moloch mitochondrial genes for 12S rRNA, tRNA-Val, 16S rRNA, partial and complete sequence, isolate: #152.
ttagtctatcaatgcaaacaacacccaacaaaccaacaggccataaactaccaaacctgc
atcgaagacttc
>AB050187 count=3; merged_taxid={81572: 3}; species_name=Hylobates moloch; family=9577; family_name=Hylobatidae; scientific_name=Hylobates moloch; reverse_match=CCGAGGTCGCCCCAACC; taxid=81572; rank=species; forward_error=0; forward_tm=57.33; genus_name=Hylobates; forward_match=CGAGAAGACCCTATGGAGCT; reverse_tm=nan; genus=9578; reverse_error=0; species=81572; strand=D;      Hylobates moloch mitochondrial genes for 12S rRNA, tRNA-Val, 16S rRNA, partial and complete sequence, isolate: #154.
ttagtccatcaatgcaaacaacacccaacaaaccaacaggccataaactaccaaacctgc
atcgaagacttc
>AB061526 count=1; merged_taxid={159859: 1}; species_name=Rhinolophus pumilus; family=58055; family_name=Rhinolophidae; scientific_name=Rhinolophus pumilus; reverse_match=CCGAGGTCACCCCAACC; taxid=159859; genus_name=Rhinolophus; forward_error=0; forward_tm=57.33; rank=species; seq_length_ori=16869; forward_match=CGAGAAGACCCTATGGAGCT; reverse_tm=nan; genus=49442; reverse_error=0; species=159859; strand=D;      Rhinolophus pumilus mitochondrial NA, complete genome.
ttaattaactgacccaataaagacatattactacccgcccagggtccaactcccctttat
atgggccaacaattta
>AB061527 count=1; merged_taxid={62275: 1}; species_name=Sorex unguiculatus; family=9376; family_name=Soricidae; scientific_name=Sorex unguiculatus; reverse_match=CCGAGGTCACCCCAACC; taxid=62275; genus_name=Sorex; forward_error=0; forward_tm=57.33; rank=species; seq_length_ori=17105; forward_match=CGAGAAGACCCTATGGAGCT; reverse_tm=nan; genus=9379; reverse_error=0; species=62275; strand=D;      Sorex unguiculatus mitochondrial NA, complete genome.
ttaattaacctagcccaacagaataatattcaactccaccaaggactaacaagcattcta
actgggctataaatttc
>AB061528 count=3; merged_taxid={105295: 3}; species_name=Pipistrellus abramus; family=9431; family_name=Vespertilionidae; scientific_name=Pipistrellus abramus; reverse_match=CCGAGGTCACCCCAACC; taxid=105295; rank=species; forward_error=0; forward_tm=57.33; genus_name=Pipistrellus; forward_match=CGAGAAGACCCTATGGAGCT; reverse_tm=nan; genus=27671; reverse_error=0; species=105295; strand=D;      Pipistrellus abramus mitochondrial NA, complete genome.
ttaattcactaactcatattactatcctaactcctcacggggaataaacccactattagt
gagttagcaattta
>AB062513 count=140; merged_taxid={9600: 3, 91950: 1, 37011: 66, 756884: 16, 37012: 21, 9598: 33}; species_name=###; family=9604; family_name=Hominidae; scientific_name=Hominidae; reverse_match=CCGAGGTCGCCCCAACC; taxid=9604; genus_name=###; forward_error=0; forward_tm=57.33; rank=family; forward_match=CGAGAAGACCCTATGGAGCT; reverse_tm=nan; genus=-1; reverse_error=0; species=-1; strand=D;      Pan troglodytes mitochondrial genes for 12S rRNA, tRNA-Val and 16S rRNA, partial and complete sequences, isolate:#040.
ttaattcattaatgcaaacaatacttaacaaacctacaggtcctaaactattaaacctgc
attaaaaatttc
>AB062526 count=2; merged_taxid={37012: 1, 9598: 1}; species_name=Pan troglodytes; family=9604; family_name=Hominidae; scientific_name=Pan troglodytes; reverse_match=CCGAGGTCGCCCCAACC; taxid=9598; genus_name=Pan; forward_error=0; forward_tm=57.33; rank=species; forward_match=CGAGAAGACCCTATGGAGCT; reverse_tm=nan; genus=9596; reverse_error=0; species=9598; strand=D;      Pan troglodytes mitochondrial genes for 12S rRNA, tRNA-Val and 16S rRNA, partial and complete sequences, isolate:#095.
ttaattcattaatgcaagcaatacttaacaaacctacaggtcctaaactattaaacctgc
attaaaaatttc
>AB074962 count=8; merged_taxid={9913: 8}; species_name=Bos taurus; family=9895; family_name=Bovidae; scientific_name=Bos taurus; reverse_match=CCGAGGTCACCCCAACC; taxid=9913; rank=species; forward_error=0; forward_tm=57.33; genus_name=Bos; forward_match=CGAGAAGACCCTATGGAGCT; reverse_tm=nan; genus=9903; reverse_error=0; species=9913; strand=D;      Bos taurus mitochondrial NA, complete genome, haplotype:JBC1.
ttacctaaccaacccaaagagaatagatttaaccattaaggaataacaacaatctccatg
agttggtagtttc
>AB096865 count=1; merged_taxid={9813: 1}; species_name=Procavia capensis; family=9811; family_name=Procaviidae; scientific_name=Procavia capensis; reverse_match=CCGAGGTCACCCCAACC; taxid=9813; genus_name=Procavia; forward_error=1; forward_tm=51.19; rank=species; seq_length_ori=16743; forward_match=CGAGAAGACCCCATGGAGCT; reverse_tm=nan; genus=9812; reverse_error=0; species=9813; strand=D;      Procavia capensis mitochondrial NA, complete genome.
ttaattaactaattcaattataaaaacacaaatccaaggatataaaaataatactaatga
gttagcaatttt
>AB096866 count=2; merged_taxid={185453: 2}; species_name=Chrysochloris asiatica; family=9389; family_name=Chrysochloridae; scientific_name=Chrysochloris asiatica; reverse_match=CCGAGGTCACCCCAACC; taxid=185453; rank=species; forward_error=0; forward_tm=57.33; genus_name=Chrysochloris; forward_match=CGAGAAGACCCTATGGAGCT; reverse_tm=nan; genus=185452; reverse_error=0; species=185453; strand=D;      Chrysochloris asiatica mitochondrial NA, complete genome.
tcaattaattaactcactaacttatataatttaaccgacaggaacaaaataaaattaaac
tgagttaataatttc
>AB096867 count=1; merged_taxid={213657: 1}; species_name=Elephantulus sp. VB001; family=28735; family_name=Macroscelididae; scientific_name=Elephantulus sp. VB001; reverse_match=CCGAGGTCACCCCAACC; taxid=213657; genus_name=Elephantulus; forward_error=0; forward_tm=57.33; rank=species; seq_length_ori=16677; forward_match=CGAGAAGACCCTATGGAGCT; reverse_tm=nan; genus=28736; reverse_error=0; species=213657; strand=D;      lephantulus sp. VB001 mitochondrial NA, complete genome.
ttaatttacctctctacaagtctataataaaatctactgatacaacataagacttcctgg
ataggagatttc
>AB098841 count=1; merged_taxid={9913: 1}; species_name=Bos taurus; family=9895; family_name=Bovidae; scientific_name=Bos taurus; reverse_match=CCGAGGTCACCCCAACG; taxid=9913; genus_name=Bos; forward_error=0; forward_tm=51.42; rank=species; seq_length_ori=460; forward_match=CGAGAAGACCCTATGGAGCT; reverse_tm=nan; genus=9903; reverse_error=1; species=9913; strand=R;      Bos taurus mitochondrial RNA, similar to 16S rRNA, clone: ORCS10096.
ttaactaaccaacccaagagaatagatttaaccattaaggaataacaacaatctccatga
gttggtagttt
>AB098842 count=1; merged_taxid={9913: 1}; species_name=Bos taurus; family=9895; family_name=Bovidae; scientific_name=Bos taurus; reverse_match=CCGAGGTCACCCCAACG; taxid=9913; genus_name=Bos; forward_error=0; forward_tm=51.42; rank=species; seq_length_ori=470; forward_match=CGAGAAGACCCTATGGAGCT; reverse_tm=nan; genus=9903; reverse_error=1; species=9913; strand=R;      Bos taurus mitochondrial RNA, similar to 16S rRNA, clone: ORCS10108.
ttatactaaccaacccaaagagaatagatttaaccattaaggaataacacacaatctcca
tgagttggtagttt
>AB098852 count=1; merged_taxid={9913: 1}; species_name=Bos taurus; family=9895; family_name=Bovidae; scientific_name=Bos taurus; reverse_match=CCGAGGTCACCCCAACC; taxid=9913; genus_name=Bos; forward_error=0; forward_tm=51.42; rank=species; seq_length_ori=582; forward_match=CGAGAAGACCCTATGGAGCT; reverse_tm=nan; genus=9903; reverse_error=0; species=9913; strand=R;      Bos taurus mitochondrial RNA, similar to 16S rRNA, clone: ORCS10813.
ttttaactaaccaacccaagagaatagatttaaccattaaggaataacaacaatctccat
gagttggtagtttc
>AB098860 count=1; merged_taxid={9913: 1}; species_name=Bos taurus; family=9895; family_name=Bovidae; scientific_name=Bos taurus; reverse_match=CCGAGGTCACCCCAACG; taxid=9913; genus_name=Bos; forward_error=0; forward_tm=51.42; rank=species; seq_length_ori=534; forward_match=CGAGAAGACCCTATGGAGCT; reverse_tm=nan; genus=9903; reverse_error=1; species=9913; strand=R;      Bos taurus mitochondrial RNA, similar to 16S rRNA, clone: ORCS11247.
ttaactaaccaacccaagagaatagatttaaccattaaggaataacacaatctccatgag
ttggtattt
>AB098863 count=1; merged_taxid={9913: 1}; species_name=Bos taurus; family=9895; family_name=Bovidae; scientific_name=Bos taurus; reverse_match=CCGAGGTCACCCCAACG; taxid=9913; genus_name=Bos; forward_error=0; forward_tm=51.42; rank=species; seq_length_ori=526; forward_match=CGAGAAGACCCTATGGAGCT; reverse_tm=nan; genus=9903; reverse_error=1; species=9913; strand=R;      Bos taurus mitochondrial RNA, similar to 16S rRNA, clone: ORCS11599.
ttaactaaccnacccaaagagaatagatttaaccattaaggaataacaacaatctccatg
agttggtagttt
>AB098864 count=1; merged_taxid={9913: 1}; species_name=Bos taurus; family=9895; family_name=Bovidae; scientific_name=Bos taurus; reverse_match=CCGAGGTCACCCCAACC; taxid=9913; genus_name=Bos; forward_error=0; forward_tm=57.33; rank=species; seq_length_ori=748; forward_match=CGAGAAGACCCTATGGAGCT; reverse_tm=nan; genus=9903; reverse_error=0; species=9913; strand=D;      Bos taurus mitochondrial RNA, similar to 16S rRNA, clone: ORCS11731.
ttaactaaccaacccaaagagaatagatttaaccattgaggaataacaacaatctccatg
agttggtagtttc
>AB099098 count=339; merged_taxid={9913: 331, 9906: 1, 9915: 7}; species_name=###; family=9895; family_name=Bovidae; scientific_name=Bos; taxid=9903; rank=genus; forward_error=0; forward_tm=57.33; genus_name=Bos; forward_match=CGAGAAGACCCTATGGAGCT; reverse_tm=nan; genus=9903; species=-1; strand=D;      Bos taurus mitochondrial RNA, similar to 16S rRNA, clone: ORCS10096.
ttaactaaccaacccaaagagaatagatttaaccattaaggaataacaacaatctccatg
agttggtagtttc
>AB099112 count=1; merged_taxid={9913: 1}; species_name=Bos taurus; family=9895; family_name=Bovidae; scientific_name=Bos taurus; reverse_match=CCGAGGTCACCCCACAC; taxid=9913; genus_name=Bos; forward_error=0; forward_tm=57.33; rank=species; seq_length_ori=504; forward_match=CGAGAAGACCCTATGGAGCT; reverse_tm=nan; genus=9903; reverse_error=2; species=9913; strand=D;      Bos taurus mitochondrial RNA, similar to 16S rRNA, clone: ORCS10874.
ttaactaagccaacccaaagagaatagatttaatccattaaggaataacatactaatctc
catgtagttggtagtttcg
>AB099128 count=1; merged_taxid={9913: 1}; species_name=Bos taurus; family=9895; family_name=Bovidae; scientific_name=Bos taurus; reverse_match=CCGAGGTCACCCCAACC; taxid=9913; genus_name=Bos; forward_error=0; forward_tm=51.42; rank=species; seq_length_ori=633; forward_match=CGAGAAGACCCTATGGAGCT; reverse_tm=nan; genus=9903; reverse_error=0; species=9913; strand=R;      Bos taurus mitochondrial RNA, similar to 16S rRNA, clone: ORCS11731.
ntaactaaccaacccaaagagaatagatttaaccattaaggaataacacatctccatgag
ttggtagtttc
>AB099481 count=1; merged_taxid={217708: 1}; species_name=Hemiechinus auritus; family=9363; family_name=Erinaceidae; scientific_name=Hemiechinus auritus; reverse_match=CCGAGGTCACCCCAACC; taxid=217708; genus_name=Hemiechinus; forward_error=0; forward_tm=57.33; rank=species; seq_length_ori=17283; forward_match=CGAGAAGACCCTATGGAGCT; reverse_tm=nan; genus=30578; reverse_error=0; species=217708; strand=D;      Hemiechinus auritus mitochondrial NA, complete genome.
ttagtttaaaatttaactgtaatgtaattaaacctaaaggcataaatataactttaataa
taataaacttt
>AB099482 count=1; merged_taxid={62295: 1}; species_name=Mogera wogura; family=9373; family_name=Talpidae; scientific_name=Mogera wogura; reverse_match=CCGAAGTCACCCCAACT; taxid=62295; genus_name=Mogera; forward_error=0; forward_tm=57.33; rank=species; seq_length_ori=16814; forward_match=CGAGAAGACCCTATGGAGCT; reverse_tm=nan; genus=62294; reverse_error=2; species=62295; strand=D;      Mogera wogura mitochondrial NA, complete genome.
ttaattaattaactcaagaaagtaataatccatcccgacaggtaacaacacaactgtaac
tgagttaacaatttc
>AB099483 count=1; merged_taxid={106106: 1}; species_name=Urotrichus talpoides; family=9373; family_name=Talpidae; scientific_name=Urotrichus talpoides; reverse_match=CCGAGGTCACCCCAACC; taxid=106106; genus_name=Urotrichus; forward_error=0; forward_tm=57.33; rank=species; seq_length_ori=16904; forward_match=CGAGAAGACCCTATGGAGCT; reverse_tm=nan; genus=106105; reverse_error=0; species=106106; strand=D;      Urotrichus talpoides mitochondrial NA, complete genome.
ttaattaactaacccaaaaaaaaaataactccattccgacaggaactatatttacataaa
actgggttaacaatttt
>AB099484 count=4; merged_taxid={9371: 4}; species_name=Echinops telfairi; family=9369; family_name=Tenrecidae; scientific_name=Echinops telfairi; reverse_match=CCGAGGTCACCCCAACC; taxid=9371; rank=species; forward_error=0; forward_tm=57.33; genus_name=Echinops; forward_match=CGAGAAGACCCTATGGAGCT; reverse_tm=nan; genus=9370; reverse_error=0; species=9371; strand=D;      chinops telfairi mitochondrial NA, complete genome.
taaattaataacccaattgtttctcacaaaaccaaaaggcataactataactatatggag
aaagatttc
>AB107211 count=3; merged_taxid={9505: 2, 43147: 1}; species_name=###; family=376918; family_name=Aotidae; scientific_name=Aotus; reverse_match=CCGAGGTCACCCCAACC; taxid=9504; rank=genus; forward_error=0; forward_tm=57.33; genus_name=Aotus; forward_match=CGAGAAGACCCTATGGAGCT; reverse_tm=nan; genus=9504; reverse_error=0; species=-1; strand=D;      Aotus trivirgatus mitochondrial gene for 16S rRNA, complete sequence.
tcaatttaataatacaaacaaacgttctaaatacctacaggcactaacccactgtcaatg
tattataaatttt
>AB107212 count=1; merged_taxid={9523: 1}; species_name=Plecturocebus moloch; family=376919; family_name=Pitheciidae; scientific_name=Plecturocebus moloch; reverse_match=CCGAGGTCACCCCAACC; taxid=9523; genus_name=Plecturocebus; forward_error=0; forward_tm=57.33; rank=species; seq_length_ori=1530; forward_match=CGAGAAGACCCTATGGAGCT; reverse_tm=nan; genus=1812035; reverse_error=0; species=9523; strand=D;      Callicebus moloch mitochondrial gene for 16S rRNA, complete sequence.
ttaatttaatagtacaaactaatagcttaaaaacccacaggcattaaattacagtccatg
tactatagatttc
>AB107213 count=5; merged_taxid={867363: 2, 57378: 1, 9483: 1, 52231: 1}; species_name=###; family=9498; family_name=Cebidae; scientific_name=Callithrix; reverse_match=CCGAGGTCACCCCAACC; taxid=1965096; rank=subgenus; forward_error=0; forward_tm=57.33; genus_name=Callithrix; forward_match=CGAGAAGACCCTATGGAGCT; reverse_tm=nan; genus=9481; reverse_error=0; species=-1; strand=D;      Callithrix jacchus mitochondrial gene for 16S rRNA, complete sequence.
tcaatttaatggtacaagcctcagcccttcaaaccaacaggcaataacctgtaataaatg
taccataaatttt
>AB107214 count=7; merged_taxid={39432: 2, 9521: 3, 27679: 1, 495297: 1}; species_name=###; family=9498; family_name=Cebidae; scientific_name=Saimiri; reverse_match=CCGAGGTCACCCCAACC; taxid=9520; rank=genus; forward_error=0; forward_tm=57.33; genus_name=Saimiri; forward_match=CGAGAAGACCCTATGGAGCT; reverse_tm=nan; genus=9520; reverse_error=0; species=-1; strand=D;      Saimiri sciureus mitochondrial gene for 16S rRNA, complete sequence.
tcaatttaatagtacaaaccaatatactaaaaacctacaggcactaacttatcatcaatg
tactatgaatttc
>AB116026 count=2; merged_taxid={9509: 1, 9511: 1}; species_name=###; family=378855; family_name=Atelidae; scientific_name=Ateles; reverse_match=CCGAGGTCACCCCAACC; taxid=9506; rank=genus; forward_error=0; forward_tm=57.33; genus_name=Ateles; forward_match=CGAGAAGACCCTATGGAGCT; reverse_tm=nan; genus=9506; reverse_error=0; species=-1; strand=D;      Ateles geoffroyi mitochondrial gene for 16S rRNA.
ttaatttaataatacaaactaacaatttaaaaatcaacaggtattaacctactgtacgtg
tattataaacttt
>AB170557 count=6; merged_taxid={9541: 6}; species_name=Macaca fascicularis; family=9527; family_name=Cercopithecidae; scientific_name=Macaca fascicularis; reverse_match=CCGAGGTCGCCCCAACC; taxid=9541; rank=species; forward_error=0; forward_tm=57.33; genus_name=Macaca; forward_match=CGAGAAGACCCTATGGAGCT; reverse_tm=nan; genus=9539; reverse_error=0; species=9541; strand=D;      Macaca fascicularis brain cNA, clone: QmoA-11433.
ttaatctattaatgcaatcaaaaaccacataaacccacggacctttaaactaccaacacc
tgcattaaaaatttt
>AB171840 count=1; merged_taxid={9541: 1}; species_name=Macaca fascicularis; family=9527; family_name=Cercopithecidae; scientific_name=Macaca fascicularis; reverse_match=CCGAGGTCGCCCCAACC; taxid=9541; genus_name=Macaca; forward_error=0; forward_tm=57.33; rank=species; seq_length_ori=1976; forward_match=CGAGAAGACCCTATGGAGCT; reverse_tm=nan; genus=9539; reverse_error=0; species=9541; strand=D;      Macaca fascicularis brain cNA clone: QtrA-18992, similar to human NAH dehydrogenase 1 (MTN1), mRNA, RefSeq: NM_173708.1.
ttaatctattaatgcaatcaaaaaccacataaacccacggacttttaaactaccaacacc
tgcattaaaaatttt
>AB201256 count=1; merged_taxid={255217: 1}; species_name=Balaenoptera omurai; family=9765; family_name=Balaenopteridae; scientific_name=Balaenoptera omurai; reverse_match=CCGAGGTCACCCCAACC; taxid=255217; genus_name=Balaenoptera; forward_error=0; forward_tm=57.33; rank=species; seq_length_ori=16404; forward_match=CGAGAAGACCCTATGGAGCT; reverse_tm=nan; genus=9766; reverse_error=0; species=255217; strand=D;      Balaenoptera omurai mitochondrial NA, complete genome, isolate: NSMT-32505.
tcaattaatcaacccaaatatcacaaccttaaaccaccaagggataacaaaattttatat
gggctgacaatttc
>AB201257 count=4; merged_taxid={255217: 2, 9771: 2}; species_name=###; family=9765; family_name=Balaenopteridae; scientific_name=Balaenoptera; reverse_match=CCGAGGTCACCCCAACC; taxid=9766; rank=genus; forward_error=0; forward_tm=57.33; genus_name=Balaenoptera; forward_match=CGAGAAGACCCTATGGAGCT; reverse_tm=nan; genus=9766; reverse_error=0; species=-1; strand=D;      Balaenoptera omurai mitochondrial NA, complete genome, isolate:NSMT-32992.
tcaattaatcaacccaaaaatcacaaccttaaaccaccaagggataacaaaattttatat
gggctgacaatttc
>AB201258 count=2; merged_taxid={9769: 2}; species_name=Balaenoptera edeni; family=9765; family_name=Balaenopteridae; scientific_name=Balaenoptera edeni; reverse_match=CCGAGGTCACCCCAACC; taxid=9769; rank=species; forward_error=0; forward_tm=57.33; genus_name=Balaenoptera; forward_match=CGAGAAGACCCTATGGAGCT; reverse_tm=nan; genus=9766; reverse_error=0; species=9769; strand=D;      Balaenoptera edeni mitochondrial NA, complete genome, isolate:NSMT-33622.
tcaattaatcaacccaaaaatcataaccttaaaccaccaagggataacaaaattttatat
gggctgacaatttt
>AB201259 count=5; merged_taxid={9768: 3, 255365: 2}; species_name=###; family=9765; family_name=Balaenopteridae; scientific_name=Balaenoptera; reverse_match=CCGAGGTCACCCCAACC; taxid=9766; rank=genus; forward_error=0; forward_tm=57.33; genus_name=Balaenoptera; forward_match=CGAGAAGACCCTATGGAGCT; reverse_tm=nan; genus=9766; reverse_error=0; species=-1; strand=D;      Balaenoptera brydei mitochondrial NA, complete genome, isolate:NSMT-33072.
tcaattaatcaacccaaaaaatcataaccttaaaccaccaagggataacaaaattttata
tgggctgacaatttc
>AB205183 count=4; merged_taxid={9407: 4}; species_name=Rousettus aegyptiacus; family=9398; family_name=Pteropodidae; scientific_name=Rousettus aegyptiacus; reverse_match=CCGAGGTCACCCCAACC; taxid=9407; rank=species; forward_error=0; forward_tm=57.33; genus_name=Rousettus; forward_match=CGAGAAGACCCTATGGAGCT; reverse_tm=nan; genus=9406; reverse_error=0; species=9407; strand=D;      Rousettus aegyptiacus mitochondrial NA, complete genome.
ttaattaattgacccacagaacaacacttcacatttccaaggaaaataaattaaccttct
gctggatcaacaatttc
>AB210267 count=2; merged_taxid={151525: 1, 223998: 1}; species_name=Cervus nippon; family=9850; family_name=Cervidae; scientific_name=Cervus nippon; reverse_match=CCGAGGTCACCCCAACC; taxid=9863; rank=species; forward_error=0; forward_tm=57.33; genus_name=Cervus; forward_match=CGAGAAGACCCTATGGAGCT; reverse_tm=nan; genus=9859; reverse_error=0; species=9863; strand=D;      Cervus nippon yesoensis mitochondrial NA, complete genome.
ttaactacttagcccaaaagaaacaaatttcattactaaggaaacaacaatactctttat
ggactaacagcttt
>AB218689 count=1; merged_taxid={332176: 1}; species_name=Cervus nippon; family=9850; family_name=Cervidae; scientific_name=Cervus nippon yakushimae; reverse_match=CCGAGGTCGCCCCAACC; taxid=332176; genus_name=Cervus; forward_error=0; forward_tm=57.33; rank=subspecies; seq_length_ori=16440; forward_match=CGAGAAGACCCTATGGAGCT; reverse_tm=nan; genus=9859; reverse_error=0; species=9863; strand=D;      Cervus nippon yakushimae mitochondrial NA, complete genome.
ttaactacttagcccaaaagaaacaaatttcattactaaggaaacaacaatactctttat
gggctaacagcttt
>AB241052 count=1; merged_taxid={38614: 1}; species_name=Distoechurus pennatus; family=38612; family_name=Acrobatidae; scientific_name=Distoechurus pennatus; reverse_match=CCGAGGTCACCCCAACC; taxid=38614; genus_name=Distoechurus; forward_error=1; forward_tm=54.3; rank=species; seq_length_ori=16775; forward_match=CGAGAAGACCCTGTGGAGCT; reverse_tm=nan; genus=38613; reverse_error=0; species=38614; strand=D;      istoechurus pennatus mitochondrial NA, complete genome.
taagattaacaatccatcttatcaactcccacccaacaaggaacaaaaatcataacgact
ggaatgtaatcttt
>AB241053 count=2; merged_taxid={38626: 2}; species_name=Phascolarctos cinereus; family=38624; family_name=Phascolarctidae; scientific_name=Phascolarctos cinereus; reverse_match=CCGAGGTCACCCCAACC; taxid=38626; rank=species; forward_error=1; forward_tm=54.3; genus_name=Phascolarctos; forward_match=CGAGAAGACCCTGTGGAGCT; reverse_tm=nan; genus=38625; reverse_error=0; species=38626; strand=D;      Phascolarctos cinereus mitochondrial NA, nearly complete genome.
taagattaataacttaacccaatcttaatactaccctaatggcataacaacactatatac
taagttataatcttt
>AB241054 count=1; merged_taxid={38616: 1}; species_name=Dactylopsila trivirgata; family=9331; family_name=Petauridae; scientific_name=Dactylopsila trivirgata; reverse_match=CCGAGGTCACCCCAACC; taxid=38616; genus_name=Dactylopsila; forward_error=1; forward_tm=54.3; rank=species; seq_length_ori=16058; forward_match=CGAGAAGACCCTGTGGAGCT; reverse_tm=nan; genus=38615; reverse_error=0; species=38616; strand=D;      actylopsila trivirgata mitochondrial NA, nearly complete genome.
taagattcatagcctacatccaaacaaaatctaaccctacaaggaactaaaactacagat
aactagcctatgatcttt
>AB241055 count=1; merged_taxid={34899: 1}; species_name=Petaurus breviceps; family=9331; family_name=Petauridae; scientific_name=Petaurus breviceps; reverse_match=CCGAGGTCACCCCAACC; taxid=34899; genus_name=Petaurus; forward_error=1; forward_tm=54.3; rank=species; seq_length_ori=16103; forward_match=CGAGAAGACCCTGTGGAGCT; reverse_tm=nan; genus=34898; reverse_error=0; species=34899; strand=D;      Petaurus breviceps mitochondrial NA, nearly complete genome.
taaagttcatagcttacagccaaacctaattcatccaataggaataaatgacaacactat
taagctataactttt
>AB241056 count=2; merged_taxid={65632: 2}; species_name=Lagorchestes hirsutus; family=9307; family_name=Macropodidae; scientific_name=Lagorchestes hirsutus; reverse_match=CCGAGGTCACCCCAACC; taxid=65632; rank=species; forward_error=1; forward_tm=54.3; genus_name=Lagorchestes; forward_match=CGAGAAGACCCTGTGGAGCT; reverse_tm=nan; genus=65623; reverse_error=0; species=65632; strand=D;      Lagorchestes hirsutus mitochondrial NA, nearly complete genome.
taagattcatagtctaattcaaattatattaccctacattataggaacaaattatgacct
actagactataaccttt
>AB241057 count=1; merged_taxid={175809: 1}; species_name=Phalanger vestitus; family=9335; family_name=Phalangeridae; scientific_name=Phalanger vestitus; reverse_match=CCGAGGTCACCCCAACC; taxid=175809; genus_name=Phalanger; forward_error=0; forward_tm=57.33; rank=species; seq_length_ori=15318; forward_match=CGAGAAGACCCTATGGAGCT; reverse_tm=nan; genus=38622; reverse_error=0; species=175809; strand=D;      Phalanger vestitus mitochondrial NA, nearly complete genome.
taagattcatagtctaaattaattaaaccaaatcctacaaggcataacacaacatttaac
tagactataaccttc
>AB245426 count=1; merged_taxid={9870: 1}; species_name=Rangifer tarandus; family=9850; family_name=Cervidae; scientific_name=Rangifer tarandus; reverse_match=CCGAGGTCACCCCAACC; taxid=9870; genus_name=Rangifer; forward_error=0; forward_tm=57.33; rank=species; seq_length_ori=16362; forward_match=CGAGAAGACCCTATGGAGCT; reverse_tm=nan; genus=9869; reverse_error=0; species=9870; strand=D;      Rangifer tarandus mitochondrial NA, complete genome.
ttaactacttagcccaaagaaataaatttaataactaaggaaacaacaatactctttatg
ggctaacagcttt
>AB245427 count=7; merged_taxid={144738: 1, 9860: 6}; species_name=Cervus elaphus; family=9850; family_name=Cervidae; scientific_name=Cervus elaphus; reverse_match=CCGAGGTCACCCCAACC; taxid=9860; genus_name=Cervus; forward_error=0; forward_tm=57.33; rank=species; forward_match=CGAGAAGACCCTATGGAGCT; reverse_tm=nan; genus=9859; reverse_error=0; species=9860; strand=D;      Cervus elaphus mitochondrial NA, complete genome.
ttaactacttagcccaaagaaataaatttcattactaaggaaacaacaacactctttatg
ggttaacagcttt
>AB286049 count=2; merged_taxid={34825: 1, 379532: 1}; species_name=###; family=30599; family_name=Indriidae; scientific_name=Propithecus; reverse_match=CCGAGGTCACCCCAACC; taxid=30600; rank=genus; forward_error=0; forward_tm=57.33; genus_name=Propithecus; forward_match=CGAGAAGACCCTATGGAGCT; reverse_tm=nan; genus=30600; reverse_error=0; species=-1; strand=D;      Propithecus verreauxi coquereli mitochondrial NA, complete genome.
taaattaaataacccacacagatacaaataaacctagccaacaggcataactactatcaa
cccttgggttaaaaatttc
>AB291073 count=4; merged_taxid={9654: 4}; species_name=Procyon lotor; family=9647; family_name=Procyonidae; scientific_name=Procyon lotor; reverse_match=CCGAGGTCACCCCAACC; taxid=9654; rank=species; forward_error=0; forward_tm=57.33; genus_name=Procyon; forward_match=CGAGAAGACCCTATGGAGCT; reverse_tm=nan; genus=9653; reverse_error=0; species=9654; strand=D;      Procyon lotor mitochondrial NA, complete genome.
ttaattaactaacccaatgatagaatcacaaacccaccaacaggtgccaacactactact
atcatatgagttaacaattta
>AB291074 count=2; merged_taxid={424585: 1, 9649: 1}; species_name=Ailurus fulgens; family=379582; family_name=Ailuridae; scientific_name=Ailurus fulgens; reverse_match=CCGAGGTCACCCCAACC; taxid=9649; genus_name=Ailurus; forward_error=0; forward_tm=57.33; rank=species; forward_match=CGAGAAGACCCTATGGAGCT; reverse_tm=nan; genus=9648; reverse_error=0; species=9649; strand=D;      Ailurus fulgens styani mitochondrial NA, complete genome.
tcaattaactgacccaatatagattaaccatatttaaccaaccagggatatcataactct
atatctggattagcaattta
>AB291075 count=1; merged_taxid={191034: 1}; species_name=Meles anakuma; family=9655; family_name=Mustelidae; scientific_name=Meles anakuma; reverse_match=CCGAGGTCACCCCAACC; taxid=191034; genus_name=Meles; forward_error=0; forward_tm=57.33; rank=species; seq_length_ori=16492; forward_match=CGAGAAGACCCTATGGAGCT; reverse_tm=nan; genus=9661; reverse_error=0; species=191034; strand=D;      Meles meles anakuma mitochondrial genomic NA, nearly complete genome.
tcaattaattaacccataataactcacttaaacaccaataggcttaatattactttatta
atgggctaacaattta
>AB291076 count=73; merged_taxid={36721: 1, 36722: 71, 9660: 1}; species_name=###; family=9655; family_name=Mustelidae; scientific_name=Martes; taxid=9658; rank=genus; forward_error=0; forward_tm=57.33; genus_name=Martes; forward_match=CGAGAAGACCCTATGGAGCT; reverse_tm=nan; genus=9658; reverse_error=0; species=-1; strand=D;      Martes melampus mitochondrial genomic NA, nearly complete genome.
ttaattaactaacccatagtaagaacacttaaccaccaaccaggtctaacaagaccttac
taatgggttagcaattta
>AB291077 count=1; merged_taxid={34882: 1}; species_name=Enhydra lutris; family=9655; family_name=Mustelidae; scientific_name=Enhydra lutris; reverse_match=CCGAGGTCACCCCAACC; taxid=34882; genus_name=Enhydra; forward_error=0; forward_tm=57.33; rank=species; seq_length_ori=16431; forward_match=CGAGAAGACCCTATGGAGCT; reverse_tm=nan; genus=34881; reverse_error=0; species=34882; strand=D;      nhydra lutris mitochondrial NA, complete genome.
ttaattaactaacccataataacccaccgaatcaccaattggacctaacataaccttatt
aatgggctagcaattta
>AB292606 count=278; merged_taxid={159856: 2, 9825: 8, 310261: 1, 673351: 1, 309913: 2, 415978: 2, 41807: 1, 273789: 2, 9823: 259}; species_name=###; family=9821; family_name=Suidae; scientific_name=Sus; reverse_match=CCGAGGTCACCCCAACC; taxid=9822; rank=genus; genus_name=Sus; reverse_tm=nan; genus=9822; reverse_error=0; species=-1; strand=D;      Sus scrofa mitochondrial NA, 12S rRNA to N6 region.
ttaattaactattccaaaagttaaacaattcaaccacaaagggataaaacataacttaac
atggactagcaatttc
>AB293941 count=2; merged_taxid={9408: 2}; species_name=Rousettus leschenaultii; family=9398; family_name=Pteropodidae; scientific_name=Rousettus leschenaultii; reverse_match=CCGAGGTCACCCCAACC; taxid=9408; rank=species; forward_error=0; forward_tm=57.33; genus_name=Rousettus; forward_match=CGAGAAGACCCTATGGAGCT; reverse_tm=nan; genus=9406; reverse_error=0; species=9408; strand=D;      Rousettus leschenaulti mitochondrial gene for 16S ribosomal RNA.
ttaattaactgacccacagaatgacacttcattctcccaagggaaataaatcaaccctct
gttgggccaacaatttc
>AB297804 count=3; merged_taxid={9654: 3}; species_name=Procyon lotor; family=9647; family_name=Procyonidae; scientific_name=Procyon lotor; reverse_match=CCGAGGTCACCCCAACC; taxid=9654; rank=species; forward_error=0; forward_tm=57.33; genus_name=Procyon; forward_match=CGAGAAGACCCTATGGAGCT; reverse_tm=nan; genus=9653; reverse_error=0; species=9654; strand=D;      Procyon lotor mitochondrial NA, complete genome, country: Japan: Kanagawa, Kamakura.
ttaattaactaacccaatgatagaatcacaaacccaccaacaggtgccaacactactact
atcatatgggttaacaattta
>AB300601 count=10; merged_taxid={34886: 10}; species_name=Eumetopias jubatus; family=9702; family_name=Otariidae; scientific_name=Eumetopias jubatus; reverse_match=CCGAGGTCACCCCAACC; taxid=34886; rank=species; forward_error=0; forward_tm=57.33; genus_name=Eumetopias; forward_match=CGAGAAGACCCTATGGAGCT; reverse_tm=nan; genus=34885; reverse_error=0; species=34886; strand=D;      umetopias jubatus mitochondrial NA, nearly complete genome, haplotype: J1.
tcaattaacttacccaatcagaactcactcaagtcaaccaaaacgggataaaacaactct
gtatatgggtcagcaattta
>AB371085 count=9; merged_taxid={31869: 9}; species_name=Daubentonia madagascariensis; family=30613; family_name=Daubentoniidae; scientific_name=Daubentonia madagascariensis; reverse_match=CCGAGGTCACCCCAACC; taxid=31869; rank=species; forward_error=0; forward_tm=57.33; genus_name=Daubentonia; forward_match=CGAGAAGACCCTATGGAGCT; reverse_tm=nan; genus=13038; reverse_error=0; species=31869; strand=D;      aubentonia madagascariensis mitochondrial NA, complete genome.
taaatttactaacccaaacaaactcactaagcacttaaaaaccaccataaatttgtcctc
tgggttaaaaatttt
>AB371086 count=2; merged_taxid={27680: 1, 40322: 1}; species_name=Eulemur fulvus; family=9445; family_name=Lemuridae; scientific_name=Eulemur fulvus; reverse_match=CCGAGGTCACCCCAACC; taxid=13515; rank=species; forward_error=0; forward_tm=57.33; genus_name=Eulemur; forward_match=CGAGAAGACCCTATGGAGCT; reverse_tm=nan; genus=13513; reverse_error=0; species=13515; strand=D;      ulemur fulvus fulvus mitochondrial NA, complete genome.
taaatcaattaacccaattacatttactcaataaccaaagcgggtataatatctattgat
ttttgggttaaaaatttc
>AB371088 count=2; merged_taxid={30603: 2}; species_name=Eulemur macaco; family=9445; family_name=Lemuridae; scientific_name=Eulemur macaco macaco; reverse_match=CCGAGGTCACCCCAACC; taxid=30603; rank=subspecies; forward_error=0; forward_tm=57.33; genus_name=Eulemur; forward_match=CGAGAAGACCCTATGGAGCT; reverse_tm=nan; genus=13513; reverse_error=0; species=30602; strand=D;      ulemur macaco macaco mitochondrial NA, complete genome.
taaatcaactaacccaaatacatatatccaacaaccaaaactaggtataacatctattga
tttttgggttaaaaatttc
>AB371089 count=2; merged_taxid={87289: 1, 9455: 1}; species_name=Varecia variegata; family=9445; family_name=Lemuridae; scientific_name=Varecia variegata; reverse_match=CCGAGGTCACCCCAACC; taxid=9455; genus_name=Varecia; forward_error=0; forward_tm=57.33; rank=species; forward_match=CGAGAAGACCCTATGGAGCT; reverse_tm=nan; genus=9454; reverse_error=0; species=9455; strand=D;      Varecia variegata variegata mitochondrial NA, complete genome.
taaatcaactaacccaatagtataaacataattaacctacaacaggcataaacatctatt
aactctgggttaaaaatttc
>AB371090 count=2; merged_taxid={1868482: 2}; species_name=Carlito syrichta; family=9475; family_name=Tarsiidae; scientific_name=Carlito syrichta; reverse_match=CCGAGGTCACCCCAACC; taxid=1868482; rank=species; forward_error=0; forward_tm=57.33; genus_name=Carlito; forward_match=CGAGAAGACCCTATGGAGCT; reverse_tm=nan; genus=1868481; reverse_error=0; species=1868482; strand=D;      Carlito syrichta mitochondrial NA, complete genome.
tcaatttaactactcaaccagtacaaaaataacctagtaggattaacactaaactgagca
tgagtcgtaaatttc
>AB371092 count=1; merged_taxid={9465: 1}; species_name=Galago senegalensis; family=40297; family_name=Galagidae; scientific_name=Galago senegalensis; reverse_match=CCGAGGTCACCCCAACC; taxid=9465; genus_name=Galago; forward_error=0; forward_tm=57.33; rank=species; seq_length_ori=16795; forward_match=CGAGAAGACCCTATGGAGCT; reverse_tm=nan; genus=9462; reverse_error=0; species=9465; strand=D;      Galago senegalensis mitochondrial NA, complete genome.
taaatttaacacccatgttccactctacaactcccaggagctcaacaccccaacatttgg
gtgaacaatttt
>AB371093 count=2; merged_taxid={30611: 1, 9463: 1}; species_name=###; family=40297; family_name=Galagidae; scientific_name=Otolemur; reverse_match=CCGAGGTCACCCCAACC; taxid=30610; rank=genus; forward_error=0; forward_tm=57.33; genus_name=Otolemur; forward_match=CGAGAAGACCCTATGGAGCT; reverse_tm=nan; genus=30610; reverse_error=0; species=-1; strand=D;      Otolemur crassicaudatus mitochondrial NA, complete genome.
taaatttaacacccatgtttcacactacaactccccagagctcaacactcctacacctgg
gtatacaatttt
>AB371094 count=1; merged_taxid={9468: 1}; species_name=Loris tardigradus; family=9461; family_name=Lorisidae; scientific_name=Loris tardigradus; reverse_match=CCGAGGTCACCCCAACC; taxid=9468; genus_name=Loris; forward_error=0; forward_tm=57.33; rank=species; seq_length_ori=16776; forward_match=CGAGAAGACCCTATGGAGCT; reverse_tm=nan; genus=9467; reverse_error=0; species=9468; strand=D;      Loris tardigradus mitochondrial NA, complete genome.
taaatttaacactcacattacataccaaatcccacaacagggttacaacacacctaattt
atgagtgaacaatttt
>AB371095 count=2; merged_taxid={9472: 2}; species_name=Perodicticus potto; family=9461; family_name=Lorisidae; scientific_name=Perodicticus potto; reverse_match=CCGAGGTCACCCCAACC; taxid=9472; rank=species; forward_error=0; forward_tm=57.33; genus_name=Perodicticus; forward_match=CGAGAAGACCCTATGGAGCT; reverse_tm=nan; genus=9471; reverse_error=0; species=9472; strand=D;      Perodicticus potto mitochondrial NA, complete genome.
taaatttactacccaacctgcgccctacacccccaaacaggtccccaacacccgcactta
tgggtacacaatttt
>AB443879 count=4; merged_taxid={9785: 4}; species_name=Loxodonta africana; family=9780; family_name=Elephantidae; scientific_name=Loxodonta africana; reverse_match=CCGAGGTCACCCCAACC; taxid=9785; rank=species; forward_error=0; forward_tm=57.33; genus_name=Loxodonta; forward_match=CGAGAAGACCCTATGGAGCT; reverse_tm=nan; genus=9784; reverse_error=0; species=9785; strand=D;      Loxodonta africana mitochondrial NA, complete genome, including unknown gap.
taaattaactaatttaattgctagcctataaatctataagatacaactaaacagcatgat
aaattaacaatttt
>AB462045 count=7; merged_taxid={9654: 7}; species_name=Procyon lotor; family=9647; family_name=Procyonidae; scientific_name=Procyon lotor; reverse_match=CCGAGGTCACCCCAACC; taxid=9654; rank=species; forward_error=0; forward_tm=57.33; genus_name=Procyon; forward_match=CGAGAAGACCCTATGGAGCT; reverse_tm=nan; genus=9653; reverse_error=0; species=9654; strand=D;      Procyon lotor mitochondrial NA, complete genome, specimen_voucher: personal:Tomoharu Tokutomi:NMC-PL-C19023.
ttaattaactaacccaatgataaaatcacaaacccaccaacaggtgccaacactactact
atcacatgggttaacaattta
>AB481388 count=69; merged_taxid={9728: 2, 103600: 3, 9739: 42, 79784: 21, 103584: 1}; species_name=###; family=9726; family_name=Delphinidae; scientific_name=Delphinidae; reverse_match=CCGAGGTCACCCCAACC; taxid=9726; rank=family; forward_error=0; genus_name=###; forward_match=CGAGAAGACCCTATGGAGCT; reverse_tm=nan; genus=-1; reverse_error=0; species=-1;      elphinus delphis mitochondrial gene for 16S ribosomal RNA, partial sequence.
ttaattaatcaactcaaaaagcataaaataataccaccaagggataacaaagctttagat
gagctgacaatttc
>AB481389 count=1; merged_taxid={9767: 1}; species_name=Balaenoptera acutorostrata; family=9765; family_name=Balaenopteridae; scientific_name=Balaenoptera acutorostrata; reverse_match=CCGAGGTCACCCCAACC; taxid=9767; genus_name=Balaenoptera; forward_error=0; forward_tm=57.33; rank=species; seq_length_ori=772; forward_match=CGAGAAGACCCTATGGAGCT; reverse_tm=nan; genus=9766; reverse_error=0; species=9767; strand=D;      Balaenoptera acutorostrata mitochondrial gene for 16S ribosomal RNA, partial sequence.
tcaattaatcaacccaaatattataaccttaaaccactaagggataacaaaatcttatat
gggctgacaatttc
>AB481390 count=6; merged_taxid={90247: 6}; species_name=Lagenorhynchus obliquidens; family=9726; family_name=Delphinidae; scientific_name=Lagenorhynchus obliquidens; reverse_match=CCGAGGTCACCCCAACC; taxid=90247; rank=species; forward_error=0; forward_tm=57.33; genus_name=Lagenorhynchus; forward_match=CGAGAAGACCCTATGGAGCT; reverse_tm=nan; genus=27609; reverse_error=0; species=90247; strand=D;      Lagenorhynchus obliquidens mitochondrial gene for 16S ribosomal RNA, partial sequence.
ttaattaatcaactcaaaaagcataaaacaataccaccaagggataacaaagccttatat
gagttgacaatttc
>AB481391 count=12; merged_taxid={1706337: 2, 189058: 1, 34892: 4, 861190: 5}; species_name=###; family=9740; family_name=Phocoenidae; scientific_name=Neophocaena; reverse_match=CCGAGGTCACCCCAACC; taxid=34891; rank=genus; forward_error=0; genus_name=Neophocaena; forward_match=CGAGAAGACCCTATGGAGCT; reverse_tm=nan; genus=34891; reverse_error=0; species=-1;      Neophocaena phocaenoides mitochondrial gene for 16S ribosomal RNA, partial sequence.
ttaattaatcaacccaaaaatcacaaaacagtaccacctaagggataacaaaattttata
tgggttgacaatttc
>AB481393 count=86; merged_taxid={9755: 86}; species_name=Physeter catodon; family=9750; family_name=Physeteridae; scientific_name=Physeter catodon; reverse_match=CCGAGGTCACCCCAACC; taxid=9755; rank=species; forward_error=0; forward_tm=57.33; genus_name=Physeter; forward_match=CGAGAAGACCCTATGGAGCT; reverse_tm=nan; genus=9753; reverse_error=0; species=9755; strand=D;      Physeter catodon mitochondrial gene for 16S ribosomal RNA, partial sequence.
tcaattaatcaacccaataacccacaacctcaaaccaccaagggataaaaaaaacttata
tgggttgacaatttc
>AB481394 count=6; merged_taxid={9773: 6}; species_name=Megaptera novaeangliae; family=9765; family_name=Balaenopteridae; scientific_name=Megaptera novaeangliae; reverse_match=CCGAGGTCACCCCAACC; taxid=9773; rank=species; forward_error=0; genus_name=Megaptera; forward_match=CGAGAAGACCCTATGGAGCT; reverse_tm=nan; genus=9772; reverse_error=0; species=9773;      Megaptera novaeangliae mitochondrial gene for 16S ribosomal RNA, partial sequence.
tcaattaatcaacccaataaatcacaaccttaaaccaccaagggacaacaaaattttatg
tgggttgacaatttc
>AB481395 count=2; merged_taxid={83653: 2}; species_name=Grampus griseus; family=9726; family_name=Delphinidae; scientific_name=Grampus griseus; reverse_match=CCGAGGTCACCCCAACC; taxid=83653; rank=species; forward_error=0; forward_tm=57.33; genus_name=Grampus; forward_match=CGAGAAGACCCTATGGAGCT; reverse_tm=nan; genus=83652; reverse_error=0; species=83653; strand=D;      Grampus griseus mitochondrial gene for 16S ribosomal RNA, partial sequence.
ttaattaatcaactcaaaaagcatacaataataccaccaaggggtaataaagctttatat
gagctgacaatttc
>AB481396 count=1; merged_taxid={48742: 1}; species_name=Berardius bairdii; family=9756; family_name=Ziphiidae; scientific_name=Berardius bairdii; reverse_match=CCGAGGTCACCCCAACC; taxid=48742; genus_name=Berardius; forward_error=0; forward_tm=57.33; rank=species; seq_length_ori=774; forward_match=CGAGAAGACCCTATGGAGCT; reverse_tm=nan; genus=48741; reverse_error=0; species=48742; strand=D;      Berardius bairdii mitochondrial gene for 16S ribosomal RNA, partial sequence.
ttaattaaccaacccaaaaaatcttaaatcttaacccccaaggaataacaaaactttata
tgggttgacaatttc
>AB481397 count=2; merged_taxid={52114: 2}; species_name=Mesoplodon stejnegeri; family=9756; family_name=Ziphiidae; scientific_name=Mesoplodon stejnegeri; reverse_match=CCGAGGTCACCCCAACC; taxid=52114; rank=species; forward_error=0; forward_tm=57.33; genus_name=Mesoplodon; forward_match=CGAGAAGACCCTATGGAGCT; reverse_tm=nan; genus=9757; reverse_error=0; species=52114; strand=D;      Mesoplodon stejnegeri mitochondrial gene for 16S ribosomal RNA, partial sequence.
ttaattaaccaacccaaaaaatcttaaatcttaaccaccaaggaataacaaaactttata
tgggttgacaatttc
>AB481398 count=1; merged_taxid={9760: 1}; species_name=Ziphius cavirostris; family=9756; family_name=Ziphiidae; scientific_name=Ziphius cavirostris; reverse_match=CCGAGGTCACCCCCAAC; taxid=9760; genus_name=Ziphius; forward_error=0; forward_tm=57.33; rank=species; seq_length_ori=776; forward_match=CGAGAAGACCCTATGGAGCT; reverse_tm=nan; genus=9759; reverse_error=2; species=9760; strand=D;      Ziphius cavirostris mitochondrial gene for 16S ribosomal RNA, partial sequence.
ttaattaaccaacccaaaaaatcttaaatcttaaccaccagggaataacaaaactttata
tgggttgacaattttcg
>AB481399 count=221; merged_taxid={1086039: 6, 103594: 3, 9739: 1, 9733: 162, 9735: 49}; species_name=###; family=9726; family_name=Delphinidae; scientific_name=Delphinidae; reverse_match=CCGAGGTCACCCCAACC; taxid=9726; rank=family; forward_error=0; forward_tm=57.33; genus_name=###; forward_match=CGAGAAGACCCTATGGAGCT; reverse_tm=nan; genus=-1; reverse_error=0; species=-1; strand=D;      Orcinus orca mitochondrial gene for 16S ribosomal RNA, partial sequence.
ttaattaatcaactcaaaaagcataaaataataccaccaagggataacaaagctttacat
gagctgacaatttc
>AB481400 count=6; merged_taxid={82174: 6}; species_name=Pseudorca crassidens; family=9726; family_name=Delphinidae; scientific_name=Pseudorca crassidens; reverse_match=CCGAGGTCACCCCAACC; taxid=82174; rank=species; forward_error=0; forward_tm=57.33; genus_name=Pseudorca; forward_match=CGAGAAGACCCTATGGAGCT; reverse_tm=nan; genus=82173; reverse_error=0; species=82174; strand=D;      Pseudorca crassidens mitochondrial gene for 16S ribosomal RNA, partial sequence.
ttaattaatcaactcaaaaagcataaaataataccaccaagggataatagagctttacat
gagctgacaatttc
>AB481401 count=2; merged_taxid={9742: 2}; species_name=Phocoena phocoena; family=9740; family_name=Phocoenidae; scientific_name=Phocoena phocoena; reverse_match=CCGAGGTCACCCCAACC; taxid=9742; rank=species; forward_error=0; forward_tm=57.33; genus_name=Phocoena; forward_match=CGAGAAGACCCTATGGAGCT; reverse_tm=nan; genus=9741; reverse_error=0; species=9742; strand=D;      Phocoena phocoena mitochondrial gene for 16S ribosomal RNA, partial sequence.
ttaattaatcaactcaaaaaaatcgcaaaacagtaccactaagggataacaaaattttat
atgggttgacaatttc
>AB499816 count=331; merged_taxid={1419712: 1, 246881: 1, 9612: 159, 9615: 164, 2605939: 1, 188536: 5}; species_name=###; family=9608; family_name=Canidae; scientific_name=Canis; taxid=9611; rank=genus; genus_name=Canis; reverse_tm=nan; genus=9611; species=-1; strand=D;      Canis lupus familiaris mitochondrial NA, complete genome, haplotype: Kisyu25.
ttaattaactaacccaaacttatggatactagatacctacaaggcataacataacaccat
tattatgggttagcaattta
>AB499819 count=4; merged_taxid={9612: 3, 9615: 1}; species_name=Canis lupus; family=9608; family_name=Canidae; scientific_name=Canis lupus; reverse_match=CCGAGGTCACCCCAACC; taxid=9612; rank=species; forward_error=0; forward_tm=57.33; genus_name=Canis; forward_match=CGAGAAGACCCTATGGAGCT; reverse_tm=nan; genus=9611; reverse_error=0; species=9612; strand=D;      Canis lupus mitochondrial NA, complete genome, haplotype: Jw233.
ttaattaactagcccaaacttatggatactagatacctacaaggcataacataacaccat
tattatgggttagcaattta
>AB499821 count=3; merged_taxid={188536: 2, 9612: 1}; species_name=Canis lupus; family=9608; family_name=Canidae; scientific_name=Canis lupus; reverse_match=CCGAGGTCACCCCAACC; taxid=9612; genus_name=Canis; forward_error=0; forward_tm=57.33; rank=species; forward_match=CGAGAAGACCCTATGGAGCT; reverse_tm=nan; genus=9611; reverse_error=0; species=9612; strand=D;      Canis lupus mitochondrial NA, complete genome, haplotype: Jw237.
ttaattaactaatccaaacttatggatactagatacctacaaggcataacataacaccat
tattatgggttagcaattta
>AB511043 count=8; merged_taxid={30520: 5, 9904: 3}; species_name=###; family=9895; family_name=Bovidae; scientific_name=Bos; reverse_match=CCGAGGTCACCCCAACC; taxid=9903; rank=genus; forward_error=0; forward_tm=57.33; genus_name=Bos; forward_match=CGAGAAGACCCTATGGAGCT; reverse_tm=nan; genus=9903; reverse_error=0; species=-1; strand=D;      Bos frontalis mitochondrial gene for 16S rRNA, partial sequence, haplotype: Mithun type 1.
ttaactaaccaacccaaagaaaataaacttagccattaaggaataacaataatctccatg
ggttggcagtttc
>AB511045 count=1; merged_taxid={30520: 1}; species_name=Bos frontalis; family=9895; family_name=Bovidae; scientific_name=Bos frontalis; reverse_match=CCGAGGTCACCCCAACC; taxid=30520; genus_name=Bos; forward_error=0; forward_tm=57.33; rank=species; seq_length_ori=246; forward_match=CGAGAAGACCCTATGGAGCT; reverse_tm=nan; genus=9903; reverse_error=0; species=30520; strand=D;      Bos frontalis mitochondrial gene for 16S rRNA, partial sequence, haplotype: Mithun type 3.
ttaactaaccagcccaaagaaaataaacttagccattaaggaataacaataatctccatg
ggttggcagtttc
>AB511046 count=37; merged_taxid={30520: 1, 9913: 26, 9915: 10}; species_name=###; family=9895; family_name=Bovidae; scientific_name=Bos; reverse_match=CCGAGGTCACCCCAACC; taxid=9903; rank=genus; forward_error=0; forward_tm=57.33; genus_name=Bos; forward_match=CGAGAAGACCCTATGGAGCT; reverse_tm=nan; genus=9903; reverse_error=0; species=-1; strand=D;      Bos indicus mitochondrial gene for 16S rRNA, partial sequence, breed: Thrabum (local cattle).
ttaactaaccaacccaaagagaataaatttaaccattaaggagtaacaacaatctccatg
agttggtagtttc
>AB511047 count=33; merged_taxid={9913: 28, 9915: 4, 9909: 1}; species_name=###; family=9895; family_name=Bovidae; scientific_name=Bos; reverse_match=CCGAGGTCACCCCAACC; taxid=9903; rank=genus; forward_error=0; forward_tm=57.33; genus_name=Bos; forward_match=CGAGAAGACCCTATGGAGCT; reverse_tm=nan; genus=9903; reverse_error=0; species=-1; strand=D;      Bos indicus mitochondrial gene for 16S rRNA, partial sequence, breed: Jaba.
ttaactaaccaacccaaagagaataaatttaaccattaaggaataacaacaatctccatg
agttggtagtttc
>AB511050 count=113; merged_taxid={30521: 108, 72004: 4, 331036: 1}; species_name=###; family=9895; family_name=Bovidae; scientific_name=Bos; reverse_match=CCGAGGTCACCCCAACC; taxid=9903; rank=genus; forward_error=0; forward_tm=57.33; genus_name=Bos; forward_match=CGAGAAGACCCTATGGAGCT; reverse_tm=nan; genus=9903; reverse_error=0; species=-1; strand=D;      Bos grunniens mitochondrial gene for 16S rRNA, partial sequence.
ttaactaaccaacccaaagaaaataaatttaaccattgaggaacaacaacaatctccatg
agttggtagtttc
>AB572419 count=3; merged_taxid={9483: 3}; species_name=Callithrix jacchus; family=9498; family_name=Cebidae; scientific_name=Callithrix jacchus; reverse_match=CCGAGGTCACCCCAACC; taxid=9483; rank=species; forward_error=0; forward_tm=57.33; genus_name=Callithrix; forward_match=CGAGAAGACCCTATGGAGCT; reverse_tm=nan; genus=9481; reverse_error=0; species=9483; strand=D;      Callithrix jacchus mitochondrial NA, nearly complete genome.
tcaatttaatggtacaagcctcagcccttcaaaccaacaggcaataatctgtaataaatg
taccataaatttt
>AB821445 count=68; merged_taxid={37029: 66, 37030: 1, 300877: 1}; species_name=###; family=9681; family_name=Felidae; scientific_name=Prionailurus; reverse_match=CCGAGGTCACCCCAACC; taxid=37028; rank=genus; forward_error=0; forward_tm=57.33; genus_name=Prionailurus; forward_match=CGAGAAGACCCTATGGAGCT; reverse_tm=nan; genus=37028; reverse_error=0; species=-1; strand=D;      Prionailurus iriomotensis mitochondrial gene for 16S rRNA, partial sequence.
ttaattaatcgactcaaagagactccactaactaaccgacaggaacaacaaacctctaca
tgagccgacaattta
>AB859014 count=386; merged_taxid={9796: 360, 1542494: 2, 9798: 23, 1703869: 1}; species_name=###; family=9788; family_name=Equidae; scientific_name=Equus; reverse_match=CCGAGGTCACCCCAACC; taxid=9789; rank=genus; genus_name=Equus; reverse_tm=nan; genus=9789; reverse_error=0; species=-1; strand=D;      quus caballus mitochondrial NA, complete genome, strain: trotter.
ttaattaactgattcacaaaaaacaacacacaaacctaaccttcagggacaacaaaactt
ttgattgaatcagcaatttc
>AB863014 count=1; merged_taxid={378754: 1}; species_name=Ursus thibetanus; family=9632; family_name=Ursidae; scientific_name=Ursus thibetanus japonicus; reverse_match=CCGAGGTCGCCCCAACC; taxid=378754; genus_name=Ursus; forward_error=0; forward_tm=57.33; rank=subspecies; seq_length_ori=16748; forward_match=CGAGAAGACCCTATGGAGCT; reverse_tm=nan; genus=9639; reverse_error=0; species=9642; strand=D;      Ursus thibetanus japonicus mitochondrial NA, complete genome.
ttaattaactagctcaaaagaatctatctaccagaccgacaggaacaacacactccttct
atgagctaacaattta
>AB915322 count=1; merged_taxid={1472950: 1}; species_name=Bos javanicus; family=9895; family_name=Bovidae; scientific_name=Bos javanicus lowi; reverse_match=CCGAGGTCACCCCAACC; taxid=1472950; genus_name=Bos; forward_error=0; forward_tm=57.33; rank=subspecies; seq_length_ori=16344; forward_match=CGAGAAGACCCTATGGAGCT; reverse_tm=nan; genus=9903; reverse_error=0; species=9906; strand=D;      Bos javanicus lowi mitochondrial NA, nearly complete genome.
ttaactaaccaacccaaagaaaataaacttaaccattaaggaataacaataatctccatg
agttggtagtttc
>AC142313 count=7; merged_taxid={9598: 7}; species_name=Pan troglodytes; family=9604; family_name=Hominidae; scientific_name=Pan troglodytes; reverse_match=CCGAGGTCACCTCAACC; taxid=9598; rank=species; forward_error=3; genus_name=Pan; forward_match=TGAGAAGATCCTATAGAGCT; reverse_tm=nan; genus=9596; reverse_error=1; species=9598;      Pan troglodytes BAC clone RP43-48C7 from chromosome y, complete sequence.
ttaattcattaatgcaaataaaacctcaaaagagtctacaggccctagtgtactatccct
gcattcaaaatttg
>AC142313.1 count=17; merged_taxid={9598: 17}; species_name=Pan troglodytes; family=9604; family_name=Hominidae; scientific_name=Pan troglodytes; reverse_match=CCGAGGTCACCTCAACC; taxid=9598; rank=species; genus_name=Pan; reverse_tm=nan; genus=9596; reverse_error=1; species=9598;      Pan troglodytes BAC clone RP43-48C7 from chromosome y, complete sequence.
ttaattcattaatgcaaataaaacctcaaaagagcctgcaggccctagtgtactatccct
gcattcaaaatttg
>AC146433 count=3; merged_taxid={9598: 3}; species_name=Pan troglodytes; family=9604; family_name=Hominidae; scientific_name=Pan troglodytes; reverse_match=CCGAGGTCACCCCAACC; taxid=9598; rank=species; forward_error=2; forward_tm=38.55; genus_name=Pan; forward_match=CAAGAAGATCCTATGGAGCT; reverse_tm=nan; genus=9596; reverse_error=0; species=9598; strand=D;      Pan troglodytes BAC clone RP43-19C19 from chromosome 7, complete sequence.
ttaatttattaatgcaaacaaagctcagataagcccacaggccttaaactactgtccctg
cattaaatatttt
>AC147120 count=4; merged_taxid={9598: 4}; species_name=Pan troglodytes; family=9604; family_name=Hominidae; scientific_name=Pan troglodytes; reverse_match=CCGAGGTCATCCCAACC; taxid=9598; rank=species; forward_error=3; genus_name=Pan; forward_match=TGAGAAGACCCTATAGACCT; reverse_tm=nan; genus=9596; reverse_error=1; species=9598;      Pan troglodytes BAC clone CH251-531L7 from Y, complete sequence.
ttaattcattaatgtaaataaaagctcaaaaaagactacaggccctagtgtactattcat
gcattaaaaatttg
>AC147130 count=2; merged_taxid={9598: 2}; species_name=Pan troglodytes; family=9604; family_name=Hominidae; scientific_name=Pan troglodytes; reverse_match=CCGAGGTCACCTCAACC; taxid=9598; rank=species; forward_error=2; forward_tm=39.98; genus_name=Pan; forward_match=CGAGAAGATCCTATAGAGCT; reverse_tm=nan; genus=9596; reverse_error=1; species=9598; strand=D;      Pan troglodytes BAC clone CH251-390G11 from Y, complete sequence.
ttaattcattaatgcaaataaaacctcaaaagagcctacaggccctagtgtactatccct
gcattcaaaatttt
>AC147670 count=3; merged_taxid={9598: 3}; species_name=Pan troglodytes; family=9604; family_name=Hominidae; scientific_name=Pan troglodytes; reverse_match=CCGAGGTCACCTCAACC; taxid=9598; rank=species; forward_error=2; forward_tm=28.28; genus_name=Pan; forward_match=CGAGAAGATCCTATAGAGCT; reverse_tm=nan; genus=9596; reverse_error=1; species=9598; strand=R;      Pan troglodytes BAC clone CH251-94F1 from chromosome y, complete sequence.
ttaattcattaatgcaaataaaacctcaaaagagcctacaggccctagtgtactatccct
gcattcaaaatttg
>AC187326 count=1; merged_taxid={9615: 1}; species_name=Canis lupus; family=9608; family_name=Canidae; scientific_name=Canis lupus familiaris; reverse_match=CCGAGGTCACCCCAACC; taxid=9615; genus_name=Canis; forward_error=0; forward_tm=57.33; rank=subspecies; seq_length_ori=171433; forward_match=CGAGAAGACCCTATGGAGCT; reverse_tm=nan; genus=9611; reverse_error=0; species=9612; strand=D;      Canis familiaris chromosome X, clone XX-352, complete sequence.
ttaattaattaacccaaattcatggatcttattaacctatcaggtataacacactaccat
ttttatgggttaacaattta
>AC198105 count=1; merged_taxid={61853: 1}; species_name=Nomascus leucogenys; family=9577; family_name=Hylobatidae; scientific_name=Nomascus leucogenys; reverse_match=CCGAGGTCACCCCAACC; taxid=61853; genus_name=Nomascus; forward_error=2; forward_tm=31.25; rank=species; seq_length_ori=191725; forward_match=CTAGAAGACCCTTTGGAGCT; reverse_tm=nan; genus=325165; reverse_error=0; species=61853; strand=R;      Nomascus leucogenys BAC clone CH271-100L3 from chromosome unknown, complete sequence.
ttaattcattaatgcaaataaaaacccaaacaagcctagaggccctagcctactatccct
gcattaaaaatttt
>AC200082 count=3; merged_taxid={9544: 2, 9541: 1}; species_name=###; family=9527; family_name=Cercopithecidae; scientific_name=Macaca; reverse_match=CCGAGGTCACCCCAAAC; taxid=9539; rank=genus; forward_error=0; genus_name=Macaca; forward_match=CGAGAAGACCCTATGGAGCT; reverse_tm=nan; genus=9539; reverse_error=1; species=-1;      Rhesus Macaque BAC CH250-220F22 () complete sequence.
ttaatttattaatgcaaacaaagcttaaataagcccacaggccttaaactactgtccctg
cattaaaaatttt
>AC206041 count=1; merged_taxid={9601: 1}; species_name=Pongo abelii; family=9604; family_name=Hominidae; scientific_name=Pongo abelii; reverse_match=CTGAGGTCGCCCCAACC; taxid=9601; genus_name=Pongo; forward_error=1; forward_tm=43.55; rank=species; seq_length_ori=221900; forward_match=CGAGAAGACCCTAAGGAGCT; reverse_tm=nan; genus=9599; reverse_error=1; species=9601; strand=R;      Pongo abelii BAC clone CH276-27414 from chromosome unknown, complete sequence.
ttaatttactaatgcaaacaagaccaaacagacccgcaggccctaaactaccagatctgc
attaaaaatttc
>AC207616 count=2; merged_taxid={9544: 2}; species_name=Macaca mulatta; family=9527; family_name=Cercopithecidae; scientific_name=Macaca mulatta; reverse_match=CCAAAGTCACCCCAATC; taxid=9544; rank=species; forward_error=0; forward_tm=57.33; genus_name=Macaca; forward_match=CGAGAAGACCCTATGGAGCT; reverse_tm=nan; genus=9539; reverse_error=3; species=9544; strand=D;      MACACA MULATTA BAC clone CH250-3M7 from chromosome y, complete sequence.
ttaatttattaatgcaaccaaaaaccacaatctacagacccttaaactactacacctgca
ttaaaaatttt
>AC214661 count=1; merged_taxid={9544: 1}; species_name=Macaca mulatta; family=9527; family_name=Cercopithecidae; scientific_name=Macaca mulatta; reverse_match=CCGAGGTCACCCCAACC; taxid=9544; genus_name=Macaca; forward_error=0; forward_tm=57.33; rank=species; seq_length_ori=151368; forward_match=CGAGAAGACCCTATGGAGCT; reverse_tm=nan; genus=9539; reverse_error=0; species=9544; strand=D;      MACACA MULATTA BAC clone CH250-404O18 from chromosome unknown, complete sequence.
taattttattaatgcaaataaaaactcaaaaagcctacaggccctagccagtatccctgc
attaaaaatttt
>AC214843 count=1; merged_taxid={9544: 1}; species_name=Macaca mulatta; family=9527; family_name=Cercopithecidae; scientific_name=Macaca mulatta; reverse_match=CCGAGGTCACCCCAACC; taxid=9544; genus_name=Macaca; forward_error=0; forward_tm=51.42; rank=species; seq_length_ori=174270; forward_match=CGAGAAGACCCTATGGAGCT; reverse_tm=nan; genus=9539; reverse_error=0; species=9544; strand=R;      MACACA MULATTA BAC clone CH250-431G5 from chromosome unknown, complete sequence.
ttaatttattaatgcaatcaaaactatacaaatccatggacccttacaccaccacacctg
cattaaaaatttt
>AC215276 count=1; merged_taxid={9544: 1}; species_name=Macaca mulatta; family=9527; family_name=Cercopithecidae; scientific_name=Macaca mulatta; reverse_match=CCGAGGTCATCCTAATC; taxid=9544; genus_name=Macaca; forward_error=3; forward_tm=26.74; rank=species; seq_length_ori=182397; forward_match=CAATAAGAACCTATGGAGCT; reverse_tm=nan; genus=9539; reverse_error=3; species=9544; strand=D;      MACACA MULATTA BAC clone CH250-135H3 from chromosome unknown, complete sequence.
tcattttattaatgcaaatagaaattcaaaaagcctataagccctagcctgcatcaaaaa
gttt
>AC225299 count=1; merged_taxid={13616: 1}; species_name=Monodelphis domestica; family=9265; family_name=Didelphidae; scientific_name=Monodelphis domestica; reverse_match=CCGAGGTCACCCCAACC; taxid=13616; genus_name=Monodelphis; forward_error=3; forward_tm=26.49; rank=species; seq_length_ori=143010; forward_match=GGAGAAAACCCTGTGGAGCT; reverse_tm=nan; genus=13615; reverse_error=0; species=13616; strand=R;      Monodelphis domestica clone VMRC18-94812, complete sequence.
taagataaataacttaaataacaaccactagttattcctaagggatcaaatctatgaaaa
ctttaagttaaaacttt
>AC236236 count=1; merged_taxid={9685: 1}; species_name=Felis catus; family=9681; family_name=Felidae; scientific_name=Felis catus; reverse_match=CCGAGGTCACCCCAACT; taxid=9685; genus_name=Felis; forward_error=3; forward_tm=35.03; rank=species; seq_length_ori=247732; forward_match=CAAGAAAGCCCTATGGAGCT; reverse_tm=nan; genus=9682; reverse_error=1; species=9685; strand=D;      Felis catus BAC clone FCAB-100H12 from chromosome unknown, complete sequence.
ttaattcactggcccaaagagcccacaccaacacgaccagtagggacaacaaatctcccc
atgggccaacaattta
>AC236992 count=1; merged_taxid={37347: 1}; species_name=Tupaia belangeri; family=9393; family_name=Tupaiidae; scientific_name=Tupaia belangeri; reverse_match=CCGAGGTCACCCCAACT; taxid=37347; genus_name=Tupaia; forward_error=0; forward_tm=51.42; rank=species; seq_length_ori=180840; forward_match=CGAGAAGACCCTATGGAGCT; reverse_tm=nan; genus=9394; reverse_error=1; species=37347; strand=R;      Tupaia belangeri BAC clone CH275-49H12 from chromosome unknown, complete sequence.
ttaattaactaactcacatacaataatacacaactcaatagagaataaacaatgtattct
gagttagaaatttc
>AC275473 count=1; merged_taxid={9483: 1}; species_name=Callithrix jacchus; family=9498; family_name=Cebidae; scientific_name=Callithrix jacchus; reverse_match=CTGAGGTCTCCCCAACC; taxid=9483; genus_name=Callithrix; forward_error=3; forward_tm=39.46; rank=species; seq_length_ori=189496; forward_match=TGAGAAGACCCTATGAAGCA; reverse_tm=nan; genus=9481; reverse_error=2; species=9483; strand=D;      Callithrix jacchus chromosome chr11 clone CH259-463I10, complete sequence.
ttaataattaatgcaaataaaaactcaaacctacaggccctagcatattatccctgcatt
aaaattttt
>AC275478 count=2; merged_taxid={9483: 2}; species_name=Callithrix jacchus; family=9498; family_name=Cebidae; scientific_name=Callithrix jacchus; reverse_match=CTGAGGTCACCCCAACC; taxid=9483; rank=species; forward_error=2; genus_name=Callithrix; forward_match=TGAGAAGACCCTATGGAGCG; reverse_tm=nan; genus=9481; reverse_error=1; species=9483;      Callithrix jacchus chromosome chr11 clone CH259-408, complete sequence.
ttaataattaatgcaaataaaactcaaacctacaggccctagcatattatccctgcatta
aaattttt
>AC279170 count=1; merged_taxid={9483: 1}; species_name=Callithrix jacchus; family=9498; family_name=Cebidae; scientific_name=Callithrix jacchus; reverse_match=CCGAGGTCACCCCAACC; taxid=9483; genus_name=Callithrix; forward_error=0; forward_tm=57.33; rank=species; seq_length_ori=165312; forward_match=CGAGAAGACCCTATGGAGCT; reverse_tm=nan; genus=9481; reverse_error=0; species=9483; strand=D;      Callithrix jacchus BAC MARM-160L19 from chromosome Y, complete sequence.
tcaatttaatgatacaaaccagaacaatttaaaccaataggcattaacctattgtcaatg
tatcatgaatttt
>AF006387 count=6; merged_taxid={32536: 6}; species_name=Acinonyx jubatus; family=9681; family_name=Felidae; scientific_name=Acinonyx jubatus; reverse_match=CCGAGGTCACCCCAACC; taxid=32536; rank=species; forward_error=0; forward_tm=57.33; genus_name=Acinonyx; forward_match=CGAGAAGACCCTATGGAGCT; reverse_tm=nan; genus=32535; reverse_error=0; species=32536; strand=D;      Acinonyx jubatus 16S ribosomal RNA gene, mitochondrial gene for mitochondrial RNA, partial sequence.
ttaattaattgacccaaagagacccattaatttcaaccgacaggaataacaaacctctat
atgggccaacaattta
>AF006389 count=4; merged_taxid={61394: 4}; species_name=Caracal caracal; family=9681; family_name=Felidae; scientific_name=Caracal caracal; reverse_match=CCGAGGTCACCCCAACC; taxid=61394; rank=species; forward_error=0; forward_tm=57.33; genus_name=Caracal; forward_match=CGAGAAGACCCTATGGAGCT; reverse_tm=nan; genus=61393; reverse_error=0; species=61394; strand=D;      Caracal caracal 16S ribosomal RNA gene, mitochondrial gene for mitochondrial RNA, partial sequence.
tcaattaactgacccaaagagaccctacaaactaaccgacaggaacaacaaatctctata
tgggccaacaattta
>AF006391 count=4; merged_taxid={9678: 4}; species_name=Crocuta crocuta; family=9676; family_name=Hyaenidae; scientific_name=Crocuta crocuta; reverse_match=CCGAGGTCACCCCAACC; taxid=9678; rank=species; forward_error=1; forward_tm=54.3; genus_name=Crocuta; forward_match=CGAGAAGACCCTGTGGAGCT; reverse_tm=nan; genus=9677; reverse_error=0; species=9678; strand=D;      Crocuta crocuta 16S ribosomal RNA gene, mitochondrial gene for mitochondrial RNA, partial sequence.
tcaattaactgacccaaagagacacaattacaaccaacagggacaacaactctccacatg
ggtcaacaattta
>AF006393 count=2; merged_taxid={61376: 2}; species_name=Felis chaus; family=9681; family_name=Felidae; scientific_name=Felis chaus; reverse_match=CCGAGGTCACCCCAACC; taxid=61376; rank=species; forward_error=0; forward_tm=57.33; genus_name=Felis; forward_match=CGAGAAGACCCTATGGAGCT; reverse_tm=nan; genus=9682; reverse_error=0; species=61376; strand=D;      Felis chaus 16S ribosomal RNA gene, mitochondrial gene for mitochondrial RNA, partial sequence.
ttaattaaccgacccaaagagaccctattaattaaccgacaggaacaacaaatctctatg
tgggccgacaattta
>AF006395 count=12; merged_taxid={61377: 2, 61410: 1, 9683: 3, 9685: 6}; species_name=###; family=9681; family_name=Felidae; scientific_name=Felidae; reverse_match=CCGAGGTCACCCCAACC; taxid=9681; genus_name=###; forward_error=0; forward_tm=57.33; rank=family; forward_match=CGAGAAGACCCTATGGAGCT; reverse_tm=nan; genus=-1; reverse_error=0; species=-1; strand=D;      Felis libyca 16S ribosomal RNA gene, mitochondrial gene for mitochondrial RNA, partial sequence.
ttaattaaccgacccaaagagaccatatgaaccaaccgacaggaacaacaaacctctata
tgggccggcaattta
>AF006397 count=3; merged_taxid={61378: 3}; species_name=Felis margarita; family=9681; family_name=Felidae; scientific_name=Felis margarita; reverse_match=CCGAGGTCACCCCAACC; taxid=61378; rank=species; forward_error=0; forward_tm=57.33; genus_name=Felis; forward_match=CGAGAAGACCCTATGGAGCT; reverse_tm=nan; genus=9682; reverse_error=0; species=61378; strand=D;      Felis margarita 16S ribosomal RNA gene, mitochondrial gene for mitochondrial RNA, partial sequence.
ttaattaaccgacccaaagagaccctatgaaccaaccgacaggaacaacaaacctctata
tgggccggcaattta
>AF006399 count=2; merged_taxid={61379: 2}; species_name=Felis nigripes; family=9681; family_name=Felidae; scientific_name=Felis nigripes; reverse_match=CCGAGGTCACCCCAACC; taxid=61379; rank=species; forward_error=0; forward_tm=57.33; genus_name=Felis; forward_match=CGAGAAGACCCTATGGAGCT; reverse_tm=nan; genus=9682; reverse_error=0; species=61379; strand=D;      Felis nigripes 16S ribosomal RNA gene, mitochondrial gene for mitochondrial RNA, partial sequence.
ttaattaaccgacccaaagagaccctaccaattaaccaacaggaacaacaaacctctatt
atgggccggcaattta
>AF006403 count=1; merged_taxid={61400: 1}; species_name=Galidia elegans; family=379589; family_name=Eupleridae; scientific_name=Galidia elegans; reverse_match=CCGAGGTCGCCCCAACC; taxid=61400; genus_name=Galidia; forward_error=0; forward_tm=57.33; rank=species; seq_length_ori=374; forward_match=CGAGAAGACCCTATGGAGCT; reverse_tm=nan; genus=61399; reverse_error=0; species=61400; strand=D;      Galidia elegans 16S ribosomal RNA gene, mitochondrial gene for mitochondrial RNA, partial sequence.
tcaattaactgacccaaagagatcacacaacccaaccgacagggacaacaaacctctaca
tgggtcagcaattta
>AF006405 count=3; merged_taxid={1608482: 3}; species_name=Puma yagouaroundi; family=9681; family_name=Felidae; scientific_name=Puma yagouaroundi; reverse_match=CCGAGGTCACCCCAACC; taxid=1608482; rank=species; forward_error=0; forward_tm=57.33; genus_name=Puma; forward_match=CGAGAAGACCCTATGGAGCT; reverse_tm=nan; genus=146712; reverse_error=0; species=1608482; strand=D;      Herpailurus yaguarondi 16S ribosomal RNA gene, mitochondrial gene for mitochondrial RNA, partial sequence.
ttaattaaccgacccaaagagacctaccaatttaaaccgataggaacaacaaacctctat
tatgggccgataattta
>AF006407 count=24; merged_taxid={61403: 24}; species_name=Prionailurus planiceps; family=9681; family_name=Felidae; scientific_name=Prionailurus planiceps; reverse_match=CCGAGGTCACCCCAACC; taxid=61403; rank=species; forward_error=0; forward_tm=57.33; genus_name=Prionailurus; forward_match=CGAGAAGACCCTATGGAGCT; reverse_tm=nan; genus=37028; reverse_error=0; species=61403; strand=D;      Prionailurus planiceps 16S ribosomal RNA gene, mitochondrial gene for mitochondrial RNA, partial sequence.
ttaattaatcgactcaaagagacctcactaactaaccgacaggaacaacaaacctctaca
tgagccgacaattta
>AF006409 count=5; merged_taxid={61383: 5}; species_name=Lynx canadensis; family=9681; family_name=Felidae; scientific_name=Lynx canadensis; reverse_match=CCGAGGTCACCCCAACC; taxid=61383; rank=species; forward_error=1; forward_tm=54.3; genus_name=Lynx; forward_match=CGAGAAGACCCTGTGGAGCT; reverse_tm=nan; genus=13124; reverse_error=0; species=61383; strand=D;      Lynx canadensis 16S ribosomal RNA gene, mitochondrial gene for mitochondrial RNA, partial sequence.
ttaattaaccggcccaaagagaccccattatctaaccgacaggaacaacaaacctctgct
atgggccgacaattta
>AF006411 count=1; merged_taxid={61406: 1}; species_name=Leopardus colocolo; family=9681; family_name=Felidae; scientific_name=Leopardus colocolo; reverse_match=CCGAGGTCACCCCAACC; taxid=61406; genus_name=Leopardus; forward_error=0; forward_tm=57.33; rank=species; seq_length_ori=374; forward_match=CGAGAAGACCCTATGGAGCT; reverse_tm=nan; genus=46841; reverse_error=0; species=61406; strand=D;      Oncifelis colocolo 16S ribosomal RNA gene, mitochondrial gene for mitochondrial RNA, partial sequence.
ttaattaaccgacccaaagagaccccactaactaaccgacaggaacaacaaatctctcca
tgggccgacaattta
>AF006413 count=98; merged_taxid={13125: 98}; species_name=Lynx lynx; family=9681; family_name=Felidae; scientific_name=Lynx lynx; reverse_match=CCGAGGTCACCCCAACC; taxid=13125; rank=species; forward_error=0; forward_tm=57.33; genus_name=Lynx; forward_match=CGAGAAGACCCTATGGAGCT; reverse_tm=nan; genus=13124; reverse_error=0; species=13125; strand=D;      Lynx lynx 16S ribosomal RNA gene, mitochondrial gene for mitochondrial RNA, partial sequence.
ttaattaaccgacccaaagagaccccatttatccaaccgacaggaacaacaaacctccac
tatgggtcgacaattta
>AF006415 count=25; merged_taxid={32538: 6, 46842: 7, 61382: 12}; species_name=###; family=9681; family_name=Felidae; scientific_name=Leopardus; taxid=46841; rank=genus; forward_error=0; forward_tm=57.33; genus_name=Leopardus; forward_match=CGAGAAGACCCTATGGAGCT; reverse_tm=nan; genus=46841; species=-1; strand=D;      Felis pardalis 16S ribosomal RNA gene, mitochondrial gene for mitochondrial RNA, partial sequence.
ttaattaaccgacccaaagagaccctactaattaaccgacaggaacaacaaatctctaca
tgggccgacaattta
>AF006417 count=6; merged_taxid={61384: 6}; species_name=Lynx rufus; family=9681; family_name=Felidae; scientific_name=Lynx rufus; reverse_match=CCGAGGTCACCCCAACC; taxid=61384; rank=species; forward_error=0; forward_tm=57.33; genus_name=Lynx; forward_match=CGAGAAGACCCTATGGAGCT; reverse_tm=nan; genus=13124; reverse_error=0; species=61384; strand=D;      Lynx rufus 16S ribosomal RNA gene, mitochondrial gene for mitochondrial RNA, partial sequence.
ttaattaaccgacccaaagagacctcatttatccaaccgacaggaacaacaaacctctat
atgggccgacaattta
>AF006419 count=2; merged_taxid={61405: 2}; species_name=Leptailurus serval; family=9681; family_name=Felidae; scientific_name=Leptailurus serval; reverse_match=CCGAGGTCACCCCAACC; taxid=61405; rank=species; forward_error=0; forward_tm=57.33; genus_name=Leptailurus; forward_match=CGAGAAGACCCTATGGAGCT; reverse_tm=nan; genus=61404; reverse_error=0; species=61405; strand=D;      Leptailurus serval 16S ribosomal RNA gene, mitochondrial gene for mitochondrial RNA, partial sequence.
ttaattaaccgacccaaagagtgctctattaattaaccgacaggaacaacaaatctctat
atgggccgacaattta
>AF006421 count=4; merged_taxid={46842: 2, 32538: 1, 61406: 1}; species_name=###; family=9681; family_name=Felidae; scientific_name=Leopardus; reverse_match=CCGAGGTCACCCCAACC; taxid=46841; rank=genus; forward_error=0; forward_tm=57.33; genus_name=Leopardus; forward_match=CGAGAAGACCCTATGGAGCT; reverse_tm=nan; genus=46841; reverse_error=0; species=-1; strand=D;      Leopardus tigrinus 16S ribosomal RNA gene, mitochondrial gene for mitochondrial RNA, partial sequence.
ttaattaaccggcccaaagagaccccactaactaaccgacaggaacaacaaatctctcca
tgggccgacaattta
>AF006423 count=80; merged_taxid={46842: 7, 61382: 73}; species_name=###; family=9681; family_name=Felidae; scientific_name=Leopardus; taxid=46841; rank=genus; forward_error=0; forward_tm=57.33; genus_name=Leopardus; forward_match=CGAGAAGACCCTATGGAGCT; reverse_tm=nan; genus=46841; species=-1; strand=D;      Leopardus wiedii 16S ribosomal RNA gene, mitochondrial gene for mitochondrial RNA, partial sequence.
ttaattaaccgacccaaagagaccccactaattaaccgacaggaacaacaaatctctaca
tgggccgacaattta
>AF006425 count=1; merged_taxid={61452: 1}; species_name=Neofelis nebulosa; family=9681; family_name=Felidae; scientific_name=Neofelis nebulosa; reverse_match=CCGAGGTCACCCCAACC; taxid=61452; genus_name=Neofelis; forward_error=0; forward_tm=57.33; rank=species; seq_length_ori=374; forward_match=CGAGAAGACCCTATGGAGCT; reverse_tm=nan; genus=61451; reverse_error=0; species=61452; strand=D;      Neofelis nebulosa 16S ribosomal RNA gene, mitochondrial gene for mitochondrial RNA, partial sequence.
ttaattaaccgacccaaagagatcccaccaatcaaccaacaggggcaacgaacctccacc
atgggtcgacaattta
>AF006427 count=5; merged_taxid={46842: 1, 46844: 4}; species_name=###; family=9681; family_name=Felidae; scientific_name=Leopardus; reverse_match=CCGAGGTCACCCCAACC; taxid=46841; rank=genus; forward_error=0; forward_tm=57.33; genus_name=Leopardus; forward_match=CGAGAAGACCCTATGGAGCT; reverse_tm=nan; genus=46841; reverse_error=0; species=-1; strand=D;      Oncifelis geoffroyi 16S ribosomal RNA gene, mitochondrial gene for mitochondrial RNA, partial sequence.
ttaattaaccgacccaaagagaccccactaaccaaccgacaggaacaacaaatctctaca
tgggccgacaattta
>AF006429 count=46; merged_taxid={61386: 46}; species_name=Leopardus guigna; family=9681; family_name=Felidae; scientific_name=Leopardus guigna; reverse_match=CCGAGGTCACCCCAACC; taxid=61386; rank=species; forward_error=0; forward_tm=57.33; genus_name=Leopardus; forward_match=CGAGAAGACCCTATGGAGCT; reverse_tm=nan; genus=46841; reverse_error=0; species=61386; strand=D;      Oncifelis guigna 16S ribosomal RNA gene, mitochondrial gene for mitochondrial RNA, partial sequence.
ttaattaaccgacccaaagagaccccaccaatcaaccgacaggaacaacaaatctctaca
tgggccgacaattta
>AF006431 count=3; merged_taxid={61408: 3}; species_name=Otocolobus manul; family=9681; family_name=Felidae; scientific_name=Otocolobus manul; reverse_match=CCGAGGTCACCCCAACC; taxid=61408; rank=species; forward_error=0; forward_tm=57.33; genus_name=Otocolobus; forward_match=CGAGAAGACCCTATGGAGCT; reverse_tm=nan; genus=61407; reverse_error=0; species=61408; strand=D;      Otocolobus manul 16S ribosomal RNA gene, mitochondrial gene for mitochondrial RNA, partial sequence.
ttaattaaccggcccaaagaaaccttattaacaaccgacagggataacaaacctctacat
ggaccggcaattta
>AF006433 count=3; merged_taxid={61412: 3}; species_name=Profelis aurata; family=9681; family_name=Felidae; scientific_name=Profelis aurata; reverse_match=CCGAGGTCACCCCAACC; taxid=61412; rank=species; forward_error=0; forward_tm=57.33; genus_name=Profelis; forward_match=CGAGAAGACCCTATGGAGCT; reverse_tm=nan; genus=61411; reverse_error=0; species=61412; strand=D;      Profelis aurata 16S ribosomal RNA gene, mitochondrial gene for mitochondrial RNA, partial sequence.
ttaattaattgacccaaagagactccataaattaaccgacaggaacaacaaatctctatg
tgggccaacaattta
>AF006435 count=6; merged_taxid={61454: 6}; species_name=Catopuma badia; family=9681; family_name=Felidae; scientific_name=Catopuma badia; reverse_match=CCGAGGTCACCCCAACC; taxid=61454; rank=species; forward_error=0; forward_tm=57.33; genus_name=Catopuma; forward_match=CGAGAAGACCCTATGGAGCT; reverse_tm=nan; genus=61453; reverse_error=0; species=61454; strand=D;      Catopuma badia 16S ribosomal RNA gene, mitochondrial gene for mitochondrial RNA, partial sequence.
ttaattaaccgacccaaagagaccctattaacttaaccgacaggaacaacaaacctctat
tatgggccgacaattta
>AF006439 count=8; merged_taxid={61410: 8}; species_name=Pardofelis marmorata; family=9681; family_name=Felidae; scientific_name=Pardofelis marmorata; reverse_match=CCGAGGTCACCCCAACC; taxid=61410; rank=species; forward_error=0; forward_tm=57.33; genus_name=Pardofelis; forward_match=CGAGAAGACCCTATGGAGCT; reverse_tm=nan; genus=61409; reverse_error=0; species=61410; strand=D;      Pardofelis marmorata 16S ribosomal RNA gene, mitochondrial gene for mitochondrial RNA, partial sequence.
ttaattaaccgacccaaagagaccctattaacttaaccgacaggaacaacaaacctctac
atgggccgacaattta
>AF006441 count=1; merged_taxid={9690: 1}; species_name=Panthera onca; family=9681; family_name=Felidae; scientific_name=Panthera onca; reverse_match=CCGAGGTCACCCCAACC; taxid=9690; genus_name=Panthera; forward_error=0; forward_tm=57.33; rank=species; seq_length_ori=374; forward_match=CGAGAAGACCCTATGGAGCT; reverse_tm=nan; genus=9688; reverse_error=0; species=9690; strand=D;      Panthera onca 16S ribosomal RNA gene, mitochondrial gene for mitochondrial RNA, partial sequence.
ttaattaaccgacccaaagagatcttgataatcaaccgacagggataacatacctctgcc
atgggccgacaattta
>AF006443 count=3; merged_taxid={9691: 2, 9692: 1}; species_name=Panthera pardus; family=9681; family_name=Felidae; scientific_name=Panthera pardus; reverse_match=CCGAGGTCACCCCAACC; taxid=9691; rank=species; forward_error=0; forward_tm=57.33; genus_name=Panthera; forward_match=CGAGAAGACCCTATGGAGCT; reverse_tm=nan; genus=9688; reverse_error=0; species=9691; strand=D;      Panthera pardus 16S ribosomal RNA gene, mitochondrial gene for mitochondrial RNA, partial sequence.
ttaattaaccgacccaaagagatcttaacaactaaccgatagggacaacaaacctctacc
gtgggtcgacaattta
>AF006445 count=1; merged_taxid={61387: 1}; species_name=Prionailurus rubiginosus; family=9681; family_name=Felidae; scientific_name=Prionailurus rubiginosus; reverse_match=CCGAGGTCACCCCAACC; taxid=61387; genus_name=Prionailurus; forward_error=0; forward_tm=57.33; rank=species; seq_length_ori=373; forward_match=CGAGAAGACCCTATGGAGCT; reverse_tm=nan; genus=37028; reverse_error=0; species=61387; strand=D;      Prionailurus rubiginosa 16S ribosomal RNA gene, mitochondrial gene for mitochondrial RNA, partial sequence.
ttaattaaccgacccaaagagaccttaataatcaaccgacaggaacaacaaatctctata
tgggccgacaattta
>AF006447 count=54; merged_taxid={61455: 54}; species_name=Catopuma temminckii; family=9681; family_name=Felidae; scientific_name=Catopuma temminckii; reverse_match=CCGAGGTCACCCCAACC; taxid=61455; rank=species; forward_error=0; forward_tm=57.33; genus_name=Catopuma; forward_match=CGAGAAGACCCTATGGAGCT; reverse_tm=nan; genus=61453; reverse_error=0; species=61455; strand=D;      Catopuma temminckii 16S ribosomal RNA gene, mitochondrial gene for mitochondrial RNA, partial sequence.
ttaattaaccgacccaaagagatcctaccaatataaccgacagggacaacaaacctctat
atgggccgacaattta
>AF006449 count=4; merged_taxid={29064: 4}; species_name=Panthera uncia; family=9681; family_name=Felidae; scientific_name=Panthera uncia; reverse_match=CCGAGGTCACCCCAACC; taxid=29064; rank=species; forward_error=0; forward_tm=57.33; genus_name=Panthera; forward_match=CGAGAAGACCCTATGGAGCT; reverse_tm=nan; genus=9688; reverse_error=0; species=29064; strand=D;      Uncia uncia 16S ribosomal RNA gene, mitochondrial gene for mitochondrial RNA, partial sequence.
ttaattaaccagcccaaagagatcttaataaccaaccgacagggtataacaaacctctac
catgggctgacaattta
>AF006451 count=2; merged_taxid={61388: 2}; species_name=Prionailurus viverrinus; family=9681; family_name=Felidae; scientific_name=Prionailurus viverrinus; reverse_match=CCGAGGTCACCCCAACC; taxid=61388; rank=species; forward_error=0; forward_tm=57.33; genus_name=Prionailurus; forward_match=CGAGAAGACCCTATGGAGCT; reverse_tm=nan; genus=37028; reverse_error=0; species=61388; strand=D;      Prionailurus viverrinus 16S ribosomal RNA gene, mitochondrial gene for mitochondrial RNA, partial sequence.
ttaattaatcgactcaaagagactctactaactaaccgacaggaacaacaaacctctata
tgagccgacaattta
>AF006455 count=111; merged_taxid={9696: 111}; species_name=Puma concolor; family=9681; family_name=Felidae; scientific_name=Puma concolor; taxid=9696; rank=species; forward_error=0; forward_tm=57.33; genus_name=Puma; forward_match=CGAGAAGACCCTATGGAGCT; reverse_tm=nan; genus=146712; reverse_error=0; species=9696; strand=D;      Puma concolor 16S ribosomal RNA gene, mitochondrial gene for mitochondrial RNA, partial sequence.
ttaattaaccgacccaaagagacccattaatttcaaccgacaggaacaacaaacctctat
atgggccgacaattta
>AF006457 count=1; merged_taxid={9689: 1}; species_name=Panthera leo; family=9681; family_name=Felidae; scientific_name=Panthera leo; reverse_match=CCGAGGTCACCCCAACC; taxid=9689; genus_name=Panthera; forward_error=0; forward_tm=57.33; rank=species; seq_length_ori=374; forward_match=CGAGAAGACCCTATGGAGCT; reverse_tm=nan; genus=9688; reverse_error=0; species=9689; strand=D;      Panthera leo 16S ribosomal RNA gene, mitochondrial gene for mitochondrial RNA, partial sequence.
ttaattaaccgacccaaagagatcttgataaccaaccaacagggattacaaacctctacc
atgggtcgacaattta
>AF006459 count=1; merged_taxid={9694: 1}; species_name=Panthera tigris; family=9681; family_name=Felidae; scientific_name=Panthera tigris; reverse_match=CCGAGGTCACCCCAACC; taxid=9694; genus_name=Panthera; forward_error=0; forward_tm=57.33; rank=species; seq_length_ori=374; forward_match=CGAGAAGACCCTATGGAGCT; reverse_tm=nan; genus=9688; reverse_error=0; species=9694; strand=D;      Panthera tigris 16S ribosomal RNA gene, mitochondrial gene for mitochondrial RNA, partial sequence.
ttaattaaccgacccaaagagaccttaataatcaaccgacagggataacaaacctctacc
atgggtcgacaattta
>AF010406 count=172; merged_taxid={469796: 1, 9938: 3, 9940: 168}; species_name=###; family=9895; family_name=Bovidae; scientific_name=Ovis; reverse_match=CCGAGGTCACCCCAACC; taxid=9935; rank=genus; genus_name=Ovis; reverse_tm=nan; genus=9935; reverse_error=0; species=-1; strand=D;      Ovis aries complete mitochondrial genome.
ttaactaagtaactcaaggaaaataaattcaaccaccaagggataacaacactccttatg
agttaacagtttc
>AF027985 count=1; merged_taxid={9321: 1}; species_name=Osphranter rufus; family=9307; family_name=Macropodidae; scientific_name=Osphranter rufus; reverse_match=CCGAGGTCACCCCAACC; taxid=9321; genus_name=Osphranter; forward_error=1; forward_tm=54.3; rank=species; seq_length_ori=2625; forward_match=CGAGAAGACCCTGTGGAGCT; reverse_tm=nan; genus=2182372; reverse_error=0; species=9321; strand=D;      Macropus rufus tRNA-Phe gene, partial sequence; 12S ribosomal RNA, complete sequence; tRNA-Val gene, complete sequence; and 16S ribosomal RNA, complete sequence; mitochondrial genes for mitochondrial products.
taagattcatagtctaattcaaattactctaccctatatataggaacaaaaccagaccca
ctagactataaccttt
>AF027986 count=2; merged_taxid={9313: 2}; species_name=Notamacropus agilis; family=9307; family_name=Macropodidae; scientific_name=Notamacropus agilis; reverse_match=CCGAGGTCACCCCAACC; taxid=9313; rank=species; forward_error=1; forward_tm=54.3; genus_name=Notamacropus; forward_match=CGAGAAGACCCTGTGGAGCT; reverse_tm=nan; genus=1960649; reverse_error=0; species=9313; strand=D;      Macropus agilis tRNA-Phe gene, partial sequence; 12S ribosomal RNA, complete sequence; tRNA-Val gene, complete sequence; and 16S ribosomal RNA, complete sequence; mitochondrial genes for mitochondrial products.
taagattcatagtctaattcaaaccatactaccctacatacaggaacaaacccagactta
ctagactattaccttt
>AF027987 count=3; merged_taxid={9330: 3}; species_name=Wallabia bicolor; family=9307; family_name=Macropodidae; scientific_name=Wallabia bicolor; reverse_match=CCGAGGTCACCCCAACC; taxid=9330; rank=species; genus_name=Wallabia; reverse_tm=nan; genus=9329; reverse_error=0; species=9330; strand=D;      Wallabia bicolor tRNA-Phe gene, partial sequence; 12S ribosomal RNA, complete sequence; tRNA-Val gene, complete sequence; and 16S ribosomal RNA, complete sequence; mitochondrial genes for mitochondrial products.
taagattcatagtctaattcaaatcatcctaccctacatgcaggaacaaaccaagaccta
ctagactataaccttt
>AF027988 count=1; merged_taxid={30670: 1}; species_name=Setonix brachyurus; family=9307; family_name=Macropodidae; scientific_name=Setonix brachyurus; reverse_match=CCGAGGTCACCCCAACC; taxid=30670; genus_name=Setonix; forward_error=1; forward_tm=54.3; rank=species; seq_length_ori=2622; forward_match=CGAGAAGACCCTGTGGAGCT; reverse_tm=nan; genus=30669; reverse_error=0; species=30670; strand=D;      Setonix brachyurus tRNA-Phe gene, partial sequence; 12S ribosomal RNA, complete sequence; tRNA-Val gene, complete sequence; and 16S ribosomal RNA, complete sequence; mitochondrial genes for mitochondrial products.
taagattcatagtctaatttaaattaaaaaaccctgcacgcaggaacaaaaccaaatcaa
ctagactataaccttt
>AF027989 count=2; merged_taxid={65608: 2}; species_name=Dendrolagus dorianus; family=9307; family_name=Macropodidae; scientific_name=Dendrolagus dorianus; reverse_match=CCGAGGTCACCCCAACC; taxid=65608; rank=species; forward_error=1; forward_tm=54.3; genus_name=Dendrolagus; forward_match=CGAGAAGACCCTGTGGAGCT; reverse_tm=nan; genus=38603; reverse_error=0; species=65608; strand=D;      endrolagus dorianus tRNA-Phe gene, partial sequence; 12S ribosomal RNA, complete sequence; tRNA-Val gene, complete sequence; and 16S ribosomal RNA, complete sequence; mitochondrial genes for mitochondrial products.
taagattcatagtctaatccaaattattctaccctacatacaggaacaaaatcagaccta
ctagactataaccttc
>AF027990 count=1; merged_taxid={69260: 1}; species_name=Dendrolagus goodfellowi; family=9307; family_name=Macropodidae; scientific_name=Dendrolagus goodfellowi; reverse_match=CCGAGGTCACCCCAACC; taxid=69260; genus_name=Dendrolagus; forward_error=1; forward_tm=54.3; rank=species; seq_length_ori=2624; forward_match=CGAGAAGACCCTGTGGAGCT; reverse_tm=nan; genus=38603; reverse_error=0; species=69260; strand=D;      endrolagus goodfellowi tRNA-Phe gene, partial sequence; 12S ribosomal RNA, complete sequence; tRNA-Val gene, complete sequence; and 16S ribosomal RNA, complete sequence; mitochondrial genes for mitochondrial products.
taagattcatagtctaactcaaaatatcctaccctacatacaggaacaaaatcagaccta
ctagactataaccttc
>AF027991 count=1; merged_taxid={9328: 1}; species_name=Thylogale stigmatica; family=9307; family_name=Macropodidae; scientific_name=Thylogale stigmatica; reverse_match=CCGAGGTCACCCCAACC; taxid=9328; genus_name=Thylogale; forward_error=1; forward_tm=54.3; rank=species; seq_length_ori=2616; forward_match=CGAGAAGACCCTGTGGAGCT; reverse_tm=nan; genus=9326; reverse_error=0; species=9328; strand=D;      Thylogale stigmatica tRNA-Phe gene, partial sequence; 12S ribosomal RNA, complete sequence; tRNA-Val gene, complete sequence; and 16S ribosomal RNA, complete sequence; mitochondrial genes for mitochondrial products.
taagattcatagtctaattcaaattatcctaccctatacaggaacaaaaccagatcaact
agactataaccttt
>AF027993 count=1; merged_taxid={859894: 1}; species_name=Petrogale concinna; family=9307; family_name=Macropodidae; scientific_name=Petrogale concinna; reverse_match=CCGAGGTCACCCCAACC; taxid=859894; genus_name=Petrogale; forward_error=1; forward_tm=54.3; rank=species; seq_length_ori=2591; forward_match=CGAGAAGACCCTGTGGAGCT; reverse_tm=nan; genus=9324; reverse_error=0; species=859894; strand=D;      Peradorcas concinna tRNA-Phe gene, partial sequence; 12S ribosomal RNA gene, complete sequence; tRNA-Val gene, complete sequence; and 16S ribosomal RNA gene, complete sequence; mitochondrial genes for mitochondrial products.
taagattcatagtctaatttaaaatatataatccctaaacacaggaacaaaaccaaaccc
actagactataaccttt
>AF027994 count=1; merged_taxid={69270: 1}; species_name=Dorcopsulus vanheurni; family=9307; family_name=Macropodidae; scientific_name=Dorcopsulus vanheurni; reverse_match=CCGAGGTCACCCCAACC; taxid=69270; genus_name=Dorcopsulus; forward_error=1; forward_tm=54.3; rank=species; seq_length_ori=2625; forward_match=CGAGAAGACCCTGTGGAGCT; reverse_tm=nan; genus=69269; reverse_error=0; species=69270; strand=D;      orcopsulus vanheurni tRNA-Phe gene, partial sequence; 12S ribosomal RNA, complete sequence; tRNA-Val gene, complete sequence; and 16S ribosomal RNA, complete sequence; mitochondrial genes for mitochondrial products.
taagattcatagtctaactcaaactatataaccctacttacaggaacraaattcaaatcc
actagactataaccttt
>AF027995 count=1; merged_taxid={69268: 1}; species_name=Dorcopsis veterum; family=9307; family_name=Macropodidae; scientific_name=Dorcopsis veterum; reverse_match=CCGAGGTCACCCCAACC; taxid=69268; genus_name=Dorcopsis; forward_error=1; forward_tm=54.3; rank=species; seq_length_ori=2594; forward_match=CGAGAAGACCCTGTGGAGCT; reverse_tm=nan; genus=69267; reverse_error=0; species=69268; strand=D;      orcopsis veterum tRNA-Phe gene, partial sequence; 12S ribosomal RNA gene, complete sequence; tRNA-Val gene, complete sequence; and 16S ribosomal RNA gene, complete sequence; mitochondrial genes for mitochondrial products.
taagattcatagtctaactcaaaccatattaccctacctacaggaacaaaatttaaatcc
actagactataaccttt
>AF027997 count=1; merged_taxid={65631: 1}; species_name=Hypsiprymnodon moschatus; family=65619; family_name=Potoroidae; scientific_name=Hypsiprymnodon moschatus; reverse_match=CCGAGGTCACCCCAACC; taxid=65631; genus_name=Hypsiprymnodon; forward_error=1; forward_tm=54.3; rank=species; seq_length_ori=2596; forward_match=CGAGAAGACCCTGTGGAGCT; reverse_tm=nan; genus=65622; reverse_error=0; species=65631; strand=D;      Hypsiprymnodon moschatus tRNA-Phe gene, partial sequence; 12S ribosomal RNA gene, complete sequence; tRNA-Val gene, complete sequence; and 16S ribosomal RNA gene, complete sequence; mitochondrial genes for mitochondrial products.
taagattcatagtctaatttaaccaacataaaaccrcatcatggcaacaaaaactagagc
tactagactataaccttt
>AF027998 count=2; merged_taxid={69259: 2}; species_name=Bettongia penicillata; family=65619; family_name=Potoroidae; scientific_name=Bettongia penicillata; reverse_match=CCGAGGTCACCCCAACC; taxid=69259; rank=species; forward_error=2; forward_tm=49.71; genus_name=Bettongia; forward_match=CGAGAAGACCCTGCGGAGCT; reverse_tm=nan; genus=65620; reverse_error=0; species=69259; strand=D;      Bettongia penicillata tRNA-Phe gene, partial sequence; 12S ribosomal RNA, complete sequence; tRNA-Val gene, complete sequence; and 16S ribosomal RNA, complete sequence; mitochondrial genes for mitochondrial products.
taagattcatagtctaattcaaccaagatttaccctattcaggaacaaaaacagaaccca
tagactataaccttt
>AF027999 count=2; merged_taxid={38598: 2}; species_name=Aepyprymnus rufescens; family=65619; family_name=Potoroidae; scientific_name=Aepyprymnus rufescens; reverse_match=CCGAGGTCACCCCAACC; taxid=38598; rank=species; forward_error=1; forward_tm=54.3; genus_name=Aepyprymnus; forward_match=CGAGAAGACCCTGTGGAGCT; reverse_tm=nan; genus=38597; reverse_error=0; species=38598; strand=D;      Aepyprymnus rufescens tRNA-Phe gene, partial sequence; 12S ribosomal RNA, complete sequence; tRNA-Val gene, complete sequence; and 16S ribosomal RNA, complete sequence; mitochondrial genes for mitochondrial products.
taagattcatagtccaactcaactgtatttccaccctatttaaggaacaaaaacagacca
ctagactataaccttc
>AF028000 count=2; merged_taxid={55310: 2}; species_name=Potorous longipes; family=65619; family_name=Potoroidae; scientific_name=Potorous longipes; reverse_match=CCGAGGTCACCCCAACC; taxid=55310; rank=species; forward_error=2; forward_tm=49.71; genus_name=Potorous; forward_match=CGAGAAGACCCTGCGGAGCT; reverse_tm=nan; genus=9309; reverse_error=0; species=55310; strand=D;      Potorous longipes tRNA-Phe gene, partial sequence; 12S ribosomal RNA gene, complete sequence; tRNA-Val gene, complete sequence; and 16S ribosomal RNA gene, complete sequence; mitochondrial genes for mitochondrial products.
taagattcataatctaactcaatcaaattttacccaacataggaacaaaaactaataacc
tagattataatcttt
>AF044604 count=3; merged_taxid={77227: 3}; species_name=Aethalops alecto; family=9398; family_name=Pteropodidae; scientific_name=Aethalops alecto; reverse_match=CCGAGGTCACCCCAACC; taxid=77227; rank=species; forward_error=0; forward_tm=57.33; genus_name=Aethalops; forward_match=CGAGAAGACCCTATGGAGCT; reverse_tm=nan; genus=77226; reverse_error=0; species=77227; strand=D;      Aethalops alecto 16S ribosomal RNA gene, mitochondrial gene for mitochondrial RNA, partial sequence.
ttaattaattaacccataactaaacaccaactatctaaggagacaaaaacgccgttactg
ggttaacaattta
>AF044605 count=2; merged_taxid={77229: 2}; species_name=Balionycteris maculata; family=9398; family_name=Pteropodidae; scientific_name=Balionycteris maculata; reverse_match=CCGAGGTCACCCCAACC; taxid=77229; rank=species; forward_error=0; forward_tm=57.33; genus_name=Balionycteris; forward_match=CGAGAAGACCCTATGGAGCT; reverse_tm=nan; genus=77228; reverse_error=0; species=77229; strand=D;      Balionycteris maculata 16S ribosomal RNA gene, mitochondrial gene for mitochondrial RNA, partial sequence.
ttaattaactgacttataaataaataataactctccaaggaagcaaaatacttttaataa
gttagcaattta
>AF044606 count=1; merged_taxid={58060: 1}; species_name=Cynopterus brachyotis; family=9398; family_name=Pteropodidae; scientific_name=Cynopterus brachyotis; reverse_match=CCGAGGTCACCCCAACC; taxid=58060; genus_name=Cynopterus; forward_error=0; forward_tm=57.33; rank=species; seq_length_ori=547; forward_match=CGAGAAGACCCTATGGAGCT; reverse_tm=nan; genus=9399; reverse_error=0; species=58060; strand=D;      Cynopterus brachyotis 16S ribosomal RNA gene, mitochondrial gene for mitochondrial RNA, partial sequence.
ttaattaattagctcataagcaaataataacactctaaggaggcatagcatactgcataa
tgagttaacaattta
>AF044607 count=2; merged_taxid={42147: 2}; species_name=Dobsonia moluccensis; family=9398; family_name=Pteropodidae; scientific_name=Dobsonia moluccensis; reverse_match=CCGAGGTCACCCCAACC; taxid=42147; rank=species; forward_error=0; forward_tm=57.33; genus_name=Dobsonia; forward_match=CGAGAAGACCCTATGGAGCT; reverse_tm=nan; genus=42146; reverse_error=0; species=42147; strand=D;      obsonia moluccensis 16S ribosomal RNA gene, mitochondrial gene for mitochondrial RNA, partial sequence.
ttaattaattagcctataaataaaataataaacttctaaggaagacaaaatatcttttaa
taggctaacaattta
>AF044608 count=2; merged_taxid={77231: 2}; species_name=Epomops franqueti; family=9398; family_name=Pteropodidae; scientific_name=Epomops franqueti; reverse_match=CCGAGGTCACCCCAACC; taxid=77231; rank=species; forward_error=0; forward_tm=57.33; genus_name=Epomops; forward_match=CGAGAAGACCCTATGGAGCT; reverse_tm=nan; genus=77230; reverse_error=0; species=77231; strand=D;      pomops franqueti 16S ribosomal RNA gene, mitochondrial gene for mitochondrial RNA, partial sequence.
ttaattaatcagcccacaaaataaacatcacacttccaaggaaaataaactgacttttac
tggactgacaattta
>AF044609 count=1; merged_taxid={77214: 1}; species_name=Eidolon helvum; family=9398; family_name=Pteropodidae; scientific_name=Eidolon helvum; reverse_match=CCGAGGTCACCCCAACC; taxid=77214; genus_name=Eidolon; forward_error=0; forward_tm=57.33; rank=species; seq_length_ori=546; forward_match=CGAGAAGACCCTATGGAGCT; reverse_tm=nan; genus=58062; reverse_error=0; species=77214; strand=D;      idolon helvum 16S ribosomal RNA gene, mitochondrial gene for mitochondrial RNA, partial sequence.
tcaattaactagcccataaataaataatacaactccaaaggacctaaaactccccttaat
gggctaacaattta
>AF044610 count=1; merged_taxid={58065: 1}; species_name=Eonycteris spelaea; family=9398; family_name=Pteropodidae; scientific_name=Eonycteris spelaea; reverse_match=CCGAGGTCACCCCAACC; taxid=58065; genus_name=Eonycteris; forward_error=0; forward_tm=57.33; rank=species; seq_length_ori=553; forward_match=CGAGAAGACCCTATGGAGCT; reverse_tm=nan; genus=58064; reverse_error=0; species=58065; strand=D;      onycteris spelaea 16S ribosomal RNA gene, mitochondrial gene for mitochondrial RNA, partial sequence.
ttaattaattagcccacagagcaagcacaacatttctaaggaaagcaacctaccctctct
actggactaacaattta
>AF044611 count=1; merged_taxid={58067: 1}; species_name=Epomophorus wahlbergi; family=9398; family_name=Pteropodidae; scientific_name=Epomophorus wahlbergi; reverse_match=CCGAGGTCACCCCAACC; taxid=58067; genus_name=Epomophorus; forward_error=0; forward_tm=57.33; rank=species; seq_length_ori=547; forward_match=CGAGAAGACCCTATGGAGCT; reverse_tm=nan; genus=58066; reverse_error=0; species=58067; strand=D;      pomophorus wahlbergi 16S ribosomal RNA gene, mitochondrial gene for mitochondrial RNA, partial sequence.
ttaattaactagcccacaaaataagcaccacacttctaaggaagataaactaacttttta
ctgggctagcaatttg
>AF044612 count=1; merged_taxid={58071: 1}; species_name=Lissonycteris angolensis; family=9398; family_name=Pteropodidae; scientific_name=Lissonycteris angolensis; reverse_match=CCGAGGTCACCCCAACC; taxid=58071; genus_name=Lissonycteris; forward_error=0; forward_tm=57.33; rank=species; seq_length_ori=547; forward_match=CGAGAAGACCCTATGGAGCT; reverse_tm=nan; genus=2749252; reverse_error=0; species=58071; strand=D;      Lissonycteris angolensis 16S ribosomal RNA gene, mitochondrial gene for mitochondrial RNA, partial sequence.
ttaattaactagtccataaaataaacactacacttccaaggaaaacaatcaactttttac
tggactacgaattta
>AF044613 count=1; merged_taxid={77237: 1}; species_name=Myonycteris brachycephala; family=9398; family_name=Pteropodidae; scientific_name=Myonycteris brachycephala; reverse_match=CCGAGGTCACCCCAACC; taxid=77237; genus_name=Myonycteris; forward_error=0; forward_tm=57.33; rank=species; seq_length_ori=550; forward_match=CGAGAAGACCCTATGGAGCT; reverse_tm=nan; genus=77236; reverse_error=0; species=77237; strand=D;      Myonycteris brachycephala 16S ribosomal RNA gene, mitochondrial gene for mitochondrial RNA, partial sequence.
ttaattaactagtccataaaataaactccatgtttccaaggaaagtaaatcaacttttta
ctggactagcaattta
>AF044614 count=1; merged_taxid={77215: 1}; species_name=Melonycteris melanops; family=9398; family_name=Pteropodidae; scientific_name=Melonycteris melanops; reverse_match=CCGAGGTCACCCCAACC; taxid=77215; genus_name=Melonycteris; forward_error=0; forward_tm=57.33; rank=species; seq_length_ori=553; forward_match=CGAGAAGACCCTATGGAGCT; reverse_tm=nan; genus=58074; reverse_error=0; species=77215; strand=D;      Melonycteris melanops 16S ribosomal RNA gene, mitochondrial gene for mitochondrial RNA, partial sequence.
tcaattaaccaacccacaaattaacaaaacacaattccaaggaatataaacctcatttaa
atgggttggcaattta
>AF044615 count=1; merged_taxid={29076: 1}; species_name=Macroglossus minimus; family=9398; family_name=Pteropodidae; scientific_name=Macroglossus minimus; reverse_match=CCGAGGTCACCCCAACC; taxid=29076; genus_name=Macroglossus; forward_error=0; forward_tm=57.33; rank=species; seq_length_ori=546; forward_match=CGAGAAGACCCTATGGAGCT; reverse_tm=nan; genus=29075; reverse_error=0; species=29076; strand=D;      Macroglossus minimus 16S ribosomal RNA gene, mitochondrial gene for mitochondrial RNA, partial sequence.
ttaattaattaactcacaaacaaatacttaatgttcccaggaacacaaaacacttcagat
gagttaacaattta
>AF044616 count=1; merged_taxid={77233: 1}; species_name=Megaerops niphanae; family=9398; family_name=Pteropodidae; scientific_name=Megaerops niphanae; reverse_match=CCGAGGTCACCCCAACC; taxid=77233; genus_name=Megaerops; forward_error=0; forward_tm=57.33; rank=species; seq_length_ori=547; forward_match=CGAGAAGACCCTATGGAGCT; reverse_tm=nan; genus=77232; reverse_error=0; species=77233; strand=D;      Megaerops niphanae 16S ribosomal RNA gene, mitochondrial gene for mitochondrial RNA, partial sequence.
ttaattaattaactcataagcaatcaacaatactctaaggaaacacaaataaccgcacaa
tgagttaacaattta
>AF044617 count=1; merged_taxid={77235: 1}; species_name=Micropteropus pusillus; family=9398; family_name=Pteropodidae; scientific_name=Micropteropus pusillus; reverse_match=CCGAGGTCACCCCAACC; taxid=77235; genus_name=Micropteropus; forward_error=0; forward_tm=57.33; rank=species; seq_length_ori=548; forward_match=CGAGAAGACCCTATGGAGCT; reverse_tm=nan; genus=77234; reverse_error=0; species=77235; strand=D;      Micropteropus pusillus 16S ribosomal RNA gene, mitochondrial gene for mitochondrial RNA, partial sequence.
ttaattaactagcccacaaaataaacaccacacttctaaggaaaataaaccaacttttac
tggactagcaattta
>AF044618 count=1; merged_taxid={77242: 1}; species_name=Myonycteris relicta; family=9398; family_name=Pteropodidae; scientific_name=Myonycteris relicta; reverse_match=CCGAGGTCACCCCAACC; taxid=77242; genus_name=Myonycteris; forward_error=0; forward_tm=57.33; rank=species; seq_length_ori=550; forward_match=CGAGAAGACCCTATGGAGCT; reverse_tm=nan; genus=77236; reverse_error=0; species=77242; strand=D;      Myonycteris relicta 16S ribosomal RNA gene, mitochondrial gene for mitochondrial RNA, partial sequence.
ttaattaactagtccataaaataaacactatacttctaaggaaaactaaaccaacttttt
actggactagcaattta
>AF044619 count=1; merged_taxid={77243: 1}; species_name=Myonycteris torquata; family=9398; family_name=Pteropodidae; scientific_name=Myonycteris torquata; reverse_match=CCGAGGTCACCCAACCT; taxid=77243; genus_name=Myonycteris; forward_error=0; forward_tm=57.33; rank=species; seq_length_ori=547; forward_match=CGAGAAGACCCTATGGAGCT; reverse_tm=nan; genus=77236; reverse_error=3; species=77243; strand=D;      Myonycteris torquata 16S ribosomal RNA gene, mitochondrial gene for mitochondrial RNA, partial sequence.
ttaattaactagttcataaataagcactatatttccaaggaaagtaaaccaacttttact
gaactagcaattt
>AF044620 count=1; merged_taxid={58073: 1}; species_name=Megaloglossus woermanni; family=9398; family_name=Pteropodidae; scientific_name=Megaloglossus woermanni; reverse_match=CCGAGGTCACCCCAACC; taxid=58073; genus_name=Megaloglossus; forward_error=0; forward_tm=57.33; rank=species; seq_length_ori=547; forward_match=CGAGAAGACCCTATGGAGCT; reverse_tm=nan; genus=58072; reverse_error=0; species=58073; strand=D;      Megaloglossus woermanni 16S ribosomal RNA gene, mitochondrial gene for mitochondrial RNA, partial sequence.
ttaattaattagtccataaaacacgcatcacatttccaaggaaaataaactaacttttta
ctggactgacaattta
>AF044621 count=1; merged_taxid={77240: 1}; species_name=Nyctimene major; family=9398; family_name=Pteropodidae; scientific_name=Nyctimene major; reverse_match=CCGAGGTCACCCCAACC; taxid=77240; genus_name=Nyctimene; forward_error=0; forward_tm=57.33; rank=species; seq_length_ori=552; forward_match=CGAGAAGACCCTATGGAGCT; reverse_tm=nan; genus=48987; reverse_error=0; species=77240; strand=D;      Nyctimene major 16S ribosomal RNA gene, mitochondrial gene for mitochondrial RNA, partial sequence.
tcaattaactaacctacaggccataaatttcacctccaaggaggacaaaacaacaccctg
atgggttaacaattta
>AF044622 count=1; merged_taxid={59467: 1}; species_name=Nycteris thebaica; family=59447; family_name=Nycteridae; scientific_name=Nycteris thebaica; reverse_match=CCGAGGTCACCCCAACC; taxid=59467; genus_name=Nycteris; forward_error=0; forward_tm=57.33; rank=species; seq_length_ori=546; forward_match=CGAGAAGACCCTATGGAGCT; reverse_tm=nan; genus=59466; reverse_error=0; species=59467; strand=D;      Nycteris thebaica 16S ribosomal RNA gene, mitochondrial gene for mitochondrial RNA, partial sequence.
tcaattcatcagcccaaaagaaaatcacctaccctaagggaacaacaaaacttttcatgg
gctgactattta
>AF044623 count=2; merged_taxid={9405: 2}; species_name=Pteropus hypomelanus; family=9398; family_name=Pteropodidae; scientific_name=Pteropus hypomelanus; reverse_match=CCGAGGTCACCCCAACC; taxid=9405; rank=species; forward_error=0; forward_tm=57.33; genus_name=Pteropus; forward_match=CGAGAAGACCCTATGGAGCT; reverse_tm=nan; genus=9401; reverse_error=0; species=9405; strand=D;      Pteropus hypomelanus 16S ribosomal RNA gene, mitochondrial gene for mitochondrial RNA, partial sequence.
ttaattaattagcccaataaataaataacttacacttctaaggaaaacaagaaacctttt
gatgggctaacaattta
>AF044624 count=1; merged_taxid={77216: 1}; species_name=Pteropus rodricensis; family=9398; family_name=Pteropodidae; scientific_name=Pteropus rodricensis; reverse_match=CCGAGGTCACCCCAACC; taxid=77216; genus_name=Pteropus; forward_error=0; forward_tm=57.33; rank=species; seq_length_ori=549; forward_match=CGAGAAGACCCTATGGAGCT; reverse_tm=nan; genus=9401; reverse_error=0; species=77216; strand=D;      Pteropus rodricensis 16S ribosomal RNA gene, mitochondrial gene for mitochondrial RNA, partial sequence.
ttaattaattagcccaataaataaacaacccatactcctaagggaaacaagaaacttttt
aatgggctaacaattta
>AF044625 count=1; merged_taxid={77217: 1}; species_name=Pteropus tonganus; family=9398; family_name=Pteropodidae; scientific_name=Pteropus tonganus; reverse_match=CCGAGGTCACCCCAACC; taxid=77217; genus_name=Pteropus; forward_error=0; forward_tm=57.33; rank=species; seq_length_ori=549; forward_match=CGAGAAGACCCTATGGAGCT; reverse_tm=nan; genus=9401; reverse_error=0; species=77217; strand=D;      Pteropus tonganus 16S ribosomal RNA gene, mitochondrial gene for mitochondrial RNA, partial sequence.
ttaattaattagcccaataaataaacaacttacacttctaaggaaaacaagaaacctttt
aatgggctaataattta
>AF044626 count=1; merged_taxid={58083: 1}; species_name=Rousettus amplexicaudatus; family=9398; family_name=Pteropodidae; scientific_name=Rousettus amplexicaudatus; reverse_match=CCGAGGTCACCCCAACC; taxid=58083; genus_name=Rousettus; forward_error=0; forward_tm=57.33; rank=species; seq_length_ori=550; forward_match=CGAGAAGACCCTATGGAGCT; reverse_tm=nan; genus=9406; reverse_error=0; species=58083; strand=D;      Rousettus amplexicaudatus 16S ribosomal RNA gene, mitochondrial gene for mitochondrial RNA, partial sequence.
ttaattaactaatccacaaaacaatatccacacctctaaggaaaataaaccaacttttgc
tggattaacaatttg
>AF044627 count=1; merged_taxid={77220: 1}; species_name=Rousettus aegyptiacus; family=9398; family_name=Pteropodidae; scientific_name=Rousettus aegyptiacus aegyptiacus; reverse_match=CCGAGGTCACCCCAACC; taxid=77220; genus_name=Rousettus; forward_error=0; forward_tm=57.33; rank=subspecies; seq_length_ori=552; forward_match=CGAGAAGACCCTATGGAGCT; reverse_tm=nan; genus=9406; reverse_error=0; species=9407; strand=D;      Rousettus egyptiacus egyptiacus 16S ribosomal RNA gene, mitochondrial gene for mitochondrial RNA, partial sequence.
ttaattaattgacccacagaacaatacttcacatttccaaggaaaataaactaaccttct
gctggatcaacaatttc
>AF044628 count=1; merged_taxid={77221: 1}; species_name=Rousettus aegyptiacus; family=9398; family_name=Pteropodidae; scientific_name=Rousettus aegyptiacus princeps; reverse_match=CCGAGGTCACCCCAACC; taxid=77221; genus_name=Rousettus; forward_error=0; forward_tm=57.33; rank=subspecies; seq_length_ori=552; forward_match=CGAGAAGACCCTATGGAGCT; reverse_tm=nan; genus=9406; reverse_error=0; species=9407; strand=D;      Rousettus egyptiacus princeps 16S ribosomal RNA gene, mitochondrial gene for mitochondrial RNA, partial sequence.
ttaattaattgatccacagaacgacatttcacatttccaaggaaaataaattaaccttct
gctggaccaacaatttc
>AF044629 count=1; merged_taxid={77218: 1}; species_name=Rhinolophus hipposideros; family=58055; family_name=Rhinolophidae; scientific_name=Rhinolophus hipposideros; reverse_match=CCGAGGTCACCCCAACC; taxid=77218; genus_name=Rhinolophus; forward_error=0; forward_tm=57.33; rank=species; seq_length_ori=549; forward_match=CGAGAAGACCCTATGGAGCT; reverse_tm=nan; genus=49442; reverse_error=0; species=77218; strand=D;      Rhinolophus hipposideros 16S ribosomal RNA gene, mitochondrial gene for mitochondrial RNA, partial sequence.
ttaattaactggcccaataaagataaactacagcccacccagggcccaacccccgtttat
atgggccagcaattta
>AF044630 count=2; merged_taxid={77222: 2}; species_name=Rousettus lanosus; family=9398; family_name=Pteropodidae; scientific_name=Rousettus lanosus; reverse_match=CCGAGGTCACCCCAACC; taxid=77222; rank=species; forward_error=0; forward_tm=57.33; genus_name=Rousettus; forward_match=CGAGAAGACCCTATGGAGCT; reverse_tm=nan; genus=9406; reverse_error=0; species=77222; strand=D;      Rousettus lanosus 16S ribosomal RNA gene, mitochondrial gene for mitochondrial RNA, partial sequence.
ttaattaactagtccataaaataaacactacacttccaaggaaaacaaaccaacattttt
ctggattagcaattta
>AF044631 count=1; merged_taxid={9408: 1}; species_name=Rousettus leschenaultii; family=9398; family_name=Pteropodidae; scientific_name=Rousettus leschenaultii; reverse_match=CCGAGGTCACCCCAACC; taxid=9408; genus_name=Rousettus; forward_error=0; forward_tm=57.33; rank=species; seq_length_ori=553; forward_match=CGAGAAGACCCTATGGAGCT; reverse_tm=nan; genus=9406; reverse_error=0; species=9408; strand=D;      Rousettus leschenaulti 16S ribosomal RNA gene, mitochondrial gene for mitochondrial RNA, partial sequence.
ttaattaactgacccacagaatgacacttcactctcccaagggaaataaatcaaccctct
gttgggccaacaatttc
>AF044632 count=1; merged_taxid={77223: 1}; species_name=Rousettus madagascariensis; family=9398; family_name=Pteropodidae; scientific_name=Rousettus madagascariensis; reverse_match=CCGAGGTCACCCCAACC; taxid=77223; genus_name=Rousettus; forward_error=0; forward_tm=57.33; rank=species; seq_length_ori=554; forward_match=CGAGAAGACCCTATGGAGCT; reverse_tm=nan; genus=9406; reverse_error=0; species=77223; strand=D;      Rousettus madagascariensis 16S ribosomal RNA gene, mitochondrial gene for mitochondrial RNA, partial sequence.
ttaattaattgacccacagaataacacctcacatttctaaggaaaacaaattagccttct
gctggatcaacaatttc
>AF044633 count=1; merged_taxid={59482: 1}; species_name=Saccopteryx bilineata; family=30562; family_name=Emballonuridae; scientific_name=Saccopteryx bilineata; reverse_match=CCGAGGTCACCCCAACC; taxid=59482; genus_name=Saccopteryx; forward_error=0; forward_tm=57.33; rank=species; seq_length_ori=549; forward_match=CGAGAAGACCCTATGGAGCT; reverse_tm=nan; genus=59481; reverse_error=0; species=59482; strand=D;      Saccopteryx bilineata 16S ribosomal RNA gene, mitochondrial gene for mitochondrial RNA, partial sequence.
ttaattaaccagacctaaagagaattaatactaatcaacatgatctaacataactctatt
tagactaataatttg
>AF044634 count=1; merged_taxid={77224: 1}; species_name=Syconycteris sp.; family=9398; family_name=Pteropodidae; scientific_name=Syconycteris sp.; reverse_match=CCGAGGTCACCCCAACC; taxid=77224; genus_name=Syconycteris; forward_error=0; forward_tm=57.33; rank=species; seq_length_ori=548; forward_match=CGAGAAGACCCTATGGAGCT; reverse_tm=nan; genus=58084; reverse_error=0; species=77224; strand=D;      Syconycteris sp. 16S ribosomal RNA gene, mitochondrial gene for mitochondrial RNA, partial sequence.
ttaattaattagttcacagacaaacaaacacacctccaaggaggacaagcctacctctga
tggactaacaattta
>AF061340 count=2; merged_taxid={9417: 2}; species_name=Artibeus jamaicensis; family=9415; family_name=Phyllostomidae; scientific_name=Artibeus jamaicensis; reverse_match=CCGAGGTCACCCCAACC; taxid=9417; rank=species; forward_error=0; forward_tm=57.33; genus_name=Artibeus; forward_match=CGAGAAGACCCTATGGAGCT; reverse_tm=nan; genus=9416; reverse_error=0; species=9417; strand=D;      Artibeus jamaicensis mitochondrial NA, complete genome.
ttaattaattagtctaagagcaaaacaatacacaccaaaaggaataaaataacactacta
ctaggctaacaattta
>AF064567 count=1141; merged_taxid={286419: 4, 9612: 9, 9615: 1128}; species_name=Canis lupus; family=9608; family_name=Canidae; scientific_name=Canis lupus; taxid=9612; rank=species; genus_name=Canis; reverse_tm=nan; genus=9611; species=9612;      Canis familiaris breed shepherd 16S ribosomal RNA gene, mitochondrial gene for mitochondrial RNA, partial sequence.
ttaattaactaacccaaacttatggatactagatacctacaaggcataacataacaccat
tattatgagttagcaattta
>AF069534 count=3; merged_taxid={29080: 3}; species_name=Chaetophractus villosus; family=1811493; family_name=Chlamyphoridae; scientific_name=Chaetophractus villosus; reverse_match=CCGAGGTCACCCCAACC; taxid=29080; rank=species; forward_error=1; forward_tm=54.3; genus_name=Chaetophractus; forward_match=CGAGAAGACCCTGTGGAGCT; reverse_tm=nan; genus=29079; reverse_error=0; species=29080; strand=D;      Chaetophractus villosus 16S ribosomal RNA gene, mitochondrial gene for mitochondrial RNA, complete sequence.
taaattaatcagctcaattaacaattattaaacaccaataggaacaaacacacataatat
gagctgccaatttt
>AF069535 count=10; merged_taxid={9354: 4, 9355: 6}; species_name=###; family=9352; family_name=Bradypodidae; scientific_name=Bradypus; taxid=9353; rank=genus; forward_error=2; forward_tm=39.25; genus_name=Bradypus; forward_match=CGAGAAGACCCTACGGAACT; reverse_tm=nan; genus=9353; reverse_error=0; species=-1; strand=D;      Bradypus tridactylus 16S ribosomal RNA gene, mitochondrial gene for mitochondrial RNA, complete sequence.
ttaattaactagcctatcataacccatacaaacctagcggggacaactttccatgaccta
gactagcaatttc
>AF069536 count=2; merged_taxid={58079: 2}; species_name=Nyctimene robinsoni; family=9398; family_name=Pteropodidae; scientific_name=Nyctimene robinsoni; reverse_match=CCGAGGTCACCCCAACC; taxid=58079; rank=species; forward_error=0; forward_tm=57.33; genus_name=Nyctimene; forward_match=CGAGAAGACCCTATGGAGCT; reverse_tm=nan; genus=48987; reverse_error=0; species=58079; strand=D;      Nyctimene robinsoni 16S ribosomal RNA gene, mitochondrial gene for mitochondrial RNA, complete sequence.
ttaattaactaacccacagacaacaaaccccacttctaaggaaaacaaaacaataccctg
atgggctagcaattta
>AF069538 count=1; merged_taxid={9413: 1}; species_name=Megaderma lyra; family=9409; family_name=Megadermatidae; scientific_name=Megaderma lyra; reverse_match=CCGAGGTCACCCCAACC; taxid=9413; genus_name=Megaderma; forward_error=0; forward_tm=57.33; rank=species; seq_length_ori=2597; forward_match=CGAGAAGACCCTATGGAGCT; reverse_tm=nan; genus=9412; reverse_error=0; species=9413; strand=D;      Megaderma lyra 12S ribosomal RNA gene, complete sequence; tRNA-Val gene, complete sequence; and 16S ribosomal RNA gene, complete sequence; mitochondrial genes for mitochondrial RNAs.
ttaattaactaactcaatagagcacatttcaacccaaaaggattaacaagcccttagtga
gatagtaattta
>AF069539 count=1; merged_taxid={71119: 1}; species_name=Scalopus aquaticus; family=9373; family_name=Talpidae; scientific_name=Scalopus aquaticus; reverse_match=CCGAGGTCACCCCAACC; taxid=71119; genus_name=Scalopus; forward_error=0; forward_tm=57.33; rank=species; seq_length_ori=2604; forward_match=CGAGAAGACCCTATGGAGCT; reverse_tm=nan; genus=71118; reverse_error=0; species=71119; strand=D;      Scalopus aquaticus 12S ribosomal RNA gene, complete sequence; tRNA-Val gene, complete sequence; and 16S ribosomal RNA gene, complete sequence; mitochondrial genes for mitochondrial RNAs.
tcaattaaccagttcaataaggtgtaatactaaacccaaccaggggataaaaaacctaaa
actgaaccggcaattta
>AF072412 count=1; merged_taxid={47177: 1}; species_name=Cheirogaleus major; family=30615; family_name=Cheirogaleidae; scientific_name=Cheirogaleus major; reverse_match=CCGAGGTCACCCCAACC; taxid=47177; genus_name=Cheirogaleus; forward_error=0; forward_tm=57.33; rank=species; seq_length_ori=520; forward_match=CGAGAAGACCCTATGGAGCT; reverse_tm=nan; genus=9459; reverse_error=0; species=47177; strand=D;      Cheirogaleus major 16S ribosomal RNA gene, mitochondrial gene for mitochondrial RNA, partial sequence.
taaatcaaacaatccaaacaaactcacttccaagcctaacaactggtataatcacttaat
aatactggattaaagatttc
>AF072413 count=2; merged_taxid={9460: 2}; species_name=Cheirogaleus medius; family=30615; family_name=Cheirogaleidae; scientific_name=Cheirogaleus medius; reverse_match=CCGAGGTCACCCCAACC; taxid=9460; rank=species; forward_error=0; forward_tm=57.33; genus_name=Cheirogaleus; forward_match=CGAGAAGACCCTATGGAGCT; reverse_tm=nan; genus=9459; reverse_error=0; species=9460; strand=D;      Cheirogaleus medius 16S ribosomal RNA gene, mitochondrial gene for mitochondrial RNA, partial sequence.
taaatcaaataatccaaatataatgcccctcaaacctaaaagctggtataaccaaataat
attattggattaaaaatttc
>AF072415 count=1; merged_taxid={13514: 1}; species_name=Eulemur coronatus; family=9445; family_name=Lemuridae; scientific_name=Eulemur coronatus; reverse_match=CCGAGGTCACCCCAACC; taxid=13514; genus_name=Eulemur; forward_error=0; forward_tm=57.33; rank=species; seq_length_ori=526; forward_match=CGAGAAGACCCTATGGAGCT; reverse_tm=nan; genus=13513; reverse_error=0; species=13514; strand=D;      ulemur coronatus 16S ribosomal RNA gene, mitochondrial gene for mitochondrial RNA, partial sequence.
taaatcaactagcccaaacacatacacttaacaaccaaaactaggcataatatctactgg
tttctgggttaaaaatttc
>AF072416 count=1; merged_taxid={1215604: 1}; species_name=Eulemur albifrons; family=9445; family_name=Lemuridae; scientific_name=Eulemur albifrons; reverse_match=CCGAGGTCACCCCAACC; taxid=1215604; genus_name=Eulemur; forward_error=0; forward_tm=57.33; rank=species; seq_length_ori=526; forward_match=CGAGAAGACCCTATGGAGCT; reverse_tm=nan; genus=13513; reverse_error=0; species=1215604; strand=D;      ulemur fulvus albifrons 16S ribosomal RNA gene, mitochondrial gene for mitochondrial RNA, partial sequence.
taaatcaattaacccaaatacatttactcaataaccaaagcgggtataatatctattgat
ttttgggttaaaaatttc
>AF072417 count=1; merged_taxid={47178: 1}; species_name=Eulemur fulvus; family=9445; family_name=Lemuridae; scientific_name=Eulemur fulvus collaris; reverse_match=CCGAGGTCACCCCAACC; taxid=47178; genus_name=Eulemur; forward_error=0; forward_tm=57.33; rank=subspecies; seq_length_ori=525; forward_match=CGAGAAGACCCTATGGAGCT; reverse_tm=nan; genus=13513; reverse_error=0; species=13515; strand=D;      ulemur fulvus collaris 16S ribosomal RNA gene, mitochondrial gene for mitochondrial RNA, partial sequence.
taaatcaattaacccaaatacattcactcaataaccaaagcgggtataatatctattgat
ttttgggttaaaaatttc
>AF072418 count=2; merged_taxid={859983: 2}; species_name=Eulemur rufus; family=9445; family_name=Lemuridae; scientific_name=Eulemur rufus; reverse_match=CCGAGGTCACCCCAACC; taxid=859983; rank=species; forward_error=0; forward_tm=57.33; genus_name=Eulemur; forward_match=CGAGAAGACCCTATGGAGCT; reverse_tm=nan; genus=13513; reverse_error=0; species=859983; strand=D;      ulemur fulvus rufus 16S ribosomal RNA gene, mitochondrial gene for mitochondrial RNA, partial sequence.
taaatcaattaacccaaatacatttactcaataaccaaagcgggtataatatctattgat
tttttgggttaaaaatttc
>AF072420 count=2; merged_taxid={34828: 2}; species_name=Eulemur mongoz; family=9445; family_name=Lemuridae; scientific_name=Eulemur mongoz; reverse_match=CCGAGGTCACCCCAACC; taxid=34828; rank=species; forward_error=0; forward_tm=57.33; genus_name=Eulemur; forward_match=CGAGAAGACCCTATGGAGCT; reverse_tm=nan; genus=13513; reverse_error=0; species=34828; strand=D;      ulemur mongoz 16S ribosomal RNA gene, mitochondrial gene for mitochondrial RNA, partial sequence.
taaattaattaacccagatacattcactcaaaaaccaaaacggatataatatttattgat
ttttgggttaaaaatttc
>AF072421 count=1; merged_taxid={13557: 1}; species_name=Hapalemur griseus; family=9445; family_name=Lemuridae; scientific_name=Hapalemur griseus; reverse_match=CCGAGGTCACCCCAACC; taxid=13557; genus_name=Hapalemur; forward_error=0; forward_tm=57.33; rank=species; seq_length_ori=524; forward_match=CGAGAAGACCCTATGGAGCT; reverse_tm=nan; genus=13556; reverse_error=0; species=13557; strand=D;      Hapalemur griseus 16S ribosomal RNA gene, mitochondrial gene for mitochondrial RNA, partial sequence.
taaattcattaacccaaataatcttatataattacctacataggcataattattatcaat
tatgggttatagatttc
>AF072422 count=10; merged_taxid={9447: 10}; species_name=Lemur catta; family=9445; family_name=Lemuridae; scientific_name=Lemur catta; reverse_match=CCGAGGTCACCCCAACC; taxid=9447; rank=species; forward_error=0; forward_tm=57.33; genus_name=Lemur; forward_match=CGAGAAGACCCTATGGAGCT; reverse_tm=nan; genus=9446; reverse_error=0; species=9447; strand=D;      Lemur catta 16S ribosomal RNA gene, mitochondrial gene for mitochondrial RNA, partial sequence.
taaatctactaacccaaataaccccgcataattaatcatcaactagacatattctcgcca
attatggattagagatttc
>AF072423 count=3; merged_taxid={47180: 2, 339999: 1}; species_name=###; family=30615; family_name=Cheirogaleidae; scientific_name=Mirza; reverse_match=CCGAGGTCACCCCAACC; taxid=83691; rank=genus; forward_error=0; forward_tm=57.33; genus_name=Mirza; forward_match=CGAGAAGACCCTATGGAGCT; reverse_tm=nan; genus=83691; reverse_error=0; species=-1; strand=D;      Mirza coquereli 16S ribosomal RNA gene, mitochondrial gene for mitochondrial RNA, partial sequence.
taaataacctaatccaaataaattcactctgatccctattactaggaataaaaaaataat
tcatggattatagatttc
>AF072424 count=2; merged_taxid={30608: 2}; species_name=Microcebus murinus; family=30615; family_name=Cheirogaleidae; scientific_name=Microcebus murinus; reverse_match=CCGAGGTCACCCCAACC; taxid=30608; rank=species; forward_error=0; forward_tm=57.33; genus_name=Microcebus; forward_match=CGAGAAGACCCTATGGAGCT; reverse_tm=nan; genus=13149; reverse_error=0; species=30608; strand=D;      Microcebus murinus 16S ribosomal RNA gene, mitochondrial gene for mitochondrial RNA, partial sequence.
taaataatataatccaaataaacatatttgaatctaataagatataaaataataattatt
tatggattaaaaatttc
>AF072425 count=7; merged_taxid={83281: 7}; species_name=Propithecus diadema; family=30599; family_name=Indriidae; scientific_name=Propithecus diadema; reverse_match=CCGAGGTCACCCCAACC; taxid=83281; rank=species; forward_error=0; forward_tm=57.33; genus_name=Propithecus; forward_match=CGAGAAGACCCTATGGAGCT; reverse_tm=nan; genus=30600; reverse_error=0; species=83281; strand=D;      Propithecus diadema 16S ribosomal RNA gene, mitochondrial gene for mitochondrial RNA, partial sequence.
taaattaaataacccacataaacacaaacaaacctaaccaataggcacaatcactgtcaa
cccttgggttaaaaatttc
>AF072427 count=2; merged_taxid={34825: 2}; species_name=Propithecus verreauxi; family=30599; family_name=Indriidae; scientific_name=Propithecus verreauxi; reverse_match=CCGAGGTCACCCCAACC; taxid=34825; rank=species; forward_error=0; forward_tm=57.33; genus_name=Propithecus; forward_match=CGAGAAGACCCTATGGAGCT; reverse_tm=nan; genus=30600; reverse_error=0; species=34825; strand=D;      Propithecus verreauxi verreauxi 16S ribosomal RNA gene, mitochondrial gene for mitochondrial RNA, partial sequence.
taaattaaataacccacacagatataaacaaacctagccaataggcataactaccaccaa
cccctgggttaaaaatttc
>AF072429 count=1; merged_taxid={89672: 1}; species_name=Galagoides demidoff; family=40297; family_name=Galagidae; scientific_name=Galagoides demidoff; reverse_match=CCGAGGTCACCCCAACC; taxid=89672; genus_name=Galagoides; forward_error=0; forward_tm=57.33; rank=species; seq_length_ori=519; forward_match=CGAGAAGACCCTATGGAGCT; reverse_tm=nan; genus=89671; reverse_error=0; species=89672; strand=D;      Galago demidovii 16S ribosomal RNA gene, mitochondrial gene for mitochondrial RNA, partial sequence.
taaattaaatatccacactttatacaataacccccagggcacaacactacaatatctgga
tacacaatttt
>AF076646 count=2; merged_taxid={79805: 2}; species_name=Solenodon paradoxus; family=79803; family_name=Solenodontidae; scientific_name=Solenodon paradoxus; reverse_match=CCGAGGTCGCCCCAACC; taxid=79805; rank=species; forward_error=0; forward_tm=57.33; genus_name=Solenodon; forward_match=CGAGAAGACCCTATGGAGCT; reverse_tm=nan; genus=79804; reverse_error=0; species=79805; strand=D;      Solenodon paradoxus 12S ribosomal RNA gene, complete sequence; tRNA-Val gene, complete sequence; and 16S ribosomal RNA gene, complete sequence, mitochondrial genes for mitochondrial RNAs.
ttaattaactggtttactaataagaactacaaaccgacaggactaaaaattatatgacta
gaccagcaatttt
>AF102808 count=1; merged_taxid={37696: 1}; species_name=Caenolestes fuliginosus; family=30659; family_name=Caenolestidae; scientific_name=Caenolestes fuliginosus; reverse_match=CCGAGGTCACCCCAACC; taxid=37696; genus_name=Caenolestes; forward_error=1; forward_tm=54.3; rank=species; seq_length_ori=1578; forward_match=CGAGAAGACCCTGTGGAGCT; reverse_tm=nan; genus=37886; reverse_error=0; species=37696; strand=D;      Caenolestes fuliginosus 16S ribosomal RNA gene, complete sequence; mitochondrial.
taagatccatgtcttaatttattacaaaaaatcccccaggggctattaatgcatagctac
taagacatagaccttt
>AF102809 count=1; merged_taxid={9293: 1}; species_name=Phascogale tapoatafa; family=9277; family_name=Dasyuridae; scientific_name=Phascogale tapoatafa; reverse_match=CCGAGGTCACCCCAACC; taxid=9293; genus_name=Phascogale; forward_error=1; forward_tm=54.3; rank=species; seq_length_ori=1675; forward_match=CGAGAAGACCCTGTGGAGCT; reverse_tm=nan; genus=9292; reverse_error=0; species=9293; strand=D;      Phascogale tapoatafa 12S ribosomal RNA gene, partial sequence; and tRNA-Val and 16S ribosomal RNA genes, complete sequence; mitochondrial.
taagtctaataactcaacacatacctctatcctacctacggggacaaatcgtataagcca
ctgagttatagtcttt
>AF102810 count=2; merged_taxid={37699: 2}; species_name=Notoryctes typhlops; family=30662; family_name=Notoryctidae; scientific_name=Notoryctes typhlops; taxid=37699; rank=species; forward_error=1; forward_tm=54.3; genus_name=Notoryctes; forward_match=CGAGAAGACCCTGTGGAGCT; reverse_tm=nan; genus=37887; species=37699; strand=D;      Notoryctes typhlops 16S ribosomal RNA gene, complete sequence; mitochondrial.
ttatactaataacttaagatctattattctcacccaacatgggctaacaaaataatataa
ctaagtcatagttttt
>AF102811 count=3; merged_taxid={29139: 3}; species_name=Vombatus ursinus; family=9338; family_name=Vombatidae; scientific_name=Vombatus ursinus; reverse_match=CCGAGGTCACCCCAACC; taxid=29139; rank=species; forward_error=1; forward_tm=54.3; genus_name=Vombatus; forward_match=CGAGAAGACCCTGTGGAGCT; reverse_tm=nan; genus=29138; reverse_error=0; species=29139; strand=D;      Vombatus ursinus 16S ribosomal RNA gene, complete sequence; mitochondrial.
taagattaataacttaaccaaaccaaataacacccaacatggcataacaacataaacccc
taagttataatcttt
>AF102812 count=1; merged_taxid={37702: 1}; species_name=Pseudochirops cupreus; family=37889; family_name=Pseudocheiridae; scientific_name=Pseudochirops cupreus; reverse_match=CCGAGGTCACCCCAACC; taxid=37702; genus_name=Pseudochirops; forward_error=1; forward_tm=54.3; rank=species; seq_length_ori=2589; forward_match=CGAGAAGACCCTGTGGAGCT; reverse_tm=nan; genus=37890; reverse_error=0; species=37702; strand=D;      Pseudochirops cupreus 12S ribosomal RNA, tRNA-Val, and 16S ribosomal RNA genes, complete sequence; mitochondrial.
taagacaagtcatctatgaatactcccactaaacctaaaggaacaaaatcatattcatcc
agattacaaatcttt
>AF107221 count=2; merged_taxid={86973: 2}; species_name=Okapia johnstoni; family=9892; family_name=Giraffidae; scientific_name=Okapia johnstoni; reverse_match=CCGAGGTCACCCCAACC; taxid=86973; rank=species; forward_error=0; forward_tm=57.33; genus_name=Okapia; forward_match=CGAGAAGACCCTATGGAGCT; reverse_tm=nan; genus=86972; reverse_error=0; species=86973; strand=D;      Okapia johnstoni 16S ribosomal RNA gene, mitochondrial gene for mitochondrial RNA, partial sequence.
tcaactaactagcccaaagaaaacaaactcaatcaccaagagacaacaacactctccatg
ggccagcagtttc
>AF107222 count=2; merged_taxid={56798: 2}; species_name=Hexaprotodon liberiensis; family=9831; family_name=Hippopotamidae; scientific_name=Hexaprotodon liberiensis; reverse_match=CCGAGGTCACCCCAACC; taxid=56798; rank=species; forward_error=1; forward_tm=54.3; genus_name=Hexaprotodon; forward_match=CGAGAAGACCCTGTGGAGCT; reverse_tm=nan; genus=56797; reverse_error=0; species=56798; strand=D;      Hexaprotodon liberiensis 16S ribosomal RNA gene, mitochondrial gene for mitochondrial RNA, partial sequence.
tcaattaactgactcaataaaaacaaaatagacccgcaaggcacaataaaatcctatgtg
agtcagtaatttt
>AF107223 count=3; merged_taxid={9833: 3}; species_name=Hippopotamus amphibius; family=9831; family_name=Hippopotamidae; scientific_name=Hippopotamus amphibius; reverse_match=CCGAGGTCACCCCAACC; taxid=9833; rank=species; forward_error=1; forward_tm=54.3; genus_name=Hippopotamus; forward_match=CGAGAAGACCCTGTGGAGCT; reverse_tm=nan; genus=9832; reverse_error=0; species=9833; strand=D;      Hippopotamus amphibius 16S ribosomal RNA gene, mitochondrial gene for mitochondrial RNA, partial sequence.
tcaattagctgactcaataaaaacaaaataaacccgcaaggcacaataaaatcctatatg
agtcagtaatttt
>AF107225 count=1; merged_taxid={41806: 1}; species_name=Babyrousa babyrussa; family=9821; family_name=Suidae; scientific_name=Babyrousa babyrussa; reverse_match=CCGAGGTCACCCCAACC; taxid=41806; genus_name=Babyrousa; forward_error=0; forward_tm=57.33; rank=species; seq_length_ori=548; forward_match=CGAGAAGACCCTATGGAGCT; reverse_tm=nan; genus=41805; reverse_error=0; species=41806; strand=D;      Babyrousa babyrussa 16S ribosomal RNA gene, mitochondrial gene for mitochondrial RNA, partial sequence.
tcaattaattaatccaaaarttacccaatttaatcacaaagagataacataaaactttaa
catggattaacaatttc
>AF107226 count=6; merged_taxid={302418: 4, 49127: 2}; species_name=###; family=9972; family_name=Manidae; scientific_name=Manidae; reverse_match=CCGAGGTCACCCCAACC; taxid=9972; rank=family; forward_error=0; forward_tm=57.33; genus_name=###; forward_match=CGAGAAGACCCTATGGAGCT; reverse_tm=nan; genus=-1; reverse_error=0; species=-1; strand=D;      Manis sp. 16S ribosomal RNA gene, mitochondrial gene for mitochondrial RNA, partial sequence.
ttaattatcaacttaaaattatttatatacacttctaaggaaataaaaactaattttatg
agcaactaatttt
>AF108031 count=4; merged_taxid={109295: 4}; species_name=Muntiacus rooseveltorum; family=9850; family_name=Cervidae; scientific_name=Muntiacus rooseveltorum; reverse_match=CCGAGGTCACCCCAACC; taxid=109295; rank=species; forward_error=0; forward_tm=57.33; genus_name=Muntiacus; forward_match=CGAGAAGACCCTATGGAGCT; reverse_tm=nan; genus=9885; reverse_error=0; species=109295; strand=D;      Muntiacus rooseveltorum 16S ribosomal RNA gene, partial sequence; mitochondrial gene for mitochondrial product.
ttaactacttagcccaaagaaacaaaatttatttccaaggaaacaacagcattctttatg
ggttaacagcttt
>AF108032 count=6; merged_taxid={109294: 6}; species_name=Muntiacus putaoensis; family=9850; family_name=Cervidae; scientific_name=Muntiacus putaoensis; reverse_match=CCGAGGTCACCCCAACC; taxid=109294; rank=species; forward_error=0; forward_tm=57.33; genus_name=Muntiacus; forward_match=CGAGAAGACCCTATGGAGCT; reverse_tm=nan; genus=9885; reverse_error=0; species=109294; strand=D;      Muntiacus putaoensis 16S ribosomal RNA gene, partial sequence; mitochondrial gene for mitochondrial product.
ttaactacttagcccaaagaaacaaaatttacttccaaggaaacaacaacattctttatg
ggttaacagcttt
>AF108033 count=1; merged_taxid={71859: 1}; species_name=Muntiacus truongsonensis; family=9850; family_name=Cervidae; scientific_name=Muntiacus truongsonensis; reverse_match=CCGAGGTCACCCCAACC; taxid=71859; genus_name=Muntiacus; forward_error=0; forward_tm=57.33; rank=species; seq_length_ori=494; forward_match=CGAGAAGACCCTATGGAGCT; reverse_tm=nan; genus=9885; reverse_error=0; species=71859; strand=D;      Muntiacus truongsonensis 16S ribosomal RNA gene, partial sequence; mitochondrial gene for mitochondrial product.
ttaactacttagcccaaagaaacaaaatttatttccaaggaaacaacaacattctttatg
ggttaacagcttt
>AF108034 count=1; merged_taxid={109296: 1}; species_name=Muntiacus vuquangensis; family=9850; family_name=Cervidae; scientific_name=Muntiacus vuquangensis; reverse_match=CCGAGGTCACCCCAACC; taxid=109296; genus_name=Muntiacus; forward_error=0; forward_tm=57.33; rank=species; seq_length_ori=496; forward_match=CGAGAAGACCCTATGGAGCT; reverse_tm=nan; genus=9885; reverse_error=0; species=109296; strand=D;      Muntiacus vuquangensis 16S ribosomal RNA gene, partial sequence; mitochondrial gene for mitochondrial product.
ttaactacttagcccaaagagacaaaatttatttctaaggaaacaacaacactctttatg
gactaacagcttt
>AF108035 count=7; merged_taxid={71854: 7}; species_name=Muntiacus crinifrons; family=9850; family_name=Cervidae; scientific_name=Muntiacus crinifrons; taxid=71854; rank=species; forward_error=0; forward_tm=57.33; genus_name=Muntiacus; forward_match=CGAGAAGACCCTATGGAGCT; reverse_tm=nan; genus=9885; reverse_error=0; species=71854; strand=D;      Muntiacus crinifrons 16S ribosomal RNA gene, partial sequence; mitochondrial gene for mitochondrial product.
ttaactacttagcccaaagaaacaaaatttatttctaaggaaacaacaacattctttatg
gactaacagcttt
>AF108036 count=4; merged_taxid={71855: 4}; species_name=Muntiacus feae; family=9850; family_name=Cervidae; scientific_name=Muntiacus feae; reverse_match=CCGAGGTCACCCCAACC; taxid=71855; rank=species; forward_error=0; forward_tm=57.33; genus_name=Muntiacus; forward_match=CGAGAAGACCCTATGGAGCT; reverse_tm=nan; genus=9885; reverse_error=0; species=71855; strand=D;      Muntiacus feae 16S ribosomal RNA gene, partial sequence; mitochondrial gene for mitochondrial product.
ttaactacttagcccaaagaaacaaaatttatttctaaggaaacaacaacattctttatg
ggctaacagcttt
>AF108037 count=5; merged_taxid={256803: 1, 9886: 4}; species_name=Muntiacus reevesi; family=9850; family_name=Cervidae; scientific_name=Muntiacus reevesi; reverse_match=CCGAGGTCACCCCAACC; taxid=9886; rank=species; forward_error=0; forward_tm=57.33; genus_name=Muntiacus; forward_match=CGAGAAGACCCTATGGAGCT; reverse_tm=nan; genus=9885; reverse_error=0; species=9886; strand=D;      Muntiacus reevesi 16S ribosomal RNA gene, partial sequence; mitochondrial gene for mitochondrial product.
ttaactacttagcccaaagaaacaaaatttatttctaaggaaacaacaacattctctatg
ggctaacagcttt
>AF108038 count=1; merged_taxid={9888: 1}; species_name=Muntiacus muntjak; family=9850; family_name=Cervidae; scientific_name=Muntiacus muntjak; reverse_match=CCGAGGTCACCCCAACC; taxid=9888; genus_name=Muntiacus; forward_error=0; forward_tm=57.33; rank=species; seq_length_ori=495; forward_match=CGAGAAGACCCTATGGAGCT; reverse_tm=nan; genus=9885; reverse_error=0; species=9888; strand=D;      Muntiacus muntjak country Burma 16S ribosomal RNA gene, partial sequence; mitochondrial gene for mitochondrial product.
ttaactacttagcccaaagaaacaaaacttatttctaaggaaacaacaacattctctatg
ggttaacagcttt
>AF108039 count=1; merged_taxid={9888: 1}; species_name=Muntiacus muntjak; family=9850; family_name=Cervidae; scientific_name=Muntiacus muntjak; reverse_match=CCGAGGTCACCCCAACC; taxid=9888; genus_name=Muntiacus; forward_error=0; forward_tm=57.33; rank=species; seq_length_ori=495; forward_match=CGAGAAGACCCTATGGAGCT; reverse_tm=nan; genus=9885; reverse_error=0; species=9888; strand=D;      Muntiacus muntjak country Laos 16S ribosomal RNA gene, partial sequence; mitochondrial gene for mitochondrial product.
ttaactacttaacccaaagaaacaaaatttacttctaaggaaacaacaacattctctatg
ggttaacagcttt
>AF108040 count=1; merged_taxid={109298: 1}; species_name=Elaphodus cephalophus; family=9850; family_name=Cervidae; scientific_name=Elaphodus cephalophus; reverse_match=CCGAGGTCACCCCAACC; taxid=109298; genus_name=Elaphodus; forward_error=0; forward_tm=57.33; rank=species; seq_length_ori=495; forward_match=CGAGAAGACCCTATGGAGCT; reverse_tm=nan; genus=109297; reverse_error=0; species=109298; strand=D;      laphodus cephalophus 16S ribosomal RNA gene, partial sequence; mitochondrial gene for mitochondrial product.
ttaactacttagtccaaagaaataaattttactaccaaggaaacaacaacactctttatg
gactaacagcttt
>AF108041 count=6; merged_taxid={1088090: 4, 178739: 1, 208364: 1}; species_name=Rucervus eldii; family=9850; family_name=Cervidae; scientific_name=Rucervus eldii; reverse_match=CCGAGGTCACCCCAACC; taxid=1088090; rank=species; forward_error=0; forward_tm=57.33; genus_name=Rucervus; forward_match=CGAGAAGACCCTATGGAGCT; reverse_tm=nan; genus=1088089; reverse_error=0; species=1088090; strand=D;      Cervus eldi 16S ribosomal RNA gene, partial sequence; mitochondrial gene for mitochondrial product.
ttaactacttagcccaaagaaacaaactttattactaaggaaacaacaacactctttatg
ggctaacagcttt
>AF134553 count=4; merged_taxid={77214: 4}; species_name=Eidolon helvum; family=9398; family_name=Pteropodidae; scientific_name=Eidolon helvum; reverse_match=CCGAGGTCACCCCAACC; taxid=77214; rank=species; forward_error=0; forward_tm=57.33; genus_name=Eidolon; forward_match=CGAGAAGACCCTATGGAGCT; reverse_tm=nan; genus=58062; reverse_error=0; species=77214; strand=D;      idolon helvum 16S ribosomal RNA, partial sequence; mitochondrial gene for mitochondrial product.
tcaattaactagcccataaataaaataatacaactccaaaaggacctaaaactcccctta
atgggctaacaattta
>AF134557 count=1; merged_taxid={77214: 1}; species_name=Eidolon helvum; family=9398; family_name=Pteropodidae; scientific_name=Eidolon helvum; reverse_match=CCGAGGTCACCCCAACC; taxid=77214; genus_name=Eidolon; forward_error=0; forward_tm=57.33; rank=species; seq_length_ori=548; forward_match=CGAGAAGACCCTATGGAGCT; reverse_tm=nan; genus=58062; reverse_error=0; species=77214; strand=D;      idolon helvum 16S ribosomal RNA, partial sequence; mitochondrial gene for mitochondrial product.
tcaattaactagcccataaataaaataatacaactccaaaaggaccttaaactcccctta
atgggctaacaattta
>AF134561 count=1; merged_taxid={9407: 1}; species_name=Rousettus aegyptiacus; family=9398; family_name=Pteropodidae; scientific_name=Rousettus aegyptiacus; reverse_match=CCGAGGTCACCCCAACC; taxid=9407; genus_name=Rousettus; forward_error=0; forward_tm=57.33; rank=species; seq_length_ori=551; forward_match=CGAGAAGACCCTATGGAGCT; reverse_tm=nan; genus=9406; reverse_error=0; species=9407; strand=D;      Rousettus aegyptiacus 16S ribosomal RNA, partial sequence; mitochondrial gene for mitochondrial product.
ttaattaattgacccacagaacaacacttcacatttccaaggaatataaattaaccttct
gctggatcaacaatttc
>AF134565 count=1; merged_taxid={9407: 1}; species_name=Rousettus aegyptiacus; family=9398; family_name=Pteropodidae; scientific_name=Rousettus aegyptiacus; reverse_match=CCGAGGTCACCCCAACC; taxid=9407; genus_name=Rousettus; forward_error=0; forward_tm=57.33; rank=species; seq_length_ori=553; forward_match=CGAGAAGACCCTATGGAGCT; reverse_tm=nan; genus=9406; reverse_error=0; species=9407; strand=D;      Rousettus aegyptiacus 16S ribosomal RNA, partial sequence; mitochondrial gene for mitochondrial product.
ctaattaattgacccacagaacaacacttcacatttccaaggaaaataaattaaccttct
gctggatcaacaatttc
>AF134567 count=1; merged_taxid={9407: 1}; species_name=Rousettus aegyptiacus; family=9398; family_name=Pteropodidae; scientific_name=Rousettus aegyptiacus; reverse_match=CGGAGGTCACCCCAACC; taxid=9407; genus_name=Rousettus; forward_error=0; forward_tm=57.33; rank=species; seq_length_ori=554; forward_match=CGAGAAGACCCTATGGAGCT; reverse_tm=nan; genus=9406; reverse_error=1; species=9407; strand=D;      Rousettus aegyptiacus 16S ribosomal RNA, partial sequence; mitochondrial gene for mitochondrial product.
ttaattaattgatccacagaacgacatttcacatttccaaggaaaataaattaaccttct
gctggatcaacaatttc
>AF166345 count=1; merged_taxid={70610: 1}; species_name=Caluromys philander; family=9265; family_name=Didelphidae; scientific_name=Caluromys philander; reverse_match=CCGAGGTCACCCCAACC; taxid=70610; genus_name=Caluromys; forward_error=1; forward_tm=54.3; rank=species; seq_length_ori=1586; forward_match=CGAGAAGACCCTGTGGAGCT; reverse_tm=nan; genus=42712; reverse_error=0; species=70610; strand=D;      Caluromys philander 16S ribosomal RNA gene, complete sequence; mitochondrial gene for mitochondrial product.
taagatccataattaattctatagatataaatatataacctaagggtataaactaaatat
ttcttaattatgatcttt
>AF166346 count=4; merged_taxid={13616: 4}; species_name=Monodelphis domestica; family=9265; family_name=Didelphidae; scientific_name=Monodelphis domestica; reverse_match=CCGAGGTCACCCCAACC; taxid=13616; rank=species; forward_error=1; forward_tm=54.3; genus_name=Monodelphis; forward_match=CGAGAAGACCCTGTGGAGCT; reverse_tm=nan; genus=13615; reverse_error=0; species=13616; strand=D;      Monodelphis domestica 12S ribosomal RNA gene, complete sequence; tRNA-Val gene, complete sequence; and 16S ribosomal RNA gene, complete sequence; mitochondrial genes for mitochondrial products.
taaaattacaacttaaattaatttatactataccctaagggattaatcttacaaaacttt
ttaagctgaattttt
>AF166347 count=1; merged_taxid={9344: 1}; species_name=Perameles nasuta; family=9342; family_name=Peramelidae; scientific_name=Perameles nasuta; reverse_match=CCGAGGTCACCCCAACC; taxid=9344; genus_name=Perameles; forward_error=1; forward_tm=54.3; rank=species; seq_length_ori=2600; forward_match=CGAGAAGACCCTGTGGAGCT; reverse_tm=nan; genus=9343; reverse_error=0; species=9344; strand=D;      Perameles nasuta 12S ribosomal RNA gene, complete sequence; tRNA-Val gene, complete sequence; and 16S ribosomal RNA gene, complete sequence; mitochondrial genes for mitochondrial products.
taagactaataaattaattcaacccattacttaatctaaggaaacaatataatgaactat
agtttatagccttt
>AF166349 count=1; merged_taxid={32545: 1}; species_name=Dasyurus albopunctatus; family=9277; family_name=Dasyuridae; scientific_name=Dasyurus albopunctatus; reverse_match=CCGAGGTCACCCCAACC; taxid=32545; genus_name=Dasyurus; forward_error=2; forward_tm=50.3; rank=species; seq_length_ori=1641; forward_match=CGGGAAGACCCTGTGGAGCT; reverse_tm=nan; genus=9278; reverse_error=0; species=32545; strand=D;      asyurus albopunctatus tRNA-Val gene, complete sequence; and 16S ribosomal RNA gene, complete sequence; mitochondrial genes for mitochondrial products.
taagtccagtaactcaacaaatacaaatttatgcccttatggaacaaactgtatatgtca
ctgagttgcagtcttt
>AF179288 count=2; merged_taxid={9426: 1, 171122: 1}; species_name=###; family=9415; family_name=Phyllostomidae; scientific_name=Tonatia; reverse_match=CCGAGGTCACCCCAACC; taxid=9425; rank=genus; forward_error=0; forward_tm=57.33; genus_name=Tonatia; seq_length_ori=2614; forward_match=CGAGAAGACCCTATGGAGCT; reverse_tm=nan; genus=9425; reverse_error=0; species=-1; strand=D;      Tonatia bidens 12S ribosomal RNA gene, partial sequence; tRNA-Val gene, complete sequence; and 16S ribosomal RNA gene, partial sequence; mitochondrial.
ttaattaattaacctaagagcaacacattaacaaccaaaaggaataaactaatctcaaat
aggttaacaattta
>AF179289 count=1; merged_taxid={9463: 1}; species_name=Otolemur crassicaudatus; family=40297; family_name=Galagidae; scientific_name=Otolemur crassicaudatus; reverse_match=CCGAGGTCACCCCAACC; taxid=9463; genus_name=Otolemur; forward_error=0; forward_tm=57.33; rank=species; seq_length_ori=2618; forward_match=CGAGAAGACCCTATGGAGCT; reverse_tm=nan; genus=30610; reverse_error=0; species=9463; strand=D;      Otolemur crassicaudatus 12S ribosomal RNA gene, partial sequence; tRNA-Val gene, complete sequence; and 16S ribosomal RNA gene, partial sequence; mitochondrial.
taaatttagcacccatgtttcacactacaactctccagagctcaacactcctacacctgg
gtatacaatttt
>AF179290 count=1; merged_taxid={42147: 1}; species_name=Dobsonia moluccensis; family=9398; family_name=Pteropodidae; scientific_name=Dobsonia moluccensis; reverse_match=CCGAGGTCGCCCCAACC; taxid=42147; genus_name=Dobsonia; forward_error=0; forward_tm=57.33; rank=species; seq_length_ori=1562; forward_match=CGAGAAGACCCTATGGAGCT; reverse_tm=nan; genus=42146; reverse_error=0; species=42147; strand=D;      obsonia moluccensis 16S ribosomal RNA gene, partial sequence; mitochondrial.
ttaattaattagcctataaataaaataataaacttctaaggaagacaaaatatattttaa
taggctaacaattta
>AF179291 count=3; merged_taxid={29137: 3}; species_name=Dugong dugon; family=29135; family_name=Dugongidae; scientific_name=Dugong dugon; reverse_match=CCGAGGTCACCCCAACC; taxid=29137; rank=species; forward_error=0; genus_name=Dugong; forward_match=CGAGAAGACCCTATGGAGCT; reverse_tm=nan; genus=29136; reverse_error=0; species=29137;      ugong dugon tRNA-Val and 16S ribosomal RNA genes, partial sequence; mitochondrial.
taaattaattagttcaaccacaaaacatataccctacggggccacccaacagtttaatga
actaacaatttt
>AF187885 count=1; merged_taxid={9317: 1}; species_name=Macropus giganteus; family=9307; family_name=Macropodidae; scientific_name=Macropus giganteus; reverse_match=CCGAGGTCACCCCAACC; taxid=9317; genus_name=Macropus; forward_error=1; forward_tm=54.3; rank=species; seq_length_ori=2592; forward_match=CGAGAAGACCCTGTGGAGCT; reverse_tm=nan; genus=9312; reverse_error=0; species=9317; strand=D;      Macropus giganteus 12S ribosomal RNA gene, complete sequence; tRNA-Val gene, complete sequence; and 16S ribosomal RNA gene, complete sequence; mitochondrial genes for mitochondrial products.
taagattcatagtctaatctaaaccatcctaccctacatacaggaacaaactaaaaccca
ctagactataaccttt
>AF187886 count=3; merged_taxid={9325: 3}; species_name=Petrogale xanthopus; family=9307; family_name=Macropodidae; scientific_name=Petrogale xanthopus; reverse_match=CCGAGGTCACCCCAACC; taxid=9325; rank=species; forward_error=1; forward_tm=54.3; genus_name=Petrogale; forward_match=CGAGAAGACCCTGTGGAGCT; reverse_tm=nan; genus=9324; reverse_error=0; species=9325; strand=D;      Petrogale xanthopus 12S ribosomal RNA gene, complete sequence; tRNA-Val gene, complete sequence; and 16S ribosomal RNA gene, complete sequence; mitochondrial genes for mitochondrial products.
taagattcatagtctaattcaaaatatccaaccctacatacaggaacaaacccagaccca
ctagactataaccttt
>AF187887 count=1; merged_taxid={9318: 1}; species_name=Notamacropus parryi; family=9307; family_name=Macropodidae; scientific_name=Notamacropus parryi; reverse_match=CCGAGGTCACCCCAACC; taxid=9318; genus_name=Notamacropus; forward_error=1; forward_tm=54.3; rank=species; seq_length_ori=2594; forward_match=CGAGAAGACCCTGTGGAGCT; reverse_tm=nan; genus=1960649; reverse_error=0; species=9318; strand=D;      Macropus parryi 12S ribosomal RNA gene, complete sequence; tRNA-Val gene, complete sequence; and 16S ribosomal RNA gene, complete sequence; mitochondrial genes for mitochondrial products.
taagattcatagtctaattcaatttatcttaccctacatacaggaacaaaaccagaccta
ctagactataaccttt
>AF187888 count=1; merged_taxid={9337: 1}; species_name=Trichosurus vulpecula; family=9335; family_name=Phalangeridae; scientific_name=Trichosurus vulpecula; reverse_match=CCGAGGTCRCCCCAACC; taxid=9337; genus_name=Trichosurus; forward_error=0; forward_tm=57.33; rank=species; seq_length_ori=1566; forward_match=CGAGAAGACCCTATGGAGCT; reverse_tm=nan; genus=9336; reverse_error=1; species=9337; strand=D;      Trichosurus vulpecula 16S ribosomal RNA gene, complete sequence; mitochondrial gene for mitochondrial product.
taagattcatagtctaacctaactcaacaaaaccctacatggaacaacataatgactaac
tagactataaccttt
>AF187889 count=1; merged_taxid={114227: 1}; species_name=Onychogalea fraenata; family=9307; family_name=Macropodidae; scientific_name=Onychogalea fraenata; reverse_match=CCGAGGTCACCCCAACC; taxid=114227; genus_name=Onychogalea; forward_error=1; forward_tm=54.3; rank=species; seq_length_ori=1638; forward_match=CGAGAAGACCCTGTGGAGCT; reverse_tm=nan; genus=65625; reverse_error=0; species=114227; strand=D;      Onychogalea fraenata 16S ribosomal RNA gene, complete sequence; mitochondrial gene for mitochondrial product.
taaggttcataatctaactcaarttattttaccctatgtacaggaacaaaatcagaccca
ctagattataaccttc
>AF187890 count=1; merged_taxid={114229: 1}; species_name=Spilocuscus rufoniger; family=9335; family_name=Phalangeridae; scientific_name=Spilocuscus rufoniger; reverse_match=CCGAGGTCACCCCAACC; taxid=114229; genus_name=Spilocuscus; forward_error=0; forward_tm=57.33; rank=species; seq_length_ori=1572; forward_match=CGAGAAGACCCTATGGAGCT; reverse_tm=nan; genus=114228; reverse_error=0; species=114229; strand=D;      Spilocuscus rufoniger 16S ribosomal RNA gene, complete sequence; mitochondrial gene for mitochondrial product.
taagattcatagtctaacctagtcaaatacaaaccctacaaggcataacacaacagctaa
ctagactataaccttt
>AF203726 count=1; merged_taxid={110931: 1}; species_name=Cynocephalus volans; family=30657; family_name=Cynocephalidae; scientific_name=Cynocephalus volans; reverse_match=CCGAGGTCGCCCCAACC; taxid=110931; genus_name=Cynocephalus; forward_error=1; forward_tm=48.79; rank=species; seq_length_ori=1631; forward_match=CGAAAAGACCCTATGGAGCT; reverse_tm=nan; genus=9456; reverse_error=0; species=110931; strand=D;      Cynocephalus volans tRNA-Val gene, partial sequence; and 16S ribosomal RNA gene, complete sequence; mitochondrial genes for mitochondrial products.
tcaattaactagcccaagcaaaacaatacaaacctaacccaggcatcaacaacacaaact
ctctgagctaggaatttc
>AF203727 count=1; merged_taxid={70687: 1}; species_name=Tupaia tana; family=9393; family_name=Tupaiidae; scientific_name=Tupaia tana; reverse_match=CCGAGGTCACCCCAACC; taxid=70687; genus_name=Tupaia; forward_error=0; forward_tm=57.33; rank=species; seq_length_ori=1565; forward_match=CGAGAAGACCCTATGGAGCT; reverse_tm=nan; genus=9394; reverse_error=0; species=70687; strand=D;      Tupaia tana 16S ribosomal RNA gene, complete sequence; mitochondrial gene for mitochondrial product.
ttaattaactaactcacatataattaaacctaatccaggaaataaaaaacatattctgag
ttagcaatttt
>AF203737 count=2; merged_taxid={110938: 2}; species_name=Neoromicia capensis; family=9431; family_name=Vespertilionidae; scientific_name=Neoromicia capensis; reverse_match=CCGAGGTCACCCCAACC; taxid=110938; rank=species; forward_error=0; forward_tm=57.33; genus_name=Neoromicia; forward_match=CGAGAAGACCCTATGGAGCT; reverse_tm=nan; genus=568926; reverse_error=0; species=110938; strand=D;      ptesicus capensis 16S ribosomal RNA gene, complete sequence; mitochondrial gene for mitochondrial product.
ttaattaattaactcatatttctcacatctatttctacaagagacaacttaattataact
gagttaagaattta
>AF203738 count=7; merged_taxid={170233: 6, 58069: 1}; species_name=###; family=186994; family_name=Hipposideridae; scientific_name=Hipposideros; reverse_match=CCGAGGTCACCCCAACC; taxid=58068; rank=genus; forward_error=0; forward_tm=57.33; genus_name=Hipposideros; forward_match=CGAGAAGACCCTATGGAGCT; reverse_tm=nan; genus=58068; reverse_error=0; species=-1; strand=D;      Hipposideros galeritus 16S ribosomal RNA gene, complete sequence; mitochondrial gene for mitochondrial product.
tcaattaactaacccaacgaagataaacttcaacccacccggacacaaccactcttcgcc
tgggctagcaattta
>AF203739 count=1; merged_taxid={58076: 1}; species_name=Molossus sinaloae; family=9436; family_name=Molossidae; scientific_name=Molossus sinaloae; reverse_match=CCGAGGTCACCCCAACC; taxid=58076; genus_name=Molossus; forward_error=0; forward_tm=57.33; rank=species; seq_length_ori=1575; forward_match=CGAGAAGACCCTATGGAGCT; reverse_tm=nan; genus=27621; reverse_error=0; species=58076; strand=D;      Molossus sinaloae 16S ribosomal RNA gene, complete sequence; mitochondrial gene for mitochondrial product.
ttaattaattaatttatagaaaataaataactaccataactggaccaacacatttcttat
ataaattaacaattta
>AF203740 count=1; merged_taxid={58060: 1}; species_name=Cynopterus brachyotis; family=9398; family_name=Pteropodidae; scientific_name=Cynopterus brachyotis; reverse_match=CCGAGGTCACCCCAACC; taxid=58060; genus_name=Cynopterus; forward_error=0; forward_tm=57.33; rank=species; seq_length_ori=1564; forward_match=CGAGAAGACCCTATGGAGCT; reverse_tm=nan; genus=9399; reverse_error=0; species=58060; strand=D;      Cynopterus brachyotis 16S ribosomal RNA gene, complete sequence; mitochondrial gene for mitochondrial product.
ttaattaattagctcataagcaaataataacactctgaggagacatacgatactgcataa
tgagttaacaattta
>AF203741 count=1; merged_taxid={58073: 1}; species_name=Megaloglossus woermanni; family=9398; family_name=Pteropodidae; scientific_name=Megaloglossus woermanni; reverse_match=CCGAGGTCACCCCAACC; taxid=58073; genus_name=Megaloglossus; forward_error=0; forward_tm=57.33; rank=species; seq_length_ori=1567; forward_match=CGAGAAGACCCTATGGAGCT; reverse_tm=nan; genus=58072; reverse_error=0; species=58073; strand=D;      Megaloglossus woermanni 16S ribosomal RNA gene, complete sequence; mitochondrial gene for mitochondrial product.
ttaattaattagcccataaaacgtacaccataactccaaggaaaataaactaacttttta
ctgggctaacaattta
>AF203742 count=1; merged_taxid={58083: 1}; species_name=Rousettus amplexicaudatus; family=9398; family_name=Pteropodidae; scientific_name=Rousettus amplexicaudatus; reverse_match=CCGAGGTCACCCCAACC; taxid=58083; genus_name=Rousettus; forward_error=0; forward_tm=57.33; rank=species; seq_length_ori=1573; forward_match=CGAGAAGACCCTATGGAGCT; reverse_tm=nan; genus=9406; reverse_error=0; species=58083; strand=D;      Rousettus amplexicaudatus 16S ribosomal RNA gene, complete sequence; mitochondrial gene for mitochondrial product.
ttaattaactaatccacaaaacaatatccacacctctaaggaaaataaaccaacttttgc
tggattaacaattta
>AF203743 count=1; merged_taxid={58065: 1}; species_name=Eonycteris spelaea; family=9398; family_name=Pteropodidae; scientific_name=Eonycteris spelaea; reverse_match=CCGAGGTCACCCCAACC; taxid=58065; genus_name=Eonycteris; forward_error=0; forward_tm=57.33; rank=species; seq_length_ori=1572; forward_match=CGAGAAGACCCTATGGAGCT; reverse_tm=nan; genus=58064; reverse_error=0; species=58065; strand=D;      onycteris spelaea 16S ribosomal RNA gene, complete sequence; mitochondrial gene for mitochondrial product.
ttaattaattagcccacagagcaagtacaacatttctaaggaaatcaacctaccctctct
actggactaacaatttg
>AF203744 count=1; merged_taxid={58067: 1}; species_name=Epomophorus wahlbergi; family=9398; family_name=Pteropodidae; scientific_name=Epomophorus wahlbergi; reverse_match=CCGAGGTCACCCCAACC; taxid=58067; genus_name=Epomophorus; forward_error=0; forward_tm=57.33; rank=species; seq_length_ori=1567; forward_match=CGAGAAGACCCTATGGAGCT; reverse_tm=nan; genus=58066; reverse_error=0; species=58067; strand=D;      pomophorus wahlbergi 16S ribosomal RNA gene, complete sequence; mitochondrial gene for mitochondrial product.
ttaattaactagcccacaaaataagcaccacatttctaaggaaaataaaccaacttttac
tggactagcaattta
>AF203773 count=1; merged_taxid={110940: 1}; species_name=Emballonura atrata; family=30562; family_name=Emballonuridae; scientific_name=Emballonura atrata; reverse_match=CCGAGGTCACCCCAACC; taxid=110940; genus_name=Emballonura; forward_error=0; forward_tm=57.33; rank=species; seq_length_ori=2599; forward_match=CGAGAAGACCCTATGGAGCT; reverse_tm=nan; genus=110939; reverse_error=0; species=110940; strand=D;      mballonura atrata 12S ribosomal RNA gene, complete sequence; tRNA-Val gene, complete sequence; and 16S ribosomal RNA gene, complete sequence; mitochondrial genes for mitochondrial products.
ttaattaatcagcccaaatcaggttaacataaatcaaaaagagacaacacaacctatcat
gagctgacaattta
>AF203774 count=1; merged_taxid={9438: 1}; species_name=Tadarida brasiliensis; family=9436; family_name=Molossidae; scientific_name=Tadarida brasiliensis; reverse_match=CCGAGGTCACCCCAACC; taxid=9438; genus_name=Tadarida; forward_error=0; forward_tm=57.33; rank=species; seq_length_ori=2599; forward_match=CGAGAAGACCCTATGGAGCT; reverse_tm=nan; genus=9437; reverse_error=0; species=9438; strand=D;      Tadarida brasiliensis 12S ribosomal RNA gene, complete sequence; tRNA-Val gene, complete sequence; and 16S ribosomal RNA gene, complete sequence; mitochondrial genes for mitochondrial products.
ttaattaattagtttatagaaaaaactataaaccattaaggaacaacatattttcttaca
taaactaacaattta
>AF217811 count=3; merged_taxid={37347: 3}; species_name=Tupaia belangeri; family=9393; family_name=Tupaiidae; scientific_name=Tupaia belangeri; reverse_match=CCGAGGTCACCCCAACC; taxid=37347; rank=species; forward_error=0; forward_tm=57.33; genus_name=Tupaia; forward_match=CGAGAAGACCCTATGGAGCT; reverse_tm=nan; genus=9394; reverse_error=0; species=37347; strand=D;      Tupaia belangeri mitochondrion, complete sequence.
ttaattaactaactcacatataataaacccaactcgacagagaataaacaatatatcctg
agttagcaatttc
>AF241851 count=80; merged_taxid={9696: 80}; species_name=Puma concolor; family=9681; family_name=Felidae; scientific_name=Puma concolor; reverse_match=CCGAGGTCACCCCAACC; taxid=9696; rank=species; forward_error=0; forward_tm=57.33; genus_name=Puma; forward_match=CGAGAAGACCCTATGGAGCT; reverse_tm=nan; genus=146712; reverse_error=0; species=9696; strand=D;      Puma concolor 1 16S ribosomal RNA gene, partial sequence; mitochondrial gene for mitochondrial product.
ttaattaaccgacccaaagagacccattaatttcaaccgacaggaacaacaaacctctgt
atgggccgacaattta
>AF241852 count=9; merged_taxid={9696: 9}; species_name=Puma concolor; family=9681; family_name=Felidae; scientific_name=Puma concolor; reverse_match=CCGAGGTCACCCCAACC; taxid=9696; rank=species; forward_error=0; forward_tm=57.33; genus_name=Puma; forward_match=CGAGAAGACCCTATGGAGCT; reverse_tm=nan; genus=146712; reverse_error=0; species=9696; strand=D;      Puma concolor 2 16S ribosomal RNA gene, partial sequence; mitochondrial gene for mitochondrial product.
ttaattaaccgacccaaagagacccatcaatttcaaccgacaggaacaacaaacctctgt
atgggccgacaattta
>AF248731 count=3; merged_taxid={118797: 3}; species_name=Lipotes vexillifer; family=119500; family_name=Lipotidae; scientific_name=Lipotes vexillifer; reverse_match=CCGAGGTCACCCCAACC; taxid=118797; rank=species; forward_error=0; forward_tm=57.33; genus_name=Lipotes; forward_match=CGAGAAGACCCTATGGAGCT; reverse_tm=nan; genus=118796; reverse_error=0; species=118797; strand=D;      Lipotes vexillifer 16S ribosomal RNA gene, partial sequence; mitochondrial gene for mitochondrial product.
tcaattaattaacccaaatagccacaaactaataccatcaagggatataaaactttatat
gggttaacaatttc
>AF248732 count=3; merged_taxid={118798: 3}; species_name=Platanista gangetica; family=9723; family_name=Platanistidae; scientific_name=Platanista gangetica; reverse_match=CCGAGGTCACCCCAACC; taxid=118798; rank=species; forward_error=1; forward_tm=48.04; genus_name=Platanista; forward_match=CGAGAAGACCCTATGGAACT; reverse_tm=nan; genus=48750; reverse_error=0; species=118798; strand=D;      Platanista gangetica 16S ribosomal RNA gene, partial sequence; mitochondrial gene for mitochondrial product.
ttaattaattaatccaataaaatataaatttaaaccacccaagggacaacaaacttttat
atgggttaacaatttc
>AF248733 count=4; merged_taxid={48723: 4}; species_name=Pontoporia blainvillei; family=197539; family_name=Pontoporiidae; scientific_name=Pontoporia blainvillei; reverse_match=CCGAGGTCACCCCAACC; taxid=48723; rank=species; forward_error=0; genus_name=Pontoporia; forward_match=CGAGAAGACCCTATGGAGCT; reverse_tm=nan; genus=48722; reverse_error=0; species=48723;      Pontoporia blainvillei 16S ribosomal RNA gene, partial sequence; mitochondrial gene for mitochondrial product.
tcaattaatcagcccaaaagttataaatttacaccaccaagggataacaaaactataatt
gagctgacaatttc
>AF249975 count=1; merged_taxid={69311: 1}; species_name=Litocranius walleri; family=9895; family_name=Bovidae; scientific_name=Litocranius walleri; reverse_match=CCGAGGTCACCCCAACC; taxid=69311; genus_name=Litocranius; forward_error=0; forward_tm=57.33; rank=species; seq_length_ori=342; forward_match=CGAGAAGACCCTATGGAGCT; reverse_tm=nan; genus=69310; reverse_error=0; species=69311; strand=D;      Litocranius walleri 16S ribosomal RNA gene, partial sequence; mitochondrial gene for mitochondrial product.
ttaactaactagtccaaagaaaataaacttaatcaccaagagataacatcattctttatg
gactaacagtttc
>AF249976 count=1; merged_taxid={66436: 1}; species_name=Raphicerus sharpei; family=9895; family_name=Bovidae; scientific_name=Raphicerus sharpei; reverse_match=CCGAGGTCACCCCAACC; taxid=66436; genus_name=Raphicerus; forward_error=0; forward_tm=57.33; rank=species; seq_length_ori=343; forward_match=CGAGAAGACCCTATGGAGCT; reverse_tm=nan; genus=59543; reverse_error=0; species=66436; strand=D;      Raphicerus sharpei 16S ribosomal RNA gene, partial sequence; mitochondrial gene for mitochondrial product.
tcaactaactaattcaaagagaataaattcaaccgccaagggataatcaaatccttcatg
agttagcagtttt
>AF249977 count=1; merged_taxid={66435: 1}; species_name=Raphicerus melanotis; family=9895; family_name=Bovidae; scientific_name=Raphicerus melanotis; reverse_match=CCGAGGTCACCCCAACC; taxid=66435; genus_name=Raphicerus; forward_error=0; forward_tm=57.33; rank=species; seq_length_ori=343; forward_match=CGAGAAGACCCTATGGAGCT; reverse_tm=nan; genus=59543; reverse_error=0; species=66435; strand=D;      Raphicerus melanotis 16S ribosomal RNA gene, partial sequence; mitochondrial gene for mitochondrial product.
tcaactaattaattcaaagagaataagttcaaccaccaagggataattaaatctttcatg
agttgacagtttt
>AF249978 count=2; merged_taxid={66442: 2}; species_name=Neotragus moschatus; family=9895; family_name=Bovidae; scientific_name=Neotragus moschatus; reverse_match=CCGAGGTCACCCCAACC; taxid=66442; rank=species; forward_error=0; forward_tm=57.33; genus_name=Neotragus; seq_length_ori=343; forward_match=CGAGAAGACCCTATGGAGCT; reverse_tm=nan; genus=66441; reverse_error=0; species=66442; strand=D;      Neotragus moschatus 16S ribosomal RNA gene, partial sequence; mitochondrial gene for mitochondrial product.
ttagctaactagtccaaagaaaaacgactaaaccaccaagggacaacaaaactctacatg
gactaacagcttt
>AF249979 count=3; merged_taxid={66444: 3}; species_name=Oreotragus oreotragus; family=9895; family_name=Bovidae; scientific_name=Oreotragus oreotragus; reverse_match=CCGAGGTCACCCCAACC; taxid=66444; rank=species; forward_error=0; forward_tm=57.33; genus_name=Oreotragus; forward_match=CGAGAAGACCCTATGGAGCT; reverse_tm=nan; genus=66443; reverse_error=0; species=66444; strand=D;      Oreotragus oreotragus 16S ribosomal RNA gene, partial sequence; mitochondrial gene for mitochondrial product.
ttaactaattagaccaaagaaaacaaatttaatccaccaaggaataacaacaacctctat
ggactaacagtttt
>AF249980 count=1; merged_taxid={119562: 1}; species_name=Sylvicapra grimmia; family=9895; family_name=Bovidae; scientific_name=Sylvicapra grimmia; reverse_match=CCGAGGTCACCCCAACC; taxid=119562; genus_name=Sylvicapra; forward_error=0; forward_tm=57.33; rank=species; seq_length_ori=341; forward_match=CGAGAAGACCCTATGGAGCT; reverse_tm=nan; genus=119561; reverse_error=0; species=119562; strand=D;      Sylvicapra grimmia 16S ribosomal RNA gene, partial sequence; mitochondrial gene for mitochondrial product.
ttaactaattagtccaaaggaacaaacttaatcaccaagggacaacaacaccctctatgg
actaacagcttt
>AF252505 count=1; merged_taxid={128150: 1}; species_name=Sylvisorex johnstoni; family=9376; family_name=Soricidae; scientific_name=Sylvisorex johnstoni; reverse_match=CCGAGGTCACCCCAACC; taxid=128150; genus_name=Sylvisorex; forward_error=0; forward_tm=57.33; rank=species; seq_length_ori=506; forward_match=CGAGAAGACCCTATGGAGCT; reverse_tm=nan; genus=128149; reverse_error=0; species=128150; strand=D;      Sylvisorex johnstoni isolate Geo_R16828 16S ribosomal RNA gene, partial sequence.
taaattaaattattcaaataacctaaaattttttccccacgggactaactacactaagcc
tgaataataaattt
>AF252506 count=1; merged_taxid={128150: 1}; species_name=Sylvisorex johnstoni; family=9376; family_name=Soricidae; scientific_name=Sylvisorex johnstoni; reverse_match=CCGAGGTCACCCCAACC; taxid=128150; genus_name=Sylvisorex; forward_error=0; forward_tm=57.33; rank=species; seq_length_ori=490; forward_match=CGAGAAGACCCTATGGAGCT; reverse_tm=nan; genus=128149; reverse_error=0; species=128150; strand=D;      Sylvisorex johnstoni isolate Geo_R16826 16S ribosomal RNA gene, partial sequence.
taaattaaattattcaaataaccttaaattttttncccacgggactaactacactaagcc
tgaataataaattt
>AF252507 count=1; merged_taxid={128150: 1}; species_name=Sylvisorex johnstoni; family=9376; family_name=Soricidae; scientific_name=Sylvisorex johnstoni; reverse_match=CCGAGGTCACCCCAACC; taxid=128150; genus_name=Sylvisorex; forward_error=0; forward_tm=57.33; rank=species; seq_length_ori=526; forward_match=CGAGAAGACCCTATGGAGCT; reverse_tm=nan; genus=128149; reverse_error=0; species=128150; strand=D;      Sylvisorex johnstoni isolate ja_R14535 16S ribosomal RNA gene, partial sequence.
taaattaaattattcaaataacctaaaattttttccccacgggactaactatactaaacc
tgaataataaattt
>AF252508 count=4; merged_taxid={128150: 4}; species_name=Sylvisorex johnstoni; family=9376; family_name=Soricidae; scientific_name=Sylvisorex johnstoni; reverse_match=CCGAGGTCACCCCAACC; taxid=128150; rank=species; forward_error=0; forward_tm=57.33; genus_name=Sylvisorex; forward_match=CGAGAAGACCCTATGGAGCT; reverse_tm=nan; genus=128149; reverse_error=0; species=128150; strand=D;      Sylvisorex johnstoni isolate ja_R14674 16S ribosomal RNA gene, partial sequence.
taaattaaattattcaaataacctaaaatttttccccacgggactaactacactaaacct
gaataataaattt
>AF252512 count=3; merged_taxid={128150: 3}; species_name=Sylvisorex johnstoni; family=9376; family_name=Soricidae; scientific_name=Sylvisorex johnstoni; reverse_match=CCGAGGTCACCCCAACC; taxid=128150; rank=species; forward_error=0; forward_tm=57.33; genus_name=Sylvisorex; forward_match=CGAGAAGACCCTATGGAGCT; reverse_tm=nan; genus=128149; reverse_error=0; species=128150; strand=D;      Sylvisorex johnstoni isolate Cfp_GA69 16S ribosomal RNA gene, partial sequence.
taaattaaattattcaaataacctaaaatttttccccacgggactaactacacttaaacc
tgaataataaattt
>AF252514 count=2; merged_taxid={128150: 2}; species_name=Sylvisorex johnstoni; family=9376; family_name=Soricidae; scientific_name=Sylvisorex johnstoni; reverse_match=CCGAGGTCACCCCAACC; taxid=128150; rank=species; forward_error=0; forward_tm=57.33; genus_name=Sylvisorex; forward_match=CGAGAAGACCCTATGGAGCT; reverse_tm=nan; genus=128149; reverse_error=0; species=128150; strand=D;      Sylvisorex johnstoni isolate Mvo_GA23 16S ribosomal RNA gene, partial sequence.
taaattaaattattcaaataacctaattttttccccacgggactaaccacactaaacctg
aataataaatttt
>AF252516 count=1; merged_taxid={128150: 1}; species_name=Sylvisorex johnstoni; family=9376; family_name=Soricidae; scientific_name=Sylvisorex johnstoni; reverse_match=CCGAGGTCACCCCAACC; taxid=128150; genus_name=Sylvisorex; forward_error=0; forward_tm=57.33; rank=species; seq_length_ori=512; forward_match=CGAGAAGACCCTATGGAGCT; reverse_tm=nan; genus=128149; reverse_error=0; species=128150; strand=D;      Sylvisorex johnstoni isolate KorSP10543 16S ribosomal RNA gene, partial sequence.
taaattgaattattcaaataacctaaaattttttcccacggggctaactgcactaaacct
gaataataaatttc
>AF252517 count=1; merged_taxid={128150: 1}; species_name=Sylvisorex johnstoni; family=9376; family_name=Soricidae; scientific_name=Sylvisorex johnstoni; reverse_match=CCGAGGTCACCCCAACC; taxid=128150; genus_name=Sylvisorex; forward_error=0; forward_tm=57.33; rank=species; seq_length_ori=511; forward_match=CGAGAAGACCCTATGGAGCT; reverse_tm=nan; genus=128149; reverse_error=0; species=128150; strand=D;      Sylvisorex johnstoni isolate KorSP10539 16S ribosomal RNA gene, partial sequence.
taaattgaattattcaaataacctaaaattttttcccacggggctaactgcactgaacct
gaataataaatttc
>AF252518 count=4; merged_taxid={128150: 4}; species_name=Sylvisorex johnstoni; family=9376; family_name=Soricidae; scientific_name=Sylvisorex johnstoni; reverse_match=CCGAGGTCACCCCAACC; taxid=128150; rank=species; forward_error=0; forward_tm=57.33; genus_name=Sylvisorex; forward_match=CGAGAAGACCCTATGGAGCT; reverse_tm=nan; genus=128149; reverse_error=0; species=128150; strand=D;      Sylvisorex johnstoni isolate Odz_R16716 16S ribosomal RNA gene, partial sequence.
taaattgaattattcaaataacctaaattcttncccacggggccaactacactatacctg
aataataaatttt
>AF252522 count=1; merged_taxid={128150: 1}; species_name=Sylvisorex johnstoni; family=9376; family_name=Soricidae; scientific_name=Sylvisorex johnstoni; reverse_match=CCGAGGTCACCCCAACC; taxid=128150; genus_name=Sylvisorex; forward_error=0; forward_tm=57.33; rank=species; seq_length_ori=533; forward_match=CGAGAAGACCCTATGGAGCT; reverse_tm=nan; genus=128149; reverse_error=0; species=128150; strand=D;      Sylvisorex johnstoni isolate Odz_R16901 16S ribosomal RNA gene, partial sequence.
taaattgaattattcaaataacctaaattattccccacggggccaactacactatacctg
aataataaatttt
>AF252523 count=1; merged_taxid={128150: 1}; species_name=Sylvisorex johnstoni; family=9376; family_name=Soricidae; scientific_name=Sylvisorex johnstoni; reverse_match=CCGAGGTCACCCCAACC; taxid=128150; genus_name=Sylvisorex; forward_error=0; forward_tm=57.33; rank=species; seq_length_ori=505; forward_match=CGAGAAGACCCTATGGAGCT; reverse_tm=nan; genus=128149; reverse_error=0; species=128150; strand=D;      Sylvisorex johnstoni isolate Odz_R22475 16S ribosomal RNA gene, partial sequence.
taaattgaattattcaaataacctaaattattncccacggggccaactacactatacctg
aataataaatttt
>AF252524 count=5; merged_taxid={128150: 5}; species_name=Sylvisorex johnstoni; family=9376; family_name=Soricidae; scientific_name=Sylvisorex johnstoni; reverse_match=CCGAGGTCACCCCAACC; taxid=128150; rank=species; genus_name=Sylvisorex; reverse_tm=nan; genus=128149; reverse_error=0; species=128150; strand=D;      Sylvisorex johnstoni isolate Ngo_R18442 16S ribosomal RNA gene, partial sequence.
taaattaaattattcaatttatataaatttttacctacgggaccaattccacaaaatctg
aataataaatttt
>AF252527 count=2; merged_taxid={128150: 2}; species_name=Sylvisorex johnstoni; family=9376; family_name=Soricidae; scientific_name=Sylvisorex johnstoni; reverse_match=CCGAGGTCACCCCAACC; taxid=128150; rank=species; forward_error=0; forward_tm=57.33; genus_name=Sylvisorex; forward_match=CGAGAAGACCCTATGGAGCT; reverse_tm=nan; genus=128149; reverse_error=0; species=128150; strand=D;      Sylvisorex johnstoni isolate Ngo_R18535 16S ribosomal RNA gene, partial sequence.
taaattaaattattcaattcatataaatttttatctacgggaccaattccacaaaatctg
aataataaatttt
>AF252528 count=1; merged_taxid={128150: 1}; species_name=Sylvisorex johnstoni; family=9376; family_name=Soricidae; scientific_name=Sylvisorex johnstoni; reverse_match=CCGAGGTCACCCCAACC; taxid=128150; genus_name=Sylvisorex; forward_error=0; forward_tm=57.33; rank=species; seq_length_ori=508; forward_match=CGAGAAGACCCTATGGAGCT; reverse_tm=nan; genus=128149; reverse_error=0; species=128150; strand=D;      Sylvisorex johnstoni isolate zsJCR2035 16S ribosomal RNA gene, partial sequence.
taaattaaattattcaatttatataaatttttacccacgggaccaattccacaaaatctg
aataataaatttt
>AF252529 count=2; merged_taxid={128150: 2}; species_name=Sylvisorex johnstoni; family=9376; family_name=Soricidae; scientific_name=Sylvisorex johnstoni; reverse_match=CCGAGGTCACCCCAACC; taxid=128150; rank=species; forward_error=0; forward_tm=57.33; genus_name=Sylvisorex; seq_length_ori=514; forward_match=CGAGAAGACCCTATGGAGCT; reverse_tm=nan; genus=128149; reverse_error=0; species=128150; strand=D;      Sylvisorex johnstoni isolate Mal_GA122 16S ribosomal RNA gene, partial sequence.
taaattaaattattcaatttatataaatttttacctacggggccaattccacaaaatctg
aataataaatttt
>AF252530 count=1; merged_taxid={128150: 1}; species_name=Sylvisorex johnstoni; family=9376; family_name=Soricidae; scientific_name=Sylvisorex johnstoni; reverse_match=CCGAGGTCACCCCAACC; taxid=128150; genus_name=Sylvisorex; forward_error=0; forward_tm=57.33; rank=species; seq_length_ori=523; forward_match=CGAGAAGACCCTATGGAGCT; reverse_tm=nan; genus=128149; reverse_error=0; species=128150; strand=D;      Sylvisorex johnstoni isolate Mal_GA134 16S ribosomal RNA gene, partial sequence.
taaattaaattattcaatttatataaatttttacctacgggnccaattccacaaaatctg
aataataaatttt
>AF252533 count=2; merged_taxid={128150: 2}; species_name=Sylvisorex johnstoni; family=9376; family_name=Soricidae; scientific_name=Sylvisorex johnstoni; reverse_match=CCGAGGTCACCCCAACC; taxid=128150; rank=species; forward_error=0; forward_tm=57.33; genus_name=Sylvisorex; forward_match=CGAGAAGACCCTATGGAGCT; reverse_tm=nan; genus=128149; reverse_error=0; species=128150; strand=D;      Sylvisorex johnstoni isolate Kil_GA211 16S ribosomal RNA gene, partial sequence.
taaattaaactattcaatttatataaatttttacctacgggatcaattccacaaaatctg
aataataaatttt
>AF253941 count=1; merged_taxid={128151: 1}; species_name=Sylvisorex ollula; family=9376; family_name=Soricidae; scientific_name=Sylvisorex ollula; reverse_match=CCGAGGTCACCCCAACC; taxid=128151; genus_name=Sylvisorex; forward_error=0; forward_tm=57.33; rank=species; seq_length_ori=524; forward_match=CGAGAAGACCCTATGGAGCT; reverse_tm=nan; genus=128149; reverse_error=0; species=128151; strand=D;      Sylvisorex ollula isolate Cfp_GA71 16S ribosomal RNA gene, partial sequence.
taaattaaattacccaataatataaaaataaccccgacaggaacaaaaccacattatatg
ggtaataaatttt
>AF253942 count=15; merged_taxid={307107: 1, 128151: 14}; species_name=###; family=9376; family_name=Soricidae; scientific_name=Sylvisorex; reverse_match=CCGAGGTCACCCCAACC; taxid=128149; rank=genus; forward_error=0; forward_tm=57.33; genus_name=Sylvisorex; forward_match=CGAGAAGACCCTATGGAGCT; reverse_tm=nan; genus=128149; reverse_error=0; species=-1; strand=D;      Sylvisorex ollula isolate Cfp_GA114 16S ribosomal RNA gene, partial sequence.
taaattaaattacccaataatataaagataaccccgacaggaacaaaaccacattatatg
ggtaataaatttt
>AF253945 count=4; merged_taxid={128151: 4}; species_name=Sylvisorex ollula; family=9376; family_name=Soricidae; scientific_name=Sylvisorex ollula; reverse_match=CCGAGGTCACCCCAACC; taxid=128151; rank=species; forward_error=0; forward_tm=57.33; genus_name=Sylvisorex; forward_match=CGAGAAGACCCTATGGAGCT; reverse_tm=nan; genus=128149; reverse_error=0; species=128151; strand=D;      Sylvisorex ollula isolate ja_R14666 16S ribosomal RNA gene, partial sequence.
taaattaaattacccaataatataaagataatcccgacaggaacaaaaccacattatatg
ggtaataaatttt
>AF253947 count=9; merged_taxid={128151: 9}; species_name=Sylvisorex ollula; family=9376; family_name=Soricidae; scientific_name=Sylvisorex ollula; reverse_match=CCGAGGTCACCCCAACC; taxid=128151; rank=species; forward_error=0; forward_tm=57.33; genus_name=Sylvisorex; forward_match=CGAGAAGACCCTATGGAGCT; reverse_tm=nan; genus=128149; reverse_error=0; species=128151; strand=D;      Sylvisorex ollula isolate Fab_R16011 16S ribosomal RNA gene, partial sequence.
taaattaaattatccaataatataaaaatgaccccgacaggaacaaaactacattatatg
gataataaatttt
>AF253956 count=1; merged_taxid={128151: 1}; species_name=Sylvisorex ollula; family=9376; family_name=Soricidae; scientific_name=Sylvisorex ollula; reverse_match=CCGAGGTCACCCCAACC; taxid=128151; genus_name=Sylvisorex; forward_error=0; forward_tm=57.33; rank=species; seq_length_ori=533; forward_match=CGAGAAGACCCTATGGAGCT; reverse_tm=nan; genus=128149; reverse_error=0; species=128151; strand=D;      Sylvisorex ollula isolate Ngo_R18370 16S ribosomal RNA gene, partial sequence.
taaattaaattacccaataatataaagataaccccgacaggaacaaaaccacattatatg
gataataaatttt
>AF253957 count=2; merged_taxid={128151: 2}; species_name=Sylvisorex ollula; family=9376; family_name=Soricidae; scientific_name=Sylvisorex ollula; reverse_match=CCGAGGTCACCCCAACC; taxid=128151; rank=species; forward_error=0; forward_tm=57.33; genus_name=Sylvisorex; forward_match=CGAGAAGACCCTATGGAGCT; reverse_tm=nan; genus=128149; reverse_error=0; species=128151; strand=D;      Sylvisorex ollula isolate Ngo_R18143 16S ribosomal RNA gene, partial sequence.
twaattwaattacccaataatattaagataaccccgacaggaacwaaaccacattatatg
ggtaataaatttt
>AF253960 count=1; merged_taxid={128151: 1}; species_name=Sylvisorex ollula; family=9376; family_name=Soricidae; scientific_name=Sylvisorex ollula; reverse_match=CCGAGGTCACCCCAACC; taxid=128151; genus_name=Sylvisorex; forward_error=0; forward_tm=57.33; rank=species; seq_length_ori=524; forward_match=CGAGAAGACCCTATGGAGCT; reverse_tm=nan; genus=128149; reverse_error=0; species=128151; strand=D;      Sylvisorex ollula isolate Odz_R16969 16S ribosomal RNA gene, partial sequence.
taaattaaattacccagtaacataaaaataaacccgacaggaacaaagccacattatatg
ggtaataaatttt
>AF253961 count=1; merged_taxid={128151: 1}; species_name=Sylvisorex ollula; family=9376; family_name=Soricidae; scientific_name=Sylvisorex ollula; reverse_match=CCGAGGTCACCCCAACC; taxid=128151; genus_name=Sylvisorex; forward_error=0; forward_tm=57.33; rank=species; seq_length_ori=513; forward_match=CGAGAAGACCCTATGGAGCT; reverse_tm=nan; genus=128149; reverse_error=0; species=128151; strand=D;      Sylvisorex ollula isolate Odz_R17276 16S ribosomal RNA gene, partial sequence.
taaattaaattacccagyaacataaaaataaacccgacaggaacaaagccacattatatg
ggtaataaatttt
>AF253962 count=1; merged_taxid={128151: 1}; species_name=Sylvisorex ollula; family=9376; family_name=Soricidae; scientific_name=Sylvisorex ollula; reverse_match=CCGAGGTCACCCCAACC; taxid=128151; genus_name=Sylvisorex; forward_error=0; forward_tm=57.33; rank=species; seq_length_ori=520; forward_match=CGAGAAGACCCTATGGAGCT; reverse_tm=nan; genus=128149; reverse_error=0; species=128151; strand=D;      Sylvisorex ollula isolate Odz_R22059 16S ribosomal RNA gene, partial sequence.
taaattaaattacccagtaacataaaaataaacccgacaggaacaaagccacattatatg
ggtaataaattkt
>AF253963 count=2; merged_taxid={128151: 2}; species_name=Sylvisorex ollula; family=9376; family_name=Soricidae; scientific_name=Sylvisorex ollula; reverse_match=CCGAGGTCACCCCAACC; taxid=128151; rank=species; forward_error=0; forward_tm=57.33; genus_name=Sylvisorex; forward_match=CGAGAAGACCCTATGGAGCT; reverse_tm=nan; genus=128149; reverse_error=0; species=128151; strand=D;      Sylvisorex ollula isolate Odz_R17202 16S ribosomal RNA gene, partial sequence.
taaattaaattatccaataatataaaaatgaccccgacaggaacaaaactacattacatg
gataataaatttt
>AF253966 count=1; merged_taxid={128151: 1}; species_name=Sylvisorex ollula; family=9376; family_name=Soricidae; scientific_name=Sylvisorex ollula; reverse_match=CCGAGGTCACCCCAACC; taxid=128151; genus_name=Sylvisorex; forward_error=0; forward_tm=57.33; rank=species; seq_length_ori=493; forward_match=CGAGAAGACCCTATGGAGCT; reverse_tm=nan; genus=128149; reverse_error=0; species=128151; strand=D;      Sylvisorex ollula isolate Odz_R17231 16S ribosomal RNA gene, partial sequence.
taaattaaattatccaataatataaaaatgaccccgacaggaacaaaactacattatatg
gataataaattkt
>AF253967 count=1; merged_taxid={128151: 1}; species_name=Sylvisorex ollula; family=9376; family_name=Soricidae; scientific_name=Sylvisorex ollula; reverse_match=CCGAGGTCACCCCAACC; taxid=128151; genus_name=Sylvisorex; forward_error=0; forward_tm=57.33; rank=species; seq_length_ori=529; forward_match=CGAGAAGACCCTATGGAGCT; reverse_tm=nan; genus=128149; reverse_error=0; species=128151; strand=D;      Sylvisorex ollula isolate Odz_R22583 16S ribosomal RNA gene, partial sequence.
traattaaattatccaataatataaaaatgaccccgacaggaacaaaactacattatatg
gataataaatttt
>AF263213 count=1; merged_taxid={59482: 1}; species_name=Saccopteryx bilineata; family=30562; family_name=Emballonuridae; scientific_name=Saccopteryx bilineata; reverse_match=CGAAGGTCACCCCAACC; taxid=59482; genus_name=Saccopteryx; forward_error=0; forward_tm=57.33; rank=species; seq_length_ori=2599; forward_match=CGAGAAGACCCTATGGAGCT; reverse_tm=nan; genus=59481; reverse_error=2; species=59482; strand=D;      Saccopteryx bilineata 12S ribosomal RNA gene, complete sequence; tRNA-Val gene, complete sequence; and 16S ribosomal RNA gene, complete sequence; mitochondrial genes for mitochondrial products.
ttaattaactaggtttaaagagaattaatactaatcaatatgatctaatataactctatt
tagactagtaatttg
>AF263214 count=1; merged_taxid={124747: 1}; species_name=Eumops auripendulus; family=9436; family_name=Molossidae; scientific_name=Eumops auripendulus; reverse_match=CCGAGGTCACCCCAACC; taxid=124747; genus_name=Eumops; forward_error=0; forward_tm=57.33; rank=species; seq_length_ori=2625; forward_match=CGAGAAGACCCTATGGAGCT; reverse_tm=nan; genus=27618; reverse_error=0; species=124747; strand=D;      umops auripendulus 12S ribosomal RNA gene, complete sequence; tRNA-Val gene, complete sequence; and 16S ribosomal RNA gene, complete sequence; mitochondrial genes for mitochondrial products.
ttaattaactaatttataagaaataaaaataaccaccaagggccaacacatattccttac
ataaattagcaattta
>AF263215 count=3; merged_taxid={27622: 3}; species_name=Molossus molossus; family=9436; family_name=Molossidae; scientific_name=Molossus molossus; reverse_match=CCGAGGTCACCCCAACC; taxid=27622; rank=species; forward_error=0; forward_tm=57.33; genus_name=Molossus; forward_match=CGAGAAGACCCTATGGAGCT; reverse_tm=nan; genus=27621; reverse_error=0; species=27622; strand=D;      Molossus molossus 12S ribosomal RNA gene, complete sequence; tRNA-Val gene, complete sequence; and 16S ribosomal RNA gene, complete sequence; mitochondrial genes for mitochondrial products.
ttaattaattaatttataagaaactaaataattaaccaaaattggaccaacacatttctt
atataaattaacaattta
>AF263216 count=18; merged_taxid={1982945: 4, 2116674: 2, 27622: 2, 1269259: 1, 124751: 6, 58076: 3}; species_name=###; family=9436; family_name=Molossidae; scientific_name=Molossus; reverse_match=CCGAGGTCACCCCAACC; taxid=27621; rank=genus; genus_name=Molossus; reverse_tm=nan; genus=27621; reverse_error=0; species=-1; strand=D;      Molossus rufus 12S ribosomal RNA gene, complete sequence; tRNA-Val gene, complete sequence; and 16S ribosomal RNA gene, complete sequence; mitochondrial genes for mitochondrial products.
ttaattaattaatttataagaaactaaacaattaaccaaaattgggccaacacatttctt
atataaattaacaattta
>AF263217 count=2; merged_taxid={124753: 2}; species_name=Nyctinomops macrotis; family=9436; family_name=Molossidae; scientific_name=Nyctinomops macrotis; reverse_match=CCGAGGTCACCCCAACC; taxid=124753; rank=species; forward_error=0; forward_tm=57.33; genus_name=Nyctinomops; forward_match=CGAGAAGACCCTATGGAGCT; reverse_tm=nan; genus=27625; reverse_error=0; species=124753; strand=D;      Nyctinomops macrotis 12S ribosomal RNA gene, complete sequence; tRNA-Val gene, complete sequence; and 16S ribosomal RNA gene, complete sequence; mitochondrial genes for mitochondrial products.
tcaattaattaatttataagaattaaaactaaaaccgccacaagggacaacacattttct
tacataaattaacaattta
>AF263218 count=1; merged_taxid={27629: 1}; species_name=Promops centralis; family=9436; family_name=Molossidae; scientific_name=Promops centralis; reverse_match=CCGAGGTCACCCCAACC; taxid=27629; genus_name=Promops; forward_error=0; forward_tm=57.33; rank=species; seq_length_ori=2622; forward_match=CGAGAAGACCCTATGGAGCT; reverse_tm=nan; genus=27628; reverse_error=0; species=27629; strand=D;      Promops centralis 12S ribosomal RNA gene, complete sequence; tRNA-Val gene, complete sequence; and 16S ribosomal RNA gene, complete sequence; mitochondrial genes for mitochondrial products.
ttaattaattaatttataagaaaataactaaacaaccataaaggatcaacataattctta
tataaattaacaattta
>AF263219 count=1; merged_taxid={9438: 1}; species_name=Tadarida brasiliensis; family=9436; family_name=Molossidae; scientific_name=Tadarida brasiliensis; reverse_match=CCGAGGTCACCCCAACC; taxid=9438; genus_name=Tadarida; forward_error=0; forward_tm=57.33; rank=species; seq_length_ori=2603; forward_match=CGAGAAGACCCTATGGAGCT; reverse_tm=nan; genus=9437; reverse_error=0; species=9438; strand=D;      Tadarida brasiliensis 12S ribosomal RNA gene, complete sequence; tRNA-Val gene, complete sequence; and 16S ribosomal RNA gene, complete sequence; mitochondrial genes for mitochondrial products.
ttaattaattagtttataagaaaaaactataaaccattaaggaacaacatattttcttac
ataaactaacaattta
>AF263220 count=3; merged_taxid={59460: 3}; species_name=Mormoops megalophylla; family=59445; family_name=Mormoopidae; scientific_name=Mormoops megalophylla; reverse_match=CCGAGGTCACCCCAACC; taxid=59460; rank=species; forward_error=0; forward_tm=57.33; genus_name=Mormoops; forward_match=CGAGAAGACCCTATGGAGCT; reverse_tm=nan; genus=59459; reverse_error=0; species=59460; strand=D;      Mormoops megalophylla 12S ribosomal RNA gene, complete sequence; tRNA-Val gene, complete sequence; and 16S ribosomal RNA gene, complete sequence; mitochondrial genes for mitochondrial products.
ttaattaactagcctaagaataaccaacttcacctaaaggaacaaaatactttcaaatag
gctagcaatttc
>AF263221 count=1; merged_taxid={59476: 1}; species_name=Pteronotus parnellii; family=59445; family_name=Mormoopidae; scientific_name=Pteronotus parnellii; reverse_match=CCGAGGTCACCCCAACC; taxid=59476; genus_name=Pteronotus; forward_error=0; forward_tm=57.33; rank=species; seq_length_ori=2604; forward_match=CGAGAAGACCCTATGGAGCT; reverse_tm=nan; genus=59475; reverse_error=0; species=59476; strand=D;      Pteronotus parnellii 12S ribosomal RNA gene, complete sequence; tRNA-Val gene, complete sequence; and 16S ribosomal RNA gene, complete sequence; mitochondrial genes for mitochondrial products.
tttaattaatcagactaaaaagaaataaataactaccaaaagggacaaaacattctttaa
ctagactgacaattta
>AF263222 count=1; merged_taxid={94961: 1}; species_name=Mystacina tuberculata; family=94959; family_name=Mystacinidae; scientific_name=Mystacina tuberculata; reverse_match=CCGAGGTCACCCCAACC; taxid=94961; genus_name=Mystacina; forward_error=0; forward_tm=57.33; rank=species; seq_length_ori=2609; forward_match=CGAGAAGACCCTATGGAGCT; reverse_tm=nan; genus=94960; reverse_error=0; species=94961; strand=D;      Mystacina tuberculata 12S ribosomal RNA gene, complete sequence; tRNA-Val gene, complete sequence; and 16S ribosomal RNA gene, complete sequence; mitochondrial genes for mitochondrial products.
ttaattaattaatctaagaaaaactactactaatcaaaagacttaaaacaatttcccaat
agattagcaattta
>AF263223 count=1; merged_taxid={94962: 1}; species_name=Noctilio albiventris; family=94957; family_name=Noctilionidae; scientific_name=Noctilio albiventris; reverse_match=CCGAGGTCACCCCAACC; taxid=94962; genus_name=Noctilio; forward_error=0; forward_tm=57.33; rank=species; seq_length_ori=2603; forward_match=CGAGAAGACCCTATGGAGCT; reverse_tm=nan; genus=94958; reverse_error=0; species=94962; strand=D;      Noctilio albiventris 12S ribosomal RNA gene, complete sequence; tRNA-Val gene, complete sequence; and 16S ribosomal RNA gene, complete sequence; mitochondrial genes for mitochondrial products.
ttaattacctaccctaaaagaatcacttacaagccaagaagcaataaaaacttcattaac
tagggtagcaatttg
>AF263224 count=1; merged_taxid={94963: 1}; species_name=Noctilio leporinus; family=94957; family_name=Noctilionidae; scientific_name=Noctilio leporinus; reverse_match=CCGAGGTCACCCCAACC; taxid=94963; genus_name=Noctilio; forward_error=0; forward_tm=57.33; rank=species; seq_length_ori=2602; forward_match=CGAGAAGACCCTATGGAGCT; reverse_tm=nan; genus=94958; reverse_error=0; species=94963; strand=D;      Noctilio leporinus 12S ribosomal RNA gene, complete sequence; tRNA-Val gene, complete sequence; and 16S ribosomal RNA gene, complete sequence; mitochondrial genes for mitochondrial products.
ttaattacctaccctaaaataataactcacaagccaaaaggcagtaaaactccattaact
agggtagcaattta
>AF263225 count=1; merged_taxid={9417: 1}; species_name=Artibeus jamaicensis; family=9415; family_name=Phyllostomidae; scientific_name=Artibeus jamaicensis; reverse_match=CCGAGGTCACCCCAACC; taxid=9417; genus_name=Artibeus; forward_error=0; forward_tm=57.33; rank=species; seq_length_ori=2603; forward_match=CGAGAAGACCCTATGGAGCT; reverse_tm=nan; genus=9416; reverse_error=0; species=9417; strand=D;      Artibeus jamaicensis isolate TK267998 12S ribosomal RNA gene, complete sequence; tRNA-Val gene, complete sequence; and 16S ribosomal RNA gene, complete sequence; mitochondrial genes for mitochondrial products.
ttaattaactagcctaagagcaaaacaatatacaccgaaaggaataaaacaatactatta
ttaggctaacaattta
>AF263226 count=1; merged_taxid={9417: 1}; species_name=Artibeus jamaicensis; family=9415; family_name=Phyllostomidae; scientific_name=Artibeus jamaicensis; reverse_match=CCGAGGTCACCCCAACC; taxid=9417; genus_name=Artibeus; forward_error=0; forward_tm=57.33; rank=species; seq_length_ori=2604; forward_match=CGAGAAGACCCTATGGAGCT; reverse_tm=nan; genus=9416; reverse_error=0; species=9417; strand=D;      Artibeus jamaicensis isolate TK267999 12S ribosomal RNA gene, complete sequence; tRNA-Val gene, complete sequence; and 16S ribosomal RNA gene, complete sequence; mitochondrial genes for mitochondrial products.
ttaattaactagcctaagagcaaaacaatatacaccaaaaggaataaaacaatgctatta
ttaggctaacaattta
>AF263227 count=1; merged_taxid={27644: 1}; species_name=Centurio senex; family=9415; family_name=Phyllostomidae; scientific_name=Centurio senex; reverse_match=CCGAGGTCACCCCAACC; taxid=27644; genus_name=Centurio; forward_error=0; forward_tm=57.33; rank=species; seq_length_ori=2602; forward_match=CGAGAAGACCCTATGGAGCT; reverse_tm=nan; genus=27643; reverse_error=0; species=27644; strand=D;      Centurio senex 12S ribosomal RNA gene, complete sequence; tRNA-Val gene, complete sequence; and 16S ribosomal RNA gene, complete sequence; mitochondrial genes for mitochondrial products.
ttaattaattagtctacagccaaaacactacacaccaacaggaataacatatattacttc
tagactaacaattta
>AF263228 count=1; merged_taxid={9430: 1}; species_name=Desmodus rotundus; family=9415; family_name=Phyllostomidae; scientific_name=Desmodus rotundus; reverse_match=CCGAGGTCGCCCCAACC; taxid=9430; genus_name=Desmodus; forward_error=0; forward_tm=57.33; rank=species; seq_length_ori=2612; forward_match=CGAGAAGACCCTATGGAGCT; reverse_tm=nan; genus=9429; reverse_error=0; species=9430; strand=D;      esmodus rotundus 12S ribosomal RNA gene, complete sequence; tRNA-Val gene, complete sequence; and 16S ribosomal RNA gene, complete sequence; mitochondrial genes for mitochondrial products.
tcaattaaccagcctaaaaacatgccccccccccccaagggactcaaaacaacgcccaac
taggctggcaattta
>AF263229 count=1; merged_taxid={124750: 1}; species_name=Macrotus waterhousii; family=9415; family_name=Phyllostomidae; scientific_name=Macrotus waterhousii; reverse_match=CCGAGGTCGCCCCAACC; taxid=124750; genus_name=Macrotus; forward_error=0; forward_tm=57.33; rank=species; seq_length_ori=2607; forward_match=CGAGAAGACCCTATGGAGCT; reverse_tm=nan; genus=9418; reverse_error=0; species=124750; strand=D;      Macrotus waterhousii 12S ribosomal RNA gene, complete sequence; tRNA-Val gene, complete sequence; and 16S ribosomal RNA gene, complete sequence; mitochondrial genes for mitochondrial products.
ttaattaattaacccacaaaccacctacataaaaccgaaaggaataaccaactctaagta
tgggttaacaattta
>AF263230 count=1; merged_taxid={263451: 1}; species_name=Lophostoma silvicolum; family=9415; family_name=Phyllostomidae; scientific_name=Lophostoma silvicolum; reverse_match=CCGAGGTCACCCCAACC; taxid=263451; genus_name=Lophostoma; forward_error=0; forward_tm=57.33; rank=species; seq_length_ori=2601; forward_match=CGAGAAGACCCTATGGAGCT; reverse_tm=nan; genus=263450; reverse_error=0; species=263451; strand=D;      Tonatia silvicola 12S ribosomal RNA gene, complete sequence; tRNA-Val gene, complete sequence; and 16S ribosomal RNA gene, complete sequence; mitochondrial genes for mitochondrial products.
ttaattaattagcctaagaataagcatctacaaccaacaaggaataaaaatcttccaata
ggctaacaattta
>AF263231 count=1; merged_taxid={124756: 1}; species_name=Rhinopoma hardwickii; family=124754; family_name=Rhinopomatidae; scientific_name=Rhinopoma hardwickii; reverse_match=CCGAGGTCACCCCAACC; taxid=124756; genus_name=Rhinopoma; forward_error=0; forward_tm=57.33; rank=species; seq_length_ori=2600; forward_match=CGAGAAGACCCTATGGAGCT; reverse_tm=nan; genus=124755; reverse_error=0; species=124756; strand=D;      Rhinopoma hardwickei isolate TK25643 12S ribosomal RNA gene, complete sequence; tRNA-Val gene, complete sequence; and 16S ribosomal RNA gene, complete sequence; mitochondrial genes for mitochondrial products.
ttaattaattacttcaataaagcaaatactccacccaaacaggactaaaagaccttttaa
tgaagtaacaattta
>AF263232 count=1; merged_taxid={124756: 1}; species_name=Rhinopoma hardwickii; family=124754; family_name=Rhinopomatidae; scientific_name=Rhinopoma hardwickii; reverse_match=CCGAGGTCACCCCAACC; taxid=124756; genus_name=Rhinopoma; forward_error=0; forward_tm=57.33; rank=species; seq_length_ori=2600; forward_match=CGAGAAGACCCTATGGAGCT; reverse_tm=nan; genus=124755; reverse_error=0; species=124756; strand=D;      Rhinopoma hardwickei isolate TK40884 12S ribosomal RNA gene, complete sequence; tRNA-Val gene, complete sequence; and 16S ribosomal RNA gene, complete sequence; mitochondrial genes for mitochondrial products.
ttaattaattacttcaataaagcaagtattccacccaaacaggactaaaagaccttttaa
tgaagtaacaatttt
>AF263233 count=1; merged_taxid={124759: 1}; species_name=Thyroptera tricolor; family=124757; family_name=Thyropteridae; scientific_name=Thyroptera tricolor; reverse_match=CCGAGGTCACCCCAACC; taxid=124759; genus_name=Thyroptera; forward_error=0; forward_tm=57.33; rank=species; seq_length_ori=2608; forward_match=CGAGAAGACCCTATGGAGCT; reverse_tm=nan; genus=124758; reverse_error=0; species=124759; strand=D;      Thyroptera tricolor 12S ribosomal RNA gene, complete sequence; tRNA-Val gene, complete sequence; and 16S ribosomal RNA gene, complete sequence; mitochondrial genes for mitochondrial products.
ttaattaattaattcaagagttagaaaattataaatcgaaccgacttaaccctattctct
catgaattaacaattta
>AF263234 count=2; merged_taxid={124746: 1, 177183: 1}; species_name=###; family=9431; family_name=Vespertilionidae; scientific_name=Eptesicus; reverse_match=CCGAGGTCACCCCAACC; taxid=29077; rank=genus; forward_error=0; forward_tm=57.33; genus_name=Eptesicus; forward_match=CGAGAAGACCCTATGGAGCT; reverse_tm=nan; genus=29077; reverse_error=0; species=-1; strand=D;      ptesicus furinalis 12S ribosomal RNA gene, complete sequence; tRNA-Val gene, complete sequence; and 16S ribosomal RNA gene, complete sequence; mitochondrial genes for mitochondrial products.
ttaattaaccagcctatgagttataaaatatatctaaaagaaacaaccataacttaacta
agccggtaatttg
>AF263235 count=1; merged_taxid={124749: 1}; species_name=Harpiocephalus harpia; family=9431; family_name=Vespertilionidae; scientific_name=Harpiocephalus harpia; reverse_match=CCGAGGTCGCCCCAACC; taxid=124749; genus_name=Harpiocephalus; forward_error=0; forward_tm=57.33; rank=species; seq_length_ori=2600; forward_match=CGAGAAGACCCTATGGAGCT; reverse_tm=nan; genus=124748; reverse_error=0; species=124749; strand=D;      Harpiocephalus harpia 12S ribosomal RNA gene, complete sequence; tRNA-Val gene, complete sequence; and 16S ribosomal RNA gene, complete sequence; mitochondrial genes for mitochondrial products.
ttaactaactagctcataaataattgtaacaagaatctacaagaaattaatactactcaa
attgaactagtagttta
>AF263236 count=1; merged_taxid={124752: 1}; species_name=Myotis riparius; family=9431; family_name=Vespertilionidae; scientific_name=Myotis riparius; reverse_match=CCGAGGTCACCCCAACC; taxid=124752; genus_name=Myotis; forward_error=0; forward_tm=57.33; rank=species; seq_length_ori=2595; forward_match=CGAGAAGACCCTATGGAGCT; reverse_tm=nan; genus=9434; reverse_error=0; species=124752; strand=D;      Myotis riparius 12S ribosomal RNA gene, complete sequence; tRNA-Val gene, complete sequence; and 16S ribosomal RNA gene, complete sequence; mitochondrial genes for mitochondrial products.
ttaattaaccaacttataaaccataaaaattttctacaagaagtaactatattttaacta
agttgacaattta
>AF263237 count=3; merged_taxid={258961: 1, 9435: 2}; species_name=###; family=9431; family_name=Vespertilionidae; scientific_name=Myotis; reverse_match=CCGAGGTCACCCCAACC; taxid=9434; rank=genus; forward_error=0; forward_tm=57.33; genus_name=Myotis; forward_match=CGAGAAGACCCTATGGAGCT; reverse_tm=nan; genus=9434; reverse_error=0; species=-1; strand=D;      Myotis velifer 12S ribosomal RNA gene, complete sequence; tRNA-Val gene, complete sequence; and 16S ribosomal RNA gene, complete sequence; mitochondrial genes for mitochondrial products.
ttaattaaccaacttataaattacaataatatcctacaggaaataaatccattttaactg
agttggcaattta
>AF263238 count=1; merged_taxid={124745: 1}; species_name=Corynorhinus townsendii; family=9431; family_name=Vespertilionidae; scientific_name=Corynorhinus townsendii; reverse_match=CCGAGGTCACCCCAACC; taxid=124745; genus_name=Corynorhinus; forward_error=0; forward_tm=57.33; rank=species; seq_length_ori=2581; forward_match=CGAGAAGACCCTATGGAGCT; reverse_tm=nan; genus=233861; reverse_error=0; species=124745; strand=D;      Plecotus townsendii 12S ribosomal RNA gene, complete sequence; tRNA-Val gene, complete sequence; and 16S ribosomal RNA gene, complete sequence; mitochondrial genes for mitochondrial products.
ttaattaactaactcataaatacaataatcatccgcaaggcacaatcccccttttactga
gttagcaattta
>AF274538 count=1; merged_taxid={9375: 1}; species_name=Talpa europaea; family=9373; family_name=Talpidae; scientific_name=Talpa europaea; reverse_match=CCGAGGTCACCCCAACC; taxid=9375; genus_name=Talpa; forward_error=0; forward_tm=57.33; rank=species; seq_length_ori=486; forward_match=CGAGAAGACCCTATGGAGCT; reverse_tm=nan; genus=9374; reverse_error=0; species=9375; strand=D;      Talpa europaea 16S ribosomal RNA gene, partial sequence.
ttaattaactaactcaagaaaataacattatcacccgacaggcaacaacactactataac
tgagctagcaatttc
>AF274539 count=2; merged_taxid={148970: 2}; species_name=Crocidura goliath; family=9376; family_name=Soricidae; scientific_name=Crocidura goliath; reverse_match=CCGAGGTCACCCCAACC; taxid=148970; rank=species; forward_error=0; forward_tm=57.33; genus_name=Crocidura; forward_match=CGAGAAGACCCTATGGAGCT; reverse_tm=nan; genus=36801; reverse_error=0; species=148970; strand=D;      Crocidura goliath 16S ribosomal RNA gene, partial sequence.
taaattaatatgttcaacagaatttaattataatccaatagggataaaaatattctaact
gaacaataaatttc
>AF274540 count=1; merged_taxid={148979: 1}; species_name=Paracrocidura schoutedeni; family=9376; family_name=Soricidae; scientific_name=Paracrocidura schoutedeni; reverse_match=CCGAGGTCACCCCAACC; taxid=148979; genus_name=Paracrocidura; forward_error=0; forward_tm=57.33; rank=species; seq_length_ori=507; forward_match=CGAGAAGACCCTATGGAGCT; reverse_tm=nan; genus=148966; reverse_error=0; species=148979; strand=D;      Paracrocidura schoutedeni 16S ribosomal RNA gene, partial sequence.
taaattaatatgttcaacaaaatttaaatttaacccaacaggaacaataatattttaact
gaacaataaatttt
>AF274541 count=1; merged_taxid={148967: 1}; species_name=Paracrocidura maxima; family=9376; family_name=Soricidae; scientific_name=Paracrocidura maxima; reverse_match=CCGAGGTCACCCCAACC; taxid=148967; genus_name=Paracrocidura; forward_error=0; forward_tm=57.33; rank=species; seq_length_ori=533; forward_match=CGAGAAGACCCTATGGAGCT; reverse_tm=nan; genus=148966; reverse_error=0; species=148967; strand=D;      Paracrocidura maxima 16S ribosomal RNA gene, partial sequence.
taaattaatatgttcaacaaaattaaaatctaatccaacagggataataatattttaact
gaacaataaatttt
>AF274542 count=1; merged_taxid={148978: 1}; species_name=Crocidura roosevelti; family=9376; family_name=Soricidae; scientific_name=Crocidura roosevelti; reverse_match=CCGAGGTCACCCCAACC; taxid=148978; genus_name=Crocidura; forward_error=0; forward_tm=57.33; rank=species; seq_length_ori=531; forward_match=CGAGAAGACCCTATGGAGCT; reverse_tm=nan; genus=36801; reverse_error=0; species=148978; strand=D;      Crocidura roosevelti 16S ribosomal RNA gene, partial sequence.
taaattaacgtgtccaacaaaacttaatattaacccaacaggaataattacattttaact
ggacaataaatttt
>AF274543 count=2; merged_taxid={36802: 2}; species_name=Crocidura russula; family=9376; family_name=Soricidae; scientific_name=Crocidura russula; reverse_match=CCGAGGTCACCCCAACC; taxid=36802; rank=species; forward_error=0; forward_tm=57.33; genus_name=Crocidura; forward_match=CGAGAAGACCCTATGGAGCT; reverse_tm=nan; genus=36801; reverse_error=0; species=36802; strand=D;      Crocidura russula 16S ribosomal RNA gene, partial sequence.
taaattaacgtgtccaacaaaatctattcttaatccaacaggaaataaaaatattttaac
tggacaacaaatttt
>AF274544 count=1; merged_taxid={109474: 1}; species_name=Crocidura leucodon; family=9376; family_name=Soricidae; scientific_name=Crocidura leucodon; reverse_match=CCGAGGTCACCCCAACC; taxid=109474; genus_name=Crocidura; forward_error=0; forward_tm=57.33; rank=species; seq_length_ori=528; forward_match=CGAGAAGACCCTATGGAGCT; reverse_tm=nan; genus=36801; reverse_error=0; species=109474; strand=D;      Crocidura leucodon 16S ribosomal RNA gene, partial sequence.
taaattaaatatccaacaaaactaaacttaatccaacaggaataatgatattttaactgg
gtaataaatttt
>AF274545 count=10; merged_taxid={148977: 1, 458293: 2, 1627869: 7}; species_name=###; family=9376; family_name=Soricidae; scientific_name=Crocidura; reverse_match=CCGAGGTCACCCCAACC; taxid=36801; rank=genus; forward_error=0; forward_tm=57.33; genus_name=Crocidura; forward_match=CGAGAAGACCCTATGGAGCT; reverse_tm=nan; genus=36801; reverse_error=0; species=-1; strand=D;      Crocidura obscurior 16S ribosomal RNA gene, partial sequence.
taaattagatagtccaacaaaatccaaacttaatccaacaggaaataataatattttaac
tggacaacaaatttt
>AF274546 count=1; merged_taxid={150081: 1}; species_name=Crocidura lamottei; family=9376; family_name=Soricidae; scientific_name=Crocidura lamottei; reverse_match=CCGAGGTCACCCCAACC; taxid=150081; genus_name=Crocidura; forward_error=0; forward_tm=57.33; rank=species; seq_length_ori=532; forward_match=CGAGAAGACCCTATGGAGCT; reverse_tm=nan; genus=36801; reverse_error=0; species=150081; strand=D;      Crocidura lamottei 16S ribosomal RNA gene, partial sequence.
ttaattaacgtgttcaacagaatttaaatttcatccaacaggaataaaaacttttaactg
aacaataaatttt
>AF274547 count=3; merged_taxid={150082: 3}; species_name=Crocidura malayana; family=9376; family_name=Soricidae; scientific_name=Crocidura malayana; reverse_match=CCGAGGTCACCCCAACC; taxid=150082; rank=species; forward_error=0; forward_tm=57.33; genus_name=Crocidura; forward_match=CGAGAAGACCCTATGGAGCT; reverse_tm=nan; genus=36801; reverse_error=0; species=150082; strand=D;      Crocidura malayana 16S ribosomal RNA gene, partial sequence.
taaattaaaatgttcaacaaaattttaacttaatccaacaggaataacaacattttaact
gaacaataaatttt
>AF274548 count=4; merged_taxid={61090: 4}; species_name=Crocidura fuliginosa; family=9376; family_name=Soricidae; scientific_name=Crocidura fuliginosa; reverse_match=CCGAGGTCACCCCAACC; taxid=61090; rank=species; forward_error=0; forward_tm=57.33; genus_name=Crocidura; forward_match=CGAGAAGACCCTATGGAGCT; reverse_tm=nan; genus=36801; reverse_error=0; species=61090; strand=D;      Crocidura fuliginosa 16S ribosomal RNA gene, partial sequence.
taaatttaagtgttcaacaaaatttaaactcaatccaacaggaataatattattttaact
gaacaacaaatttt
>AF274549 count=1; merged_taxid={109475: 1}; species_name=Suncus etruscus; family=9376; family_name=Soricidae; scientific_name=Suncus etruscus; reverse_match=CCGAGGTCACCCCAACC; taxid=109475; genus_name=Suncus; forward_error=0; forward_tm=57.33; rank=species; seq_length_ori=511; forward_match=CGAGAAGACCCTATGGAGCT; reverse_tm=nan; genus=9377; reverse_error=0; species=109475; strand=D;      Suncus etruscus 16S ribosomal RNA gene, partial sequence.
taaattaaattatctaataaattaaaacttaatcccmtaggcataacaatatatttaact
agataacaaatttt
>AF274550 count=1; merged_taxid={148983: 1}; species_name=Suncus remyi; family=9376; family_name=Soricidae; scientific_name=Suncus remyi; reverse_match=CCGAGGTCACCCCAACC; taxid=148983; genus_name=Suncus; forward_error=0; forward_tm=57.33; rank=species; seq_length_ori=527; forward_match=CGAGAAGACCCTATGGAGCT; reverse_tm=nan; genus=9377; reverse_error=0; species=148983; strand=D;      Suncus remyi 16S ribosomal RNA gene, partial sequence.
taaattaacttgtctattacacctaaactcaattcaacagaaataaaaccatgtaaatta
gacaataaatttt
>AF274551 count=3; merged_taxid={148981: 3}; species_name=Suncus infinitesimus; family=9376; family_name=Soricidae; scientific_name=Suncus infinitesimus; reverse_match=CCGAGGTCACCCCAACC; taxid=148981; rank=species; forward_error=0; forward_tm=57.33; genus_name=Suncus; forward_match=CGAGAAGACCCTATGGAGCT; reverse_tm=nan; genus=9377; reverse_error=0; species=148981; strand=D;      Suncus infinitesimus 16S ribosomal RNA gene, partial sequence.
ttaattaatttgtctattatacttaaaattcaactcaacagaaacaaaattacgttaact
agacaataaatttt
>AF274553 count=3; merged_taxid={148982: 3}; species_name=Suncus montanus; family=9376; family_name=Soricidae; scientific_name=Suncus montanus; reverse_match=CCGAGGTCACCCCAACC; taxid=148982; rank=species; forward_error=0; forward_tm=57.33; genus_name=Suncus; forward_match=CGAGAAGACCCTATGGAGCT; reverse_tm=nan; genus=9377; reverse_error=0; species=148982; strand=D;      Suncus montanus 16S ribosomal RNA gene, partial sequence.
taaattaaattatccaacaaacttaacttaaatccaacagggataaatatgatttaactg
ggtaataaatttt
>AF274554 count=3; merged_taxid={148980: 3}; species_name=Suncus dayi; family=9376; family_name=Soricidae; scientific_name=Suncus dayi; reverse_match=CCGAGGTCACCCCAACC; taxid=148980; rank=species; forward_error=0; forward_tm=57.33; genus_name=Suncus; forward_match=CGAGAAGACCCTATGGAGCT; reverse_tm=nan; genus=9377; reverse_error=0; species=148980; strand=D;      Suncus dayi 16S ribosomal RNA gene, partial sequence.
ttaatttatttgtccaacaaaatcctaatttaatccaacaggaacaacaatattttaact
ggacaacaaatttt
>AF274555 count=2; merged_taxid={458326: 2}; species_name=Suncus megalura; family=9376; family_name=Soricidae; scientific_name=Suncus megalura; reverse_match=CCGAGGTCACCCCAACC; taxid=458326; rank=species; forward_error=0; forward_tm=57.33; genus_name=Suncus; forward_match=CGAGAAGACCCTATGGAGCT; reverse_tm=nan; genus=9377; reverse_error=0; species=458326; strand=D;      Sylvisorex megalura 16S ribosomal RNA gene, partial sequence.
taaattgacctgcccaacaaacctaaaagcaacccgacaggaataatatcattttaactg
ggcaacaaatttt
>AF274556 count=1; merged_taxid={150089: 1}; species_name=Sylvisorex cf. konganensis; family=9376; family_name=Soricidae; scientific_name=Sylvisorex cf. konganensis; reverse_match=CCGAGGTCACCCCAACC; taxid=150089; genus_name=Sylvisorex; forward_error=0; forward_tm=57.33; rank=species; seq_length_ori=515; forward_match=CGAGAAGACCCTATGGAGCT; reverse_tm=nan; genus=128149; reverse_error=0; species=150089; strand=D;      Sylvisorex cf. konganensis 16S ribosomal RNA gene, partial sequence.
taaattaaattacccaataatggacatacaattccgataggaataatattatattatatg
agtaatagatttt
>AF274557 count=1; merged_taxid={150088: 1}; species_name=Scutisorex somereni; family=9376; family_name=Soricidae; scientific_name=Scutisorex somereni; reverse_match=CCGAGGTCACCCCAACC; taxid=150088; genus_name=Scutisorex; forward_error=0; forward_tm=57.33; rank=species; seq_length_ori=528; forward_match=CGAGAAGACCCTATGGAGCT; reverse_tm=nan; genus=150087; reverse_error=0; species=150088; strand=D;      Scutisorex somereni 16S ribosomal RNA gene, partial sequence.
taaattaaactattcaataatttaaacataattcccacaggaacaaagacacattatatg
aataataaatttt
>AF274558 count=1; merged_taxid={150086: 1}; species_name=Ruwenzorisorex suncoides; family=9376; family_name=Soricidae; scientific_name=Ruwenzorisorex suncoides; reverse_match=CCGAGGTCACCCCAACC; taxid=150086; genus_name=Ruwenzorisorex; forward_error=0; forward_tm=57.33; rank=species; seq_length_ori=534; forward_match=CGAGAAGACCCTATGGAGCT; reverse_tm=nan; genus=150085; reverse_error=0; species=150086; strand=D;      Ruwenzorisorex suncoides 16S ribosomal RNA gene, partial sequence.
taaattaaattatccaacaagcccagaccttaacccaacaggaataactctatcttaact
ggataataaatttt
>AF274559 count=1; merged_taxid={150111: 1}; species_name=Congosorex sp. CNRS_Paimpont; family=9376; family_name=Soricidae; scientific_name=Congosorex sp. CNRS_Paimpont; reverse_match=CCGAGGTCACCCCAACC; taxid=150111; genus_name=Congosorex; forward_error=0; forward_tm=57.33; rank=species; seq_length_ori=517; forward_match=CGAGAAGACCCTATGGAGCT; reverse_tm=nan; genus=150110; reverse_error=0; species=150111; strand=D;      Congosorex sp. CNRS_Paimpont 16S ribosomal RNA gene, partial sequence.
taaattatataactcaataataataactaaactcctacataggaattataaaatcaatta
tctcagttagatttc
>AF274560 count=2; merged_taxid={307108: 1, 150084: 1}; species_name=###; family=9376; family_name=Soricidae; scientific_name=Myosorex; reverse_match=CCGAGGTCACCCCAACC; taxid=150083; rank=genus; forward_error=0; forward_tm=57.33; genus_name=Myosorex; forward_match=CGAGAAGACCCTATGGAGCT; reverse_tm=nan; genus=150083; reverse_error=0; species=-1; strand=D;      Myosorex geata 16S ribosomal RNA gene, partial sequence.
taaattatataacccaataataataaccatatctcctaattcagggattaaaaactaatt
atttggattatagatttc
>AF274561 count=1; merged_taxid={150090: 1}; species_name=Episoriculus fumidus; family=9376; family_name=Soricidae; scientific_name=Episoriculus fumidus; reverse_match=CCGAGGTCACCCCAACC; taxid=150090; genus_name=Episoriculus; forward_error=0; forward_tm=57.33; rank=species; seq_length_ori=531; forward_match=CGAGAAGACCCTATGGAGCT; reverse_tm=nan; genus=269272; reverse_error=0; species=150090; strand=D;      Soriculus fumidus 16S ribosomal RNA gene, partial sequence.
ttaatttacttaattcaacaggaattgattcattacccaccaggaataataaacaccctg
tatgaattaaaaatttt
>AF274562 count=1; merged_taxid={42254: 1}; species_name=Sorex araneus; family=9376; family_name=Soricidae; scientific_name=Sorex araneus; reverse_match=CCGAGGTCACCCCAACC; taxid=42254; genus_name=Sorex; forward_error=0; forward_tm=57.33; rank=species; seq_length_ori=533; forward_match=CGAGAAGACCCTATGGAGCT; reverse_tm=nan; genus=9379; reverse_error=0; species=42254; strand=D;      Sorex araneus 16S ribosomal RNA gene, partial sequence.
ttaattgacctagtccaacagaatagtacttaactccaccaaggactaacaaacattcta
actgggctataaatttc
>AF293640 count=1; merged_taxid={48988: 1}; species_name=Nyctimene albiventer; family=9398; family_name=Pteropodidae; scientific_name=Nyctimene albiventer; reverse_match=CCGAGGTCACCCCAACC; taxid=48988; genus_name=Nyctimene; forward_error=0; forward_tm=57.33; rank=species; seq_length_ori=1571; forward_match=CGAGAAGACCCTATGGAGCT; reverse_tm=nan; genus=48987; reverse_error=0; species=48988; strand=D;      Nyctimene albiventer 16S ribosomal RNA gene, complete sequence; mitochondrial gene for mitochondrial product.
ttaattaactaacccacagacagcaaatcccaattccaaggaaaacaagacaaataccct
gatgggttaacaattta
>AF293641 count=2; merged_taxid={58057: 2}; species_name=Acerodon celebensis; family=9398; family_name=Pteropodidae; scientific_name=Acerodon celebensis; reverse_match=CCGAGGTCACCCCAACC; taxid=58057; rank=species; forward_error=0; forward_tm=57.33; genus_name=Acerodon; forward_match=CGAGAAGACCCTATGGAGCT; reverse_tm=nan; genus=58056; reverse_error=0; species=58057; strand=D;      Acerodon celebensis 16S ribosomal RNA gene, complete sequence; mitochondrial gene for mitochondrial product.
ttaattaattagcccaacaaataagtaactaacacttccaaggaaaacaacaaacttttt
aatggactgacaattta
>AF293642 count=1; merged_taxid={58078: 1}; species_name=Notopteris macdonaldi; family=9398; family_name=Pteropodidae; scientific_name=Notopteris macdonaldi; reverse_match=CCGAGGTCACCCCAACC; taxid=58078; genus_name=Notopteris; forward_error=0; forward_tm=57.33; rank=species; seq_length_ori=1562; forward_match=CGAGAAGACCCTATGGAGCT; reverse_tm=nan; genus=58077; reverse_error=0; species=58078; strand=D;      Notopteris macdonaldi 16S ribosomal RNA gene, complete sequence; mitochondrial gene for mitochondrial product.
ttaattaattagcctacaataaaacaactactactctaaggaaacaaaaaccacttcaat
aggctaacaattta
>AF293643 count=1; merged_taxid={58081: 1}; species_name=Pteralopex atrata; family=9398; family_name=Pteropodidae; scientific_name=Pteralopex atrata; reverse_match=CCGAGGTCACCCCAACC; taxid=58081; genus_name=Pteralopex; forward_error=0; forward_tm=57.33; rank=species; seq_length_ori=1569; forward_match=CGAGAAGACCCTATGGAGCT; reverse_tm=nan; genus=58080; reverse_error=0; species=58081; strand=D;      Pteralopex atrata 16S ribosomal RNA gene, complete sequence; mitochondrial gene for mitochondrial product.
ttaattaactaacccataaacaaaacaaacaatacttctaaagaagacaaacaaactgtt
tactgagttagcaatttg
>AF293644 count=1; merged_taxid={58075: 1}; species_name=Melonycteris fardoulisi; family=9398; family_name=Pteropodidae; scientific_name=Melonycteris fardoulisi; reverse_match=CCGAGGTCACCCCAACC; taxid=58075; genus_name=Melonycteris; forward_error=0; forward_tm=57.33; rank=species; seq_length_ori=1576; forward_match=CGAGAAGACCCTATGGAGCT; reverse_tm=nan; genus=58074; reverse_error=0; species=58075; strand=D;      Melonycteris fardoulisi 16S ribosomal RNA gene, complete sequence; mitochondrial gene for mitochondrial product.
ttaattaaccagcctacaaattaatatcttaactccaaggagagcaaacactgttttaat
agactggcaatttg
>AF293645 count=1; merged_taxid={58059: 1}; species_name=Aproteles bulmerae; family=9398; family_name=Pteropodidae; scientific_name=Aproteles bulmerae; reverse_match=CCGAGGTCACCCCAACC; taxid=58059; genus_name=Aproteles; forward_error=0; forward_tm=57.33; rank=species; seq_length_ori=1565; forward_match=CGAGAAGACCCTATGGAGCT; reverse_tm=nan; genus=58058; reverse_error=0; species=58059; strand=D;      Aproteles bulmerae 16S ribosomal RNA gene, complete sequence; mitochondrial gene for mitochondrial product.
ttaattaattagcccataaacaaaataacaataactccaaggagcacaaaacaccgttta
atggactaacaattta
>AF293646 count=1; merged_taxid={58087: 1}; species_name=Thoopterus nigrescens; family=9398; family_name=Pteropodidae; scientific_name=Thoopterus nigrescens; reverse_match=CCGAGGTCACCCCAACC; taxid=58087; genus_name=Thoopterus; forward_error=0; forward_tm=57.33; rank=species; seq_length_ori=1561; forward_match=CGAGAAGACCCTATGGAGCT; reverse_tm=nan; genus=58086; reverse_error=0; species=58087; strand=D;      Thoopterus nigrescens 16S ribosomal RNA gene, complete sequence; mitochondrial gene for mitochondrial product.
ttaattaactaacccataaataaataataaccctctaaggacacaaaacttcttttaatg
ggctaacaattta
>AF293647 count=1; merged_taxid={58071: 1}; species_name=Lissonycteris angolensis; family=9398; family_name=Pteropodidae; scientific_name=Lissonycteris angolensis; reverse_match=CCGAGGTCACCCCAACC; taxid=58071; genus_name=Lissonycteris; forward_error=0; forward_tm=57.33; rank=species; seq_length_ori=1570; forward_match=CGAGAAGACCCTATGGAGCT; reverse_tm=nan; genus=2749252; reverse_error=0; species=58071; strand=D;      Rousettus angolensis 16S ribosomal RNA gene, complete sequence; mitochondrial gene for mitochondrial product.
ttaattaactagtccataaaataaacactatacttccaaggaaaacaaaccaacttttta
ctggactaacaattta
>AF293648 count=1; merged_taxid={58063: 1}; species_name=Eidolon dupreanum; family=9398; family_name=Pteropodidae; scientific_name=Eidolon dupreanum; reverse_match=CCGAGGTCACCCCAACC; taxid=58063; genus_name=Eidolon; forward_error=0; forward_tm=57.33; rank=species; seq_length_ori=1571; forward_match=CGAGAAGACCCTATGGAGCT; reverse_tm=nan; genus=58062; reverse_error=0; species=58063; strand=D;      idolon helvum dupraenum 16S ribosomal RNA gene, complete sequence; mitochondrial gene for mitochondrial product.
tcaattaactagcccacaagtaaaataatataactccaaaaggacttaaaccctccccct
tgatgggctaacaattta
>AF293649 count=1; merged_taxid={29076: 1}; species_name=Macroglossus minimus; family=9398; family_name=Pteropodidae; scientific_name=Macroglossus minimus; reverse_match=CCGAGGTCACCCCAACC; taxid=29076; genus_name=Macroglossus; forward_error=0; forward_tm=57.33; rank=species; seq_length_ori=1568; forward_match=CGAGAAGACCCTATGGAGCT; reverse_tm=nan; genus=29075; reverse_error=0; species=29076; strand=D;      Macroglossus minimus 16S ribosomal RNA gene, complete sequence; mitochondrial gene for mitochondrial product.
ttaattaattaactcacaaacaaacaattaatattcccaggaacacaaaacacttcagat
gagttaacaattta
>AF293650 count=1; merged_taxid={58085: 1}; species_name=Syconycteris australis; family=9398; family_name=Pteropodidae; scientific_name=Syconycteris australis; reverse_match=CCGAGGTCACCCCAACC; taxid=58085; genus_name=Syconycteris; forward_error=0; forward_tm=57.33; rank=species; seq_length_ori=1564; forward_match=CGAGAAGACCCTATGGAGCT; reverse_tm=nan; genus=58084; reverse_error=0; species=58085; strand=D;      Syconycteris australis 16S ribosomal RNA gene, complete sequence; mitochondrial gene for mitochondrial product.
ttaattaaccagtccacaaataaacaaangcacttctaaggaaaacaaatccatttttga
tggactagcaattta
>AF303109 count=1; merged_taxid={9643: 1}; species_name=Ursus americanus; family=9632; family_name=Ursidae; scientific_name=Ursus americanus; reverse_match=CCGAGGTCGCCCCAACC; taxid=9643; genus_name=Ursus; forward_error=0; forward_tm=57.33; rank=species; seq_length_ori=16841; forward_match=CGAGAAGACCCTATGGAGCT; reverse_tm=nan; genus=9639; reverse_error=0; species=9643; strand=D;      Ursus americanus mitochondrion, complete genome.
tcaattaactagcccaaaagattctatctaccagaccgacaggaacaacatacttcttct
atgggctaacaatttg
>AF303110 count=224; merged_taxid={9644: 224}; species_name=Ursus arctos; family=9632; family_name=Ursidae; scientific_name=Ursus arctos; reverse_match=CCGAGGTCGCCCCAACC; taxid=9644; rank=species; forward_error=0; forward_tm=57.33; genus_name=Ursus; forward_match=CGAGAAGACCCTATGGAGCT; reverse_tm=nan; genus=9639; reverse_error=0; species=9644; strand=D;      Ursus arctos mitochondrion, complete genome.
tcaattaattagctcaaaaggatttatttaccagaccgacaggaacaacatattccttcc
atgagctagcaattta
>AF303111 count=34; merged_taxid={29073: 30, 9644: 4}; species_name=###; family=9632; family_name=Ursidae; scientific_name=Ursus; reverse_match=CCGAGGTCGCCCCAACC; taxid=9639; rank=genus; forward_error=0; forward_tm=57.33; genus_name=Ursus; forward_match=CGAGAAGACCCTATGGAGCT; reverse_tm=nan; genus=9639; reverse_error=0; species=-1; strand=D;      Ursus maritimus mitochondrion, complete genome.
tcaattaattagctcaaaaggatttatttaccagaccaacaggaacaacatattccttcc
atgagctagcaattta
>AF304061 count=3; merged_taxid={338729: 1, 103598: 2}; species_name=###; family=9726; family_name=Delphinidae; scientific_name=Sotalia; reverse_match=CCGAGGTCACCCCAACC; taxid=103597; rank=genus; forward_error=0; forward_tm=57.33; genus_name=Sotalia; forward_match=CGAGAAGACCCTATGGAGCT; reverse_tm=nan; genus=103597; reverse_error=0; species=-1; strand=D;      Sotalia fluviatilis 16S ribosomal RNA gene, partial sequence; mitochondrial gene for mitochondrial product.
ttaattaatcaactcaaaaagcacaaaataataccactaagggataacaaagctttacat
gagctgacaatttc
>AF304062 count=6; merged_taxid={149089: 1, 149090: 2, 9725: 3}; species_name=###; family=197540; family_name=Iniidae; scientific_name=Inia; reverse_match=CCGAGGTCACCCCAACC; taxid=9724; genus_name=Inia; forward_error=0; rank=genus; forward_match=CGAGAAGACCCTATGGAGCT; reverse_tm=nan; genus=9724; reverse_error=0; species=-1;      Inia geoffrensis 16S ribosomal RNA gene, partial sequence; mitochondrial gene for mitochondrial product.
tcaattaaccaacccattaactacaaaacaaaccaccatgggataacaaaactttacctg
ggttgataatttt
>AF304066 count=4; merged_taxid={9752: 4}; species_name=Kogia sima; family=9750; family_name=Physeteridae; scientific_name=Kogia sima; reverse_match=CCGAGGTCACCCCAACC; taxid=9752; rank=species; forward_error=0; genus_name=Kogia; forward_match=CGAGAAGACCCTATGGAGCT; reverse_tm=nan; genus=9751; reverse_error=0; species=9752;      Kogia simus 16S ribosomal RNA gene, partial sequence; mitochondrial gene for mitochondrial product.
ttaattaaccaacccaaaaaccacaatctaaaccaccaagggataaaaaagctttacatg
ggttggcaatttc
>AF321050 count=1; merged_taxid={94117: 1}; species_name=Pteropus scapulatus; family=9398; family_name=Pteropodidae; scientific_name=Pteropus scapulatus; reverse_match=CCGAGGTCACCCCAACC; taxid=94117; genus_name=Pteropus; forward_error=0; forward_tm=57.33; rank=species; seq_length_ori=16741; forward_match=CGAGAAGACCCTATGGAGCT; reverse_tm=nan; genus=9401; reverse_error=0; species=94117; strand=D;      Pteropus scapulatus mitochondrial NA, complete genome.
ttaattaattagtccaataaataaacaacttacacttccgaggaagacaagagacttttt
aatggactaacgattta
>AF321051 count=1; merged_taxid={143942: 1}; species_name=Chalinolobus tuberculatus; family=9431; family_name=Vespertilionidae; scientific_name=Chalinolobus tuberculatus; reverse_match=CCGAGGTCACCCCAACC; taxid=143942; genus_name=Chalinolobus; forward_error=0; forward_tm=57.33; rank=species; seq_length_ori=16818; forward_match=CGAGAAGACCCTATGGAGCT; reverse_tm=nan; genus=50352; reverse_error=0; species=143942; strand=D;      Chalinolobus tuberculatus mitochondrial NA, complete genome.
ttaattaactaacttacatgaccatatacactctctataagaaataacacaaacatgatt
aagttagcaattta
>AF326088 count=1; merged_taxid={9440: 1}; species_name=Antrozous pallidus; family=9431; family_name=Vespertilionidae; scientific_name=Antrozous pallidus; reverse_match=CCGAGGTCACCCCAACC; taxid=9440; genus_name=Antrozous; forward_error=0; forward_tm=57.33; rank=species; seq_length_ori=2586; forward_match=CGAGAAGACCCTATGGAGCT; reverse_tm=nan; genus=9439; reverse_error=0; species=9440; strand=D;      Antrozous pallidus 12S ribosomal RNA gene, complete sequence; tRNA-Val gene, complete sequence; and 16S ribosomal RNA gene, complete sequence; mitochondrial genes for mitochondrial products.
ttaattaattaacttattatatttaacaaaactctctatagagactaaaaactattgact
aagttaacaattta
>AF326089 count=3; merged_taxid={59449: 3}; species_name=Barbastella barbastellus; family=9431; family_name=Vespertilionidae; scientific_name=Barbastella barbastellus; reverse_match=CCGAGGTCGCCCCAACC; taxid=59449; rank=species; forward_error=0; forward_tm=57.33; genus_name=Barbastella; forward_match=CGAGAAGACCCTATGGAGCT; reverse_tm=nan; genus=59448; reverse_error=0; species=59449; strand=D;      Barbastella barbastellus 12S ribosomal RNA gene, complete sequence; tRNA-Val gene, complete sequence; and 16S ribosomal RNA gene, complete sequence; mitochondrial genes for mitochondrial products.
ttaattaactaactcacaacaacccctaaaaccactcgaaagaaataagctctactagac
tgagttagcaattta
>AF326090 count=1; merged_taxid={712049: 1}; species_name=Corynorhinus mexicanus; family=9431; family_name=Vespertilionidae; scientific_name=Corynorhinus mexicanus; reverse_match=CCGAGGTCACCCCAACC; taxid=712049; genus_name=Corynorhinus; forward_error=0; forward_tm=57.33; rank=species; seq_length_ori=2587; forward_match=CGAGAAGACCCTATGGAGCT; reverse_tm=nan; genus=233861; reverse_error=0; species=712049; strand=D;      Plecotus mexicanus 12S ribosomal RNA gene, complete sequence; tRNA-Val gene, complete sequence; and 16S ribosomal RNA gene, complete sequence; mitochondrial genes for mitochondrial products.
ttaattaactaactcataaatataataatcacccacaaggcacaatcccccttttactga
gttagcaatttg
>AF326091 count=2; merged_taxid={27674: 2}; species_name=Corynorhinus rafinesquii; family=9431; family_name=Vespertilionidae; scientific_name=Corynorhinus rafinesquii; reverse_match=CCGAGGTCACCCCAACC; taxid=27674; rank=species; forward_error=0; forward_tm=57.33; genus_name=Corynorhinus; forward_match=CGAGAAGACCCTATGGAGCT; reverse_tm=nan; genus=233861; reverse_error=0; species=27674; strand=D;      Plecotus rafinesquii 12S ribosomal RNA gene, complete sequence; tRNA-Val gene, complete sequence; and 16S ribosomal RNA gene, complete sequence; mitochondrial genes for mitochondrial products.
ttaattaaccgacccataaaatgcatcaaccacccacagggcataaccccctttttactg
agtcggtaattta
>AF326092 count=1; merged_taxid={29078: 1}; species_name=Eptesicus fuscus; family=9431; family_name=Vespertilionidae; scientific_name=Eptesicus fuscus; reverse_match=CCGAGGTCACCCCAACC; taxid=29078; genus_name=Eptesicus; forward_error=0; forward_tm=57.33; rank=species; seq_length_ori=2589; forward_match=CGAGAAGACCCTATGGAGCT; reverse_tm=nan; genus=29077; reverse_error=0; species=29078; strand=D;      ptesicus fuscus 12S ribosomal RNA gene, complete sequence; tRNA-Val gene, complete sequence; and 16S ribosomal RNA gene, complete sequence; mitochondrial genes for mitochondrial products.
ttaattagccagcttatggactataaagttaatctacaagagataaacacgcttcaatta
agatggcaatttg
>AF326093 count=1; merged_taxid={153291: 1}; species_name=Euderma maculatum; family=9431; family_name=Vespertilionidae; scientific_name=Euderma maculatum; reverse_match=CCGAGGTCACCCCAACC; taxid=153291; genus_name=Euderma; forward_error=1; forward_tm=54.3; rank=species; seq_length_ori=2595; forward_match=CGAGAAGACCCTGTGGAGCT; reverse_tm=nan; genus=153290; reverse_error=0; species=153291; strand=D;      uderma maculatum 12S ribosomal RNA gene, complete sequence; tRNA-Val gene, complete sequence; and 16S ribosomal RNA gene, complete sequence; mitochondrial genes for mitochondrial products.
ttaattaactaactcataaattataacagactcatctacaagaaacaaccccatatttaa
atgagctagcaatttg
>AF326094 count=1; merged_taxid={27665: 1}; species_name=Idionycteris phyllotis; family=9431; family_name=Vespertilionidae; scientific_name=Idionycteris phyllotis; reverse_match=CCGAGGTCACCCCAACC; taxid=27665; genus_name=Idionycteris; forward_error=0; forward_tm=57.33; rank=species; seq_length_ori=2596; forward_match=CGAGAAGACCCTATGGAGCT; reverse_tm=nan; genus=27664; reverse_error=0; species=27665; strand=D;      Idionycteris phyllotis 12S ribosomal RNA gene, complete sequence; tRNA-Val gene, complete sequence; and 16S ribosomal RNA gene, complete sequence; mitochondrial genes for mitochondrial products.
tcaattaactagcctaatgataataatatgcttccaaggatataaacacccacttaacta
ggctaataattta
>AF326095 count=1; merged_taxid={27667: 1}; species_name=Lasionycteris noctivagans; family=9431; family_name=Vespertilionidae; scientific_name=Lasionycteris noctivagans; reverse_match=CCGAGGTCACCCCAACC; taxid=27667; genus_name=Lasionycteris; forward_error=0; forward_tm=57.33; rank=species; seq_length_ori=2595; forward_match=CGAGAAGACCCTATGGAGCT; reverse_tm=nan; genus=27666; reverse_error=0; species=27667; strand=D;      Lasionycteris noctivagans 12S ribosomal RNA gene, complete sequence; tRNA-Val gene, complete sequence; and 16S ribosomal RNA gene, complete sequence; mitochondrial genes for mitochondrial products.
ttaattaactaactcataaattaaaaattaatatcactattccaaaaagaagtaaacata
ttttaattgagttaacaattta
>AF326096 count=1; merged_taxid={153284: 1}; species_name=Myotis bocagii; family=9431; family_name=Vespertilionidae; scientific_name=Myotis bocagii; reverse_match=CCGAGGTCACCCCAACC; taxid=153284; genus_name=Myotis; forward_error=0; forward_tm=57.33; rank=species; seq_length_ori=2600; forward_match=CGAGAAGACCCTATGGAGCT; reverse_tm=nan; genus=9434; reverse_error=0; species=153284; strand=D;      Myotis bocagei 12S ribosomal RNA gene, complete sequence; tRNA-Val gene, complete sequence; and 16S ribosomal RNA gene, complete sequence; mitochondrial genes for mitochondrial products.
ttaattaatcaactcacgaactacaacaacactccatcatggagctaaacttatttcaca
tgagttgacaattta
>AF326097 count=1; merged_taxid={153285: 1}; species_name=Myotis levis; family=9431; family_name=Vespertilionidae; scientific_name=Myotis levis; reverse_match=CCGAGGTCACCCCAACC; taxid=153285; genus_name=Myotis; forward_error=0; forward_tm=57.33; rank=species; seq_length_ori=2598; forward_match=CGAGAAGACCCTATGGAGCT; reverse_tm=nan; genus=9434; reverse_error=0; species=153285; strand=D;      Myotis levis 12S ribosomal RNA gene, complete sequence; tRNA-Val gene, complete sequence; and 16S ribosomal RNA gene, complete sequence; mitochondrial genes for mitochondrial products.
ttaattaaccaactcataaattataagaataccctacaggaaataaacttattttaactg
agtcggcaattta
>AF326098 count=2; merged_taxid={51298: 2}; species_name=Myotis myotis; family=9431; family_name=Vespertilionidae; scientific_name=Myotis myotis; reverse_match=CCGAGGTCACCCCAACC; taxid=51298; rank=species; forward_error=0; forward_tm=57.33; genus_name=Myotis; forward_match=CGAGAAGACCCTATGGAGCT; reverse_tm=nan; genus=9434; reverse_error=0; species=51298; strand=D;      Myotis myotis 12S ribosomal RNA gene, complete sequence; tRNA-Val gene, complete sequence; and 16S ribosomal RNA gene, complete sequence; mitochondrial genes for mitochondrial products.
ttaattcaccaattcacaaattataacaccactctactagaagcaaacttattttaattg
aattgacaattta
>AF326099 count=1; merged_taxid={153286: 1}; species_name=Myotis nigricans; family=9431; family_name=Vespertilionidae; scientific_name=Myotis nigricans; reverse_match=CCGAGGTCACCCCAACC; taxid=153286; genus_name=Myotis; forward_error=0; forward_tm=57.33; rank=species; seq_length_ori=2601; forward_match=CGAGAAGACCCTATGGAGCT; reverse_tm=nan; genus=9434; reverse_error=0; species=153286; strand=D;      Myotis nigricans 12S ribosomal RNA gene, complete sequence; tRNA-Val gene, complete sequence; and 16S ribosomal RNA gene, complete sequence; mitochondrial genes for mitochondrial products.
ttaattaaccaactcataaactacaataataccctacaggaaataaatccattttaactg
agttggcaattta
>AF326100 count=1; merged_taxid={153287: 1}; species_name=Myotis thysanodes; family=9431; family_name=Vespertilionidae; scientific_name=Myotis thysanodes; reverse_match=CCGAGGTCACCCCAACC; taxid=153287; genus_name=Myotis; forward_error=0; forward_tm=57.33; rank=species; seq_length_ori=2602; forward_match=CGAGAAGACCCTATGGAGCT; reverse_tm=nan; genus=9434; reverse_error=0; species=153287; strand=D;      Myotis thysanodes 12S ribosomal RNA gene, complete sequence; tRNA-Val gene, complete sequence; and 16S ribosomal RNA gene, complete sequence; mitochondrial genes for mitochondrial products.
ttaattaatcgactcacaaattataataaaatcctacaggaaataaacctattttaactg
agccgacaattta
>AF326101 count=1; merged_taxid={153288: 1}; species_name=Nycticeinops schlieffeni; family=9431; family_name=Vespertilionidae; scientific_name=Nycticeinops schlieffeni; reverse_match=CCGAGGTCACCCCAACC; taxid=153288; genus_name=Nycticeinops; forward_error=0; forward_tm=57.33; rank=species; seq_length_ori=2587; forward_match=CGAGAAGACCCTATGGAGCT; reverse_tm=nan; genus=59468; reverse_error=0; species=153288; strand=D;      Nycticeinops schlieffenii 12S ribosomal RNA gene, complete sequence; tRNA-Val gene, complete sequence; and 16S ribosomal RNA gene, complete sequence; mitochondrial genes for mitochondrial products.
ttaattaattagtccacaaccatgcttaaataatctaaaagagataaatttattttaatt
ggactaacaattta
>AF326102 count=1; merged_taxid={27670: 1}; species_name=Nycticeius humeralis; family=9431; family_name=Vespertilionidae; scientific_name=Nycticeius humeralis; reverse_match=CCGAGGTCACCCCAACC; taxid=27670; genus_name=Nycticeius; forward_error=0; forward_tm=57.33; rank=species; seq_length_ori=2590; forward_match=CGAGAAGACCCTATGGAGCT; reverse_tm=nan; genus=27669; reverse_error=0; species=27670; strand=D;      Nycticeius humeralis 12S ribosomal RNA gene, complete sequence; tRNA-Val gene, complete sequence; and 16S ribosomal RNA gene, complete sequence; mitochondrial genes for mitochondrial products.
ttaattaactaacccatgaacactattatatttccaaagaaataaaaacagtttatttgg
gtcagcaattta
>AF326103 count=1; merged_taxid={153293: 1}; species_name=Otonycteris hemprichii; family=9431; family_name=Vespertilionidae; scientific_name=Otonycteris hemprichii; reverse_match=CCGAGGTCGCCCCAACC; taxid=153293; genus_name=Otonycteris; forward_error=0; forward_tm=57.33; rank=species; seq_length_ori=2572; forward_match=CGAGAAGACCCTATGGAGCT; reverse_tm=nan; genus=153292; reverse_error=0; species=153293; strand=D;      Otonycteris hemprichi 12S ribosomal RNA gene, complete sequence; tRNA-Val gene, complete sequence; and 16S ribosomal RNA gene, complete sequence; mitochondrial genes for mitochondrial products.
ttaattaactaactcaaaaaccccctacttataaataaatccgtttaattgagttagcaa
ctta
>AF326104 count=7; merged_taxid={59473: 7}; species_name=Pipistrellus nathusii; family=9431; family_name=Vespertilionidae; scientific_name=Pipistrellus nathusii; reverse_match=CCGAGGTCACCCCAACC; taxid=59473; rank=species; forward_error=0; forward_tm=57.33; genus_name=Pipistrellus; forward_match=CGAGAAGACCCTATGGAGCT; reverse_tm=nan; genus=27671; reverse_error=0; species=59473; strand=D;      Pipistrellus nathusii 12S ribosomal RNA gene, complete sequence; tRNA-Val gene, complete sequence; and 16S ribosomal RNA gene, complete sequence; mitochondrial genes for mitochondrial products.
ttaatttactagcccatatcaaccttgatattaccccacagggagtaaattaaaattaat
tgagctagaaatttg
>AF326105 count=10; merged_taxid={59474: 3, 246814: 7}; species_name=###; family=9431; family_name=Vespertilionidae; scientific_name=Pipistrellus; reverse_match=CCGAGGTCACCCCAACC; taxid=27671; rank=genus; forward_error=0; forward_tm=57.33; genus_name=Pipistrellus; forward_match=CGAGAAGACCCTATGGAGCT; reverse_tm=nan; genus=27671; reverse_error=0; species=-1; strand=D;      Pipistrellus pipistrellus 12S ribosomal RNA gene, complete sequence; tRNA-Val gene, complete sequence; and 16S ribosomal RNA gene, complete sequence; mitochondrial genes for mitochondrial products.
ttaattaactaactcacactactcgcaactaatatcctccacagaggacaaaattaattt
aactgagttagaaatttg
>AF326106 count=4; merged_taxid={61862: 4}; species_name=Plecotus auritus; family=9431; family_name=Vespertilionidae; scientific_name=Plecotus auritus; reverse_match=CCGAGGTCGCCCCAACC; taxid=61862; rank=species; forward_error=0; forward_tm=57.33; genus_name=Plecotus; forward_match=CGAGAAGACCCTATGGAGCT; reverse_tm=nan; genus=27673; reverse_error=0; species=61862; strand=D;      Plecotus auritus 12S ribosomal RNA gene, complete sequence; tRNA-Val gene, complete sequence; and 16S ribosomal RNA gene, complete sequence; mitochondrial genes for mitochondrial products.
ttaattaattaacttacaagttatagcattaatctataagagacaaattaaacttaatta
agttaacaatttg
>AF326107 count=12; merged_taxid={109483: 12}; species_name=Plecotus austriacus; family=9431; family_name=Vespertilionidae; scientific_name=Plecotus austriacus; reverse_match=TCGAGGTCGCCCCAACC; taxid=109483; rank=species; forward_error=0; forward_tm=57.33; genus_name=Plecotus; forward_match=CGAGAAGACCCTATGGAGCT; reverse_tm=nan; genus=27673; reverse_error=1; species=109483; strand=D;      Plecotus austriacus 12S ribosomal RNA gene, complete sequence; tRNA-Val gene, complete sequence; and 16S ribosomal RNA gene, complete sequence; mitochondrial genes for mitochondrial products.
ttaattaactaatttacgaattataataataatctataagaaataaaccaaaattaatta
aattagcaattta
>AF326108 count=2; merged_taxid={433359: 1, 153295: 1}; species_name=###; family=9431; family_name=Vespertilionidae; scientific_name=Rhogeessa; reverse_match=CCGAGGTCACCCCAACC; taxid=153294; rank=genus; forward_error=0; forward_tm=57.33; genus_name=Rhogeessa; forward_match=CGAGAAGACCCTATGGAGCT; reverse_tm=nan; genus=153294; reverse_error=0; species=-1; strand=D;      Rhogeessa alleni 12S ribosomal RNA gene, complete sequence; tRNA-Val gene, complete sequence; and 16S ribosomal RNA gene, complete sequence; mitochondrial genes for mitochondrial products.
ttaattaactaacttattgatatttaatatttttctaaaagaaataaaacaccttctatt
aagttagcaattta
>AF326109 count=1; merged_taxid={153298: 1}; species_name=Rhogeessa parvula; family=9431; family_name=Vespertilionidae; scientific_name=Rhogeessa parvula; reverse_match=CCGAGGTCACCCCAACC; taxid=153298; genus_name=Rhogeessa; forward_error=0; forward_tm=57.33; rank=species; seq_length_ori=2588; forward_match=CGAGAAGACCCTATGGAGCT; reverse_tm=nan; genus=153294; reverse_error=0; species=153298; strand=D;      Rhogeessa parvula 12S ribosomal RNA gene, complete sequence; tRNA-Val gene, complete sequence; and 16S ribosomal RNA gene, complete sequence; mitochondrial genes for mitochondrial products.
ttaattaactagcttactaatatttaacataactctaaaagagataaaatttcttttatt
aagttagcaattta
>AF326110 count=1; merged_taxid={153299: 1}; species_name=Rhogeessa tumida; family=9431; family_name=Vespertilionidae; scientific_name=Rhogeessa tumida; reverse_match=CCGAGGTCACCCCAACC; taxid=153299; genus_name=Rhogeessa; forward_error=0; forward_tm=57.33; rank=species; seq_length_ori=2592; forward_match=CGAGAAGACCCTATGGAGCT; reverse_tm=nan; genus=153294; reverse_error=0; species=153299; strand=D;      Rhogeessa tumida 12S ribosomal RNA gene, complete sequence; tRNA-Val gene, complete sequence; and 16S ribosomal RNA gene, complete sequence; mitochondrial genes for mitochondrial products.
ttaattaactaacttattaatatctaatataactctaaaagaaataaaataccttttatt
aagttagcaattta
>AF326111 count=1; merged_taxid={153297: 1}; species_name=Scotophilus kuhlii; family=9431; family_name=Vespertilionidae; scientific_name=Scotophilus kuhlii; reverse_match=CCGAGGTCACCCCAACC; taxid=153297; genus_name=Scotophilus; forward_error=0; forward_tm=57.33; rank=species; seq_length_ori=2580; forward_match=CGAGAAGACCCTATGGAGCT; reverse_tm=nan; genus=153296; reverse_error=0; species=153297; strand=D;      Scotophilus kuhlii 12S ribosomal RNA gene, complete sequence; tRNA-Val gene, complete sequence; and 16S ribosomal RNA gene, complete sequence; mitochondrial genes for mitochondrial products.
ttaattaaccagcccatccttaatcatataacatctacaagagctaaccacccaacaact
gagctggcaatttg
>AF326112 count=1; merged_taxid={312069: 1}; species_name=Scotophilus viridis; family=9431; family_name=Vespertilionidae; scientific_name=Scotophilus viridis; reverse_match=CCGAGGTCACCCCAACC; taxid=312069; genus_name=Scotophilus; forward_error=0; forward_tm=57.33; rank=species; seq_length_ori=2591; forward_match=CGAGAAGACCCTATGGAGCT; reverse_tm=nan; genus=153296; reverse_error=0; species=312069; strand=D;      Scotophilus viridus 12S ribosomal RNA gene, complete sequence; tRNA-Val gene, complete sequence; and 16S ribosomal RNA gene, complete sequence; mitochondrial genes for mitochondrial products.
ttaattaaccagcccatcattaattacataatattcacaagaaacaacaacttaataatt
aggctggcaattta
>AF334492 count=2; merged_taxid={48752: 2}; species_name=Platanista minor; family=9723; family_name=Platanistidae; scientific_name=Platanista minor; reverse_match=CCGAGGTCACCCCAACC; taxid=48752; rank=species; forward_error=1; genus_name=Platanista; forward_match=CGAGAAGACCCTATGGAACT; reverse_tm=nan; genus=48750; reverse_error=0; species=48752;      Platanista minor 16S ribosomal RNA gene, partial sequence; mitochondrial gene for mitochondrial product.
ttaattaattaatccaacaaaatataaatttaaaccacccaagggataacaaacttttat
atgggttaacaatttc
>AF334493 count=2; merged_taxid={48742: 2}; species_name=Berardius bairdii; family=9756; family_name=Ziphiidae; scientific_name=Berardius bairdii; reverse_match=CCGAGGTCACCCCAACC; taxid=48742; rank=species; forward_error=0; forward_tm=57.33; genus_name=Berardius; forward_match=CGAGAAGACCCTATGGAGCT; reverse_tm=nan; genus=48741; reverse_error=0; species=48742; strand=D;      Berardius bairdii 16S ribosomal RNA gene, partial sequence; mitochondrial gene for mitochondrial product.
ttaattaatcaactcaaaaactacaaacctaaaccaccaagggataacaaagctttatat
gagttgacaatttc
>AF334494 count=2; merged_taxid={48745: 2}; species_name=Mesoplodon bidens; family=9756; family_name=Ziphiidae; scientific_name=Mesoplodon bidens; reverse_match=CCGAGGTCACCCCAACC; taxid=48745; rank=species; forward_error=0; genus_name=Mesoplodon; forward_match=CGAGAAGACCCTATGGAGCT; reverse_tm=nan; genus=9757; reverse_error=0; species=48745;      Mesoplodon bidens 16S ribosomal RNA gene, partial sequence; mitochondrial gene for mitochondrial product.
ttaattaaccaacccaaaaaaccacaaatccaaaccaccaagggataacaaaactttata
tgggttgacaatttt
>AF334495 count=1; merged_taxid={52116: 1}; species_name=Tasmacetus shepherdi; family=9756; family_name=Ziphiidae; scientific_name=Tasmacetus shepherdi; reverse_match=CCGAGGTCACCCCAACC; taxid=52116; genus_name=Tasmacetus; forward_error=0; forward_tm=51.42; rank=species; seq_length_ori=519; forward_match=CGAGAAGACCCTATGGAGCT; reverse_tm=nan; genus=52115; reverse_error=0; species=52116; strand=R;      Tasmacetus shepherdi 16S ribosomal RNA gene, partial sequence; mitochondrial gene for mitochondrial product.
tcaattaatcaacccaaagactattaatcttaaaccaccaagggataacaaaattctaca
tgggttgacaatttt
>AF334496 count=9; merged_taxid={9760: 9}; species_name=Ziphius cavirostris; family=9756; family_name=Ziphiidae; scientific_name=Ziphius cavirostris; reverse_match=CCGAGGTCACCCCAACC; taxid=9760; rank=species; forward_error=0; genus_name=Ziphius; forward_match=CGAGAAGACCCTATGGAGCT; reverse_tm=nan; genus=9759; reverse_error=0; species=9760;      Ziphius cavirostris 16S ribosomal RNA gene, partial sequence; mitochondrial gene for mitochondrial product.
ttaattaaccaacccaaaaactataaatctaaaccgccaagggataacagaactttatat
gggttgacaatttt
>AF334501 count=5; merged_taxid={9749: 5}; species_name=Delphinapterus leucas; family=9747; family_name=Monodontidae; scientific_name=Delphinapterus leucas; reverse_match=CCGAGGTCACCCCAACC; taxid=9749; rank=species; forward_error=0; genus_name=Delphinapterus; forward_match=CGAGAAGACCCTATGGAGCT; reverse_tm=nan; genus=9748; reverse_error=0; species=9749;      elphinapterus leucas 16S ribosomal RNA gene, partial sequence; mitochondrial gene for mitochondrial product.
ttaattaatcaacccaaaaaacacaaaacagcaccaccaagggataacaaaattttacat
gggttgacaatttc
>AF334502 count=2; merged_taxid={40151: 2}; species_name=Monodon monoceros; family=9747; family_name=Monodontidae; scientific_name=Monodon monoceros; reverse_match=CCGAGGTCACCCCAACC; taxid=40151; rank=species; forward_error=0; genus_name=Monodon; forward_match=CGAGAAGACCCTATGGAGCT; reverse_tm=nan; genus=40150; reverse_error=0; species=40151;      Monodon monoceros 16S ribosomal RNA gene, partial sequence; mitochondrial gene for mitochondrial product.
tcaattaatcaatccaaaagtcaaaaaataacaccaccaagggataacaaaatcttatat
gggttgacaatttc
>AF334504 count=3; merged_taxid={103588: 1, 27613: 2}; species_name=###; family=9726; family_name=Delphinidae; scientific_name=Lissodelphis; reverse_match=CCGAGGTCACCCCAACC; taxid=27612; rank=genus; forward_error=0; genus_name=Lissodelphis; forward_match=CGAGAAGACCCTATGGAGCT; reverse_tm=nan; genus=27612; reverse_error=0; species=-1;      Lissodelphis borealis 16S ribosomal RNA gene, partial sequence; mitochondrial gene for mitochondrial product.
ttaattaatcaactcaaaaagcataaaataataccaccaagggataacaaagctttatat
gaattgacaatttc
>AF334508 count=6; merged_taxid={46167: 6}; species_name=Steno bredanensis; family=9726; family_name=Delphinidae; scientific_name=Steno bredanensis; reverse_match=CCGAGGTCACCCCAACC; taxid=46167; rank=species; forward_error=0; genus_name=Steno; forward_match=CGAGAAGACCCTATGGAGCT; reverse_tm=nan; genus=46166; reverse_error=0; species=46167;      Steno bredanensis 16S ribosomal RNA gene, partial sequence; mitochondrial gene for mitochondrial product.
ttaattaatcaactcaaaaagcataaaataataccaccaagggataacagagctttacat
gagctgacaatttc
>AF345921 count=1; merged_taxid={148082: 1}; species_name=Furipterus horrens; family=148080; family_name=Furipteridae; scientific_name=Furipterus horrens; reverse_match=CCGAGGTCACCCCAACC; taxid=148082; genus_name=Furipterus; forward_error=0; forward_tm=57.33; rank=species; seq_length_ori=2617; forward_match=CGAGAAGACCCTATGGAGCT; reverse_tm=nan; genus=148081; reverse_error=0; species=148082; strand=D;      Furipterus horrens strain AMNH272837 12S ribosomal RNA gene, complete sequence; tRNA-Val gene, complete sequence; and 16S ribosomal RNA gene, complete sequence; mitochondrial genes for mitochondrial products.
ttaattacatgctctatcagacactaaaaacgcccaaaaaggaataaaatgctcttacta
gagcagtaattta
>AF345922 count=1; merged_taxid={148082: 1}; species_name=Furipterus horrens; family=148080; family_name=Furipteridae; scientific_name=Furipterus horrens; reverse_match=CCGAGGTCACCCCAACC; taxid=148082; genus_name=Furipterus; forward_error=0; forward_tm=57.33; rank=species; seq_length_ori=2616; forward_match=CGAGAAGACCCTATGGAGCT; reverse_tm=nan; genus=148081; reverse_error=0; species=148082; strand=D;      Furipterus horrens strain ROM100202 12S ribosomal RNA gene, complete sequence; tRNA-Val gene, complete sequence; and 16S ribosomal RNA gene, complete sequence; mitochondrial genes for mitochondrial products.
ttaattacatgctctatcagacactaataaacgcccaaaaggaataaaacgctcttacta
gagcagtaattta
>AF345923 count=1; merged_taxid={155041: 1}; species_name=Thyroptera discifera; family=124757; family_name=Thyropteridae; scientific_name=Thyroptera discifera; reverse_match=CCGAGGTCACCCCAACC; taxid=155041; genus_name=Thyroptera; forward_error=0; forward_tm=57.33; rank=species; seq_length_ori=2604; forward_match=CGAGAAGACCCTATGGAGCT; reverse_tm=nan; genus=124758; reverse_error=0; species=155041; strand=D;      Thyroptera discifera 12S ribosomal RNA gene, complete sequence; tRNA-Val gene, complete sequence; and 16S ribosomal RNA gene, complete sequence; mitochondrial genes for mitochondrial products.
tcaattaactaacccaaaagtagcaataaccaacccaaacgggacaatctaactctcgtg
ggttagcaatttc
>AF345924 count=1; merged_taxid={155040: 1}; species_name=Natalus stramineus; family=59446; family_name=Natalidae; scientific_name=Natalus stramineus; reverse_match=CCGAGGTCACCCCAACC; taxid=155040; genus_name=Natalus; forward_error=0; forward_tm=57.33; rank=species; seq_length_ori=2613; forward_match=CGAGAAGACCCTATGGAGCT; reverse_tm=nan; genus=59486; reverse_error=0; species=155040; strand=D;      Natalus stramineus 12S ribosomal RNA gene, complete sequence; tRNA-Val gene, complete sequence; and 16S ribosomal RNA gene, complete sequence; mitochondrial genes for mitochondrial products.
ttaattaattaacccacaaaaacactaataaaccaaaaggactaaaaaattttaaaattg
ggttaacaattta
>AF345925 count=1; merged_taxid={155039: 1}; species_name=Chilonatalus micropus; family=59446; family_name=Natalidae; scientific_name=Chilonatalus micropus; reverse_match=CCGAGGTCACCCCAACC; taxid=155039; genus_name=Chilonatalus; forward_error=0; forward_tm=57.33; rank=species; seq_length_ori=2617; forward_match=CGAGAAGACCCTATGGAGCT; reverse_tm=nan; genus=290567; reverse_error=0; species=155039; strand=D;      Natalus micropus 12S ribosomal RNA gene, complete sequence; tRNA-Val gene, complete sequence; and 16S ribosomal RNA gene, complete sequence; mitochondrial genes for mitochondrial products.
tcaattaattaacccacaaaaaacacacactaaaccgaaaggacttaacaatttaaaact
gggttaacaattta
>AF345926 count=1; merged_taxid={155038: 1}; species_name=Myzopoda aurita; family=155036; family_name=Myzopodidae; scientific_name=Myzopoda aurita; reverse_match=CCGAGGTCACCCCAACC; taxid=155038; genus_name=Myzopoda; forward_error=0; forward_tm=57.33; rank=species; seq_length_ori=2620; forward_match=CGAGAAGACCCTATGGAGCT; reverse_tm=nan; genus=155037; reverse_error=0; species=155038; strand=D;      Myzopoda aurita 12S ribosomal RNA gene, complete sequence; tRNA-Val gene, complete sequence; and 16S ribosomal RNA gene, complete sequence; mitochondrial genes for mitochondrial products.
tcaattaactaacctaaggatatatacacccataaagcctactaaggcaacactacaaat
tcttataggttagcaattta
>AF345927 count=1; merged_taxid={59455: 1}; species_name=Kerivoula papillosa; family=9431; family_name=Vespertilionidae; scientific_name=Kerivoula papillosa; reverse_match=CCGAGGTCACCCCAACC; taxid=59455; genus_name=Kerivoula; forward_error=0; forward_tm=57.33; rank=species; seq_length_ori=2600; forward_match=CGAGAAGACCCTATGGAGCT; reverse_tm=nan; genus=59454; reverse_error=0; species=59455; strand=D;      Kerivoula papillosa 12S ribosomal RNA gene, complete sequence; tRNA-Val gene, complete sequence; and 16S ribosomal RNA gene, complete sequence; mitochondrial genes for mitochondrial products.
ttaattaattaactcatcaataatattctaccctccacagaaacaaacatccatttgatt
gagttgacaattta
>AF345928 count=1; merged_taxid={155035: 1}; species_name=Kerivoula hardwickii; family=9431; family_name=Vespertilionidae; scientific_name=Kerivoula hardwickii; reverse_match=CCGAGGTCACCCCAACC; taxid=155035; genus_name=Kerivoula; forward_error=0; forward_tm=57.33; rank=species; seq_length_ori=2606; forward_match=CGAGAAGACCCTATGGAGCT; reverse_tm=nan; genus=59454; reverse_error=0; species=155035; strand=D;      Kerivoula hardwickii 12S ribosomal RNA gene, complete sequence; tRNA-Val gene, complete sequence; and 16S ribosomal RNA gene, complete sequence; mitochondrial genes for mitochondrial products.
ttaattaaccagttcacaaataacaagattactctaaaagaaataaaccacattttacat
gagctgataattta
>AF348079 count=1; merged_taxid={162630: 1}; species_name=Echinosorex gymnura; family=9363; family_name=Erinaceidae; scientific_name=Echinosorex gymnura; reverse_match=CCGAGGTCACCCCAACC; taxid=162630; genus_name=Echinosorex; forward_error=0; forward_tm=57.33; rank=species; seq_length_ori=17088; forward_match=CGAGAAGACCCTATGGAGCT; reverse_tm=nan; genus=162629; reverse_error=0; species=162630; strand=D;      chinosorex gymnura mitochondrion, complete genome.
ttaatttaattactcaatatttattatataataaatcaaaagaaataaaataacaacata
tgagtaatgaatttt
>AF348080 count=1; merged_taxid={134600: 1}; species_name=Ochotona collaris; family=9976; family_name=Ochotonidae; scientific_name=Ochotona collaris; reverse_match=CCGAGGTCACCCCAACC; taxid=134600; genus_name=Ochotona; forward_error=0; forward_tm=57.33; rank=species; seq_length_ori=16968; forward_match=CGAGAAGACCCTATGGAGCT; reverse_tm=nan; genus=9977; reverse_error=0; species=134600; strand=D;      Ochotona collaris mitochondrion, complete genome.
ttaattaactggctcacacaaataaactccccttccacgcgaacccaacaaattatgttc
ctaagccagaaatttt
>AF348081 count=4; merged_taxid={150090: 4}; species_name=Episoriculus fumidus; family=9376; family_name=Soricidae; scientific_name=Episoriculus fumidus; reverse_match=CCGAGGTCACCCCAACC; taxid=150090; rank=species; forward_error=0; forward_tm=57.33; genus_name=Episoriculus; forward_match=CGAGAAGACCCTATGGAGCT; reverse_tm=nan; genus=269272; reverse_error=0; species=150090; strand=D;      Soriculus fumidus mitochondrion, complete genome.
ttaatttacttaattcaacaggaattaattcattacccaccaggaataataaacaccctg
tatgaattaaaaatttt
>AF348159 count=1; merged_taxid={9477: 1}; species_name=Cephalopachus bancanus; family=9475; family_name=Tarsiidae; scientific_name=Cephalopachus bancanus; reverse_match=CCGAGGTCGCCCCAACC; taxid=9477; genus_name=Cephalopachus; forward_error=0; forward_tm=57.33; rank=species; seq_length_ori=16927; forward_match=CGAGAAGACCCTATGGAGCT; reverse_tm=nan; genus=1971489; reverse_error=0; species=9477; strand=D;      Cephalopachus bancanus mitochondrion, complete genome.
tcaatttaacttctcaaccagtactaaaattaacctaccaggactacatataactgacta
tgagttgtaaatttc
>AF357238 count=1; merged_taxid={9337: 1}; species_name=Trichosurus vulpecula; family=9335; family_name=Phalangeridae; scientific_name=Trichosurus vulpecula; reverse_match=CCGAGGTCACCCCAACC; taxid=9337; genus_name=Trichosurus; forward_error=0; forward_tm=57.33; rank=species; seq_length_ori=17191; forward_match=CGAGAAGACCCTATGGAGCT; reverse_tm=nan; genus=9336; reverse_error=0; species=9337; strand=D;      Trichosurus vulpecula mitochondrion, complete genome.
taagattcatagtctaacctaactcaacaaaaccctacatggaacaatataatgactaac
tagactataaccttt
>AF358864 count=1; merged_taxid={37698: 1}; species_name=Isoodon macrourus; family=9342; family_name=Peramelidae; scientific_name=Isoodon macrourus; reverse_match=CCGAGGTCACCCCAACC; taxid=37698; genus_name=Isoodon; forward_error=1; forward_tm=54.3; rank=species; seq_length_ori=16852; forward_match=CGAGAAGACCCTGTGGAGCT; reverse_tm=nan; genus=37888; reverse_error=0; species=37698; strand=D;      Isoodon macrourus mitochondrion, complete genome.
taagattaataaattaattcaatttactattaatccaaggaaataatataacgaaatgta
atttatagtcttt
>AF364173 count=7; merged_taxid={157668: 4, 157669: 3}; species_name=###; family=9895; family_name=Bovidae; scientific_name=Procapra; reverse_match=CCGAGGTCACCCCAACC; taxid=59539; rank=genus; forward_error=0; genus_name=Procapra; forward_match=CGAGAAGACCCTATGGAGCT; reverse_tm=nan; genus=59539; reverse_error=0; species=-1;      Procapra gutturosa 16S ribosomal RNA gene, partial sequence; mitochondrial.
tcaactaactagtccaaagaacataaacttaaccatcaagggataacaatattctccatg
aactagcagtttc
>AF390537 count=1; merged_taxid={94439: 1}; species_name=Tenrec ecaudatus; family=9369; family_name=Tenrecidae; scientific_name=Tenrec ecaudatus; reverse_match=CCGAGGTCACCCCAACC; taxid=94439; genus_name=Tenrec; forward_error=0; forward_tm=57.33; rank=species; seq_length_ori=2589; forward_match=CGAGAAGACCCTATGGAGCT; reverse_tm=nan; genus=94438; reverse_error=0; species=94439; strand=D;      Tenrec ecaudatus 12S ribosomal RNA gene, partial sequence; tRNA-Val gene, complete sequence; and 16S ribosomal RNA gene, partial sequence; mitochondrial genes for mitochondrial products.
tcaattaatttatttaataaattattattattattattcaacagaaatacattaaattta
tataaataaaatatttt
>AF390539 count=1; merged_taxid={105689: 1}; species_name=Micropotamogale lamottei; family=9369; family_name=Tenrecidae; scientific_name=Micropotamogale lamottei; reverse_match=CCGAGGTCACCCCAACC; taxid=105689; genus_name=Micropotamogale; forward_error=0; forward_tm=57.33; rank=species; seq_length_ori=2585; forward_match=CGAGAAGACCCTATGGAGCT; reverse_tm=nan; genus=105688; reverse_error=0; species=105689; strand=D;      Micropotamogale lamottei 12S ribosomal RNA gene, partial sequence; tRNA-Val gene, complete sequence; and 16S ribosomal RNA gene, partial sequence; mitochondrial genes for mitochondrial products.
taaatgaacaactcaaagtctaaatcctcaagcccaacagggcctaacctctacaaacat
gagctgctaatttt
>AF390540 count=1; merged_taxid={9978: 1}; species_name=Ochotona princeps; family=9976; family_name=Ochotonidae; scientific_name=Ochotona princeps; reverse_match=CCGAGGTCACCCCAACC; taxid=9978; genus_name=Ochotona; forward_error=0; forward_tm=57.33; rank=species; seq_length_ori=2599; forward_match=CGAGAAGACCCTATGGAGCT; reverse_tm=nan; genus=9977; reverse_error=0; species=9978; strand=D;      Ochotona princeps 12S ribosomal RNA gene, partial sequence; tRNA-Val gene, complete sequence; and 16S ribosomal RNA gene, partial sequence; mitochondrial genes for mitochondrial products.
ttaattaactggacttacacaaataaatcacccttccacgcgaacacaacaaattatgtc
tctaagccagatatttt
>AF390541 count=1; merged_taxid={9783: 1}; species_name=Elephas maximus; family=9780; family_name=Elephantidae; scientific_name=Elephas maximus; reverse_match=CCGAGGTTACCCCAACC; taxid=9783; genus_name=Elephas; forward_error=0; forward_tm=57.33; rank=species; seq_length_ori=2595; forward_match=CGAGAAGACCCTATGGAGCT; reverse_tm=nan; genus=9782; reverse_error=1; species=9783; strand=D;      lephas maximus 12S ribosomal RNA gene, partial sequence; tRNA-Val gene, complete sequence; and 16S ribosomal RNA gene, partial sequence; mitochondrial genes for mitochondrial products.
taaattaactaattcaactactacactattaatctataagacacaaccaaacagtataat
gaattagcaatttt
>AF395449 count=11; merged_taxid={183658: 10, 9387: 1}; species_name=###; family=9376; family_name=Soricidae; scientific_name=Blarina; reverse_match=CCGAGGTCACCCCAACC; taxid=9386; rank=genus; forward_error=0; forward_tm=57.33; genus_name=Blarina; forward_match=CGAGAAGACCCTATGGAGCT; reverse_tm=nan; genus=9386; reverse_error=0; species=-1; strand=D;      Blarina carolinensis isolate 033ca cytochrome b gene, complete cds; and 16S ribosomal RNA gene, partial sequence; mitochondrial.
ttaatttacctactccaatagaataactaactacccacacagggacaacactaattctta
ctggatagaaaatttc
>AF395453 count=2; merged_taxid={183658: 2}; species_name=Blarina carolinensis; family=9376; family_name=Soricidae; scientific_name=Blarina carolinensis; reverse_match=CCGAGGTCACCCCAACC; taxid=183658; rank=species; forward_error=0; forward_tm=57.33; genus_name=Blarina; seq_length_ori=1634; forward_match=CGAGAAGACCCTATGGAGCT; reverse_tm=nan; genus=9386; reverse_error=0; species=183658; strand=D;      Blarina carolinensis isolate 1300ca cytochrome b gene, complete cds; and 16S ribosomal RNA gene, partial sequence; mitochondrial.
ttaatttacctactccaatagaataactaatcacccgcacagggacaacactaattctta
ctggatagaaaatttc
>AF395461 count=1; merged_taxid={9387: 1}; species_name=Blarina brevicauda; family=9376; family_name=Soricidae; scientific_name=Blarina brevicauda; reverse_match=CCGAGGTCACCCCAACC; taxid=9387; genus_name=Blarina; forward_error=0; forward_tm=57.33; rank=species; seq_length_ori=1634; forward_match=CGAGAAGACCCTATGGAGCT; reverse_tm=nan; genus=9386; reverse_error=0; species=9387; strand=D;      Blarina brevicauda isolate 1042br cytochrome b gene, complete cds; and 16S ribosomal RNA gene, partial sequence; mitochondrial.
ttaatttacctactccaatagaataattaactacccgcacagggacaacaccaattctta
ctggataggaaatttc
>AF395462 count=2; merged_taxid={9387: 2}; species_name=Blarina brevicauda; family=9376; family_name=Soricidae; scientific_name=Blarina brevicauda; reverse_match=CCGAGGTCACCCCAACC; taxid=9387; rank=species; forward_error=0; forward_tm=57.33; genus_name=Blarina; seq_length_ori=1634; forward_match=CGAGAAGACCCTATGGAGCT; reverse_tm=nan; genus=9386; reverse_error=0; species=9387; strand=D;      Blarina brevicauda isolate 1096br cytochrome b gene, complete cds; and 16S ribosomal RNA gene, partial sequence; mitochondrial.
ttaatttacctactccaatagaataattaactacccgcacagggacaacaccaattctta
ctggatagaaaatttc
>AF395464 count=11; merged_taxid={9387: 11}; species_name=Blarina brevicauda; family=9376; family_name=Soricidae; scientific_name=Blarina brevicauda; reverse_match=CCGAGGTCACCCCAACC; taxid=9387; rank=species; forward_error=0; forward_tm=57.33; genus_name=Blarina; forward_match=CGAGAAGACCCTATGGAGCT; reverse_tm=nan; genus=9386; reverse_error=0; species=9387; strand=D;      Blarina brevicauda isolate 1007br cytochrome b gene, complete cds; and 16S ribosomal RNA gene, partial sequence; mitochondrial.
ttaatttacctactccaatagaataattaactacccgcacagggacaacactaattctta
ctggatagaaaatttc
>AF395467 count=4; merged_taxid={9387: 4}; species_name=Blarina brevicauda; family=9376; family_name=Soricidae; scientific_name=Blarina brevicauda; reverse_match=CCGAGGTCACCCCAACC; taxid=9387; rank=species; forward_error=0; forward_tm=57.33; genus_name=Blarina; forward_match=CGAGAAGACCCTATGGAGCT; reverse_tm=nan; genus=9386; reverse_error=0; species=9387; strand=D;      Blarina brevicauda isolate 1221br cytochrome b gene, complete cds; and 16S ribosomal RNA gene, partial sequence; mitochondrial.
ttaatttacctactccaatagaataactaactacccgcacagggacaacactaattctta
ctggatagaaaatttc
>AF395472 count=1; merged_taxid={9387: 1}; species_name=Blarina brevicauda; family=9376; family_name=Soricidae; scientific_name=Blarina brevicauda; reverse_match=CCGAGGTCACCCCAACC; taxid=9387; genus_name=Blarina; forward_error=0; forward_tm=57.33; rank=species; seq_length_ori=1634; forward_match=CGAGAAGACCCTATGGAGCT; reverse_tm=nan; genus=9386; reverse_error=0; species=9387; strand=D;      Blarina brevicauda isolate 1094br cytochrome b gene, complete cds; and 16S ribosomal RNA gene, partial sequence; mitochondrial.
ttaatttacctactccaatagaataatcaactacccgcacagggacaacactaattctta
ctggatagaaaatttc
>AF395475 count=5; merged_taxid={183659: 5}; species_name=Blarina hylophaga; family=9376; family_name=Soricidae; scientific_name=Blarina hylophaga; reverse_match=CCGAGGTCACCCCAACC; taxid=183659; rank=species; forward_error=0; forward_tm=57.33; genus_name=Blarina; forward_match=CGAGAAGACCCTATGGAGCT; reverse_tm=nan; genus=9386; reverse_error=0; species=183659; strand=D;      Blarina hylophaga isolate 1046hy cytochrome b gene, complete cds; and 16S ribosomal RNA gene, partial sequence; mitochondrial.
ttaatttacctactccaatagaataatcaactacccaccagggacaacactaattcttac
tggatagaaaatttc
>AF395483 count=1; merged_taxid={183661: 1}; species_name=Cryptotis parvus; family=9376; family_name=Soricidae; scientific_name=Cryptotis parvus; reverse_match=CCGAGGTCACCCCAACC; taxid=183661; genus_name=Cryptotis; forward_error=0; forward_tm=57.33; rank=species; seq_length_ori=1637; forward_match=CGAGAAGACCCTATGGAGCT; reverse_tm=nan; genus=183660; reverse_error=0; species=183661; strand=D;      Cryptotis parva isolate 1082cr cytochrome b gene, complete cds; and 16S ribosomal RNA gene, partial sequence; mitochondrial.
ttaatttatctactccaatagaataaccaacaacccacataggaataacacttaattcta
actggatagaaaatttt
>AF395484 count=3; merged_taxid={183661: 3}; species_name=Cryptotis parvus; family=9376; family_name=Soricidae; scientific_name=Cryptotis parvus; reverse_match=CCGAGGTCACCCCAACC; taxid=183661; rank=species; forward_error=0; forward_tm=57.33; genus_name=Cryptotis; forward_match=CGAGAAGACCCTATGGAGCT; reverse_tm=nan; genus=183660; reverse_error=0; species=183661; strand=D;      Cryptotis parva isolate 1102cr cytochrome b gene, complete cds; and 16S ribosomal RNA gene, partial sequence; mitochondrial.
ttaatttatctactccaatagaataaccaacaacccacataggaataacacttaattcta
actggatagaaaatttc
>AF395485 count=3; merged_taxid={36803: 3}; species_name=Sorex cinereus; family=9376; family_name=Soricidae; scientific_name=Sorex cinereus; reverse_match=CCGAGGTCACCCCAACC; taxid=36803; rank=species; forward_error=0; forward_tm=57.33; genus_name=Sorex; forward_match=CGAGAAGACCCTATGGAGCT; reverse_tm=nan; genus=9379; reverse_error=0; species=36803; strand=D;      Sorex cinereus isolate 1017sx cytochrome b gene, complete cds; and 16S ribosomal RNA gene, partial sequence; mitochondrial.
ttaattcacttaacccaacagaataacaattcactccatcaaggattaacaaatattcta
actgggttaaaaatttc
>AF395486 count=1; merged_taxid={36803: 1}; species_name=Sorex cinereus; family=9376; family_name=Soricidae; scientific_name=Sorex cinereus; reverse_match=CCGAGGTCACCCCAACC; taxid=36803; genus_name=Sorex; forward_error=0; forward_tm=57.33; rank=species; seq_length_ori=1640; forward_match=CGAGAAGACCCTATGGAGCT; reverse_tm=nan; genus=9379; reverse_error=0; species=36803; strand=D;      Sorex cinereus isolate 1077sx cytochrome b gene, complete cds; and 16S ribosomal RNA gene, partial sequence; mitochondrial.
ttaattcacttaatccaacagaataacaattcactccatcaaggattaacaaatattcta
actgggttaaaaatttc
>AF400654 count=1; merged_taxid={72541: 1}; species_name=Capra cylindricornis; family=9895; family_name=Bovidae; scientific_name=Capra cylindricornis; reverse_match=CCGAGGTCACCCCAACC; taxid=72541; genus_name=Capra; forward_error=0; forward_tm=57.33; rank=species; seq_length_ori=1425; forward_match=CGAGAAGACCCTATGGAGCT; reverse_tm=nan; genus=9922; reverse_error=0; species=72541; strand=D;      Capra cylindricornis 16S ribosomal RNA gene, partial sequence; mitochondrial gene for mitochondrial product.
ttaactaactagtccaaaagaaacaaatctaaccactaagggataacagcatcctttatg
gactagcagtttt
>AF400655 count=2; merged_taxid={72544: 1, 59538: 1}; species_name=###; family=9895; family_name=Bovidae; scientific_name=Bovidae; reverse_match=CCGAGGTCACCCCAACC; taxid=9895; rank=family; forward_error=0; forward_tm=57.33; genus_name=###; forward_match=CGAGAAGACCCTATGGAGCT; reverse_tm=nan; genus=-1; reverse_error=0; species=-1; strand=D;      Capra sibirica 16S ribosomal RNA gene, partial sequence; mitochondrial gene for mitochondrial product.
ttaactaactagtccaaaagaaataaatccaaccactaagggataataacattctttatg
gactagcagtttt
>AF400656 count=5; merged_taxid={34875: 5}; species_name=Saiga tatarica; family=9895; family_name=Bovidae; scientific_name=Saiga tatarica; reverse_match=CCGAGGTCACCCCAACC; taxid=34875; rank=species; forward_error=0; forward_tm=57.33; genus_name=Saiga; forward_match=CGAGAAGACCCTATGGAGCT; reverse_tm=nan; genus=34874; reverse_error=0; species=34875; strand=D;      Saiga tatarica 16S ribosomal RNA gene, partial sequence; mitochondrial gene for mitochondrial product.
ttaactaattaattcaaagaaaataaacttaaccaccaaggaataacagttctcttcatg
aattaacagtttc
>AF401514 count=3; merged_taxid={59529: 2, 157669: 1}; species_name=###; family=9895; family_name=Bovidae; scientific_name=Antilopinae; reverse_match=CCGAGGTCACCCCAACC; taxid=9948; rank=subfamily; forward_error=0; forward_tm=57.33; genus_name=###; forward_match=CGAGAAGACCCTATGGAGCT; reverse_tm=nan; genus=-1; reverse_error=0; species=-1; strand=D;      Procapra gutturosa 16S ribosomal RNA gene, partial sequence; mitochondrial.
ttaactagttagcttaaagaaaaaaactttaccaccaagggacaacactaatcttaataa
actaacagtttc
>AF401515 count=3; merged_taxid={59540: 3}; species_name=Procapra picticaudata; family=9895; family_name=Bovidae; scientific_name=Procapra picticaudata; reverse_match=CCGAGGTCACCCCAACC; taxid=59540; rank=species; forward_error=0; forward_tm=57.33; genus_name=Procapra; forward_match=CGAGAAGACCCTATGGAGCT; reverse_tm=nan; genus=59539; reverse_error=0; species=59540; strand=D;      Procapra picticaudata 16S ribosomal RNA gene, partial sequence; mitochondrial.
tcaactaactagtccaaagaacataaacttaaccattaagggataataacattctccatg
aactagcagtttc
>AF401516 count=3; merged_taxid={37179: 3}; species_name=Hemitragus jemlahicus; family=9895; family_name=Bovidae; scientific_name=Hemitragus jemlahicus; reverse_match=CCGAGGTCACCCCAACC; taxid=37179; rank=species; forward_error=0; forward_tm=57.33; genus_name=Hemitragus; forward_match=CGAGAAGACCCTATGGAGCT; reverse_tm=nan; genus=37178; reverse_error=0; species=37179; strand=D;      Hemitragus jemlahicus 16S ribosomal RNA gene, partial sequence; mitochondrial.
ttaactaactagcccaaaaagaaatatacttaaccaccaagggataacaataccctttat
ggactagcagtttt
>AF401517 count=3; merged_taxid={59538: 3}; species_name=Pantholops hodgsonii; family=9895; family_name=Bovidae; scientific_name=Pantholops hodgsonii; reverse_match=CCGAGGTCACCCCAACC; taxid=59538; rank=species; forward_error=0; forward_tm=57.33; genus_name=Pantholops; forward_match=CGAGAAGACCCTATGGAGCT; reverse_tm=nan; genus=59537; reverse_error=0; species=59538; strand=D;      Pantholops hodgsonii 16S ribosomal RNA gene, partial sequence; mitochondrial.
ttaactaactaacccaaagaaaacaactcaaccaccagggaataaaatactccttatggg
ttagcagtttt
>AF406806 count=1; merged_taxid={169756: 1}; species_name=Rhinolophus monoceros; family=58055; family_name=Rhinolophidae; scientific_name=Rhinolophus monoceros; reverse_match=CCGAGGTCACCCCAACC; taxid=169756; genus_name=Rhinolophus; forward_error=0; forward_tm=57.33; rank=species; seq_length_ori=16851; forward_match=CGAGAAGACCCTATGGAGCT; reverse_tm=nan; genus=49442; reverse_error=0; species=169756; strand=D;      Rhinolophus monoceros mitochondrial NA, complete genome.
ttaattaactgacccaataaagacatactactacccacccagggtccaactcccctttat
atgggccaacaattta
>AF407172 count=1; merged_taxid={118852: 1}; species_name=Mormoops blainvillei; family=59445; family_name=Mormoopidae; scientific_name=Mormoops blainvillei; reverse_match=CCGAGGTCACCCCAACC; taxid=118852; genus_name=Mormoops; forward_error=0; forward_tm=57.33; rank=species; seq_length_ori=2598; forward_match=CGAGAAGACCCTATGGAGCT; reverse_tm=nan; genus=59459; reverse_error=0; species=118852; strand=D;      Mormoops blainvillii isolate TK32166 12S ribosomal RNA gene, complete sequence; tRNA-Val gene, complete sequence; and 16S ribosomal RNA gene, complete sequence; mitochondrial genes for mitochondrial products.
tcaattaaccagcctaagaaaaatattggcccccaaaaggaacaaaaccctttcaaatag
gctggcaattta
>AF407175 count=2; merged_taxid={94956: 2}; species_name=Pteronotus davyi; family=59445; family_name=Mormoopidae; scientific_name=Pteronotus davyi; reverse_match=CCGAGGTCACCCCAACC; taxid=94956; rank=species; forward_error=0; forward_tm=57.33; genus_name=Pteronotus; forward_match=CGAGAAGACCCTATGGAGCT; reverse_tm=nan; genus=59475; reverse_error=0; species=94956; strand=D;      Pteronotus davyi isolate TK155751 12S ribosomal RNA gene, complete sequence; tRNA-Val gene, complete sequence; and 16S ribosomal RNA gene, complete sequence; mitochondrial genes for mitochondrial products.
tttaattgaccagtctaaaagaaactattacccaccaaaaggaacaaaatcccctttaat
agtctggcaattta
>AF407177 count=1; merged_taxid={118855: 1}; species_name=Pteronotus gymnonotus; family=59445; family_name=Mormoopidae; scientific_name=Pteronotus gymnonotus; reverse_match=CCGAGGTCACCCCAACC; taxid=118855; genus_name=Pteronotus; forward_error=0; forward_tm=57.33; rank=species; seq_length_ori=2608; forward_match=CGAGAAGACCCTATGGAGCT; reverse_tm=nan; genus=59475; reverse_error=0; species=118855; strand=D;      Pteronotus gymnonotus isolate TK22845 12S ribosomal RNA gene, complete sequence; tRNA-Val gene, complete sequence; and 16S ribosomal RNA gene, complete sequence; mitochondrial genes for mitochondrial products.
tttaattgaccagtctaaaagaaaccactacccaccaaaaggaacaaagtcccctttaat
agtctggcaattta
>AF407178 count=1; merged_taxid={118853: 1}; species_name=Pteronotus macleayii; family=59445; family_name=Mormoopidae; scientific_name=Pteronotus macleayii; reverse_match=CCGAGGTCACCCCAACC; taxid=118853; genus_name=Pteronotus; forward_error=0; forward_tm=57.33; rank=species; seq_length_ori=2606; forward_match=CGAGAAGACCCTATGGAGCT; reverse_tm=nan; genus=59475; reverse_error=0; species=118853; strand=D;      Pteronotus macleayii isolate TK32162 12S ribosomal RNA gene, complete sequence; tRNA-Val gene, complete sequence; and 16S ribosomal RNA gene, complete sequence; mitochondrial genes for mitochondrial products.
tttaattaatcaatctaaaagatactctcatctaccaaaaggtacaaaactctctttata
tagattgacaattta
>AF407179 count=1; merged_taxid={118854: 1}; species_name=Pteronotus quadridens; family=59445; family_name=Mormoopidae; scientific_name=Pteronotus quadridens; reverse_match=CCGAGGTCACCCCAACC; taxid=118854; genus_name=Pteronotus; forward_error=0; forward_tm=57.33; rank=species; seq_length_ori=2604; forward_match=CGAGAAGACCCTATGGAGCT; reverse_tm=nan; genus=59475; reverse_error=0; species=118854; strand=D;      Pteronotus quadridens isolate TK32171 12S ribosomal RNA gene, complete sequence; tRNA-Val gene, complete sequence; and 16S ribosomal RNA gene, complete sequence; mitochondrial genes for mitochondrial products.
ttcaattaattaacctaaaagaaattaccaactaccaaaaggaacaaaatcatctttata
taggttaacaattta
>AF407180 count=2; merged_taxid={1921178: 1, 59476: 1}; species_name=###; family=59445; family_name=Mormoopidae; scientific_name=Pteronotus; reverse_match=CCGAGGTCACCCCAACC; taxid=59475; rank=genus; forward_error=0; forward_tm=57.33; genus_name=Pteronotus; forward_match=CGAGAAGACCCTATGGAGCT; reverse_tm=nan; genus=59475; reverse_error=0; species=-1; strand=D;      Pteronotus parnellii isolate TK17953 12S ribosomal RNA gene, complete sequence; tRNA-Val gene, complete sequence; and 16S ribosomal RNA gene, complete sequence; mitochondrial genes for mitochondrial products.
tttaattaatcagactaaaaagaaacaaacaaccaccaataagggacaaaacattcttta
actagactgacaattta
>AF407181 count=1; merged_taxid={59476: 1}; species_name=Pteronotus parnellii; family=59445; family_name=Mormoopidae; scientific_name=Pteronotus parnellii; reverse_match=CCGAGGTCACCCCAACC; taxid=59476; genus_name=Pteronotus; forward_error=0; forward_tm=57.33; rank=species; seq_length_ori=2601; forward_match=CGAGAAGACCCTATGGAGCT; reverse_tm=nan; genus=59475; reverse_error=0; species=59476; strand=D;      Pteronotus parnellii isolate Tk45500 12S ribosomal RNA gene, complete sequence; tRNA-Val gene, complete sequence; and 16S ribosomal RNA gene, complete sequence; mitochondrial genes for mitochondrial products.
ttcaattaaccagactaaaaagaaacaactaaataccaacaagggacaaaatattcttta
actagcctgacaattta
>AF407182 count=1; merged_taxid={118856: 1}; species_name=Pteronotus personatus; family=59445; family_name=Mormoopidae; scientific_name=Pteronotus personatus; reverse_match=CCGAGGTCACCCCAACC; taxid=118856; genus_name=Pteronotus; forward_error=0; forward_tm=57.33; rank=species; seq_length_ori=2602; forward_match=CGAGAAGACCCTATGGAGCT; reverse_tm=nan; genus=59475; reverse_error=0; species=118856; strand=D;      Pteronotus personatus isolate TK12043 12S ribosomal RNA gene, complete sequence; tRNA-Val gene, complete sequence; and 16S ribosomal RNA gene, complete sequence; mitochondrial genes for mitochondrial products.
tttaattaactaacctaaaagaaatcattatacaccaacaagggacaaaacattctttac
ataggttagcaattta
>AF411528 count=1; merged_taxid={409032: 1}; species_name=Lophostoma carrikeri; family=9415; family_name=Phyllostomidae; scientific_name=Lophostoma carrikeri; reverse_match=CCGAGGTCACCCCAACC; taxid=409032; genus_name=Lophostoma; forward_error=0; forward_tm=57.33; rank=species; seq_length_ori=2599; forward_match=CGAGAAGACCCTATGGAGCT; reverse_tm=nan; genus=263450; reverse_error=0; species=409032; strand=D;      Tonatia carrikeri 12S ribosomal RNA gene, complete sequence; tRNA-Val gene, complete sequence; and 16S ribosomal RNA gene, complete sequence; mitochondrial genes for mitochondrial products.
ttaattaattagcctaagaacaaacacctaacaccaacaaggaataaacacccttcaact
aggctaacaattta
>AF411529 count=1; merged_taxid={574022: 1}; species_name=Lophostoma evotis; family=9415; family_name=Phyllostomidae; scientific_name=Lophostoma evotis; reverse_match=CCGAGGTCACCCCAACC; taxid=574022; genus_name=Lophostoma; forward_error=0; forward_tm=57.33; rank=species; seq_length_ori=2600; forward_match=CGAGAAGACCCTATGGAGCT; reverse_tm=nan; genus=263450; reverse_error=0; species=574022; strand=D;      Tonatia evotis 12S ribosomal RNA gene, complete sequence; tRNA-Val gene, complete sequence; and 16S ribosomal RNA gene, complete sequence; mitochondrial genes for mitochondrial products.
ttaattaattagcctaagaacaagcatctaaaaccaacaaggaataaaaatcttccaata
ggctaacaattta
>AF411531 count=2; merged_taxid={171122: 2}; species_name=Tonatia saurophila; family=9415; family_name=Phyllostomidae; scientific_name=Tonatia saurophila; reverse_match=CCGAGGTCACCCCAACC; taxid=171122; rank=species; forward_error=0; forward_tm=57.33; genus_name=Tonatia; forward_match=CGAGAAGACCCTATGGAGCT; reverse_tm=nan; genus=9425; reverse_error=0; species=171122; strand=D;      Tonatia saurophila R104459 12S ribosomal RNA gene, complete sequence; tRNA-Val gene, complete sequence; and 16S ribosomal RNA gene, complete sequence; mitochondrial genes for mitochondrial products.
ttaattaattaacctaagagcaacacattaataaccaaaaggaataaactaacctcaaat
aggttaacaattta
>AF411532 count=1; merged_taxid={409033: 1}; species_name=Lophostoma schulzi; family=9415; family_name=Phyllostomidae; scientific_name=Lophostoma schulzi; reverse_match=CCGAGGTCACCCCAACC; taxid=409033; genus_name=Lophostoma; forward_error=0; forward_tm=57.33; rank=species; seq_length_ori=2599; forward_match=CGAGAAGACCCTATGGAGCT; reverse_tm=nan; genus=263450; reverse_error=0; species=409033; strand=D;      Tonatia schulzi 12S ribosomal RNA gene, complete sequence; tRNA-Val gene, complete sequence; and 16S ribosomal RNA gene, complete sequence; mitochondrial genes for mitochondrial products.
ttaattaattagcctaagagcaaatatttattaccaacaagggataaccatcactaaact
aggctaataattta
>AF411533 count=1; merged_taxid={148089: 1}; species_name=Diphylla ecaudata; family=9415; family_name=Phyllostomidae; scientific_name=Diphylla ecaudata; reverse_match=CCGAGGTCGCCCCAACC; taxid=148089; genus_name=Diphylla; forward_error=0; forward_tm=57.33; rank=species; seq_length_ori=2625; forward_match=CGAGAAGACCCTATGGAGCT; reverse_tm=nan; genus=148077; reverse_error=0; species=148089; strand=D;      iphylla ecaudata 12S ribosomal RNA and 16S ribosomal RNA genes, complete sequence; mitochondrial genes for mitochondrial products.
tcaatttcaatcagcccaaaaacaatccctacccatccaaaaggacttaaaacaacattc
aaactgagctgacaattta
>AF411534 count=1; merged_taxid={148087: 1}; species_name=Diaemus youngi; family=9415; family_name=Phyllostomidae; scientific_name=Diaemus youngi; reverse_match=CCGAGGTCACCCCAACC; taxid=148087; genus_name=Diaemus; forward_error=0; forward_tm=57.33; rank=species; seq_length_ori=2607; forward_match=CGAGAAGACCCTATGGAGCT; reverse_tm=nan; genus=148076; reverse_error=0; species=148087; strand=D;      iaemus youngi 12S ribosomal RNA gene, complete sequence; tRNA-Val gene, complete sequence; and 16S ribosomal RNA gene, complete sequence; mitochondrial genes for mitochondrial products.
ttaattaatcaacccaaggaaatccttttttccccacgggaataacacaacttccaactt
gggctgacaattta
>AF411535 count=1; merged_taxid={148069: 1}; species_name=Micronycteris schmidtorum; family=9415; family_name=Phyllostomidae; scientific_name=Micronycteris schmidtorum; reverse_match=CCGAGGTCACCCCAACC; taxid=148069; genus_name=Micronycteris; forward_error=0; forward_tm=57.33; rank=species; seq_length_ori=2596; forward_match=CGAGAAGACCCTATGGAGCT; reverse_tm=nan; genus=148056; reverse_error=0; species=148069; strand=D;      Micronycteris schmidtorum 12S ribosomal RNA gene, complete sequence; tRNA-Val gene, complete sequence; and 16S ribosomal RNA gene, complete sequence; mitochondrial genes for mitochondrial products.
ttaattaactagcctaaaagcactcatcaattccaaaaggaataaaccagcctccaacta
ggctagcaattta
>AF411536 count=1; merged_taxid={148063: 1}; species_name=Micronycteris brachyotis; family=9415; family_name=Phyllostomidae; scientific_name=Micronycteris brachyotis; reverse_match=CCGAGGTCACCCCAACC; taxid=148063; genus_name=Micronycteris; forward_error=0; forward_tm=57.33; rank=species; seq_length_ori=2604; forward_match=CGAGAAGACCCTATGGAGCT; reverse_tm=nan; genus=148056; reverse_error=0; species=148063; strand=D;      Micronycteris brachyotis 12S ribosomal RNA gene, complete sequence; tRNA-Val gene, complete sequence; and 16S ribosomal RNA gene, complete sequence; mitochondrial genes for mitochondrial products.
tcaattaactagcctaagaaaacaccacctctaattccaaacggaatacaaacatccttc
ctctaggttagcaattta
>AF411537 count=1; merged_taxid={148074: 1}; species_name=Vampyrum spectrum; family=9415; family_name=Phyllostomidae; scientific_name=Vampyrum spectrum; reverse_match=CCGAGGTCACCCCAACC; taxid=148074; genus_name=Vampyrum; forward_error=0; forward_tm=57.33; rank=species; seq_length_ori=2599; forward_match=CGAGAAGACCCTATGGAGCT; reverse_tm=nan; genus=148060; reverse_error=0; species=148074; strand=D;      Vampyrum spectrum 12S ribosomal RNA gene, complete sequence; tRNA-Val gene, complete sequence; and 16S ribosomal RNA gene, complete sequence; mitochondrial genes for mitochondrial products.
tcaattaactagcctaagagcaagatacccaacaccaaaaaggcataaaacaccctcata
ataggttagtaattta
>AF411538 count=1; merged_taxid={148086: 1}; species_name=Chrotopterus auritus; family=9415; family_name=Phyllostomidae; scientific_name=Chrotopterus auritus; reverse_match=CCGAGGTCACCCCAACC; taxid=148086; genus_name=Chrotopterus; forward_error=0; forward_tm=57.33; rank=species; seq_length_ori=2602; forward_match=CGAGAAGACCCTATGGAGCT; reverse_tm=nan; genus=148075; reverse_error=0; species=148086; strand=D;      Chrotopterus auritus 12S ribosomal RNA gene, complete sequence; tRNA-Val gene, complete sequence; and 16S ribosomal RNA gene, complete sequence; mitochondrial genes for mitochondrial products.
ttaactagttaacctagaaagacttttcactgccaaaaggcattaaatctctttaaacag
gttaataattta
>AF411539 count=1; merged_taxid={148073: 1}; species_name=Trachops cirrhosus; family=9415; family_name=Phyllostomidae; scientific_name=Trachops cirrhosus; reverse_match=CCGAGGTCACCCCAACC; taxid=148073; genus_name=Trachops; forward_error=0; forward_tm=57.33; rank=species; seq_length_ori=2602; forward_match=CGAGAAGACCCTATGGAGCT; reverse_tm=nan; genus=148059; reverse_error=0; species=148073; strand=D;      Trachops cirrhosus 12S ribosomal RNA gene, complete sequence; tRNA-Val gene, complete sequence; and 16S ribosomal RNA gene, complete sequence; mitochondrial genes for mitochondrial products.
ttaattgattaacctaagagtaaaaattaatcaccaataaggaataaaataacttcaaca
taggttaataattta
>AF411540 count=1; merged_taxid={148062: 1}; species_name=Macrophyllum macrophyllum; family=9415; family_name=Phyllostomidae; scientific_name=Macrophyllum macrophyllum; reverse_match=CCGAGGTCACCCCAACC; taxid=148062; genus_name=Macrophyllum; forward_error=0; forward_tm=57.33; rank=species; seq_length_ori=2598; forward_match=CGAGAAGACCCTATGGAGCT; reverse_tm=nan; genus=148055; reverse_error=0; species=148062; strand=D;      Macrophyllum macrophyllum 12S ribosomal RNA gene, complete sequence; tRNA-Val gene, complete sequence; and 16S ribosomal RNA gene, complete sequence; mitochondrial genes for mitochondrial products.
ttaattaattaacctagtatagacataatctaccaacaggaataaactactttactatag
gttaacaattta
>AF411541 count=1; merged_taxid={9423: 1}; species_name=Phyllostomus hastatus; family=9415; family_name=Phyllostomidae; scientific_name=Phyllostomus hastatus; reverse_match=CCGAGGTCACCCCAACC; taxid=9423; genus_name=Phyllostomus; forward_error=0; forward_tm=57.33; rank=species; seq_length_ori=2602; forward_match=CGAGAAGACCCTATGGAGCT; reverse_tm=nan; genus=9422; reverse_error=0; species=9423; strand=D;      Phyllostomus hastatus 12S ribosomal RNA gene, complete sequence; tRNA-Val gene, complete sequence; and 16S ribosomal RNA gene, complete sequence; mitochondrial genes for mitochondrial products.
ttaattaactaacctaagaatgaacactaattaccgaaaggaacaaaacacatttaaata
ggttaacaattta
>AF411542 count=1; merged_taxid={148072: 1}; species_name=Phylloderma stenops; family=9415; family_name=Phyllostomidae; scientific_name=Phylloderma stenops; reverse_match=CCGAGGTCACCCCAACC; taxid=148072; genus_name=Phylloderma; forward_error=0; forward_tm=57.33; rank=species; seq_length_ori=2620; forward_match=CGAGAAGACCCTATGGAGCT; reverse_tm=nan; genus=148058; reverse_error=0; species=148072; strand=D;      Phylloderma stenops 12S ribosomal RNA gene, complete sequence; tRNA-Val gene, complete sequence; and 16S ribosomal RNA gene, complete sequence; mitochondrial genes for mitochondrial products.
ttaattaattaacctaaaaataattataaaccacccaaaaggaataaaacaaattcaact
ataggttaacaattta
>AF411543 count=1; merged_taxid={148071: 1}; species_name=Gardnerycteris crenulatum; family=9415; family_name=Phyllostomidae; scientific_name=Gardnerycteris crenulatum; reverse_match=CCGAGGTCACCCCAACC; taxid=148071; genus_name=Gardnerycteris; forward_error=0; forward_tm=57.33; rank=species; seq_length_ori=2600; forward_match=CGAGAAGACCCTATGGAGCT; reverse_tm=nan; genus=1920523; reverse_error=0; species=148071; strand=D;      Mimon crenulatum 12S ribosomal RNA gene, complete sequence; tRNA-Val gene, complete sequence; and 16S ribosomal RNA gene, complete sequence; mitochondrial genes for mitochondrial products.
ttaattaattaacttaaaaataataattaccaacgaaagaaacaaaatatatttaacata
agttaataattta
>AF411544 count=1; merged_taxid={409031: 1}; species_name=Lophostoma brasiliense; family=9415; family_name=Phyllostomidae; scientific_name=Lophostoma brasiliense; reverse_match=CCGAGGTCACCCCAACC; taxid=409031; genus_name=Lophostoma; forward_error=0; forward_tm=57.33; rank=species; seq_length_ori=2600; forward_match=CGAGAAGACCCTATGGAGCT; reverse_tm=nan; genus=263450; reverse_error=0; species=409031; strand=D;      Tonatia brasiliense 12S ribosomal RNA gene, complete sequence; tRNA-Val gene, complete sequence; and 16S ribosomal RNA gene, complete sequence; mitochondrial genes for mitochondrial products.
ttaattaattagcctaagaacaaataattaccacctacaagggataaacactcttcaatt
aggctaacaattta
>AF420036 count=82; merged_taxid={9541: 82}; species_name=Macaca fascicularis; family=9527; family_name=Cercopithecidae; scientific_name=Macaca fascicularis; reverse_match=CCGAGGTCGCCCCAACC; taxid=9541; rank=species; forward_error=0; forward_tm=57.33; genus_name=Macaca; forward_match=CGAGAAGACCCTATGGAGCT; reverse_tm=nan; genus=9539; reverse_error=0; species=9541; strand=D;      Macaca fascicularis 12S ribosomal RNA gene, partial sequence; tRNA-Val gene, complete sequence; and 16S ribosomal RNA gene, partial sequence; mitochondrial.
ttaatctattaatgcaaccaaaaatcacacaaacccacggacctttaaactactaacacc
tgcattaaaaatttt
>AF420037 count=1; merged_taxid={9545: 1}; species_name=Macaca nemestrina; family=9527; family_name=Cercopithecidae; scientific_name=Macaca nemestrina; reverse_match=CCGAGGTCGCCCCAACC; taxid=9545; genus_name=Macaca; forward_error=0; forward_tm=57.33; rank=species; seq_length_ori=1619; forward_match=CGAGAAGACCCTATGGAGCT; reverse_tm=nan; genus=9539; reverse_error=0; species=9545; strand=D;      Macaca nemestrina 12S ribosomal RNA gene, partial sequence; tRNA-Val gene, complete sequence; and 16S ribosomal RNA gene, partial sequence; mitochondrial.
ttaatttattaatacaatcaaaaacctcacaaacccacggacctctaaactactacacct
gtattaaaaatttt
>AF420038 count=5; merged_taxid={9555: 1, 9556: 1, 9557: 3}; species_name=###; family=9527; family_name=Cercopithecidae; scientific_name=Papio; reverse_match=CCGAGGCCGCCCCAACC; taxid=9554; rank=genus; forward_error=1; forward_tm=51.19; genus_name=Papio; forward_match=CGAGAAGACCCCATGGAGCT; reverse_tm=nan; genus=9554; reverse_error=1; species=-1; strand=D;      Papio hamadryas 12S ribosomal RNA gene, partial sequence; tRNA-Val gene, complete sequence; and 16S ribosomal RNA gene, partial sequence; mitochondrial.
tcaatttactaatgtagctaagaatcgtataaatccacggactctaaaacttctatgcct
acattaaaaatttt
>AF420039 count=3; merged_taxid={9561: 3}; species_name=Mandrillus sphinx; family=9527; family_name=Cercopithecidae; scientific_name=Mandrillus sphinx; reverse_match=CCGAGGTCACCCCAACC; taxid=9561; rank=species; forward_error=0; forward_tm=57.33; genus_name=Mandrillus; forward_match=CGAGAAGACCCTATGGAGCT; reverse_tm=nan; genus=9567; reverse_error=0; species=9561; strand=D;      Mandrillus sphinx 12S ribosomal RNA gene, partial sequence; tRNA-Val gene, complete sequence; and 16S ribosomal RNA gene, partial sequence; mitochondrial.
ttaatttattaatgcaactaaaaactacacaaacctacaggcccctaaattactatacct
gcattaaaaatttt
>AF420041 count=1; merged_taxid={33548: 1}; species_name=Colobus guereza; family=9527; family_name=Cercopithecidae; scientific_name=Colobus guereza; reverse_match=CCGAGGTCACCCCAACC; taxid=33548; genus_name=Colobus; forward_error=0; forward_tm=57.33; rank=species; seq_length_ori=1625; forward_match=CGAGAAGACCCTATGGAGCT; reverse_tm=nan; genus=9570; reverse_error=0; species=33548; strand=D;      Colobus guereza 12S ribosomal RNA gene, partial sequence; tRNA-Val gene, complete sequence; and 16S ribosomal RNA gene, partial sequence; mitochondrial.
ttaatttactaatgcaaccaaaactcacaaaaatccacggacttaacccactactaggcc
tgcattattaatttt
>AF420042 count=4; merged_taxid={54133: 4}; species_name=Pygathrix nemaeus; family=9527; family_name=Cercopithecidae; scientific_name=Pygathrix nemaeus; reverse_match=CCGAGGTCACCCCAACC; taxid=54133; rank=species; forward_error=1; forward_tm=54.3; genus_name=Pygathrix; forward_match=CGAGAAGACCCTGTGGAGCT; reverse_tm=nan; genus=54132; reverse_error=0; species=54133; strand=D;      Pygathrix nemaeus 12S ribosomal RNA gene, partial sequence; tRNA-Val gene, complete sequence; and 16S ribosomal RNA gene, partial sequence; mitochondrial.
tcaatttactagtacagcccattattaaaataaatctaaggacctaacataccctgcccc
tgtactagaaatttt
>AF420043 count=1; merged_taxid={88029: 1}; species_name=Semnopithecus entellus; family=9527; family_name=Cercopithecidae; scientific_name=Semnopithecus entellus; reverse_match=CCGAGGTCACCCCAACC; taxid=88029; genus_name=Semnopithecus; forward_error=1; forward_tm=54.3; rank=species; seq_length_ori=1620; forward_match=CGAGAAGACCCTGTGGAGCT; reverse_tm=nan; genus=88028; reverse_error=0; species=88029; strand=D;      Semnopithecus entellus 12S ribosomal RNA gene, partial sequence; tRNA-Val gene, complete sequence; and 16S ribosomal RNA gene, partial sequence; mitochondrial.
ttaactcactaatgcaaacaaaatcaacacagaatccacggacctaatatactctgtcct
tgtattagaagtttt
>AF420044 count=2; merged_taxid={30588: 1, 58710: 1}; species_name=###; family=9498; family_name=Cebidae; scientific_name=Leontopithecus; reverse_match=CCGAGGTCGCCCCAACC; taxid=30587; rank=genus; forward_error=1; forward_tm=54.3; genus_name=Leontopithecus; forward_match=CGAGAAGACCCTGTGGAGCT; reverse_tm=nan; genus=30587; reverse_error=0; species=-1; strand=D;      Leontopithecus rosalia 12S ribosomal RNA gene, partial sequence; tRNA-Val gene, complete sequence; and 16S ribosomal RNA gene, partial sequence; mitochondrial.
ttaatttaatgatacaaactagatttgtaaaaaccaacaggcattaatttaccgtcaatg
tattataaatttc
>AF420045 count=1; merged_taxid={30591: 1}; species_name=Aotus azarai; family=376918; family_name=Aotidae; scientific_name=Aotus azarai; reverse_match=CCGAGGTCACCCCAACC; taxid=30591; genus_name=Aotus; forward_error=0; forward_tm=57.33; rank=species; seq_length_ori=1619; forward_match=CGAGAAGACCCTATGGAGCT; reverse_tm=nan; genus=9504; reverse_error=0; species=30591; strand=D;      Aotus azarai 12S ribosomal RNA gene, partial sequence; tRNA-Val gene, complete sequence; and 16S ribosomal RNA gene, partial sequence; mitochondrial.
tcaatttaataatacaaacaaatgctctaaacacctacaggcactaacccaccgtcaatg
tattataaatttt
>AF420046 count=3; merged_taxid={9515: 3}; species_name=Sapajus apella; family=9498; family_name=Cebidae; scientific_name=Sapajus apella; reverse_match=CCGAGGTCACCCCAACC; taxid=9515; rank=species; forward_error=0; forward_tm=57.33; genus_name=Sapajus; forward_match=CGAGAAGACCCTATGGAGCT; reverse_tm=nan; genus=1532884; reverse_error=0; species=9515; strand=D;      Cebus apella 12S ribosomal RNA gene, partial sequence; tRNA-Val gene, complete sequence; and 16S ribosomal RNA gene, partial sequence; mitochondrial.
tcaatttaataatacaaattaacacattaaaaaccaacaggcattaacactccattaatg
tattataaatttc
>AF420047 count=3; merged_taxid={9521: 2, 190117: 1}; species_name=Saimiri sciureus; family=9498; family_name=Cebidae; scientific_name=Saimiri sciureus; reverse_match=CCGAGGTCACCCCAACC; taxid=9521; rank=species; forward_error=0; forward_tm=57.33; genus_name=Saimiri; forward_match=CGAGAAGACCCTATGGAGCT; reverse_tm=nan; genus=9520; reverse_error=0; species=9521; strand=D;      Saimiri sciureus 12S ribosomal RNA gene, partial sequence; tRNA-Val gene, complete sequence; and 16S ribosomal RNA gene, partial sequence; mitochondrial.
tcaatttaatagtacaaattaacatactaaaaacctataggcactaacctatcatcaatg
tactatgaatttc
>AF420048 count=2; merged_taxid={198627: 2}; species_name=Chiropotes albinasus; family=376919; family_name=Pitheciidae; scientific_name=Chiropotes albinasus; reverse_match=CCGAGGTCACCCCAACC; taxid=198627; rank=species; forward_error=0; forward_tm=57.33; genus_name=Chiropotes; forward_match=CGAGAAGACCCTATGGAGCT; reverse_tm=nan; genus=9524; reverse_error=0; species=198627; strand=D;      Chiropotes albinasus 12S ribosomal RNA gene, partial sequence; tRNA-Val gene, complete sequence; and 16S ribosomal RNA gene, partial sequence; mitochondrial.
tcaatttaataatacaaacctaaacctacaaacctataggcaataacattaccacacatg
tattatagatttt
>AF420049 count=2; merged_taxid={9519: 2}; species_name=Lagothrix lagotricha; family=378855; family_name=Atelidae; scientific_name=Lagothrix lagotricha; reverse_match=CCGAGGTCACCCCAACC; taxid=9519; rank=species; forward_error=0; forward_tm=57.33; genus_name=Lagothrix; forward_match=CGAGAAGACCCTATGGAGCT; reverse_tm=nan; genus=9518; reverse_error=0; species=9519; strand=D;      Lagothrix lagotricha 12S ribosomal RNA gene, partial sequence; tRNA-Val gene, complete sequence; and 16S ribosomal RNA gene, partial sequence; mitochondrial.
tcaatttaataatacaaactaataattcaaaaaccaataggcatcaactcactgtacatg
tattataaatttt
>AF420051 count=1; merged_taxid={9598: 1}; species_name=Pan troglodytes; family=9604; family_name=Hominidae; scientific_name=Pan troglodytes; reverse_match=CCAAGTTCACCCCTACC; taxid=9598; genus_name=Pan; forward_error=1; forward_tm=48.79; rank=species; seq_length_ori=1619; forward_match=CGAGAAAACCCTATGGAGCT; reverse_tm=nan; genus=9596; reverse_error=3; species=9598; strand=D;      Pan troglodytes mitochondrial 12S ribosomal RNA nuclear pseudogene pseudogene, partial sequence; mitochondrial tRNA-Val nuclear pseudogene pseudogene, complete sequence; and mitochondrial 16S ribosomal RNA nuclear pseudogene pseudogene, partial sequence.
ttaattcattaatgcaaataaaaactcaaacaagcctacaggccctagcctactatccct
gcattaaaaaattt
>AF420052 count=1; merged_taxid={9593: 1}; species_name=Gorilla gorilla; family=9604; family_name=Hominidae; scientific_name=Gorilla gorilla; reverse_match=CCAAGTTCACCCCTACC; taxid=9593; genus_name=Gorilla; forward_error=3; forward_tm=27.77; rank=species; seq_length_ori=1611; forward_match=CTAGGAAACCCTATGGAGCT; reverse_tm=nan; genus=9592; reverse_error=3; species=9593; strand=D;      Gorilla gorilla mitochondrial 12S ribosomal RNA nuclear pseudogene pseudogene, partial sequence; mitochondrial tRNA-Val nuclear pseudogene pseudogene, complete sequence; and mitochondrial 16S ribosomal RNA nuclear pseudogene pseudogene, partial sequence.
ttaattcattaatgcaaataaaaactcaaacaagcctacaggccctagcctactatccct
gcattagaaaattt
>AF420053 count=1; merged_taxid={9590: 1}; species_name=Symphalangus syndactylus; family=9577; family_name=Hylobatidae; scientific_name=Symphalangus syndactylus; reverse_match=CCAAGTTCACCCCTACC; taxid=9590; genus_name=Symphalangus; forward_error=1; forward_tm=48.79; rank=species; seq_length_ori=1621; forward_match=CGAGAAAACCCTATGGAGCT; reverse_tm=nan; genus=325166; reverse_error=3; species=9590; strand=D;      Hylobates syndactylus mitochondrial 12S ribosomal RNA nuclear pseudogene pseudogene, partial sequence; mitochondrial tRNA-Val nuclear pseudogene pseudogene, complete sequence; and mitochondrial 16S ribosomal RNA nuclear pseudogene pseudogene, partial sequence.
ttaattcattaatgcaaataaaaactcaaacaagcctacaagccctagcctactatccct
gcattaaaaatttt
>AF420054 count=8; merged_taxid={9541: 2, 9545: 1, 75566: 1, 9557: 1, 9561: 1, 9565: 1, 255237: 1}; species_name=###; family=9527; family_name=Cercopithecidae; scientific_name=Cercopithecinae; reverse_match=CCAAGGTCACTCCAACC; taxid=9528; rank=subfamily; forward_error=2; genus_name=###; forward_match=TGAGAAAACCCTATGGAGCT; reverse_tm=nan; genus=-1; reverse_error=2; species=-1;      Macaca fascicularis mitochondrial 12S ribosomal RNA nuclear pseudogene pseudogene, partial sequence; mitochondrial tRNA-Val nuclear pseudogene pseudogene, complete sequence; and mitochondrial 16S ribosomal RNA nuclear pseudogene pseudogene, partial sequence.
ttaattcattaatgcaaataaaaactcaaacaagcctgcaggccctagcctactatctgt
ggattaaaaatttt
>AF420058 count=2; merged_taxid={9534: 2}; species_name=Chlorocebus aethiops; family=9527; family_name=Cercopithecidae; scientific_name=Chlorocebus aethiops; reverse_match=CCAAGGTCACTCCAACC; taxid=9534; rank=species; forward_error=2; forward_tm=44.88; genus_name=Chlorocebus; forward_match=TGAGAAAACCCTATGGAGCT; reverse_tm=nan; genus=392815; reverse_error=2; species=9534; strand=D;      Cercopithecus aethiops mitochondrial 12S ribosomal RNA nuclear pseudogene pseudogene, partial sequence; mitochondrial tRNA-Val nuclear pseudogene pseudogene, complete sequence; and mitochondrial 16S ribosomal RNA nuclear pseudogene pseudogene, partial sequence.
ttaattcattaatgcaaataaaaactcaaacaagcctgcaggccctagcctactatccgt
gtattaaaaatttt
>AF420059 count=1; merged_taxid={33548: 1}; species_name=Colobus guereza; family=9527; family_name=Cercopithecidae; scientific_name=Colobus guereza; reverse_match=CCAAGGTCACTCCAACC; taxid=33548; genus_name=Colobus; forward_error=2; forward_tm=44.88; rank=species; seq_length_ori=1609; forward_match=TGAGAAAACCCTATGGAGCT; reverse_tm=nan; genus=9570; reverse_error=2; species=33548; strand=D;      Colobus guereza mitochondrial 12S ribosomal RNA nuclear pseudogene pseudogene, partial sequence; mitochondrial tRNA-Val nuclear pseudogene pseudogene, complete sequence; and mitochondrial 16S ribosomal RNA nuclear pseudogene pseudogene, partial sequence.
ttaattcattcatgcaaataaaaactcaaacaagcctgcaggcccttagcctactatccg
tggattaaaaatttt
>AF420060 count=1; merged_taxid={54133: 1}; species_name=Pygathrix nemaeus; family=9527; family_name=Cercopithecidae; scientific_name=Pygathrix nemaeus; reverse_match=CCAAGGTCACTCCAACC; taxid=54133; genus_name=Pygathrix; forward_error=2; forward_tm=44.88; rank=species; seq_length_ori=1602; forward_match=TGAGAAAACCCTATGGAGCT; reverse_tm=nan; genus=54132; reverse_error=2; species=54133; strand=D;      Pygathrix nemaeus mitochondrial 12S ribosomal RNA nuclear pseudogene pseudogene, partial sequence; mitochondrial tRNA-Val nuclear pseudogene pseudogene, complete sequence; and mitochondrial 16S ribosomal RNA nuclear pseudogene pseudogene, partial sequence.
ttaattctttcatgcaaataaaaactcaaacaagcctgcaggcccttagcctactatctg
tggattaaaaatttt
>AF420061 count=1; merged_taxid={88029: 1}; species_name=Semnopithecus entellus; family=9527; family_name=Cercopithecidae; scientific_name=Semnopithecus entellus; reverse_match=CCAAGGTCACTCCAACC; taxid=88029; genus_name=Semnopithecus; forward_error=2; forward_tm=44.88; rank=species; seq_length_ori=1602; forward_match=TGAGAAAACCCTATGGAGCT; reverse_tm=nan; genus=88028; reverse_error=2; species=88029; strand=D;      Semnopithecus entellus mitochondrial 12S ribosomal RNA nuclear pseudogene pseudogene, partial sequence; mitochondrial tRNA-Val nuclear pseudogene pseudogene, complete sequence; and mitochondrial 16S ribosomal RNA nuclear pseudogene pseudogene, partial sequence.
ttaattcattcatgcaaataaaaactcaaacaagcctgcaggccctagcctactatctgt
ggattaaaattttt
>AF420064 count=1; merged_taxid={9515: 1}; species_name=Sapajus apella; family=9498; family_name=Cebidae; scientific_name=Sapajus apella; reverse_match=CCGAGGTCACCCAACCA; taxid=9515; genus_name=Sapajus; forward_error=2; forward_tm=43.68; rank=species; seq_length_ori=1609; forward_match=CAAGAAGACCCTATGGAGCG; reverse_tm=nan; genus=1532884; reverse_error=3; species=9515; strand=D;      Cebus apella mitochondrial 12S ribosomal RNA nuclear pseudogene pseudogene, partial sequence; mitochondrial tRNA-Val nuclear pseudogene pseudogene, complete sequence; and mitochondrial 16S ribosomal RNA nuclear pseudogene pseudogene, partial sequence.
ttaatttattcatgcaaataaaaactcaagcatacaggctctagcctattatccctgcat
taaaaattt
>AF420065 count=1; merged_taxid={9521: 1}; species_name=Saimiri sciureus; family=9498; family_name=Cebidae; scientific_name=Saimiri sciureus; reverse_match=CCGAGGTCACCCAACCA; taxid=9521; genus_name=Saimiri; forward_error=2; forward_tm=43.03; rank=species; seq_length_ori=1607; forward_match=CAAGAAGACCCTATGGAGCA; reverse_tm=nan; genus=9520; reverse_error=3; species=9521; strand=D;      Saimiri sciureus mitochondrial 12S ribosomal RNA nuclear pseudogene pseudogene, partial sequence; mitochondrial tRNA-Val nuclear pseudogene pseudogene, complete sequence; and mitochondrial 16S ribosomal RNA nuclear pseudogene pseudogene, partial sequence.
ttaatttgttcatgcaaataaaaactcaagcatacaggctctagcctattctccctgcat
taaaaattt
>AF420066 count=1; merged_taxid={198627: 1}; species_name=Chiropotes albinasus; family=376919; family_name=Pitheciidae; scientific_name=Chiropotes albinasus; reverse_match=CCGAGGTCACCCCAACC; taxid=198627; genus_name=Chiropotes; forward_error=1; forward_tm=47.04; rank=species; seq_length_ori=1607; forward_match=CAAGAAGACCCTATGGAGCT; reverse_tm=nan; genus=9524; reverse_error=0; species=198627; strand=D;      Chiropotes albinasus mitochondrial 12S ribosomal RNA nuclear pseudogene pseudogene, partial sequence; mitochondrial tRNA-Val nuclear pseudogene pseudogene, complete sequence; and mitochondrial 16S ribosomal RNA nuclear pseudogene pseudogene, partial sequence.
ttcattcattcatgcaaataaaaacctcaagcatacaggctctagcctattgtctctgca
ttaaaaatttt
>AF435501 count=3; merged_taxid={255237: 1, 75567: 2}; species_name=###; family=9527; family_name=Cercopithecidae; scientific_name=Cercopithecinae; taxid=9528; rank=subfamily; forward_error=0; forward_tm=57.33; genus_name=###; forward_match=CGAGAAGACCCTATGGAGCT; reverse_tm=nan; genus=-1; species=-1; strand=D;      Lophocebus albigena isolate R14031 16S ribosomal RNA gene, partial sequence; mitochondrial gene for mitochondrial product.
ttaatttaccaatgcaactaaaaatcatacaaatccacggactctaaaacttctacacct
gcattgaaaatttt
>AF435502 count=1; merged_taxid={36228: 1}; species_name=Cercopithecus nictitans; family=9527; family_name=Cercopithecidae; scientific_name=Cercopithecus nictitans; reverse_match=CCGAGGTCACCCCAACC; taxid=36228; genus_name=Cercopithecus; forward_error=1; forward_tm=54.3; rank=species; seq_length_ori=513; forward_match=CGAGAAGACCCTGTGGAGCT; reverse_tm=nan; genus=9533; reverse_error=0; species=36228; strand=D;      Cercopithecus nictitans isolate NC162 16S ribosomal RNA gene, partial sequence; mitochondrial gene for mitochondrial product.
tcaatctactagcacaactaaaaaccatgcaaaccaacaggcccctaaactcctatacct
gtactaaagatttc
>AF435503 count=1; merged_taxid={192863: 1}; species_name=Cercopithecus pogonias; family=9527; family_name=Cercopithecidae; scientific_name=Cercopithecus pogonias grayi; reverse_match=CCGAGGTCGCCCCAACC; taxid=192863; genus_name=Cercopithecus; forward_error=1; forward_tm=54.3; rank=subspecies; seq_length_ori=533; forward_match=CGAGAAGACCCTGTGGAGCT; reverse_tm=nan; genus=9533; reverse_error=0; species=102108; strand=D;      Cercopithecus pogonias grayi isolate Pri13 16S ribosomal RNA gene, partial sequence; mitochondrial gene for mitochondrial product.
tcaatttaccagtacaactaaagaccacacagacctaccggttcctaaactctcatacct
gtactaaaaatttt
>AF435504 count=1; merged_taxid={192861: 1}; species_name=Cercopithecus mona; family=9527; family_name=Cercopithecidae; scientific_name=Cercopithecus mona campbelli; reverse_match=CCGAGGTCACCCCAACC; taxid=192861; genus_name=Cercopithecus; forward_error=1; forward_tm=54.3; rank=subspecies; seq_length_ori=531; forward_match=CGAGAAGACCCTGTGGAGCT; reverse_tm=nan; genus=9533; reverse_error=0; species=36226; strand=D;      Cercopithecus mona campbelli isolate 1908.2 16S ribosomal RNA gene, partial sequence; mitochondrial gene for mitochondrial product.
tcaatttaccagtacaactaaagaccagacaaacctacaggnnctaaactctcacatctg
tactaaaaatttt
>AF435505 count=1; merged_taxid={147650: 1}; species_name=Allochrocebus solatus; family=9527; family_name=Cercopithecidae; scientific_name=Allochrocebus solatus; reverse_match=CCGAGGTCACCCCAACC; taxid=147650; genus_name=Allochrocebus; forward_error=3; forward_tm=41.0; rank=species; seq_length_ori=533; forward_match=CGAGAAGACCCTGCGGAGTT; reverse_tm=nan; genus=2059839; reverse_error=0; species=147650; strand=D;      Cercopithecus solatus isolate G10002 16S ribosomal RNA gene, partial sequence; mitochondrial gene for mitochondrial product.
caaatttattagtacaaccaaaaaccatacagacctacaggtctttaaaccctcatacct
gtactaaaaatttt
>AF435507 count=2; merged_taxid={100224: 2}; species_name=Allochrocebus lhoesti; family=9527; family_name=Cercopithecidae; scientific_name=Allochrocebus lhoesti; reverse_match=CCGAGGTCGCCCCAACC; taxid=100224; rank=species; forward_error=1; forward_tm=54.3; genus_name=Allochrocebus; forward_match=CGAGAAGACCCTGTGGAGCT; reverse_tm=nan; genus=2059839; reverse_error=0; species=100224; strand=D;      Cercopithecus lhoesti isolate Pri2 16S ribosomal RNA gene, partial sequence; mitochondrial gene for mitochondrial product.
tcaatttattagtacaactaaaaaccatacaaaccaacaggccctaaacccctacatctg
tactaaaaatttt
>AF435508 count=2; merged_taxid={147649: 2}; species_name=Allochrocebus preussi; family=9527; family_name=Cercopithecidae; scientific_name=Allochrocebus preussi; reverse_match=CCGAGGTCGCCCCAACC; taxid=147649; rank=species; forward_error=1; forward_tm=54.3; genus_name=Allochrocebus; seq_length_ori=530; forward_match=CGAGAAGACCCTGTGGAGCT; reverse_tm=nan; genus=2059839; reverse_error=0; species=147649; strand=D;      Cercopithecus preussi isolate mulhouse2 16S ribosomal RNA gene, partial sequence; mitochondrial gene for mitochondrial product.
tcaatttattagtacaactaaaaaccatacaaaccaacaggctctaaactcctatgcctg
tactaaaaatttt
>AF435510 count=1; merged_taxid={192860: 1}; species_name=Cercopithecus cephus; family=9527; family_name=Cercopithecidae; scientific_name=Cercopithecus cephus cephus; reverse_match=CCGAGGTCGCCCCAACC; taxid=192860; genus_name=Cercopithecus; forward_error=1; forward_tm=54.3; rank=subspecies; seq_length_ori=532; forward_match=CGAGAAGACCCTGTGGAGCT; reverse_tm=nan; genus=9533; reverse_error=0; species=9535; strand=D;      Cercopithecus cephus cephus isolate Pri7 16S ribosomal RNA gene, partial sequence; mitochondrial gene for mitochondrial product.
ttaatttattagtacaactaaaaaccatacaaaccaacaggtcctaaattcctacatctg
tgctaaaaatttt
>AF435511 count=1; merged_taxid={192860: 1}; species_name=Cercopithecus cephus; family=9527; family_name=Cercopithecidae; scientific_name=Cercopithecus cephus cephus; reverse_match=CCGAGGTCGCCCCAACC; taxid=192860; genus_name=Cercopithecus; forward_error=1; forward_tm=54.3; rank=subspecies; seq_length_ori=530; forward_match=CGAGAAGACCCTGTGGAGCT; reverse_tm=nan; genus=9533; reverse_error=0; species=9535; strand=D;      Cercopithecus cephus cephus isolate LBV3 16S ribosomal RNA gene, partial sequence; mitochondrial gene for mitochondrial product.
ttaatttattagtacaactaaaaaccatacaaaccaacaggtcbtaaacctctacatctg
tactaaaaatttt
>AF435512 count=3; merged_taxid={192860: 3}; species_name=Cercopithecus cephus; family=9527; family_name=Cercopithecidae; scientific_name=Cercopithecus cephus cephus; reverse_match=CCGAGGTCGCCCCAACC; taxid=192860; rank=subspecies; forward_error=1; forward_tm=54.3; genus_name=Cercopithecus; forward_match=CGAGAAGACCCTGTGGAGCT; reverse_tm=nan; genus=9533; reverse_error=0; species=9535; strand=D;      Cercopithecus cephus cephus isolate R16510 16S ribosomal RNA gene, partial sequence; mitochondrial gene for mitochondrial product.
tcaatttattagtacaactaaaaaccgtacaaaccaacaggccctaaacccctacacctg
tactaaaaatttt
>AF435515 count=1; merged_taxid={192859: 1}; species_name=Cercopithecus cephus; family=9527; family_name=Cercopithecidae; scientific_name=Cercopithecus cephus cephodes; reverse_match=CCGAGGTCGCCCCAACC; taxid=192859; genus_name=Cercopithecus; forward_error=1; forward_tm=54.3; rank=subspecies; seq_length_ori=509; forward_match=CGAGAAGACCCTGTGGAGCT; reverse_tm=nan; genus=9533; reverse_error=0; species=9535; strand=D;      Cercopithecus cephus cephodes isolate GA313 16S ribosomal RNA gene, partial sequence; mitochondrial gene for mitochondrial product.
tcaatttattagtacaactaaaaaccgtataaaccaacaggccctaaacccctacatctg
tgctaaaaatttt
>AF435516 count=1; merged_taxid={192859: 1}; species_name=Cercopithecus cephus; family=9527; family_name=Cercopithecidae; scientific_name=Cercopithecus cephus cephodes; reverse_match=CCGAGGTCGCCCCAACC; taxid=192859; genus_name=Cercopithecus; forward_error=1; forward_tm=54.3; rank=subspecies; seq_length_ori=503; forward_match=CGAGAAGACCCTGTGGAGCT; reverse_tm=nan; genus=9533; reverse_error=0; species=9535; strand=D;      Cercopithecus cephus cephodes isolate GA314 16S ribosomal RNA gene, partial sequence; mitochondrial gene for mitochondrial product.
tnaatttattagtacaactaaaaaccgcataaaccaacaggycctaaacccctacacctg
tactaaaaatttt
>AF435517 count=5; merged_taxid={167131: 5}; species_name=Cercopithecus cephus; family=9527; family_name=Cercopithecidae; scientific_name=Cercopithecus cephus ngottoensis; reverse_match=CCGAGGTCGCCCCAACC; taxid=167131; rank=subspecies; genus_name=Cercopithecus; reverse_tm=nan; genus=9533; reverse_error=0; species=9535; strand=D;      Cercopithecus cephus ngottoensis isolate R12115 16S ribosomal RNA gene, partial sequence; mitochondrial gene for mitochondrial product.
ttaatttattagtacaactaaaaaccatacaaaccaacaggtcctaaatccccacatctg
tgctaaaaatttt
>AF435520 count=9; merged_taxid={192856: 1, 192857: 4, 192858: 2, 192855: 2}; species_name=Cercopithecus ascanius; family=9527; family_name=Cercopithecidae; scientific_name=Cercopithecus ascanius; reverse_match=CCGAGGTCGCCCCAACC; taxid=36223; rank=species; forward_error=1; forward_tm=54.3; genus_name=Cercopithecus; forward_match=CGAGAAGACCCTGTGGAGCT; reverse_tm=nan; genus=9533; reverse_error=0; species=36223; strand=D;      Cercopithecus ascanius ascanius isolate SMP1 16S ribosomal RNA gene, partial sequence; mitochondrial gene for mitochondrial product.
tcaatttattagtacaactaaaaaccgtacaaaccaacaggccctaaacccccacacctg
tactaaaaatttt
>AF435523 count=1; merged_taxid={192856: 1}; species_name=Cercopithecus ascanius; family=9527; family_name=Cercopithecidae; scientific_name=Cercopithecus ascanius katangae; reverse_match=CCGAGGTCGCCCCAACC; taxid=192856; genus_name=Cercopithecus; forward_error=1; forward_tm=54.3; rank=subspecies; seq_length_ori=532; forward_match=CGAGAAGACCCTGTGGAGCT; reverse_tm=nan; genus=9533; reverse_error=0; species=36223; strand=D;      Cercopithecus ascanius katangae isolate Pri11 16S ribosomal RNA gene, partial sequence; mitochondrial gene for mitochondrial product.
tcaatttattagtacaactaaaaaccgtacaaaccaacaggccctaaaccctcacacctg
tactaaaaatttt
>AF435524 count=3; merged_taxid={167130: 1, 1137435: 2}; species_name=Cercopithecus erythrotis; family=9527; family_name=Cercopithecidae; scientific_name=Cercopithecus erythrotis; reverse_match=CCGAGGTCGCCCCAACC; taxid=167130; genus_name=Cercopithecus; forward_error=1; forward_tm=54.3; rank=species; forward_match=CGAGAAGACCCTGTGGAGCT; reverse_tm=nan; genus=9533; reverse_error=0; species=167130; strand=D;      Cercopithecus erythrotis isolate Pri16 16S ribosomal RNA gene, partial sequence; mitochondrial gene for mitochondrial product.
tcaatttattagtacaactaaaaacaacacaaaccaacaggccctaaacccctacatctg
tgctaaaaatttt
>AF435525 count=1; merged_taxid={161496: 1}; species_name=Cercopithecus erythrogaster; family=9527; family_name=Cercopithecidae; scientific_name=Cercopithecus erythrogaster; reverse_match=CCGAGGTCGCCCCAACC; taxid=161496; genus_name=Cercopithecus; forward_error=1; forward_tm=54.3; rank=species; seq_length_ori=530; forward_match=CGAGAAGACCCTGTGGAGCT; reverse_tm=nan; genus=9533; reverse_error=0; species=161496; strand=D;      Cercopithecus erythrogaster isolate mulhouse1 16S ribosomal RNA gene, partial sequence; mitochondrial gene for mitochondrial product.
tcaatttattagtrcaactaaaaaccgtacaavscaacaggtcctaaacccctacatctg
tgctaaaartttt
>AF435526 count=1; merged_taxid={192893: 1}; species_name=Cercopithecus petaurista; family=9527; family_name=Cercopithecidae; scientific_name=Cercopithecus petaurista buettikoferi; reverse_match=CCGAGGTCGCCCCAACC; taxid=192893; genus_name=Cercopithecus; forward_error=1; forward_tm=54.3; rank=subspecies; seq_length_ori=532; forward_match=CGAGAAGACCCTGTGGAGCT; reverse_tm=nan; genus=9533; reverse_error=0; species=100487; strand=D;      Cercopithecus petaurista buttikoferi isolate 1908.1 16S ribosomal RNA gene, partial sequence; mitochondrial gene for mitochondrial product.
tcaatttattagtacaactaaaaaccgtacaaaccaacaggtcctaaacccctasatctg
tactaraaatttt
>AF435527 count=1; merged_taxid={192862: 1}; species_name=Cercopithecus petaurista; family=9527; family_name=Cercopithecidae; scientific_name=Cercopithecus petaurista petaurista; reverse_match=CCGAGGTCGCCCCAACC; taxid=192862; genus_name=Cercopithecus; forward_error=1; forward_tm=54.3; rank=subspecies; seq_length_ori=515; forward_match=CGAGAAGACCCTGTGGAGCT; reverse_tm=nan; genus=9533; reverse_error=0; species=100487; strand=D;      Cercopithecus petaurista petaurista isolate Tai 16S ribosomal RNA gene, partial sequence; mitochondrial gene for mitochondrial product.
tcaatttattagtacaactaaaaatcgtacaaaccagcaggccctaaacccctacacctg
tactaaaaatttt
>AF442090 count=2; merged_taxid={9426: 2}; species_name=Tonatia bidens; family=9415; family_name=Phyllostomidae; scientific_name=Tonatia bidens; reverse_match=CCGAGGTCACCCCAACC; taxid=9426; rank=species; forward_error=0; forward_tm=57.33; genus_name=Tonatia; seq_length_ori=2627; forward_match=CGAGAAGACCCTATGGAGCT; reverse_tm=nan; genus=9425; reverse_error=0; species=9426; strand=D;      Tonatia bidens from Paraguay 12S ribosomal RNA gene, partial sequence; tRNA-Val gene, complete sequence; and 16S ribosomal RNA gene, partial sequence; mitochondrial genes for mitochondrial products.
ttaattaattaacctaagagtaatataacaccaaccgaaaggaataaaactaatctcaat
tataggttaacaattta
>AF442092 count=1; merged_taxid={263451: 1}; species_name=Lophostoma silvicolum; family=9415; family_name=Phyllostomidae; scientific_name=Lophostoma silvicolum; reverse_match=CCGAGGTCACCCCAACC; taxid=263451; genus_name=Lophostoma; forward_error=0; forward_tm=57.33; rank=species; seq_length_ori=2608; forward_match=CGAGAAGACCCTATGGAGCT; reverse_tm=nan; genus=263450; reverse_error=0; species=263451; strand=D;      Tonatia silvicola 12S ribosomal RNA gene, partial sequence; tRNA-Val gene, complete sequence; and 16S ribosomal RNA gene, partial sequence; mitochondrial genes for mitochondrial products.
ttaattaattagcctaagaacaaacacttacaaccaacaaggaataaaaatcttccaata
ggctaacaattta
>AF460846 count=1; merged_taxid={482537: 1}; species_name=Galeopterus variegatus; family=30657; family_name=Cynocephalidae; scientific_name=Galeopterus variegatus; reverse_match=CCGAGGTCGCCCCAACC; taxid=482537; genus_name=Galeopterus; forward_error=0; forward_tm=57.33; rank=species; seq_length_ori=16781; forward_match=CGAGAAGACCCTATGGAGCT; reverse_tm=nan; genus=482536; reverse_error=0; species=482537; strand=D;      Cynocephalus variegatus mitochondrion, complete genome.
tcaatcaactagctcaaacaatacaatacaaacctaacccaggcaacaacaacaaaacct
tatgagctagaaatttc
>AF513820 count=29; merged_taxid={29084: 29}; species_name=Arctocephalus forsteri; family=9702; family_name=Otariidae; scientific_name=Arctocephalus forsteri; taxid=29084; rank=species; forward_error=0; forward_tm=57.33; genus_name=Arctocephalus; forward_match=CGAGAAGACCCTATGGAGCT; reverse_tm=nan; genus=29083; species=29084; strand=D;      Arctocephalus forsteri mitochondrion, complete genome.
tcaattaacttacccaatcagaacctactcaagtcaaccaaacgggataaaataactctg
catatgggtcagcaattta
>AF529229 count=2; merged_taxid={61862: 2}; species_name=Plecotus auritus; family=9431; family_name=Vespertilionidae; scientific_name=Plecotus auritus; reverse_match=CCGAGGTCGCCCCAACC; taxid=61862; rank=species; forward_error=0; forward_tm=57.33; genus_name=Plecotus; forward_match=CGAGAAGACCCTATGGAGCT; reverse_tm=nan; genus=27673; reverse_error=0; species=61862; strand=D;      Plecotus auritus haplotype Paur1 16S ribosomal RNA gene, partial sequence; mitochondrial gene for mitochondrial product.
ttaattaattaacttacaagttatagcattaatctataagagacaaattaaacttgatta
agttaacaatttg
>AF529230 count=6; merged_taxid={61862: 6}; species_name=Plecotus auritus; family=9431; family_name=Vespertilionidae; scientific_name=Plecotus auritus; reverse_match=CCGAGGTCGCCCCAACC; taxid=61862; rank=species; forward_error=0; forward_tm=57.33; genus_name=Plecotus; forward_match=CGAGAAGACCCTATGGAGCT; reverse_tm=nan; genus=27673; reverse_error=0; species=61862; strand=D;      Plecotus auritus haplotype Paur2 16S ribosomal RNA gene, partial sequence; mitochondrial gene for mitochondrial product.
ttaattaattaacttacaagttataacaataatctataagagacaaattaaacttgatta
agttgacaattta
>AF538357 count=5; merged_taxid={37176: 5}; species_name=Ovibos moschatus; family=9895; family_name=Bovidae; scientific_name=Ovibos moschatus; reverse_match=CCGAGGTCACCCCAACC; taxid=37176; rank=species; forward_error=0; forward_tm=57.33; genus_name=Ovibos; forward_match=CGAGAAGACCCTATGGAGCT; reverse_tm=nan; genus=37175; reverse_error=0; species=37176; strand=D;      Ovibos moschatus 16S ribosomal RNA gene, partial sequence; mitochondrial gene for mitochondrial product.
ttaactaactaacccaaagaaaacatactcaaccgccaagggataatagcactctttatg
ggctagcagtttt
>AF538358 count=1; merged_taxid={34871: 1}; species_name=Naemorhedus goral; family=9895; family_name=Bovidae; scientific_name=Naemorhedus goral; reverse_match=CCGCGGTCACCCCAACC; taxid=34871; genus_name=Naemorhedus; forward_error=0; forward_tm=57.33; rank=species; seq_length_ori=1417; forward_match=CGAGAAGACCCTATGGAGCT; reverse_tm=nan; genus=34870; reverse_error=1; species=34871; strand=D;      Naemorhedus goral 16S ribosomal RNA gene, partial sequence; mitochondrial gene for mitochondrial product.
ttaactaactaacccagagaaaatataataaccaccaagggatacaacacttctttatgg
gctagcagtttt
>AF538359 count=1; merged_taxid={59529: 1}; species_name=Gazella subgutturosa; family=9895; family_name=Bovidae; scientific_name=Gazella subgutturosa; reverse_match=CCGAGGTCACCCCAACC; taxid=59529; genus_name=Gazella; forward_error=0; forward_tm=57.33; rank=species; seq_length_ori=1423; forward_match=CGAGAAGACCCTATGGAGCT; reverse_tm=nan; genus=9933; reverse_error=0; species=59529; strand=D;      Gazella subgutturosa 16S ribosomal RNA gene, partial sequence; mitochondrial gene for mitochondrial product.
ttaactagttagcttaaagaaaanaaactttaccaccaagggacaacactaatcttaata
aactaacagtttc
>AF538360 count=2; merged_taxid={48167: 2}; species_name=Capra falconeri; family=9895; family_name=Bovidae; scientific_name=Capra falconeri; reverse_match=CCGAGGTCACCCCAACC; taxid=48167; rank=species; forward_error=0; forward_tm=57.33; genus_name=Capra; forward_match=CGAGAAGACCCTATGGAGCT; reverse_tm=nan; genus=9922; reverse_error=0; species=48167; strand=D;      Capra falconeri 16S ribosomal RNA gene, partial sequence; mitochondrial gene for mitochondrial product.
ttaactaactagtccaaaagaaataaatctaaccactaagggataataacattctttatg
gactagcagtttt
>AF538361 count=4; merged_taxid={72760: 1, 30527: 3}; species_name=Ovis ammon; family=9895; family_name=Bovidae; scientific_name=Ovis ammon; reverse_match=CCGAGGTCACCCCAACC; taxid=30527; rank=species; forward_error=0; forward_tm=57.33; genus_name=Ovis; forward_match=CGAGAAGACCCTATGGAGCT; reverse_tm=nan; genus=9935; reverse_error=0; species=30527; strand=D;      Ovis ammon 16S ribosomal RNA gene, partial sequence; mitochondrial gene for mitochondrial product.
ttaactaagtaactcaaggaaaataaatttaaccaccaagggataacaacactccttatg
agttaacagtttc
>AF547270 count=69; merged_taxid={9913: 1, 391902: 20, 89462: 48}; species_name=###; family=9895; family_name=Bovidae; scientific_name=Bovinae; taxid=27592; genus_name=###; forward_error=0; forward_tm=57.33; rank=subfamily; forward_match=CGAGAAGACCCTATGGAGCT; reverse_tm=nan; genus=-1; species=-1; strand=D;      Bubalus bubalis mitochondrion, complete genome.
ttaactaatcagcccaaagaaaaataaaccaaaccgctaaggagtaacaacactcttcat
gagctgacagtttc
>AF550801 count=3; merged_taxid={214440: 3}; species_name=Crocidura denti; family=9376; family_name=Soricidae; scientific_name=Crocidura denti; reverse_match=CCGAGGTCACCCCAACC; taxid=214440; rank=species; forward_error=0; forward_tm=57.33; genus_name=Crocidura; forward_match=CGAGAAGACCCTATGGAGCT; reverse_tm=nan; genus=36801; reverse_error=0; species=214440; strand=D;      Crocidura denti isolate R13213 16S ribosomal RNA gene, partial sequence; mitochondrial gene for mitochondrial product.
taaattaatatgctcaacagaatttaaacttaacccgacaggaataattataatttaact
gagcaataaatttt
>AF550802 count=6; merged_taxid={214440: 3, 148965: 3}; species_name=###; family=9376; family_name=Soricidae; scientific_name=Crocidura; taxid=36801; rank=genus; forward_error=0; forward_tm=57.33; genus_name=Crocidura; forward_match=CGAGAAGACCCTATGGAGCT; reverse_tm=nan; genus=36801; species=-1; strand=D;      Crocidura denti isolate R13349 16S ribosomal RNA gene, partial sequence; mitochondrial gene for mitochondrial product.
taaattaatatgctcaacagaatttaaacttagcccgacaggaataattataatttaact
gagcaataaatttt
>AF550805 count=2; merged_taxid={214440: 2}; species_name=Crocidura denti; family=9376; family_name=Soricidae; scientific_name=Crocidura denti; reverse_match=CCGAGGTCACCCCAACC; taxid=214440; rank=species; forward_error=0; forward_tm=57.33; genus_name=Crocidura; forward_match=CGAGAAGACCCTATGGAGCT; reverse_tm=nan; genus=36801; reverse_error=0; species=214440; strand=D;      Crocidura denti isolate R14574 16S ribosomal RNA gene, partial sequence; mitochondrial gene for mitochondrial product.
taaattaatatgctcaacagaatttaaacttaacccaacaggaataattataatttaact
gagcaataaatttt
>AF550807 count=1; merged_taxid={214440: 1}; species_name=Crocidura denti; family=9376; family_name=Soricidae; scientific_name=Crocidura denti; reverse_match=CCGAGGTCACCCCAACC; taxid=214440; genus_name=Crocidura; forward_error=0; forward_tm=57.33; rank=species; seq_length_ori=477; forward_match=CGAGAAGACCCTATGGAGCT; reverse_tm=nan; genus=36801; reverse_error=0; species=214440; strand=D;      Crocidura denti isolate R12031 16S ribosomal RNA gene, partial sequence; mitochondrial gene for mitochondrial product.
taaattaatatgctcaacagaatttaaatttaacccmacaggaataattataatttaact
gagcaacaaatttt
>AF550810 count=2; merged_taxid={214440: 2}; species_name=Crocidura denti; family=9376; family_name=Soricidae; scientific_name=Crocidura denti; reverse_match=CCGAGGTCACCCCAACC; taxid=214440; rank=species; forward_error=0; forward_tm=57.33; genus_name=Crocidura; seq_length_ori=498; forward_match=CGAGAAGACCCTATGGAGCT; reverse_tm=nan; genus=36801; reverse_error=0; species=214440; strand=D;      Crocidura denti isolate 9649 16S ribosomal RNA gene, partial sequence; mitochondrial gene for mitochondrial product.
taaattaatatgctcaacagaatttaaatttaacccaacaggaacaattataatttaact
gagcaataaatttt
>AF550812 count=4; merged_taxid={214458: 4}; species_name=Crocidura cf. denti; family=9376; family_name=Soricidae; scientific_name=Crocidura cf. denti; reverse_match=CCGAGGTCACCCCAACC; taxid=214458; rank=species; forward_error=0; forward_tm=57.33; genus_name=Crocidura; forward_match=CGAGAAGACCCTATGGAGCT; reverse_tm=nan; genus=36801; reverse_error=0; species=214458; strand=D;      Crocidura cf. denti isolate NC67 16S ribosomal RNA gene, partial sequence; mitochondrial gene for mitochondrial product.
taaattaatatgctcaacagaattctaatttaacccaacaggaacaattataatttaact
gagcaataaatttt
>AF550819 count=1; merged_taxid={148965: 1}; species_name=Crocidura hildegardeae; family=9376; family_name=Soricidae; scientific_name=Crocidura hildegardeae; reverse_match=CCGAGGTCACCCCAACC; taxid=148965; genus_name=Crocidura; forward_error=0; forward_tm=57.33; rank=species; seq_length_ori=517; forward_match=CGAGAAGACCCTATGGAGCT; reverse_tm=nan; genus=36801; reverse_error=0; species=148965; strand=D;      Crocidura hildegardeae isolate R16601 16S ribosomal RNA gene, partial sequence; mitochondrial gene for mitochondrial product.
taaattaatatgctcaacagaatttaaacttagcccaacaggaataattataatttaact
gagcaataaatttt
>AF550820 count=1; merged_taxid={148965: 1}; species_name=Crocidura hildegardeae; family=9376; family_name=Soricidae; scientific_name=Crocidura hildegardeae; reverse_match=CCGAGGTCACCCCAACC; taxid=148965; genus_name=Crocidura; forward_error=0; forward_tm=57.33; rank=species; seq_length_ori=514; forward_match=CGAGAAGACCCTATGGAGCT; reverse_tm=nan; genus=36801; reverse_error=0; species=148965; strand=D;      Crocidura hildegardeae isolate R22290 16S ribosomal RNA gene, partial sequence; mitochondrial gene for mitochondrial product.
taaattaatatgctcaacaaaatttaaacttagcccaacaggaataattataatttaact
gagcaataaatttt
>AF550821 count=28; merged_taxid={214464: 2, 214450: 26}; species_name=###; family=9376; family_name=Soricidae; scientific_name=Crocidura; reverse_match=CCGAGGTCACCCCAACC; taxid=36801; rank=genus; forward_error=0; forward_tm=57.33; genus_name=Crocidura; forward_match=CGAGAAGACCCTATGGAGCT; reverse_tm=nan; genus=36801; reverse_error=0; species=-1; strand=D;      Crocidura poensis isolate R16648 16S ribosomal RNA gene, partial sequence; mitochondrial gene for mitochondrial product.
taaattaatatgctcaacaaaatttaaacataacccaacaggagtaattataatttaact
gagcaataaatttt
>AF550822 count=1; merged_taxid={214450: 1}; species_name=Crocidura poensis; family=9376; family_name=Soricidae; scientific_name=Crocidura poensis; reverse_match=CCGAGGTCACCCCAACC; taxid=214450; genus_name=Crocidura; forward_error=0; forward_tm=57.33; rank=species; seq_length_ori=517; forward_match=CGAGAAGACCCTATGGAGCT; reverse_tm=nan; genus=36801; reverse_error=0; species=214450; strand=D;      Crocidura poensis isolate R16671 16S ribosomal RNA gene, partial sequence; mitochondrial gene for mitochondrial product.
taaattaatatgctcaacaaaatttaaayataacccaacaggagtaattataatttaact
gagcaataaatttt
>AF550823 count=1; merged_taxid={214450: 1}; species_name=Crocidura poensis; family=9376; family_name=Soricidae; scientific_name=Crocidura poensis; reverse_match=CCGAGGTCACCCCAACC; taxid=214450; genus_name=Crocidura; forward_error=2; forward_tm=nan; rank=species; seq_length_ori=517; forward_match=CGAGNNGACCCTATGGAGCT; reverse_tm=nan; genus=36801; reverse_error=0; species=214450; strand=D;      Crocidura poensis isolate R16684 16S ribosomal RNA gene, partial sequence; mitochondrial gene for mitochondrial product.
taaattaatatgctcaacaaaatttaaacataacccaacaggartaattataatttaact
gagcaataaatttt
>AF550825 count=1; merged_taxid={214450: 1}; species_name=Crocidura poensis; family=9376; family_name=Soricidae; scientific_name=Crocidura poensis; reverse_match=CCGAGGTCACCCCAACC; taxid=214450; genus_name=Crocidura; forward_error=0; forward_tm=57.33; rank=species; seq_length_ori=517; forward_match=CGAGAAGACCCTATGGAGCT; reverse_tm=nan; genus=36801; reverse_error=0; species=214450; strand=D;      Crocidura poensis isolate R22041 16S ribosomal RNA gene, partial sequence; mitochondrial gene for mitochondrial product.
taaattaatatgctcaacaaaatttaaacataacccaacaggagtaattataacttaact
gagcaataaatttt
>AF550831 count=14; merged_taxid={214464: 3, 214450: 10, 214463: 1}; species_name=###; family=9376; family_name=Soricidae; scientific_name=Crocidura; reverse_match=CCGAGGTCACCCCAACC; taxid=36801; rank=genus; forward_error=0; forward_tm=57.33; genus_name=Crocidura; forward_match=CGAGAAGACCCTATGGAGCT; reverse_tm=nan; genus=36801; reverse_error=0; species=-1; strand=D;      Crocidura cf. poensis isolate G10001 16S ribosomal RNA gene, partial sequence; mitochondrial gene for mitochondrial product.
taaattaatatgctcaacaaaatttaaacatagcccgacaggagtaattataatttaact
gagcaataaatttt
>AF550833 count=6; merged_taxid={214464: 1, 214450: 4, 214463: 1}; species_name=###; family=9376; family_name=Soricidae; scientific_name=Crocidura; reverse_match=CCGAGGTCACCCCAACC; taxid=36801; rank=genus; forward_error=0; forward_tm=57.33; genus_name=Crocidura; forward_match=CGAGAAGACCCTATGGAGCT; reverse_tm=nan; genus=36801; reverse_error=0; species=-1; strand=D;      Crocidura cf. poensis isolate BA371 16S ribosomal RNA gene, partial sequence; mitochondrial gene for mitochondrial product.
taaattaatatgctcaacaaaatttaaacataatccaacaggagtaattataatttaact
gagcagtaaatttt
>AF550834 count=18; merged_taxid={214464: 4, 214456: 1, 214450: 13}; species_name=###; family=9376; family_name=Soricidae; scientific_name=Crocidura; reverse_match=CCGAGGTCACCCCAACC; taxid=36801; rank=genus; forward_error=0; forward_tm=57.33; genus_name=Crocidura; forward_match=CGAGAAGACCCTATGGAGCT; reverse_tm=nan; genus=36801; reverse_error=0; species=-1; strand=D;      Crocidura batesi isolate R18545 16S ribosomal RNA gene, partial sequence; mitochondrial gene for mitochondrial product.
taaattaatatgctcaacaaaatttaaacataacccaacaggagtaattataatttaact
gagcagtaaatttt
>AF550837 count=3; merged_taxid={214464: 1, 214450: 2}; species_name=###; family=9376; family_name=Soricidae; scientific_name=Crocidura; reverse_match=CCGAGGTCACCCCAACC; taxid=36801; rank=genus; forward_error=0; forward_tm=57.33; genus_name=Crocidura; forward_match=CGAGAAGACCCTATGGAGCT; reverse_tm=nan; genus=36801; reverse_error=0; species=-1; strand=D;      Crocidura batesi isolate R18673 16S ribosomal RNA gene, partial sequence; mitochondrial gene for mitochondrial product.
taaattaatatgctcaataaaatttaaacataacccaacaggagtaattataatttaact
gagcagtaaatttt
>AF550844 count=1; merged_taxid={214464: 1}; species_name=Crocidura batesi; family=9376; family_name=Soricidae; scientific_name=Crocidura batesi; reverse_match=CCGAGGTCACCCCAACC; taxid=214464; genus_name=Crocidura; forward_error=0; forward_tm=57.33; rank=species; seq_length_ori=515; forward_match=CGAGAAGACCCTATGGAGCT; reverse_tm=nan; genus=36801; reverse_error=0; species=214464; strand=D;      Crocidura batesi isolate R14544 16S ribosomal RNA gene, partial sequence; mitochondrial gene for mitochondrial product.
taaattaatatgctcaacaaaatttaaacataacccaacaggaataattataatttaact
gagcagtaaatttt
>AF550846 count=33; merged_taxid={214449: 13, 148970: 20}; species_name=###; family=9376; family_name=Soricidae; scientific_name=Crocidura; reverse_match=CCGAGGTCACCCCAACC; taxid=36801; rank=genus; forward_error=0; forward_tm=57.33; genus_name=Crocidura; forward_match=CGAGAAGACCCTATGGAGCT; reverse_tm=nan; genus=36801; reverse_error=0; species=-1; strand=D;      Crocidura olivieri isolate R22488 16S ribosomal RNA gene, partial sequence; mitochondrial gene for mitochondrial product.
taaattaatatgttcaacagaatttaattataatccaataggaataaaaatattctaact
gaacaataaatttt
>AF550850 count=3; merged_taxid={214449: 3}; species_name=Crocidura olivieri; family=9376; family_name=Soricidae; scientific_name=Crocidura olivieri; reverse_match=CCGAGGTCACCCCAACC; taxid=214449; rank=species; forward_error=0; forward_tm=57.33; genus_name=Crocidura; forward_match=CGAGAAGACCCTATGGAGCT; reverse_tm=nan; genus=36801; reverse_error=0; species=214449; strand=D;      Crocidura olivieri isolate R16614 16S ribosomal RNA gene, partial sequence; mitochondrial gene for mitochondrial product.
taaattaatatgttcaacagaatttaattataacccaataggaataaaaatattctaact
gaacaataaatttt
>AF550853 count=2; merged_taxid={214449: 2}; species_name=Crocidura olivieri; family=9376; family_name=Soricidae; scientific_name=Crocidura olivieri; reverse_match=CCGAGGTCACCCCAACC; taxid=214449; rank=species; forward_error=0; forward_tm=57.33; genus_name=Crocidura; forward_match=CGAGAAGACCCTATGGAGCT; reverse_tm=nan; genus=36801; reverse_error=0; species=214449; strand=D;      Crocidura olivieri isolate R14662 16S ribosomal RNA gene, partial sequence; mitochondrial gene for mitochondrial product.
taaattaatatgttcaacagaattaaattatagtccaataggaataaaaatattctaact
gaacaataaatttt
>AF550854 count=48; merged_taxid={214449: 45, 361454: 2, 361455: 1}; species_name=Crocidura olivieri; family=9376; family_name=Soricidae; scientific_name=Crocidura olivieri; reverse_match=CCGAGGTCACCCCAACC; taxid=214449; rank=species; forward_error=0; forward_tm=57.33; genus_name=Crocidura; forward_match=CGAGAAGACCCTATGGAGCT; reverse_tm=nan; genus=36801; reverse_error=0; species=214449; strand=D;      Crocidura olivieri isolate R24912 16S ribosomal RNA gene, partial sequence; mitochondrial gene for mitochondrial product.
taaattaatatgttcaacagaattaaattataatccaacaggaataaaaatattctaact
gaacaataaatttt
>AF550855 count=2; merged_taxid={214449: 2}; species_name=Crocidura olivieri; family=9376; family_name=Soricidae; scientific_name=Crocidura olivieri; reverse_match=CCGAGGTCACCCCAACC; taxid=214449; rank=species; forward_error=0; forward_tm=57.33; genus_name=Crocidura; forward_match=CGAGAAGACCCTATGGAGCT; reverse_tm=nan; genus=36801; reverse_error=0; species=214449; strand=D;      Crocidura olivieri isolate R12404 16S ribosomal RNA gene, partial sequence; mitochondrial gene for mitochondrial product.
taaatcaatttgttcaacagaatttaattacagtccaataggaataaagatattctaact
gaacaataaatttt
>AF550856 count=9; merged_taxid={214449: 9}; species_name=Crocidura olivieri; family=9376; family_name=Soricidae; scientific_name=Crocidura olivieri; reverse_match=CCGAGGTCACCCCAACC; taxid=214449; rank=species; forward_error=0; forward_tm=57.33; genus_name=Crocidura; forward_match=CGAGAAGACCCTATGGAGCT; reverse_tm=nan; genus=36801; reverse_error=0; species=214449; strand=D;      Crocidura olivieri isolate R18893 16S ribosomal RNA gene, partial sequence; mitochondrial gene for mitochondrial product.
taaattaatatgttcaacagaatttaattataatccaacaggaataaaaatattttaact
gaacaataaatttt
>AF550857 count=4; merged_taxid={214449: 2, 361450: 2}; species_name=Crocidura olivieri; family=9376; family_name=Soricidae; scientific_name=Crocidura olivieri; reverse_match=CCGAGGTCACCCCAACC; taxid=214449; rank=species; forward_error=0; forward_tm=57.33; genus_name=Crocidura; forward_match=CGAGAAGACCCTATGGAGCT; reverse_tm=nan; genus=36801; reverse_error=0; species=214449; strand=D;      Crocidura olivieri isolate NC488 16S ribosomal RNA gene, partial sequence; mitochondrial gene for mitochondrial product.
taaatcaatatgttcaacagaatttaattacagtccaataggaataaagatattctaact
gaacaataaatttt
>AF550858 count=2; merged_taxid={214449: 2}; species_name=Crocidura olivieri; family=9376; family_name=Soricidae; scientific_name=Crocidura olivieri; reverse_match=CCGAGGTCACCCCAACC; taxid=214449; rank=species; forward_error=0; forward_tm=57.33; genus_name=Crocidura; seq_length_ori=497; forward_match=CGAGAAGACCCTATGGAGCT; reverse_tm=nan; genus=36801; reverse_error=0; species=214449; strand=D;      Crocidura olivieri isolate 9570 16S ribosomal RNA gene, partial sequence; mitochondrial gene for mitochondrial product.
taaattaatatgttcaacagaatttaatgatagcccaataggaataaaaatattctaact
gaacaacaaatttt
>AF550860 count=2; merged_taxid={214449: 2}; species_name=Crocidura olivieri; family=9376; family_name=Soricidae; scientific_name=Crocidura olivieri; reverse_match=CCGAGGTCACCCCAACC; taxid=214449; rank=species; forward_error=0; forward_tm=57.33; genus_name=Crocidura; forward_match=CGAGAAGACCCTATGGAGCT; reverse_tm=nan; genus=36801; reverse_error=0; species=214449; strand=D;      Crocidura olivieri isolate 9662 16S ribosomal RNA gene, partial sequence; mitochondrial gene for mitochondrial product.
taaattaatatgttcaacagaatttaatgatagcccaataggaataaaaatattctaact
gaacaataaatttt
>AF550861 count=1; merged_taxid={148970: 1}; species_name=Crocidura goliath; family=9376; family_name=Soricidae; scientific_name=Crocidura goliath; reverse_match=CCGAGGTCACCCCAACC; taxid=148970; genus_name=Crocidura; forward_error=0; forward_tm=57.33; rank=species; seq_length_ori=516; forward_match=CGAGAAGACCCTATGGAGCT; reverse_tm=nan; genus=36801; reverse_error=0; species=148970; strand=D;      Crocidura goliath isolate R13654 16S ribosomal RNA gene, partial sequence; mitochondrial gene for mitochondrial product.
taaattaatatgttcaacagaatttaattataatccaataggaataaaaatattctaact
gagcaataaatttt
>AF550862 count=2; merged_taxid={148970: 2}; species_name=Crocidura goliath; family=9376; family_name=Soricidae; scientific_name=Crocidura goliath; reverse_match=CCGAGGTCACCCCAACC; taxid=148970; rank=species; forward_error=0; forward_tm=57.33; genus_name=Crocidura; seq_length_ori=514; forward_match=CGAGAAGACCCTATGGAGCT; reverse_tm=nan; genus=36801; reverse_error=0; species=148970; strand=D;      Crocidura goliath isolate GA496 16S ribosomal RNA gene, partial sequence; mitochondrial gene for mitochondrial product.
taaattaatatgttcaacagaatttaattataatccaataggataaaatattctaactga
acaataaatttt
>AF550864 count=16; merged_taxid={361456: 2, 214449: 9, 361450: 1, 214452: 4}; species_name=###; family=9376; family_name=Soricidae; scientific_name=Crocidura; reverse_match=CCGAGGTCACCCCAACC; taxid=36801; rank=genus; forward_error=0; forward_tm=57.33; genus_name=Crocidura; forward_match=CGAGAAGACCCTATGGAGCT; reverse_tm=nan; genus=36801; reverse_error=0; species=-1; strand=D;      Crocidura viaria isolate ZFMK87399 16S ribosomal RNA gene, partial sequence; mitochondrial gene for mitochondrial product.
taaattaatatgttcaacagaatttaattatagtccaataggaataaaaatattctaact
gaacaataaatttt
>AF550865 count=1; merged_taxid={214444: 1}; species_name=Crocidura hirta; family=9376; family_name=Soricidae; scientific_name=Crocidura hirta; reverse_match=CCGAGGTCACCCCAACC; taxid=214444; genus_name=Crocidura; forward_error=0; forward_tm=57.33; rank=species; seq_length_ori=517; forward_match=CGAGAAGACCCTATGGAGCT; reverse_tm=nan; genus=36801; reverse_error=0; species=214444; strand=D;      Crocidura hirta isolate 5575 16S ribosomal RNA gene, partial sequence; mitochondrial gene for mitochondrial product.
taaattaatttgttcaatagaacctaaactgtaacccaacagggataaaaatattctatc
tgaataataaatttt
>AF550866 count=2; merged_taxid={214442: 2}; species_name=Crocidura flavescens; family=9376; family_name=Soricidae; scientific_name=Crocidura flavescens; reverse_match=CCGAGGTCACCCCAACC; taxid=214442; rank=species; forward_error=0; forward_tm=57.33; genus_name=Crocidura; forward_match=CGAGAAGACCCTATGGAGCT; reverse_tm=nan; genus=36801; reverse_error=0; species=214442; strand=D;      Crocidura flavescens isolate IZA2549 16S ribosomal RNA gene, partial sequence; mitochondrial gene for mitochondrial product.
taaattaatatgttcaacagaattaaataataacccaataggaataaaaatattctaact
gaacaataaatttt
>AF550867 count=3; merged_taxid={214445: 3}; species_name=Crocidura littoralis; family=9376; family_name=Soricidae; scientific_name=Crocidura littoralis; reverse_match=CCGAGGTCACCCCAACC; taxid=214445; rank=species; forward_error=0; forward_tm=57.33; genus_name=Crocidura; forward_match=CGAGAAGACCCTATGGAGCT; reverse_tm=nan; genus=36801; reverse_error=0; species=214445; strand=D;      Crocidura littoralis isolate NC141 16S ribosomal RNA gene, partial sequence; mitochondrial gene for mitochondrial product.
taaattaacagttcaacaaaatttaaatttgacccaacagggataactataattcaactg
aacaataaatttt
>AF550868 count=1; merged_taxid={214445: 1}; species_name=Crocidura littoralis; family=9376; family_name=Soricidae; scientific_name=Crocidura littoralis; reverse_match=CCGAGGTCACCCCAACC; taxid=214445; genus_name=Crocidura; forward_error=0; forward_tm=57.33; rank=species; seq_length_ori=500; forward_match=CGAGAAGACCCTATGGAGCT; reverse_tm=nan; genus=36801; reverse_error=0; species=214445; strand=D;      Crocidura littoralis isolate R17245 16S ribosomal RNA gene, partial sequence; mitochondrial gene for mitochondrial product.
taaattaayattcaacaaaatttaaatttaacctaacaggaataactataatctaactga
acaataaatttt
>AF550869 count=3; merged_taxid={214445: 3}; species_name=Crocidura littoralis; family=9376; family_name=Soricidae; scientific_name=Crocidura littoralis; reverse_match=CCGAGGTCACCCCAACC; taxid=214445; rank=species; forward_error=0; forward_tm=57.33; genus_name=Crocidura; seq_length_ori=497; forward_match=CGAGAAGACCCTATGGAGCT; reverse_tm=nan; genus=36801; reverse_error=0; species=214445; strand=D;      Crocidura littoralis isolate 9554 16S ribosomal RNA gene, partial sequence; mitochondrial gene for mitochondrial product.
taaattaacagttcaacaaaatttaaacttaacccaacaggaataactataatttaactg
aacaataaatttt
>AF550874 count=1; merged_taxid={214445: 1}; species_name=Crocidura littoralis; family=9376; family_name=Soricidae; scientific_name=Crocidura littoralis; reverse_match=CCGAGGTCACCCCAACC; taxid=214445; genus_name=Crocidura; forward_error=0; forward_tm=57.33; rank=species; seq_length_ori=497; forward_match=CGAGAAGACCCTATGGAGCT; reverse_tm=nan; genus=36801; reverse_error=0; species=214445; strand=D;      Crocidura littoralis isolate 9683 16S ribosomal RNA gene, partial sequence; mitochondrial gene for mitochondrial product.
taaattaacagttcaacaaaatttaaacttaacccaacaggtataactataatttaactg
aacaataaatttt
>AF550875 count=1; merged_taxid={214447: 1}; species_name=Crocidura maurisca; family=9376; family_name=Soricidae; scientific_name=Crocidura maurisca; reverse_match=CCGAGGTCACCCCAACC; taxid=214447; genus_name=Crocidura; forward_error=0; forward_tm=57.33; rank=species; seq_length_ori=516; forward_match=CGAGAAGACCCTATGGAGCT; reverse_tm=nan; genus=36801; reverse_error=0; species=214447; strand=D;      Crocidura maurisca isolate R22044 16S ribosomal RNA gene, partial sequence; mitochondrial gene for mitochondrial product.
taaattaacagttcaacagaattttagctcaacccaacaggaataactataatttaactg
aacaataaatttt
>AF550876 count=1; merged_taxid={214451: 1}; species_name=Crocidura turba; family=9376; family_name=Soricidae; scientific_name=Crocidura turba; reverse_match=CCGAGGTCACCCCAACC; taxid=214451; genus_name=Crocidura; forward_error=0; forward_tm=57.33; rank=species; seq_length_ori=481; forward_match=CGAGAAGACCCTATGGAGCT; reverse_tm=nan; genus=36801; reverse_error=0; species=214451; strand=D;      Crocidura turba isolate 6279 16S ribosomal RNA gene, partial sequence; mitochondrial gene for mitochondrial product.
taaattaatatgctcaacaaaatttaaatacagtccgataggagtaattataatttaact
gagcaataaatttt
>AF550877 count=24; merged_taxid={148971: 24}; species_name=Crocidura grandiceps; family=9376; family_name=Soricidae; scientific_name=Crocidura grandiceps; reverse_match=CCGAGGTCACCCCAACC; taxid=148971; rank=species; forward_error=0; forward_tm=57.33; genus_name=Crocidura; forward_match=CGAGAAGACCCTATGGAGCT; reverse_tm=nan; genus=36801; reverse_error=0; species=148971; strand=D;      Crocidura grandiceps isolate R24009 16S ribosomal RNA gene, partial sequence; mitochondrial gene for mitochondrial product.
taaattaatatgctcaacaaaattttaattttgcccgacaggaataaccacaatttaact
gagcaataaatttt
>AF550879 count=37; merged_taxid={361457: 36, 214455: 1}; species_name=###; family=9376; family_name=Soricidae; scientific_name=Crocidura; reverse_match=CCGAGGTCACCCCAACC; taxid=36801; rank=genus; forward_error=0; forward_tm=57.33; genus_name=Crocidura; forward_match=CGAGAAGACCCTATGGAGCT; reverse_tm=nan; genus=36801; reverse_error=0; species=-1; strand=D;      Crocidura foxi isolate V0067 16S ribosomal RNA gene, partial sequence; mitochondrial gene for mitochondrial product.
taaattaatatgctcaacaaaatttaaatttaacccaacaggaataatcacaatttaact
gagcaacaaatttt
>AF550880 count=1; merged_taxid={214466: 1}; species_name=Crocidura buettikoferi; family=9376; family_name=Soricidae; scientific_name=Crocidura buettikoferi; reverse_match=CCGAGGTCACCCCAACC; taxid=214466; genus_name=Crocidura; forward_error=0; forward_tm=57.33; rank=species; seq_length_ori=470; forward_match=CGAGAAGACCCTATGGAGCT; reverse_tm=nan; genus=36801; reverse_error=0; species=214466; strand=D;      Crocidura buettikoferi isolate R24184 16S ribosomal RNA gene, partial sequence; mitochondrial gene for mitochondrial product.
taaattaatatgctcaacaaaatttaaattcaacccaacaggamtaatcatagtttaact
gagcaacaaatttt
>AF550881 count=27; merged_taxid={214448: 1, 214457: 1, 214466: 25}; species_name=###; family=9376; family_name=Soricidae; scientific_name=Crocidura; reverse_match=CCGAGGTCACCCCAACC; taxid=36801; rank=genus; forward_error=0; forward_tm=57.33; genus_name=Crocidura; forward_match=CGAGAAGACCCTATGGAGCT; reverse_tm=nan; genus=36801; reverse_error=0; species=-1; strand=D;      Crocidura buettikoferi isolate R24323 16S ribosomal RNA gene, partial sequence; mitochondrial gene for mitochondrial product.
taaattaatatgctcaacaaaatttaaattcaacccaacaggaataatcatagtttaact
gagcaacaaatttt
>AF550882 count=1; merged_taxid={214466: 1}; species_name=Crocidura buettikoferi; family=9376; family_name=Soricidae; scientific_name=Crocidura buettikoferi; reverse_match=CCGAGGTCACCCCAACC; taxid=214466; genus_name=Crocidura; forward_error=0; forward_tm=57.33; rank=species; seq_length_ori=482; forward_match=CGAGAAGACCCTATGGAGCT; reverse_tm=nan; genus=36801; reverse_error=0; species=214466; strand=D;      Crocidura buettikoferi isolate R24533 16S ribosomal RNA gene, partial sequence; mitochondrial gene for mitochondrial product.
taaattaatatgctcaacaaaatttaaattcaacccaacaggtataatcacagtttaact
gagcaacaaatttt
>AF550885 count=2; merged_taxid={214466: 1, 214462: 1}; species_name=###; family=9376; family_name=Soricidae; scientific_name=Crocidura; reverse_match=CCGAGGTCACCCCAACC; taxid=36801; rank=genus; forward_error=0; forward_tm=57.33; genus_name=Crocidura; forward_match=CGAGAAGACCCTATGGAGCT; reverse_tm=nan; genus=36801; reverse_error=0; species=-1; strand=D;      Crocidura cf. nigeriae isolate V0046 16S ribosomal RNA gene, partial sequence; mitochondrial gene for mitochondrial product.
taaattaatatgctcaacaaaatttaaattcaacccaacaggaataatcacaatttaact
gagcaacaaatttt
>AF550886 count=1; merged_taxid={148974: 1}; species_name=Crocidura ludia; family=9376; family_name=Soricidae; scientific_name=Crocidura ludia; reverse_match=CCGAGGTCACCCCAACC; taxid=148974; genus_name=Crocidura; forward_error=0; forward_tm=57.33; rank=species; seq_length_ori=518; forward_match=CGAGAAGACCCTATGGAGCT; reverse_tm=nan; genus=36801; reverse_error=0; species=148974; strand=D;      Crocidura ludia isolate R14690 16S ribosomal RNA gene, partial sequence; mitochondrial gene for mitochondrial product.
taaattatattgttcaataaaattcaaactctacccgacaggaaataactttaatttaac
tgagcaactaatttt
>AF550887 count=1; merged_taxid={148974: 1}; species_name=Crocidura ludia; family=9376; family_name=Soricidae; scientific_name=Crocidura ludia; reverse_match=CCGAGGTCACCCCAACC; taxid=148974; genus_name=Crocidura; forward_error=0; forward_tm=57.33; rank=species; seq_length_ori=518; forward_match=CGAGAAGACCCTATGGAGCT; reverse_tm=nan; genus=36801; reverse_error=0; species=148974; strand=D;      Crocidura ludia isolate R17226 16S ribosomal RNA gene, partial sequence; mitochondrial gene for mitochondrial product.
taaattatattgttcaataaaattcaaactctannnnacaggaaataactttaatttaac
tgagcaactaatttt
>AF550888 count=1; merged_taxid={148974: 1}; species_name=Crocidura ludia; family=9376; family_name=Soricidae; scientific_name=Crocidura ludia; reverse_match=CCGAGGTCACCCCAACC; taxid=148974; genus_name=Crocidura; forward_error=0; forward_tm=57.33; rank=species; seq_length_ori=495; forward_match=CGAGAAGACCCTATGGAGCT; reverse_tm=nan; genus=36801; reverse_error=0; species=148974; strand=D;      Crocidura ludia isolate 9663 16S ribosomal RNA gene, partial sequence; mitochondrial gene for mitochondrial product.
taaattatattgttcaataaaattcaaactctacccgacagaaataattttaatttaact
gaacaactaatttt
>AF550889 count=1; merged_taxid={148974: 1}; species_name=Crocidura ludia; family=9376; family_name=Soricidae; scientific_name=Crocidura ludia; reverse_match=CCGAGGTCACCCCAACC; taxid=148974; genus_name=Crocidura; forward_error=0; forward_tm=57.33; rank=species; seq_length_ori=518; forward_match=CGAGAAGACCCTATGGAGCT; reverse_tm=nan; genus=36801; reverse_error=0; species=148974; strand=D;      Crocidura ludia isolate NC166 16S ribosomal RNA gene, partial sequence; mitochondrial gene for mitochondrial product.
taaattatattgttcaataaaattcaaactctacccgacaggaaataattttaatttaac
tgaacaactaatttt
>AF550890 count=1; merged_taxid={214460: 1}; species_name=Crocidura cf. ludia; family=9376; family_name=Soricidae; scientific_name=Crocidura cf. ludia; reverse_match=CCGAGGTCACCCCAACC; taxid=214460; genus_name=Crocidura; forward_error=1; forward_tm=nan; rank=species; seq_length_ori=513; forward_match=CGAGANGACCCTATGGAGCT; reverse_tm=nan; genus=36801; reverse_error=0; species=214460; strand=D;      Crocidura cf. ludia nsp isolate S001 16S ribosomal RNA gene, partial sequence; mitochondrial gene for mitochondrial product.
taaattaatattgttcaacaaaacttaaactctacccgacagraaataattccaattaaa
ctgaacaactaatttt
>AF550891 count=1; merged_taxid={148968: 1}; species_name=Crocidura crenata; family=9376; family_name=Soricidae; scientific_name=Crocidura crenata; reverse_match=CCGAGGTCACCCCAACC; taxid=148968; genus_name=Crocidura; forward_error=0; forward_tm=57.33; rank=species; seq_length_ori=514; forward_match=CGAGAAGACCCTATGGAGCT; reverse_tm=nan; genus=36801; reverse_error=0; species=148968; strand=D;      Crocidura crenata isolate R14694 16S ribosomal RNA gene, partial sequence; mitochondrial gene for mitochondrial product.
taaattgtatgttcaacaaaattctggccctacccgataggaaataattataatttaact
gaacaacaaatttt
>AF550892 count=3; merged_taxid={148968: 3}; species_name=Crocidura crenata; family=9376; family_name=Soricidae; scientific_name=Crocidura crenata; reverse_match=CCGAGGTCACCCCAACC; taxid=148968; rank=species; forward_error=0; forward_tm=57.33; genus_name=Crocidura; forward_match=CGAGAAGACCCTATGGAGCT; reverse_tm=nan; genus=36801; reverse_error=0; species=148968; strand=D;      Crocidura crenata isolate R16013 16S ribosomal RNA gene, partial sequence; mitochondrial gene for mitochondrial product.
taaattgtatgctcaacaaaattttaatcccacccgacaggaaataattataatttaact
gagcaacaaatttt
>AF550894 count=1; merged_taxid={148968: 1}; species_name=Crocidura crenata; family=9376; family_name=Soricidae; scientific_name=Crocidura crenata; reverse_match=CCGAGGTCACCCCAACC; taxid=148968; genus_name=Crocidura; forward_error=0; forward_tm=57.33; rank=species; seq_length_ori=518; forward_match=CGAGAAGACCCTATGGAGCT; reverse_tm=nan; genus=36801; reverse_error=0; species=148968; strand=D;      Crocidura crenata isolate R16816 16S ribosomal RNA gene, partial sequence; mitochondrial gene for mitochondrial product.
taaattgtatgctcaacaaaattttaaccccgcccgacaggaaataattataatttaact
gagcaacaaatttt
>AF550895 count=1; merged_taxid={148968: 1}; species_name=Crocidura crenata; family=9376; family_name=Soricidae; scientific_name=Crocidura crenata; reverse_match=CCGAGGTCACCCCAACC; taxid=148968; genus_name=Crocidura; forward_error=0; forward_tm=57.33; rank=species; seq_length_ori=519; forward_match=CGAGAAGACCCTATGGAGCT; reverse_tm=nan; genus=36801; reverse_error=0; species=148968; strand=D;      Crocidura crenata isolate R17229 16S ribosomal RNA gene, partial sequence; mitochondrial gene for mitochondrial product.
taaattgtattgctcaacaaaattttaaccccgcccgacaggaaataattataatttaac
tgagcaacaaatttt
>AF550896 count=1; merged_taxid={148969: 1}; species_name=Crocidura dolichura; family=9376; family_name=Soricidae; scientific_name=Crocidura dolichura; reverse_match=CCGAGGTCACCCCAACC; taxid=148969; genus_name=Crocidura; forward_error=0; forward_tm=57.33; rank=species; seq_length_ori=515; forward_match=CGAGAAGACCCTATGGAGCT; reverse_tm=nan; genus=36801; reverse_error=0; species=148969; strand=D;      Crocidura dolichura isolate R16702 16S ribosomal RNA gene, partial sequence; mitochondrial gene for mitochondrial product.
taaattataagcccaataaaattcaactttacccgacaggaaataactacaacttaactg
ggcaataaatttt
>AF550897 count=1; merged_taxid={148969: 1}; species_name=Crocidura dolichura; family=9376; family_name=Soricidae; scientific_name=Crocidura dolichura; reverse_match=CCGAGGTCACCCCAACC; taxid=148969; genus_name=Crocidura; forward_error=0; forward_tm=57.33; rank=species; seq_length_ori=515; forward_match=CGAGAAGACCCTATGGAGCT; reverse_tm=nan; genus=36801; reverse_error=0; species=148969; strand=D;      Crocidura dolichura isolate R22034 16S ribosomal RNA gene, partial sequence; mitochondrial gene for mitochondrial product.
taaattataagcccaataaaattcaactttacccaacaggaaataactacaacttaactg
ggcaataaatttt
>AF550898 count=1; merged_taxid={148969: 1}; species_name=Crocidura dolichura; family=9376; family_name=Soricidae; scientific_name=Crocidura dolichura; reverse_match=CCGAGGTCACCCCAACC; taxid=148969; genus_name=Crocidura; forward_error=0; forward_tm=57.33; rank=species; seq_length_ori=496; forward_match=CGAGAAGACCCTATGGAGCT; reverse_tm=nan; genus=36801; reverse_error=0; species=148969; strand=D;      Crocidura dolichura isolate 9555 16S ribosomal RNA gene, partial sequence; mitochondrial gene for mitochondrial product.
taaattatatgtccaataaaatttaattttacccgacaggaaataactatgatttaactg
gacaacaaatttt
>AF550899 count=2; merged_taxid={148972: 2}; species_name=Crocidura grassei; family=9376; family_name=Soricidae; scientific_name=Crocidura grassei; reverse_match=CCGAGGTCACCCCAACC; taxid=148972; rank=species; forward_error=0; forward_tm=57.33; genus_name=Crocidura; forward_match=CGAGAAGACCCTATGGAGCT; reverse_tm=nan; genus=36801; reverse_error=0; species=148972; strand=D;      Crocidura grassei isolate R14388 16S ribosomal RNA gene, partial sequence; mitochondrial gene for mitochondrial product.
taaatctacatgttcaataaaatttaaattccacccaacaggaaataactacaatttaac
tgaacaacagatttt
>AF550901 count=22; merged_taxid={458291: 1, 148973: 21}; species_name=###; family=9376; family_name=Soricidae; scientific_name=Crocidura; reverse_match=CCGAGGTCACCCCAACC; taxid=36801; rank=genus; forward_error=0; forward_tm=57.33; genus_name=Crocidura; forward_match=CGAGAAGACCCTATGGAGCT; reverse_tm=nan; genus=36801; reverse_error=0; species=-1; strand=D;      Crocidura jouvenetae isolate R24110 16S ribosomal RNA gene, partial sequence; mitochondrial gene for mitochondrial product.
taaattaatatattcaacagaatttaaatcgtacccaacagggataattataattaaact
gaatataaaatttt
>AF550904 count=1; merged_taxid={148973: 1}; species_name=Crocidura jouvenetae; family=9376; family_name=Soricidae; scientific_name=Crocidura jouvenetae; reverse_match=CCGAGGTCACCCCAACC; taxid=148973; genus_name=Crocidura; forward_error=0; forward_tm=57.33; rank=species; seq_length_ori=514; forward_match=CGAGAAGACCCTATGGAGCT; reverse_tm=nan; genus=36801; reverse_error=0; species=148973; strand=D;      Crocidura jouvenetae isolate R24514 16S ribosomal RNA gene, partial sequence; mitochondrial gene for mitochondrial product.
taaattaatatattcaacagaatttaaatcstacccaacagggataattataattaaact
gaatataaatttt
>AF550906 count=1; merged_taxid={214446: 1}; species_name=Crocidura lusitania; family=9376; family_name=Soricidae; scientific_name=Crocidura lusitania; reverse_match=CCGAGGTCACCCCAACC; taxid=214446; genus_name=Crocidura; forward_error=0; forward_tm=57.33; rank=species; seq_length_ori=516; forward_match=CGAGAAGACCCTATGGAGCT; reverse_tm=nan; genus=36801; reverse_error=0; species=214446; strand=D;      Crocidura lusitania isolate T616 16S ribosomal RNA gene, partial sequence; mitochondrial gene for mitochondrial product.
taaattagtatatccaacaaaattaaaattttcaccgacaggtataattatagttcaact
ggatataaaatttt
>AF550907 count=2; merged_taxid={214443: 2}; species_name=Crocidura fuscomurina; family=9376; family_name=Soricidae; scientific_name=Crocidura fuscomurina; reverse_match=CCGAGGTCACCCCAACC; taxid=214443; rank=species; forward_error=0; forward_tm=57.33; genus_name=Crocidura; forward_match=CGAGAAGACCCTATGGAGCT; reverse_tm=nan; genus=36801; reverse_error=0; species=214443; strand=D;      Crocidura fuscomurina isolate 409 16S ribosomal RNA gene, partial sequence; mitochondrial gene for mitochondrial product.
taaatgtatatgtccaacaaaatttaaatatagcccaacaggaacaattataattcaact
ggacataaaatttt
>AF550908 count=7; merged_taxid={214461: 4, 148975: 3}; species_name=###; family=9376; family_name=Soricidae; scientific_name=Crocidura; reverse_match=CCGAGGTCACCCCAACC; taxid=36801; rank=genus; forward_error=0; forward_tm=57.33; genus_name=Crocidura; forward_match=CGAGAAGACCCTATGGAGCT; reverse_tm=nan; genus=36801; reverse_error=0; species=-1; strand=D;      Crocidura cf. muricauda nsp isolate R24013 16S ribosomal RNA gene, partial sequence; mitochondrial gene for mitochondrial product.
taaattaatatgctcaacaaaatccaacttcaacccaataggaataatgacattttaact
gagcattaaatttt
>AF550909 count=1; merged_taxid={214461: 1}; species_name=Crocidura cf. muricauda; family=9376; family_name=Soricidae; scientific_name=Crocidura cf. muricauda; reverse_match=CCGAGGTCACCCCAACC; taxid=214461; genus_name=Crocidura; forward_error=0; forward_tm=57.33; rank=species; seq_length_ori=500; forward_match=CGAGAAGACCCTATGGAGCT; reverse_tm=nan; genus=36801; reverse_error=0; species=214461; strand=D;      Crocidura cf. muricauda nsp isolate R24032 16S ribosomal RNA gene, partial sequence; mitochondrial gene for mitochondrial product.
taaattaacatgctcaacaaaatccaacttcacccaataggaataatyatactttaacts
agcattaaatttt
>AF550912 count=1; merged_taxid={148975: 1}; species_name=Crocidura muricauda; family=9376; family_name=Soricidae; scientific_name=Crocidura muricauda; reverse_match=CCGAGGTCACCCCAACC; taxid=148975; genus_name=Crocidura; forward_error=0; forward_tm=57.33; rank=species; seq_length_ori=516; forward_match=CGAGAAGACCCTATGGAGCT; reverse_tm=nan; genus=36801; reverse_error=0; species=148975; strand=D;      Crocidura muricauda isolate R24967 16S ribosomal RNA gene, partial sequence; mitochondrial gene for mitochondrial product.
taaattaacatgttcaacaaaatttaacttcaacccaacaggaacaataacattttaact
gaacagcaaatttt
>AF550913 count=2; merged_taxid={214461: 1, 148975: 1}; species_name=###; family=9376; family_name=Soricidae; scientific_name=Crocidura; reverse_match=CCGAGGTCACCCCAACC; taxid=36801; rank=genus; forward_error=0; forward_tm=57.33; genus_name=Crocidura; forward_match=CGAGAAGACCCTATGGAGCT; reverse_tm=nan; genus=36801; reverse_error=0; species=-1; strand=D;      Crocidura cf. muricauda isolate R25906 16S ribosomal RNA gene, partial sequence; mitochondrial gene for mitochondrial product.
taaattaacacgctcaacaaaattcaatttaacccaacaggaataatgacattttaactg
agcaataaatttt
>AF550914 count=3; merged_taxid={214441: 3}; species_name=Crocidura douceti; family=9376; family_name=Soricidae; scientific_name=Crocidura douceti; reverse_match=CCGAGGTCACCCCAACC; taxid=214441; rank=species; forward_error=0; forward_tm=57.33; genus_name=Crocidura; forward_match=CGAGAAGACCCTATGGAGCT; reverse_tm=nan; genus=36801; reverse_error=0; species=214441; strand=D;      Crocidura douceti isolate R24004 16S ribosomal RNA gene, partial sequence; mitochondrial gene for mitochondrial product.
taaattaacgtgttcaacaaaattcaaatttaacccaataggaataataatattttaact
ggacaacaaatttt
>AF550917 count=1; merged_taxid={214441: 1}; species_name=Crocidura douceti; family=9376; family_name=Soricidae; scientific_name=Crocidura douceti; reverse_match=CCGAGGTCACCCCAACC; taxid=214441; genus_name=Crocidura; forward_error=0; forward_tm=57.33; rank=species; seq_length_ori=501; forward_match=CGAGAAGACCCTATGGAGCT; reverse_tm=nan; genus=36801; reverse_error=0; species=214441; strand=D;      Crocidura douceti isolate P0041 16S ribosomal RNA gene, partial sequence; mitochondrial gene for mitochondrial product.
taaattaacgtgttcaacaaaattcaaatttaacccaatagggatagtaatattttaact
gaacaacaaatttt
>AF550918 count=7; merged_taxid={148976: 7}; species_name=Crocidura nimbae; family=9376; family_name=Soricidae; scientific_name=Crocidura nimbae; reverse_match=CCGAGGTCACCCCAACC; taxid=148976; rank=species; forward_error=0; forward_tm=57.33; genus_name=Crocidura; forward_match=CGAGAAGACCCTATGGAGCT; reverse_tm=nan; genus=36801; reverse_error=0; species=148976; strand=D;      Crocidura nimbae isolate R24034 16S ribosomal RNA gene, partial sequence; mitochondrial gene for mitochondrial product.
taaattaatttgttcaatcaaaattcaatttttatccaacaggaataataacattttaac
tgaacaacaaatttt
>AF550919 count=1; merged_taxid={148976: 1}; species_name=Crocidura nimbae; family=9376; family_name=Soricidae; scientific_name=Crocidura nimbae; reverse_match=CCGAGGTCACCCCAACC; taxid=148976; genus_name=Crocidura; forward_error=0; forward_tm=57.33; rank=species; seq_length_ori=489; forward_match=CGAGAAGACCCTATGGAGCT; reverse_tm=nan; genus=36801; reverse_error=0; species=148976; strand=D;      Crocidura nimbae isolate R24099 16S ribosomal RNA gene, partial sequence; mitochondrial gene for mitochondrial product.
taaattaatttgttcaatcaaaattcaattttatccaacaggaataataacattttaact
gaacaacaaatttt
>AF550921 count=1; merged_taxid={214459: 1}; species_name=Crocidura cf. goliath; family=9376; family_name=Soricidae; scientific_name=Crocidura cf. goliath; reverse_match=CCGAGGTCACCCCAACC; taxid=214459; genus_name=Crocidura; forward_error=0; forward_tm=57.33; rank=species; seq_length_ori=517; forward_match=CGAGAAGACCCTATGGAGCT; reverse_tm=nan; genus=36801; reverse_error=0; species=214459; strand=D;      Crocidura cf. goliath nsp isolate R24035 16S ribosomal RNA gene, partial sequence; mitochondrial gene for mitochondrial product.
taaattagtatgttcaatcaaaattcaaattttacccaacaggaataacaacattttaac
tgaacaacaaatttt
>AF550922 count=1; merged_taxid={148978: 1}; species_name=Crocidura roosevelti; family=9376; family_name=Soricidae; scientific_name=Crocidura roosevelti; reverse_match=CCGAGGTCACCCCAACC; taxid=148978; genus_name=Crocidura; forward_error=0; forward_tm=57.33; rank=species; seq_length_ori=514; forward_match=CGAGAAGACCCTATGGAGCT; reverse_tm=nan; genus=36801; reverse_error=0; species=148978; strand=D;      Crocidura roosevelti isolate NC273 16S ribosomal RNA gene, partial sequence; mitochondrial gene for mitochondrial product.
taaattaacgtgtccaacaaaacttaatattaacccaacaggaataattacattttaact
gggcaataaatttt
>AF550923 count=1; merged_taxid={148977: 1}; species_name=Crocidura obscurior; family=9376; family_name=Soricidae; scientific_name=Crocidura obscurior; reverse_match=CCGAGGTCACCCCAACC; taxid=148977; genus_name=Crocidura; forward_error=0; forward_tm=57.33; rank=species; seq_length_ori=470; forward_match=CGAGAAGACCCTATGGAGCT; reverse_tm=nan; genus=36801; reverse_error=0; species=148977; strand=D;      Crocidura obscurior isolate R24535 16S ribosomal RNA gene, partial sequence; mitochondrial gene for mitochondrial product.
taaattagatagtccaacaaaatccaaacttaatccaacaggaataataatattttaact
ggacaacaaatttt
>AF550924 count=13; merged_taxid={148977: 1, 1627869: 11, 458294: 1}; species_name=###; family=9376; family_name=Soricidae; scientific_name=Crocidura; reverse_match=CCGAGGTCACCCCAACC; taxid=36801; rank=genus; forward_error=0; forward_tm=57.33; genus_name=Crocidura; forward_match=CGAGAAGACCCTATGGAGCT; reverse_tm=nan; genus=36801; reverse_error=0; species=-1; strand=D;      Crocidura obscurior isolate V0055 16S ribosomal RNA gene, partial sequence; mitochondrial gene for mitochondrial product.
taaattaaagagttcaacaaaatccaaacctaatccaataggaaataataacattttaac
tggacaacaaatttt
>AF550925 count=46; merged_taxid={214465: 1, 148977: 45}; species_name=###; family=9376; family_name=Soricidae; scientific_name=Crocidura; reverse_match=CCGAGGTCACCCCAACC; taxid=36801; rank=genus; forward_error=0; forward_tm=57.33; genus_name=Crocidura; forward_match=CGAGAAGACCCTATGGAGCT; reverse_tm=nan; genus=36801; reverse_error=0; species=-1; strand=D;      Crocidura bottegi isolate P0057 16S ribosomal RNA gene, partial sequence; mitochondrial gene for mitochondrial product.
taaattaaagtgtccaacaaaatttaaacttaatccaataggaataataacattttaact
ggacaacaaatttt
>AF550926 count=1; merged_taxid={214453: 1}; species_name=Crocidura sp. SSQ-2002-1; family=9376; family_name=Soricidae; scientific_name=Crocidura sp. SSQ-2002-1; reverse_match=CCGAGGTCACCCCAACC; taxid=214453; genus_name=Crocidura; forward_error=0; forward_tm=57.33; rank=species; seq_length_ori=496; forward_match=CGAGAAGACCCTATGGAGCT; reverse_tm=nan; genus=36801; reverse_error=0; species=214453; strand=D;      Crocidura sp1 isolate 9561 16S ribosomal RNA gene, partial sequence; mitochondrial gene for mitochondrial product.
taaattgatatgtccaacagaatttaactcaacccaacagggataacaatattaaaactg
gacaataaatttt
>AF550927 count=1; merged_taxid={214454: 1}; species_name=Crocidura sp. SSQ-2202-2; family=9376; family_name=Soricidae; scientific_name=Crocidura sp. SSQ-2202-2; reverse_match=CCGAGGTCACCCCAACC; taxid=214454; genus_name=Crocidura; forward_error=0; forward_tm=57.33; rank=species; seq_length_ori=497; forward_match=CGAGAAGACCCTATGGAGCT; reverse_tm=nan; genus=36801; reverse_error=0; species=214454; strand=D;      Crocidura sp2 isolate 9609 16S ribosomal RNA gene, partial sequence; mitochondrial gene for mitochondrial product.
taaattaacatgtccaataaaaattaaattcaacccaacaggaataataatatcaaaact
ggacaataaatttt
>AH013729 count=2; merged_taxid={264759: 2}; species_name=Solenodon cubanus; family=79803; family_name=Solenodontidae; scientific_name=Solenodon cubanus; reverse_match=CCGAGGTCACCCCAACC; taxid=264759; rank=species; forward_error=0; forward_tm=57.33; genus_name=Solenodon; forward_match=CGAGAAGACCCTATGGAGCT; reverse_tm=nan; genus=79804; reverse_error=0; species=264759; strand=D;      Solenodon cubanus strain Scu-MFN334 16S ribosomal RNA genes, partial sequence; mitochondrial.
ttaattaactggcctacatataagaattataaaccgacaggtctaaaacttatgataact
agaccagcaatttt
>AJ001588 count=5; merged_taxid={9986: 5}; species_name=Oryctolagus cuniculus; family=9979; family_name=Leporidae; scientific_name=Oryctolagus cuniculus; reverse_match=CCGAGGTCACCCCAACC; taxid=9986; rank=species; genus_name=Oryctolagus; reverse_tm=nan; genus=9984; reverse_error=0; species=9986; strand=D;      Oryctolagus cuniculus complete mitochondrial genomeXXKW 12S ribosomal RNA; 12S rRNA gene; 16S ribosomal RNA; 16S rRNA gene;KW ATPase 6 gene; ATPase 8 gene; ATPase subunit 6; ATPase subunit 8; COI gene;KW COII gene; COIII gene; complete genome; control region; cytb gene;KW cytochrome b; cytochrome oxidase subunit I; cytochrome oxidase subunit II;KW cytochrome oxidase subunit III; -loop; mitochondrion;KW NAH dehydrogenase subunit 1; NAH dehydrogenase subunit 2;KW NAH dehydrogenase subunit 3; NAH dehydrogenase subunit 4;KW NAH dehydrogenase subunit 4L; NAH dehydrogenase subunit 5;KW NAH dehydrogenase subunit 6; NAH1 gene; NAH2 gene; NAH3 gene;KW NAH4 gene; NAH4L gene; NAH5 gene; NAH6 gene;KW origin of light-strand replication; transfer RNA-Ala; transfer RNA-Arg;KW transfer RNA-Asn; transfer RNA-Asp; transfer RNA-Cys; transfer RNA-Gln;KW transfer RNA-Glu; transfer RNA-Gly; transfer RNA-His; transfer RNA-Ile;KW transfer RNA-Leu(CUN); transfer RNA-Leu(UUR); transfer RNA-Lys;KW transfer RNA-Met; transfer RNA-Phe; transfer RNA-Pro;KW transfer RNA-Ser(AGY); transfer RNA-Ser(UCN); transfer RNA-Thr;KW transfer RNA-Trp; transfer RNA-Tyr; transfer RNA-Val; tRNA-Ala gene;KW tRNA-Arg gene; tRNA-Asn gene; tRNA-Asp gene; tRNA-Cys gene; tRNA-Gln gene;KW tRNA-Glu gene; tRNA-Gly gene; tRNA-His gene; tRNA-Ile gene;KW tRNA-Leu (CUN) gene; tRNA-Leu (UUR) gene; tRNA-Lys gene; tRNA-Met gene;KW tRNA-Phe gene; tRNA-Pro gene; tRNA-Ser (AGY) gene; tRNA-Ser (UCN) gene;KW tRNA-Thr gene; tRNA-Trp gene; tRNA-Tyr gene; tRNA-Val gene.
ttaattatttaacccaacacttcctttattctactctacaatgagcctaaccaaggaaat
ccctgggttaaaaatttt
>AJ010812 count=3; merged_taxid={9829: 3}; species_name=Pecari tajacu; family=9827; family_name=Tayassuidae; scientific_name=Pecari tajacu; reverse_match=CCGAGGTCACCCCAACC; taxid=9829; rank=species; forward_error=0; forward_tm=57.33; genus_name=Pecari; forward_match=CGAGAAGACCCTATGGAGCT; reverse_tm=nan; genus=35609; reverse_error=0; species=9829; strand=D;      Pecari tajacu mitochondrial tRNA-Val and 16S rRNA genesXXKW 16S ribosomal RNA; 16S rRNA gene; transfer RNA-Val; tRNA-Val gene.
tcaattaaccaacccaaacaagcatactatttaaccacaaagggataaacaaagtccaac
aatgggttgacaatttc
>AJ010813 count=1; merged_taxid={9833: 1}; species_name=Hippopotamus amphibius; family=9831; family_name=Hippopotamidae; scientific_name=Hippopotamus amphibius; reverse_match=CCGAGGTCACCCCAACC; taxid=9833; genus_name=Hippopotamus; forward_error=1; forward_tm=54.3; rank=species; seq_length_ori=1630; forward_match=CGAGAAGACCCTGTGGAGCT; reverse_tm=nan; genus=9832; reverse_error=0; species=9833; strand=D;      Hippopotamus amphibius mitochondrial tRNA-Val and 16S rRNA genesXXKW 16S ribosomal RNA; 16S rRNA gene; transfer RNA-Val; tRNA-Val gene.
tcaattagctgactcaataaaaacaaaataaacccgcaagcacaataaaatcctatatga
gtcagtaatttt
>AJ010814 count=157; merged_taxid={419612: 31, 9837: 97, 9838: 29}; species_name=###; family=9835; family_name=Camelidae; scientific_name=Camelus; reverse_match=CCGAGGTCACCCCAACC; taxid=9836; rank=genus; forward_error=0; forward_tm=57.33; genus_name=Camelus; forward_match=CGAGAAGACCCTATGGAGCT; reverse_tm=nan; genus=9836; reverse_error=0; species=-1; strand=D;      Camelus bactrianus mitochondrial tRNA-Val and 16S rRNA genesXXKW 16S ribosomal RNA; 16S rRNA gene; transfer RNA-Val; tRNA-Val gene.
ttaattaactaactcaaagaaaatataaataaccgccaagggataataatcttctacctg
agttagcaatttc
>AJ010815 count=4; merged_taxid={9840: 2, 273913: 1, 30538: 1}; species_name=###; family=9835; family_name=Camelidae; scientific_name=Camelidae; reverse_match=CCGAGGTCACCCCAACC; taxid=9835; genus_name=###; rank=family; reverse_tm=nan; genus=-1; reverse_error=0; species=-1; strand=D;      Lama guanicoe mitochondrial tRNA-Val and 16S rRNA genesXXKW 16S ribosomal RNA; 16S rRNA gene; transfer RNA-Val; tRNA-Val gene.
tcaattaactagcccaaagaaaatacaattaaccaccaagggataacaacactctacctg
ggctaacaatttc
>AJ010816 count=2; merged_taxid={9737: 2}; species_name=Stenella coeruleoalba; family=9726; family_name=Delphinidae; scientific_name=Stenella coeruleoalba; reverse_match=CCGAGGTCACCCCAACC; taxid=9737; rank=species; forward_error=0; forward_tm=57.33; genus_name=Stenella; forward_match=CGAGAAGACCCTATGGAGCT; reverse_tm=nan; genus=9734; reverse_error=0; species=9737; strand=D;      Stenella coeruleoalba mitochondrial tRNA-Val and 16S rRNA genesXXKW 16S ribosomal RNA; 16S rRNA gene; transfer RNA-Val; tRNA-Val gene.
ttaattaatcaactcaaaaagcataaaataataccactaagggataacaaagctttagat
gagctgacaatttc
>AJ010817 count=1; merged_taxid={41426: 1}; species_name=Phacochoerus africanus; family=9821; family_name=Suidae; scientific_name=Phacochoerus africanus; reverse_match=CCGAGGTCACCCCAACC; taxid=41426; genus_name=Phacochoerus; forward_error=0; forward_tm=57.33; rank=species; seq_length_ori=2596; forward_match=CGAGAAGACCCTATGGAGCT; reverse_tm=nan; genus=41425; reverse_error=0; species=41426; strand=D;      Phacochoerus africanus mitochondrial 12S rRNA gene, tRNA-Val gene, and 16S rRNA geneXXKW 12S ribosomal RNA; 12S rRNA gene; 16S ribosomal RNA; 16S rRNA gene;KW transfer RNA-Val; tRNA-Val gene.
ttaattaactagtccaaaagttaaacaactcaaccacaaagggataacattaaacttaat
atggatcagcaatttt
>AJ297939 count=1; merged_taxid={71006: 1}; species_name=Myrmecophaga tridactyla; family=9349; family_name=Myrmecophagidae; scientific_name=Myrmecophaga tridactyla; reverse_match=CCGAGGTCGCCCCAACC; taxid=71006; genus_name=Myrmecophaga; forward_error=1; forward_tm=54.3; rank=species; seq_length_ori=722; forward_match=CGAGAAGACCCTGTGGAGCT; reverse_tm=nan; genus=71005; reverse_error=0; species=71006; strand=D;      Myrmecophaga tridactyla mitochondrial partial 16S rRNA gene, isolate #5335XXKW 16S ribosomal RNA; 16S rRNA gene.
taaattgccagcccaattacaacccacaaacctaccatggccaacatatagtaaactggg
ctagaaatttt
>AJ303116 count=1; merged_taxid={9261: 1}; species_name=Tachyglossus aculeatus; family=9259; family_name=Tachyglossidae; scientific_name=Tachyglossus aculeatus; reverse_match=CCGAGGTCACCCCAACC; taxid=9261; genus_name=Tachyglossus; forward_error=1; forward_tm=54.3; rank=species; seq_length_ori=16360; forward_match=CGAGAAGACCCTGTGGAGCT; reverse_tm=nan; genus=9260; reverse_error=0; species=9261; strand=D;      Tachyglossus aculeatus complete mitochondrial genomeXXKW 12S ribosomal RNA; 12S rRNA gene; 16S ribosomal RNA; 16S rRNA gene;KW ATP synthase subunit 6; ATP synthase subunit 8; atp6 gene; atp8 gene;KW co1 gene; co2 gene; cox3 gene; cytb gene; cytochrome b;KW cytochrome c oxidase subunit 1; cytochrome c oxidase subunit 2;KW cytochrome c oxidase subunit 3; internal transcribed spacer 1; ITS1;KW NAH dehydrogenase subunit 1; NAH dehydrogenase subunit 2;KW NAH dehydrogenase subunit 3; NAH dehydrogenase subunit 4;KW NAH dehydrogenase subunit 4L; NAH dehydrogenase subunit 5;KW NAH dehydrogenase subunit 6; NAH1 gene; NAH2 gene; NAH3 gene;KW NAH4 gene; NAH4L gene; NAH5 gene; NAH6 gene; transfer RNA-Ala;KW transfer RNA-Arg; transfer RNA-Asn; transfer RNA-Asp; transfer RNA-Cys;KW transfer RNA-Gln; transfer RNA-Glu; transfer RNA-Gly; transfer RNA-His;KW transfer RNA-Ile; transfer RNA-Leu(CUN); transfer RNA-Leu(UUR);KW transfer RNA-Lys; transfer RNA-Met; transfer RNA-Phe; transfer RNA-Pro;KW transfer RNA-Ser(AGY); transfer RNA-Ser(UCN); transfer RNA-Thr;KW transfer RNA-Trp; transfer RNA-Tyr; transfer RNA-Val; tRNA-Ala gene;KW tRNA-Arg gene; tRNA-Asn gene; tRNA-Asp gene; tRNA-Cys gene; tRNA-Gln gene;KW tRNA-Glu gene; tRNA-Gly gene; tRNA-His gene; tRNA-Ile gene;KW tRNA-Leu (CUN) gene; tRNA-Leu (UUR) gene; tRNA-Lys gene; tRNA-Met gene;KW tRNA-Phe gene; tRNA-Pro gene; tRNA-Ser (AGY) gene; tRNA-Ser (UCN) gene;KW tRNA-Thr gene; tRNA-Trp gene; tRNA-Tyr gene; tRNA-Val gene.
ttaattaaagagtaacttcttcgaacattcaacttaagggtgtagcatctaaaaatttta
ctcaactagtttc
>AJ309865 count=2; merged_taxid={9546: 2}; species_name=Macaca sylvanus; family=9527; family_name=Cercopithecidae; scientific_name=Macaca sylvanus; reverse_match=CCGAGGTCACCCCAACC; taxid=9546; rank=species; forward_error=0; forward_tm=57.33; genus_name=Macaca; forward_match=CGAGAAGACCCTATGGAGCT; reverse_tm=nan; genus=9539; reverse_error=0; species=9546; strand=D;      Macaca sylvanus mitochondrial genomeXXKW 12S ribosomal RNA; 12S rRNA gene; 16S ribosomal RNA; 16S rRNA gene;KW ATPase 6 gene; ATPase 8 gene; ATPase subunit 6; ATPase subunit 8; COI gene;KW COII gene; COIII gene; cytb gene; cytochrome b; cytochrome oxidase I;KW cytochrome oxidase II; cytochrome oxidase III;KW internal transcribed spacer 1; ITS1; NAH subunit 1; NAH subunit 2;KW NAH subunit 3; NAH subunit 4; NAH subunit 4L; NAH subunit 5;KW NAH subunit 6; NAH1 gene; NAH2 gene; NAH3 gene; NAH4 gene;KW NAH4L gene; NAH5 gene; NAH6 gene.
ttaatttattaatgcaaccaaaaatcatacaaacctacggacctttaaactactacacct
gcattaaaaatttt
>AJ309866 count=1; merged_taxid={9514: 1}; species_name=Cebus albifrons; family=9498; family_name=Cebidae; scientific_name=Cebus albifrons; reverse_match=CCGAGGTCACCCCAACC; taxid=9514; genus_name=Cebus; forward_error=0; forward_tm=57.33; rank=species; seq_length_ori=16554; forward_match=CGAGAAGACCCTATGGAGCT; reverse_tm=nan; genus=9513; reverse_error=0; species=9514; strand=D;      Cebus albifrons mitochondrial genomeXXKW 12S ribosomal RNA; 12S rRNA gene; 16S ribosomal RNA; 16S rRNA gene;KW ATPase 6 gene; ATPase 8 gene; ATPase subunit 6; ATPase subunit 8; COI gene;KW COII gene; COIII gene; cytb gene; cytochrome b; cytochrome oxidase I;KW cytochrome oxidase II; cytochrome oxidase III;KW internal transcribed spacer 1; ITS1; NAH subunit 1; NAH subunit 2;KW NAH subunit 3; NAH subunit 4; NAH subunit 4L; NAH subunit 5;KW NAH subunit 6; NAH1 gene; NAH2 gene; NAH3 gene; NAH4 gene;KW NAH4L gene; NAH5 gene; NAH6 gene.
tcaatttaataatacaaactagcacactaaaaaccaacaggcactaacacaccatcaatg
tattataaatttc
>AJ309867 count=3; merged_taxid={261741: 1, 9470: 2}; species_name=###; family=9461; family_name=Lorisidae; scientific_name=Nycticebus; reverse_match=CCGAGGTCACCCCAACC; taxid=9469; rank=genus; forward_error=0; forward_tm=57.33; genus_name=Nycticebus; forward_match=CGAGAAGACCCTATGGAGCT; reverse_tm=nan; genus=9469; reverse_error=0; species=-1; strand=D;      Nycticebus coucang mitochondrial genomeXXKW 12S ribosomal RNA; 12S rRNA gene; 16S ribosomal RNA; 16S rRNA gene;KW ATPase 6 gene; ATPase 8 gene; ATPase subunit 6; ATPase subunit 8; COI gene;KW COII gene; COIII gene; cytb gene; cytochrome b; cytochrome oxidase I;KW cytochrome oxidase II; cytochrome oxidase III;KW internal transcribed spacer 1; ITS1; NAH subunit 1; NAH subunit 2;KW NAH subunit 3; NAH subunit 4; NAH subunit 4L; NAH subunit 5;KW NAH subunit 6; NAH1 gene; NAH2 gene; NAH3 gene; NAH4 gene;KW NAH4L gene; NAH5 gene; NAH6 gene.
taaatttcatacccaagtctcacacatcacccaattaaggaccacaacatccctgacacc
tgggtagacaatttt
>AJ421450 count=8; merged_taxid={48850: 8}; species_name=Tamandua tetradactyla; family=9349; family_name=Myrmecophagidae; scientific_name=Tamandua tetradactyla; reverse_match=CCGAGGTCACCCCAACC; taxid=48850; rank=species; forward_error=1; forward_tm=54.3; genus_name=Tamandua; forward_match=CGAGAAGACCCTGTGGAGCT; reverse_tm=nan; genus=9350; reverse_error=0; species=48850; strand=D;      Tamandua tetradactyla complete mitochondrial genomeXXKW 16S ribosomal RNA; 16S rRNA gene; atpase6 gene; ATPase6 protein;KW atpase8 gene; ATPase8 protein; COI gene; COII gene; COIII gene;KW complete genome; control region; cytb gene; cytochrome b;KW cytochrome oxidase subunit I; cytochrome oxidase subunit II;KW cytochrome oxidase subunit III; -loop; mitochondrion;KW NAH dehydrogenase subunit 1; NAH dehydrogenase subunit 2;KW NAH dehydrogenase subunit 3; NAH dehydrogenase subunit 4;KW NAH dehydrogenase subunit 4L; NAH dehydrogenase subunit 5;KW NAH dehydrogenase subunit 6; NAH1 gene; NAH2 gene; NAH3 gene;KW NAH4 gene; NAH4L gene; NAH5 gene; NAH6 gene; transfer RNA-Ala;KW transfer RNA-Arg; transfer RNA-Asn; transfer RNA-Asp; transfer RNA-Cys;KW transfer RNA-Gln; transfer RNA-Glu; transfer RNA-Gly; transfer RNA-His;KW transfer RNA-Ile; transfer RNA-Leu (CUN); transfer RNA-Leu (UUR);KW transfer RNA-Lys; transfer RNA-Met; transfer RNA-Phe; transfer RNA-Pro;KW transfer RNA-Ser (AGY); transfer RNA-Ser (UCN); transfer RNA-Thr;KW transfer RNA-Trp; transfer RNA-Tyr; transfer RNA-Val; tRNA-Ala gene;KW tRNA-Arg gene; tRNA-Asn gene; tRNA-Asp gene; tRNA-Cys gene; tRNA-Gln gene;KW tRNA-Glu gene; tRNA-Gly gene; tRNA-His gene; tRNA-Ile gene;KW tRNA-Leu (CUN) gene; tRNA-Leu (UUR) gene; tRNA-Lys gene; tRNA-Met gene;KW tRNA-Phe gene; tRNA-Pro gene; tRNA-Ser (AGY) gene; tRNA-Ser (UCN) gene;KW tRNA-Thr gene; tRNA-Trp gene; tRNA-Tyr gene; tRNA-Val gene.
taaattactggcccaactatatccaattagcccctcagggccaacatataataaactggg
ctaaaaatttc
>AJ421451 count=2; merged_taxid={9447: 2}; species_name=Lemur catta; family=9445; family_name=Lemuridae; scientific_name=Lemur catta; reverse_match=CCGAGGTCACCCCAACC; taxid=9447; rank=species; forward_error=0; forward_tm=57.33; genus_name=Lemur; forward_match=CGAGAAGACCCTATGGAGCT; reverse_tm=nan; genus=9446; reverse_error=0; species=9447; strand=D;      Lemur catta mitochondrion complete mitochondrial genomeXXKW 12S ribosomal RNA; 12S rRNA gene; atpase6 gene; ATPase6 protein;KW atpase8 gene; ATPase8 protein; COI gene; COII gene; COIII gene;KW complete genome; control region; cytb gene; cytochrome b; -loop;KW mitochondrion; NAH dehydrogenase subunit 1; NAH dehydrogenase subunit 2;KW NAH dehydrogenase subunit 3; NAH dehydrogenase subunit 4;KW NAH dehydrogenase subunit 4L; NAH dehydrogenase subunit 5;KW NAH dehydrogenase subunit 6; NAH1 gene; NAH2 gene; NAH3 gene;KW NAH4 gene; NAH4L gene; NAH5 gene; NAH6 gene; transfer RNA-Ala;KW transfer RNA-Arg; transfer RNA-Asn; transfer RNA-Asp; transfer RNA-Cys;KW transfer RNA-Gln; transfer RNA-Glu; transfer RNA-Gly; transfer RNA-His;KW transfer RNA-Ile; transfer RNA-Leu (CUN); transfer RNA-Leu (UUR);KW transfer RNA-Lys; transfer RNA-Met; transfer RNA-Phe; transfer RNA-Pro;KW transfer RNA-Ser (AGY); transfer RNA-Ser (UCN); transfer RNA-Thr;KW transfer RNA-Trp; transfer RNA-Tyr; transfer RNA-Val; tRNA-Ala gene;KW tRNA-Arg gene; tRNA-Asn gene; tRNA-Asp gene; tRNA-Cys gene; tRNA-Gln gene;KW tRNA-Glu gene; tRNA-Gly gene; tRNA-His gene; tRNA-Ile gene;KW tRNA-Leu (CUN) gene; tRNA-Leu (UUR) gene; tRNA-Lys gene; tRNA-Met gene;KW tRNA-Phe gene; tRNA-Pro gene; tRNA-Ser (AGY) gene; tRNA-Ser (UCN) gene;KW tRNA-Thr gene; tRNA-Trp gene; tRNA-Tyr gene; tRNA-Val gene.
taaatctactaacccaaataaccccgcataattaatcatcaactagacatattctcgcca
attatgggttagagatttc
>AJ421452 count=4; merged_taxid={29082: 4}; species_name=Macroscelides proboscideus; family=28735; family_name=Macroscelididae; scientific_name=Macroscelides proboscideus; reverse_match=CCGAGGTCACCCCAACC; taxid=29082; rank=species; forward_error=0; forward_tm=57.33; genus_name=Macroscelides; forward_match=CGAGAAGACCCTATGGAGCT; reverse_tm=nan; genus=29081; reverse_error=0; species=29082; strand=D;      Macroscelides proboscideus complete mitochondrial genomeXXKW 16S ribosomal RNA; 16S rRNA gene; atpase6 gene; ATPase6 protein;KW atpase8 gene; ATPase8 protein; COI gene; COII gene; COIII gene;KW complete genome; control region; cytb gene; cytochrome b;KW cytochrome oxidase subunit I; cytochrome oxidase subunit II;KW cytochrome oxidase subunit III; -loop; mitochondrion; transfer RNA-Ala;KW transfer RNA-Arg; transfer RNA-Asn; transfer RNA-Asp; transfer RNA-Cys;KW transfer RNA-Gln; transfer RNA-Glu; transfer RNA-Gly; transfer RNA-His;KW transfer RNA-Ile; transfer RNA-Leu (CUN); transfer RNA-Leu (UUR);KW transfer RNA-Lys; transfer RNA-Met; transfer RNA-Phe; transfer RNA-Pro;KW transfer RNA-Ser (AGY); transfer RNA-Ser (UCN); transfer RNA-Thr;KW transfer RNA-Trp; transfer RNA-Tyr; transfer RNA-Val; tRNA-Ala gene;KW tRNA-Arg gene; tRNA-Asn gene; tRNA-Asp gene; tRNA-Cys gene; tRNA-Gln gene;KW tRNA-Glu gene; tRNA-Gly gene; tRNA-His gene; tRNA-Ile gene;KW tRNA-Leu (CUN) gene; tRNA-Leu (UUR) gene; tRNA-Lys gene; tRNA-Met gene;KW tRNA-Phe gene; tRNA-Pro gene; tRNA-Ser (AGY) gene; tRNA-Ser (UCN) gene;KW tRNA-Thr gene; tRNA-Trp gene; tRNA-Tyr gene; tRNA-Val gene.
taaatttatttacctaccagctgctatcacaaccctactaggatcaacataacaactaac
taggtaaaaaatttc
>AJ421454 count=4; merged_taxid={358128: 3, 73815: 1}; species_name=###; family=9972; family_name=Manidae; scientific_name=Phataginus; reverse_match=CCGAGATCACCCCAATC; taxid=2736678; rank=genus; forward_error=0; forward_tm=57.33; genus_name=Phataginus; forward_match=CGAGAAGACCCTATGGAGCT; reverse_tm=nan; genus=2736678; reverse_error=2; species=-1; strand=D;      Manis tetradactyla complete mitochondrial genomeXXKW 12S ribosomal RNA; 12S rRNA gene; 16S ribosomal RNA; 16S rRNA gene;KW atpase6 gene; ATPase6 protein; atpase8 gene; ATPase8 protein; COI gene;KW COII gene; COIII gene; complete genome; control region;KW cytochrome oxidase subunit I; cytochrome oxidase subunit II;KW cytochrome oxidase subunit III; -loop; internal transcribed spacer 1;KW ITS1; mitochondrion; NAH dehydrogenase subunit 1;KW NAH dehydrogenase subunit 2; NAH dehydrogenase subunit 3;KW NAH dehydrogenase subunit 4; NAH dehydrogenase subunit 4L;KW NAH dehydrogenase subunit 5; NAH1 gene; NAH2 gene; NAH3 gene;KW NAH4 gene; NAH4L gene; NAH5 gene; NAH6 gene; transfer RNA-Ala;KW transfer RNA-Arg; transfer RNA-Asn; transfer RNA-Asp; transfer RNA-Cys;KW transfer RNA-Gln; transfer RNA-Glu; transfer RNA-Gly; transfer RNA-His;KW transfer RNA-Ile; transfer RNA-Leu (CUN); transfer RNA-Leu (UUR);KW transfer RNA-Lys; transfer RNA-Met; transfer RNA-Phe; transfer RNA-Pro;KW transfer RNA-Ser (AGY); transfer RNA-Ser (UCN); transfer RNA-Thr;KW transfer RNA-Trp; transfer RNA-Tyr; transfer RNA-Val; tRNA-Ala gene;KW tRNA-Arg gene; tRNA-Asn gene; tRNA-Asp gene; tRNA-Cys gene; tRNA-Gln gene;KW tRNA-Glu gene; tRNA-Gly gene; tRNA-His gene; tRNA-Ile gene;KW tRNA-Leu (CUN) gene; tRNA-Leu (UUR) gene; tRNA-Lys gene; tRNA-Met gene;KW tRNA-Phe gene; tRNA-Pro gene; tRNA-Ser (AGY) gene; tRNA-Ser (UCN) gene;KW tRNA-Thr gene; tRNA-Trp gene; tRNA-Tyr gene; tRNA-Val gene.
ttaattataagcttaaaattatttaaatctacctctaaggagataagcactaattatgta
agcaactaatttt
>AJ421471 count=13; merged_taxid={365146: 1, 9983: 12}; species_name=Lepus europaeus; family=9979; family_name=Leporidae; scientific_name=Lepus europaeus; reverse_match=CCGAGGTCACCCCAACC; taxid=9983; genus_name=Lepus; forward_error=0; forward_tm=57.33; rank=species; forward_match=CGAGAAGACCCTATGGAGCT; reverse_tm=nan; genus=9980; reverse_error=0; species=9983; strand=D;      Lepus europaeus complete mitochondrial genomeXXKW 12S ribosomal RNA; 12S rRNA gene; 16S ribosomal RNA; 16S rRNA gene;KW ATP synthase F0 subunit 6; ATP synthase F0 subunit 8; atp6 gene; atp8 gene;KW cox1 gene; cox2 gene; cox3 gene; cytB gene; cytochrome c oxidase subunit 2;KW cytochrome c oxidase subunit 3; cytochrome c oxidase subunit I;KW internal transcribed spacer 1; ITS 1; NAH dehydrogenase subunit 1;KW NAH dehydrogenase subunit 2; NAH dehydrogenase subunit 3;KW NAH dehydrogenase subunit 4; NAH dehydrogenase subunit 4L;KW NAH dehydrogenase subunit 5; NAH dehydrogenase subunit 6; NAH1 gene;KW NAH2 gene; NAH3 gene; NAH4 gene; NAH4L gene; NAH5 gene; NAH6 gene;KW transfer RNA-Ala; transfer RNA-Arg; transfer RNA-Asn; transfer RNA-Asp;KW transfer RNA-Cys; transfer RNA-Gln; transfer RNA-Glu; transfer RNA-Gly;KW transfer RNA-His; transfer RNA-Ile; transfer RNA-Leu; transfer RNA-Lys;KW transfer RNA-Met; transfer RNA-Phe; transfer RNA-Pro; transfer RNA-Ser;KW transfer RNA-Thr; transfer RNA-Trp; transfer RNA-Tyr; tRNA-Ala gene;KW tRNA-Arg gene; tRNA-Asn gene; tRNA-Asp gene; tRNA-Cys gene; tRNA-Gln gene;KW tRNA-Glu gene; tRNA-Gly gene; tRNA-His gene; tRNA-Ile gene; tRNA-Leu gene;KW tRNA-Lys gene; tRNA-Met gene; tRNA-Phe gene; tRNA-Pro gene; tRNA-Ser gene;KW tRNA-Thr gene; tRNA-Trp gene; tRNA-Tyr gene.
ttaattatttaattcaatattttcgcaatctcactccacaggagcttaaccaagaaaatt
tatgaattaaaaatttt
>AJ421723 count=1; merged_taxid={29137: 1}; species_name=Dugong dugon; family=29135; family_name=Dugongidae; scientific_name=Dugong dugon; reverse_match=CCGAGGTCACCCCAACC; taxid=29137; genus_name=Dugong; forward_error=0; forward_tm=57.33; rank=species; seq_length_ori=16850; forward_match=CGAGAAGACCCTATGGAGCT; reverse_tm=nan; genus=29136; reverse_error=0; species=29137; strand=D;      ugong dugon complete mitochondrial genomeXXKW 12S ribosomal RNA; 12S rRNA gene; 16S ribosomal RNA; 16S rRNA gene;KW ATPase 6 gene; ATPase 8 gene; ATPase subunit 6; ATPase subunit 8; COI gene;KW COII gene; COIII gene; cytb gene; cytochrome b;KW cytochrome oxidase subunit I; cytochrome oxidase subunit II;KW cytochrome oxidase subunit III; NAH dehydrogenase subunit 1;KW NAH dehydrogenase subunit 2; NAH dehydrogenase subunit 3;KW NAH dehydrogenase subunit 4; NAH dehydrogenase subunit 4L;KW NAH dehydrogenase subunit 5; NAH dehydrogenase subunit 6; NAH1 gene;KW NAH2 gene; NAH3 gene; NAH4 gene; NAH4L gene; NAH5 gene; nadh6 gene;KW transfer RNA-Ala; transfer RNA-Arg; transfer RNA-Asn; transfer RNA-Asp;KW transfer RNA-Cys; transfer RNA-Gln; transfer RNA-Glu; transfer RNA-Gly;KW transfer RNA-His; transfer RNA-Ile; transfer RNA-Leu (CUN);KW transfer RNA-Leu (UUR); transfer RNA-Lys; transfer RNA-Met;KW transfer RNA-Phe; transfer RNA-Pro; transfer RNA-Ser (AGY);KW transfer RNA-Ser (UCN); transfer RNA-Thr; transfer RNA-Trp;KW transfer RNA-Tyr; transfer RNA-Val; tRNA-Ala gene; tRNA-Arg gene;KW tRNA-Asn gene; tRNA-Asp gene; tRNA-Cys gene; tRNA-Gln gene; tRNA-Glu gene;KW tRNA-Gly gene; tRNA-His gene; tRNA-Ile gene; tRNA-Leu (CUN) gene;KW tRNA-Leu (UUR) gene; tRNA-Lys gene; tRNA-Met gene; tRNA-Phe gene;KW tRNA-Pro gene; tRNA-Ser (AGY) gene; tRNA-Ser (UCN) gene; tRNA-Thr gene;KW tRNA-Trp gene; tRNA-Tyr gene; tRNA-Val gene.
taaattaattagttcaaccacaaaacatatactacggggccacccaacagtttaatgaac
taacaatttt
>AJ426627 count=8; merged_taxid={183555: 8}; species_name=Pipistrellus maderensis; family=9431; family_name=Vespertilionidae; scientific_name=Pipistrellus maderensis; reverse_match=CCGAGGTCACCCCAACC; taxid=183555; rank=species; forward_error=0; forward_tm=57.33; genus_name=Pipistrellus; forward_match=CGAGAAGACCCTATGGAGCT; reverse_tm=nan; genus=27671; reverse_error=0; species=183555; strand=D;      Pipistrellus maderensis mitochondrion partial 16S rRNA gene, haplotype pm#01XXKW 16S ribosomal RNA; 16S rRNA gene.
ttaattaactaactcatattactccaaacaaacctccctccagagaacaaacctgtttaa
ctgagttagtaattta
>AJ426635 count=1; merged_taxid={183555: 1}; species_name=Pipistrellus maderensis; family=9431; family_name=Vespertilionidae; scientific_name=Pipistrellus maderensis; reverse_match=CCGAGGTCACCCCAACC; taxid=183555; genus_name=Pipistrellus; forward_error=0; forward_tm=57.33; rank=species; seq_length_ori=503; forward_match=CGAGAAGACCCTATGGAGCT; reverse_tm=nan; genus=27671; reverse_error=0; species=183555; strand=D;      Pipistrellus maderensis mitochondrion partial 16S rRNA gene, haplotype pm#11XXKW 16S ribosomal RNA; 16S rRNA gene.
ttaattaactaactcatactactccaaacaaacctccctccagagaacaaacctgtttaa
ctgagttagtaattta
>AJ426637 count=10; merged_taxid={59472: 7, 412088: 1, 1079723: 2}; species_name=###; family=9431; family_name=Vespertilionidae; scientific_name=Pipistrellus; reverse_match=CCGAGGTCACCCCAACC; taxid=27671; rank=genus; forward_error=0; forward_tm=57.33; genus_name=Pipistrellus; forward_match=CGAGAAGACCCTATGGAGCT; reverse_tm=nan; genus=27671; reverse_error=0; species=-1; strand=D;      Pipistrellus kuhli mitochondrion partial 16S rRNA gene, haplotype PK#01XXKW 16S ribosomal RNA; 16S rRNA gene.
ttaattaactaacccatattaccctgaacaaatctccctccagagaacaaacctgtttta
actgagttagtaattta
>AJ426640 count=1; merged_taxid={59472: 1}; species_name=Pipistrellus kuhlii; family=9431; family_name=Vespertilionidae; scientific_name=Pipistrellus kuhlii; reverse_match=CCGAGGTCACCCCAACC; taxid=59472; genus_name=Pipistrellus; forward_error=0; forward_tm=57.33; rank=species; seq_length_ori=504; forward_match=CGAGAAGACCCTATGGAGCT; reverse_tm=nan; genus=27671; reverse_error=0; species=59472; strand=D;      Pipistrellus kuhli mitochondrion partial 16S rRNA geneXXKW 16S ribosomal RNA; 16S rRNA gene.
ttaattaactaattcatattactctgaacaaatctccctccagggaacaaacatgtttta
actgagttagtaattta
>AJ426641 count=3; merged_taxid={109485: 3}; species_name=Hypsugo savii; family=9431; family_name=Vespertilionidae; scientific_name=Hypsugo savii; reverse_match=CCGAGGTCACCCCAACC; taxid=109485; rank=species; forward_error=0; forward_tm=57.33; genus_name=Hypsugo; forward_match=CGAGAAGACCCTATGGAGCT; reverse_tm=nan; genus=109484; reverse_error=0; species=109485; strand=D;      Hypsugo savii mitochondrion partial 16S rRNA geneXXKW 16S ribosomal RNA; 16S rRNA gene.
ttaactaattaactcataaacccttattcattctctataagaaataagccacttttaatt
gagttaacagttta
>AJ426642 count=5; merged_taxid={109485: 4, 1048813: 1}; species_name=###; family=9431; family_name=Vespertilionidae; scientific_name=Hypsugo; reverse_match=CCGAGGTCACCCCAACC; taxid=109484; rank=genus; forward_error=0; forward_tm=57.33; genus_name=Hypsugo; seq_length_ori=500; forward_match=CGAGAAGACCCTATGGAGCT; reverse_tm=nan; genus=109484; reverse_error=0; species=-1; strand=D;      Hypsugo savii mitochondrion partial 16S rRNA gene, haplotype HS#01XXKW 16S ribosomal RNA; 16S rRNA gene.
ttaactaattaactcacaaacccttatccgttttctacaagaaataaaccacttttaatt
gagttaacagttta
>AJ426643 count=1; merged_taxid={109485: 1}; species_name=Hypsugo savii; family=9431; family_name=Vespertilionidae; scientific_name=Hypsugo savii; reverse_match=CCGAGGTCACCCCAACC; taxid=109485; genus_name=Hypsugo; forward_error=0; forward_tm=57.33; rank=species; seq_length_ori=500; forward_match=CGAGAAGACCCTATGGAGCT; reverse_tm=nan; genus=109484; reverse_error=0; species=109485; strand=D;      Hypsugo savii mitochondrion partial 16S rRNA gene, haplotype HS#06XXKW 16S ribosomal RNA; 16S rRNA gene.
ttaactaattaactcacaaacccttatccattttctataagaaataaaccacttttaatt
gggttaacagttta
>AJ428576 count=59; merged_taxid={62698: 58, 9708: 1}; species_name=Odobenus rosmarus; family=9705; family_name=Odobenidae; scientific_name=Odobenus rosmarus; reverse_match=CCGAGGTCGCCCCAACC; taxid=9707; rank=species; forward_error=0; forward_tm=57.33; genus_name=Odobenus; forward_match=CGAGAAGACCCTATGGAGCT; reverse_tm=nan; genus=9706; reverse_error=0; species=9707; strand=D;      Odobenus rosmarus rosmarus complete mitochondrial genomeXXKW 12S ribosomal RNA; 12S rRNA gene; 16S ribosomal RNA; 16S rRNA gene;KW ATPase 6 gene; ATPase 8 gene; ATPase subunit 6; ATPase subunit 8; COI gene;KW COII gene; COIII gene; complete genome; control region; cytb gene;KW cytochrome b; cytochrome oxidase subunit I; cytochrome oxidase subunit II;KW cytochrome oxidase subunit III; -loop; mitochondrion;KW NAH dehydrogenase subunit 1; NAH dehydrogenase subunit 3;KW NAH dehydrogenase subunit 4; NAH dehydrogenase subunit 4L;KW NAH dehydrogenase subunit 5; NAH dehydrogenase subunit 6; NAH1 gene;KW NAH3 gene; NAH4 gene; NAH4L gene; NAH5 gene; NAH6 gene;KW transfer RNA-Ala; transfer RNA-Arg; transfer RNA-Asn; transfer RNA-Asp;KW transfer RNA-Cys; transfer RNA-Glu; transfer RNA-Gly; transfer RNA-Ile;KW transfer RNA-Leu(UUR); transfer RNA-Lys; transfer RNA-Met;KW transfer RNA-Phe; transfer RNA-Pro; transfer RNA-Ser(AGY);KW transfer RNA-Ser(UCN); transfer RNA-Thr; transfer RNA-Trp;KW transfer RNA-Tyr; transfer RNA-Val; tRNA-Ala gene; tRNA-Arg gene;KW tRNA-Asn gene; tRNA-Asp gene; tRNA-Cys gene; tRNA-Glu gene; tRNA-Gly gene;KW tRNA-Ile gene; tRNA-Leu(UUR) gene; tRNA-Lys gene; tRNA-Met gene;KW tRNA-Phe gene; tRNA-Pro gene; tRNA-Ser(AGY) gene; tRNA-Ser(UCN) gene;KW tRNA-Thr gene; tRNA-Trp gene; tRNA-Tyr gene; tRNA-Val gene.
ttaattaactaacccaatagaatttattcaattaaccaatatgggacaaagtaattctac
agtgggacagcaattta
>AJ428577 count=1; merged_taxid={29073: 1}; species_name=Ursus maritimus; family=9632; family_name=Ursidae; scientific_name=Ursus maritimus; reverse_match=CCGAGGTCGCCCCAACC; taxid=29073; genus_name=Ursus; forward_error=0; forward_tm=57.33; rank=species; seq_length_ori=16723; forward_match=CGAGAAGACCCTATGGAGCT; reverse_tm=nan; genus=9639; reverse_error=0; species=29073; strand=D;      Ursus maritimus complete mitochondrial genomeXXKW 12S ribosomal RNA; 12S rRNA gene; 16S ribosomal RNA; 16S rRNA gene;KW ATPase 6 gene; ATPase 8 gene; ATPase subunit 6; ATPase subunit 8; COI gene;KW COII gene; COIII gene; complete genome; control region; cytb gene;KW cytochrome b; cytochrome oxidase I; cytochrome oxidase II;KW cytochrome oxidase III; -loop; mitochondrion;KW NAH dehydrogenase subunit 1; NAH dehydrogenase subunit 2;KW NAH dehydrogenase subunit 3; NAH dehydrogenase subunit 4;KW NAH dehydrogenase subunit 4L; NAH dehydrogenase subunit 5;KW NAH dehydrogenase subunit 6; NAH1 gene; NAH2 gene; NAH3 gene;KW NAH4 gene; NAH4L gene; NAH5 gene; NAH6 gene; transfer RNA-Ala;KW transfer RNA-Arg; transfer RNA-Asn; transfer RNA-Asp; transfer RNA-Cys;KW transfer RNA-Glu; transfer RNA-Gly; transfer RNA-Ile;KW transfer RNA-Leu(UUR); transfer RNA-Lys; transfer RNA-Met;KW transfer RNA-Phe; transfer RNA-Pro; transfer RNA-Ser(AGY);KW transfer RNA-Ser(UCN); transfer RNA-Thr; transfer RNA-Trp;KW transfer RNA-Tyr; transfer RNA-Val; tRNA-Ala gene; tRNA-Arg gene;KW tRNA-Asn gene; tRNA-Asp gene; tRNA-Cys gene; tRNA-Glu gene; tRNA-Gly gene;KW tRNA-Ile gene; tRNA-Leu(UUR) gene; tRNA-Lys gene; tRNA-Met gene;KW tRNA-Phe gene; tRNA-Pro gene; tRNA-Ser(AGY) gene; tRNA-Ser(UCN) gene;KW tRNA-Thr gene; tRNA-Trp gene; tRNA-Tyr gene; tRNA-Val gene.
tcaattaatagctcaaaaggatttatttaccagaccaacaggaacaacatattccttcca
tgagctagcaattta
>AJ428849 count=1; merged_taxid={482537: 1}; species_name=Galeopterus variegatus; family=30657; family_name=Cynocephalidae; scientific_name=Galeopterus variegatus; reverse_match=CCGAGGTCGCCCCAACC; taxid=482537; genus_name=Galeopterus; forward_error=0; forward_tm=57.33; rank=species; seq_length_ori=16748; forward_match=CGAGAAGACCCTATGGAGCT; reverse_tm=nan; genus=482536; reverse_error=0; species=482537; strand=D;      Cynocephalus variegatus complete mitochondrial genomeXXKW 12S ribosomal RNA; 12S rRNA gene; 16S ribosomal RNA; 16S rRNA gene;KW ATPase subunit 6; ATPase subunit 8; ATPase6 gene; ATPase8 gene; COI gene;KW COII gene; COIII gene ; complete genome; control region; cytb gene;KW cytochrome b; cytochrome oxidase subunit I; cytochrome oxidase subunit II;KW cytochrome oxidase subunit III; -loop; internal transcribed spacer 1;KW ITS1; mitochondrion; NAH dehydrogenase subunit 1;KW NAH dehydrogenase subunit 2; NAH dehydrogenase subunit 3;KW NAH dehydrogenase subunit 4; NAH dehydrogenase subunit 4L;KW NAH dehydrogenase subunit 5; NAH dehydrogenase subunit 6; nadh1 gene;KW nadh2 gene; nadh3 gene; nadh4 gene; nadh4L gene; nadh5 gene; nadh6 gene;KW transfer RNA-Ala; transfer RNA-Arg; transfer RNA-Asn; transfer RNA-Asp;KW transfer RNA-Cys; transfer RNA-Gln; transfer RNA-Glu; transfer RNA-Gly;KW transfer RNA-His; transfer RNA-Ile; transfer RNA-Leu (CUN);KW transfer RNA-Leu (UUR); transfer RNA-Lys; transfer RNA-Met;KW transfer RNA-Phe; transfer RNA-Pro; transfer RNA-Ser (AGY);KW transfer RNA-Ser (UCN); transfer RNA-Thr; transfer RNA-Trp;KW transfer RNA-Tyr; transfer RNA-Val; tRNA-Ala gene; tRNA-Arg gene;KW tRNA-Asn gene; tRNA-Asp gene; tRNA-Cys gene; tRNA-Gln gene; tRNA-Glu gene;KW tRNA-Gly gene; tRNA-His gene; tRNA-Ile gene; tRNA-Leu (CUN) gene;KW tRNA-Leu (UUR) gene; tRNA-Lys gene; tRNA-Met gene; tRNA-Phe gene;KW tRNA-Pro gene; tRNA-Ser (AGY) gene; tRNA-Ser (UCN) gene; tRNA-Thr gene;KW tRNA-Trp gene; tRNA-Tyr gene; tRNA-Val gene.
tcaatcaactagcccaaataaagcaatataaacctaacccaggcaacaataacaaaaccc
tatgagctagcgatttc
>AJ428945 count=2; merged_taxid={9813: 2}; species_name=Procavia capensis; family=9811; family_name=Procaviidae; scientific_name=Procavia capensis; reverse_match=CCGAGGTCACCCCAACC; taxid=9813; rank=species; forward_error=1; forward_tm=51.19; genus_name=Procavia; forward_match=CGAGAAGACCCCATGGAGCT; reverse_tm=nan; genus=9812; reverse_error=0; species=9813; strand=D;      Procavia capensis complete mitochondrial genomeXXKW 12S ribosomal RNA; 12S rRNA gene; 16S ribosomal RNA; 16S rRNA gene;KW ATPase subunit 6; ATPase subunit 8; ATPase6 gene; ATPase8 gene; COI gene;KW COII gene; COIII gene; complete genome; control region; cytb gene;KW cytochrome b; cytochrome oxidase subunit I; cytochrome oxidase subunit II;KW cytochrome oxidase subunit III; -loop; internal transcribed spacer 1;KW ITS1; NAH dehydrogenase subunit 1; NAH dehydrogenase subunit 2;KW NAH dehydrogenase subunit 3; NAH dehydrogenase subunit 4;KW NAH dehydrogenase subunit 4L; NAH dehydrogenase subunit 5;KW NAH dehydrogenase subunit 6; NAH1 gene; NAH2 gene; NAH3 gene;KW NAH4 gene; NAH4L gene; NAH5 gene; NAH6 gene; transfer RNA-Ala;KW transfer RNA-Arg; transfer RNA-Asn; transfer RNA-Asp; transfer RNA-Cys;KW transfer RNA-Gln; transfer RNA-Glu; transfer RNA-Gly; transfer RNA-His;KW transfer RNA-Ile; transfer RNA-Leu (CUN); transfer RNA-Leu (UUR);KW transfer RNA-Lys; transfer RNA-Met; transfer RNA-Phe; transfer RNA-Pro;KW transfer RNA-Ser (AGY); transfer RNA-Ser (UCN); transfer RNA-Thr;KW transfer RNA-Trp; transfer RNA-Tyr; transfer RNA-Val; tRNA-Ala gene;KW tRNA-Arg gene; tRNA-Asn gene; tRNA-Asp gene; tRNA-Cys gene; tRNA-Gln gene;KW tRNA-Glu gene; tRNA-Gly gene; tRNA-His gene; tRNA-Ile gene;KW tRNA-Leu (CUN) gene; tRNA-Leu (UUR) gene; tRNA-Lys gene; tRNA-Met gene;KW tRNA-Phe gene; tRNA-Pro gene; tRNA-Ser (AGY) gene; tRNA-Ser (UCN) gene;KW tRNA-Thr gene; tRNA-Trp gene; tRNA-Tyr gene; tRNA-Val gene.
tcaattaactaattcaattataaaaacacaaatccaaggacataaaaaaaatattaatga
attagcaatttt
[truncated: 2,280,019 more chars]
