# Supplementary material for: Ecology of community reassembly: Movements and diets of megafauna during a decade of restoration in Mozambique
Source: Ecology. 2026 Apr 12;107(4):e70386. doi: 10.1002/ecy.70386 (PMC13071350; doi:10.1002/ecy.70386)
Supplement: Supplementary file 1 — Data S1. [file ECY-107-e70386-s001.zip › Data_S1/Dataset_20/DietDataFilteringScripts/DNA_metabarcoding_data_processing/additional_files_scripts/NCBI_blast_results/atcacgttttccgaaaacaaacaaaggttcagaaagcgaaaataaaaaag.csv]

Description	Scientific Name	Max Score	Total Score	Query Cover	E value	Per. ident	Acc. Len	Accession
Zaluzania parthenioides tnrL-trnF intergenic spacer, partial sequence; chloroplast	Zaluzania parthenioides	93.5	93.5	100%	2e-15	100.00	737	=HYPERLINK("https://www.ncbi.nlm.nih.gov/nucleotide/MT214801.1?report=genbank&log$=nucltop&blast_rank=1&RID=NAPY7ZA4013","MT214801.1")
Verbesina virgata tnrL-trnF intergenic spacer, partial sequence; chloroplast	Verbesina virgata	93.5	93.5	100%	2e-15	100.00	761	=HYPERLINK("https://www.ncbi.nlm.nih.gov/nucleotide/MT214800.1?report=genbank&log$=nucltop&blast_rank=2&RID=NAPY7ZA4013","MT214800.1")
Tridax rosea tnrL-trnF intergenic spacer, partial sequence; chloroplast	Tridax rosea	93.5	93.5	100%	2e-15	100.00	779	=HYPERLINK("https://www.ncbi.nlm.nih.gov/nucleotide/MT214797.1?report=genbank&log$=nucltop&blast_rank=3&RID=NAPY7ZA4013","MT214797.1")
Tithonia tubaeformis tnrL-trnF intergenic spacer, partial sequence; chloroplast	Tithonia tubaeformis	93.5	93.5	100%	2e-15	100.00	760	=HYPERLINK("https://www.ncbi.nlm.nih.gov/nucleotide/MT214796.1?report=genbank&log$=nucltop&blast_rank=4&RID=NAPY7ZA4013","MT214796.1")
Taraxacum officinale tnrL-trnF intergenic spacer, partial sequence; chloroplast	Taraxacum officinale	93.5	93.5	100%	2e-15	100.00	704	=HYPERLINK("https://www.ncbi.nlm.nih.gov/nucleotide/MT214793.1?report=genbank&log$=nucltop&blast_rank=5&RID=NAPY7ZA4013","MT214793.1")
Sclerocarpus uniserialis tnrL-trnF intergenic spacer, partial sequence; chloroplast	Sclerocarpus uniserialis	93.5	93.5	100%	2e-15	100.00	787	=HYPERLINK("https://www.ncbi.nlm.nih.gov/nucleotide/MT214787.1?report=genbank&log$=nucltop&blast_rank=6&RID=NAPY7ZA4013","MT214787.1")
Ratibida columnifera tnrL-trnF intergenic spacer, partial sequence; chloroplast	Ratibida columnifera	93.5	93.5	100%	2e-15	100.00	764	=HYPERLINK("https://www.ncbi.nlm.nih.gov/nucleotide/MT214783.1?report=genbank&log$=nucltop&blast_rank=7&RID=NAPY7ZA4013","MT214783.1")
Pinaropappus roseus tnrL-trnF intergenic spacer, partial sequence; chloroplast	Pinaropappus roseus	93.5	93.5	100%	2e-15	100.00	771	=HYPERLINK("https://www.ncbi.nlm.nih.gov/nucleotide/MT214776.1?report=genbank&log$=nucltop&blast_rank=8&RID=NAPY7ZA4013","MT214776.1")
Peteravenia schultzii tnrL-trnF intergenic spacer, partial sequence; chloroplast	Peteravenia schultzii	93.5	93.5	100%	2e-15	100.00	774	=HYPERLINK("https://www.ncbi.nlm.nih.gov/nucleotide/MT214775.1?report=genbank&log$=nucltop&blast_rank=9&RID=NAPY7ZA4013","MT214775.1")
Perymenium buphthalmoides tnrL-trnF intergenic spacer, partial sequence; chloroplast	Perymenium buphthalmoides	93.5	93.5	100%	2e-15	100.00	735	=HYPERLINK("https://www.ncbi.nlm.nih.gov/nucleotide/MT214774.1?report=genbank&log$=nucltop&blast_rank=10&RID=NAPY7ZA4013","MT214774.1")
Lagascea rigida tnrL-trnF intergenic spacer, partial sequence; chloroplast	Lagascea rigida	93.5	93.5	100%	2e-15	100.00	791	=HYPERLINK("https://www.ncbi.nlm.nih.gov/nucleotide/MT214768.1?report=genbank&log$=nucltop&blast_rank=11&RID=NAPY7ZA4013","MT214768.1")
Jefea lantanifolia tnrL-trnF intergenic spacer, partial sequence; chloroplast	Jefea lantanifolia	93.5	93.5	100%	2e-15	100.00	742	=HYPERLINK("https://www.ncbi.nlm.nih.gov/nucleotide/MT214765.1?report=genbank&log$=nucltop&blast_rank=12&RID=NAPY7ZA4013","MT214765.1")
Hymenostephium cordatum tnrL-trnF intergenic spacer, partial sequence; chloroplast	Hymenostephium cordatum	93.5	93.5	100%	2e-15	100.00	764	=HYPERLINK("https://www.ncbi.nlm.nih.gov/nucleotide/MT214764.1?report=genbank&log$=nucltop&blast_rank=13&RID=NAPY7ZA4013","MT214764.1")
Emilia sp. Fragoso-Martinez 536 tnrL-trnF intergenic spacer, partial sequence; chloroplast	Emilia sp. Fragoso-Martinez 536	93.5	93.5	100%	2e-15	100.00	763	=HYPERLINK("https://www.ncbi.nlm.nih.gov/nucleotide/MT214755.1?report=genbank&log$=nucltop&blast_rank=14&RID=NAPY7ZA4013","MT214755.1")
Dendroviguiera quinqueradiata tnrL-trnF intergenic spacer, partial sequence; chloroplast	Dendroviguiera quinqueradiata	93.5	93.5	100%	2e-15	100.00	757	=HYPERLINK("https://www.ncbi.nlm.nih.gov/nucleotide/MT214750.1?report=genbank&log$=nucltop&blast_rank=15&RID=NAPY7ZA4013","MT214750.1")
Ambrosia cumanensis tnrL-trnF intergenic spacer, partial sequence; chloroplast	Ambrosia cumanensis	93.5	93.5	100%	2e-15	100.00	758	=HYPERLINK("https://www.ncbi.nlm.nih.gov/nucleotide/MT214728.1?report=genbank&log$=nucltop&blast_rank=16&RID=NAPY7ZA4013","MT214728.1")
Acourtia cordata tnrL-trnF intergenic spacer, partial sequence; chloroplast	Acourtia cordata	93.5	93.5	100%	2e-15	100.00	769	=HYPERLINK("https://www.ncbi.nlm.nih.gov/nucleotide/MT214722.1?report=genbank&log$=nucltop&blast_rank=17&RID=NAPY7ZA4013","MT214722.1")
Dolomiaea souliei chloroplast, complete genome	Dolomiaea souliei	93.5	93.5	100%	2e-15	100.00	152466	=HYPERLINK("https://www.ncbi.nlm.nih.gov/nucleotide/MT128671.1?report=genbank&log$=nucltop&blast_rank=18&RID=NAPY7ZA4013","MT128671.1")
Syncalathium kawaguchii isolate 4o-9lqmzd6 trnL-trnF intergenic spacer region, partial sequence; chloroplast	Syncalathium kawaguchii	93.5	93.5	100%	2e-15	100.00	726	=HYPERLINK("https://www.ncbi.nlm.nih.gov/nucleotide/MK046053.1?report=genbank&log$=nucltop&blast_rank=19&RID=NAPY7ZA4013","MK046053.1")
Dubyaea hispida isolate 4f-9lqmzcl trnL-trnF intergenic spacer region, partial sequence; chloroplast	Dubyaea hispida	93.5	93.5	100%	2e-15	100.00	715	=HYPERLINK("https://www.ncbi.nlm.nih.gov/nucleotide/MK046050.1?report=genbank&log$=nucltop&blast_rank=20&RID=NAPY7ZA4013","MK046050.1")
Dubyaea blinii isolate 49-9lqmzb7 trnL-trnF intergenic spacer region, partial sequence; chloroplast	Dubyaea blinii	93.5	93.5	100%	2e-15	100.00	800	=HYPERLINK("https://www.ncbi.nlm.nih.gov/nucleotide/MK046048.1?report=genbank&log$=nucltop&blast_rank=21&RID=NAPY7ZA4013","MK046048.1")
Dubyaea blinii isolate 46-9lqmzae trnL-trnF intergenic spacer region, partial sequence; chloroplast	Dubyaea blinii	93.5	93.5	100%	2e-15	100.00	715	=HYPERLINK("https://www.ncbi.nlm.nih.gov/nucleotide/MK046047.1?report=genbank&log$=nucltop&blast_rank=22&RID=NAPY7ZA4013","MK046047.1")
Dubyaea amoena isolate 3u-9lqmz93 trnL-trnF intergenic spacer region, partial sequence; chloroplast	Dubyaea amoena	93.5	93.5	100%	2e-15	100.00	715	=HYPERLINK("https://www.ncbi.nlm.nih.gov/nucleotide/MK046043.1?report=genbank&log$=nucltop&blast_rank=23&RID=NAPY7ZA4013","MK046043.1")
Sonchus asper isolate MAR-1 chloroplast, complete genome	Sonchus asper	93.5	93.5	100%	2e-15	100.00	151849	=HYPERLINK("https://www.ncbi.nlm.nih.gov/nucleotide/MK371016.1?report=genbank&log$=nucltop&blast_rank=24&RID=NAPY7ZA4013","MK371016.1")
Sonchus asper isolate VIL-1 chloroplast, complete genome	Sonchus asper	93.5	93.5	100%	2e-15	100.00	151849	=HYPERLINK("https://www.ncbi.nlm.nih.gov/nucleotide/NC_048510.1?report=genbank&log$=nucltop&blast_rank=25&RID=NAPY7ZA4013","NC_048510.1")
Sonchus oleraceus isolate MAR-1 chloroplast, complete genome	Sonchus oleraceus	93.5	93.5	100%	2e-15	100.00	151808	=HYPERLINK("https://www.ncbi.nlm.nih.gov/nucleotide/MK371006.1?report=genbank&log$=nucltop&blast_rank=26&RID=NAPY7ZA4013","MK371006.1")
Sonchus oleraceus chloroplast, complete genome	Sonchus oleraceus	93.5	93.5	100%	2e-15	100.00	151849	=HYPERLINK("https://www.ncbi.nlm.nih.gov/nucleotide/NC_048452.1?report=genbank&log$=nucltop&blast_rank=27&RID=NAPY7ZA4013","NC_048452.1")
Helianthus annuus isolate Var33 chloroplast, complete genome	Helianthus annuus	93.5	93.5	100%	2e-15	100.00	151112	=HYPERLINK("https://www.ncbi.nlm.nih.gov/nucleotide/MN602834.1?report=genbank&log$=nucltop&blast_rank=28&RID=NAPY7ZA4013","MN602834.1")
Helianthus annuus isolate Var1 chloroplast, complete genome	Helianthus annuus	93.5	93.5	100%	2e-15	100.00	151151	=HYPERLINK("https://www.ncbi.nlm.nih.gov/nucleotide/MN596419.1?report=genbank&log$=nucltop&blast_rank=29&RID=NAPY7ZA4013","MN596419.1")
Rudbeckia laciniata var. laciniata chloroplast, complete genome	Rudbeckia laciniata var. laciniata	93.5	93.5	100%	2e-15	100.00	151840	=HYPERLINK("https://www.ncbi.nlm.nih.gov/nucleotide/MN518844.1?report=genbank&log$=nucltop&blast_rank=30&RID=NAPY7ZA4013","MN518844.1")
Eupatorium serotinum tRNA-Leu (trnL) gene, partial sequence; chloroplast	Eupatorium serotinum	93.5	93.5	100%	2e-15	100.00	450	=HYPERLINK("https://www.ncbi.nlm.nih.gov/nucleotide/MN395725.1?report=genbank&log$=nucltop&blast_rank=31&RID=NAPY7ZA4013","MN395725.1")
Tussilago farfara voucher S12 tRNA-Leu (trnL) gene, partial sequence; chloroplast	Tussilago farfara	93.5	93.5	100%	2e-15	100.00	469	=HYPERLINK("https://www.ncbi.nlm.nih.gov/nucleotide/MN167312.1?report=genbank&log$=nucltop&blast_rank=32&RID=NAPY7ZA4013","MN167312.1")
Petasites hybridus voucher S10 tRNA-Leu (trnL) gene, partial sequence; chloroplast	Petasites hybridus	93.5	93.5	100%	2e-15	100.00	476	=HYPERLINK("https://www.ncbi.nlm.nih.gov/nucleotide/MN167311.1?report=genbank&log$=nucltop&blast_rank=33&RID=NAPY7ZA4013","MN167311.1")
Crepidiastrum sonchifolium chloroplast, complete genome	Crepidiastrum sonchifolium	93.5	93.5	100%	2e-15	100.00	152603	=HYPERLINK("https://www.ncbi.nlm.nih.gov/nucleotide/NC_046513.1?report=genbank&log$=nucltop&blast_rank=34&RID=NAPY7ZA4013","NC_046513.1")
Macowania pinifolia voucher NBG:3 tRNA-Leu (trnL) gene and trnL-trnF intergenic spacer, partial sequence; chloroplast	Fluminaria pinifolia	93.5	93.5	100%	2e-15	100.00	834	=HYPERLINK("https://www.ncbi.nlm.nih.gov/nucleotide/MF382048.1?report=genbank&log$=nucltop&blast_rank=35&RID=NAPY7ZA4013","MF382048.1")
Athrixia heterophylla voucher NBG:12493 tRNA-Leu (trnL) gene and trnL-trnF intergenic spacer, partial sequence; chloroplast	Athrixia heterophylla	93.5	93.5	100%	2e-15	100.00	828	=HYPERLINK("https://www.ncbi.nlm.nih.gov/nucleotide/MF382046.1?report=genbank&log$=nucltop&blast_rank=36&RID=NAPY7ZA4013","MF382046.1")
Athrixia heterophylla voucher NBG:11634 tRNA-Leu (trnL) gene and trnL-trnF intergenic spacer, partial sequence; chloroplast	Athrixia heterophylla	93.5	93.5	100%	2e-15	100.00	830	=HYPERLINK("https://www.ncbi.nlm.nih.gov/nucleotide/MF382045.1?report=genbank&log$=nucltop&blast_rank=37&RID=NAPY7ZA4013","MF382045.1")
Athrixia arachnoidea voucher NBG:2198 tRNA-Leu (trnL) gene and trnL-trnF intergenic spacer, partial sequence; chloroplast	Athrixia arachnoidea	93.5	93.5	100%	2e-15	100.00	831	=HYPERLINK("https://www.ncbi.nlm.nih.gov/nucleotide/MF382043.1?report=genbank&log$=nucltop&blast_rank=38&RID=NAPY7ZA4013","MF382043.1")
Athrixia elata voucher PRE:6919 tRNA-Leu (trnL) gene and trnL-trnF intergenic spacer, partial sequence; chloroplast	Athrixia elata	93.5	93.5	100%	2e-15	100.00	814	=HYPERLINK("https://www.ncbi.nlm.nih.gov/nucleotide/MF382042.1?report=genbank&log$=nucltop&blast_rank=39&RID=NAPY7ZA4013","MF382042.1")
Athrixia capensis voucher NBG:3597 tRNA-Leu (trnL) gene and trnL-trnF intergenic spacer, partial sequence; chloroplast	Athrixia capensis	93.5	93.5	100%	2e-15	100.00	829	=HYPERLINK("https://www.ncbi.nlm.nih.gov/nucleotide/MF382041.1?report=genbank&log$=nucltop&blast_rank=40&RID=NAPY7ZA4013","MF382041.1")
Athrixia angustissima voucher NBG:1499 tRNA-Leu (trnL) gene and trnL-trnF intergenic spacer, partial sequence; chloroplast	Athrixia angustissima	93.5	93.5	100%	2e-15	100.00	835	=HYPERLINK("https://www.ncbi.nlm.nih.gov/nucleotide/MF382040.1?report=genbank&log$=nucltop&blast_rank=41&RID=NAPY7ZA4013","MF382040.1")
Hulsea algida voucher ID:169186 trnT-trnL intergenic spacer, partial sequence; tRNA-Leu (trnL) gene and trnL-trnF intergenic spacer, complete sequence; and tRNA-Phe (trnF) gene, partial sequence; chloroplast	Hulsea algida	93.5	93.5	100%	2e-15	100.00	1058	=HYPERLINK("https://www.ncbi.nlm.nih.gov/nucleotide/MK801048.1?report=genbank&log$=nucltop&blast_rank=42&RID=NAPY7ZA4013","MK801048.1")
Hulsea algida voucher ID:169276 tRNA-Leu (trnL) gene, partial sequence; trnL-trnF intergenic spacer, complete sequence; and tRNA-Phe (trnF) gene, partial sequence; chloroplast	Hulsea algida	93.5	93.5	100%	2e-15	100.00	521	=HYPERLINK("https://www.ncbi.nlm.nih.gov/nucleotide/MK801047.1?report=genbank&log$=nucltop&blast_rank=43&RID=NAPY7ZA4013","MK801047.1")
Linzia glabra voucher JG-16-P03_H6 tRNA-Leu (trnL) gene, partial sequence; trnL-trnF intergenic spacer, complete sequence; and tRNA-Phe (trnF) gene, partial sequence; chloroplast	Linzia glabra	93.5	93.5	100%	2e-15	100.00	476	=HYPERLINK("https://www.ncbi.nlm.nih.gov/nucleotide/MK187246.1?report=genbank&log$=nucltop&blast_rank=44&RID=NAPY7ZA4013","MK187246.1")
Sphaeranthus gazaensis voucher JG-16-P02_D5 tRNA-Leu (trnL) gene, partial sequence; trnL-trnF intergenic spacer, complete sequence; and tRNA-Phe (trnF) gene, partial sequence; chloroplast	Sphaeranthus gazaensis	93.5	93.5	100%	2e-15	100.00	475	=HYPERLINK("https://www.ncbi.nlm.nih.gov/nucleotide/MK187220.1?report=genbank&log$=nucltop&blast_rank=45&RID=NAPY7ZA4013","MK187220.1")
Neojeffreya decurrens voucher JG-16-P01_E12 tRNA-Leu (trnL) gene, partial sequence; trnL-trnF intergenic spacer, complete sequence; and tRNA-Phe (trnF) gene, partial sequence; chloroplast	Neojeffreya decurrens	93.5	93.5	100%	2e-15	100.00	475	=HYPERLINK("https://www.ncbi.nlm.nih.gov/nucleotide/MK187150.1?report=genbank&log$=nucltop&blast_rank=46&RID=NAPY7ZA4013","MK187150.1")
Mikania sp. JP-2019 voucher JG-16-P03_C1 tRNA-Leu (trnL) gene, partial sequence; trnL-trnF intergenic spacer, complete sequence; and tRNA-Phe (trnF) gene, partial sequence; chloroplast	Mikania sp. JP-2019	93.5	93.5	100%	2e-15	100.00	470	=HYPERLINK("https://www.ncbi.nlm.nih.gov/nucleotide/MK187146.1?report=genbank&log$=nucltop&blast_rank=47&RID=NAPY7ZA4013","MK187146.1")
Asteraceae sp. JP-2019 voucher JG-16-P01_G3 tRNA-Leu (trnL) gene, partial sequence; trnL-trnF intergenic spacer, complete sequence; and tRNA-Phe (trnF) gene, partial sequence; chloroplast	Asteraceae sp. JP-2019	93.5	93.5	100%	2e-15	100.00	475	=HYPERLINK("https://www.ncbi.nlm.nih.gov/nucleotide/MK186983.1?report=genbank&log$=nucltop&blast_rank=48&RID=NAPY7ZA4013","MK186983.1")
Asteraceae sp. JP-2019 voucher JG-16-P05_H5 tRNA-Leu (trnL) gene, partial sequence; trnL-trnF intergenic spacer, complete sequence; and tRNA-Phe (trnF) gene, partial sequence; chloroplast	Asteraceae sp. JP-2019	93.5	93.5	100%	2e-15	100.00	393	=HYPERLINK("https://www.ncbi.nlm.nih.gov/nucleotide/MK186982.1?report=genbank&log$=nucltop&blast_rank=49&RID=NAPY7ZA4013","MK186982.1")
Aspilia mossambicensis voucher JG-16-P03_C5 tRNA-Leu (trnL) gene, partial sequence; trnL-trnF intergenic spacer, complete sequence; and tRNA-Phe (trnF) gene, partial sequence; chloroplast	Aspilia mossambicensis	93.5	93.5	100%	2e-15	100.00	424	=HYPERLINK("https://www.ncbi.nlm.nih.gov/nucleotide/MK186981.1?report=genbank&log$=nucltop&blast_rank=50&RID=NAPY7ZA4013","MK186981.1")
Ambrosia maritima voucher JG-16-P01_B4 tRNA-Leu (trnL) gene, partial sequence; trnL-trnF intergenic spacer, complete sequence; and tRNA-Phe (trnF) gene, partial sequence; chloroplast	Ambrosia maritima	93.5	93.5	100%	2e-15	100.00	470	=HYPERLINK("https://www.ncbi.nlm.nih.gov/nucleotide/MK186976.1?report=genbank&log$=nucltop&blast_rank=51&RID=NAPY7ZA4013","MK186976.1")
Ambrosia maritima voucher JG-16-P06_C5 tRNA-Leu (trnL) gene, partial sequence; trnL-trnF intergenic spacer, complete sequence; and tRNA-Phe (trnF) gene, partial sequence; chloroplast	Ambrosia maritima	93.5	93.5	100%	2e-15	100.00	470	=HYPERLINK("https://www.ncbi.nlm.nih.gov/nucleotide/MK186975.1?report=genbank&log$=nucltop&blast_rank=52&RID=NAPY7ZA4013","MK186975.1")
Atractylodes carlinoides voucher LP150442 tRNA-Leu (trnL) gene and trnL-trnF intergenic spacer, partial sequence; chloroplast	Atractylodes carlinoides	93.5	93.5	100%	2e-15	100.00	824	=HYPERLINK("https://www.ncbi.nlm.nih.gov/nucleotide/MG237911.1?report=genbank&log$=nucltop&blast_rank=53&RID=NAPY7ZA4013","MG237911.1")
Mikania micrantha voucher OT2612 tRNA-Leu(UAA) (trnL) gene, intron; chloroplast	Mikania micrantha	93.5	93.5	100%	2e-15	100.00	802	=HYPERLINK("https://www.ncbi.nlm.nih.gov/nucleotide/MK797447.1?report=genbank&log$=nucltop&blast_rank=54&RID=NAPY7ZA4013","MK797447.1")
Archidasyphyllum excelsum plastid, complete genome	Archidasyphyllum excelsum	93.5	93.5	100%	2e-15	100.00	151880	=HYPERLINK("https://www.ncbi.nlm.nih.gov/nucleotide/MH899017.1?report=genbank&log$=nucltop&blast_rank=55&RID=NAPY7ZA4013","MH899017.1")
Hypochaeris radicata chloroplast, complete genome	Hypochaeris radicata	93.5	93.5	100%	2e-15	100.00	151330	=HYPERLINK("https://www.ncbi.nlm.nih.gov/nucleotide/NC_044795.1?report=genbank&log$=nucltop&blast_rank=56&RID=NAPY7ZA4013","NC_044795.1")
Dubyaea sp. LX-2019a voucher 150020 trnL-trnF intergenic spacer region, partial sequence; chloroplast	Dubyaea sp. LX-2019a	93.5	93.5	100%	2e-15	100.00	715	=HYPERLINK("https://www.ncbi.nlm.nih.gov/nucleotide/MK382922.1?report=genbank&log$=nucltop&blast_rank=57&RID=NAPY7ZA4013","MK382922.1")
Dubyaea tsarongensis voucher 150079 trnL-trnF intergenic spacer region, partial sequence; chloroplast	Dubyaea tsarongensis	93.5	93.5	100%	2e-15	100.00	750	=HYPERLINK("https://www.ncbi.nlm.nih.gov/nucleotide/MK382907.1?report=genbank&log$=nucltop&blast_rank=58&RID=NAPY7ZA4013","MK382907.1")
Dubyaea tsarongensis voucher 160135 trnL-trnF intergenic spacer region, partial sequence; chloroplast	Dubyaea tsarongensis	93.5	93.5	100%	2e-15	100.00	715	=HYPERLINK("https://www.ncbi.nlm.nih.gov/nucleotide/MK382898.1?report=genbank&log$=nucltop&blast_rank=59&RID=NAPY7ZA4013","MK382898.1")
Dubyaea tsarongensis voucher 9736 trnL-trnF intergenic spacer region, partial sequence; chloroplast	Dubyaea tsarongensis	93.5	93.5	100%	2e-15	100.00	716	=HYPERLINK("https://www.ncbi.nlm.nih.gov/nucleotide/MK382892.1?report=genbank&log$=nucltop&blast_rank=60&RID=NAPY7ZA4013","MK382892.1")
Dubyaea emeiensis voucher 150861 trnL-trnF intergenic spacer region, partial sequence; chloroplast	Dubyaea emeiensis	93.5	93.5	100%	2e-15	100.00	739	=HYPERLINK("https://www.ncbi.nlm.nih.gov/nucleotide/MK382877.1?report=genbank&log$=nucltop&blast_rank=61&RID=NAPY7ZA4013","MK382877.1")
Dubyaea chimiliensis voucher 160133 trnL-trnF intergenic spacer region, partial sequence; chloroplast	Dubyaea chimiliensis	93.5	93.5	100%	2e-15	100.00	738	=HYPERLINK("https://www.ncbi.nlm.nih.gov/nucleotide/MK382867.1?report=genbank&log$=nucltop&blast_rank=62&RID=NAPY7ZA4013","MK382867.1")
Dubyaea atropurpurea voucher 9726 trnL-trnF intergenic spacer region, partial sequence; chloroplast	Dubyaea atropurpurea	93.5	93.5	100%	2e-15	100.00	784	=HYPERLINK("https://www.ncbi.nlm.nih.gov/nucleotide/MK382862.1?report=genbank&log$=nucltop&blast_rank=63&RID=NAPY7ZA4013","MK382862.1")
Dubyaea atropurpurea voucher 160070 trnL-trnF intergenic spacer region, partial sequence; chloroplast	Dubyaea atropurpurea	93.5	93.5	100%	2e-15	100.00	720	=HYPERLINK("https://www.ncbi.nlm.nih.gov/nucleotide/MK382857.1?report=genbank&log$=nucltop&blast_rank=64&RID=NAPY7ZA4013","MK382857.1")
Calea ternifolia 27-25 chloroplast DNA, trnL gene intron and exon, trnL-trnF intergenic spacer, and trnF gene, partial sequence	Calea ternifolia	93.5	93.5	100%	2e-15	100.00	904	=HYPERLINK("https://www.ncbi.nlm.nih.gov/nucleotide/LC496604.1?report=genbank&log$=nucltop&blast_rank=65&RID=NAPY7ZA4013","LC496604.1")
Carpesium sp. 4 XFJ-2019 voucher H.W. Zhang T004 tRNA-Leu (trnL) gene and trnL-trnF intergenic spacer, partial sequence	Carpesium sp. 4 XFJ-2019	93.5	93.5	100%	2e-15	100.00	834	=HYPERLINK("https://www.ncbi.nlm.nih.gov/nucleotide/MK499282.1?report=genbank&log$=nucltop&blast_rank=66&RID=NAPY7ZA4013","MK499282.1")
Carpesium sp. 3 XFJ-2019 voucher H.W. Zhang T003 tRNA-Leu (trnL) gene and trnL-trnF intergenic spacer, partial sequence	Carpesium sp. 3 XFJ-2019	93.5	93.5	100%	2e-15	100.00	834	=HYPERLINK("https://www.ncbi.nlm.nih.gov/nucleotide/MK499281.1?report=genbank&log$=nucltop&blast_rank=67&RID=NAPY7ZA4013","MK499281.1")
Carpesium sp. 2 XFJ-2019 voucher H.W. Zhang T002 tRNA-Leu (trnL) gene and trnL-trnF intergenic spacer, partial sequence	Carpesium sp. 2 XFJ-2019	93.5	93.5	100%	2e-15	100.00	834	=HYPERLINK("https://www.ncbi.nlm.nih.gov/nucleotide/MK499280.1?report=genbank&log$=nucltop&blast_rank=68&RID=NAPY7ZA4013","MK499280.1")
Carpesium sp. 1 XFJ-2019 voucher H.W. Zhang T001 tRNA-Leu (trnL) gene and trnL-trnF intergenic spacer, partial sequence	Carpesium sp. 1 XFJ-2019	93.5	93.5	100%	2e-15	100.00	834	=HYPERLINK("https://www.ncbi.nlm.nih.gov/nucleotide/MK499279.1?report=genbank&log$=nucltop&blast_rank=69&RID=NAPY7ZA4013","MK499279.1")
Carpesium abrotanoides voucher X.F. Jin 4057 tRNA-Leu (trnL) gene and trnL-trnF intergenic spacer, partial sequence	Carpesium abrotanoides	93.5	93.5	100%	2e-15	100.00	834	=HYPERLINK("https://www.ncbi.nlm.nih.gov/nucleotide/MK499278.1?report=genbank&log$=nucltop&blast_rank=70&RID=NAPY7ZA4013","MK499278.1")
Carpesium cernuum voucher X.F. Jin 4061 tRNA-Leu (trnL) gene and trnL-trnF intergenic spacer, partial sequence	Carpesium cernuum	93.5	93.5	100%	2e-15	100.00	834	=HYPERLINK("https://www.ncbi.nlm.nih.gov/nucleotide/MK499277.1?report=genbank&log$=nucltop&blast_rank=71&RID=NAPY7ZA4013","MK499277.1")
Carpesium abrotanoides voucher X.F. Jin 4072 tRNA-Leu (trnL) gene and trnL-trnF intergenic spacer, partial sequence	Carpesium abrotanoides	93.5	93.5	100%	2e-15	100.00	834	=HYPERLINK("https://www.ncbi.nlm.nih.gov/nucleotide/MK499276.1?report=genbank&log$=nucltop&blast_rank=72&RID=NAPY7ZA4013","MK499276.1")
Carpesium divaricatum voucher X.F. Jin s.n. tRNA-Leu (trnL) gene and trnL-trnF intergenic spacer, partial sequence	Carpesium divaricatum	93.5	93.5	100%	2e-15	100.00	834	=HYPERLINK("https://www.ncbi.nlm.nih.gov/nucleotide/MK499275.1?report=genbank&log$=nucltop&blast_rank=73&RID=NAPY7ZA4013","MK499275.1")
Carpesium glossophyllum voucher F.G. Zhang & Y. L. Xu 376-3 tRNA-Leu (trnL) gene and trnL-trnF intergenic spacer, partial sequence	Carpesium glossophyllum	93.5	93.5	100%	2e-15	100.00	834	=HYPERLINK("https://www.ncbi.nlm.nih.gov/nucleotide/MK499274.1?report=genbank&log$=nucltop&blast_rank=74&RID=NAPY7ZA4013","MK499274.1")
Carpesium glossophyllum voucher F.G. Zhang & Y. L. Xu 376-2 tRNA-Leu (trnL) gene and trnL-trnF intergenic spacer, partial sequence	Carpesium glossophyllum	93.5	93.5	100%	2e-15	100.00	834	=HYPERLINK("https://www.ncbi.nlm.nih.gov/nucleotide/MK499273.1?report=genbank&log$=nucltop&blast_rank=75&RID=NAPY7ZA4013","MK499273.1")
Carpesium glossophyllum voucher F.G. Zhang & Y. L. Xu 396-2 tRNA-Leu (trnL) gene and trnL-trnF intergenic spacer, partial sequence	Carpesium glossophyllum	93.5	93.5	100%	2e-15	100.00	834	=HYPERLINK("https://www.ncbi.nlm.nih.gov/nucleotide/MK499272.1?report=genbank&log$=nucltop&blast_rank=76&RID=NAPY7ZA4013","MK499272.1")
Carpesium glossophyllum voucher F.G. Zhang & Y. L. Xu 396-1 tRNA-Leu (trnL) gene and trnL-trnF intergenic spacer, partial sequence	Carpesium glossophyllum	93.5	93.5	100%	2e-15	100.00	834	=HYPERLINK("https://www.ncbi.nlm.nih.gov/nucleotide/MK499271.1?report=genbank&log$=nucltop&blast_rank=77&RID=NAPY7ZA4013","MK499271.1")
Carpesium divaricatum voucher F.G. Zhang 395-2 tRNA-Leu (trnL) gene and trnL-trnF intergenic spacer, partial sequence	Carpesium divaricatum	93.5	93.5	100%	2e-15	100.00	834	=HYPERLINK("https://www.ncbi.nlm.nih.gov/nucleotide/MK499270.1?report=genbank&log$=nucltop&blast_rank=78&RID=NAPY7ZA4013","MK499270.1")
Carpesium divaricatum voucher F.G. Zhang 397-2 tRNA-Leu (trnL) gene and trnL-trnF intergenic spacer, partial sequence	Carpesium divaricatum	93.5	93.5	100%	2e-15	100.00	834	=HYPERLINK("https://www.ncbi.nlm.nih.gov/nucleotide/MK499269.1?report=genbank&log$=nucltop&blast_rank=79&RID=NAPY7ZA4013","MK499269.1")
Carpesium divaricatum voucher F.G. Zhang 395-1 tRNA-Leu (trnL) gene and trnL-trnF intergenic spacer, partial sequence	Carpesium divaricatum	93.5	93.5	100%	2e-15	100.00	834	=HYPERLINK("https://www.ncbi.nlm.nih.gov/nucleotide/MK499268.1?report=genbank&log$=nucltop&blast_rank=80&RID=NAPY7ZA4013","MK499268.1")
Carpesium divaricatum voucher F.G. Zhang 397-1 tRNA-Leu (trnL) gene and trnL-trnF intergenic spacer, partial sequence	Carpesium divaricatum	93.5	93.5	100%	2e-15	100.00	834	=HYPERLINK("https://www.ncbi.nlm.nih.gov/nucleotide/MK499267.1?report=genbank&log$=nucltop&blast_rank=81&RID=NAPY7ZA4013","MK499267.1")
Carpesium divaricatum voucher F.G. Zhang 475-2 tRNA-Leu (trnL) gene and trnL-trnF intergenic spacer, partial sequence	Carpesium divaricatum	93.5	93.5	100%	2e-15	100.00	834	=HYPERLINK("https://www.ncbi.nlm.nih.gov/nucleotide/MK499266.1?report=genbank&log$=nucltop&blast_rank=82&RID=NAPY7ZA4013","MK499266.1")
Carpesium divaricatum voucher F.G. Zhang 475-3 tRNA-Leu (trnL) gene and trnL-trnF intergenic spacer, partial sequence	Carpesium divaricatum	93.5	93.5	100%	2e-15	100.00	834	=HYPERLINK("https://www.ncbi.nlm.nih.gov/nucleotide/MK499265.1?report=genbank&log$=nucltop&blast_rank=83&RID=NAPY7ZA4013","MK499265.1")
Carpesium divaricatum voucher F.G. Zhang 448 tRNA-Leu (trnL) gene and trnL-trnF intergenic spacer, partial sequence	Carpesium divaricatum	93.5	93.5	100%	2e-15	100.00	834	=HYPERLINK("https://www.ncbi.nlm.nih.gov/nucleotide/MK499264.1?report=genbank&log$=nucltop&blast_rank=84&RID=NAPY7ZA4013","MK499264.1")
Carpesium divaricatum voucher F.G. Zhang 447 tRNA-Leu (trnL) gene and trnL-trnF intergenic spacer, partial sequence	Carpesium divaricatum	93.5	93.5	100%	2e-15	100.00	834	=HYPERLINK("https://www.ncbi.nlm.nih.gov/nucleotide/MK499263.1?report=genbank&log$=nucltop&blast_rank=85&RID=NAPY7ZA4013","MK499263.1")
Carpesium cernuum voucher F.G. Zhang 446 tRNA-Leu (trnL) gene and trnL-trnF intergenic spacer, partial sequence	Carpesium cernuum	93.5	93.5	100%	2e-15	100.00	834	=HYPERLINK("https://www.ncbi.nlm.nih.gov/nucleotide/MK499262.1?report=genbank&log$=nucltop&blast_rank=86&RID=NAPY7ZA4013","MK499262.1")
Carpesium cernuum voucher F.G. Zhang 445 tRNA-Leu (trnL) gene and trnL-trnF intergenic spacer, partial sequence	Carpesium cernuum	93.5	93.5	100%	2e-15	100.00	834	=HYPERLINK("https://www.ncbi.nlm.nih.gov/nucleotide/MK499261.1?report=genbank&log$=nucltop&blast_rank=87&RID=NAPY7ZA4013","MK499261.1")
Carpesium divaricatum voucher F.G. Zhang 471-2 tRNA-Leu (trnL) gene and trnL-trnF intergenic spacer, partial sequence	Carpesium divaricatum	93.5	93.5	100%	2e-15	100.00	834	=HYPERLINK("https://www.ncbi.nlm.nih.gov/nucleotide/MK499260.1?report=genbank&log$=nucltop&blast_rank=88&RID=NAPY7ZA4013","MK499260.1")
Carpesium divaricatum voucher F.G. Zhang 471-1 tRNA-Leu (trnL) gene and trnL-trnF intergenic spacer, partial sequence	Carpesium divaricatum	93.5	93.5	100%	2e-15	100.00	834	=HYPERLINK("https://www.ncbi.nlm.nih.gov/nucleotide/MK499259.1?report=genbank&log$=nucltop&blast_rank=89&RID=NAPY7ZA4013","MK499259.1")
Carpesium divaricatum voucher F.G. Zhang 464 tRNA-Leu (trnL) gene and trnL-trnF intergenic spacer, partial sequence	Carpesium divaricatum	93.5	93.5	100%	2e-15	100.00	834	=HYPERLINK("https://www.ncbi.nlm.nih.gov/nucleotide/MK499258.1?report=genbank&log$=nucltop&blast_rank=90&RID=NAPY7ZA4013","MK499258.1")
Carpesium cernuum voucher Y.L. Xu 328-2 tRNA-Leu (trnL) gene and trnL-trnF intergenic spacer, partial sequence	Carpesium cernuum	93.5	93.5	100%	2e-15	100.00	834	=HYPERLINK("https://www.ncbi.nlm.nih.gov/nucleotide/MK499257.1?report=genbank&log$=nucltop&blast_rank=91&RID=NAPY7ZA4013","MK499257.1")
Carpesium cernuum voucher Y.L. Xu 328-1 tRNA-Leu (trnL) gene and trnL-trnF intergenic spacer, partial sequence	Carpesium cernuum	93.5	93.5	100%	2e-15	100.00	834	=HYPERLINK("https://www.ncbi.nlm.nih.gov/nucleotide/MK499256.1?report=genbank&log$=nucltop&blast_rank=92&RID=NAPY7ZA4013","MK499256.1")
Carpesium abrotanoides voucher Y.L. Xu 319-1 tRNA-Leu (trnL) gene and trnL-trnF intergenic spacer, partial sequence	Carpesium abrotanoides	93.5	93.5	100%	2e-15	100.00	834	=HYPERLINK("https://www.ncbi.nlm.nih.gov/nucleotide/MK499255.1?report=genbank&log$=nucltop&blast_rank=93&RID=NAPY7ZA4013","MK499255.1")
Carpesium abrotanoides voucher Y.L. Xu 319-2 tRNA-Leu (trnL) gene and trnL-trnF intergenic spacer, partial sequence	Carpesium abrotanoides	93.5	93.5	100%	2e-15	100.00	834	=HYPERLINK("https://www.ncbi.nlm.nih.gov/nucleotide/MK499254.1?report=genbank&log$=nucltop&blast_rank=94&RID=NAPY7ZA4013","MK499254.1")
Helianthus annuus tRNA-Leu (trnL) gene, partial sequence; chloroplast	Helianthus annuus	93.5	93.5	100%	2e-15	100.00	479	=HYPERLINK("https://www.ncbi.nlm.nih.gov/nucleotide/MK875279.1?report=genbank&log$=nucltop&blast_rank=95&RID=NAPY7ZA4013","MK875279.1")
Echinacea purpurea plastid, complete genome	Echinacea purpurea	93.5	93.5	100%	2e-15	100.00	151948	=HYPERLINK("https://www.ncbi.nlm.nih.gov/nucleotide/MK055334.1?report=genbank&log$=nucltop&blast_rank=96&RID=NAPY7ZA4013","MK055334.1")
Helianthus annuus cultivar HA89(PET2) chloroplast, complete genome	Helianthus annuus	93.5	93.5	100%	2e-15	100.00	151100	=HYPERLINK("https://www.ncbi.nlm.nih.gov/nucleotide/MK341452.1?report=genbank&log$=nucltop&blast_rank=97&RID=NAPY7ZA4013","MK341452.1")
Helianthus annuus cultivar HA89(PET1) chloroplast, complete genome	Helianthus annuus	93.5	93.5	100%	2e-15	100.00	151117	=HYPERLINK("https://www.ncbi.nlm.nih.gov/nucleotide/MK341451.1?report=genbank&log$=nucltop&blast_rank=98&RID=NAPY7ZA4013","MK341451.1")
Helianthus annuus cultivar HA89(MAX1) chloroplast, complete genome	Helianthus annuus	93.5	93.5	100%	2e-15	100.00	151255	=HYPERLINK("https://www.ncbi.nlm.nih.gov/nucleotide/MK341450.1?report=genbank&log$=nucltop&blast_rank=99&RID=NAPY7ZA4013","MK341450.1")
Helianthus annuus cultivar HA89 chloroplast, complete genome	Helianthus annuus	93.5	93.5	100%	2e-15	100.00	151096	=HYPERLINK("https://www.ncbi.nlm.nih.gov/nucleotide/MK341449.1?report=genbank&log$=nucltop&blast_rank=100&RID=NAPY7ZA4013","MK341449.1")
Helianthus annuus cultivar HA89(ANN2) chloroplast, complete genome	Helianthus annuus	93.5	93.5	100%	2e-15	100.00	151150	=HYPERLINK("https://www.ncbi.nlm.nih.gov/nucleotide/MK341448.1?report=genbank&log$=nucltop&blast_rank=101&RID=NAPY7ZA4013","MK341448.1")
Japonicalia delphiniifolia chloroplast DNA, contains trnL gene, trnL-trnF intergenic spacer, trnF gene	Japonicalia delphiniifolia	93.5	93.5	100%	2e-15	100.00	847	=HYPERLINK("https://www.ncbi.nlm.nih.gov/nucleotide/LC435035.1?report=genbank&log$=nucltop&blast_rank=102&RID=NAPY7ZA4013","LC435035.1")
Aster bachtiaricus chloroplast DNA, tRNA-Leu (trnL) and trnL-trnF intergenic spacer, partial sequence, specimen_voucher: TARI<IRN>:57812	Aster bachtiaricus	93.5	93.5	100%	2e-15	100.00	842	=HYPERLINK("https://www.ncbi.nlm.nih.gov/nucleotide/LC387721.1?report=genbank&log$=nucltop&blast_rank=103&RID=NAPY7ZA4013","LC387721.1")
Arctium lappa voucher RW741 chloroplast, complete genome	Arctium lappa	93.5	93.5	100%	2e-15	100.00	152708	=HYPERLINK("https://www.ncbi.nlm.nih.gov/nucleotide/NC_042724.1?report=genbank&log$=nucltop&blast_rank=104&RID=NAPY7ZA4013","NC_042724.1")
Blumea megacephala voucher KUN:Nie et al. 2467 tRNA-Leu (trnL) gene and trnL-trnF intergenic spacer, partial sequence; chloroplast	Blumea megacephala	93.5	93.5	100%	2e-15	100.00	771	=HYPERLINK("https://www.ncbi.nlm.nih.gov/nucleotide/MH674436.1?report=genbank&log$=nucltop&blast_rank=105&RID=NAPY7ZA4013","MH674436.1")
Carpesium szechuanense voucher KUN:ZHD-420 tRNA-Leu (trnL) gene and trnL-trnF intergenic spacer, partial sequence; chloroplast	Carpesium szechuanense	93.5	93.5	100%	2e-15	100.00	817	=HYPERLINK("https://www.ncbi.nlm.nih.gov/nucleotide/MH674435.1?report=genbank&log$=nucltop&blast_rank=106&RID=NAPY7ZA4013","MH674435.1")
Carpesium scapiforme voucher KUN:Nie2913 tRNA-Leu (trnL) gene and trnL-trnF intergenic spacer, partial sequence; chloroplast	Carpesium scapiforme	93.5	93.5	100%	2e-15	100.00	817	=HYPERLINK("https://www.ncbi.nlm.nih.gov/nucleotide/MH674434.1?report=genbank&log$=nucltop&blast_rank=107&RID=NAPY7ZA4013","MH674434.1")
Carpesium linearibracteatum voucher KUN:Nie2463 tRNA-Leu (trnL) gene and trnL-trnF intergenic spacer, partial sequence; chloroplast	Carpesium linearibracteatum	93.5	93.5	100%	2e-15	100.00	811	=HYPERLINK("https://www.ncbi.nlm.nih.gov/nucleotide/MH674433.1?report=genbank&log$=nucltop&blast_rank=108&RID=NAPY7ZA4013","MH674433.1")
Carpesium triste voucher KUN:Nie2471 tRNA-Leu (trnL) gene and trnL-trnF intergenic spacer, partial sequence; chloroplast	Carpesium triste	93.5	93.5	100%	2e-15	100.00	828	=HYPERLINK("https://www.ncbi.nlm.nih.gov/nucleotide/MH674431.1?report=genbank&log$=nucltop&blast_rank=109&RID=NAPY7ZA4013","MH674431.1")
Carpesium velutinum voucher KUN:Nie3130 tRNA-Leu (trnL) gene and trnL-trnF intergenic spacer, partial sequence; chloroplast	Carpesium velutinum	93.5	93.5	100%	2e-15	100.00	818	=HYPERLINK("https://www.ncbi.nlm.nih.gov/nucleotide/MH674430.1?report=genbank&log$=nucltop&blast_rank=110&RID=NAPY7ZA4013","MH674430.1")
Carpesium divaricatum voucher KUN:Deng4508 tRNA-Leu (trnL) gene and trnL-trnF intergenic spacer, partial sequence; chloroplast	Carpesium divaricatum	93.5	93.5	100%	2e-15	100.00	818	=HYPERLINK("https://www.ncbi.nlm.nih.gov/nucleotide/MH674429.1?report=genbank&log$=nucltop&blast_rank=111&RID=NAPY7ZA4013","MH674429.1")
Carpesium longifolium voucher KUN:Nie1874 tRNA-Leu (trnL) gene and trnL-trnF intergenic spacer, partial sequence; chloroplast	Carpesium longifolium	93.5	93.5	100%	2e-15	100.00	802	=HYPERLINK("https://www.ncbi.nlm.nih.gov/nucleotide/MH674428.1?report=genbank&log$=nucltop&blast_rank=112&RID=NAPY7ZA4013","MH674428.1")
Carpesium faberi voucher KUN:Nie3136 tRNA-Leu (trnL) gene and trnL-trnF intergenic spacer, partial sequence; chloroplast	Carpesium faberi	93.5	93.5	100%	2e-15	100.00	788	=HYPERLINK("https://www.ncbi.nlm.nih.gov/nucleotide/MH674427.1?report=genbank&log$=nucltop&blast_rank=113&RID=NAPY7ZA4013","MH674427.1")
Mutisia speciosa voucher PL Ferreira 24 tRNA-Leu (trnL) gene, partial sequence; trnL-trnF intergenic spacer, complete sequence; and tRNA-Phe (trnF) gene, partial sequence; chloroplast	Mutisia speciosa	93.5	93.5	100%	2e-15	100.00	870	=HYPERLINK("https://www.ncbi.nlm.nih.gov/nucleotide/MK034094.1?report=genbank&log$=nucltop&blast_rank=114&RID=NAPY7ZA4013","MK034094.1")
Archidasyphyllum excelsum voucher C Luz 195 tRNA-Leu (trnL) gene, partial sequence; trnL-trnF intergenic spacer, complete sequence; and tRNA-Phe (trnF) gene, partial sequence; chloroplast	Archidasyphyllum excelsum	93.5	93.5	100%	2e-15	100.00	855	=HYPERLINK("https://www.ncbi.nlm.nih.gov/nucleotide/MK034082.1?report=genbank&log$=nucltop&blast_rank=115&RID=NAPY7ZA4013","MK034082.1")
Dasyphyllum diamantinense voucher PL Ferreira 08 tRNA-Leu (trnL) gene, partial sequence; trnL-trnF intergenic spacer, complete sequence; and tRNA-Phe (trnF) gene, partial sequence; chloroplast	Dasyphyllum diamantinense	93.5	93.5	100%	2e-15	100.00	877	=HYPERLINK("https://www.ncbi.nlm.nih.gov/nucleotide/MK034080.1?report=genbank&log$=nucltop&blast_rank=116&RID=NAPY7ZA4013","MK034080.1")
Archidasyphyllum diacanthoides voucher M Monge 2073 tRNA-Leu (trnL) gene, partial sequence; trnL-trnF intergenic spacer, complete sequence; and tRNA-Phe (trnF) gene, partial sequence; chloroplast	Archidasyphyllum diacanthoides	93.5	93.5	100%	2e-15	100.00	869	=HYPERLINK("https://www.ncbi.nlm.nih.gov/nucleotide/MK034079.1?report=genbank&log$=nucltop&blast_rank=117&RID=NAPY7ZA4013","MK034079.1")
Ambrosia artemisioides tRNA-Leu (trnL) gene, partial sequence; plastid	Ambrosia artemisioides	93.5	93.5	100%	2e-15	100.00	451	=HYPERLINK("https://www.ncbi.nlm.nih.gov/nucleotide/MH115333.1?report=genbank&log$=nucltop&blast_rank=118&RID=NAPY7ZA4013","MH115333.1")
Parthenium hysterophorus voucher PH0388 tRNA-Leu (trnL-UAA) gene, partial sequence; chloroplast	Parthenium hysterophorus	93.5	93.5	100%	2e-15	100.00	472	=HYPERLINK("https://www.ncbi.nlm.nih.gov/nucleotide/MH017935.1?report=genbank&log$=nucltop&blast_rank=119&RID=NAPY7ZA4013","MH017935.1")
Parthenium hysterophorus voucher PH0383 tRNA-Leu (trnL-UAA) gene, partial sequence; chloroplast	Parthenium hysterophorus	93.5	93.5	100%	2e-15	100.00	472	=HYPERLINK("https://www.ncbi.nlm.nih.gov/nucleotide/MH017934.1?report=genbank&log$=nucltop&blast_rank=120&RID=NAPY7ZA4013","MH017934.1")
Parthenium hysterophorus voucher PH0373 tRNA-Leu (trnL-UAA) gene, partial sequence; chloroplast	Parthenium hysterophorus	93.5	93.5	100%	2e-15	100.00	472	=HYPERLINK("https://www.ncbi.nlm.nih.gov/nucleotide/MH017933.1?report=genbank&log$=nucltop&blast_rank=121&RID=NAPY7ZA4013","MH017933.1")
Parthenium hysterophorus voucher PH0348 tRNA-Leu (trnL-UAA) gene, partial sequence; chloroplast	Parthenium hysterophorus	93.5	93.5	100%	2e-15	100.00	472	=HYPERLINK("https://www.ncbi.nlm.nih.gov/nucleotide/MH017932.1?report=genbank&log$=nucltop&blast_rank=122&RID=NAPY7ZA4013","MH017932.1")
Parthenium hysterophorus voucher PH0333 tRNA-Leu (trnL-UAA) gene, partial sequence; chloroplast	Parthenium hysterophorus	93.5	93.5	100%	2e-15	100.00	472	=HYPERLINK("https://www.ncbi.nlm.nih.gov/nucleotide/MH017931.1?report=genbank&log$=nucltop&blast_rank=123&RID=NAPY7ZA4013","MH017931.1")
Parthenium hysterophorus voucher PH0186 tRNA-Leu (trnL-UAA) gene, partial sequence; chloroplast	Parthenium hysterophorus	93.5	93.5	100%	2e-15	100.00	472	=HYPERLINK("https://www.ncbi.nlm.nih.gov/nucleotide/MH017930.1?report=genbank&log$=nucltop&blast_rank=124&RID=NAPY7ZA4013","MH017930.1")
Parthenium hysterophorus voucher PH0180 tRNA-Leu (trnL-UAA) gene, partial sequence; chloroplast	Parthenium hysterophorus	93.5	93.5	100%	2e-15	100.00	472	=HYPERLINK("https://www.ncbi.nlm.nih.gov/nucleotide/MH017929.1?report=genbank&log$=nucltop&blast_rank=125&RID=NAPY7ZA4013","MH017929.1")
Parthenium hysterophorus voucher PH0168 tRNA-Leu (trnL-UAA) gene, partial sequence; chloroplast	Parthenium hysterophorus	93.5	93.5	100%	2e-15	100.00	472	=HYPERLINK("https://www.ncbi.nlm.nih.gov/nucleotide/MH017928.1?report=genbank&log$=nucltop&blast_rank=126&RID=NAPY7ZA4013","MH017928.1")
Parthenium hysterophorus voucher PH0162 tRNA-Leu (trnL-UAA) gene, partial sequence; chloroplast	Parthenium hysterophorus	93.5	93.5	100%	2e-15	100.00	472	=HYPERLINK("https://www.ncbi.nlm.nih.gov/nucleotide/MH017927.1?report=genbank&log$=nucltop&blast_rank=127&RID=NAPY7ZA4013","MH017927.1")
Parthenium hysterophorus voucher PH0161 tRNA-Leu (trnL-UAA) gene, partial sequence; chloroplast	Parthenium hysterophorus	93.5	93.5	100%	2e-15	100.00	472	=HYPERLINK("https://www.ncbi.nlm.nih.gov/nucleotide/MH017926.1?report=genbank&log$=nucltop&blast_rank=128&RID=NAPY7ZA4013","MH017926.1")
Parthenium hysterophorus voucher PH0015 tRNA-Leu (trnL-UAA) gene, partial sequence; chloroplast	Parthenium hysterophorus	93.5	93.5	100%	2e-15	100.00	472	=HYPERLINK("https://www.ncbi.nlm.nih.gov/nucleotide/MH017925.1?report=genbank&log$=nucltop&blast_rank=129&RID=NAPY7ZA4013","MH017925.1")
Parthenium hysterophorus voucher PH0014 tRNA-Leu (trnL-UAA) gene, partial sequence; chloroplast	Parthenium hysterophorus	93.5	93.5	100%	2e-15	100.00	472	=HYPERLINK("https://www.ncbi.nlm.nih.gov/nucleotide/MH017924.1?report=genbank&log$=nucltop&blast_rank=130&RID=NAPY7ZA4013","MH017924.1")
Parthenium hysterophorus voucher PH0013 tRNA-Leu (trnL-UAA) gene, partial sequence; chloroplast	Parthenium hysterophorus	93.5	93.5	100%	2e-15	100.00	472	=HYPERLINK("https://www.ncbi.nlm.nih.gov/nucleotide/MH017923.1?report=genbank&log$=nucltop&blast_rank=131&RID=NAPY7ZA4013","MH017923.1")
Parthenium hysterophorus voucher PH0002 tRNA-Leu (trnL-UAA) gene, partial sequence; chloroplast	Parthenium hysterophorus	93.5	93.5	100%	2e-15	100.00	472	=HYPERLINK("https://www.ncbi.nlm.nih.gov/nucleotide/MH017922.1?report=genbank&log$=nucltop&blast_rank=132&RID=NAPY7ZA4013","MH017922.1")
Parthenium hysterophorus voucher PH0001 tRNA-Leu (trnL-UAA) gene, partial sequence; chloroplast	Parthenium hysterophorus	93.5	93.5	100%	2e-15	100.00	472	=HYPERLINK("https://www.ncbi.nlm.nih.gov/nucleotide/MH017921.1?report=genbank&log$=nucltop&blast_rank=133&RID=NAPY7ZA4013","MH017921.1")
Baccharoides lasiopus voucher E1_K1341 tRNA-Leu (trnL) gene, partial sequence; mitochondrial	Baccharoides lasiopus	93.5	93.5	100%	2e-15	100.00	447	=HYPERLINK("https://www.ncbi.nlm.nih.gov/nucleotide/MK261751.1?report=genbank&log$=nucltop&blast_rank=134&RID=NAPY7ZA4013","MK261751.1")
Pluchea ovalis voucher F9_K1342 tRNA-Leu (trnL) gene, partial sequence; mitochondrial	Pluchea ovalis	93.5	93.5	100%	2e-15	100.00	440	=HYPERLINK("https://www.ncbi.nlm.nih.gov/nucleotide/MK261645.1?report=genbank&log$=nucltop&blast_rank=135&RID=NAPY7ZA4013","MK261645.1")
Baccharoides lasiopus voucher F1_K1341 tRNA-Leu (trnL) gene, partial sequence; mitochondrial	Baccharoides lasiopus	93.5	93.5	100%	2e-15	100.00	414	=HYPERLINK("https://www.ncbi.nlm.nih.gov/nucleotide/MK261466.1?report=genbank&log$=nucltop&blast_rank=136&RID=NAPY7ZA4013","MK261466.1")
Pluchea ovalis voucher G9_K1342 tRNA-Leu (trnL) gene, partial sequence; mitochondrial	Pluchea ovalis	93.5	93.5	100%	2e-15	100.00	444	=HYPERLINK("https://www.ncbi.nlm.nih.gov/nucleotide/MK261402.1?report=genbank&log$=nucltop&blast_rank=137&RID=NAPY7ZA4013","MK261402.1")
Sphaeranthus ukambensis voucher TK1_G7_SI tRNA-Leu (trnL) gene, partial sequence; mitochondrial	Sphaeranthus ukambensis	93.5	93.5	100%	2e-15	100.00	475	=HYPERLINK("https://www.ncbi.nlm.nih.gov/nucleotide/MK261317.1?report=genbank&log$=nucltop&blast_rank=138&RID=NAPY7ZA4013","MK261317.1")
Chiliadenus lopadusanus voucher Anderberg & Anderberg L07-9 tRNA-Leu (trnL) gene and trnL-trnF intergenic spacer, partial sequence; chloroplast	Chiliadenus lopadusanus	93.5	93.5	100%	2e-15	100.00	823	=HYPERLINK("https://www.ncbi.nlm.nih.gov/nucleotide/MG543238.1?report=genbank&log$=nucltop&blast_rank=139&RID=NAPY7ZA4013","MG543238.1")
Chiliadenus montanus voucher Kaiser 52 tRNA-Leu (trnL) gene and trnL-trnF intergenic spacer, partial sequence; chloroplast	Chiliadenus montanus	93.5	93.5	100%	2e-15	100.00	791	=HYPERLINK("https://www.ncbi.nlm.nih.gov/nucleotide/MG543237.1?report=genbank&log$=nucltop&blast_rank=140&RID=NAPY7ZA4013","MG543237.1")
Chiliadenus montanus voucher Dinsmore 12285 tRNA-Leu (trnL) gene and trnL-trnF intergenic spacer, partial sequence; chloroplast	Chiliadenus montanus	93.5	93.5	100%	2e-15	100.00	859	=HYPERLINK("https://www.ncbi.nlm.nih.gov/nucleotide/MG543236.1?report=genbank&log$=nucltop&blast_rank=141&RID=NAPY7ZA4013","MG543236.1")
Chiliadenus candicans voucher Thor 2939 tRNA-Leu (trnL) gene and trnL-trnF intergenic spacer, partial sequence; chloroplast	Chiliadenus candicans	93.5	93.5	100%	2e-15	100.00	822	=HYPERLINK("https://www.ncbi.nlm.nih.gov/nucleotide/MG543235.1?report=genbank&log$=nucltop&blast_rank=142&RID=NAPY7ZA4013","MG543235.1")
Chiliadenus candicans voucher Anderberg 999 tRNA-Leu (trnL) gene and trnL-trnF intergenic spacer, partial sequence; chloroplast	Chiliadenus candicans	93.5	93.5	100%	2e-15	100.00	827	=HYPERLINK("https://www.ncbi.nlm.nih.gov/nucleotide/MG543234.1?report=genbank&log$=nucltop&blast_rank=143&RID=NAPY7ZA4013","MG543234.1")
Chiliadenus candicans voucher Anderberg 936 tRNA-Leu (trnL) gene and trnL-trnF intergenic spacer, partial sequence; chloroplast	Chiliadenus candicans	93.5	93.5	100%	2e-15	100.00	805	=HYPERLINK("https://www.ncbi.nlm.nih.gov/nucleotide/MG543233.1?report=genbank&log$=nucltop&blast_rank=144&RID=NAPY7ZA4013","MG543233.1")
Chiliadenus candicans voucher M & Y Aharoni tRNA-Leu (trnL) gene and trnL-trnF intergenic spacer, partial sequence; chloroplast	Chiliadenus candicans	93.5	93.5	100%	2e-15	100.00	857	=HYPERLINK("https://www.ncbi.nlm.nih.gov/nucleotide/MG543232.1?report=genbank&log$=nucltop&blast_rank=145&RID=NAPY7ZA4013","MG543232.1")
Chiliadenus rupestris voucher Font Quer 435 tRNA-Leu (trnL) gene and trnL-trnF intergenic spacer, partial sequence; chloroplast	Chiliadenus rupestris	93.5	93.5	100%	2e-15	100.00	862	=HYPERLINK("https://www.ncbi.nlm.nih.gov/nucleotide/MG543231.1?report=genbank&log$=nucltop&blast_rank=146&RID=NAPY7ZA4013","MG543231.1")
Chiliadenus saxatilis voucher Anderberg & Englund 1 tRNA-Leu (trnL) gene and trnL-trnF intergenic spacer, partial sequence; chloroplast	Chiliadenus saxatilis	93.5	93.5	100%	2e-15	100.00	785	=HYPERLINK("https://www.ncbi.nlm.nih.gov/nucleotide/MG543229.1?report=genbank&log$=nucltop&blast_rank=147&RID=NAPY7ZA4013","MG543229.1")
Chiliadenus montanus voucher Danin 972501 tRNA-Leu (trnL) gene and trnL-trnF intergenic spacer, partial sequence; chloroplast	Chiliadenus montanus	93.5	93.5	100%	2e-15	100.00	811	=HYPERLINK("https://www.ncbi.nlm.nih.gov/nucleotide/MG543228.1?report=genbank&log$=nucltop&blast_rank=148&RID=NAPY7ZA4013","MG543228.1")
Chiliadenus antiatlanticus voucher Font Quer 658 tRNA-Leu (trnL) gene and trnL-trnF intergenic spacer, partial sequence; chloroplast	Chiliadenus antiatlanticus	93.5	93.5	100%	2e-15	100.00	818	=HYPERLINK("https://www.ncbi.nlm.nih.gov/nucleotide/MG543227.1?report=genbank&log$=nucltop&blast_rank=149&RID=NAPY7ZA4013","MG543227.1")
Chiliadenus iphionoides voucher Emanuelsson 3977 tRNA-Leu (trnL) gene and trnL-trnF intergenic spacer, partial sequence; chloroplast	Chiliadenus iphionoides	93.5	93.5	100%	2e-15	100.00	810	=HYPERLINK("https://www.ncbi.nlm.nih.gov/nucleotide/MG543226.1?report=genbank&log$=nucltop&blast_rank=150&RID=NAPY7ZA4013","MG543226.1")
Chiliadenus bocconei voucher Emanuelsson 3218 tRNA-Leu (trnL) gene and trnL-trnF intergenic spacer, partial sequence; chloroplast	Chiliadenus bocconei	93.5	93.5	100%	2e-15	100.00	807	=HYPERLINK("https://www.ncbi.nlm.nih.gov/nucleotide/MG543225.1?report=genbank&log$=nucltop&blast_rank=151&RID=NAPY7ZA4013","MG543225.1")
Chiliadenus bocconei voucher Tehler 10589 tRNA-Leu (trnL) gene and trnL-trnF intergenic spacer, partial sequence; chloroplast	Chiliadenus bocconei	93.5	93.5	100%	2e-15	100.00	809	=HYPERLINK("https://www.ncbi.nlm.nih.gov/nucleotide/MG543224.1?report=genbank&log$=nucltop&blast_rank=152&RID=NAPY7ZA4013","MG543224.1")
Chiliadenus hesperius voucher Maire s.n. tRNA-Leu (trnL) gene and trnL-trnF intergenic spacer, partial sequence; chloroplast	Chiliadenus hesperius	93.5	93.5	100%	2e-15	100.00	868	=HYPERLINK("https://www.ncbi.nlm.nih.gov/nucleotide/MG543223.1?report=genbank&log$=nucltop&blast_rank=153&RID=NAPY7ZA4013","MG543223.1")
Chiliadenus rupestris voucher Donnergue s.n. tRNA-Leu (trnL) gene and trnL-trnF intergenic spacer, partial sequence; chloroplast	Chiliadenus rupestris	93.5	93.5	100%	2e-15	100.00	861	=HYPERLINK("https://www.ncbi.nlm.nih.gov/nucleotide/MG543222.1?report=genbank&log$=nucltop&blast_rank=154&RID=NAPY7ZA4013","MG543222.1")
Chiliadenus iphionoides voucher Blanche s.n. tRNA-Leu (trnL) gene and trnL-trnF intergenic spacer, partial sequence; chloroplast	Chiliadenus iphionoides	93.5	93.5	100%	2e-15	100.00	849	=HYPERLINK("https://www.ncbi.nlm.nih.gov/nucleotide/MG543220.1?report=genbank&log$=nucltop&blast_rank=155&RID=NAPY7ZA4013","MG543220.1")
Chiliadenus saxatilis voucher Huet s.n. tRNA-Leu (trnL) gene and trnL-trnF intergenic spacer, partial sequence; chloroplast	Chiliadenus saxatilis	93.5	93.5	100%	2e-15	100.00	810	=HYPERLINK("https://www.ncbi.nlm.nih.gov/nucleotide/MG543219.1?report=genbank&log$=nucltop&blast_rank=156&RID=NAPY7ZA4013","MG543219.1")
Chiliadenus iphionoides voucher Danin s.n. tRNA-Leu (trnL) gene and trnL-trnF intergenic spacer, partial sequence; chloroplast	Chiliadenus iphionoides	93.5	93.5	100%	2e-15	100.00	819	=HYPERLINK("https://www.ncbi.nlm.nih.gov/nucleotide/MG543218.1?report=genbank&log$=nucltop&blast_rank=157&RID=NAPY7ZA4013","MG543218.1")
Abrotanella linearis voucher S:Swenson 347 tRNA-Leu (trnL-UAA) gene, partial sequence; trnL-trnF intergenic spacer, complete sequence; and tRNA-Phe (trnF-GAA) gene, partial sequence; plastid	Abrotanella linearis	93.5	93.5	100%	2e-15	100.00	866	=HYPERLINK("https://www.ncbi.nlm.nih.gov/nucleotide/MG748493.1?report=genbank&log$=nucltop&blast_rank=158&RID=NAPY7ZA4013","MG748493.1")
Abrotanella inconspicua voucher WU:004137 tRNA-Leu (trnL-UAA) gene, partial sequence; trnL-trnF intergenic spacer, complete sequence; and tRNA-Phe (trnF-GAA) gene, partial sequence; plastid	Abrotanella inconspicua	93.5	93.5	100%	2e-15	100.00	852	=HYPERLINK("https://www.ncbi.nlm.nih.gov/nucleotide/MG748492.1?report=genbank&log$=nucltop&blast_rank=159&RID=NAPY7ZA4013","MG748492.1")
Abrotanella fertilis voucher S:Swenson & Martinsson 352 tRNA-Leu (trnL-UAA) gene, partial sequence; trnL-trnF intergenic spacer, complete sequence; and tRNA-Phe (trnF-GAA) gene, partial sequence; plastid	Abrotanella fertilis	93.5	93.5	100%	2e-15	100.00	857	=HYPERLINK("https://www.ncbi.nlm.nih.gov/nucleotide/MG748491.1?report=genbank&log$=nucltop&blast_rank=160&RID=NAPY7ZA4013","MG748491.1")
Abrotanella caespitosa voucher WU:004157 tRNA-Leu (trnL-UAA) gene, partial sequence; trnL-trnF intergenic spacer, complete sequence; and tRNA-Phe (trnF-GAA) gene, partial sequence; plastid	Abrotanella caespitosa	93.5	93.5	100%	2e-15	100.00	866	=HYPERLINK("https://www.ncbi.nlm.nih.gov/nucleotide/MG748490.1?report=genbank&log$=nucltop&blast_rank=161&RID=NAPY7ZA4013","MG748490.1")
Ratibida columnifera voucher KL64 tRNA-Leu (trnL) gene, partial sequence; chloroplast	Ratibida columnifera	93.5	93.5	100%	2e-15	100.00	510	=HYPERLINK("https://www.ncbi.nlm.nih.gov/nucleotide/MG709449.1?report=genbank&log$=nucltop&blast_rank=162&RID=NAPY7ZA4013","MG709449.1")
Helenium amarum voucher KL63 tRNA-Leu (trnL) gene, partial sequence; chloroplast	Helenium amarum	93.5	93.5	100%	2e-15	100.00	517	=HYPERLINK("https://www.ncbi.nlm.nih.gov/nucleotide/MG709448.1?report=genbank&log$=nucltop&blast_rank=163&RID=NAPY7ZA4013","MG709448.1")
Ambrosia psilostachya voucher KL62 tRNA-Leu (trnL) gene, partial sequence; chloroplast	Ambrosia psilostachya	93.5	93.5	100%	2e-15	100.00	510	=HYPERLINK("https://www.ncbi.nlm.nih.gov/nucleotide/MG709447.1?report=genbank&log$=nucltop&blast_rank=164&RID=NAPY7ZA4013","MG709447.1")
Wedelia acapulcensis var. hispida voucher KL45 tRNA-Leu (trnL) gene, partial sequence; chloroplast	Wedelia acapulcensis var. hispida	93.5	93.5	100%	2e-15	100.00	509	=HYPERLINK("https://www.ncbi.nlm.nih.gov/nucleotide/MG709430.1?report=genbank&log$=nucltop&blast_rank=165&RID=NAPY7ZA4013","MG709430.1")
Nassauvia revoluta trnL-trnF intergenic spacer, partial sequence; chloroplast	Nassauvia revoluta	93.5	93.5	100%	2e-15	100.00	895	=HYPERLINK("https://www.ncbi.nlm.nih.gov/nucleotide/MG432194.1?report=genbank&log$=nucltop&blast_rank=166&RID=NAPY7ZA4013","MG432194.1")
Nassauvia pyramidalis trnL-trnF intergenic spacer, partial sequence; chloroplast	Nassauvia pyramidalis	93.5	93.5	100%	2e-15	100.00	895	=HYPERLINK("https://www.ncbi.nlm.nih.gov/nucleotide/MG432193.1?report=genbank&log$=nucltop&blast_rank=167&RID=NAPY7ZA4013","MG432193.1")
Nassauvia pygmaea trnL-trnF intergenic spacer, partial sequence; chloroplast	Nassauvia pygmaea	93.5	93.5	100%	2e-15	100.00	895	=HYPERLINK("https://www.ncbi.nlm.nih.gov/nucleotide/MG432192.1?report=genbank&log$=nucltop&blast_rank=168&RID=NAPY7ZA4013","MG432192.1")
Nassauvia magellanica trnL-trnF intergenic spacer, partial sequence; chloroplast	Nassauvia magellanica	93.5	93.5	100%	2e-15	100.00	896	=HYPERLINK("https://www.ncbi.nlm.nih.gov/nucleotide/MG432190.1?report=genbank&log$=nucltop&blast_rank=169&RID=NAPY7ZA4013","MG432190.1")
Nassauvia dusenii trnL-trnF intergenic spacer, partial sequence; chloroplast	Nassauvia dusenii	93.5	93.5	100%	2e-15	100.00	895	=HYPERLINK("https://www.ncbi.nlm.nih.gov/nucleotide/MG432186.1?report=genbank&log$=nucltop&blast_rank=170&RID=NAPY7ZA4013","MG432186.1")
Nassauvia digitata trnL-trnF intergenic spacer, partial sequence; chloroplast	Nassauvia digitata	93.5	93.5	100%	2e-15	100.00	895	=HYPERLINK("https://www.ncbi.nlm.nih.gov/nucleotide/MG432185.1?report=genbank&log$=nucltop&blast_rank=171&RID=NAPY7ZA4013","MG432185.1")
Nassauvia dentata trnL-trnF intergenic spacer, partial sequence; chloroplast	Nassauvia dentata	93.5	93.5	100%	2e-15	100.00	895	=HYPERLINK("https://www.ncbi.nlm.nih.gov/nucleotide/MG432184.1?report=genbank&log$=nucltop&blast_rank=172&RID=NAPY7ZA4013","MG432184.1")
Nassauvia cumingii trnL-trnF intergenic spacer, partial sequence; chloroplast	Nassauvia cumingii	93.5	93.5	100%	2e-15	100.00	867	=HYPERLINK("https://www.ncbi.nlm.nih.gov/nucleotide/MG432183.1?report=genbank&log$=nucltop&blast_rank=173&RID=NAPY7ZA4013","MG432183.1")
Nassauvia argentea trnL-trnF intergenic spacer, partial sequence; chloroplast	Nassauvia argentea	93.5	93.5	100%	2e-15	100.00	898	=HYPERLINK("https://www.ncbi.nlm.nih.gov/nucleotide/MG432182.1?report=genbank&log$=nucltop&blast_rank=174&RID=NAPY7ZA4013","MG432182.1")
Cicerbita muralis plastid DNA containing 5?trnL(UAA)-trnF IGS, specimen voucher Nordstrom s.n., isolate 3193	Cicerbita muralis	93.5	93.5	100%	2e-15	100.00	806	=HYPERLINK("https://www.ncbi.nlm.nih.gov/nucleotide/LS975497.1?report=genbank&log$=nucltop&blast_rank=175&RID=NAPY7ZA4013","LS975497.1")
Cicerbita muralis plastid DNA containing 5?trnL(UAA)-trnF IGS, specimen voucher Fairbrothers & Ames 81, isolate 3188	Cicerbita muralis	93.5	93.5	100%	2e-15	100.00	806	=HYPERLINK("https://www.ncbi.nlm.nih.gov/nucleotide/LS975496.1?report=genbank&log$=nucltop&blast_rank=176&RID=NAPY7ZA4013","LS975496.1")
Cicerbita alpina plastid DNA containing 5?trnL(UAA)-trnF IGS, specimen voucher UT Garden, isolate 3256	Cicerbita alpina	93.5	93.5	100%	2e-15	100.00	813	=HYPERLINK("https://www.ncbi.nlm.nih.gov/nucleotide/LS975495.1?report=genbank&log$=nucltop&blast_rank=177&RID=NAPY7ZA4013","LS975495.1")
Leibnitzia sp. WZ-2018a voucher Wu ZY 8985 tRNA-Leu (trnL) gene and trnL-trnF intergenic spacer, partial sequence; chloroplast	Leibnitzia sp. WZ-2018a	93.5	93.5	100%	2e-15	100.00	769	=HYPERLINK("https://www.ncbi.nlm.nih.gov/nucleotide/MG661664.1?report=genbank&log$=nucltop&blast_rank=178&RID=NAPY7ZA4013","MG661664.1")
Chaptalia hieracioides voucher Peterson PM 9287 tRNA-Leu (trnL) gene and trnL-trnF intergenic spacer, partial sequence; chloroplast	Chaptalia hieracioides	93.5	93.5	100%	2e-15	100.00	774	=HYPERLINK("https://www.ncbi.nlm.nih.gov/nucleotide/MG661657.1?report=genbank&log$=nucltop&blast_rank=179&RID=NAPY7ZA4013","MG661657.1")
Gerbera serrata voucher Koekemoer M 2001 tRNA-Leu (trnL) gene, partial sequence; chloroplast	Gerbera serrata	93.5	93.5	100%	2e-15	100.00	414	=HYPERLINK("https://www.ncbi.nlm.nih.gov/nucleotide/MG661656.1?report=genbank&log$=nucltop&blast_rank=180&RID=NAPY7ZA4013","MG661656.1")
Gerbera henryi voucher Xu X 1103 tRNA-Leu (trnL) gene and trnL-trnF intergenic spacer, partial sequence; chloroplast	Gerbera henryi	93.5	93.5	100%	2e-15	100.00	769	=HYPERLINK("https://www.ncbi.nlm.nih.gov/nucleotide/MG661655.1?report=genbank&log$=nucltop&blast_rank=181&RID=NAPY7ZA4013","MG661655.1")
Ambrosia trifida chloroplast, complete genome	Ambrosia trifida	93.5	93.5	100%	2e-15	100.00	152040	=HYPERLINK("https://www.ncbi.nlm.nih.gov/nucleotide/NC_036810.2?report=genbank&log$=nucltop&blast_rank=182&RID=NAPY7ZA4013","NC_036810.2")
Critoniopsis occidentalis isolate K823 trnL-trnF intergenic spacer region, partial sequence; chloroplast	Critoniopsis occidentalis	93.5	93.5	100%	2e-15	100.00	807	=HYPERLINK("https://www.ncbi.nlm.nih.gov/nucleotide/MG753021.1?report=genbank&log$=nucltop&blast_rank=183&RID=NAPY7ZA4013","MG753021.1")
Eriophyllum lanatum chloroplast	Eriophyllum lanatum	93.5	93.5	100%	2e-15	100.00	151655	=HYPERLINK("https://www.ncbi.nlm.nih.gov/nucleotide/MH183145.1?report=genbank&log$=nucltop&blast_rank=184&RID=NAPY7ZA4013","MH183145.1")
Hirpicium linearifolium isolate UPS:Codd 8031 tRNA-Leu (trnL) gene and trnL-trnF intergenic spacer, partial sequence; chloroplast	Hirpicium linearifolium	93.5	93.5	100%	2e-15	100.00	733	=HYPERLINK("https://www.ncbi.nlm.nih.gov/nucleotide/MG833222.1?report=genbank&log$=nucltop&blast_rank=185&RID=NAPY7ZA4013","MG833222.1")
Hirpicium gracile isolate UPS:Pawek 6528 tRNA-Leu (trnL) gene and trnL-trnF intergenic spacer, partial sequence; chloroplast	Hirpicium gracile	93.5	93.5	100%	2e-15	100.00	736	=HYPERLINK("https://www.ncbi.nlm.nih.gov/nucleotide/MG833220.1?report=genbank&log$=nucltop&blast_rank=186&RID=NAPY7ZA4013","MG833220.1")
Hirpicium gorterioides isolate S:KerS:3621 tRNA-Leu (trnL) gene and trnL-trnF intergenic spacer, partial sequence; chloroplast	Hirpicium gorterioides	93.5	93.5	100%	2e-15	100.00	752	=HYPERLINK("https://www.ncbi.nlm.nih.gov/nucleotide/MG833218.1?report=genbank&log$=nucltop&blast_rank=187&RID=NAPY7ZA4013","MG833218.1")
Hirpicium diffusum isolate UPS:Karehed & Odhult 109 tRNA-Leu (trnL) gene and trnL-trnF intergenic spacer, partial sequence; chloroplast	Hirpicium diffusum	93.5	93.5	100%	2e-15	100.00	743	=HYPERLINK("https://www.ncbi.nlm.nih.gov/nucleotide/MG833205.1?report=genbank&log$=nucltop&blast_rank=188&RID=NAPY7ZA4013","MG833205.1")
Hirpicium bechuanense isolate S:Norrgrann 413 tRNA-Leu (trnL) gene and trnL-trnF intergenic spacer, partial sequence; chloroplast	Hirpicium bechuanense	93.5	93.5	100%	2e-15	100.00	735	=HYPERLINK("https://www.ncbi.nlm.nih.gov/nucleotide/MG833204.1?report=genbank&log$=nucltop&blast_rank=189&RID=NAPY7ZA4013","MG833204.1")
Hirpicium armerioides subsp. armerioides isolate UPS:Hedberg 82113 tRNA-Leu (trnL) gene and trnL-trnF intergenic spacer, partial sequence; chloroplast	Hirpicium armerioides subsp. armerioides	93.5	93.5	100%	2e-15	100.00	733	=HYPERLINK("https://www.ncbi.nlm.nih.gov/nucleotide/MG833202.1?report=genbank&log$=nucltop&blast_rank=190&RID=NAPY7ZA4013","MG833202.1")
Hirpicium antunesii isolate S:KerS:3530 tRNA-Leu (trnL) gene and trnL-trnF intergenic spacer, partial sequence; chloroplast	Hirpicium antunesii	93.5	93.5	100%	2e-15	100.00	736	=HYPERLINK("https://www.ncbi.nlm.nih.gov/nucleotide/MG833201.1?report=genbank&log$=nucltop&blast_rank=191&RID=NAPY7ZA4013","MG833201.1")
Hirpicium antunesii isolate S:KerS:3201 tRNA-Leu (trnL) gene and trnL-trnF intergenic spacer, partial sequence; chloroplast	Hirpicium antunesii	93.5	93.5	100%	2e-15	100.00	724	=HYPERLINK("https://www.ncbi.nlm.nih.gov/nucleotide/MG833200.1?report=genbank&log$=nucltop&blast_rank=192&RID=NAPY7ZA4013","MG833200.1")
Hirpicium angustifolium isolate UPS:Brummitt 11867 tRNA-Leu (trnL) gene and trnL-trnF intergenic spacer, partial sequence; chloroplast	Hirpicium angustifolium	93.5	93.5	100%	2e-15	100.00	736	=HYPERLINK("https://www.ncbi.nlm.nih.gov/nucleotide/MG833199.1?report=genbank&log$=nucltop&blast_rank=193&RID=NAPY7ZA4013","MG833199.1")
Chondrilla laticoronata isolate LC-4 trnT-trnL intergenic spacer, partial sequence; tRNA-Leu (trnL) gene, complete sequence; and trnL-trnF intergenic spacer, partial sequence; plastid	Chondrilla laticoronata	93.5	93.5	100%	2e-15	100.00	1294	=HYPERLINK("https://www.ncbi.nlm.nih.gov/nucleotide/MH093715.1?report=genbank&log$=nucltop&blast_rank=194&RID=NAPY7ZA4013","MH093715.1")
Adenocaulon nepalense voucher dt702 (KUN) tRNA-Leu (trnL) gene and trnL-trnF intergenic spacer, partial sequence; chloroplast	Adenocaulon nepalense	93.5	93.5	100%	2e-15	100.00	794	=HYPERLINK("https://www.ncbi.nlm.nih.gov/nucleotide/MG710456.1?report=genbank&log$=nucltop&blast_rank=195&RID=NAPY7ZA4013","MG710456.1")
Adenocaulon himalaicum voucher dt36 (KUN) tRNA-Leu (trnL) gene and trnL-trnF intergenic spacer, partial sequence; chloroplast	Adenocaulon himalaicum	93.5	93.5	100%	2e-15	100.00	794	=HYPERLINK("https://www.ncbi.nlm.nih.gov/nucleotide/MG710452.1?report=genbank&log$=nucltop&blast_rank=196&RID=NAPY7ZA4013","MG710452.1")
Adenocaulon himalaicum voucher dt35 (KUN) tRNA-Leu (trnL) gene and trnL-trnF intergenic spacer, partial sequence; chloroplast	Adenocaulon himalaicum	93.5	93.5	100%	2e-15	100.00	794	=HYPERLINK("https://www.ncbi.nlm.nih.gov/nucleotide/MG710451.1?report=genbank&log$=nucltop&blast_rank=197&RID=NAPY7ZA4013","MG710451.1")
Arctium lappa chloroplast, complete genome	Arctium lappa	93.5	93.5	100%	2e-15	100.00	152767	=HYPERLINK("https://www.ncbi.nlm.nih.gov/nucleotide/MH375874.1?report=genbank&log$=nucltop&blast_rank=198&RID=NAPY7ZA4013","MH375874.1")
Rudbeckia environmental sample chloroplast Bee_pollen_22_trnL_trnF gene for tRNA-Leu (trnL), trnL-trnF IGS, and tRNA-Phe (trnF), partial and complete sequence	Rudbeckia environmental sample	93.5	93.5	100%	2e-15	100.00	842	=HYPERLINK("https://www.ncbi.nlm.nih.gov/nucleotide/LC375706.1?report=genbank&log$=nucltop&blast_rank=199&RID=NAPY7ZA4013","LC375706.1")
Parasenecio environmental sample chloroplast Bee_pollen_19_trnL_trnF gene for tRNA-Leu (trnL), trnL-trnF IGS, and tRNA-Phe (trnF), partial and complete sequence	Parasenecio environmental sample	93.5	93.5	100%	2e-15	100.00	861	=HYPERLINK("https://www.ncbi.nlm.nih.gov/nucleotide/LC375704.1?report=genbank&log$=nucltop&blast_rank=200&RID=NAPY7ZA4013","LC375704.1")
Hypochaeris environmental sample chloroplast Bee_pollen_15_trnL_trnF gene for tRNA-Leu (trnL), trnL-trnF IGS, and tRNA-Phe (trnF), partial and complete sequence	Hypochaeris environmental sample	93.5	93.5	100%	2e-15	100.00	814	=HYPERLINK("https://www.ncbi.nlm.nih.gov/nucleotide/LC375701.1?report=genbank&log$=nucltop&blast_rank=201&RID=NAPY7ZA4013","LC375701.1")
Ligularia veitchiana chloroplast, complete genome	Ligularia veitchiana	93.5	93.5	100%	2e-15	100.00	151253	=HYPERLINK("https://www.ncbi.nlm.nih.gov/nucleotide/NC_039385.1?report=genbank&log$=nucltop&blast_rank=202&RID=NAPY7ZA4013","NC_039385.1")
Ligularia mongolica chloroplast, complete genome	Ligularia mongolica	93.5	93.5	100%	2e-15	100.00	151118	=HYPERLINK("https://www.ncbi.nlm.nih.gov/nucleotide/NC_039384.1?report=genbank&log$=nucltop&blast_rank=203&RID=NAPY7ZA4013","NC_039384.1")
Ligularia jaluensis chloroplast, complete genome	Ligularia jaluensis	93.5	93.5	100%	2e-15	100.00	151148	=HYPERLINK("https://www.ncbi.nlm.nih.gov/nucleotide/NC_039383.1?report=genbank&log$=nucltop&blast_rank=204&RID=NAPY7ZA4013","NC_039383.1")
Ligularia intermedia chloroplast, complete genome	Ligularia intermedia	93.5	93.5	100%	2e-15	100.00	151152	=HYPERLINK("https://www.ncbi.nlm.nih.gov/nucleotide/NC_039382.1?report=genbank&log$=nucltop&blast_rank=205&RID=NAPY7ZA4013","NC_039382.1")
Ligularia hodgsonii chloroplast, complete genome	Ligularia hodgsonii	93.5	93.5	100%	2e-15	100.00	151136	=HYPERLINK("https://www.ncbi.nlm.nih.gov/nucleotide/NC_039381.1?report=genbank&log$=nucltop&blast_rank=206&RID=NAPY7ZA4013","NC_039381.1")
Ligularia fischeri chloroplast, complete genome	Ligularia fischeri	93.5	93.5	100%	2e-15	100.00	151193	=HYPERLINK("https://www.ncbi.nlm.nih.gov/nucleotide/NC_039352.1?report=genbank&log$=nucltop&blast_rank=207&RID=NAPY7ZA4013","NC_039352.1")
Chondrilla laticoronata isolate LC3 trnT-trnL intergenic spacer, partial sequence; tRNA-Leu (trnL) gene, complete sequence; and trnL-trnF intergenic spacer, partial sequence; plastid	Chondrilla laticoronata	93.5	93.5	100%	2e-15	100.00	1298	=HYPERLINK("https://www.ncbi.nlm.nih.gov/nucleotide/MF964375.1?report=genbank&log$=nucltop&blast_rank=208&RID=NAPY7ZA4013","MF964375.1")
Chondrilla laticoronata isolate LC1 trnT-trnL intergenic spacer, partial sequence; tRNA-Leu (trnL) gene, complete sequence; and trnL-trnF intergenic spacer, partial sequence; plastid	Chondrilla laticoronata	93.5	93.5	100%	2e-15	100.00	1299	=HYPERLINK("https://www.ncbi.nlm.nih.gov/nucleotide/MF964373.1?report=genbank&log$=nucltop&blast_rank=209&RID=NAPY7ZA4013","MF964373.1")
Chondrilla latifolia isolate LF3 trnT-trnL intergenic spacer, partial sequence; tRNA-Leu (trnL) gene, complete sequence; and trnL-trnF intergenic spacer, partial sequence; plastid	Chondrilla latifolia	93.5	93.5	100%	2e-15	100.00	1286	=HYPERLINK("https://www.ncbi.nlm.nih.gov/nucleotide/MF964372.1?report=genbank&log$=nucltop&blast_rank=210&RID=NAPY7ZA4013","MF964372.1")
Chondrilla latifolia isolate LF2 trnT-trnL intergenic spacer, partial sequence; tRNA-Leu (trnL) gene, complete sequence; and trnL-trnF intergenic spacer, partial sequence; plastid	Chondrilla latifolia	93.5	93.5	100%	2e-15	100.00	1287	=HYPERLINK("https://www.ncbi.nlm.nih.gov/nucleotide/MF964371.1?report=genbank&log$=nucltop&blast_rank=211&RID=NAPY7ZA4013","MF964371.1")
Chondrilla juncea isolate JU13 trnT-trnL intergenic spacer, partial sequence; tRNA-Leu (trnL) gene, complete sequence; and trnL-trnF intergenic spacer, partial sequence; plastid	Chondrilla juncea	93.5	93.5	100%	2e-15	100.00	1287	=HYPERLINK("https://www.ncbi.nlm.nih.gov/nucleotide/MF964366.1?report=genbank&log$=nucltop&blast_rank=212&RID=NAPY7ZA4013","MF964366.1")
Chondrilla juncea isolate JU6 trnT-trnL intergenic spacer, partial sequence; tRNA-Leu (trnL) gene, complete sequence; and trnL-trnF intergenic spacer, partial sequence; plastid	Chondrilla juncea	93.5	93.5	100%	2e-15	100.00	1286	=HYPERLINK("https://www.ncbi.nlm.nih.gov/nucleotide/MF964359.1?report=genbank&log$=nucltop&blast_rank=213&RID=NAPY7ZA4013","MF964359.1")
Chondrilla juncea isolate JG6 trnT-trnL intergenic spacer, partial sequence; tRNA-Leu (trnL) gene, complete sequence; and trnL-trnF intergenic spacer, partial sequence; plastid	Chondrilla juncea	93.5	93.5	100%	2e-15	100.00	1287	=HYPERLINK("https://www.ncbi.nlm.nih.gov/nucleotide/MF964353.1?report=genbank&log$=nucltop&blast_rank=214&RID=NAPY7ZA4013","MF964353.1")
Chondrilla juncea isolate JG1 trnT-trnL intergenic spacer, partial sequence; tRNA-Leu (trnL) gene, complete sequence; and trnL-trnF intergenic spacer, partial sequence; plastid	Chondrilla juncea	93.5	93.5	100%	2e-15	100.00	1286	=HYPERLINK("https://www.ncbi.nlm.nih.gov/nucleotide/MF964349.1?report=genbank&log$=nucltop&blast_rank=215&RID=NAPY7ZA4013","MF964349.1")
Chondrilla graminea isolate GR2 trnT-trnL intergenic spacer, partial sequence; tRNA-Leu (trnL) gene, complete sequence; and trnL-trnF intergenic spacer, partial sequence; plastid	Chondrilla graminea	93.5	93.5	100%	2e-15	100.00	1287	=HYPERLINK("https://www.ncbi.nlm.nih.gov/nucleotide/MF964348.1?report=genbank&log$=nucltop&blast_rank=216&RID=NAPY7ZA4013","MF964348.1")
Chondrilla canescens isolate CA5 trnT-trnL intergenic spacer, partial sequence; tRNA-Leu (trnL) gene, complete sequence; and trnL-trnF intergenic spacer, partial sequence; plastid	Chondrilla canescens	93.5	93.5	100%	2e-15	100.00	1287	=HYPERLINK("https://www.ncbi.nlm.nih.gov/nucleotide/MF964347.1?report=genbank&log$=nucltop&blast_rank=217&RID=NAPY7ZA4013","MF964347.1")
Chondrilla canescens isolate CA3 trnT-trnL intergenic spacer, partial sequence; tRNA-Leu (trnL) gene, complete sequence; and trnL-trnF intergenic spacer, partial sequence; plastid	Chondrilla canescens	93.5	93.5	100%	2e-15	100.00	1286	=HYPERLINK("https://www.ncbi.nlm.nih.gov/nucleotide/MF964345.1?report=genbank&log$=nucltop&blast_rank=218&RID=NAPY7ZA4013","MF964345.1")
Chondrilla canescens isolate CA2 trnT-trnL intergenic spacer, partial sequence; tRNA-Leu (trnL) gene, complete sequence; and trnL-trnF intergenic spacer, partial sequence; plastid	Chondrilla canescens	93.5	93.5	100%	2e-15	100.00	1286	=HYPERLINK("https://www.ncbi.nlm.nih.gov/nucleotide/MF964344.1?report=genbank&log$=nucltop&blast_rank=219&RID=NAPY7ZA4013","MF964344.1")
Chondrilla brevirostris isolate BR2 trnT-trnL intergenic spacer, partial sequence; tRNA-Leu (trnL) gene, complete sequence; and trnL-trnF intergenic spacer, partial sequence; plastid	Chondrilla brevirostris	93.5	93.5	100%	2e-15	100.00	1292	=HYPERLINK("https://www.ncbi.nlm.nih.gov/nucleotide/MF964339.1?report=genbank&log$=nucltop&blast_rank=220&RID=NAPY7ZA4013","MF964339.1")
Chondrilla ambigua isolate AM5 trnT-trnL intergenic spacer, partial sequence; tRNA-Leu (trnL) gene, complete sequence; and trnL-trnF intergenic spacer, partial sequence; plastid	Chondrilla ambigua	93.5	93.5	100%	2e-15	100.00	1291	=HYPERLINK("https://www.ncbi.nlm.nih.gov/nucleotide/MF964337.1?report=genbank&log$=nucltop&blast_rank=221&RID=NAPY7ZA4013","MF964337.1")
Chondrilla ambigua isolate AM3 trnT-trnL intergenic spacer, partial sequence; tRNA-Leu (trnL) gene, complete sequence; and trnL-trnF intergenic spacer, partial sequence; plastid	Chondrilla ambigua	93.5	93.5	100%	2e-15	100.00	1292	=HYPERLINK("https://www.ncbi.nlm.nih.gov/nucleotide/MF964335.1?report=genbank&log$=nucltop&blast_rank=222&RID=NAPY7ZA4013","MF964335.1")
Chondrilla ambigua isolate AM2 trnT-trnL intergenic spacer, partial sequence; tRNA-Leu (trnL) gene, complete sequence; and trnL-trnF intergenic spacer, partial sequence; plastid	Chondrilla ambigua	93.5	93.5	100%	2e-15	100.00	1292	=HYPERLINK("https://www.ncbi.nlm.nih.gov/nucleotide/MF964334.1?report=genbank&log$=nucltop&blast_rank=223&RID=NAPY7ZA4013","MF964334.1")
Chondrilla ambigua isolate AM1 trnT-trnL intergenic spacer, partial sequence; tRNA-Leu (trnL) gene, complete sequence; and trnL-trnF intergenic spacer, partial sequence; plastid	Chondrilla ambigua	93.5	93.5	100%	2e-15	100.00	1293	=HYPERLINK("https://www.ncbi.nlm.nih.gov/nucleotide/MF964333.1?report=genbank&log$=nucltop&blast_rank=224&RID=NAPY7ZA4013","MF964333.1")
Chondrilla acantholepis isolate AC2-2 trnT-trnL intergenic spacer, partial sequence; tRNA-Leu (trnL) gene, complete sequence; and trnL-trnF intergenic spacer, partial sequence; plastid	Chondrilla acantholepis	93.5	93.5	100%	2e-15	100.00	1287	=HYPERLINK("https://www.ncbi.nlm.nih.gov/nucleotide/MF964331.1?report=genbank&log$=nucltop&blast_rank=225&RID=NAPY7ZA4013","MF964331.1")
Chondrilla acantholepis isolate AC1 trnT-trnL intergenic spacer, partial sequence; tRNA-Leu (trnL) gene, complete sequence; and trnL-trnF intergenic spacer, partial sequence; plastid	Chondrilla acantholepis	93.5	93.5	100%	2e-15	100.00	1287	=HYPERLINK("https://www.ncbi.nlm.nih.gov/nucleotide/MF964329.1?report=genbank&log$=nucltop&blast_rank=226&RID=NAPY7ZA4013","MF964329.1")
Pluchea indica chloroplast, complete genome	Pluchea indica	93.5	93.5	100%	2e-15	100.00	152298	=HYPERLINK("https://www.ncbi.nlm.nih.gov/nucleotide/NC_038194.1?report=genbank&log$=nucltop&blast_rank=227&RID=NAPY7ZA4013","NC_038194.1")
Dendrosenecio brassiciformis chloroplast, complete genome	Dendrosenecio brassiciformis	93.5	93.5	100%	2e-15	100.00	150551	=HYPERLINK("https://www.ncbi.nlm.nih.gov/nucleotide/NC_037960.1?report=genbank&log$=nucltop&blast_rank=228&RID=NAPY7ZA4013","NC_037960.1")
Dendrosenecio johnstonii chloroplast, complete genome	Dendrosenecio johnstonii	93.5	93.5	100%	2e-15	100.00	150607	=HYPERLINK("https://www.ncbi.nlm.nih.gov/nucleotide/NC_037959.1?report=genbank&log$=nucltop&blast_rank=229&RID=NAPY7ZA4013","NC_037959.1")
Dendrosenecio meruensis chloroplast, complete genome	Dendrosenecio meruensis	93.5	93.5	100%	2e-15	100.00	150587	=HYPERLINK("https://www.ncbi.nlm.nih.gov/nucleotide/NC_037958.1?report=genbank&log$=nucltop&blast_rank=230&RID=NAPY7ZA4013","NC_037958.1")
Dendrosenecio kilimanjari subsp. cottonii chloroplast, complete genome	Dendrosenecio kilimanjari subsp. cottonii	93.5	93.5	100%	2e-15	100.00	150582	=HYPERLINK("https://www.ncbi.nlm.nih.gov/nucleotide/MG560048.1?report=genbank&log$=nucltop&blast_rank=231&RID=NAPY7ZA4013","MG560048.1")
Dendrosenecio elgonensis subsp. barbatipes chloroplast, complete genome	Dendrosenecio elgonensis subsp. barbatipes	93.5	93.5	100%	2e-15	100.00	150614	=HYPERLINK("https://www.ncbi.nlm.nih.gov/nucleotide/MG560047.1?report=genbank&log$=nucltop&blast_rank=232&RID=NAPY7ZA4013","MG560047.1")
Dendrosenecio cheranganiensis subsp. dalei chloroplast, complete genome	Dendrosenecio cheranganiensis subsp. dalei	93.5	93.5	100%	2e-15	100.00	150626	=HYPERLINK("https://www.ncbi.nlm.nih.gov/nucleotide/MG560046.1?report=genbank&log$=nucltop&blast_rank=233&RID=NAPY7ZA4013","MG560046.1")
Dendrosenecio kilimanjari chloroplast, complete genome	Dendrosenecio kilimanjari	93.5	93.5	100%	2e-15	100.00	150593	=HYPERLINK("https://www.ncbi.nlm.nih.gov/nucleotide/NC_037957.1?report=genbank&log$=nucltop&blast_rank=234&RID=NAPY7ZA4013","NC_037957.1")
Dendrosenecio cheranganiensis chloroplast, complete genome	Dendrosenecio cheranganiensis	93.5	93.5	100%	2e-15	100.00	150606	=HYPERLINK("https://www.ncbi.nlm.nih.gov/nucleotide/NC_037956.1?report=genbank&log$=nucltop&blast_rank=235&RID=NAPY7ZA4013","NC_037956.1")
Tussilago farfara voucher LY8 trnT-UGU-trnL-UAA intergenic spacer, partial sequence; tRNA-Leu (trnL-UAA) gene, trnL-UAA-trnF-GAA intergenic spacer, tRNA-Phe (trnF-GAA) gene, and trnF-GAA-ndhJ intergenic spacer, complete sequence; and ndhJ (ndhJ) gene, partial cds; chloroplast	Tussilago farfara	93.5	93.5	100%	2e-15	100.00	2305	=HYPERLINK("https://www.ncbi.nlm.nih.gov/nucleotide/KU750667.1?report=genbank&log$=nucltop&blast_rank=236&RID=NAPY7ZA4013","KU750667.1")
Synotis erythropappa voucher R17 trnT-UGU-trnL-UAA intergenic spacer, partial sequence; tRNA-Leu (trnL-UAA) gene, trnL-UAA-trnF-GAA intergenic spacer, tRNA-Phe (trnF-GAA) gene, and trnF-GAA-ndhJ intergenic spacer, complete sequence; and ndhJ (ndhJ) gene, partial cds; chloroplast	Synotis erythropappa	93.5	93.5	100%	2e-15	100.00	2256	=HYPERLINK("https://www.ncbi.nlm.nih.gov/nucleotide/KU750661.1?report=genbank&log$=nucltop&blast_rank=237&RID=NAPY7ZA4013","KU750661.1")
Synotis alata voucher R396 trnT-UGU-trnL-UAA intergenic spacer, partial sequence; tRNA-Leu (trnL-UAA) gene, trnL-UAA-trnF-GAA intergenic spacer, tRNA-Phe (trnF-GAA) gene, and trnF-GAA-ndhJ intergenic spacer, complete sequence; and ndhJ (ndhJ) gene, partial cds; chloroplast	Synotis alata	93.5	93.5	100%	2e-15	100.00	2293	=HYPERLINK("https://www.ncbi.nlm.nih.gov/nucleotide/KU750660.1?report=genbank&log$=nucltop&blast_rank=238&RID=NAPY7ZA4013","KU750660.1")
Syneilesis australis voucher R256 trnT-UGU-trnL-UAA intergenic spacer, partial sequence; tRNA-Leu (trnL-UAA) gene, trnL-UAA-trnF-GAA intergenic spacer, tRNA-Phe (trnF-GAA) gene, and trnF-GAA-ndhJ intergenic spacer, complete sequence; and ndhJ (ndhJ) gene, partial cds; chloroplast	Syneilesis australis	93.5	93.5	100%	2e-15	100.00	2330	=HYPERLINK("https://www.ncbi.nlm.nih.gov/nucleotide/KU750659.1?report=genbank&log$=nucltop&blast_rank=239&RID=NAPY7ZA4013","KU750659.1")
Sinosenecio villiferus voucher R507 trnT-UGU-trnL-UAA intergenic spacer, partial sequence; tRNA-Leu (trnL-UAA) gene, trnL-UAA-trnF-GAA intergenic spacer, tRNA-Phe (trnF-GAA) gene, and trnF-GAA-ndhJ intergenic spacer, complete sequence; and ndhJ (ndhJ) gene, partial cds; chloroplast	Sinosenecio villiferus	93.5	93.5	100%	2e-15	100.00	2339	=HYPERLINK("https://www.ncbi.nlm.nih.gov/nucleotide/KU750656.1?report=genbank&log$=nucltop&blast_rank=240&RID=NAPY7ZA4013","KU750656.1")
Sinosenecio subrosulatus voucher LY81 trnT-UGU-trnL-UAA intergenic spacer, partial sequence; tRNA-Leu (trnL-UAA) gene, trnL-UAA-trnF-GAA intergenic spacer, tRNA-Phe (trnF-GAA) gene, and trnF-GAA-ndhJ intergenic spacer, complete sequence; and ndhJ (ndhJ) gene, partial cds; chloroplast	Sinosenecio subrosulatus	93.5	93.5	100%	2e-15	100.00	2349	=HYPERLINK("https://www.ncbi.nlm.nih.gov/nucleotide/KU750654.1?report=genbank&log$=nucltop&blast_rank=241&RID=NAPY7ZA4013","KU750654.1")
Sinosenecio subcoriaceus voucher LY34 trnT-UGU-trnL-UAA intergenic spacer, partial sequence; tRNA-Leu (trnL-UAA) gene, trnL-UAA-trnF-GAA intergenic spacer, tRNA-Phe (trnF-GAA) gene, and trnF-GAA-ndhJ intergenic spacer, complete sequence; and ndhJ (ndhJ) gene, partial cds; chloroplast	Sinosenecio subcoriaceus	93.5	93.5	100%	2e-15	100.00	2358	=HYPERLINK("https://www.ncbi.nlm.nih.gov/nucleotide/KU750653.1?report=genbank&log$=nucltop&blast_rank=242&RID=NAPY7ZA4013","KU750653.1")
Sinosenecio rotundifolius voucher LY86 trnT-UGU-trnL-UAA intergenic spacer, partial sequence; tRNA-Leu (trnL-UAA) gene, trnL-UAA-trnF-GAA intergenic spacer, tRNA-Phe (trnF-GAA) gene, and trnF-GAA-ndhJ intergenic spacer, complete sequence; and ndhJ (ndhJ) gene, partial cds; chloroplast	Sinosenecio rotundifolius	93.5	93.5	100%	2e-15	100.00	2322	=HYPERLINK("https://www.ncbi.nlm.nih.gov/nucleotide/KU750649.1?report=genbank&log$=nucltop&blast_rank=243&RID=NAPY7ZA4013","KU750649.1")
Sinosenecio ligularioides voucher Y948 trnT-UGU-trnL-UAA intergenic spacer, partial sequence; tRNA-Leu (trnL-UAA) gene, trnL-UAA-trnF-GAA intergenic spacer, tRNA-Phe (trnF-GAA) gene, and trnF-GAA-ndhJ intergenic spacer, complete sequence; and ndhJ (ndhJ) gene, partial cds; chloroplast	Sinosenecio ligularioides	93.5	93.5	100%	2e-15	100.00	2339	=HYPERLINK("https://www.ncbi.nlm.nih.gov/nucleotide/KU750644.1?report=genbank&log$=nucltop&blast_rank=244&RID=NAPY7ZA4013","KU750644.1")
Sinosenecio dryas voucher LY93 trnT-UGU-trnL-UAA intergenic spacer, partial sequence; tRNA-Leu (trnL-UAA) gene, trnL-UAA-trnF-GAA intergenic spacer, tRNA-Phe (trnF-GAA) gene, and trnF-GAA-ndhJ intergenic spacer, complete sequence; and ndhJ (ndhJ) gene, partial cds; chloroplast	Sinosenecio dryas	93.5	93.5	100%	2e-15	100.00	2329	=HYPERLINK("https://www.ncbi.nlm.nih.gov/nucleotide/KU750621.1?report=genbank&log$=nucltop&blast_rank=245&RID=NAPY7ZA4013","KU750621.1")
Sinosenecio cyclaminifolius voucher R508 trnT-UGU-trnL-UAA intergenic spacer, partial sequence; tRNA-Leu (trnL-UAA) gene, trnL-UAA-trnF-GAA intergenic spacer, tRNA-Phe (trnF-GAA) gene, and trnF-GAA-ndhJ intergenic spacer, complete sequence; and ndhJ (ndhJ) gene, partial cds; chloroplast	Sinosenecio cyclaminifolius	93.5	93.5	100%	2e-15	100.00	2334	=HYPERLINK("https://www.ncbi.nlm.nih.gov/nucleotide/KU750619.1?report=genbank&log$=nucltop&blast_rank=246&RID=NAPY7ZA4013","KU750619.1")
Sinacalia davidii voucher R135 trnT-UGU-trnL-UAA intergenic spacer, partial sequence; tRNA-Leu (trnL-UAA) gene, trnL-UAA-trnF-GAA intergenic spacer, tRNA-Phe (trnF-GAA) gene, and trnF-GAA-ndhJ intergenic spacer, complete sequence; and ndhJ (ndhJ) gene, partial cds; chloroplast	Sinacalia davidii	93.5	93.5	100%	2e-15	100.00	2327	=HYPERLINK("https://www.ncbi.nlm.nih.gov/nucleotide/KU750611.1?report=genbank&log$=nucltop&blast_rank=247&RID=NAPY7ZA4013","KU750611.1")
Parasenecio caroli voucher R128 trnT-UGU-trnL-UAA intergenic spacer, partial sequence; tRNA-Leu (trnL-UAA) gene, trnL-UAA-trnF-GAA intergenic spacer, tRNA-Phe (trnF-GAA) gene, and trnF-GAA-ndhJ intergenic spacer, complete sequence; and ndhJ (ndhJ) gene, partial cds; chloroplast	Parasenecio caroli	93.5	93.5	100%	2e-15	100.00	2306	=HYPERLINK("https://www.ncbi.nlm.nih.gov/nucleotide/KU750610.1?report=genbank&log$=nucltop&blast_rank=248&RID=NAPY7ZA4013","KU750610.1")
Petasites japonicus voucher sn trnT-UGU-trnL-UAA intergenic spacer, partial sequence; tRNA-Leu (trnL-UAA) gene, trnL-UAA-trnF-GAA intergenic spacer, tRNA-Phe (trnF-GAA) gene, and trnF-GAA-ndhJ intergenic spacer, complete sequence; and ndhJ (ndhJ) gene, partial cds; chloroplast	Petasites japonicus	93.5	93.5	100%	2e-15	100.00	2330	=HYPERLINK("https://www.ncbi.nlm.nih.gov/nucleotide/KU750604.1?report=genbank&log$=nucltop&blast_rank=249&RID=NAPY7ZA4013","KU750604.1")
Parasenecio vespertilio voucher R111 trnT-UGU-trnL-UAA intergenic spacer, partial sequence; tRNA-Leu (trnL-UAA) gene, trnL-UAA-trnF-GAA intergenic spacer, tRNA-Phe (trnF-GAA) gene, and trnF-GAA-ndhJ intergenic spacer, complete sequence; and ndhJ (ndhJ) gene, partial cds; chloroplast	Parasenecio vespertilio	93.5	93.5	100%	2e-15	100.00	2314	=HYPERLINK("https://www.ncbi.nlm.nih.gov/nucleotide/KU750603.1?report=genbank&log$=nucltop&blast_rank=250&RID=NAPY7ZA4013","KU750603.1")
Parasenecio taliensis voucher R410 trnT-UGU-trnL-UAA intergenic spacer, partial sequence; tRNA-Leu (trnL-UAA) gene, trnL-UAA-trnF-GAA intergenic spacer, tRNA-Phe (trnF-GAA) gene, and trnF-GAA-ndhJ intergenic spacer, complete sequence; and ndhJ (ndhJ) gene, partial cds; chloroplast	Parasenecio taliensis	93.5	93.5	100%	2e-15	100.00	2313	=HYPERLINK("https://www.ncbi.nlm.nih.gov/nucleotide/KU750602.1?report=genbank&log$=nucltop&blast_rank=251&RID=NAPY7ZA4013","KU750602.1")
Parasenecio subglaber voucher R44 trnT-UGU-trnL-UAA intergenic spacer, partial sequence; tRNA-Leu (trnL-UAA) gene, trnL-UAA-trnF-GAA intergenic spacer, tRNA-Phe (trnF-GAA) gene, and trnF-GAA-ndhJ intergenic spacer, complete sequence; and ndhJ (ndhJ) gene, partial cds; chloroplast	Parasenecio subglaber	93.5	93.5	100%	2e-15	100.00	2320	=HYPERLINK("https://www.ncbi.nlm.nih.gov/nucleotide/KU750601.1?report=genbank&log$=nucltop&blast_rank=252&RID=NAPY7ZA4013","KU750601.1")
Parasenecio rufipilis voucher R516 trnT-UGU-trnL-UAA intergenic spacer, partial sequence; tRNA-Leu (trnL-UAA) gene, trnL-UAA-trnF-GAA intergenic spacer, tRNA-Phe (trnF-GAA) gene, and trnF-GAA-ndhJ intergenic spacer, complete sequence; and ndhJ (ndhJ) gene, partial cds; chloroplast	Parasenecio rufipilis	93.5	93.5	100%	2e-15	100.00	2328	=HYPERLINK("https://www.ncbi.nlm.nih.gov/nucleotide/KU750600.1?report=genbank&log$=nucltop&blast_rank=253&RID=NAPY7ZA4013","KU750600.1")
Parasenecio profundorum voucher R68 trnT-UGU-trnL-UAA intergenic spacer, partial sequence; tRNA-Leu (trnL-UAA) gene, trnL-UAA-trnF-GAA intergenic spacer, tRNA-Phe (trnF-GAA) gene, and trnF-GAA-ndhJ intergenic spacer, complete sequence; and ndhJ (ndhJ) gene, partial cds; chloroplast	Parasenecio profundorum	93.5	93.5	100%	2e-15	100.00	2318	=HYPERLINK("https://www.ncbi.nlm.nih.gov/nucleotide/KU750599.1?report=genbank&log$=nucltop&blast_rank=254&RID=NAPY7ZA4013","KU750599.1")
Parasenecio phyllolepis voucher R91 trnT-UGU-trnL-UAA intergenic spacer, partial sequence; tRNA-Leu (trnL-UAA) gene, trnL-UAA-trnF-GAA intergenic spacer, tRNA-Phe (trnF-GAA) gene, and trnF-GAA-ndhJ intergenic spacer, complete sequence; and ndhJ (ndhJ) gene, partial cds; chloroplast	Parasenecio phyllolepis	93.5	93.5	100%	2e-15	100.00	2323	=HYPERLINK("https://www.ncbi.nlm.nih.gov/nucleotide/KU750598.1?report=genbank&log$=nucltop&blast_rank=255&RID=NAPY7ZA4013","KU750598.1")
Parasenecio palmatisectus voucher Y3059 trnT-UGU-trnL-UAA intergenic spacer, partial sequence; tRNA-Leu (trnL-UAA) gene, trnL-UAA-trnF-GAA intergenic spacer, tRNA-Phe (trnF-GAA) gene, and trnF-GAA-ndhJ intergenic spacer, complete sequence; and ndhJ (ndhJ) gene, partial cds; chloroplast	Parasenecio palmatisectus	93.5	93.5	100%	2e-15	100.00	2333	=HYPERLINK("https://www.ncbi.nlm.nih.gov/nucleotide/KU750597.1?report=genbank&log$=nucltop&blast_rank=256&RID=NAPY7ZA4013","KU750597.1")
Parasenecio longispicus voucher R144 trnT-UGU-trnL-UAA intergenic spacer, partial sequence; tRNA-Leu (trnL-UAA) gene, trnL-UAA-trnF-GAA intergenic spacer, tRNA-Phe (trnF-GAA) gene, and trnF-GAA-ndhJ intergenic spacer, complete sequence; and ndhJ (ndhJ) gene, partial cds; chloroplast	Parasenecio longispicus	93.5	93.5	100%	2e-15	100.00	2329	=HYPERLINK("https://www.ncbi.nlm.nih.gov/nucleotide/KU750596.1?report=genbank&log$=nucltop&blast_rank=257&RID=NAPY7ZA4013","KU750596.1")
Parasenecio koualapensis voucher R397 trnT-UGU-trnL-UAA intergenic spacer, partial sequence; tRNA-Leu (trnL-UAA) gene, trnL-UAA-trnF-GAA intergenic spacer, tRNA-Phe (trnF-GAA) gene, and trnF-GAA-ndhJ intergenic spacer, complete sequence; and ndhJ (ndhJ) gene, partial cds; chloroplast	Parasenecio koualapensis	93.5	93.5	100%	2e-15	100.00	2304	=HYPERLINK("https://www.ncbi.nlm.nih.gov/nucleotide/KU750595.1?report=genbank&log$=nucltop&blast_rank=258&RID=NAPY7ZA4013","KU750595.1")
Parasenecio forrestii voucher R153 trnT-UGU-trnL-UAA intergenic spacer, partial sequence; tRNA-Leu (trnL-UAA) gene, trnL-UAA-trnF-GAA intergenic spacer, tRNA-Phe (trnF-GAA) gene, and trnF-GAA-ndhJ intergenic spacer, complete sequence; and ndhJ (ndhJ) gene, partial cds; chloroplast	Parasenecio forrestii	93.5	93.5	100%	2e-15	100.00	2306	=HYPERLINK("https://www.ncbi.nlm.nih.gov/nucleotide/KU750594.1?report=genbank&log$=nucltop&blast_rank=259&RID=NAPY7ZA4013","KU750594.1")
Taimingasa firmus voucher R277 trnT-UGU-trnL-UAA intergenic spacer, partial sequence; tRNA-Leu (trnL-UAA) gene, trnL-UAA-trnF-GAA intergenic spacer, tRNA-Phe (trnF-GAA) gene, and trnF-GAA-ndhJ intergenic spacer, complete sequence; and ndhJ (ndhJ) gene, partial cds; chloroplast	Taimingasa firmus	93.5	93.5	100%	2e-15	100.00	2336	=HYPERLINK("https://www.ncbi.nlm.nih.gov/nucleotide/KU750593.1?report=genbank&log$=nucltop&blast_rank=260&RID=NAPY7ZA4013","KU750593.1")
Parasenecio deltophyllus voucher R353 trnT-UGU-trnL-UAA intergenic spacer, partial sequence; tRNA-Leu (trnL-UAA) gene, trnL-UAA-trnF-GAA intergenic spacer, tRNA-Phe (trnF-GAA) gene, and trnF-GAA-ndhJ intergenic spacer, complete sequence; and ndhJ (ndhJ) gene, partial cds; chloroplast	Parasenecio deltophyllus	93.5	93.5	100%	2e-15	100.00	2341	=HYPERLINK("https://www.ncbi.nlm.nih.gov/nucleotide/KU750592.1?report=genbank&log$=nucltop&blast_rank=261&RID=NAPY7ZA4013","KU750592.1")
Parasenecio ainsliaeiflorus voucher R512 trnT-UGU-trnL-UAA intergenic spacer, partial sequence; tRNA-Leu (trnL-UAA) gene, trnL-UAA-trnF-GAA intergenic spacer, tRNA-Phe (trnF-GAA) gene, and trnF-GAA-ndhJ intergenic spacer, complete sequence; and ndhJ (ndhJ) gene, partial cds; chloroplast	Parasenecio ainsliaeiflorus	93.5	93.5	100%	2e-15	100.00	2328	=HYPERLINK("https://www.ncbi.nlm.nih.gov/nucleotide/KU750591.1?report=genbank&log$=nucltop&blast_rank=262&RID=NAPY7ZA4013","KU750591.1")
Miricacalia makineana voucher Toma2012006 trnT-UGU-trnL-UAA intergenic spacer, partial sequence; tRNA-Leu (trnL-UAA) gene, trnL-UAA-trnF-GAA intergenic spacer, tRNA-Phe (trnF-GAA) gene, and trnF-GAA-ndhJ intergenic spacer, complete sequence; and ndhJ (ndhJ) gene, partial cds; chloroplast	Miricacalia makineana	93.5	93.5	100%	2e-15	100.00	2323	=HYPERLINK("https://www.ncbi.nlm.nih.gov/nucleotide/KU750588.1?report=genbank&log$=nucltop&blast_rank=263&RID=NAPY7ZA4013","KU750588.1")
Ligularia virgaurea voucher R43 trnT-UGU-trnL-UAA intergenic spacer, partial sequence; tRNA-Leu (trnL-UAA) gene, trnL-UAA-trnF-GAA intergenic spacer, tRNA-Phe (trnF-GAA) gene, and trnF-GAA-ndhJ intergenic spacer, complete sequence; and ndhJ (ndhJ) gene, partial cds; chloroplast	Ligularia virgaurea	93.5	93.5	100%	2e-15	100.00	2332	=HYPERLINK("https://www.ncbi.nlm.nih.gov/nucleotide/KU750587.1?report=genbank&log$=nucltop&blast_rank=264&RID=NAPY7ZA4013","KU750587.1")
Ligularia vellerea voucher R178 trnT-UGU-trnL-UAA intergenic spacer, partial sequence; tRNA-Leu (trnL-UAA) gene, trnL-UAA-trnF-GAA intergenic spacer, tRNA-Phe (trnF-GAA) gene, and trnF-GAA-ndhJ intergenic spacer, complete sequence; and ndhJ (ndhJ) gene, partial cds; chloroplast	Ligularia vellerea	93.5	93.5	100%	2e-15	100.00	2332	=HYPERLINK("https://www.ncbi.nlm.nih.gov/nucleotide/KU750586.1?report=genbank&log$=nucltop&blast_rank=265&RID=NAPY7ZA4013","KU750586.1")
Ligularia veitchiana voucher R331 trnT-UGU-trnL-UAA intergenic spacer, partial sequence; tRNA-Leu (trnL-UAA) gene, trnL-UAA-trnF-GAA intergenic spacer, tRNA-Phe (trnF-GAA) gene, and trnF-GAA-ndhJ intergenic spacer, complete sequence; and ndhJ (ndhJ) gene, partial cds; chloroplast	Ligularia veitchiana	93.5	93.5	100%	2e-15	100.00	2325	=HYPERLINK("https://www.ncbi.nlm.nih.gov/nucleotide/KU750585.1?report=genbank&log$=nucltop&blast_rank=266&RID=NAPY7ZA4013","KU750585.1")
Ligularia tsangchanensis voucher R406 trnT-UGU-trnL-UAA intergenic spacer, partial sequence; tRNA-Leu (trnL-UAA) gene, trnL-UAA-trnF-GAA intergenic spacer, tRNA-Phe (trnF-GAA) gene, and trnF-GAA-ndhJ intergenic spacer, complete sequence; and ndhJ (ndhJ) gene, partial cds; chloroplast	Ligularia tsangchanensis	93.5	93.5	100%	2e-15	100.00	2330	=HYPERLINK("https://www.ncbi.nlm.nih.gov/nucleotide/KU750584.1?report=genbank&log$=nucltop&blast_rank=267&RID=NAPY7ZA4013","KU750584.1")
Ligularia tongolensis voucher R158 trnT-UGU-trnL-UAA intergenic spacer, partial sequence; tRNA-Leu (trnL-UAA) gene, trnL-UAA-trnF-GAA intergenic spacer, tRNA-Phe (trnF-GAA) gene, and trnF-GAA-ndhJ intergenic spacer, complete sequence; and ndhJ (ndhJ) gene, partial cds; chloroplast	Ligularia tongolensis	93.5	93.5	100%	2e-15	100.00	2335	=HYPERLINK("https://www.ncbi.nlm.nih.gov/nucleotide/KU750583.1?report=genbank&log$=nucltop&blast_rank=268&RID=NAPY7ZA4013","KU750583.1")
Ligularia subspicata voucher R35 trnT-UGU-trnL-UAA intergenic spacer, partial sequence; tRNA-Leu (trnL-UAA) gene, trnL-UAA-trnF-GAA intergenic spacer, tRNA-Phe (trnF-GAA) gene, and trnF-GAA-ndhJ intergenic spacer, complete sequence; and ndhJ (ndhJ) gene, partial cds; chloroplast	Ligularia subspicata	93.5	93.5	100%	2e-15	100.00	2321	=HYPERLINK("https://www.ncbi.nlm.nih.gov/nucleotide/KU750582.1?report=genbank&log$=nucltop&blast_rank=269&RID=NAPY7ZA4013","KU750582.1")
Ligularia stenocephala voucher R118 trnT-UGU-trnL-UAA intergenic spacer, partial sequence; tRNA-Leu (trnL-UAA) gene, trnL-UAA-trnF-GAA intergenic spacer, tRNA-Phe (trnF-GAA) gene, and trnF-GAA-ndhJ intergenic spacer, complete sequence; and ndhJ (ndhJ) gene, partial cds; chloroplast	Ligularia stenocephala	93.5	93.5	100%	2e-15	100.00	2318	=HYPERLINK("https://www.ncbi.nlm.nih.gov/nucleotide/KU750581.1?report=genbank&log$=nucltop&blast_rank=270&RID=NAPY7ZA4013","KU750581.1")
Ligularia sagitta voucher R346 trnT-UGU-trnL-UAA intergenic spacer, partial sequence; tRNA-Leu (trnL-UAA) gene, trnL-UAA-trnF-GAA intergenic spacer, tRNA-Phe (trnF-GAA) gene, and trnF-GAA-ndhJ intergenic spacer, complete sequence; and ndhJ (ndhJ) gene, partial cds; chloroplast	Ligularia sagitta	93.5	93.5	100%	2e-15	100.00	2330	=HYPERLINK("https://www.ncbi.nlm.nih.gov/nucleotide/KU750580.1?report=genbank&log$=nucltop&blast_rank=271&RID=NAPY7ZA4013","KU750580.1")
Ligularia jaluensis voucher R273 trnT-UGU-trnL-UAA intergenic spacer, partial sequence; tRNA-Leu (trnL-UAA) gene, trnL-UAA-trnF-GAA intergenic spacer, tRNA-Phe (trnF-GAA) gene, and trnF-GAA-ndhJ intergenic spacer, complete sequence; and ndhJ (ndhJ) gene, partial cds; chloroplast	Ligularia jaluensis	93.5	93.5	100%	2e-15	100.00	2339	=HYPERLINK("https://www.ncbi.nlm.nih.gov/nucleotide/KU750579.1?report=genbank&log$=nucltop&blast_rank=272&RID=NAPY7ZA4013","KU750579.1")
Ligularia hodgsonii voucher R70 trnT-UGU-trnL-UAA intergenic spacer, partial sequence; tRNA-Leu (trnL-UAA) gene, trnL-UAA-trnF-GAA intergenic spacer, tRNA-Phe (trnF-GAA) gene, and trnF-GAA-ndhJ intergenic spacer, complete sequence; and ndhJ (ndhJ) gene, partial cds; chloroplast	Ligularia hodgsonii	93.5	93.5	100%	2e-15	100.00	2316	=HYPERLINK("https://www.ncbi.nlm.nih.gov/nucleotide/KU750578.1?report=genbank&log$=nucltop&blast_rank=273&RID=NAPY7ZA4013","KU750578.1")
Ligularia franchetiana voucher R376 trnT-UGU-trnL-UAA intergenic spacer, partial sequence; tRNA-Leu (trnL-UAA) gene, trnL-UAA-trnF-GAA intergenic spacer, tRNA-Phe (trnF-GAA) gene, and trnF-GAA-ndhJ intergenic spacer, complete sequence; and ndhJ (ndhJ) gene, partial cds; chloroplast	Ligularia franchetiana	93.5	93.5	100%	2e-15	100.00	2325	=HYPERLINK("https://www.ncbi.nlm.nih.gov/nucleotide/KU750577.1?report=genbank&log$=nucltop&blast_rank=274&RID=NAPY7ZA4013","KU750577.1")
Ligularia dictyoneura voucher Y3017 trnT-UGU-trnL-UAA intergenic spacer, partial sequence; tRNA-Leu (trnL-UAA) gene, trnL-UAA-trnF-GAA intergenic spacer, tRNA-Phe (trnF-GAA) gene, and trnF-GAA-ndhJ intergenic spacer, complete sequence; and ndhJ (ndhJ) gene, partial cds; chloroplast	Ligularia dictyoneura	93.5	93.5	100%	2e-15	100.00	2328	=HYPERLINK("https://www.ncbi.nlm.nih.gov/nucleotide/KU750576.1?report=genbank&log$=nucltop&blast_rank=275&RID=NAPY7ZA4013","KU750576.1")
Ligularia dictyoneura voucher R177 trnT-UGU-trnL-UAA intergenic spacer, partial sequence; tRNA-Leu (trnL-UAA) gene, trnL-UAA-trnF-GAA intergenic spacer, tRNA-Phe (trnF-GAA) gene, and trnF-GAA-ndhJ intergenic spacer, complete sequence; and ndhJ (ndhJ) gene, partial cds; chloroplast	Ligularia dictyoneura	93.5	93.5	100%	2e-15	100.00	2340	=HYPERLINK("https://www.ncbi.nlm.nih.gov/nucleotide/KU750575.1?report=genbank&log$=nucltop&blast_rank=276&RID=NAPY7ZA4013","KU750575.1")
Ligularia cymbulifera voucher R461 trnT-UGU-trnL-UAA intergenic spacer, partial sequence; tRNA-Leu (trnL-UAA) gene, trnL-UAA-trnF-GAA intergenic spacer, tRNA-Phe (trnF-GAA) gene, and trnF-GAA-ndhJ intergenic spacer, complete sequence; and ndhJ (ndhJ) gene, partial cds; chloroplast	Ligularia cymbulifera	93.5	93.5	100%	2e-15	100.00	2342	=HYPERLINK("https://www.ncbi.nlm.nih.gov/nucleotide/KU750574.1?report=genbank&log$=nucltop&blast_rank=277&RID=NAPY7ZA4013","KU750574.1")
Farfugium japonicum voucher R520 trnT-UGU-trnL-UAA intergenic spacer, partial sequence; tRNA-Leu (trnL-UAA) gene, trnL-UAA-trnF-GAA intergenic spacer, tRNA-Phe (trnF-GAA) gene, and trnF-GAA-ndhJ intergenic spacer, complete sequence; and ndhJ (ndhJ) gene, partial cds; chloroplast	Farfugium japonicum	93.5	93.5	100%	2e-15	100.00	2365	=HYPERLINK("https://www.ncbi.nlm.nih.gov/nucleotide/KU750571.1?report=genbank&log$=nucltop&blast_rank=278&RID=NAPY7ZA4013","KU750571.1")
Erechtites valerianifolius voucher W102 trnT-UGU-trnL-UAA intergenic spacer, partial sequence; tRNA-Leu (trnL-UAA) gene, trnL-UAA-trnF-GAA intergenic spacer, tRNA-Phe (trnF-GAA) gene, and trnF-GAA-ndhJ intergenic spacer, complete sequence; and ndhJ (ndhJ) gene, partial cds; chloroplast	Erechtites valerianifolius	93.5	93.5	100%	2e-15	100.00	2213	=HYPERLINK("https://www.ncbi.nlm.nih.gov/nucleotide/KU750570.1?report=genbank&log$=nucltop&blast_rank=279&RID=NAPY7ZA4013","KU750570.1")
Emilia sonchifolia voucher R188 trnT-UGU-trnL-UAA intergenic spacer, partial sequence; tRNA-Leu (trnL-UAA) gene, trnL-UAA-trnF-GAA intergenic spacer, tRNA-Phe (trnF-GAA) gene, and trnF-GAA-ndhJ intergenic spacer, complete sequence; and ndhJ (ndhJ) gene, partial cds; chloroplast	Emilia sonchifolia	93.5	93.5	100%	2e-15	100.00	2264	=HYPERLINK("https://www.ncbi.nlm.nih.gov/nucleotide/KU750569.1?report=genbank&log$=nucltop&blast_rank=280&RID=NAPY7ZA4013","KU750569.1")
Cremanthodium rhodocephalum voucher Y3047 trnT-UGU-trnL-UAA intergenic spacer, partial sequence; tRNA-Leu (trnL-UAA) gene, trnL-UAA-trnF-GAA intergenic spacer, tRNA-Phe (trnF-GAA) gene, and trnF-GAA-ndhJ intergenic spacer, complete sequence; and ndhJ (ndhJ) gene, partial cds; chloroplast	Cremanthodium rhodocephalum	93.5	93.5	100%	2e-15	100.00	2329	=HYPERLINK("https://www.ncbi.nlm.nih.gov/nucleotide/KU750567.1?report=genbank&log$=nucltop&blast_rank=281&RID=NAPY7ZA4013","KU750567.1")
Cremanthodium principis voucher Y3260 trnT-UGU-trnL-UAA intergenic spacer, partial sequence; tRNA-Leu (trnL-UAA) gene, trnL-UAA-trnF-GAA intergenic spacer, tRNA-Phe (trnF-GAA) gene, and trnF-GAA-ndhJ intergenic spacer, complete sequence; and ndhJ (ndhJ) gene, partial cds; chloroplast	Cremanthodium principis	93.5	93.5	100%	2e-15	100.00	2334	=HYPERLINK("https://www.ncbi.nlm.nih.gov/nucleotide/KU750566.1?report=genbank&log$=nucltop&blast_rank=282&RID=NAPY7ZA4013","KU750566.1")
Crassocephalum crepidioides voucher R187 trnT-UGU-trnL-UAA intergenic spacer, partial sequence; tRNA-Leu (trnL-UAA) gene, trnL-UAA-trnF-GAA intergenic spacer, tRNA-Phe (trnF-GAA) gene, and trnF-GAA-ndhJ intergenic spacer, complete sequence; and ndhJ (ndhJ) gene, partial cds; chloroplast	Crassocephalum crepidioides	93.5	93.5	100%	2e-15	100.00	2132	=HYPERLINK("https://www.ncbi.nlm.nih.gov/nucleotide/KU750564.1?report=genbank&log$=nucltop&blast_rank=283&RID=NAPY7ZA4013","KU750564.1")
Lophopappus cuneatus voucher Weigend et al. 9523 (BONN) tRNA-Leu (trnL) gene, partial sequence; trnL-trnF intergenic spacer, complete sequence; and tRNA-Phe gene, partial sequence; chloroplast	Lophopappus cuneatus	93.5	93.5	100%	2e-15	100.00	874	=HYPERLINK("https://www.ncbi.nlm.nih.gov/nucleotide/MG553732.1?report=genbank&log$=nucltop&blast_rank=284&RID=NAPY7ZA4013","MG553732.1")
Lophopappus tarapacanus voucher Moreira & Luebert 2371 (BONN) tRNA-Leu (trnL) gene, partial sequence; trnL-trnF intergenic spacer, complete sequence; and tRNA-Phe gene, partial sequence; chloroplast	Lophopappus tarapacanus	93.5	93.5	100%	2e-15	100.00	877	=HYPERLINK("https://www.ncbi.nlm.nih.gov/nucleotide/MG553731.1?report=genbank&log$=nucltop&blast_rank=285&RID=NAPY7ZA4013","MG553731.1")
Mutisia spinosa voucher Luebert & Danilowicz-Luebert 3229 (BONN) tRNA-Leu (trnL) gene, partial sequence; trnL-trnF intergenic spacer, complete sequence; and tRNA-Phe gene, partial sequence; chloroplast	Mutisia spinosa	93.5	93.5	100%	2e-15	100.00	844	=HYPERLINK("https://www.ncbi.nlm.nih.gov/nucleotide/MG553730.1?report=genbank&log$=nucltop&blast_rank=286&RID=NAPY7ZA4013","MG553730.1")
Proustia cuneifolia subsp. cuneifolia voucher Beck et al. 23720 (S) tRNA-Leu (trnL) gene, partial sequence; trnL-trnF intergenic spacer, complete sequence; and tRNA-Phe gene, partial sequence; chloroplast	Proustia cuneifolia subsp. cuneifolia	93.5	93.5	100%	2e-15	100.00	842	=HYPERLINK("https://www.ncbi.nlm.nih.gov/nucleotide/MG553724.1?report=genbank&log$=nucltop&blast_rank=287&RID=NAPY7ZA4013","MG553724.1")
Lophopappus tarapacanus voucher Moreira 1947 (SGO) tRNA-Leu (trnL) gene, partial sequence; trnL-trnF intergenic spacer, complete sequence; and tRNA-Phe gene, partial sequence; chloroplast	Lophopappus tarapacanus	93.5	93.5	100%	2e-15	100.00	905	=HYPERLINK("https://www.ncbi.nlm.nih.gov/nucleotide/MG553718.1?report=genbank&log$=nucltop&blast_rank=288&RID=NAPY7ZA4013","MG553718.1")
Plazia daphnoides voucher Trivelli s.n. (SGO) tRNA-Leu (trnL) gene, partial sequence; trnL-trnF intergenic spacer, complete sequence; and tRNA-Phe gene, partial sequence; chloroplast	Plazia daphnoides	93.5	93.5	100%	2e-15	100.00	866	=HYPERLINK("https://www.ncbi.nlm.nih.gov/nucleotide/MG553716.1?report=genbank&log$=nucltop&blast_rank=289&RID=NAPY7ZA4013","MG553716.1")
Proustia cuneifolia subsp. cinerea voucher Hichins s.n. (SGO) tRNA-Leu (trnL) gene, partial sequence; trnL-trnF intergenic spacer, complete sequence; and tRNA-Phe gene, partial sequence; chloroplast	Proustia cuneifolia subsp. cinerea	93.5	93.5	100%	2e-15	100.00	838	=HYPERLINK("https://www.ncbi.nlm.nih.gov/nucleotide/MG553715.1?report=genbank&log$=nucltop&blast_rank=290&RID=NAPY7ZA4013","MG553715.1")
Proustia cuneifolia subsp. tipia voucher Romero & Medina V09 (EiF) tRNA-Leu (trnL) gene, partial sequence; trnL-trnF intergenic spacer, complete sequence; and tRNA-Phe gene, partial sequence; chloroplast	Proustia cuneifolia subsp. tipia	93.5	93.5	100%	2e-15	100.00	847	=HYPERLINK("https://www.ncbi.nlm.nih.gov/nucleotide/MG553714.1?report=genbank&log$=nucltop&blast_rank=291&RID=NAPY7ZA4013","MG553714.1")
Proustia cuneifolia subsp. tipia voucher Romero & Medina V21 (EiF) tRNA-Leu (trnL) gene, partial sequence; trnL-trnF intergenic spacer, complete sequence; and tRNA-Phe gene, partial sequence; chloroplast	Proustia cuneifolia subsp. tipia	93.5	93.5	100%	2e-15	100.00	834	=HYPERLINK("https://www.ncbi.nlm.nih.gov/nucleotide/MG553713.1?report=genbank&log$=nucltop&blast_rank=292&RID=NAPY7ZA4013","MG553713.1")
Proustia cuneifolia subsp. tipia voucher Moreira & Luebert 1203 (SGO) tRNA-Leu (trnL) gene, partial sequence; trnL-trnF intergenic spacer, complete sequence; and tRNA-Phe gene, partial sequence; chloroplast	Proustia cuneifolia subsp. tipia	93.5	93.5	100%	2e-15	100.00	875	=HYPERLINK("https://www.ncbi.nlm.nih.gov/nucleotide/MG553712.1?report=genbank&log$=nucltop&blast_rank=293&RID=NAPY7ZA4013","MG553712.1")
Spinoliva ilicifolia subsp. baccharoides voucher Luebert 3053 (SGO) tRNA-Leu (trnL) gene, partial sequence; trnL-trnF intergenic spacer, complete sequence; and tRNA-Phe gene, partial sequence; chloroplast	Spinoliva ilicifolia subsp. baccharoides	93.5	93.5	100%	2e-15	100.00	815	=HYPERLINK("https://www.ncbi.nlm.nih.gov/nucleotide/MG553711.1?report=genbank&log$=nucltop&blast_rank=294&RID=NAPY7ZA4013","MG553711.1")
Proustia cuneifolia subsp. cinerea voucher Luebert & Danilowicz 3029 (SGO) tRNA-Leu (trnL) gene, partial sequence; trnL-trnF intergenic spacer, complete sequence; and tRNA-Phe gene, partial sequence; chloroplast	Proustia cuneifolia subsp. cinerea	93.5	93.5	100%	2e-15	100.00	819	=HYPERLINK("https://www.ncbi.nlm.nih.gov/nucleotide/MG553708.1?report=genbank&log$=nucltop&blast_rank=295&RID=NAPY7ZA4013","MG553708.1")
Proustia pyrifolia voucher Luebert & Moreira 3037 (SGO) tRNA-Leu (trnL) gene, partial sequence; and trnL-trnF intergenic spacer, complete sequence; chloroplast	Proustia pyrifolia	93.5	93.5	100%	2e-15	100.00	840	=HYPERLINK("https://www.ncbi.nlm.nih.gov/nucleotide/MG553707.1?report=genbank&log$=nucltop&blast_rank=296&RID=NAPY7ZA4013","MG553707.1")
Proustia cuneifolia subsp. cinerea voucher Luebert & Moreira 3038 (SGO) tRNA-Leu (trnL) gene, partial sequence; trnL-trnF intergenic spacer, complete sequence; and tRNA-Phe gene, partial sequence; chloroplast	Proustia cuneifolia subsp. cinerea	93.5	93.5	100%	2e-15	100.00	911	=HYPERLINK("https://www.ncbi.nlm.nih.gov/nucleotide/MG553706.1?report=genbank&log$=nucltop&blast_rank=297&RID=NAPY7ZA4013","MG553706.1")
Polyachyrus fuscus voucher Moreira & Luebert 1219 (SGO) tRNA-Leu (trnL) gene, partial sequence; and trnL-trnF intergenic spacer, complete sequence; chloroplast	Polyachyrus fuscus	93.5	93.5	100%	2e-15	100.00	733	=HYPERLINK("https://www.ncbi.nlm.nih.gov/nucleotide/MG553704.1?report=genbank&log$=nucltop&blast_rank=298&RID=NAPY7ZA4013","MG553704.1")
Proustia pyrifolia voucher Sancho et al. 285 (LP) tRNA-Leu (trnL) gene, partial sequence; trnL-trnF intergenic spacer, complete sequence; and tRNA-Phe gene, partial sequence; chloroplast	Proustia pyrifolia	93.5	93.5	100%	2e-15	100.00	798	=HYPERLINK("https://www.ncbi.nlm.nih.gov/nucleotide/MG553701.1?report=genbank&log$=nucltop&blast_rank=299&RID=NAPY7ZA4013","MG553701.1")
Proustia cuneifolia subsp. mollis voucher Sancho y Viera 252A (LP) tRNA-Leu (trnL) gene, partial sequence; trnL-trnF intergenic spacer, complete sequence; and tRNA-Phe gene, partial sequence; chloroplast	Proustia cuneifolia subsp. mollis	93.5	93.5	100%	2e-15	100.00	832	=HYPERLINK("https://www.ncbi.nlm.nih.gov/nucleotide/MG553699.1?report=genbank&log$=nucltop&blast_rank=300&RID=NAPY7ZA4013","MG553699.1")
Proustia cuneifolia subsp. cinerea voucher Moreira 2139 (SGO) tRNA-Leu (trnL) gene, partial sequence; trnL-trnF intergenic spacer, complete sequence; and tRNA-Phe gene, partial sequence; chloroplast	Proustia cuneifolia subsp. cinerea	93.5	93.5	100%	2e-15	100.00	833	=HYPERLINK("https://www.ncbi.nlm.nih.gov/nucleotide/MG553695.1?report=genbank&log$=nucltop&blast_rank=301&RID=NAPY7ZA4013","MG553695.1")
Lophopappus tarapacanus voucher Moreira et al. 2005 (SGO) tRNA-Leu (trnL) gene, partial sequence; trnL-trnF intergenic spacer, complete sequence; and tRNA-Phe gene, partial sequence; chloroplast	Lophopappus tarapacanus	93.5	93.5	100%	2e-15	100.00	833	=HYPERLINK("https://www.ncbi.nlm.nih.gov/nucleotide/MG553694.1?report=genbank&log$=nucltop&blast_rank=302&RID=NAPY7ZA4013","MG553694.1")
Sphagneticola trilobata chloroplast, complete genome	Sphagneticola trilobata	93.5	93.5	100%	2e-15	100.00	151939	=HYPERLINK("https://www.ncbi.nlm.nih.gov/nucleotide/KY940274.1?report=genbank&log$=nucltop&blast_rank=303&RID=NAPY7ZA4013","KY940274.1")
Launaea nudicaulis voucher KW1033 trnL-trnF intergenic spacer, partial sequence; chloroplast	Launaea nudicaulis	93.5	93.5	100%	2e-15	100.00	516	=HYPERLINK("https://www.ncbi.nlm.nih.gov/nucleotide/KY951653.1?report=genbank&log$=nucltop&blast_rank=304&RID=NAPY7ZA4013","KY951653.1")
Helianthus tuberosus chloroplast, complete genome	Helianthus tuberosus	93.5	93.5	100%	2e-15	100.00	151431	=HYPERLINK("https://www.ncbi.nlm.nih.gov/nucleotide/MG696658.1?report=genbank&log$=nucltop&blast_rank=305&RID=NAPY7ZA4013","MG696658.1")
Dendrosenecio battiscombei chloroplast, complete genome	Dendrosenecio battiscombei	93.5	93.5	100%	2e-15	100.00	150556	=HYPERLINK("https://www.ncbi.nlm.nih.gov/nucleotide/NC_036833.1?report=genbank&log$=nucltop&blast_rank=306&RID=NAPY7ZA4013","NC_036833.1")
Dendrosenecio keniensis chloroplast, complete genome	Dendrosenecio keniensis	93.5	93.5	100%	2e-15	100.00	150548	=HYPERLINK("https://www.ncbi.nlm.nih.gov/nucleotide/NC_036832.1?report=genbank&log$=nucltop&blast_rank=307&RID=NAPY7ZA4013","NC_036832.1")
Dendrosenecio keniodendron chloroplast, complete genome	Dendrosenecio keniodendron	93.5	93.5	100%	2e-15	100.00	150555	=HYPERLINK("https://www.ncbi.nlm.nih.gov/nucleotide/NC_036831.1?report=genbank&log$=nucltop&blast_rank=308&RID=NAPY7ZA4013","NC_036831.1")
Ambrosia artemisiifolia chloroplast, complete genome	Ambrosia artemisiifolia	93.5	93.5	100%	2e-15	100.00	152223	=HYPERLINK("https://www.ncbi.nlm.nih.gov/nucleotide/MG019037.1?report=genbank&log$=nucltop&blast_rank=309&RID=NAPY7ZA4013","MG019037.1")
Leucheria cumingii voucher HULS 14014 trnL gene, trnL-trnF intergenic spacer and trnF gene, region; chloroplast	Leucheria cumingii	93.5	93.5	100%	2e-15	100.00	908	=HYPERLINK("https://www.ncbi.nlm.nih.gov/nucleotide/KY223778.1?report=genbank&log$=nucltop&blast_rank=310&RID=NAPY7ZA4013","KY223778.1")
Leucheria suaveolens voucher CONC 181261 trnL gene, trnL-trnF intergenic spacer and trnF gene, region; chloroplast	Leucheria suaveolens	93.5	93.5	100%	2e-15	100.00	834	=HYPERLINK("https://www.ncbi.nlm.nih.gov/nucleotide/KY223777.1?report=genbank&log$=nucltop&blast_rank=311&RID=NAPY7ZA4013","KY223777.1")
Leucheria diemii var. diemii voucher Ratto 107 trnL gene, trnL-trnF intergenic spacer and trnF gene, region; chloroplast	Leucheria diemii var. diemii	93.5	93.5	100%	2e-15	100.00	809	=HYPERLINK("https://www.ncbi.nlm.nih.gov/nucleotide/KY223776.1?report=genbank&log$=nucltop&blast_rank=312&RID=NAPY7ZA4013","KY223776.1")
Leucheria lithospermifolia subsp. lithospermifolia voucher CONC 181222 trnL gene, trnL-trnF intergenic spacer and trnF gene, region; chloroplast	Leucheria lithospermifolia subsp. lithospermifolia	93.5	93.5	100%	2e-15	100.00	849	=HYPERLINK("https://www.ncbi.nlm.nih.gov/nucleotide/KY223774.1?report=genbank&log$=nucltop&blast_rank=313&RID=NAPY7ZA4013","KY223774.1")
Leucheria candidissima voucher CONC 181242 trnL gene, trnL-trnF intergenic spacer and trnF gene, region; chloroplast	Leucheria candidissima	93.5	93.5	100%	2e-15	100.00	814	=HYPERLINK("https://www.ncbi.nlm.nih.gov/nucleotide/KY223773.1?report=genbank&log$=nucltop&blast_rank=314&RID=NAPY7ZA4013","KY223773.1")
Leucheria nutans voucher CONC 181226 trnL gene, trnL-trnF intergenic spacer and trnF gene, region; chloroplast	Leucheria nutans	93.5	93.5	100%	2e-15	100.00	891	=HYPERLINK("https://www.ncbi.nlm.nih.gov/nucleotide/KY223771.1?report=genbank&log$=nucltop&blast_rank=315&RID=NAPY7ZA4013","KY223771.1")
Leucheria thermarum voucher CONC 181224 trnL gene, trnL-trnF intergenic spacer and trnF gene, region; chloroplast	Leucheria thermarum	93.5	93.5	100%	2e-15	100.00	889	=HYPERLINK("https://www.ncbi.nlm.nih.gov/nucleotide/KY223770.1?report=genbank&log$=nucltop&blast_rank=316&RID=NAPY7ZA4013","KY223770.1")
Leucheria cerberoana voucher HULS 6904 trnL gene, trnL-trnF intergenic spacer and trnF gene, region; chloroplast	Leucheria cerberoana	93.5	93.5	100%	2e-15	100.00	895	=HYPERLINK("https://www.ncbi.nlm.nih.gov/nucleotide/KY223769.1?report=genbank&log$=nucltop&blast_rank=317&RID=NAPY7ZA4013","KY223769.1")
Leucheria hahnii voucher CONC 128451 trnL gene, trnL-trnF intergenic spacer and trnF gene, region; chloroplast	Leucheria hahnii	93.5	93.5	100%	2e-15	100.00	888	=HYPERLINK("https://www.ncbi.nlm.nih.gov/nucleotide/KY223768.1?report=genbank&log$=nucltop&blast_rank=318&RID=NAPY7ZA4013","KY223768.1")
Leucheria lithospermifolia subsp. integrifolia voucher CONC 181251 trnL gene, trnL-trnF intergenic spacer and trnF gene, region; chloroplast	Leucheria lithospermifolia subsp. integrifolia	93.5	93.5	100%	2e-15	100.00	922	=HYPERLINK("https://www.ncbi.nlm.nih.gov/nucleotide/KY223767.1?report=genbank&log$=nucltop&blast_rank=319&RID=NAPY7ZA4013","KY223767.1")
Leucheria apiifolia voucher CONC 44744 trnL gene, trnL-trnF intergenic spacer and trnF gene, region; chloroplast	Leucheria apiifolia	93.5	93.5	100%	2e-15	100.00	896	=HYPERLINK("https://www.ncbi.nlm.nih.gov/nucleotide/KY223766.1?report=genbank&log$=nucltop&blast_rank=320&RID=NAPY7ZA4013","KY223766.1")
Leucheria glacialis voucher SGO 144413 trnL gene, trnL-trnF intergenic spacer and trnF gene, region; chloroplast	Leucheria glacialis	93.5	93.5	100%	2e-15	100.00	896	=HYPERLINK("https://www.ncbi.nlm.nih.gov/nucleotide/KY223765.1?report=genbank&log$=nucltop&blast_rank=321&RID=NAPY7ZA4013","KY223765.1")
Leucheria millefolium voucher CONC 26087 trnL gene, trnL-trnF intergenic spacer and trnF gene, region; chloroplast	Leucheria millefolium	93.5	93.5	100%	2e-15	100.00	890	=HYPERLINK("https://www.ncbi.nlm.nih.gov/nucleotide/KY223764.1?report=genbank&log$=nucltop&blast_rank=322&RID=NAPY7ZA4013","KY223764.1")
Leucheria gilliesii voucher CONC 21218 trnL gene, trnL-trnF intergenic spacer and trnF gene, region; chloroplast	Leucheria gilliesii	93.5	93.5	100%	2e-15	100.00	906	=HYPERLINK("https://www.ncbi.nlm.nih.gov/nucleotide/KY223763.1?report=genbank&log$=nucltop&blast_rank=323&RID=NAPY7ZA4013","KY223763.1")
Leucheria scrobiculata voucher CONC 166158 trnL gene, trnL-trnF intergenic spacer and trnF gene, region; chloroplast	Leucheria scrobiculata	93.5	93.5	100%	2e-15	100.00	911	=HYPERLINK("https://www.ncbi.nlm.nih.gov/nucleotide/KY223761.1?report=genbank&log$=nucltop&blast_rank=324&RID=NAPY7ZA4013","KY223761.1")
Leucheria leontopodioides voucher CONC 93089 trnL gene, trnL-trnF intergenic spacer and trnF gene, region; chloroplast	Leucheria leontopodioides	93.5	93.5	100%	2e-15	100.00	928	=HYPERLINK("https://www.ncbi.nlm.nih.gov/nucleotide/KY223759.1?report=genbank&log$=nucltop&blast_rank=325&RID=NAPY7ZA4013","KY223759.1")
Leucheria floribunda voucher CONC 156432 trnL gene, trnL-trnF intergenic spacer and trnF gene, region; chloroplast	Leucheria floribunda	93.5	93.5	100%	2e-15	100.00	962	=HYPERLINK("https://www.ncbi.nlm.nih.gov/nucleotide/KY223758.1?report=genbank&log$=nucltop&blast_rank=326&RID=NAPY7ZA4013","KY223758.1")
Leucheria achillaeifolia voucher CONC 166564 trnL gene, trnL-trnF intergenic spacer and trnF gene, region; chloroplast	Leucheria achillaeifolia	93.5	93.5	100%	2e-15	100.00	905	=HYPERLINK("https://www.ncbi.nlm.nih.gov/nucleotide/KY223757.1?report=genbank&log$=nucltop&blast_rank=327&RID=NAPY7ZA4013","KY223757.1")
Leucheria tomentosa voucher CONC 93777 trnL gene, trnL-trnF intergenic spacer and trnF gene, region; chloroplast	Leucheria tomentosa	93.5	93.5	100%	2e-15	100.00	949	=HYPERLINK("https://www.ncbi.nlm.nih.gov/nucleotide/KY223756.1?report=genbank&log$=nucltop&blast_rank=328&RID=NAPY7ZA4013","KY223756.1")
Leucheria menana voucher SGO 61991 trnL gene, trnL-trnF intergenic spacer and trnF gene, region; chloroplast	Leucheria menana	93.5	93.5	100%	2e-15	100.00	1000	=HYPERLINK("https://www.ncbi.nlm.nih.gov/nucleotide/KY223755.1?report=genbank&log$=nucltop&blast_rank=329&RID=NAPY7ZA4013","KY223755.1")
Leucheria senecioides voucher CONC 134250 trnL gene, trnL-trnF intergenic spacer and trnF gene, region; chloroplast	Leucheria senecioides	93.5	93.5	100%	2e-15	100.00	927	=HYPERLINK("https://www.ncbi.nlm.nih.gov/nucleotide/KY223753.1?report=genbank&log$=nucltop&blast_rank=330&RID=NAPY7ZA4013","KY223753.1")
Leucheria salina subsp. salina voucher CONC 163106 trnL gene, trnL-trnF intergenic spacer and trnF gene, region; chloroplast	Leucheria salina subsp. salina	93.5	93.5	100%	2e-15	100.00	906	=HYPERLINK("https://www.ncbi.nlm.nih.gov/nucleotide/KY223752.1?report=genbank&log$=nucltop&blast_rank=331&RID=NAPY7ZA4013","KY223752.1")
Leucheria runcinata voucher CONC 170377 trnL gene, trnL-trnF intergenic spacer and trnF gene, region; chloroplast	Leucheria runcinata	93.5	93.5	100%	2e-15	100.00	873	=HYPERLINK("https://www.ncbi.nlm.nih.gov/nucleotide/KY223751.1?report=genbank&log$=nucltop&blast_rank=332&RID=NAPY7ZA4013","KY223751.1")
Leucheria rosea voucher CONC 163098 trnL gene, trnL-trnF intergenic spacer and trnF gene, region; chloroplast	Leucheria rosea	93.5	93.5	100%	2e-15	100.00	884	=HYPERLINK("https://www.ncbi.nlm.nih.gov/nucleotide/KY223750.1?report=genbank&log$=nucltop&blast_rank=333&RID=NAPY7ZA4013","KY223750.1")
Leucheria purpurea voucher CONC 162014 trnL gene, trnL-trnF intergenic spacer and trnF gene, region; chloroplast	Leucheria purpurea	93.5	93.5	100%	2e-15	100.00	904	=HYPERLINK("https://www.ncbi.nlm.nih.gov/nucleotide/KY223749.1?report=genbank&log$=nucltop&blast_rank=334&RID=NAPY7ZA4013","KY223749.1")
Leucheria hieracioides voucher CONC 149053 trnL gene, trnL-trnF intergenic spacer and trnF gene, region; chloroplast	Leucheria hieracioides	93.5	93.5	100%	2e-15	100.00	925	=HYPERLINK("https://www.ncbi.nlm.nih.gov/nucleotide/KY223746.1?report=genbank&log$=nucltop&blast_rank=335&RID=NAPY7ZA4013","KY223746.1")
Leucheria eriocephala voucher CONC 158094 trnL gene, trnL-trnF intergenic spacer and trnF gene, region; chloroplast	Leucheria eriocephala	93.5	93.5	100%	2e-15	100.00	914	=HYPERLINK("https://www.ncbi.nlm.nih.gov/nucleotide/KY223744.1?report=genbank&log$=nucltop&blast_rank=336&RID=NAPY7ZA4013","KY223744.1")
Leucheria congesta voucher CONC 163109 trnL gene, trnL-trnF intergenic spacer and trnF gene, region; chloroplast	Leucheria congesta	93.5	93.5	100%	2e-15	100.00	933	=HYPERLINK("https://www.ncbi.nlm.nih.gov/nucleotide/KY223743.1?report=genbank&log$=nucltop&blast_rank=337&RID=NAPY7ZA4013","KY223743.1")
Leucheria bridgesii voucher CONC 164989 trnL gene, trnL-trnF intergenic spacer and trnF gene, region; chloroplast	Leucheria bridgesii	93.5	93.5	100%	2e-15	100.00	910	=HYPERLINK("https://www.ncbi.nlm.nih.gov/nucleotide/KY223742.1?report=genbank&log$=nucltop&blast_rank=338&RID=NAPY7ZA4013","KY223742.1")
Leucheria gayana voucher CONC 156581 trnL gene, trnL-trnF intergenic spacer and trnF gene, region; chloroplast	Leucheria gayana	93.5	93.5	100%	2e-15	100.00	920	=HYPERLINK("https://www.ncbi.nlm.nih.gov/nucleotide/KY223741.1?report=genbank&log$=nucltop&blast_rank=339&RID=NAPY7ZA4013","KY223741.1")
Spinoliva ilicifolia voucher HULS 1630 trnL gene, trnL-trnF intergenic spacer and trnF gene, region; chloroplast	Spinoliva ilicifolia	93.5	93.5	100%	2e-15	100.00	894	=HYPERLINK("https://www.ncbi.nlm.nih.gov/nucleotide/KY223735.1?report=genbank&log$=nucltop&blast_rank=340&RID=NAPY7ZA4013","KY223735.1")
Leunisia laeta voucher HULS 13393 trnL gene, trnL-trnF intergenic spacer and trnF gene, region; chloroplast	Leunisia laeta	93.5	93.5	100%	2e-15	100.00	891	=HYPERLINK("https://www.ncbi.nlm.nih.gov/nucleotide/KY223734.1?report=genbank&log$=nucltop&blast_rank=341&RID=NAPY7ZA4013","KY223734.1")
Arnaldoa macbrideana isolate W4729 tRNA-Leu (trnL) gene, partial sequence; chloroplast	Arnaldoa macbrideana	93.5	93.5	100%	2e-15	100.00	759	=HYPERLINK("https://www.ncbi.nlm.nih.gov/nucleotide/KY458441.1?report=genbank&log$=nucltop&blast_rank=342&RID=NAPY7ZA4013","KY458441.1")
Anisochaeta mikanioides voucher Brand & Bosch 478 trnL gene and trnL-trnF intergenic spacer, partial sequence; chloroplast	Anisochaeta mikanioides	93.5	93.5	100%	2e-15	100.00	843	=HYPERLINK("https://www.ncbi.nlm.nih.gov/nucleotide/KY210047.1?report=genbank&log$=nucltop&blast_rank=343&RID=NAPY7ZA4013","KY210047.1")
Lowryanthus rubens voucher Antilahimena 4801 trnL gene and trnL-trnF intergenic spacer, partial sequence; chloroplast	Lowryanthus rubens	93.5	93.5	100%	2e-15	100.00	921	=HYPERLINK("https://www.ncbi.nlm.nih.gov/nucleotide/KY210045.1?report=genbank&log$=nucltop&blast_rank=344&RID=NAPY7ZA4013","KY210045.1")
Blepharispermum villosum voucher Anderberg 1729 trnL gene and trnL-trnF intergenic spacer, partial sequence; chloroplast	Blepharispermum villosum	93.5	93.5	100%	2e-15	100.00	898	=HYPERLINK("https://www.ncbi.nlm.nih.gov/nucleotide/KY210042.1?report=genbank&log$=nucltop&blast_rank=345&RID=NAPY7ZA4013","KY210042.1")
Blepharispermum xerothamnum voucher Greenway & Polhill 11709 trnL gene and trnL-trnF intergenic spacer, partial sequence; chloroplast	Blepharispermum xerothamnum	93.5	93.5	100%	2e-15	100.00	878	=HYPERLINK("https://www.ncbi.nlm.nih.gov/nucleotide/KY210041.1?report=genbank&log$=nucltop&blast_rank=346&RID=NAPY7ZA4013","KY210041.1")
Blepharispermum zanguebaricum voucher Eriksson et al. 571 trnL gene and trnL-trnF intergenic spacer, partial sequence; chloroplast	Blepharispermum zanguebaricum	93.5	93.5	100%	2e-15	100.00	898	=HYPERLINK("https://www.ncbi.nlm.nih.gov/nucleotide/KY210040.1?report=genbank&log$=nucltop&blast_rank=347&RID=NAPY7ZA4013","KY210040.1")
Blepharispermum petiolare voucher Fagerlind 4512 trnL gene and trnL-trnF intergenic spacer, partial sequence; chloroplast	Blepharispermum petiolare	93.5	93.5	100%	2e-15	100.00	888	=HYPERLINK("https://www.ncbi.nlm.nih.gov/nucleotide/KY210039.1?report=genbank&log$=nucltop&blast_rank=348&RID=NAPY7ZA4013","KY210039.1")
Blepharispermum hirtum voucher Kilian & Hein NK5375 trnL gene and trnL-trnF intergenic spacer, partial sequence; chloroplast	Blepharispermum hirtum	93.5	93.5	100%	2e-15	100.00	898	=HYPERLINK("https://www.ncbi.nlm.nih.gov/nucleotide/KY210037.1?report=genbank&log$=nucltop&blast_rank=349&RID=NAPY7ZA4013","KY210037.1")
Leucoblepharis subsessilis voucher Yadav 2342-1 trnL gene and trnL-trnF intergenic spacer, partial sequence; chloroplast	Leucoblepharis subsessilis	93.5	93.5	100%	2e-15	100.00	891	=HYPERLINK("https://www.ncbi.nlm.nih.gov/nucleotide/KY210034.1?report=genbank&log$=nucltop&blast_rank=350&RID=NAPY7ZA4013","KY210034.1")
Athroisma laciniatum voucher Helfer 189 trnL gene and trnL-trnF intergenic spacer, partial sequence; chloroplast	Athroisma laciniatum	93.5	93.5	100%	2e-15	100.00	894	=HYPERLINK("https://www.ncbi.nlm.nih.gov/nucleotide/KY210031.1?report=genbank&log$=nucltop&blast_rank=351&RID=NAPY7ZA4013","KY210031.1")
Athroisma inevitabile voucher Chandler 866 trnL gene and trnL-trnF intergenic spacer, partial sequence; chloroplast	Athroisma inevitabile	93.5	93.5	100%	2e-15	100.00	894	=HYPERLINK("https://www.ncbi.nlm.nih.gov/nucleotide/KY210030.1?report=genbank&log$=nucltop&blast_rank=352&RID=NAPY7ZA4013","KY210030.1")
Athroisma gracile voucher Eriksson et al. 612 trnL gene and trnL-trnF intergenic spacer, partial sequence; chloroplast	Athroisma gracile	93.5	93.5	100%	2e-15	100.00	894	=HYPERLINK("https://www.ncbi.nlm.nih.gov/nucleotide/KY210028.1?report=genbank&log$=nucltop&blast_rank=353&RID=NAPY7ZA4013","KY210028.1")
Athroisma boranense voucher Eriksson 751 trnL gene and trnL-trnF intergenic spacer, partial sequence; chloroplast	Athroisma boranense	93.5	93.5	100%	2e-15	100.00	894	=HYPERLINK("https://www.ncbi.nlm.nih.gov/nucleotide/KY210027.1?report=genbank&log$=nucltop&blast_rank=354&RID=NAPY7ZA4013","KY210027.1")
Anisopappus salviifolius voucher Anderberg et al. 249 trnL gene and trnL-trnF intergenic spacer, partial sequence; chloroplast	Anisopappus salviifolius	93.5	93.5	100%	2e-15	100.00	887	=HYPERLINK("https://www.ncbi.nlm.nih.gov/nucleotide/KY210023.1?report=genbank&log$=nucltop&blast_rank=355&RID=NAPY7ZA4013","KY210023.1")
Taraxacum laevigatum isolate Kor-Sunchon tRNA-Leu (trnL) gene, partial sequence; trnL-trnF intergenic spacer, complete sequence; and tRNA-Phe (trnF) gene, partial sequence; chloroplast	Taraxacum laevigatum	93.5	93.5	100%	2e-15	100.00	975	=HYPERLINK("https://www.ncbi.nlm.nih.gov/nucleotide/KX984969.1?report=genbank&log$=nucltop&blast_rank=356&RID=NAPY7ZA4013","KX984969.1")
Taraxacum laevigatum isolate Kor-SunchonJogesan tRNA-Leu (trnL) gene, partial sequence; trnL-trnF intergenic spacer, complete sequence; and tRNA-Phe (trnF) gene, partial sequence; chloroplast	Taraxacum laevigatum	93.5	93.5	100%	2e-15	100.00	975	=HYPERLINK("https://www.ncbi.nlm.nih.gov/nucleotide/KX984968.1?report=genbank&log$=nucltop&blast_rank=357&RID=NAPY7ZA4013","KX984968.1")
Taraxacum officinale isolate Kor-SunchonJogesan2 tRNA-Leu (trnL) gene, partial sequence; trnL-trnF intergenic spacer, complete sequence; and tRNA-Phe (trnF) gene, partial sequence; chloroplast	Taraxacum officinale	93.5	93.5	100%	2e-15	100.00	910	=HYPERLINK("https://www.ncbi.nlm.nih.gov/nucleotide/KX984967.1?report=genbank&log$=nucltop&blast_rank=358&RID=NAPY7ZA4013","KX984967.1")
Taraxacum officinale isolate Kor-Dolsando tRNA-Leu (trnL) gene, partial sequence; trnL-trnF intergenic spacer, complete sequence; and tRNA-Phe (trnF) gene, partial sequence; chloroplast	Taraxacum officinale	93.5	93.5	100%	2e-15	100.00	910	=HYPERLINK("https://www.ncbi.nlm.nih.gov/nucleotide/KX984966.1?report=genbank&log$=nucltop&blast_rank=359&RID=NAPY7ZA4013","KX984966.1")
Taraxacum officinale isolate Kor-Sunchon tRNA-Leu (trnL) gene, partial sequence; trnL-trnF intergenic spacer, complete sequence; and tRNA-Phe (trnF) gene, partial sequence; chloroplast	Taraxacum officinale	93.5	93.5	100%	2e-15	100.00	910	=HYPERLINK("https://www.ncbi.nlm.nih.gov/nucleotide/KX984965.1?report=genbank&log$=nucltop&blast_rank=360&RID=NAPY7ZA4013","KX984965.1")
Taraxacum officinale isolate Kor-SunchonJogesan1 tRNA-Leu (trnL) gene, partial sequence; trnL-trnF intergenic spacer, complete sequence; and tRNA-Phe (trnF) gene, partial sequence; chloroplast	Taraxacum officinale	93.5	93.5	100%	2e-15	100.00	910	=HYPERLINK("https://www.ncbi.nlm.nih.gov/nucleotide/KX984964.1?report=genbank&log$=nucltop&blast_rank=361&RID=NAPY7ZA4013","KX984964.1")
Taraxacum officinale isolate Kor-Daechon tRNA-Leu (trnL) gene, partial sequence; trnL-trnF intergenic spacer, complete sequence; and tRNA-Phe (trnF) gene, partial sequence; chloroplast	Taraxacum officinale	93.5	93.5	100%	2e-15	100.00	910	=HYPERLINK("https://www.ncbi.nlm.nih.gov/nucleotide/KX984963.1?report=genbank&log$=nucltop&blast_rank=362&RID=NAPY7ZA4013","KX984963.1")
Taraxacum officinale isolate Kor-Jeongson tRNA-Leu (trnL) gene, partial sequence; trnL-trnF intergenic spacer, complete sequence; and tRNA-Phe (trnF) gene, partial sequence; chloroplast	Taraxacum officinale	93.5	93.5	100%	2e-15	100.00	910	=HYPERLINK("https://www.ncbi.nlm.nih.gov/nucleotide/KX984962.1?report=genbank&log$=nucltop&blast_rank=363&RID=NAPY7ZA4013","KX984962.1")
Ambrosia artemisiifolia chloroplast, complete genome	Ambrosia artemisiifolia	93.5	93.5	100%	2e-15	100.00	152215	=HYPERLINK("https://www.ncbi.nlm.nih.gov/nucleotide/NC_035875.1?report=genbank&log$=nucltop&blast_rank=364&RID=NAPY7ZA4013","NC_035875.1")
Ambrosia artemisiifolia isolate AmarP01 tRNA-Leu (trnL) gene, partial sequence; chloroplast	Ambrosia artemisiifolia	93.5	93.5	100%	2e-15	100.00	470	=HYPERLINK("https://www.ncbi.nlm.nih.gov/nucleotide/KY313896.1?report=genbank&log$=nucltop&blast_rank=365&RID=NAPY7ZA4013","KY313896.1")
Wedelia biflora voucher IBSC:S.C. Li 2821 trnT-trnL intergenic spacer, partial sequence; and tRNA-Leu (trnL) gene and trnL-trnF intergenic spacer, complete sequence; chloroplast	Wollastonia biflora	93.5	93.5	100%	2e-15	100.00	1409	=HYPERLINK("https://www.ncbi.nlm.nih.gov/nucleotide/KX824426.1?report=genbank&log$=nucltop&blast_rank=366&RID=NAPY7ZA4013","KX824426.1")
Nouelia insignis haplotype Hap_1 tRNA-Leu (trnL) gene and trnL-trnF intergenic spacer, partial sequence; plastid	Nouelia insignis	93.5	93.5	100%	2e-15	100.00	566	=HYPERLINK("https://www.ncbi.nlm.nih.gov/nucleotide/KX438095.1?report=genbank&log$=nucltop&blast_rank=367&RID=NAPY7ZA4013","KX438095.1")
Gochnatia decora haplotype Hap_1 tRNA-Leu (trnL) gene, partial sequence; and trnL-trnF intergenic spacer, complete sequence; plastid	Leucomeris decora	93.5	93.5	100%	2e-15	100.00	571	=HYPERLINK("https://www.ncbi.nlm.nih.gov/nucleotide/KX438084.1?report=genbank&log$=nucltop&blast_rank=368&RID=NAPY7ZA4013","KX438084.1")
Tussilago farfara tRNA-Leu (trnL) gene, partial sequence; chloroplast	Tussilago farfara	93.5	93.5	100%	2e-15	100.00	469	=HYPERLINK("https://www.ncbi.nlm.nih.gov/nucleotide/KX667998.1?report=genbank&log$=nucltop&blast_rank=369&RID=NAPY7ZA4013","KX667998.1")
Taraxacum officinale tRNA-Leu (trnL) gene, partial sequence; chloroplast	Taraxacum officinale	93.5	93.5	100%	2e-15	100.00	487	=HYPERLINK("https://www.ncbi.nlm.nih.gov/nucleotide/KX667995.1?report=genbank&log$=nucltop&blast_rank=370&RID=NAPY7ZA4013","KX667995.1")
Lactuca muralis tRNA-Leu (trnL) gene, partial sequence; chloroplast	Cicerbita muralis	93.5	93.5	100%	2e-15	100.00	481	=HYPERLINK("https://www.ncbi.nlm.nih.gov/nucleotide/KX667949.1?report=genbank&log$=nucltop&blast_rank=371&RID=NAPY7ZA4013","KX667949.1")
Synotis solidaginea voucher 2015XZ001-C trnL gene, intron; chloroplast	Synotis solidaginea	93.5	93.5	100%	2e-15	100.00	414	=HYPERLINK("https://www.ncbi.nlm.nih.gov/nucleotide/KX549940.1?report=genbank&log$=nucltop&blast_rank=372&RID=NAPY7ZA4013","KX549940.1")
Synotis solidaginea voucher 2015XZ001-B trnL gene, intron; chloroplast	Synotis solidaginea	93.5	93.5	100%	2e-15	100.00	414	=HYPERLINK("https://www.ncbi.nlm.nih.gov/nucleotide/KX549939.1?report=genbank&log$=nucltop&blast_rank=373&RID=NAPY7ZA4013","KX549939.1")
Synotis solidaginea voucher 2015XZ001-A trnL gene, intron; chloroplast	Synotis solidaginea	93.5	93.5	100%	2e-15	100.00	414	=HYPERLINK("https://www.ncbi.nlm.nih.gov/nucleotide/KX549938.1?report=genbank&log$=nucltop&blast_rank=374&RID=NAPY7ZA4013","KX549938.1")
Rhynchopsidium sessiliflorum voucher PRE:2404 tRNA-Leu gene and trnL-trnF intergenic spacer, partial sequence; chloroplast	Rhynchopsidium sessiliflorum	93.5	93.5	100%	2e-15	100.00	874	=HYPERLINK("https://www.ncbi.nlm.nih.gov/nucleotide/KY694268.1?report=genbank&log$=nucltop&blast_rank=375&RID=NAPY7ZA4013","KY694268.1")
Rhynchopsidium pumilum voucher PRE:1328 tRNA-Leu gene and trnL-trnF intergenic spacer, partial sequence; chloroplast	Rhynchopsidium pumilum	93.5	93.5	100%	2e-15	100.00	864	=HYPERLINK("https://www.ncbi.nlm.nih.gov/nucleotide/KY694267.1?report=genbank&log$=nucltop&blast_rank=376&RID=NAPY7ZA4013","KY694267.1")
Oedera tricephala voucher NBG:1790 tRNA-Leu gene and trnL-trnF intergenic spacer, partial sequence; chloroplast	Oedera tricephala	93.5	93.5	100%	2e-15	100.00	871	=HYPERLINK("https://www.ncbi.nlm.nih.gov/nucleotide/KY694264.1?report=genbank&log$=nucltop&blast_rank=377&RID=NAPY7ZA4013","KY694264.1")
Oedera rotundifolia voucher NBG:5585 tRNA-Leu gene and trnL-trnF intergenic spacer, partial sequence; chloroplast	Oedera rotundifolia	93.5	93.5	100%	2e-15	100.00	867	=HYPERLINK("https://www.ncbi.nlm.nih.gov/nucleotide/KY694261.1?report=genbank&log$=nucltop&blast_rank=378&RID=NAPY7ZA4013","KY694261.1")
Oedera relhanioides voucher PRE:4176 tRNA-Leu gene and trnL-trnF intergenic spacer, partial sequence; chloroplast	Oedera relhanioides	93.5	93.5	100%	2e-15	100.00	735	=HYPERLINK("https://www.ncbi.nlm.nih.gov/nucleotide/KY694260.1?report=genbank&log$=nucltop&blast_rank=379&RID=NAPY7ZA4013","KY694260.1")
Oedera relhanioides voucher NBG:2067 tRNA-Leu gene and trnL-trnF intergenic spacer, partial sequence; chloroplast	Oedera relhanioides	93.5	93.5	100%	2e-15	100.00	841	=HYPERLINK("https://www.ncbi.nlm.nih.gov/nucleotide/KY694259.1?report=genbank&log$=nucltop&blast_rank=380&RID=NAPY7ZA4013","KY694259.1")
Oedera fruticosa voucher NBG:3365A tRNA-Leu gene and trnL-trnF intergenic spacer, partial sequence; chloroplast	Oedera fruticosa	93.5	93.5	100%	2e-15	100.00	837	=HYPERLINK("https://www.ncbi.nlm.nih.gov/nucleotide/KY694255.1?report=genbank&log$=nucltop&blast_rank=381&RID=NAPY7ZA4013","KY694255.1")
Oedera viscosa voucher NBG:3151 tRNA-Leu gene and trnL-trnF intergenic spacer, partial sequence; chloroplast	Oedera viscosa	93.5	93.5	100%	2e-15	100.00	868	=HYPERLINK("https://www.ncbi.nlm.nih.gov/nucleotide/KY694249.1?report=genbank&log$=nucltop&blast_rank=382&RID=NAPY7ZA4013","KY694249.1")
Oedera uniflora voucher PRE:4050 tRNA-Leu gene and trnL-trnF intergenic spacer, partial sequence; chloroplast	Oedera uniflora	93.5	93.5	100%	2e-15	100.00	873	=HYPERLINK("https://www.ncbi.nlm.nih.gov/nucleotide/KY694248.1?report=genbank&log$=nucltop&blast_rank=383&RID=NAPY7ZA4013","KY694248.1")
Oedera squarrosa voucher PRE:3634 tRNA-Leu gene and trnL-trnF intergenic spacer, partial sequence; chloroplast	Oedera squarrosa	93.5	93.5	100%	2e-15	100.00	807	=HYPERLINK("https://www.ncbi.nlm.nih.gov/nucleotide/KY694246.1?report=genbank&log$=nucltop&blast_rank=384&RID=NAPY7ZA4013","KY694246.1")
Oedera squarrosa voucher BOL:282 tRNA-Leu gene and trnL-trnF intergenic spacer, partial sequence; chloroplast	Oedera squarrosa	93.5	93.5	100%	2e-15	100.00	875	=HYPERLINK("https://www.ncbi.nlm.nih.gov/nucleotide/KY694245.1?report=genbank&log$=nucltop&blast_rank=385&RID=NAPY7ZA4013","KY694245.1")
Oedera squarrosa voucher BOL:193 tRNA-Leu gene and trnL-trnF intergenic spacer, partial sequence; chloroplast	Oedera squarrosa	93.5	93.5	100%	2e-15	100.00	875	=HYPERLINK("https://www.ncbi.nlm.nih.gov/nucleotide/KY694244.1?report=genbank&log$=nucltop&blast_rank=386&RID=NAPY7ZA4013","KY694244.1")
Oedera sp. NBG 4887 voucher NBG:4887 tRNA-Leu gene and trnL-trnF intergenic spacer, partial sequence; chloroplast	Oedera sp. NBG 4887	93.5	93.5	100%	2e-15	100.00	877	=HYPERLINK("https://www.ncbi.nlm.nih.gov/nucleotide/KY694243.1?report=genbank&log$=nucltop&blast_rank=387&RID=NAPY7ZA4013","KY694243.1")
Oedera resinifera voucher NBG:2044 tRNA-Leu gene and trnL-trnF intergenic spacer, partial sequence; chloroplast	Oedera resinifera	93.5	93.5	100%	2e-15	100.00	777	=HYPERLINK("https://www.ncbi.nlm.nih.gov/nucleotide/KY694242.1?report=genbank&log$=nucltop&blast_rank=388&RID=NAPY7ZA4013","KY694242.1")
Oedera imbricata voucher NBG:1754 tRNA-Leu gene and trnL-trnF intergenic spacer, partial sequence; chloroplast	Oedera imbricata	93.5	93.5	100%	2e-15	100.00	875	=HYPERLINK("https://www.ncbi.nlm.nih.gov/nucleotide/KY694240.1?report=genbank&log$=nucltop&blast_rank=389&RID=NAPY7ZA4013","KY694240.1")
Oedera hirta voucher PRE:9732 tRNA-Leu gene and trnL-trnF intergenic spacer, partial sequence; chloroplast	Oedera hirta	93.5	93.5	100%	2e-15	100.00	834	=HYPERLINK("https://www.ncbi.nlm.nih.gov/nucleotide/KY694239.1?report=genbank&log$=nucltop&blast_rank=390&RID=NAPY7ZA4013","KY694239.1")
Oedera genistifolia voucher BOL:264 tRNA-Leu gene and trnL-trnF intergenic spacer, partial sequence; chloroplast	Oedera genistifolia	93.5	93.5	100%	2e-15	100.00	875	=HYPERLINK("https://www.ncbi.nlm.nih.gov/nucleotide/KY694237.1?report=genbank&log$=nucltop&blast_rank=391&RID=NAPY7ZA4013","KY694237.1")
Oedera capensis voucher PRE:4051 tRNA-Leu gene and trnL-trnF intergenic spacer, partial sequence; chloroplast	Oedera capensis	93.5	93.5	100%	2e-15	100.00	870	=HYPERLINK("https://www.ncbi.nlm.nih.gov/nucleotide/KY694234.1?report=genbank&log$=nucltop&blast_rank=392&RID=NAPY7ZA4013","KY694234.1")
Nestlera biennis voucher NBG:1819 tRNA-Leu gene and trnL-trnF intergenic spacer, partial sequence; chloroplast	Nestlera biennis	93.5	93.5	100%	2e-15	100.00	873	=HYPERLINK("https://www.ncbi.nlm.nih.gov/nucleotide/KY694233.1?report=genbank&log$=nucltop&blast_rank=393&RID=NAPY7ZA4013","KY694233.1")
Leysera tenella voucher NBG:1554 tRNA-Leu gene and trnL-trnF intergenic spacer, partial sequence; chloroplast	Leysera tenella	93.5	93.5	100%	2e-15	100.00	878	=HYPERLINK("https://www.ncbi.nlm.nih.gov/nucleotide/KY694232.1?report=genbank&log$=nucltop&blast_rank=394&RID=NAPY7ZA4013","KY694232.1")
Hypochaeris radicata trnL gene, intron; chloroplast	Hypochaeris radicata	93.5	93.5	100%	2e-15	100.00	494	=HYPERLINK("https://www.ncbi.nlm.nih.gov/nucleotide/KY697558.1?report=genbank&log$=nucltop&blast_rank=395&RID=NAPY7ZA4013","KY697558.1")
Sonchus asper tRNA-Leu (trnL) gene, partial sequence; chloroplast	Sonchus asper	93.5	93.5	100%	2e-15	100.00	514	=HYPERLINK("https://www.ncbi.nlm.nih.gov/nucleotide/KY697556.1?report=genbank&log$=nucltop&blast_rank=396&RID=NAPY7ZA4013","KY697556.1")
Echinacea sanguinea plastid, complete genome	Echinacea sanguinea	93.5	93.5	100%	2e-15	100.00	151926	=HYPERLINK("https://www.ncbi.nlm.nih.gov/nucleotide/NC_034328.1?report=genbank&log$=nucltop&blast_rank=397&RID=NAPY7ZA4013","NC_034328.1")
Echinacea purpurea plastid, complete genome	Echinacea purpurea	93.5	93.5	100%	2e-15	100.00	151913	=HYPERLINK("https://www.ncbi.nlm.nih.gov/nucleotide/NC_034327.1?report=genbank&log$=nucltop&blast_rank=398&RID=NAPY7ZA4013","NC_034327.1")
Echinacea tennesseensis plastid, complete genome	Echinacea tennesseensis	93.5	93.5	100%	2e-15	100.00	151877	=HYPERLINK("https://www.ncbi.nlm.nih.gov/nucleotide/NC_034326.1?report=genbank&log$=nucltop&blast_rank=399&RID=NAPY7ZA4013","NC_034326.1")
Echinacea speciosa plastid, complete genome	Echinacea speciosa	93.5	93.5	100%	2e-15	100.00	151860	=HYPERLINK("https://www.ncbi.nlm.nih.gov/nucleotide/NC_034325.1?report=genbank&log$=nucltop&blast_rank=400&RID=NAPY7ZA4013","NC_034325.1")
Echinacea angustifolia plastid, complete genome	Echinacea angustifolia	93.5	93.5	100%	2e-15	100.00	151935	=HYPERLINK("https://www.ncbi.nlm.nih.gov/nucleotide/NC_034324.1?report=genbank&log$=nucltop&blast_rank=401&RID=NAPY7ZA4013","NC_034324.1")
Echinacea atrorubens plastid, complete genome	Echinacea atrorubens	93.5	93.5	100%	2e-15	100.00	151912	=HYPERLINK("https://www.ncbi.nlm.nih.gov/nucleotide/NC_034323.1?report=genbank&log$=nucltop&blast_rank=402&RID=NAPY7ZA4013","NC_034323.1")
Echinacea laevigata plastid, complete genome	Echinacea laevigata	93.5	93.5	100%	2e-15	100.00	151886	=HYPERLINK("https://www.ncbi.nlm.nih.gov/nucleotide/NC_034322.1?report=genbank&log$=nucltop&blast_rank=403&RID=NAPY7ZA4013","NC_034322.1")
Echinacea pallida plastid, complete genome	Echinacea pallida	93.5	93.5	100%	2e-15	100.00	151883	=HYPERLINK("https://www.ncbi.nlm.nih.gov/nucleotide/NC_034321.1?report=genbank&log$=nucltop&blast_rank=404&RID=NAPY7ZA4013","NC_034321.1")
Echinacea paradoxa plastid, complete genome	Echinacea paradoxa	93.5	93.5	100%	2e-15	100.00	151837	=HYPERLINK("https://www.ncbi.nlm.nih.gov/nucleotide/NC_034320.1?report=genbank&log$=nucltop&blast_rank=405&RID=NAPY7ZA4013","NC_034320.1")
Lactuca ugandensis plastid DNA containing 5'trnL(UAA)-trnF IGS, specimen voucher R. v. Blittersdorff 36 (B), isolate LAC-206	Lactuca ugandensis	93.5	93.5	100%	2e-15	100.00	816	=HYPERLINK("https://www.ncbi.nlm.nih.gov/nucleotide/LT722249.1?report=genbank&log$=nucltop&blast_rank=406&RID=NAPY7ZA4013","LT722249.1")
Kovalevskiella zeravschanica plastid DNA containing 5'trnL(UAA)-trnF IGS, specimen voucher T. Ivanova & T. Strizhova 1976 (LE), isolate LAC-239	Kovalevskiella zeravschanica	93.5	93.5	100%	2e-15	100.00	829	=HYPERLINK("https://www.ncbi.nlm.nih.gov/nucleotide/LT722219.1?report=genbank&log$=nucltop&blast_rank=407&RID=NAPY7ZA4013","LT722219.1")
Cicerbita hispida plastid DNA containing 5'trnL(UAA)-trnF IGS, specimen voucher C. Oberprieler 10189 (B), isolate LAC-214	Cicerbita hispida	93.5	93.5	100%	2e-15	100.00	841	=HYPERLINK("https://www.ncbi.nlm.nih.gov/nucleotide/LT722204.1?report=genbank&log$=nucltop&blast_rank=408&RID=NAPY7ZA4013","LT722204.1")
Lactuca muralis plastid DNA containing 5'trnL(UAA)-trnF IGS, specimen voucher M. Ristow 605/08 (B), isolate LAC-274	Cicerbita muralis	93.5	93.5	100%	2e-15	100.00	834	=HYPERLINK("https://www.ncbi.nlm.nih.gov/nucleotide/LT722201.1?report=genbank&log$=nucltop&blast_rank=409&RID=NAPY7ZA4013","LT722201.1")
Cicerbita petiolata plastid DNA containing 5'trnL(UAA)-trnF IGS, specimen voucher Mordak 1105 (LE), isolate LAC-228	Cicerbita petiolata	93.5	93.5	100%	2e-15	100.00	837	=HYPERLINK("https://www.ncbi.nlm.nih.gov/nucleotide/LT722200.1?report=genbank&log$=nucltop&blast_rank=410&RID=NAPY7ZA4013","LT722200.1")
Cicerbita petiolata plastid DNA containing 5'trnL(UAA)-trnF IGS, specimen voucher G. Parolly & al. 7426 (B), isolate LAC-271	Cicerbita petiolata	93.5	93.5	100%	2e-15	100.00	841	=HYPERLINK("https://www.ncbi.nlm.nih.gov/nucleotide/LT722199.1?report=genbank&log$=nucltop&blast_rank=411&RID=NAPY7ZA4013","LT722199.1")
Nabalus tatarinowii plastid DNA containing 5'trnL(UAA)-trnF IGS, specimen voucher M. Cubr 40927 (B 10 0107890), isolate LAC-289	Nabalus tatarinowii	93.5	93.5	100%	2e-15	100.00	797	=HYPERLINK("https://www.ncbi.nlm.nih.gov/nucleotide/LT722187.1?report=genbank&log$=nucltop&blast_rank=412&RID=NAPY7ZA4013","LT722187.1")
Lagoseriopsis popovii plastid DNA containing 5'trnL(UAA)-trnF IGS, specimen voucher V.P. Botschantzev & al. (LE), isolate LAC-290	Lagoseriopsis popovii	93.5	93.5	100%	2e-15	100.00	818	=HYPERLINK("https://www.ncbi.nlm.nih.gov/nucleotide/LT722186.1?report=genbank&log$=nucltop&blast_rank=413&RID=NAPY7ZA4013","LT722186.1")
Ixeris chinensis subsp. versicolor plastid DNA containing 5'trnL(UAA)-trnF IGS, specimen voucher D.E. Boufford & al. 31022 (KUN), isolate LAC-291	Ixeris chinensis subsp. versicolor	93.5	93.5	100%	2e-15	100.00	824	=HYPERLINK("https://www.ncbi.nlm.nih.gov/nucleotide/LT722185.1?report=genbank&log$=nucltop&blast_rank=414&RID=NAPY7ZA4013","LT722185.1")
Hypochaeris radicata plastid DNA containing 5'trnL(UAA)-trnF IGS, specimen voucher M. Cubr 47380 (B 100346414), isolate LAC-283	Hypochaeris radicata	93.5	93.5	100%	2e-15	100.00	836	=HYPERLINK("https://www.ncbi.nlm.nih.gov/nucleotide/LT722184.1?report=genbank&log$=nucltop&blast_rank=415&RID=NAPY7ZA4013","LT722184.1")
Taraxacum officinale chloroplast, complete genome	Taraxacum officinale	93.5	93.5	100%	2e-15	100.00	151299	=HYPERLINK("https://www.ncbi.nlm.nih.gov/nucleotide/KX198561.1?report=genbank&log$=nucltop&blast_rank=416&RID=NAPY7ZA4013","KX198561.1")
Taraxacum kok-saghyz chloroplast, complete genome	Taraxacum kok-saghyz	93.5	93.5	100%	2e-15	100.00	151338	=HYPERLINK("https://www.ncbi.nlm.nih.gov/nucleotide/NC_032057.1?report=genbank&log$=nucltop&blast_rank=417&RID=NAPY7ZA4013","NC_032057.1")
Taraxacum brevicorniculatum chloroplast, complete genome	Taraxacum brevicorniculatum	93.5	93.5	100%	2e-15	100.00	151282	=HYPERLINK("https://www.ncbi.nlm.nih.gov/nucleotide/NC_032056.1?report=genbank&log$=nucltop&blast_rank=418&RID=NAPY7ZA4013","NC_032056.1")
Mikania micrantha chloroplast, complete genome	Mikania micrantha	93.5	93.5	100%	2e-15	100.00	152092	=HYPERLINK("https://www.ncbi.nlm.nih.gov/nucleotide/NC_031833.1?report=genbank&log$=nucltop&blast_rank=419&RID=NAPY7ZA4013","NC_031833.1")
Taraxacum amplum isolate A978 chloroplast, complete genome	Taraxacum amplum	93.5	93.5	100%	2e-15	100.00	151349	=HYPERLINK("https://www.ncbi.nlm.nih.gov/nucleotide/NC_031816.1?report=genbank&log$=nucltop&blast_rank=420&RID=NAPY7ZA4013","NC_031816.1")
Taraxacum obtusifrons isolate O978 chloroplast, complete genome	Taraxacum obtusifrons	93.5	93.5	100%	2e-15	100.00	151322	=HYPERLINK("https://www.ncbi.nlm.nih.gov/nucleotide/NC_031815.1?report=genbank&log$=nucltop&blast_rank=421&RID=NAPY7ZA4013","NC_031815.1")
Taraxacum platycarpum chloroplast, complete genome	Taraxacum platycarpum	93.5	93.5	100%	2e-15	100.00	151307	=HYPERLINK("https://www.ncbi.nlm.nih.gov/nucleotide/NC_031395.1?report=genbank&log$=nucltop&blast_rank=422&RID=NAPY7ZA4013","NC_031395.1")
Mutisia speciosa voucher ICN<BRA>:E. Pasini 924 tRNA-Leu (trnL) gene, partial sequence; trnL-trnF intergenic spacer, complete sequence; and tRNA-Phe (trnF) gene, partial sequence; chloroplast	Mutisia speciosa	93.5	93.5	100%	2e-15	100.00	857	=HYPERLINK("https://www.ncbi.nlm.nih.gov/nucleotide/KX349383.1?report=genbank&log$=nucltop&blast_rank=423&RID=NAPY7ZA4013","KX349383.1")
Mutisia coccinea voucher ICN<BRA>:E. Pasini 933 tRNA-Leu (trnL) gene, partial sequence; trnL-trnF intergenic spacer, complete sequence; and tRNA-Phe (trnF) gene, partial sequence; chloroplast	Mutisia coccinea	93.5	93.5	100%	2e-15	100.00	832	=HYPERLINK("https://www.ncbi.nlm.nih.gov/nucleotide/KX349381.1?report=genbank&log$=nucltop&blast_rank=424&RID=NAPY7ZA4013","KX349381.1")
Mutisia campanulata voucher ICN<BRA>:E. Pasini 951 tRNA-Leu (trnL) gene, partial sequence; trnL-trnF intergenic spacer, complete sequence; and tRNA-Phe (trnF) gene, partial sequence; chloroplast	Mutisia campanulata	93.5	93.5	100%	2e-15	100.00	784	=HYPERLINK("https://www.ncbi.nlm.nih.gov/nucleotide/KX349379.1?report=genbank&log$=nucltop&blast_rank=425&RID=NAPY7ZA4013","KX349379.1")
Leibnitzia nepalensis voucher US:Tibet-MacArthur 542 tRNA-Leu (trnL) gene, partial sequence; trnL-trnF intergenic spacer, complete sequence; and tRNA-Phe (trnF) gene, partial sequence; chloroplast	Leibnitzia nepalensis	93.5	93.5	100%	2e-15	100.00	830	=HYPERLINK("https://www.ncbi.nlm.nih.gov/nucleotide/KX349374.1?report=genbank&log$=nucltop&blast_rank=426&RID=NAPY7ZA4013","KX349374.1")
Eriachaenium magellanicum voucher US:J.M. Bonifacino 3994 tRNA-Leu (trnL) gene, partial sequence; trnL-trnF intergenic spacer, complete sequence; and tRNA-Phe (trnF) gene, partial sequence; chloroplast	Eriachaenium magellanicum	93.5	93.5	100%	2e-15	100.00	848	=HYPERLINK("https://www.ncbi.nlm.nih.gov/nucleotide/KX349365.1?report=genbank&log$=nucltop&blast_rank=427&RID=NAPY7ZA4013","KX349365.1")
Eriachaenium magellanicum voucher US:G. Sancho 148 tRNA-Leu (trnL) gene, partial sequence; trnL-trnF intergenic spacer, complete sequence; and tRNA-Phe (trnF) gene, partial sequence; chloroplast	Eriachaenium magellanicum	93.5	93.5	100%	2e-15	100.00	848	=HYPERLINK("https://www.ncbi.nlm.nih.gov/nucleotide/KX349363.1?report=genbank&log$=nucltop&blast_rank=428&RID=NAPY7ZA4013","KX349363.1")
Taraxacum officinale voucher TarOff-210708-AD2 tRNA-Leu (trnL) gene, partial sequence; chloroplast	Taraxacum officinale	93.5	93.5	100%	2e-15	100.00	466	=HYPERLINK("https://www.ncbi.nlm.nih.gov/nucleotide/OR571850.1?report=genbank&log$=nucltop&blast_rank=429&RID=NAPY7ZA4013","OR571850.1")
Taraxacum officinale voucher TarOff-210708-AD1 tRNA-Leu (trnL) gene, partial sequence; chloroplast	Taraxacum officinale	93.5	93.5	100%	2e-15	100.00	460	=HYPERLINK("https://www.ncbi.nlm.nih.gov/nucleotide/OR571849.1?report=genbank&log$=nucltop&blast_rank=430&RID=NAPY7ZA4013","OR571849.1")
Lygodesmia juncea voucher LygJun-210804-1 tRNA-Leu (trnL) gene, partial sequence; chloroplast	Lygodesmia juncea	93.5	93.5	100%	2e-15	100.00	452	=HYPERLINK("https://www.ncbi.nlm.nih.gov/nucleotide/OR571815.1?report=genbank&log$=nucltop&blast_rank=431&RID=NAPY7ZA4013","OR571815.1")
Helianthus annuus voucher HelAnn-210804-2 tRNA-Leu (trnL) gene, partial sequence; chloroplast	Helianthus annuus	93.5	93.5	100%	2e-15	100.00	445	=HYPERLINK("https://www.ncbi.nlm.nih.gov/nucleotide/OR571805.1?report=genbank&log$=nucltop&blast_rank=432&RID=NAPY7ZA4013","OR571805.1")
Arctium minus voucher ArcMin-210804-2 tRNA-Leu (trnL) gene, partial sequence; chloroplast	Arctium minus	93.5	93.5	100%	2e-15	100.00	484	=HYPERLINK("https://www.ncbi.nlm.nih.gov/nucleotide/OR571771.1?report=genbank&log$=nucltop&blast_rank=433&RID=NAPY7ZA4013","OR571771.1")
Crassocephalum vitellinum isolate 2001 tRNA-Leu (trnL) gene, partial sequence; trnL-trnF intergenic spacer, complete sequence; and tRNA-Phe (trnF) gene, partial sequence; chloroplast	Crassocephalum vitellinum	93.5	93.5	100%	2e-15	100.00	802	=HYPERLINK("https://www.ncbi.nlm.nih.gov/nucleotide/KX280902.1?report=genbank&log$=nucltop&blast_rank=434&RID=NAPY7ZA4013","KX280902.1")
Senecio telmateius isolate 1123 tRNA-Leu (trnL) gene, partial sequence; trnL-trnF intergenic spacer, complete sequence; and tRNA-Phe (trnF) gene, partial sequence; chloroplast	Senecio telmateius	93.5	93.5	100%	2e-15	100.00	802	=HYPERLINK("https://www.ncbi.nlm.nih.gov/nucleotide/KX280892.1?report=genbank&log$=nucltop&blast_rank=435&RID=NAPY7ZA4013","KX280892.1")
Streptoglossa cylindriceps trnL gene, intron; chloroplast	Streptoglossa cylindriceps	93.5	93.5	100%	2e-15	100.00	877	=HYPERLINK("https://www.ncbi.nlm.nih.gov/nucleotide/AH007250.2?report=genbank&log$=nucltop&blast_rank=436&RID=NAPY7ZA4013","AH007250.2")
Petasites frigidus var. sagittatus trnL gene, intron; chloroplast	Petasites frigidus var. sagittatus	93.5	93.5	100%	2e-15	100.00	866	=HYPERLINK("https://www.ncbi.nlm.nih.gov/nucleotide/AH007248.2?report=genbank&log$=nucltop&blast_rank=437&RID=NAPY7ZA4013","AH007248.2")
Inula helenium trnL gene, intron; chloroplast	Inula helenium	93.5	93.5	100%	2e-15	100.00	869	=HYPERLINK("https://www.ncbi.nlm.nih.gov/nucleotide/AH007243.2?report=genbank&log$=nucltop&blast_rank=438&RID=NAPY7ZA4013","AH007243.2")
Helianthus annuus trnL gene, intron; chloroplast	Helianthus annuus	93.5	93.5	100%	2e-15	100.00	872	=HYPERLINK("https://www.ncbi.nlm.nih.gov/nucleotide/AH007242.2?report=genbank&log$=nucltop&blast_rank=439&RID=NAPY7ZA4013","AH007242.2")
Gazania rigens trnL gene, intron; chloroplast	Gazania rigens	93.5	93.5	100%	2e-15	100.00	892	=HYPERLINK("https://www.ncbi.nlm.nih.gov/nucleotide/AH007240.2?report=genbank&log$=nucltop&blast_rank=440&RID=NAPY7ZA4013","AH007240.2")
Taraxacum officinale chloroplast, complete genome	Taraxacum officinale	93.5	93.5	100%	2e-15	100.00	151324	=HYPERLINK("https://www.ncbi.nlm.nih.gov/nucleotide/NC_030772.1?report=genbank&log$=nucltop&blast_rank=441&RID=NAPY7ZA4013","NC_030772.1")
Gorteria diffusa ecotype Spring tRNA-Leu (trnL) gene and trnL-trnF intergenic spacer, partial sequence; plastid	Gorteria diffusa	93.5	93.5	100%	2e-15	100.00	730	=HYPERLINK("https://www.ncbi.nlm.nih.gov/nucleotide/OP415050.1?report=genbank&log$=nucltop&blast_rank=442&RID=NAPY7ZA4013","OP415050.1")
Lactuca leucoclada isolate C&G 253 trnL(UAA)-trnF intergenic spacer, partial sequence; chloroplast	Lactuca leucoclada	93.5	93.5	100%	2e-15	100.00	801	=HYPERLINK("https://www.ncbi.nlm.nih.gov/nucleotide/MT985684.1?report=genbank&log$=nucltop&blast_rank=443&RID=NAPY7ZA4013","MT985684.1")
Lactuca rechingeriana isolate LAC 387 trnL(UAA)-trnF intergenic spacer, partial sequence; chloroplast	Cicerbita rechingeriana	93.5	93.5	100%	2e-15	100.00	812	=HYPERLINK("https://www.ncbi.nlm.nih.gov/nucleotide/MT985656.1?report=genbank&log$=nucltop&blast_rank=444&RID=NAPY7ZA4013","MT985656.1")
Lactuca rechingeriana isolate C&G 209 trnL(UAA)-trnF intergenic spacer, partial sequence; chloroplast	Cicerbita rechingeriana	93.5	93.5	100%	2e-15	100.00	812	=HYPERLINK("https://www.ncbi.nlm.nih.gov/nucleotide/MT985651.1?report=genbank&log$=nucltop&blast_rank=445&RID=NAPY7ZA4013","MT985651.1")
Cephalorrhynchus cypricus isolate LAC 342 trnL(UAA)-trnF intergenic spacer, partial sequence; chloroplast	Cicerbita cyprica	93.5	93.5	100%	2e-15	100.00	807	=HYPERLINK("https://www.ncbi.nlm.nih.gov/nucleotide/MT985650.1?report=genbank&log$=nucltop&blast_rank=446&RID=NAPY7ZA4013","MT985650.1")
Cicerbita petiolata isolate C&G 36 trnL(UAA)-trnF intergenic spacer, partial sequence; chloroplast	Cicerbita petiolata	93.5	93.5	100%	2e-15	100.00	812	=HYPERLINK("https://www.ncbi.nlm.nih.gov/nucleotide/MT985645.1?report=genbank&log$=nucltop&blast_rank=447&RID=NAPY7ZA4013","MT985645.1")
Cicerbita muralis isolate C&G 243 trnL(UAA)-trnF intergenic spacer, partial sequence; chloroplast	Cicerbita muralis	93.5	93.5	100%	2e-15	100.00	811	=HYPERLINK("https://www.ncbi.nlm.nih.gov/nucleotide/MT985643.1?report=genbank&log$=nucltop&blast_rank=448&RID=NAPY7ZA4013","MT985643.1")
Cicerbita muralis isolate C&G 38 trnL(UAA)-trnF intergenic spacer, partial sequence; chloroplast	Cicerbita muralis	93.5	93.5	100%	2e-15	100.00	805	=HYPERLINK("https://www.ncbi.nlm.nih.gov/nucleotide/MT985642.1?report=genbank&log$=nucltop&blast_rank=449&RID=NAPY7ZA4013","MT985642.1")
Cephalorrhynchus microcephalus isolate LAC 343 trnL(UAA)-trnF intergenic spacer, partial sequence; chloroplast	Cephalorrhynchus microcephalus	93.5	93.5	100%	2e-15	100.00	812	=HYPERLINK("https://www.ncbi.nlm.nih.gov/nucleotide/MT985638.1?report=genbank&log$=nucltop&blast_rank=450&RID=NAPY7ZA4013","MT985638.1")
Ligularia fischeri isolate Jeju chloroplast, complete genome	Ligularia fischeri	93.5	93.5	100%	2e-15	100.00	151133	=HYPERLINK("https://www.ncbi.nlm.nih.gov/nucleotide/KT988070.1?report=genbank&log$=nucltop&blast_rank=451&RID=NAPY7ZA4013","KT988070.1")
Caucasalia pontica isolate Budak1942 tRNA-Leu (trnL) gene, partial sequence; chloroplast	Caucasalia pontica	93.5	93.5	100%	2e-15	100.00	425	=HYPERLINK("https://www.ncbi.nlm.nih.gov/nucleotide/OQ941586.1?report=genbank&log$=nucltop&blast_rank=452&RID=NAPY7ZA4013","OQ941586.1")
Iranecio paucilobus isolate Budak2298 tRNA-Leu (trnL) gene, partial sequence; chloroplast	Iranecio paucilobus	93.5	93.5	100%	2e-15	100.00	425	=HYPERLINK("https://www.ncbi.nlm.nih.gov/nucleotide/OQ941585.1?report=genbank&log$=nucltop&blast_rank=453&RID=NAPY7ZA4013","OQ941585.1")
Turanecio taraxacifolius var. discoideus isolate Hamzaoglu4528 tRNA-Leu (trnL) gene, partial sequence; chloroplast	Turanecio taraxacifolius var. discoideus	93.5	93.5	100%	2e-15	100.00	425	=HYPERLINK("https://www.ncbi.nlm.nih.gov/nucleotide/OQ941584.1?report=genbank&log$=nucltop&blast_rank=454&RID=NAPY7ZA4013","OQ941584.1")
Turanecio pandurifolius isolate Hamzaoglu5238 tRNA-Leu (trnL) gene, partial sequence; chloroplast	Turanecio pandurifolius	93.5	93.5	100%	2e-15	100.00	425	=HYPERLINK("https://www.ncbi.nlm.nih.gov/nucleotide/OQ941583.1?report=genbank&log$=nucltop&blast_rank=455&RID=NAPY7ZA4013","OQ941583.1")
Turanecio eriospermus isolate Hamzaoglu4747 tRNA-Leu (trnL) gene, partial sequence; chloroplast	Turanecio eriospermus	93.5	93.5	100%	2e-15	100.00	425	=HYPERLINK("https://www.ncbi.nlm.nih.gov/nucleotide/OQ941582.1?report=genbank&log$=nucltop&blast_rank=456&RID=NAPY7ZA4013","OQ941582.1")
Turanecio kubensis isolate Budak1963 tRNA-Leu (trnL) gene, partial sequence; chloroplast	Turanecio kubensis	93.5	93.5	100%	2e-15	100.00	425	=HYPERLINK("https://www.ncbi.nlm.nih.gov/nucleotide/OQ941581.1?report=genbank&log$=nucltop&blast_rank=457&RID=NAPY7ZA4013","OQ941581.1")
Turanecio lazicus isolate Budak1945 tRNA-Leu (trnL) gene, partial sequence; chloroplast	Turanecio lazicus	93.5	93.5	100%	2e-15	100.00	425	=HYPERLINK("https://www.ncbi.nlm.nih.gov/nucleotide/OQ941580.1?report=genbank&log$=nucltop&blast_rank=458&RID=NAPY7ZA4013","OQ941580.1")
Turanecio cariensis isolate Budak2070 tRNA-Leu (trnL) gene, partial sequence; chloroplast	Turanecio cariensis	93.5	93.5	100%	2e-15	100.00	425	=HYPERLINK("https://www.ncbi.nlm.nih.gov/nucleotide/OQ941579.1?report=genbank&log$=nucltop&blast_rank=459&RID=NAPY7ZA4013","OQ941579.1")
Turanecio hypochionaeus isolate Hamzaoglu4454 tRNA-Leu (trnL) gene, partial sequence; chloroplast	Turanecio hypochionaeus	93.5	93.5	100%	2e-15	100.00	425	=HYPERLINK("https://www.ncbi.nlm.nih.gov/nucleotide/OQ941578.1?report=genbank&log$=nucltop&blast_rank=460&RID=NAPY7ZA4013","OQ941578.1")
Saussurea costus voucher YM-03 tRNA-Leu (trnL) gene, partial sequence; trnL-trnF intergenic spacer, complete sequence; and tRNA-Phe (trnF) gene, partial sequence	Saussurea costus	93.5	93.5	100%	2e-15	100.00	955	=HYPERLINK("https://www.ncbi.nlm.nih.gov/nucleotide/OQ846944.1?report=genbank&log$=nucltop&blast_rank=461&RID=NAPY7ZA4013","OQ846944.1")
Helianthus annuus voucher MONT:87313 tRNA-Leu (trnL-UAA) gene, partial sequence; chloroplast	Helianthus annuus	93.5	93.5	100%	2e-15	100.00	460	=HYPERLINK("https://www.ncbi.nlm.nih.gov/nucleotide/OQ819415.1?report=genbank&log$=nucltop&blast_rank=462&RID=NAPY7ZA4013","OQ819415.1")
Ratibida columnifera voucher MONT:87317 tRNA-Leu (trnL-UAA) gene, partial sequence; chloroplast	Ratibida columnifera	93.5	93.5	100%	2e-15	100.00	470	=HYPERLINK("https://www.ncbi.nlm.nih.gov/nucleotide/OQ819411.1?report=genbank&log$=nucltop&blast_rank=463&RID=NAPY7ZA4013","OQ819411.1")
Helianthus petiolaris voucher MONT:87354 tRNA-Leu (trnL-UAA) gene, partial sequence; chloroplast	Helianthus petiolaris	93.5	93.5	100%	2e-15	100.00	471	=HYPERLINK("https://www.ncbi.nlm.nih.gov/nucleotide/OQ819374.1?report=genbank&log$=nucltop&blast_rank=464&RID=NAPY7ZA4013","OQ819374.1")
Helianthus petiolaris voucher MONT:87376 tRNA-Leu (trnL-UAA) gene, partial sequence; chloroplast	Helianthus petiolaris	93.5	93.5	100%	2e-15	100.00	459	=HYPERLINK("https://www.ncbi.nlm.nih.gov/nucleotide/OQ819352.1?report=genbank&log$=nucltop&blast_rank=465&RID=NAPY7ZA4013","OQ819352.1")
Sonchus arvensis voucher MONT:87382 tRNA-Leu (trnL-UAA) gene, partial sequence; chloroplast	Sonchus arvensis	93.5	93.5	100%	2e-15	100.00	472	=HYPERLINK("https://www.ncbi.nlm.nih.gov/nucleotide/OQ819346.1?report=genbank&log$=nucltop&blast_rank=466&RID=NAPY7ZA4013","OQ819346.1")
Podanthus ovatifolius voucher SEP_61_2_EIF trnL-trnF intergenic spacer region, partial sequence; chloroplast	Podanthus ovatifolius	93.5	93.5	100%	2e-15	100.00	806	=HYPERLINK("https://www.ncbi.nlm.nih.gov/nucleotide/OQ451428.1?report=genbank&log$=nucltop&blast_rank=467&RID=NAPY7ZA4013","OQ451428.1")
Ophryosporus paradoxus voucher SEP_A-70_1_EIF trnL-trnF intergenic spacer region, partial sequence; chloroplast	Ophryosporus paradoxus	93.5	93.5	100%	2e-15	100.00	850	=HYPERLINK("https://www.ncbi.nlm.nih.gov/nucleotide/OQ451425.1?report=genbank&log$=nucltop&blast_rank=468&RID=NAPY7ZA4013","OQ451425.1")
Atractylodes carlinoides chloroplast, complete genome	Atractylodes carlinoides	93.5	93.5	100%	2e-15	100.00	153237	=HYPERLINK("https://www.ncbi.nlm.nih.gov/nucleotide/OQ260038.1?report=genbank&log$=nucltop&blast_rank=469&RID=NAPY7ZA4013","OQ260038.1")
Atractylodes japonica chloroplast, complete genome	Atractylodes japonica	93.5	93.5	100%	2e-15	100.00	153224	=HYPERLINK("https://www.ncbi.nlm.nih.gov/nucleotide/OQ260024.1?report=genbank&log$=nucltop&blast_rank=470&RID=NAPY7ZA4013","OQ260024.1")
Atractylodes chinensis chloroplast, complete genome	Atractylodes chinensis	93.5	93.5	100%	2e-15	100.00	153287	=HYPERLINK("https://www.ncbi.nlm.nih.gov/nucleotide/OQ260019.1?report=genbank&log$=nucltop&blast_rank=471&RID=NAPY7ZA4013","OQ260019.1")
Chrysoprenanthes pendula isolate Gran Canaria-4 trnT-trnL intergenic spacer, trnL gene, and trnL-trnF intergenic spacer, partial sequence; plastid	Sonchus pendulus	93.5	93.5	100%	2e-15	100.00	1576	=HYPERLINK("https://www.ncbi.nlm.nih.gov/nucleotide/AH014926.2?report=genbank&log$=nucltop&blast_rank=472&RID=NAPY7ZA4013","AH014926.2")
Chrysoprenanthes pendula isolate Gran Canaria-2 trnT-trnL intergenic spacer, trnL gene, and trnL-trnF intergenic spacer, partial sequence; plastid	Sonchus pendulus	93.5	93.5	100%	2e-15	100.00	1577	=HYPERLINK("https://www.ncbi.nlm.nih.gov/nucleotide/AH014924.2?report=genbank&log$=nucltop&blast_rank=473&RID=NAPY7ZA4013","AH014924.2")
Chrysoprenanthes pendula isolate Gran Canaria-1 trnT-trnL intergenic spacer, trnL gene, and trnL-trnF intergenic spacer, partial sequence; plastid	Sonchus pendulus	93.5	93.5	100%	2e-15	100.00	1575	=HYPERLINK("https://www.ncbi.nlm.nih.gov/nucleotide/AH014923.2?report=genbank&log$=nucltop&blast_rank=474&RID=NAPY7ZA4013","AH014923.2")
Helianthus annuus strain PI 468494 plastid, complete genome	Helianthus annuus	93.5	93.5	100%	2e-15	100.00	151064	=HYPERLINK("https://www.ncbi.nlm.nih.gov/nucleotide/KU315426.1?report=genbank&log$=nucltop&blast_rank=475&RID=NAPY7ZA4013","KU315426.1")
Helianthus argophyllus chloroplast, complete sequence	Helianthus argophyllus	93.5	93.5	100%	2e-15	100.00	151069	=HYPERLINK("https://www.ncbi.nlm.nih.gov/nucleotide/NC_030275.1?report=genbank&log$=nucltop&blast_rank=476&RID=NAPY7ZA4013","NC_030275.1")
Helianthus annuus subsp. texanus chloroplast, complete genome	Helianthus annuus subsp. texanus	93.5	93.5	100%	2e-15	100.00	150769	=HYPERLINK("https://www.ncbi.nlm.nih.gov/nucleotide/KU306406.1?report=genbank&log$=nucltop&blast_rank=477&RID=NAPY7ZA4013","KU306406.1")
Gymnanthemum amygdalinum chloroplast, complete genome	Gymnanthemum amygdalinum	93.5	93.5	100%	2e-15	100.00	153149	=HYPERLINK("https://www.ncbi.nlm.nih.gov/nucleotide/OR197626.1?report=genbank&log$=nucltop&blast_rank=478&RID=NAPY7ZA4013","OR197626.1")
Rudbeckia hirta chloroplast, complete sequence	Rudbeckia hirta	93.5	93.5	100%	2e-15	100.00	151743	=HYPERLINK("https://www.ncbi.nlm.nih.gov/nucleotide/NC_082052.1?report=genbank&log$=nucltop&blast_rank=479&RID=NAPY7ZA4013","NC_082052.1")
Leuzea carthamoides voucher NSK0144707 trnL-trnF intergenic spacer region, partial sequence; chloroplast	Leuzea carthamoides	93.5	93.5	100%	2e-15	100.00	913	=HYPERLINK("https://www.ncbi.nlm.nih.gov/nucleotide/OQ672775.1?report=genbank&log$=nucltop&blast_rank=480&RID=NAPY7ZA4013","OQ672775.1")
Abrotanella trichoachaenia voucher TEX Panero 8464 chloroplast, complete genome	Abrotanella trichoachaenia	93.5	93.5	100%	2e-15	100.00	152779	=HYPERLINK("https://www.ncbi.nlm.nih.gov/nucleotide/NC_081950.1?report=genbank&log$=nucltop&blast_rank=481&RID=NAPY7ZA4013","NC_081950.1")
Aphyllocladus denticulatus voucher CONC Panero & Crozier 8438A chloroplast, complete genome	Aphyllocladus denticulatus	93.5	93.5	100%	2e-15	100.00	152804	=HYPERLINK("https://www.ncbi.nlm.nih.gov/nucleotide/NC_081949.1?report=genbank&log$=nucltop&blast_rank=482&RID=NAPY7ZA4013","NC_081949.1")
Ianthopappus corymbosus voucher TEX Panero & Crozier 8530 chloroplast, complete genome	Ianthopappus corymbosus	93.5	93.5	100%	2e-15	100.00	152376	=HYPERLINK("https://www.ncbi.nlm.nih.gov/nucleotide/NC_081947.1?report=genbank&log$=nucltop&blast_rank=483&RID=NAPY7ZA4013","NC_081947.1")
Pentaphorus foliolosus chloroplast, complete genome	Pentaphorus foliolosus	93.5	93.5	100%	2e-15	100.00	152632	=HYPERLINK("https://www.ncbi.nlm.nih.gov/nucleotide/NC_081946.1?report=genbank&log$=nucltop&blast_rank=484&RID=NAPY7ZA4013","NC_081946.1")
Neurolaena lobata voucher PE G. Hatschbach & E. Barbosa chloroplast, complete genome	Neurolaena lobata	93.5	93.5	100%	2e-15	100.00	152645	=HYPERLINK("https://www.ncbi.nlm.nih.gov/nucleotide/NC_081945.1?report=genbank&log$=nucltop&blast_rank=485&RID=NAPY7ZA4013","NC_081945.1")
Venegasia carpesioides voucher US Weitzman et al. 412 chloroplast, complete genome	Venegasia carpesioides	93.5	93.5	100%	2e-15	100.00	152212	=HYPERLINK("https://www.ncbi.nlm.nih.gov/nucleotide/NC_081944.1?report=genbank&log$=nucltop&blast_rank=486&RID=NAPY7ZA4013","NC_081944.1")
Eutetras palmeri voucher JEPS Baldwin 893 chloroplast, complete genome	Eutetras palmeri	93.5	93.5	100%	2e-15	100.00	151981	=HYPERLINK("https://www.ncbi.nlm.nih.gov/nucleotide/NC_081939.1?report=genbank&log$=nucltop&blast_rank=487&RID=NAPY7ZA4013","NC_081939.1")
Famatinanthus decussatus voucher FUS Stuessy et al. 12308 chloroplast, complete genome	Famatinanthus decussatus	93.5	93.5	100%	2e-15	100.00	153670	=HYPERLINK("https://www.ncbi.nlm.nih.gov/nucleotide/NC_081938.1?report=genbank&log$=nucltop&blast_rank=488&RID=NAPY7ZA4013","NC_081938.1")
Greenmaniella resinosa voucher Baldwin 977 (UC) chloroplast, complete genome	Greenmaniella resinosa	93.5	93.5	100%	2e-15	100.00	152246	=HYPERLINK("https://www.ncbi.nlm.nih.gov/nucleotide/NC_081937.1?report=genbank&log$=nucltop&blast_rank=489&RID=NAPY7ZA4013","NC_081937.1")
Helianthus debilis chloroplast, complete genome	Helianthus debilis	93.5	93.5	100%	2e-15	100.00	151117	=HYPERLINK("https://www.ncbi.nlm.nih.gov/nucleotide/NC_030173.1?report=genbank&log$=nucltop&blast_rank=490&RID=NAPY7ZA4013","NC_030173.1")
Stomatanthes oblongifolius voucher A.C.Fernandes 52 (HUEFS) tRNA-Leu (trnL) gene and trnL-trnF intergenic spacer, partial sequence; chloroplast	Stomatanthes oblongifolius	93.5	93.5	100%	2e-15	100.00	885	=HYPERLINK("https://www.ncbi.nlm.nih.gov/nucleotide/KP901245.1?report=genbank&log$=nucltop&blast_rank=491&RID=NAPY7ZA4013","KP901245.1")
Campovassouria cruciata voucher A.C.Fernandes 50 (HUEFS) tRNA-Leu (trnL) gene and trnL-trnF intergenic spacer, partial sequence; chloroplast	Campovassouria cruciata	93.5	93.5	100%	2e-15	100.00	871	=HYPERLINK("https://www.ncbi.nlm.nih.gov/nucleotide/KP901241.1?report=genbank&log$=nucltop&blast_rank=492&RID=NAPY7ZA4013","KP901241.1")
Acritopappus confertus voucher S.C.Ferreira 264 (HUEFS) tRNA-Leu (trnL) gene and trnL-trnF intergenic spacer, partial sequence; chloroplast	Acritopappus confertus	93.5	93.5	100%	2e-15	100.00	832	=HYPERLINK("https://www.ncbi.nlm.nih.gov/nucleotide/KP901238.1?report=genbank&log$=nucltop&blast_rank=493&RID=NAPY7ZA4013","KP901238.1")
Trichogoniopsis adenantha voucher B.Loeuille & S.C.Ferreira 354 (HUEFS) tRNA-Leu (trnL) gene and trnL-trnF intergenic spacer, partial sequence; chloroplast	Trichogoniopsis adenantha	93.5	93.5	100%	2e-15	100.00	771	=HYPERLINK("https://www.ncbi.nlm.nih.gov/nucleotide/KP901237.1?report=genbank&log$=nucltop&blast_rank=494&RID=NAPY7ZA4013","KP901237.1")
Trichogonia villosa voucher A.K.A.Santos 1081 (HUEFS) tRNA-Leu (trnL) gene and trnL-trnF intergenic spacer, partial sequence; chloroplast	Trichogonia villosa	93.5	93.5	100%	2e-15	100.00	865	=HYPERLINK("https://www.ncbi.nlm.nih.gov/nucleotide/KP901236.1?report=genbank&log$=nucltop&blast_rank=495&RID=NAPY7ZA4013","KP901236.1")
Trichogonia hirtiflora voucher A.K.A.Santos 1077 (HUEFS) tRNA-Leu (trnL) gene and trnL-trnF intergenic spacer, partial sequence; chloroplast	Trichogonia hirtiflora	93.5	93.5	100%	2e-15	100.00	839	=HYPERLINK("https://www.ncbi.nlm.nih.gov/nucleotide/KP901235.1?report=genbank&log$=nucltop&blast_rank=496&RID=NAPY7ZA4013","KP901235.1")
Trichogonia campestris voucher S.C.Ferreira 238 (HUEFS) tRNA-Leu (trnL) gene and trnL-trnF intergenic spacer, partial sequence; chloroplast	Trichogonia campestris	93.5	93.5	100%	2e-15	100.00	867	=HYPERLINK("https://www.ncbi.nlm.nih.gov/nucleotide/KP901234.1?report=genbank&log$=nucltop&blast_rank=497&RID=NAPY7ZA4013","KP901234.1")
Stylotrichium sucrei voucher S.C.Ferreira 350 (HUEFS) tRNA-Leu (trnL) gene and trnL-trnF intergenic spacer, partial sequence; chloroplast	Stylotrichium sucrei	93.5	93.5	100%	2e-15	100.00	865	=HYPERLINK("https://www.ncbi.nlm.nih.gov/nucleotide/KP901233.1?report=genbank&log$=nucltop&blast_rank=498&RID=NAPY7ZA4013","KP901233.1")
Stylotrichium rotundifolium voucher S.C.Ferreira & E.C.Oliveira 228 (HUEFS) tRNA-Leu (trnL) gene and trnL-trnF intergenic spacer, partial sequence; chloroplast	Stylotrichium rotundifolium	93.5	93.5	100%	2e-15	100.00	784	=HYPERLINK("https://www.ncbi.nlm.nih.gov/nucleotide/KP901232.1?report=genbank&log$=nucltop&blast_rank=499&RID=NAPY7ZA4013","KP901232.1")
Stylotrichium corymbosum voucher S.C.Ferreira 349 (HUEFS) tRNA-Leu (trnL) gene and trnL-trnF intergenic spacer, partial sequence; chloroplast	Stylotrichium corymbosum	93.5	93.5	100%	2e-15	100.00	869	=HYPERLINK("https://www.ncbi.nlm.nih.gov/nucleotide/KP901230.1?report=genbank&log$=nucltop&blast_rank=500&RID=NAPY7ZA4013","KP901230.1")
Semiria sp. Ferreira & Carvalho 411 tRNA-Leu (trnL) gene and trnL-trnF intergenic spacer, partial sequence; chloroplast	Semiria sp. Ferreira & Carvalho 411	93.5	93.5	100%	2e-15	100.00	809	=HYPERLINK("https://www.ncbi.nlm.nih.gov/nucleotide/KP901229.1?report=genbank&log$=nucltop&blast_rank=501&RID=NAPY7ZA4013","KP901229.1")
Prolobus nitidulus voucher R.P.Oliveira 1366 (HUEFS) tRNA-Leu (trnL) gene and trnL-trnF intergenic spacer, partial sequence; chloroplast	Prolobus nitidulus	93.5	93.5	100%	2e-15	100.00	863	=HYPERLINK("https://www.ncbi.nlm.nih.gov/nucleotide/KP901228.1?report=genbank&log$=nucltop&blast_rank=502&RID=NAPY7ZA4013","KP901228.1")
Platypodanthera melissifolia voucher S.C.Ferreira & E.C.Oliveira 235 (HUEFS) tRNA-Leu (trnL) gene and trnL-trnF intergenic spacer, partial sequence; chloroplast	Platypodanthera melissifolia	93.5	93.5	100%	2e-15	100.00	789	=HYPERLINK("https://www.ncbi.nlm.nih.gov/nucleotide/KP901226.1?report=genbank&log$=nucltop&blast_rank=503&RID=NAPY7ZA4013","KP901226.1")
Litothamnus ellipticus voucher J.Jardim s.n. (HUEFS) tRNA-Leu (trnL) gene and trnL-trnF intergenic spacer, partial sequence; chloroplast	Litothamnus ellipticus	93.5	93.5	100%	2e-15	100.00	863	=HYPERLINK("https://www.ncbi.nlm.nih.gov/nucleotide/KP901221.1?report=genbank&log$=nucltop&blast_rank=504&RID=NAPY7ZA4013","KP901221.1")
Dasycondylus resinosus voucher R.L.Esteves 283 (HUEFS) tRNA-Leu (trnL) gene and trnL-trnF intergenic spacer, partial sequence; chloroplast	Dasycondylus resinosus	93.5	93.5	100%	2e-15	100.00	806	=HYPERLINK("https://www.ncbi.nlm.nih.gov/nucleotide/KP901217.1?report=genbank&log$=nucltop&blast_rank=505&RID=NAPY7ZA4013","KP901217.1")
Bishopiella elegans voucher S.C.Ferreira 400 (HUEFS) tRNA-Leu (trnL) gene and trnL-trnF intergenic spacer, partial sequence; chloroplast	Bishopiella elegans	93.5	93.5	100%	2e-15	100.00	829	=HYPERLINK("https://www.ncbi.nlm.nih.gov/nucleotide/KP901213.1?report=genbank&log$=nucltop&blast_rank=506&RID=NAPY7ZA4013","KP901213.1")
Bejaranoa semistriata voucher N.Roque s.n.(HUEFS) tRNA-Leu (trnL) gene and trnL-trnF intergenic spacer, partial sequence; chloroplast	Bejaranoa semistriata	93.5	93.5	100%	2e-15	100.00	875	=HYPERLINK("https://www.ncbi.nlm.nih.gov/nucleotide/KP901212.1?report=genbank&log$=nucltop&blast_rank=507&RID=NAPY7ZA4013","KP901212.1")
Arrojadocharis santosii voucher S.C.Ferreira 320 (HUEFS) tRNA-Leu (trnL) gene and trnL-trnF intergenic spacer, partial sequence; chloroplast	Arrojadocharis santosii	93.5	93.5	100%	2e-15	100.00	787	=HYPERLINK("https://www.ncbi.nlm.nih.gov/nucleotide/KP901209.1?report=genbank&log$=nucltop&blast_rank=508&RID=NAPY7ZA4013","KP901209.1")
Arrojadocharis praxeloides voucher S.C.Ferreira 373 (HUEFS) tRNA-Leu (trnL) gene and trnL-trnF intergenic spacer, partial sequence; chloroplast	Arrojadocharis praxeloides	93.5	93.5	100%	2e-15	100.00	865	=HYPERLINK("https://www.ncbi.nlm.nih.gov/nucleotide/KP901208.1?report=genbank&log$=nucltop&blast_rank=509&RID=NAPY7ZA4013","KP901208.1")
Agrianthus pungens voucher M.Watanabe 57 (HUEFS) tRNA-Leu (trnL) gene and trnL-trnF intergenic spacer, partial sequence; chloroplast	Agrianthus pungens	93.5	93.5	100%	2e-15	100.00	862	=HYPERLINK("https://www.ncbi.nlm.nih.gov/nucleotide/KP901207.1?report=genbank&log$=nucltop&blast_rank=510&RID=NAPY7ZA4013","KP901207.1")
Agrianthus empetrifolius voucher S.C.Ferreira & A.L.Cortes 335 (HUEFS) tRNA-Leu (trnL) gene and trnL-trnF intergenic spacer, partial sequence; chloroplast	Agrianthus empetrifolius	93.5	93.5	100%	2e-15	100.00	831	=HYPERLINK("https://www.ncbi.nlm.nih.gov/nucleotide/KP901205.1?report=genbank&log$=nucltop&blast_rank=511&RID=NAPY7ZA4013","KP901205.1")
Verbesina sp. Ferreira 323 tRNA-Leu (trnL) gene and trnL-trnF intergenic spacer, partial sequence; chloroplast	Verbesina sp. Ferreira 323	93.5	93.5	100%	2e-15	100.00	885	=HYPERLINK("https://www.ncbi.nlm.nih.gov/nucleotide/KP901204.1?report=genbank&log$=nucltop&blast_rank=512&RID=NAPY7ZA4013","KP901204.1")
Triptilion achilleae tRNA-Leu (trnL) gene, partial sequence; trnL-trnF intergenic spacer, complete sequence; and tRNA-Phe (trnF) gene, partial sequence; chloroplast	Triptilion achilleae	93.5	93.5	100%	2e-15	100.00	807	=HYPERLINK("https://www.ncbi.nlm.nih.gov/nucleotide/KT345165.1?report=genbank&log$=nucltop&blast_rank=513&RID=NAPY7ZA4013","KT345165.1")
Brachyglottis greyi tRNA-Leu (trnL) gene, partial sequence; trnL-trnF intergenic spacer, complete sequence; and tRNA-Phe (trnF) gene, partial sequence; chloroplast	Brachyglottis greyi	93.5	93.5	100%	2e-15	100.00	784	=HYPERLINK("https://www.ncbi.nlm.nih.gov/nucleotide/KT345159.1?report=genbank&log$=nucltop&blast_rank=514&RID=NAPY7ZA4013","KT345159.1")
Abrotanella trichoachaenia tRNA-Leu (trnL) gene, partial sequence; trnL-trnF intergenic spacer, complete sequence; and tRNA-Phe (trnF) gene, partial sequence; chloroplast	Abrotanella trichoachaenia	93.5	93.5	100%	2e-15	100.00	785	=HYPERLINK("https://www.ncbi.nlm.nih.gov/nucleotide/KT345158.1?report=genbank&log$=nucltop&blast_rank=515&RID=NAPY7ZA4013","KT345158.1")
Abrotanella rostrata tRNA-Leu (trnL) gene, partial sequence; trnL-trnF intergenic spacer, complete sequence; and tRNA-Phe (trnF) gene, partial sequence; chloroplast	Abrotanella rostrata	93.5	93.5	100%	2e-15	100.00	794	=HYPERLINK("https://www.ncbi.nlm.nih.gov/nucleotide/KT345157.1?report=genbank&log$=nucltop&blast_rank=516&RID=NAPY7ZA4013","KT345157.1")
Helianthus petiolaris subsp. fallax chloroplast, complete genome	Helianthus petiolaris subsp. fallax	93.5	93.5	100%	2e-15	100.00	150906	=HYPERLINK("https://www.ncbi.nlm.nih.gov/nucleotide/KU295560.1?report=genbank&log$=nucltop&blast_rank=517&RID=NAPY7ZA4013","KU295560.1")
Carpesium lipskyi chloroplast, complete genome	Carpesium lipskyi	93.5	93.5	100%	2e-15	100.00	151244	=HYPERLINK("https://www.ncbi.nlm.nih.gov/nucleotide/NC_080873.1?report=genbank&log$=nucltop&blast_rank=518&RID=NAPY7ZA4013","NC_080873.1")
Arctium minus genome assembly, organelle: plastid:chloroplast	Arctium minus	93.5	93.5	100%	2e-15	100.00	152709	=HYPERLINK("https://www.ncbi.nlm.nih.gov/nucleotide/OX941099.1?report=genbank&log$=nucltop&blast_rank=519&RID=NAPY7ZA4013","OX941099.1")
Arctium minus genome assembly, chromosome: 10	Arctium minus	93.5	93.5	100%	2e-15	100.00	86236519	=HYPERLINK("https://www.ncbi.nlm.nih.gov/nucleotide/OX941089.1?report=genbank&log$=nucltop&blast_rank=520&RID=NAPY7ZA4013","OX941089.1")
Synotis erythropappa chloroplast, complete genome	Synotis erythropappa	93.5	93.5	100%	2e-15	100.00	151228	=HYPERLINK("https://www.ncbi.nlm.nih.gov/nucleotide/NC_080520.1?report=genbank&log$=nucltop&blast_rank=521&RID=NAPY7ZA4013","NC_080520.1")
Radlkoferotoma berroi voucher CA60MVFA tRNA-Leu (trnL) gene, partial sequence; chloroplast	Radlkoferotoma berroi	93.5	93.5	100%	2e-15	100.00	432	=HYPERLINK("https://www.ncbi.nlm.nih.gov/nucleotide/OQ269560.1?report=genbank&log$=nucltop&blast_rank=522&RID=NAPY7ZA4013","OQ269560.1")
Duhaldea nervosa chloroplast, complete genome	Duhaldea nervosa	93.5	93.5	100%	2e-15	100.00	150916	=HYPERLINK("https://www.ncbi.nlm.nih.gov/nucleotide/NC_081495.1?report=genbank&log$=nucltop&blast_rank=523&RID=NAPY7ZA4013","NC_081495.1")
Triplocephalum holstii genomic DNA containing partial tRNA-Leu (trnL) gene, tRNA-Leu (trnL)-tRNA-Phe (trnF) IGS and partial tRNA-Phe (trnF) gene, specimen voucher Mwasumbi et al. LBM 10861 (B)	Triplocephalum holstii	93.5	93.5	100%	2e-15	100.00	867	=HYPERLINK("https://www.ncbi.nlm.nih.gov/nucleotide/LN607227.1?report=genbank&log$=nucltop&blast_rank=524&RID=NAPY7ZA4013","LN607227.1")
Streptoglossa odora genomic DNA containing partial tRNA-Leu (trnL) gene, tRNA-Leu (trnL)-tRNA-Phe (trnF) IGS and partial tRNA-Phe (trnF) gene, specimen voucher Short 4269 (S)	Streptoglossa odora	93.5	93.5	100%	2e-15	100.00	888	=HYPERLINK("https://www.ncbi.nlm.nih.gov/nucleotide/LN607224.1?report=genbank&log$=nucltop&blast_rank=525&RID=NAPY7ZA4013","LN607224.1")
Streptoglossa liatroides genomic DNA containing partial tRNA-Leu (trnL) gene, tRNA-Leu (trnL)-tRNA-Phe (trnF) IGS and partial tRNA-Phe (trnF) gene, specimen voucher Nordenstam & Anderberg 596 (S)	Streptoglossa liatroides	93.5	93.5	100%	2e-15	100.00	888	=HYPERLINK("https://www.ncbi.nlm.nih.gov/nucleotide/LN607223.1?report=genbank&log$=nucltop&blast_rank=526&RID=NAPY7ZA4013","LN607223.1")
Streptoglossa decurrens genomic DNA containing partial tRNA-Leu (trnL) gene, tRNA-Leu (trnL)-tRNA-Phe (trnF) IGS and partial tRNA-Phe (trnF) gene, specimen voucher Nordenstam & Anderberg 301 (S)	Streptoglossa decurrens	93.5	93.5	100%	2e-15	100.00	888	=HYPERLINK("https://www.ncbi.nlm.nih.gov/nucleotide/LN607222.1?report=genbank&log$=nucltop&blast_rank=527&RID=NAPY7ZA4013","LN607222.1")
Streptoglossa cylindriceps genomic DNA containing partial tRNA-Leu (trnL) gene, tRNA-Leu (trnL)-tRNA-Phe (trnF) IGS and partial tRNA-Phe (trnF) gene, specimen voucher Nordenstam & Anderberg 376 (S)	Streptoglossa cylindriceps	93.5	93.5	100%	2e-15	100.00	888	=HYPERLINK("https://www.ncbi.nlm.nih.gov/nucleotide/LN607221.1?report=genbank&log$=nucltop&blast_rank=528&RID=NAPY7ZA4013","LN607221.1")
Streptoglossa bubakii genomic DNA containing partial tRNA-Leu (trnL) gene, tRNA-Leu (trnL)-tRNA-Phe (trnF) IGS and partial tRNA-Phe (trnF) gene, specimen voucher Nordenstam & Anderberg 231 (S)	Streptoglossa bubakii	93.5	93.5	100%	2e-15	100.00	888	=HYPERLINK("https://www.ncbi.nlm.nih.gov/nucleotide/LN607220.1?report=genbank&log$=nucltop&blast_rank=529&RID=NAPY7ZA4013","LN607220.1")
Sphaeranthus wattii genomic DNA containing partial tRNA-Leu (trnL) gene, tRNA-Leu (trnL)-tRNA-Phe (trnF) IGS and partial tRNA-Phe (trnF) gene, specimen voucher Strohback BS 3972 (WIND)	Sphaeranthus wattii	93.5	93.5	100%	2e-15	100.00	888	=HYPERLINK("https://www.ncbi.nlm.nih.gov/nucleotide/LN607216.1?report=genbank&log$=nucltop&blast_rank=530&RID=NAPY7ZA4013","LN607216.1")
Sphaeranthus ukambensis genomic DNA containing partial tRNA-Leu (trnL) gene, tRNA-Leu (trnL)-tRNA-Phe (trnF) IGS and partial tRNA-Phe (trnF) gene, specimen voucher Eriksson et al. 532 (S)	Sphaeranthus ukambensis	93.5	93.5	100%	2e-15	100.00	888	=HYPERLINK("https://www.ncbi.nlm.nih.gov/nucleotide/LN607215.1?report=genbank&log$=nucltop&blast_rank=531&RID=NAPY7ZA4013","LN607215.1")
Sphaeranthus talbotii genomic DNA containing partial tRNA-Leu (trnL) gene, tRNA-Leu (trnL)-tRNA-Phe (trnF) IGS and partial tRNA-Phe (trnF) gene, specimen voucher Bingham 718 (S)	Sphaeranthus talbotii	93.5	93.5	100%	2e-15	100.00	888	=HYPERLINK("https://www.ncbi.nlm.nih.gov/nucleotide/LN607214.1?report=genbank&log$=nucltop&blast_rank=532&RID=NAPY7ZA4013","LN607214.1")
Sphaeranthus suaveolens genomic DNA containing partial tRNA-Leu (trnL) gene, tRNA-Leu (trnL)-tRNA-Phe (trnF) IGS and partial tRNA-Phe (trnF) gene, specimen voucher Drummond & Hemsley 4459 (S)	Sphaeranthus suaveolens	93.5	93.5	100%	2e-15	100.00	894	=HYPERLINK("https://www.ncbi.nlm.nih.gov/nucleotide/LN607213.1?report=genbank&log$=nucltop&blast_rank=533&RID=NAPY7ZA4013","LN607213.1")
Sphaeranthus similis genomic DNA containing partial tRNA-Leu (trnL) gene, tRNA-Leu (trnL)-tRNA-Phe (trnF) IGS and partial tRNA-Phe (trnF) gene, specimen voucher Kers 3260 (S)	Sphaeranthus similis	93.5	93.5	100%	2e-15	100.00	888	=HYPERLINK("https://www.ncbi.nlm.nih.gov/nucleotide/LN607212.1?report=genbank&log$=nucltop&blast_rank=534&RID=NAPY7ZA4013","LN607212.1")
Sphaeranthus randii genomic DNA containing partial tRNA-Leu (trnL) gene, tRNA-Leu (trnL)-tRNA-Phe (trnF) IGS and partial tRNA-Phe (trnF) gene, specimen voucher Eriksson et al. 536 (S)	Sphaeranthus randii	93.5	93.5	100%	2e-15	100.00	894	=HYPERLINK("https://www.ncbi.nlm.nih.gov/nucleotide/LN607211.1?report=genbank&log$=nucltop&blast_rank=535&RID=NAPY7ZA4013","LN607211.1")
Sphaeranthus kirkii genomic DNA containing partial tRNA-Leu (trnL) gene, tRNA-Leu (trnL)-tRNA-Phe (trnF) IGS and partial tRNA-Phe (trnF) gene, specimen voucher Eriksson 601 (S)	Sphaeranthus kirkii	93.5	93.5	100%	2e-15	100.00	888	=HYPERLINK("https://www.ncbi.nlm.nih.gov/nucleotide/LN607210.1?report=genbank&log$=nucltop&blast_rank=536&RID=NAPY7ZA4013","LN607210.1")
Sphaeranthus incisus genomic DNA containing partial tRNA-Leu (trnL) gene, tRNA-Leu (trnL)-tRNA-Phe (trnF) IGS and partial tRNA-Phe (trnF) gene, specimen voucher Volk 00280 (S)	Sphaeranthus incisus	93.5	93.5	100%	2e-15	100.00	888	=HYPERLINK("https://www.ncbi.nlm.nih.gov/nucleotide/LN607208.1?report=genbank&log$=nucltop&blast_rank=537&RID=NAPY7ZA4013","LN607208.1")
Sphaeranthus flexuosus genomic DNA containing partial tRNA-Leu (trnL) gene, tRNA-Leu (trnL)-tRNA-Phe (trnF) IGS and partial tRNA-Phe (trnF) gene, specimen voucher Wall s. n. (S)	Sphaeranthus flexuosus	93.5	93.5	100%	2e-15	100.00	888	=HYPERLINK("https://www.ncbi.nlm.nih.gov/nucleotide/LN607207.1?report=genbank&log$=nucltop&blast_rank=538&RID=NAPY7ZA4013","LN607207.1")
Sphaeranthus fischeri genomic DNA containing partial tRNA-Leu (trnL) gene, tRNA-Leu (trnL)-tRNA-Phe (trnF) IGS and partial tRNA-Phe (trnF) gene, specimen voucher Hemming 1547 (S)	Sphaeranthus fischeri	93.5	93.5	100%	2e-15	100.00	888	=HYPERLINK("https://www.ncbi.nlm.nih.gov/nucleotide/LN607206.1?report=genbank&log$=nucltop&blast_rank=539&RID=NAPY7ZA4013","LN607206.1")
Sphaeranthus epigaeus genomic DNA containing partial tRNA-Leu (trnL) gene, tRNA-Leu (trnL)-tRNA-Phe (trnF) IGS and partial tRNA-Phe (trnF) gene, specimen voucher Kers 3666 (S)	Sphaeranthus epigaeus	93.5	93.5	100%	2e-15	100.00	888	=HYPERLINK("https://www.ncbi.nlm.nih.gov/nucleotide/LN607205.1?report=genbank&log$=nucltop&blast_rank=540&RID=NAPY7ZA4013","LN607205.1")
Sphaeranthus cyathuloides genomic DNA containing partial tRNA-Leu (trnL) gene, tRNA-Leu (trnL)-tRNA-Phe (trnF) IGS and partial tRNA-Phe (trnF) gene, specimen voucher Bremer 51 (S)	Sphaeranthus cyathuloides	93.5	93.5	100%	2e-15	100.00	888	=HYPERLINK("https://www.ncbi.nlm.nih.gov/nucleotide/LN607204.1?report=genbank&log$=nucltop&blast_rank=541&RID=NAPY7ZA4013","LN607204.1")
Sphaeranthus bullatus genomic DNA containing partial tRNA-Leu (trnL) gene, tRNA-Leu (trnL)-tRNA-Phe (trnF) IGS and partial tRNA-Phe (trnF) gene, specimen voucher Eriksson et al. 522 (S)	Sphaeranthus bullatus	93.5	93.5	100%	2e-15	100.00	888	=HYPERLINK("https://www.ncbi.nlm.nih.gov/nucleotide/LN607203.1?report=genbank&log$=nucltop&blast_rank=542&RID=NAPY7ZA4013","LN607203.1")
Sphaeranthus angolensis genomic DNA containing partial tRNA-Leu (trnL) gene, tRNA-Leu (trnL)-tRNA-Phe (trnF) IGS and partial tRNA-Phe (trnF) gene, specimen voucher Emanuelsson 532 (S)	Sphaeranthus angolensis	93.5	93.5	100%	2e-15	100.00	847	=HYPERLINK("https://www.ncbi.nlm.nih.gov/nucleotide/LN607202.1?report=genbank&log$=nucltop&blast_rank=543&RID=NAPY7ZA4013","LN607202.1")
Sphaeranthus africanus genomic DNA containing partial tRNA-Leu (trnL) gene, tRNA-Leu (trnL)-tRNA-Phe (trnF) IGS and partial tRNA-Phe (trnF) gene, specimen voucher Fagerlind 4514 (S)	Sphaeranthus africanus	93.5	93.5	100%	2e-15	100.00	872	=HYPERLINK("https://www.ncbi.nlm.nih.gov/nucleotide/LN607201.1?report=genbank&log$=nucltop&blast_rank=544&RID=NAPY7ZA4013","LN607201.1")
Sachsia polycephala genomic DNA containing partial tRNA-Leu (trnL) gene, tRNA-Leu (trnL)-tRNA-Phe (trnF) IGS and partial tRNA-Phe (trnF) gene, specimen voucher Gutierrez & Nilsson 6 (S)	Sachsia polycephala	93.5	93.5	100%	2e-15	100.00	888	=HYPERLINK("https://www.ncbi.nlm.nih.gov/nucleotide/LN607200.1?report=genbank&log$=nucltop&blast_rank=545&RID=NAPY7ZA4013","LN607200.1")
Pulicaria samhanensis genomic DNA containing partial tRNA-Leu (trnL) gene, tRNA-Leu (trnL)-tRNA-Phe (trnF) IGS and partial tRNA-Phe (trnF) gene, specimen voucher Hein & Kilian 5591 (W)	Pulicaria samhanensis	93.5	93.5	100%	2e-15	100.00	877	=HYPERLINK("https://www.ncbi.nlm.nih.gov/nucleotide/LN607199.1?report=genbank&log$=nucltop&blast_rank=546&RID=NAPY7ZA4013","LN607199.1")
Pulicaria mauritanica genomic DNA containing partial tRNA-Leu (trnL) gene, tRNA-Leu (trnL)-tRNA-Phe (trnF) IGS and partial tRNA-Phe (trnF) gene, specimen voucher Blanche et al. 9359 (BC)	Pulicaria mauritanica	93.5	93.5	100%	2e-15	100.00	886	=HYPERLINK("https://www.ncbi.nlm.nih.gov/nucleotide/LN607198.1?report=genbank&log$=nucltop&blast_rank=547&RID=NAPY7ZA4013","LN607198.1")
Pulicaria glandulosa genomic DNA containing partial tRNA-Leu (trnL) gene, tRNA-Leu (trnL)-tRNA-Phe (trnF) IGS and partial tRNA-Phe (trnF) gene, specimen voucher Gomiz s. n. (BC)	Pulicaria glandulosa	93.5	93.5	100%	2e-15	100.00	879	=HYPERLINK("https://www.ncbi.nlm.nih.gov/nucleotide/LN607197.1?report=genbank&log$=nucltop&blast_rank=548&RID=NAPY7ZA4013","LN607197.1")
Pulicaria armena genomic DNA containing partial tRNA-Leu (trnL) gene, tRNA-Leu (trnL)-tRNA-Phe (trnF) IGS and partial tRNA-Phe (trnF) gene, specimen voucher Sorger 84-82-6 (W)	Pulicaria armena	93.5	93.5	100%	2e-15	100.00	876	=HYPERLINK("https://www.ncbi.nlm.nih.gov/nucleotide/LN607195.1?report=genbank&log$=nucltop&blast_rank=549&RID=NAPY7ZA4013","LN607195.1")
Pterocaulon virgatum genomic DNA containing partial tRNA-Leu (trnL) gene, tRNA-Leu (trnL)-tRNA-Phe (trnF) IGS and partial tRNA-Phe (trnF) gene, specimen voucher Novara 3715 (S)	Pterocaulon virgatum	93.5	93.5	100%	2e-15	100.00	888	=HYPERLINK("https://www.ncbi.nlm.nih.gov/nucleotide/LN607194.1?report=genbank&log$=nucltop&blast_rank=550&RID=NAPY7ZA4013","LN607194.1")
Pterocaulon sphacelatum genomic DNA containing partial tRNA-Leu (trnL) gene, tRNA-Leu (trnL)-tRNA-Phe (trnF) IGS and partial tRNA-Phe (trnF) gene, specimen voucher Nordenstam & Anderberg 949 (S)	Pterocaulon sphacelatum	93.5	93.5	100%	2e-15	100.00	861	=HYPERLINK("https://www.ncbi.nlm.nih.gov/nucleotide/LN607193.1?report=genbank&log$=nucltop&blast_rank=551&RID=NAPY7ZA4013","LN607193.1")
Pterocaulon serrulatum genomic DNA containing partial tRNA-Leu (trnL) gene, tRNA-Leu (trnL)-tRNA-Phe (trnF) IGS and partial tRNA-Phe (trnF) gene, specimen voucher Nordenstam & Anderberg 302 (S)	Pterocaulon serrulatum	93.5	93.5	100%	2e-15	100.00	881	=HYPERLINK("https://www.ncbi.nlm.nih.gov/nucleotide/LN607192.1?report=genbank&log$=nucltop&blast_rank=552&RID=NAPY7ZA4013","LN607192.1")
Pterocaulon rugosum genomic DNA containing partial tRNA-Leu (trnL) gene, tRNA-Leu (trnL)-tRNA-Phe (trnF) IGS and partial tRNA-Phe (trnF) gene, specimen voucher Irwin & Soderstrom 5606 (S)	Pterocaulon rugosum	93.5	93.5	100%	2e-15	100.00	868	=HYPERLINK("https://www.ncbi.nlm.nih.gov/nucleotide/LN607191.1?report=genbank&log$=nucltop&blast_rank=553&RID=NAPY7ZA4013","LN607191.1")
Pterocaulon redolens genomic DNA containing partial tRNA-Leu (trnL) gene, tRNA-Leu (trnL)-tRNA-Phe (trnF) IGS and partial tRNA-Phe (trnF) gene, specimen voucher Baumann-Bodenheim 6164 (S)	Pterocaulon redolens	93.5	93.5	100%	2e-15	100.00	869	=HYPERLINK("https://www.ncbi.nlm.nih.gov/nucleotide/LN607190.1?report=genbank&log$=nucltop&blast_rank=554&RID=NAPY7ZA4013","LN607190.1")
Pterocaulon pycnostachyum genomic DNA containing partial tRNA-Leu (trnL) gene, tRNA-Leu (trnL)-tRNA-Phe (trnF) IGS and partial tRNA-Phe (trnF) gene, specimen voucher Tehler et al. 162 (S)	Pterocaulon pycnostachyum	93.5	93.5	100%	2e-15	100.00	888	=HYPERLINK("https://www.ncbi.nlm.nih.gov/nucleotide/LN607189.1?report=genbank&log$=nucltop&blast_rank=555&RID=NAPY7ZA4013","LN607189.1")
Pterocaulon purpurascens genomic DNA containing partial tRNA-Leu (trnL) gene, tRNA-Leu (trnL)-tRNA-Phe (trnF) IGS and partial tRNA-Phe (trnF) gene, specimen voucher Pedersen 14541 (S)	Pterocaulon purpurascens	93.5	93.5	100%	2e-15	100.00	888	=HYPERLINK("https://www.ncbi.nlm.nih.gov/nucleotide/LN607188.1?report=genbank&log$=nucltop&blast_rank=556&RID=NAPY7ZA4013","LN607188.1")
Pterocaulon polystachyum genomic DNA containing partial tRNA-Leu (trnL) gene, tRNA-Leu (trnL)-tRNA-Phe (trnF) IGS and partial tRNA-Phe (trnF) gene, specimen voucher Pedersen 5492 (S)	Pterocaulon polystachyum	93.5	93.5	100%	2e-15	100.00	888	=HYPERLINK("https://www.ncbi.nlm.nih.gov/nucleotide/LN607187.1?report=genbank&log$=nucltop&blast_rank=557&RID=NAPY7ZA4013","LN607187.1")
Pterocaulon balansae genomic DNA containing partial tRNA-Leu (trnL) gene, tRNA-Leu (trnL)-tRNA-Phe (trnF) IGS and partial tRNA-Phe (trnF) gene, specimen voucher Pedersen 5867 (S)	Pterocaulon balansae	93.5	93.5	100%	2e-15	100.00	868	=HYPERLINK("https://www.ncbi.nlm.nih.gov/nucleotide/LN607186.1?report=genbank&log$=nucltop&blast_rank=558&RID=NAPY7ZA4013","LN607186.1")
Pterocaulon angustifolium genomic DNA containing partial tRNA-Leu (trnL) gene, tRNA-Leu (trnL)-tRNA-Phe (trnF) IGS and partial tRNA-Phe (trnF) gene, specimen voucher Pedersen 8743 (S)	Pterocaulon angustifolium	93.5	93.5	100%	2e-15	100.00	888	=HYPERLINK("https://www.ncbi.nlm.nih.gov/nucleotide/LN607185.1?report=genbank&log$=nucltop&blast_rank=559&RID=NAPY7ZA4013","LN607185.1")
Pterocaulon alopecuroides genomic DNA containing partial tRNA-Leu (trnL) gene, tRNA-Leu (trnL)-tRNA-Phe (trnF) IGS and partial tRNA-Phe (trnF) gene, specimen voucher Schinini et al. 29145 (S)	Pterocaulon alopecuroides	93.5	93.5	100%	2e-15	100.00	888	=HYPERLINK("https://www.ncbi.nlm.nih.gov/nucleotide/LN607184.1?report=genbank&log$=nucltop&blast_rank=560&RID=NAPY7ZA4013","LN607184.1")
Pseudoconyza viscosa genomic DNA containing partial tRNA-Leu (trnL) gene, tRNA-Leu (trnL)-tRNA-Phe (trnF) IGS and partial tRNA-Phe (trnF) gene, specimen voucher Kilian et al. NK 4607 (S)	Pseudoconyza viscosa	93.5	93.5	100%	2e-15	100.00	888	=HYPERLINK("https://www.ncbi.nlm.nih.gov/nucleotide/LN607183.1?report=genbank&log$=nucltop&blast_rank=561&RID=NAPY7ZA4013","LN607183.1")
Porphyrostemma grantii genomic DNA containing partial tRNA-Leu (trnL) gene, tRNA-Leu (trnL)-tRNA-Phe (trnF) IGS and partial tRNA-Phe (trnF) gene, specimen voucher Eriksson et al. 581 (S)	Porphyrostemma grantii	93.5	93.5	100%	2e-15	100.00	887	=HYPERLINK("https://www.ncbi.nlm.nih.gov/nucleotide/LN607182.1?report=genbank&log$=nucltop&blast_rank=562&RID=NAPY7ZA4013","LN607182.1")
Porphyrostemma chevalieri genomic DNA containing partial tRNA-Leu (trnL) gene, tRNA-Leu (trnL)-tRNA-Phe (trnF) IGS and partial tRNA-Phe (trnF) gene, specimen voucher Jorgensen et al. 670 (S)	Porphyrostemma chevalieri	93.5	93.5	100%	2e-15	100.00	888	=HYPERLINK("https://www.ncbi.nlm.nih.gov/nucleotide/LN607181.1?report=genbank&log$=nucltop&blast_rank=563&RID=NAPY7ZA4013","LN607181.1")
Pluchea yucatanensis genomic DNA containing partial tRNA-Leu (trnL) gene, tRNA-Leu (trnL)-tRNA-Phe (trnF) IGS and partial tRNA-Phe (trnF) gene, specimen voucher Jones & Jones 12656 (TEX)	Pluchea yucatanensis	93.5	93.5	100%	2e-15	100.00	893	=HYPERLINK("https://www.ncbi.nlm.nih.gov/nucleotide/LN607180.1?report=genbank&log$=nucltop&blast_rank=564&RID=NAPY7ZA4013","LN607180.1")
Pluchea tetranthera genomic DNA containing partial tRNA-Leu (trnL) gene, tRNA-Leu (trnL)-tRNA-Phe (trnF) IGS and partial tRNA-Phe (trnF) gene, specimen voucher Lyne 1797 (CANB)	Pluchea tetranthera	93.5	93.5	100%	2e-15	100.00	888	=HYPERLINK("https://www.ncbi.nlm.nih.gov/nucleotide/LN607179.1?report=genbank&log$=nucltop&blast_rank=565&RID=NAPY7ZA4013","LN607179.1")
Pluchea macdonnellensis genomic DNA containing partial tRNA-Leu (trnL) gene, tRNA-Leu (trnL)-tRNA-Phe (trnF) IGS and partial tRNA-Phe (trnF) gene, specimen voucher Albrecht 10560 (DNA)	Pluchea macdonnellensis	93.5	93.5	100%	2e-15	100.00	893	=HYPERLINK("https://www.ncbi.nlm.nih.gov/nucleotide/LN607178.1?report=genbank&log$=nucltop&blast_rank=566&RID=NAPY7ZA4013","LN607178.1")
Pluchea sordida genomic DNA containing partial tRNA-Leu (trnL) gene, tRNA-Leu (trnL)-tRNA-Phe (trnF) IGS and partial tRNA-Phe (trnF) gene, specimen voucher Abeid 328 (S)	Pluchea sordida	93.5	93.5	100%	2e-15	100.00	886	=HYPERLINK("https://www.ncbi.nlm.nih.gov/nucleotide/LN607177.1?report=genbank&log$=nucltop&blast_rank=567&RID=NAPY7ZA4013","LN607177.1")
Pluchea somaliensis genomic DNA containing partial tRNA-Leu (trnL) gene, tRNA-Leu (trnL)-tRNA-Phe (trnF) IGS and partial tRNA-Phe (trnF) gene, specimen voucher Ash 1160 (UPS)	Pluchea somaliensis	93.5	93.5	100%	2e-15	100.00	888	=HYPERLINK("https://www.ncbi.nlm.nih.gov/nucleotide/LN607176.1?report=genbank&log$=nucltop&blast_rank=568&RID=NAPY7ZA4013","LN607176.1")
Pluchea sericea genomic DNA containing partial tRNA-Leu (trnL) gene, tRNA-Leu (trnL)-tRNA-Phe (trnF) IGS and partial tRNA-Phe (trnF) gene, specimen voucher Davis & Lightowlers 66328 (B)	Pluchea sericea	93.5	93.5	100%	2e-15	100.00	888	=HYPERLINK("https://www.ncbi.nlm.nih.gov/nucleotide/LN607175.1?report=genbank&log$=nucltop&blast_rank=569&RID=NAPY7ZA4013","LN607175.1")
Pluchea sarcophylla genomic DNA containing partial tRNA-Leu (trnL) gene, tRNA-Leu (trnL)-tRNA-Phe (trnF) IGS and partial tRNA-Phe (trnF) gene, specimen voucher Thulin et al. 10040 (UPS)	Pluchea sarcophylla	93.5	93.5	100%	2e-15	100.00	888	=HYPERLINK("https://www.ncbi.nlm.nih.gov/nucleotide/LN607174.1?report=genbank&log$=nucltop&blast_rank=570&RID=NAPY7ZA4013","LN607174.1")
Pluchea salicifolia genomic DNA containing partial tRNA-Leu (trnL) gene, tRNA-Leu (trnL)-tRNA-Phe (trnF) IGS and partial tRNA-Phe (trnF) gene, specimen voucher Camp 2446 (S)	Pluchea salicifolia	93.5	93.5	100%	2e-15	100.00	888	=HYPERLINK("https://www.ncbi.nlm.nih.gov/nucleotide/LN607173.1?report=genbank&log$=nucltop&blast_rank=571&RID=NAPY7ZA4013","LN607173.1")
Pluchea sagittalis genomic DNA containing partial tRNA-Leu (trnL) gene, tRNA-Leu (trnL)-tRNA-Phe (trnF) IGS and partial tRNA-Phe (trnF) gene, specimen voucher Chung & Anderberg 1171 (S)	Pluchea sagittalis	93.5	93.5	100%	2e-15	100.00	888	=HYPERLINK("https://www.ncbi.nlm.nih.gov/nucleotide/LN607172.1?report=genbank&log$=nucltop&blast_rank=572&RID=NAPY7ZA4013","LN607172.1")
Pluchea rufescens genomic DNA containing partial tRNA-Leu (trnL) gene, tRNA-Leu (trnL)-tRNA-Phe (trnF) IGS and partial tRNA-Phe (trnF) gene, specimen voucher Swenson & Ulfsson 825 (S)	Pluchea rufescens	93.5	93.5	100%	2e-15	100.00	888	=HYPERLINK("https://www.ncbi.nlm.nih.gov/nucleotide/LN607171.1?report=genbank&log$=nucltop&blast_rank=573&RID=NAPY7ZA4013","LN607171.1")
Pluchea rubelliflora genomic DNA containing partial tRNA-Leu (trnL) gene, tRNA-Leu (trnL)-tRNA-Phe (trnF) IGS and partial tRNA-Phe (trnF) gene, specimen voucher Albrecht 10962 (S)	Pluchea rubelliflora	93.5	93.5	100%	2e-15	100.00	888	=HYPERLINK("https://www.ncbi.nlm.nih.gov/nucleotide/LN607170.1?report=genbank&log$=nucltop&blast_rank=574&RID=NAPY7ZA4013","LN607170.1")
Pluchea polygonata genomic DNA containing partial tRNA-Leu (trnL) gene, tRNA-Leu (trnL)-tRNA-Phe (trnF) IGS and partial tRNA-Phe (trnF) gene, specimen voucher Hansen & Smitinand 12728 (AAU)	Pluchea polygonata	93.5	93.5	100%	2e-15	100.00	888	=HYPERLINK("https://www.ncbi.nlm.nih.gov/nucleotide/LN607169.1?report=genbank&log$=nucltop&blast_rank=575&RID=NAPY7ZA4013","LN607169.1")
Pluchea ovalis genomic DNA containing partial tRNA-Leu (trnL) gene, tRNA-Leu (trnL)-tRNA-Phe (trnF) IGS and partial tRNA-Phe (trnF) gene, specimen voucher Gilbert & Thulin 328 (UPS)	Pluchea ovalis	93.5	93.5	100%	2e-15	100.00	888	=HYPERLINK("https://www.ncbi.nlm.nih.gov/nucleotide/LN607168.1?report=genbank&log$=nucltop&blast_rank=576&RID=NAPY7ZA4013","LN607168.1")
Pluchea obovata genomic DNA containing partial tRNA-Leu (trnL) gene, tRNA-Leu (trnL)-tRNA-Phe (trnF) IGS and partial tRNA-Phe (trnF) gene, specimen voucher Thulin & Gifri 8831 (UPS)	Pluchea obovata	93.5	93.5	100%	2e-15	100.00	888	=HYPERLINK("https://www.ncbi.nlm.nih.gov/nucleotide/LN607167.1?report=genbank&log$=nucltop&blast_rank=577&RID=NAPY7ZA4013","LN607167.1")
Pluchea nogalensis genomic DNA containing partial tRNA-Leu (trnL) gene, tRNA-Leu (trnL)-tRNA-Phe (trnF) IGS and partial tRNA-Phe (trnF) gene, specimen voucher Thulin & Warfa 6150 (UPS)	Pluchea nogalensis	93.5	93.5	100%	2e-15	100.00	888	=HYPERLINK("https://www.ncbi.nlm.nih.gov/nucleotide/LN607166.1?report=genbank&log$=nucltop&blast_rank=578&RID=NAPY7ZA4013","LN607166.1")
Pluchea lycioides genomic DNA containing partial tRNA-Leu (trnL) gene, tRNA-Leu (trnL)-tRNA-Phe (trnF) IGS and partial tRNA-Phe (trnF) gene, specimen voucher Smook 765 (WIND)	Pluchea lycioides	93.5	93.5	100%	2e-15	100.00	887	=HYPERLINK("https://www.ncbi.nlm.nih.gov/nucleotide/LN607165.1?report=genbank&log$=nucltop&blast_rank=579&RID=NAPY7ZA4013","LN607165.1")
Pluchea lucens genomic DNA containing partial tRNA-Leu (trnL) gene, tRNA-Leu (trnL)-tRNA-Phe (trnF) IGS and partial tRNA-Phe (trnF) gene, specimen voucher Thulin 10775 (UPS)	Pluchea lucens	93.5	93.5	100%	2e-15	100.00	888	=HYPERLINK("https://www.ncbi.nlm.nih.gov/nucleotide/LN607164.1?report=genbank&log$=nucltop&blast_rank=580&RID=NAPY7ZA4013","LN607164.1")
Pluchea littoralis genomic DNA containing partial tRNA-Leu (trnL) gene, tRNA-Leu (trnL)-tRNA-Phe (trnF) IGS and partial tRNA-Phe (trnF) gene, specimen voucher Thulin et al. 10634 (UPS)	Pluchea littoralis	93.5	93.5	100%	2e-15	100.00	888	=HYPERLINK("https://www.ncbi.nlm.nih.gov/nucleotide/LN607163.1?report=genbank&log$=nucltop&blast_rank=581&RID=NAPY7ZA4013","LN607163.1")
Pluchea kelleri genomic DNA containing partial tRNA-Leu (trnL) gene, tRNA-Leu (trnL)-tRNA-Phe (trnF) IGS and partial tRNA-Phe (trnF) gene, specimen voucher Thulin & Mohammed 6953 (UPS)	Pluchea kelleri	93.5	93.5	100%	2e-15	100.00	888	=HYPERLINK("https://www.ncbi.nlm.nih.gov/nucleotide/LN607162.1?report=genbank&log$=nucltop&blast_rank=582&RID=NAPY7ZA4013","LN607162.1")
Pluchea indica genomic DNA containing partial tRNA-Leu (trnL) gene, tRNA-Leu (trnL)-tRNA-Phe (trnF) IGS and partial tRNA-Phe (trnF) gene, specimen voucher Kilian et al. NK 4601 (S)	Pluchea indica	93.5	93.5	100%	2e-15	100.00	888	=HYPERLINK("https://www.ncbi.nlm.nih.gov/nucleotide/LN607161.1?report=genbank&log$=nucltop&blast_rank=583&RID=NAPY7ZA4013","LN607161.1")
Pluchea grevei genomic DNA containing partial tRNA-Leu (trnL) gene, tRNA-Leu (trnL)-tRNA-Phe (trnF) IGS and partial tRNA-Phe (trnF) gene, specimen voucher Anderberg et al. 133 (S)	Pluchea grevei	93.5	93.5	100%	2e-15	100.00	888	=HYPERLINK("https://www.ncbi.nlm.nih.gov/nucleotide/LN607160.1?report=genbank&log$=nucltop&blast_rank=584&RID=NAPY7ZA4013","LN607160.1")
Pluchea ferdinandi-muelleri genomic DNA containing partial tRNA-Leu (trnL) gene, tRNA-Leu (trnL)-tRNA-Phe (trnF) IGS and partial tRNA-Phe (trnF) gene, specimen voucher Hunger & Kilian 3828 (B)	Pluchea ferdinandi-muelleri	93.5	93.5	100%	2e-15	100.00	887	=HYPERLINK("https://www.ncbi.nlm.nih.gov/nucleotide/LN607159.1?report=genbank&log$=nucltop&blast_rank=585&RID=NAPY7ZA4013","LN607159.1")
Pluchea dunlopii genomic DNA containing partial tRNA-Leu (trnL) gene, tRNA-Leu (trnL)-tRNA-Phe (trnF) IGS and partial tRNA-Phe (trnF) gene, specimen voucher Hunger & Kilian 3948 (B)	Pluchea dunlopii	93.5	93.5	100%	2e-15	100.00	882	=HYPERLINK("https://www.ncbi.nlm.nih.gov/nucleotide/LN607158.1?report=genbank&log$=nucltop&blast_rank=586&RID=NAPY7ZA4013","LN607158.1")
Pluchea dioscoridis genomic DNA containing partial tRNA-Leu (trnL) gene, tRNA-Leu (trnL)-tRNA-Phe (trnF) IGS and partial tRNA-Phe (trnF) gene, specimen voucher Ryding & Ermias 1279 (UPS)	Pluchea dioscoridis	93.5	93.5	100%	2e-15	100.00	888	=HYPERLINK("https://www.ncbi.nlm.nih.gov/nucleotide/LN607157.1?report=genbank&log$=nucltop&blast_rank=587&RID=NAPY7ZA4013","LN607157.1")
Pluchea dentex genomic DNA containing partial tRNA-Leu (trnL) gene, tRNA-Leu (trnL)-tRNA-Phe (trnF) IGS and partial tRNA-Phe (trnF) gene, specimen voucher Crawford 1076 (CANB)	Pluchea dentex	93.5	93.5	100%	2e-15	100.00	893	=HYPERLINK("https://www.ncbi.nlm.nih.gov/nucleotide/LN607156.1?report=genbank&log$=nucltop&blast_rank=588&RID=NAPY7ZA4013","LN607156.1")
Pluchea bojeri genomic DNA containing partial tRNA-Leu (trnL) gene, tRNA-Leu (trnL)-tRNA-Phe (trnF) IGS and partial tRNA-Phe (trnF) gene, specimen voucher Malcomber 1137 (S)	Pluchea bojeri	93.5	93.5	100%	2e-15	100.00	888	=HYPERLINK("https://www.ncbi.nlm.nih.gov/nucleotide/LN607155.1?report=genbank&log$=nucltop&blast_rank=589&RID=NAPY7ZA4013","LN607155.1")
Pluchea arguta genomic DNA containing partial tRNA-Leu (trnL) gene, tRNA-Leu (trnL)-tRNA-Phe (trnF) IGS and partial tRNA-Phe (trnF) gene, specimen voucher Rechinger 28661 (S)	Pluchea arguta	93.5	93.5	100%	2e-15	100.00	888	=HYPERLINK("https://www.ncbi.nlm.nih.gov/nucleotide/LN607154.1?report=genbank&log$=nucltop&blast_rank=590&RID=NAPY7ZA4013","LN607154.1")
Pluchea arabica genomic DNA containing partial tRNA-Leu (trnL) gene, tRNA-Leu (trnL)-tRNA-Phe (trnF) IGS and partial tRNA-Phe (trnF) gene, specimen voucher Thulin et al. 9555 (UPS)	Pluchea arabica	93.5	93.5	100%	2e-15	100.00	888	=HYPERLINK("https://www.ncbi.nlm.nih.gov/nucleotide/LN607153.1?report=genbank&log$=nucltop&blast_rank=591&RID=NAPY7ZA4013","LN607153.1")
Pegolettia senegalensis genomic DNA containing partial tRNA-Leu (trnL) gene, tRNA-Leu (trnL)-tRNA-Phe (trnF) IGS and partial tRNA-Phe (trnF) gene, specimen voucher Anderberg 1609 (S)	Pegolettia senegalensis	93.5	93.5	100%	2e-15	100.00	880	=HYPERLINK("https://www.ncbi.nlm.nih.gov/nucleotide/LN607149.1?report=genbank&log$=nucltop&blast_rank=592&RID=NAPY7ZA4013","LN607149.1")
Pegolettia retrofracta genomic DNA containing partial tRNA-Leu (trnL) gene, tRNA-Leu (trnL)-tRNA-Phe (trnF) IGS and partial tRNA-Phe (trnF) gene, specimen voucher Nordenstam 1755 (S)	Pegolettia retrofracta	93.5	93.5	100%	2e-15	100.00	900	=HYPERLINK("https://www.ncbi.nlm.nih.gov/nucleotide/LN607148.1?report=genbank&log$=nucltop&blast_rank=593&RID=NAPY7ZA4013","LN607148.1")
Pegolettia plumosa genomic DNA containing partial tRNA-Leu (trnL) gene, tRNA-Leu (trnL)-tRNA-Phe (trnF) IGS and partial tRNA-Phe (trnF) gene, specimen voucher Nordenstam 2172 (S)	Pegolettia plumosa	93.5	93.5	100%	2e-15	100.00	900	=HYPERLINK("https://www.ncbi.nlm.nih.gov/nucleotide/LN607147.1?report=genbank&log$=nucltop&blast_rank=594&RID=NAPY7ZA4013","LN607147.1")
Pegolettia pinnatilobata genomic DNA containing partial tRNA-Leu (trnL) gene, tRNA-Leu (trnL)-tRNA-Phe (trnF) IGS and partial tRNA-Phe (trnF) gene, specimen voucher Kers 163 (S)	Pegolettia pinnatilobata	93.5	93.5	100%	2e-15	100.00	848	=HYPERLINK("https://www.ncbi.nlm.nih.gov/nucleotide/LN607146.1?report=genbank&log$=nucltop&blast_rank=595&RID=NAPY7ZA4013","LN607146.1")
Pegolettia oxyodonta genomic DNA containing partial tRNA-Leu (trnL) gene, tRNA-Leu (trnL)-tRNA-Phe (trnF) IGS and partial tRNA-Phe (trnF) gene, specimen voucher Emanuelsson 1032 (S)	Pegolettia oxyodonta	93.5	93.5	100%	2e-15	100.00	900	=HYPERLINK("https://www.ncbi.nlm.nih.gov/nucleotide/LN607145.1?report=genbank&log$=nucltop&blast_rank=596&RID=NAPY7ZA4013","LN607145.1")
Pegolettia lanceolata genomic DNA containing partial tRNA-Leu (trnL) gene, tRNA-Leu (trnL)-tRNA-Phe (trnF) IGS and partial tRNA-Phe (trnF) gene, specimen voucher McCallum & Balkwill 186 (B)	Pegolettia lanceolata	93.5	93.5	100%	2e-15	100.00	900	=HYPERLINK("https://www.ncbi.nlm.nih.gov/nucleotide/LN607144.1?report=genbank&log$=nucltop&blast_rank=597&RID=NAPY7ZA4013","LN607144.1")
Pegolettia gariepina genomic DNA containing partial tRNA-Leu (trnL) gene, tRNA-Leu (trnL)-tRNA-Phe (trnF) IGS and partial tRNA-Phe (trnF) gene, specimen voucher Nordenstam & Lundgren 349 (S)	Pegolettia gariepina	93.5	93.5	100%	2e-15	100.00	900	=HYPERLINK("https://www.ncbi.nlm.nih.gov/nucleotide/LN607143.1?report=genbank&log$=nucltop&blast_rank=598&RID=NAPY7ZA4013","LN607143.1")
Pegolettia baccharidifolia genomic DNA containing partial tRNA-Leu (trnL) gene, tRNA-Leu (trnL)-tRNA-Phe (trnF) IGS and partial tRNA-Phe (trnF) gene, specimen voucher Nordenstam 197 (S)	Pegolettia baccharidifolia	93.5	93.5	100%	2e-15	100.00	897	=HYPERLINK("https://www.ncbi.nlm.nih.gov/nucleotide/LN607142.1?report=genbank&log$=nucltop&blast_rank=599&RID=NAPY7ZA4013","LN607142.1")
Pechuel-loeschea leubnitziae genomic DNA containing partial tRNA-Leu (trnL) gene, tRNA-Leu (trnL)-tRNA-Phe (trnF) IGS and partial tRNA-Phe (trnF) gene, specimen voucher Bremer 455 (S)	Pechuel-loeschea leubnitziae	93.5	93.5	100%	2e-15	100.00	904	=HYPERLINK("https://www.ncbi.nlm.nih.gov/nucleotide/LN607141.1?report=genbank&log$=nucltop&blast_rank=600&RID=NAPY7ZA4013","LN607141.1")
Nicolasia stenoptera genomic DNA containing partial tRNA-Leu (trnL) gene, tRNA-Leu (trnL)-tRNA-Phe (trnF) IGS and partial tRNA-Phe (trnF) gene, specimen voucher Volk 01403 (S)	Nicolasia stenoptera	93.5	93.5	100%	2e-15	100.00	888	=HYPERLINK("https://www.ncbi.nlm.nih.gov/nucleotide/LN607139.1?report=genbank&log$=nucltop&blast_rank=601&RID=NAPY7ZA4013","LN607139.1")
Nicolasia nitens genomic DNA containing partial tRNA-Leu (trnL) gene, tRNA-Leu (trnL)-tRNA-Phe (trnF) IGS and partial tRNA-Phe (trnF) gene, specimen voucher Eriksson et al. 531 (S)	Nicolasia nitens	93.5	93.5	100%	2e-15	100.00	887	=HYPERLINK("https://www.ncbi.nlm.nih.gov/nucleotide/LN607137.1?report=genbank&log$=nucltop&blast_rank=602&RID=NAPY7ZA4013","LN607137.1")
Nicolasia heterophylla genomic DNA containing partial tRNA-Leu (trnL) gene, tRNA-Leu (trnL)-tRNA-Phe (trnF) IGS and partial tRNA-Phe (trnF) gene, specimen voucher Volk 01249 (S)	Nicolasia heterophylla	93.5	93.5	100%	2e-15	100.00	895	=HYPERLINK("https://www.ncbi.nlm.nih.gov/nucleotide/LN607136.1?report=genbank&log$=nucltop&blast_rank=603&RID=NAPY7ZA4013","LN607136.1")
Nicolasia coronata genomic DNA containing partial tRNA-Leu (trnL) gene, tRNA-Leu (trnL)-tRNA-Phe (trnF) IGS and partial tRNA-Phe (trnF) gene, specimen voucher Bidgood et al. 4080 (P)	Nicolasia coronata	93.5	93.5	100%	2e-15	100.00	888	=HYPERLINK("https://www.ncbi.nlm.nih.gov/nucleotide/LN607133.1?report=genbank&log$=nucltop&blast_rank=604&RID=NAPY7ZA4013","LN607133.1")
Neojeffreya decurrens genomic DNA containing partial tRNA-Leu (trnL) gene, tRNA-Leu (trnL)-tRNA-Phe (trnF) IGS and partial tRNA-Phe (trnF) gene, specimen voucher Emanuelsson 491 (S)	Neojeffreya decurrens	93.5	93.5	100%	2e-15	100.00	881	=HYPERLINK("https://www.ncbi.nlm.nih.gov/nucleotide/LN607132.1?report=genbank&log$=nucltop&blast_rank=605&RID=NAPY7ZA4013","LN607132.1")
Laggera decurrens genomic DNA containing partial tRNA-Leu (trnL) gene, tRNA-Leu (trnL)-tRNA-Phe (trnF) IGS and partial tRNA-Phe (trnF) gene, specimen voucher Kilian et al. NK 4562 (S)	Galgera decurrens	93.5	93.5	100%	2e-15	100.00	879	=HYPERLINK("https://www.ncbi.nlm.nih.gov/nucleotide/LN607128.1?report=genbank&log$=nucltop&blast_rank=606&RID=NAPY7ZA4013","LN607128.1")
Laggera crispata genomic DNA containing partial tRNA-Leu (trnL) gene, tRNA-Leu (trnL)-tRNA-Phe (trnF) IGS and partial tRNA-Phe (trnF) gene, specimen voucher Friis et al. 1448 (WAG)	Laggera crispata	93.5	93.5	100%	2e-15	100.00	888	=HYPERLINK("https://www.ncbi.nlm.nih.gov/nucleotide/LN607127.1?report=genbank&log$=nucltop&blast_rank=607&RID=NAPY7ZA4013","LN607127.1")
Laggera brevipes genomic DNA containing partial tRNA-Leu (trnL) gene, tRNA-Leu (trnL)-tRNA-Phe (trnF) IGS and partial tRNA-Phe (trnF) gene, specimen voucher LaCroix 3960 (WAG)	Laggera brevipes	93.5	93.5	100%	2e-15	100.00	896	=HYPERLINK("https://www.ncbi.nlm.nih.gov/nucleotide/LN607126.1?report=genbank&log$=nucltop&blast_rank=608&RID=NAPY7ZA4013","LN607126.1")
Iphionopsis rotundifolia genomic DNA containing partial tRNA-Leu (trnL) gene, tRNA-Leu (trnL)-tRNA-Phe (trnF) IGS and partial tRNA-Phe (trnF) gene, specimen voucher Nikulina s. n. (LE)	Iphionopsis rotundifolia	93.5	93.5	100%	2e-15	100.00	888	=HYPERLINK("https://www.ncbi.nlm.nih.gov/nucleotide/LN607124.1?report=genbank&log$=nucltop&blast_rank=609&RID=NAPY7ZA4013","LN607124.1")
Iphionopsis oblanceolata genomic DNA containing partial tRNA-Leu (trnL) gene, tRNA-Leu (trnL)-tRNA-Phe (trnF) IGS and partial tRNA-Phe (trnF) gene, specimen voucher Thulin & Warfa 5914 (UPS)	Iphionopsis oblanceolata	93.5	93.5	100%	2e-15	100.00	888	=HYPERLINK("https://www.ncbi.nlm.nih.gov/nucleotide/LN607123.1?report=genbank&log$=nucltop&blast_rank=610&RID=NAPY7ZA4013","LN607123.1")
Iphionopsis ilicifolia genomic DNA containing partial tRNA-Leu (trnL) gene, tRNA-Leu (trnL)-tRNA-Phe (trnF) IGS and partial tRNA-Phe (trnF) gene, specimen voucher Thulin et al. 10659 (UPS)	Iphionopsis ilicifolia	93.5	93.5	100%	2e-15	100.00	901	=HYPERLINK("https://www.ncbi.nlm.nih.gov/nucleotide/LN607122.1?report=genbank&log$=nucltop&blast_rank=611&RID=NAPY7ZA4013","LN607122.1")
Inula grandis genomic DNA containing partial tRNA-Leu (trnL) gene, tRNA-Leu (trnL)-tRNA-Phe (trnF) IGS and partial tRNA-Phe (trnF) gene, specimen voucher Greuter 12665 (BC)	Inula grandis	93.5	93.5	100%	2e-15	100.00	870	=HYPERLINK("https://www.ncbi.nlm.nih.gov/nucleotide/LN607118.1?report=genbank&log$=nucltop&blast_rank=612&RID=NAPY7ZA4013","LN607118.1")
Epaltes gariepina genomic DNA containing partial tRNA-Leu (trnL) gene, tRNA-Leu (trnL)-tRNA-Phe (trnF) IGS and partial tRNA-Phe (trnF) gene, specimen voucher Wanntorp & Wanntorp 769 (S)	Epaltes gariepina	93.5	93.5	100%	2e-15	100.00	888	=HYPERLINK("https://www.ncbi.nlm.nih.gov/nucleotide/LN607089.1?report=genbank&log$=nucltop&blast_rank=613&RID=NAPY7ZA4013","LN607089.1")
Epaltes cunninghamii genomic DNA containing partial tRNA-Leu (trnL) gene, tRNA-Leu (trnL)-tRNA-Phe (trnF) IGS and partial tRNA-Phe (trnF) gene, specimen voucher Nordenstam & Anderberg 972 (S)	Epaltes cunninghamii	93.5	93.5	100%	2e-15	100.00	888	=HYPERLINK("https://www.ncbi.nlm.nih.gov/nucleotide/LN607087.1?report=genbank&log$=nucltop&blast_rank=614&RID=NAPY7ZA4013","LN607087.1")
Epaltes australis genomic DNA containing partial tRNA-Leu (trnL) gene, tRNA-Leu (trnL)-tRNA-Phe (trnF) IGS and partial tRNA-Phe (trnF) gene, specimen voucher Anderberg & Anderberg 7938 (S)	Epaltes australis	93.5	93.5	100%	2e-15	100.00	888	=HYPERLINK("https://www.ncbi.nlm.nih.gov/nucleotide/LN607086.1?report=genbank&log$=nucltop&blast_rank=615&RID=NAPY7ZA4013","LN607086.1")
Doellia cafra genomic DNA containing partial tRNA-Leu (trnL) gene, tRNA-Leu (trnL)-tRNA-Phe (trnF) IGS and partial tRNA-Phe (trnF) gene, specimen voucher Koekemoer 2693 (S)	Doellia cafra	93.5	93.5	100%	2e-15	100.00	888	=HYPERLINK("https://www.ncbi.nlm.nih.gov/nucleotide/LN607085.1?report=genbank&log$=nucltop&blast_rank=616&RID=NAPY7ZA4013","LN607085.1")
Doellia bovei genomic DNA containing partial tRNA-Leu (trnL) gene, tRNA-Leu (trnL)-tRNA-Phe (trnF) IGS and partial tRNA-Phe (trnF) gene, specimen voucher Kilian & Hein NK 4724 (S)	Doellia bovei	93.5	93.5	100%	2e-15	100.00	888	=HYPERLINK("https://www.ncbi.nlm.nih.gov/nucleotide/LN607084.1?report=genbank&log$=nucltop&blast_rank=617&RID=NAPY7ZA4013","LN607084.1")
Delamerea procumbens genomic DNA containing partial tRNA-Leu (trnL) gene, tRNA-Leu (trnL)-tRNA-Phe (trnF) IGS and partial tRNA-Phe (trnF) gene, specimen voucher Le Houerou s.n. (B)	Delamerea procumbens	93.5	93.5	100%	2e-15	100.00	835	=HYPERLINK("https://www.ncbi.nlm.nih.gov/nucleotide/LN607083.1?report=genbank&log$=nucltop&blast_rank=618&RID=NAPY7ZA4013","LN607083.1")
Cratystylis subspinescens genomic DNA containing partial tRNA-Leu (trnL) gene, tRNA-Leu (trnL)-tRNA-Phe (trnF) IGS and partial tRNA-Phe (trnF) gene, specimen voucher Raudino AER 410 (PERTH)	Cratystylis subspinescens	93.5	93.5	100%	2e-15	100.00	889	=HYPERLINK("https://www.ncbi.nlm.nih.gov/nucleotide/LN607080.1?report=genbank&log$=nucltop&blast_rank=619&RID=NAPY7ZA4013","LN607080.1")
Cratystylis microphylla genomic DNA containing partial tRNA-Leu (trnL) gene, tRNA-Leu (trnL)-tRNA-Phe (trnF) IGS and partial tRNA-Phe (trnF) gene, specimen voucher Nordenstam & Anderberg 613 (S)	Cratystylis microphylla	93.5	93.5	100%	2e-15	100.00	888	=HYPERLINK("https://www.ncbi.nlm.nih.gov/nucleotide/LN607079.1?report=genbank&log$=nucltop&blast_rank=620&RID=NAPY7ZA4013","LN607079.1")
Cratystylis conocephala genomic DNA containing partial tRNA-Leu (trnL) gene, tRNA-Leu (trnL)-tRNA-Phe (trnF) IGS and partial tRNA-Phe (trnF) gene, specimen voucher Nordenstam & Anderberg 604 (S)	Cratystylis conocephala	93.5	93.5	100%	2e-15	100.00	888	=HYPERLINK("https://www.ncbi.nlm.nih.gov/nucleotide/LN607078.1?report=genbank&log$=nucltop&blast_rank=621&RID=NAPY7ZA4013","LN607078.1")
Chiliadenus sp. 1 SN-2014 genomic DNA containing partial tRNA-Leu (trnL) gene, tRNA-Leu (trnL)-tRNA-Phe (trnF) IGS and partial tRNA-Phe (trnF) gene	Chiliadenus sp. 1 SN-2014	93.5	93.5	100%	2e-15	100.00	876	=HYPERLINK("https://www.ncbi.nlm.nih.gov/nucleotide/LN607075.1?report=genbank&log$=nucltop&blast_rank=622&RID=NAPY7ZA4013","LN607075.1")
Chiliadenus hesperius genomic DNA containing partial tRNA-Leu (trnL) gene, tRNA-Leu (trnL)-tRNA-Phe (trnF) IGS and partial tRNA-Phe (trnF) gene, specimen voucher Rechinger O-783 (W)	Chiliadenus hesperius	93.5	93.5	100%	2e-15	100.00	876	=HYPERLINK("https://www.ncbi.nlm.nih.gov/nucleotide/LN607073.1?report=genbank&log$=nucltop&blast_rank=623&RID=NAPY7ZA4013","LN607073.1")
Blumea lacera genomic DNA containing partial tRNA-Leu (trnL) gene, tRNA-Leu (trnL)-tRNA-Phe (trnF) IGS and partial tRNA-Phe (trnF) gene, specimen voucher Thulin 11430 (UPS)	Blumea lacera	93.5	93.5	100%	2e-15	100.00	832	=HYPERLINK("https://www.ncbi.nlm.nih.gov/nucleotide/LN607069.1?report=genbank&log$=nucltop&blast_rank=624&RID=NAPY7ZA4013","LN607069.1")
Blumea adamsii genomic DNA containing partial tRNA-Leu (trnL) gene, tRNA-Leu (trnL)-tRNA-Phe (trnF) IGS and partial tRNA-Phe (trnF) gene, specimen voucher Raynal 12396 (S)	Blumea adamsii	93.5	93.5	100%	2e-15	100.00	896	=HYPERLINK("https://www.ncbi.nlm.nih.gov/nucleotide/LN607068.1?report=genbank&log$=nucltop&blast_rank=625&RID=NAPY7ZA4013","LN607068.1")
Blumea sp. Jaffna genomic DNA containing partial tRNA-Leu (trnL) gene, tRNA-Leu (trnL)-tRNA-Phe (trnF) IGS and partial tRNA-Phe (trnF) gene, specimen voucher Fagerlind & Klackenberg 513 (S)	Blumea sp. Jaffna	93.5	93.5	100%	2e-15	100.00	888	=HYPERLINK("https://www.ncbi.nlm.nih.gov/nucleotide/LN607067.1?report=genbank&log$=nucltop&blast_rank=626&RID=NAPY7ZA4013","LN607067.1")
Antiphiona pinnatisecta genomic DNA containing partial tRNA-Leu (trnL) gene, tRNA-Leu (trnL)-tRNA-Phe (trnF) IGS and partial tRNA-Phe (trnF) gene, specimen voucher Nordenstam & Lundgren 678 (S)	Antiphiona pinnatisecta	93.5	93.5	100%	2e-15	100.00	889	=HYPERLINK("https://www.ncbi.nlm.nih.gov/nucleotide/LN607066.1?report=genbank&log$=nucltop&blast_rank=627&RID=NAPY7ZA4013","LN607066.1")
Antiphiona fragrans genomic DNA containing partial tRNA-Leu (trnL) gene, tRNA-Leu (trnL)-tRNA-Phe (trnF) IGS and partial tRNA-Phe (trnF) gene, specimen voucher Nordenstam & Lundgren 909 (S)	Antiphiona fragrans	93.5	93.5	100%	2e-15	100.00	889	=HYPERLINK("https://www.ncbi.nlm.nih.gov/nucleotide/LN607065.1?report=genbank&log$=nucltop&blast_rank=628&RID=NAPY7ZA4013","LN607065.1")
Allopterigeron filifolius genomic DNA containing partial tRNA-Leu (trnL) gene, tRNA-Leu (trnL)-tRNA-Phe (trnF) IGS and partial tRNA-Phe (trnF) gene, specimen voucher Short & Dunlop 4758 (DNA)	Allopterigeron filifolius	93.5	93.5	100%	2e-15	100.00	887	=HYPERLINK("https://www.ncbi.nlm.nih.gov/nucleotide/LN607064.1?report=genbank&log$=nucltop&blast_rank=629&RID=NAPY7ZA4013","LN607064.1")
Adelostigma senegalense genomic DNA containing partial tRNA-Leu (trnL) gene, tRNA-Leu (trnL)-tRNA-Phe (trnF) IGS and partial tRNA-Phe (trnF) gene, specimen voucher Jaeger 8125 (P)	Adelostigma senegalense	93.5	93.5	100%	2e-15	100.00	889	=HYPERLINK("https://www.ncbi.nlm.nih.gov/nucleotide/LN607063.1?report=genbank&log$=nucltop&blast_rank=630&RID=NAPY7ZA4013","LN607063.1")
Athrixia capensis voucher BAW533 tRNA-Leu (trnL) gene and trnL-trnF intergenic spacer, partial sequence; chloroplast	Athrixia capensis	93.5	93.5	100%	2e-15	100.00	900	=HYPERLINK("https://www.ncbi.nlm.nih.gov/nucleotide/KR559444.1?report=genbank&log$=nucltop&blast_rank=631&RID=NAPY7ZA4013","KR559444.1")
Printzia auriculata voucher NGB2199 tRNA-Leu (trnL) gene and trnL-trnF intergenic spacer, partial sequence; chloroplast	Printzia auriculata	93.5	93.5	100%	2e-15	100.00	790	=HYPERLINK("https://www.ncbi.nlm.nih.gov/nucleotide/KR559440.1?report=genbank&log$=nucltop&blast_rank=632&RID=NAPY7ZA4013","KR559440.1")
Blumea balsamifera chloroplast, complete genome	Blumea balsamifera	93.5	93.5	100%	2e-15	100.00	151170	=HYPERLINK("https://www.ncbi.nlm.nih.gov/nucleotide/NC_077558.1?report=genbank&log$=nucltop&blast_rank=633&RID=NAPY7ZA4013","NC_077558.1")
Helianthus anomalus isolate SBF2_2013_20 chloroplast, complete genome	Helianthus anomalus	93.5	93.5	100%	2e-15	100.00	151144	=HYPERLINK("https://www.ncbi.nlm.nih.gov/nucleotide/NC_077525.1?report=genbank&log$=nucltop&blast_rank=634&RID=NAPY7ZA4013","NC_077525.1")
Senecio inornatus voucher Egli 53 tRNA-Leu (trnL) gene, partial sequence; chloroplast	Senecio inornatus	93.5	93.5	100%	2e-15	100.00	486	=HYPERLINK("https://www.ncbi.nlm.nih.gov/nucleotide/ON759088.1?report=genbank&log$=nucltop&blast_rank=635&RID=NAPY7ZA4013","ON759088.1")
Senecio aff. conrathii ASL-2023 voucher Egli 99 tRNA-Leu (trnL) gene, partial sequence; chloroplast	Senecio aff. conrathii ASL-2023	93.5	93.5	100%	2e-15	100.00	487	=HYPERLINK("https://www.ncbi.nlm.nih.gov/nucleotide/ON759087.1?report=genbank&log$=nucltop&blast_rank=636&RID=NAPY7ZA4013","ON759087.1")
Leibnitzia nepalensis chloroplast, complete genome	Leibnitzia nepalensis	93.5	93.5	100%	2e-15	100.00	151518	=HYPERLINK("https://www.ncbi.nlm.nih.gov/nucleotide/NC_073547.1?report=genbank&log$=nucltop&blast_rank=637&RID=NAPY7ZA4013","NC_073547.1")
Helianthus debilis subsp. silvestris isolate DEB_366 chloroplast, complete genome	Helianthus debilis subsp. silvestris	93.5	93.5	100%	2e-15	100.00	150996	=HYPERLINK("https://www.ncbi.nlm.nih.gov/nucleotide/NC_073153.1?report=genbank&log$=nucltop&blast_rank=638&RID=NAPY7ZA4013","NC_073153.1")
Helianthus neglectus chloroplast, complete genome	Helianthus neglectus	93.5	93.5	100%	2e-15	100.00	151109	=HYPERLINK("https://www.ncbi.nlm.nih.gov/nucleotide/NC_072951.1?report=genbank&log$=nucltop&blast_rank=639&RID=NAPY7ZA4013","NC_072951.1")
Helianthus praecox subsp. hirtus chloroplast, complete genome	Helianthus praecox subsp. hirtus	93.5	93.5	100%	2e-15	100.00	151466	=HYPERLINK("https://www.ncbi.nlm.nih.gov/nucleotide/OQ053248.1?report=genbank&log$=nucltop&blast_rank=640&RID=NAPY7ZA4013","OQ053248.1")
Tussilago farfara chloroplast, complete genome	Tussilago farfara	93.5	93.5	100%	2e-15	100.00	150300	=HYPERLINK("https://www.ncbi.nlm.nih.gov/nucleotide/NC_072669.1?report=genbank&log$=nucltop&blast_rank=641&RID=NAPY7ZA4013","NC_072669.1")
Helianthus argophyllus chloroplast, complete genome	Helianthus argophyllus	93.5	93.5	100%	2e-15	100.00	151101	=HYPERLINK("https://www.ncbi.nlm.nih.gov/nucleotide/OP979113.1?report=genbank&log$=nucltop&blast_rank=642&RID=NAPY7ZA4013","OP979113.1")
Wedelia asperrima isolate ASL449 tRNA-Leu (trnL) gene, partial sequence; trnL-trnF intergenic spacer, complete sequence; and tRNA-Phe (trnF) gene, partial sequence; chloroplast	Wedelia asperrima	93.5	93.5	100%	2e-15	100.00	853	=HYPERLINK("https://www.ncbi.nlm.nih.gov/nucleotide/JX564691.1?report=genbank&log$=nucltop&blast_rank=643&RID=NAPY7ZA4013","JX564691.1")
Trioncinia retroflexa isolate ASL544 tRNA-Leu (trnL) gene, partial sequence; trnL-trnF intergenic spacer, complete sequence; and tRNA-Phe (trnF) gene, partial sequence; chloroplast	Trioncinia retroflexa	93.5	93.5	100%	2e-15	100.00	851	=HYPERLINK("https://www.ncbi.nlm.nih.gov/nucleotide/JX564688.1?report=genbank&log$=nucltop&blast_rank=644&RID=NAPY7ZA4013","JX564688.1")
Pterocaulon sphacelatum isolate ASL422 tRNA-Leu (trnL) gene, partial sequence; trnL-trnF intergenic spacer, complete sequence; and tRNA-Phe (trnF) gene, partial sequence; chloroplast	Pterocaulon sphacelatum	93.5	93.5	100%	2e-15	100.00	873	=HYPERLINK("https://www.ncbi.nlm.nih.gov/nucleotide/JX564680.1?report=genbank&log$=nucltop&blast_rank=645&RID=NAPY7ZA4013","JX564680.1")
Glossocardia bidens isolate ASL446 tRNA-Leu (trnL) gene, partial sequence; trnL-trnF intergenic spacer, complete sequence; and tRNA-Phe (trnF) gene, partial sequence; chloroplast	Glossocardia bidens	93.5	93.5	100%	2e-15	100.00	851	=HYPERLINK("https://www.ncbi.nlm.nih.gov/nucleotide/JX564667.1?report=genbank&log$=nucltop&blast_rank=646&RID=NAPY7ZA4013","JX564667.1")
Epaltes cunninghamii isolate ASL470 tRNA-Leu (trnL) gene, partial sequence; trnL-trnF intergenic spacer, complete sequence; and tRNA-Phe (trnF) gene, partial sequence; chloroplast	Epaltes cunninghamii	93.5	93.5	100%	2e-15	100.00	882	=HYPERLINK("https://www.ncbi.nlm.nih.gov/nucleotide/JX564660.1?report=genbank&log$=nucltop&blast_rank=647&RID=NAPY7ZA4013","JX564660.1")
Athroisma laciniatum isolate ASL528 tRNA-Leu (trnL) gene, partial sequence; trnL-trnF intergenic spacer, complete sequence; and tRNA-Phe (trnF) gene, partial sequence; chloroplast	Athroisma laciniatum	93.5	93.5	100%	2e-15	100.00	888	=HYPERLINK("https://www.ncbi.nlm.nih.gov/nucleotide/JX564648.1?report=genbank&log$=nucltop&blast_rank=648&RID=NAPY7ZA4013","JX564648.1")
Abrotanella nivigena isolate ASL455 tRNA-Leu (trnL) gene, partial sequence; trnL-trnF intergenic spacer, complete sequence; and tRNA-Phe (trnF) gene, partial sequence; chloroplast	Abrotanella nivigena	93.5	93.5	100%	2e-15	100.00	878	=HYPERLINK("https://www.ncbi.nlm.nih.gov/nucleotide/JX564644.1?report=genbank&log$=nucltop&blast_rank=649&RID=NAPY7ZA4013","JX564644.1")
Helianthus nuttallii subsp. nuttallii chloroplast, complete genome	Helianthus nuttallii subsp. nuttallii	93.5	93.5	100%	2e-15	100.00	151179	=HYPERLINK("https://www.ncbi.nlm.nih.gov/nucleotide/NC_072636.1?report=genbank&log$=nucltop&blast_rank=650&RID=NAPY7ZA4013","NC_072636.1")
Asteraceae sp. VOA-2022a voucher V.O. Amorim & A. Gandara 513 (ALCB) tRNA-Leu (trnL) gene and trnL-trnF intergenic spacer, partial sequence; chloroplast	Asteraceae sp. VOA-2022a	93.5	93.5	100%	2e-15	100.00	826	=HYPERLINK("https://www.ncbi.nlm.nih.gov/nucleotide/ON263339.1?report=genbank&log$=nucltop&blast_rank=651&RID=NAPY7ZA4013","ON263339.1")
Lasiolaena sp. VOA-2022a voucher V.O. Amorim 417 (ALCB) tRNA-Leu (trnL) gene and trnL-trnF intergenic spacer, partial sequence; chloroplast	Lasiolaena sp. VOA-2022a	93.5	93.5	100%	2e-15	100.00	826	=HYPERLINK("https://www.ncbi.nlm.nih.gov/nucleotide/ON263338.1?report=genbank&log$=nucltop&blast_rank=652&RID=NAPY7ZA4013","ON263338.1")
Lasiolaena sp. VOA-2022a voucher V.O. Amorim 423 (ALCB) tRNA-Leu (trnL) gene and trnL-trnF intergenic spacer, partial sequence; chloroplast	Lasiolaena sp. VOA-2022a	93.5	93.5	100%	2e-15	100.00	826	=HYPERLINK("https://www.ncbi.nlm.nih.gov/nucleotide/ON263337.1?report=genbank&log$=nucltop&blast_rank=653&RID=NAPY7ZA4013","ON263337.1")
Lasiolaena pereirae voucher V.O. Amorim 419 (ALCB) tRNA-Leu (trnL) gene and trnL-trnF intergenic spacer, partial sequence; chloroplast	Lasiolaena pereirae	93.5	93.5	100%	2e-15	100.00	819	=HYPERLINK("https://www.ncbi.nlm.nih.gov/nucleotide/ON263336.1?report=genbank&log$=nucltop&blast_rank=654&RID=NAPY7ZA4013","ON263336.1")
Agrianthus sp. VOA-2022a voucher V.O. Amorim & A. Gandara 514 (ALCB) tRNA-Leu (trnL) gene and trnL-trnF intergenic spacer, partial sequence; chloroplast	Agrianthus sp. VOA-2022a	93.5	93.5	100%	2e-15	100.00	813	=HYPERLINK("https://www.ncbi.nlm.nih.gov/nucleotide/ON263335.1?report=genbank&log$=nucltop&blast_rank=655&RID=NAPY7ZA4013","ON263335.1")
Agrianthus sp. VOA-2022a voucher V.O. Amorim & A. Gandara 482 (ALCB) tRNA-Leu (trnL) gene and trnL-trnF intergenic spacer, partial sequence; chloroplast	Agrianthus sp. VOA-2022a	93.5	93.5	100%	2e-15	100.00	797	=HYPERLINK("https://www.ncbi.nlm.nih.gov/nucleotide/ON263334.1?report=genbank&log$=nucltop&blast_rank=656&RID=NAPY7ZA4013","ON263334.1")
Agrianthus sp. VOA-2022a voucher V.O. Amorim 418 (ALCB) tRNA-Leu (trnL) gene and trnL-trnF intergenic spacer, partial sequence; chloroplast	Agrianthus sp. VOA-2022a	93.5	93.5	100%	2e-15	100.00	819	=HYPERLINK("https://www.ncbi.nlm.nih.gov/nucleotide/ON263333.1?report=genbank&log$=nucltop&blast_rank=657&RID=NAPY7ZA4013","ON263333.1")
Agrianthus microlicioides voucher V.O. Amorim & A. Gandara 357 (ALCB) tRNA-Leu (trnL) gene and trnL-trnF intergenic spacer, partial sequence; chloroplast	Agrianthus microlicioides	93.5	93.5	100%	2e-15	100.00	826	=HYPERLINK("https://www.ncbi.nlm.nih.gov/nucleotide/ON263332.1?report=genbank&log$=nucltop&blast_rank=658&RID=NAPY7ZA4013","ON263332.1")
Agrianthus almasensis voucher V.O. Amorim 428 (ALCB) tRNA-Leu (trnL) gene and trnL-trnF intergenic spacer, partial sequence; chloroplast	Agrianthus almasensis	93.5	93.5	100%	2e-15	100.00	825	=HYPERLINK("https://www.ncbi.nlm.nih.gov/nucleotide/ON263331.1?report=genbank&log$=nucltop&blast_rank=659&RID=NAPY7ZA4013","ON263331.1")
Sonchus sp. TRK-2015 voucher E10_K1213_Solanecio_sp tRNA-Leu (trnL) gene, intron; chloroplast	Sonchus sp. TRK-2015	93.5	93.5	100%	2e-15	100.00	372	=HYPERLINK("https://www.ncbi.nlm.nih.gov/nucleotide/KR738615.1?report=genbank&log$=nucltop&blast_rank=660&RID=NAPY7ZA4013","KR738615.1")
Sonchus sp. TRK-2015 voucher D10_K1213_Solanecio_sp tRNA-Leu (trnL) gene, intron; chloroplast	Sonchus sp. TRK-2015	93.5	93.5	100%	2e-15	100.00	429	=HYPERLINK("https://www.ncbi.nlm.nih.gov/nucleotide/KR738220.1?report=genbank&log$=nucltop&blast_rank=661&RID=NAPY7ZA4013","KR738220.1")
Aspilia pluriseta voucher H8_K1267_Aspilia_sp tRNA-Leu (trnL) gene, intron; chloroplast	Aspilia pluriseta	93.5	93.5	100%	2e-15	100.00	469	=HYPERLINK("https://www.ncbi.nlm.nih.gov/nucleotide/KR737995.1?report=genbank&log$=nucltop&blast_rank=662&RID=NAPY7ZA4013","KR737995.1")
Sphaeranthus suaveolens voucher F4_K1269_Unknown_sp tRNA-Leu (trnL) gene, intron; chloroplast	Sphaeranthus suaveolens	93.5	93.5	100%	2e-15	100.00	475	=HYPERLINK("https://www.ncbi.nlm.nih.gov/nucleotide/KR737780.1?report=genbank&log$=nucltop&blast_rank=663&RID=NAPY7ZA4013","KR737780.1")
Lipotriche scandens voucher C5_K1269_Aspilia_sp tRNA-Leu (trnL) gene, intron; chloroplast	Lipotriche scandens	93.5	93.5	100%	2e-15	100.00	469	=HYPERLINK("https://www.ncbi.nlm.nih.gov/nucleotide/KR737766.1?report=genbank&log$=nucltop&blast_rank=664&RID=NAPY7ZA4013","KR737766.1")
Vernonia curtisii voucher S. Watthana 875 (QBG) tRNA-Leu (trnL) gene, partial sequence; trnL-trnF intergenic spacer, complete sequence; and tRNA-Phe (trnF) gene, partial sequence; chloroplast	Vernonia curtisii	93.5	93.5	100%	2e-15	100.00	882	=HYPERLINK("https://www.ncbi.nlm.nih.gov/nucleotide/HQ158469.1?report=genbank&log$=nucltop&blast_rank=665&RID=NAPY7ZA4013","HQ158469.1")
Monosis volkameriifolia voucher S. Bunwong 362 (KKU) tRNA-Leu (trnL) gene, partial sequence; trnL-trnF intergenic spacer, complete sequence; and tRNA-Phe (trnF) gene, partial sequence; chloroplast	Monosis volkameriifolia	93.5	93.5	100%	2e-15	100.00	883	=HYPERLINK("https://www.ncbi.nlm.nih.gov/nucleotide/HQ158460.1?report=genbank&log$=nucltop&blast_rank=666&RID=NAPY7ZA4013","HQ158460.1")
Koyamasia calcarea voucher P. Suksathan 2847 (QBG) tRNA-Leu (trnL) gene, partial sequence; trnL-trnF intergenic spacer, complete sequence; and tRNA-Phe (trnF) gene, partial sequence; chloroplast	Koyamasia calcarea	93.5	93.5	100%	2e-15	100.00	883	=HYPERLINK("https://www.ncbi.nlm.nih.gov/nucleotide/HQ158458.1?report=genbank&log$=nucltop&blast_rank=667&RID=NAPY7ZA4013","HQ158458.1")
Gymnanthemum cylindriceps voucher S. Bunwong 378 (KKU) tRNA-Leu (trnL) gene, partial sequence; trnL-trnF intergenic spacer, complete sequence; and tRNA-Phe (trnF) gene, partial sequence; chloroplast	Gymnanthemum cylindriceps	93.5	93.5	100%	2e-15	100.00	865	=HYPERLINK("https://www.ncbi.nlm.nih.gov/nucleotide/HQ158456.1?report=genbank&log$=nucltop&blast_rank=668&RID=NAPY7ZA4013","HQ158456.1")
Decaneuropsis eberhardtii voucher S. Bunwong 384 (KKU) tRNA-Leu (trnL) gene, partial sequence; trnL-trnF intergenic spacer, complete sequence; and tRNA-Phe (trnF) gene, partial sequence; chloroplast	Decaneuropsis eberhardtii	93.5	93.5	100%	2e-15	100.00	878	=HYPERLINK("https://www.ncbi.nlm.nih.gov/nucleotide/HQ158448.1?report=genbank&log$=nucltop&blast_rank=669&RID=NAPY7ZA4013","HQ158448.1")
Acilepis sutepensis voucher S. Bunwong 367 (KKU) tRNA-Leu (trnL) gene, partial sequence; trnL-trnF intergenic spacer, complete sequence; and tRNA-Phe (ndhF) gene, partial sequence; chloroplast	Acilepis sutepensis	93.5	93.5	100%	2e-15	100.00	882	=HYPERLINK("https://www.ncbi.nlm.nih.gov/nucleotide/HQ158433.1?report=genbank&log$=nucltop&blast_rank=670&RID=NAPY7ZA4013","HQ158433.1")
Acilepis silhetensis voucher S. Bunwong 364 (KKU) tRNA-Leu (trnL) gene, partial sequence; trnL-trnF intergenic spacer, complete sequence; and tRNA-Phe (trnF) gene, partial sequence; chloroplast	Acilepis silhetensis	93.5	93.5	100%	2e-15	100.00	879	=HYPERLINK("https://www.ncbi.nlm.nih.gov/nucleotide/HQ158431.1?report=genbank&log$=nucltop&blast_rank=671&RID=NAPY7ZA4013","HQ158431.1")
Acilepis saligna voucher S. Bunwong 357 (KKU) tRNA-Leu (trnL) gene, partial sequence; trnL-trnF intergenic spacer, complete sequence; and tRNA-Phe (trnF) gene, partial sequence; chloroplast	Acilepis saligna	93.5	93.5	100%	2e-15	100.00	881	=HYPERLINK("https://www.ncbi.nlm.nih.gov/nucleotide/HQ158430.1?report=genbank&log$=nucltop&blast_rank=672&RID=NAPY7ZA4013","HQ158430.1")
Acilepis pseudosutepensis voucher S. Bunwong 388 (KKU) tRNA-Leu (trnL) gene, partial sequence; trnL-trnF intergenic spacer, complete sequence; and tRNA-Phe (trnF) gene, partial sequence; chloroplast	Acilepis pseudosutepensis	93.5	93.5	100%	2e-15	100.00	861	=HYPERLINK("https://www.ncbi.nlm.nih.gov/nucleotide/HQ158429.1?report=genbank&log$=nucltop&blast_rank=673&RID=NAPY7ZA4013","HQ158429.1")
Acilepis peguensis voucher S. Bunwong 372 (KKU) tRNA-Leu (trnL) gene, partial sequence; trnL-trnF intergenic spacer, complete sequence; and tRNA-Phe (trnF) gene, partial sequence; chloroplast	Acilepis peguensis	93.5	93.5	100%	2e-15	100.00	882	=HYPERLINK("https://www.ncbi.nlm.nih.gov/nucleotide/HQ158428.1?report=genbank&log$=nucltop&blast_rank=674&RID=NAPY7ZA4013","HQ158428.1")
Acilepis ngaoensis voucher S. Bunwong 386 (KKU) tRNA-Leu (trnL) gene, partial sequence; trnL-trnF intergenic spacer, complete sequence; and tRNA-Phe (trnF) gene, partial sequence; chloroplast	Acilepis ngaoensis	93.5	93.5	100%	2e-15	100.00	882	=HYPERLINK("https://www.ncbi.nlm.nih.gov/nucleotide/HQ158427.1?report=genbank&log$=nucltop&blast_rank=675&RID=NAPY7ZA4013","HQ158427.1")
Acilepis kingii voucher S. Bunwong 77 (KKU) tRNA-Leu (trnL) gene, partial sequence; trnL-trnF intergenic spacer, complete sequence; and tRNA-Phe (trnF) gene, partial sequence; chloroplast	Acilepis kingii	93.5	93.5	100%	2e-15	100.00	865	=HYPERLINK("https://www.ncbi.nlm.nih.gov/nucleotide/HQ158425.1?report=genbank&log$=nucltop&blast_rank=676&RID=NAPY7ZA4013","HQ158425.1")
Acilepis divergens voucher S. Bunwong 377 (KKU) tRNA-Leu (trnL) gene, partial sequence; trnL-trnF intergenic spacer, complete sequence; and tRNA-Phe (trnF) gene, partial sequence; chloroplast	Acilepis divergens	93.5	93.5	100%	2e-15	100.00	864	=HYPERLINK("https://www.ncbi.nlm.nih.gov/nucleotide/HQ158424.1?report=genbank&log$=nucltop&blast_rank=677&RID=NAPY7ZA4013","HQ158424.1")
Acilepis divergens voucher S. Bunwong 366 (KKU) tRNA-Leu (trnL) gene, partial sequence; trnL-trnF intergenic spacer, complete sequence; and tRNA-Phe (trnF) gene, partial sequence; chloroplast	Acilepis divergens	93.5	93.5	100%	2e-15	100.00	885	=HYPERLINK("https://www.ncbi.nlm.nih.gov/nucleotide/HQ158423.1?report=genbank&log$=nucltop&blast_rank=678&RID=NAPY7ZA4013","HQ158423.1")
Acilepis chiangdaoensis voucher S. Bunwong 78 (KKU) tRNA-Leu (trnL) gene, partial sequence; trnL-trnF intergenic spacer, complete sequence; and tRNA-Phe (trnF) gene, partial sequence; chloroplast	Acilepis chiangdaoensis	93.5	93.5	100%	2e-15	100.00	856	=HYPERLINK("https://www.ncbi.nlm.nih.gov/nucleotide/HQ158422.1?report=genbank&log$=nucltop&blast_rank=679&RID=NAPY7ZA4013","HQ158422.1")
Acilepis attenuata voucher S. Bunwong 354 (KKU) tRNA-Leu (trnL) gene, partial sequence; trnL-trnF intergenic spacer, complete sequence; and tRNA-Phe (trnF) gene, partial sequence; chloroplast	Acilepis attenuata	93.5	93.5	100%	2e-15	100.00	879	=HYPERLINK("https://www.ncbi.nlm.nih.gov/nucleotide/HQ158421.1?report=genbank&log$=nucltop&blast_rank=680&RID=NAPY7ZA4013","HQ158421.1")
Acilepis attenuata voucher S. Bunwong 351 (KKU) tRNA-Leu (trnL) gene, partial sequence; trnL-trnF intergenic spacer, complete sequence; and tRNA-Phe (trnF) gene, partial sequence; chloroplast	Acilepis attenuata	93.5	93.5	100%	2e-15	100.00	881	=HYPERLINK("https://www.ncbi.nlm.nih.gov/nucleotide/HQ158419.1?report=genbank&log$=nucltop&blast_rank=681&RID=NAPY7ZA4013","HQ158419.1")
Dittrichia viscosa voucher E. Sevindik 1218 tRNA-Leu (trnL) gene, partial sequence; chloroplast	Dittrichia viscosa	93.5	93.5	100%	2e-15	100.00	471	=HYPERLINK("https://www.ncbi.nlm.nih.gov/nucleotide/OP961524.1?report=genbank&log$=nucltop&blast_rank=682&RID=NAPY7ZA4013","OP961524.1")
Dittrichia viscosa voucher E. Sevindik 1217 tRNA-Leu (trnL) gene, partial sequence; chloroplast	Dittrichia viscosa	93.5	93.5	100%	2e-15	100.00	458	=HYPERLINK("https://www.ncbi.nlm.nih.gov/nucleotide/OP961523.1?report=genbank&log$=nucltop&blast_rank=683&RID=NAPY7ZA4013","OP961523.1")
Dittrichia viscosa voucher E. Sevindik 1216 tRNA-Leu (trnL) gene, partial sequence; chloroplast	Dittrichia viscosa	93.5	93.5	100%	2e-15	100.00	472	=HYPERLINK("https://www.ncbi.nlm.nih.gov/nucleotide/OP961522.1?report=genbank&log$=nucltop&blast_rank=684&RID=NAPY7ZA4013","OP961522.1")
Dittrichia viscosa voucher E. Sevindik 1215 tRNA-Leu (trnL) gene, partial sequence; chloroplast	Dittrichia viscosa	93.5	93.5	100%	2e-15	100.00	467	=HYPERLINK("https://www.ncbi.nlm.nih.gov/nucleotide/OP961521.1?report=genbank&log$=nucltop&blast_rank=685&RID=NAPY7ZA4013","OP961521.1")
Dittrichia viscosa voucher E. Sevindik 1214 tRNA-Leu (trnL) gene, partial sequence; chloroplast	Dittrichia viscosa	93.5	93.5	100%	2e-15	100.00	470	=HYPERLINK("https://www.ncbi.nlm.nih.gov/nucleotide/OP961520.1?report=genbank&log$=nucltop&blast_rank=686&RID=NAPY7ZA4013","OP961520.1")
Dittrichia viscosa voucher E. Sevindik 1190 tRNA-Leu (trnL) gene, partial sequence; chloroplast	Dittrichia viscosa	93.5	93.5	100%	2e-15	100.00	466	=HYPERLINK("https://www.ncbi.nlm.nih.gov/nucleotide/OP961519.1?report=genbank&log$=nucltop&blast_rank=687&RID=NAPY7ZA4013","OP961519.1")
Dittrichia viscosa voucher E. Sevindik 1189 tRNA-Leu (trnL) gene, partial sequence; chloroplast	Dittrichia viscosa	93.5	93.5	100%	2e-15	100.00	454	=HYPERLINK("https://www.ncbi.nlm.nih.gov/nucleotide/OP961518.1?report=genbank&log$=nucltop&blast_rank=688&RID=NAPY7ZA4013","OP961518.1")
Dittrichia viscosa voucher E. Sevindik 1188 tRNA-Leu (trnL) gene, partial sequence; chloroplast	Dittrichia viscosa	93.5	93.5	100%	2e-15	100.00	463	=HYPERLINK("https://www.ncbi.nlm.nih.gov/nucleotide/OP961517.1?report=genbank&log$=nucltop&blast_rank=689&RID=NAPY7ZA4013","OP961517.1")
Dittrichia viscosa voucher E. Sevindik 1187 tRNA-Leu (trnL) gene, partial sequence; chloroplast	Dittrichia viscosa	93.5	93.5	100%	2e-15	100.00	471	=HYPERLINK("https://www.ncbi.nlm.nih.gov/nucleotide/OP961516.1?report=genbank&log$=nucltop&blast_rank=690&RID=NAPY7ZA4013","OP961516.1")
Dittrichia viscosa voucher E. Sevindik 1186 tRNA-Leu (trnL) gene, partial sequence; chloroplast	Dittrichia viscosa	93.5	93.5	100%	2e-15	100.00	461	=HYPERLINK("https://www.ncbi.nlm.nih.gov/nucleotide/OP961515.1?report=genbank&log$=nucltop&blast_rank=691&RID=NAPY7ZA4013","OP961515.1")
Dittrichia viscosa voucher E. Sevindik 1213 tRNA-Leu (trnL) gene, partial sequence; chloroplast	Dittrichia viscosa	93.5	93.5	100%	2e-15	100.00	462	=HYPERLINK("https://www.ncbi.nlm.nih.gov/nucleotide/OP946323.1?report=genbank&log$=nucltop&blast_rank=692&RID=NAPY7ZA4013","OP946323.1")
Chondrilla lejosperma tRNA-Leu_(trnL)_gene__partial_sequence__trnL_intron__complete_sequence__trnL-trnF_intergenic_spacer__complete_sequence, isolate LAC660	Chondrilla lejosperma	93.5	93.5	100%	2e-15	100.00	809	=HYPERLINK("https://www.ncbi.nlm.nih.gov/nucleotide/OV305401.1?report=genbank&log$=nucltop&blast_rank=693&RID=NAPY7ZA4013","OV305401.1")
Chondrilla juncea tRNA-Leu_(trnL)_gene__partial_sequence__trnL_intron__complete_sequence__trnL-trnF_intergenic_spacer__complete_sequence, isolate LAC659	Chondrilla juncea	93.5	93.5	100%	2e-15	100.00	800	=HYPERLINK("https://www.ncbi.nlm.nih.gov/nucleotide/OV305400.1?report=genbank&log$=nucltop&blast_rank=694&RID=NAPY7ZA4013","OV305400.1")
Willemetia stipitata tRNA-Leu_(trnL)_gene__partial_sequence__trnL_intron__complete_sequence__trnL-trnF_intergenic_spacer__complete_sequence, isolate LAC658	Willemetia stipitata	93.5	93.5	100%	2e-15	100.00	798	=HYPERLINK("https://www.ncbi.nlm.nih.gov/nucleotide/OV305399.1?report=genbank&log$=nucltop&blast_rank=695&RID=NAPY7ZA4013","OV305399.1")
Willemetia stipitata tRNA-Leu_(trnL)_gene__partial_sequence__trnL_intron__complete_sequence__trnL-trnF_intergenic_spacer__complete_sequence, isolate LAC657	Willemetia stipitata	93.5	93.5	100%	2e-15	100.00	798	=HYPERLINK("https://www.ncbi.nlm.nih.gov/nucleotide/OV305398.1?report=genbank&log$=nucltop&blast_rank=696&RID=NAPY7ZA4013","OV305398.1")
Chondrilla ramosissima tRNA-Leu_(trnL)_gene__partial_sequence__trnL_intron__complete_sequence__trnL-trnF_intergenic_spacer__complete_sequence, isolate LAC656	Chondrilla ramosissima	93.5	93.5	100%	2e-15	100.00	800	=HYPERLINK("https://www.ncbi.nlm.nih.gov/nucleotide/OV305397.1?report=genbank&log$=nucltop&blast_rank=697&RID=NAPY7ZA4013","OV305397.1")
Parasenecio palmatisectus chloroplast, complete genome	Parasenecio palmatisectus	93.5	93.5	100%	2e-15	100.00	151263	=HYPERLINK("https://www.ncbi.nlm.nih.gov/nucleotide/NC_070065.1?report=genbank&log$=nucltop&blast_rank=698&RID=NAPY7ZA4013","NC_070065.1")
Parasenecio latipes chloroplast, complete genome	Parasenecio latipes	93.5	93.5	100%	2e-15	100.00	151185	=HYPERLINK("https://www.ncbi.nlm.nih.gov/nucleotide/NC_070064.1?report=genbank&log$=nucltop&blast_rank=699&RID=NAPY7ZA4013","NC_070064.1")
Blumea aromatica chloroplast, complete genome	Blumea aromatica	93.5	93.5	100%	2e-15	100.00	151275	=HYPERLINK("https://www.ncbi.nlm.nih.gov/nucleotide/NC_069835.1?report=genbank&log$=nucltop&blast_rank=700&RID=NAPY7ZA4013","NC_069835.1")
Trichogonia campestris tRNA-Leu (trnL) gene, partial sequence; chloroplast	Trichogonia campestris	93.5	93.5	100%	2e-15	100.00	848	=HYPERLINK("https://www.ncbi.nlm.nih.gov/nucleotide/OM320902.1?report=genbank&log$=nucltop&blast_rank=701&RID=NAPY7ZA4013","OM320902.1")
Scherya bahiensis tRNA-Leu (trnL) gene and trnL-trnF intergenic spacer, partial sequence; chloroplast	Scherya bahiensis	93.5	93.5	100%	2e-15	100.00	826	=HYPERLINK("https://www.ncbi.nlm.nih.gov/nucleotide/OM320901.1?report=genbank&log$=nucltop&blast_rank=702&RID=NAPY7ZA4013","OM320901.1")
Lapidia apicifolia tRNA-Leu (trnL) gene and trnL-trnF intergenic spacer, partial sequence; chloroplast	Lapidia apicifolia	93.5	93.5	100%	2e-15	100.00	804	=HYPERLINK("https://www.ncbi.nlm.nih.gov/nucleotide/OM320900.1?report=genbank&log$=nucltop&blast_rank=703&RID=NAPY7ZA4013","OM320900.1")
Bejaranoa semistriata tRNA-Leu (trnL) gene and trnL-trnF intergenic spacer, partial sequence; chloroplast	Bejaranoa semistriata	93.5	93.5	100%	2e-15	100.00	826	=HYPERLINK("https://www.ncbi.nlm.nih.gov/nucleotide/OM320898.1?report=genbank&log$=nucltop&blast_rank=704&RID=NAPY7ZA4013","OM320898.1")
Acritopappus santosii tRNA-Leu (trnL) gene and trnL-trnF intergenic spacer, partial sequence; chloroplast	Acritopappus santosii	93.5	93.5	100%	2e-15	100.00	825	=HYPERLINK("https://www.ncbi.nlm.nih.gov/nucleotide/OM320897.1?report=genbank&log$=nucltop&blast_rank=705&RID=NAPY7ZA4013","OM320897.1")
Acritopappus confertus tRNA-Leu (trnL) gene and trnL-trnF intergenic spacer, partial sequence; chloroplast	Acritopappus confertus	93.5	93.5	100%	2e-15	100.00	825	=HYPERLINK("https://www.ncbi.nlm.nih.gov/nucleotide/OM320896.1?report=genbank&log$=nucltop&blast_rank=706&RID=NAPY7ZA4013","OM320896.1")
Stylotrichium sucrei tRNA-Leu (trnL) gene and trnL-trnF intergenic spacer, partial sequence; chloroplast	Stylotrichium sucrei	93.5	93.5	100%	2e-15	100.00	826	=HYPERLINK("https://www.ncbi.nlm.nih.gov/nucleotide/OM320895.1?report=genbank&log$=nucltop&blast_rank=707&RID=NAPY7ZA4013","OM320895.1")
Stylotrichium rotundifolium tRNA-Leu (trnL) gene and trnL-trnF intergenic spacer, partial sequence; chloroplast	Stylotrichium rotundifolium	93.5	93.5	100%	2e-15	100.00	826	=HYPERLINK("https://www.ncbi.nlm.nih.gov/nucleotide/OM320894.1?report=genbank&log$=nucltop&blast_rank=708&RID=NAPY7ZA4013","OM320894.1")
Stylotrichium hortensiae tRNA-Leu (trnL) gene and trnL-trnF intergenic spacer, partial sequence; chloroplast	Stylotrichium hortensiae	93.5	93.5	100%	2e-15	100.00	826	=HYPERLINK("https://www.ncbi.nlm.nih.gov/nucleotide/OM320893.1?report=genbank&log$=nucltop&blast_rank=709&RID=NAPY7ZA4013","OM320893.1")
Stylotrichium glomeratum tRNA-Leu (trnL) gene and trnL-trnF intergenic spacer, partial sequence; chloroplast	Stylotrichium glomeratum	93.5	93.5	100%	2e-15	100.00	826	=HYPERLINK("https://www.ncbi.nlm.nih.gov/nucleotide/OM320892.1?report=genbank&log$=nucltop&blast_rank=710&RID=NAPY7ZA4013","OM320892.1")
Stylotrichium edmundoi tRNA-Leu (trnL) gene and trnL-trnF intergenic spacer, partial sequence; chloroplast	Stylotrichium edmundoi	93.5	93.5	100%	2e-15	100.00	826	=HYPERLINK("https://www.ncbi.nlm.nih.gov/nucleotide/OM320891.1?report=genbank&log$=nucltop&blast_rank=711&RID=NAPY7ZA4013","OM320891.1")
Stylotrichium corymbosum tRNA-Leu (trnL) gene and trnL-trnF intergenic spacer, partial sequence; chloroplast	Stylotrichium corymbosum	93.5	93.5	100%	2e-15	100.00	826	=HYPERLINK("https://www.ncbi.nlm.nih.gov/nucleotide/OM320890.1?report=genbank&log$=nucltop&blast_rank=712&RID=NAPY7ZA4013","OM320890.1")
Semiria viscosa trnL gene and trnL-trnF intergenic spacer, partial sequence; chloroplast	Semiria viscosa	93.5	93.5	100%	2e-15	100.00	804	=HYPERLINK("https://www.ncbi.nlm.nih.gov/nucleotide/OM320889.1?report=genbank&log$=nucltop&blast_rank=713&RID=NAPY7ZA4013","OM320889.1")
Lasiolaena santosii tRNA-Leu (trnL) gene and trnL-trnF intergenic spacer, partial sequence; chloroplast	Lasiolaena santosii	93.5	93.5	100%	2e-15	100.00	813	=HYPERLINK("https://www.ncbi.nlm.nih.gov/nucleotide/OM320888.1?report=genbank&log$=nucltop&blast_rank=714&RID=NAPY7ZA4013","OM320888.1")
Lasiolaena lychnophorioides tRNA-Leu (trnL) gene and trnL-trnF intergenic spacer, partial sequence; chloroplast	Lasiolaena lychnophorioides	93.5	93.5	100%	2e-15	100.00	826	=HYPERLINK("https://www.ncbi.nlm.nih.gov/nucleotide/OM320887.1?report=genbank&log$=nucltop&blast_rank=715&RID=NAPY7ZA4013","OM320887.1")
Lasiolaena duartei tRNA-Leu (trnL) gene and trnL-trnF intergenic spacer, partial sequence; chloroplast	Lasiolaena duartei	93.5	93.5	100%	2e-15	100.00	826	=HYPERLINK("https://www.ncbi.nlm.nih.gov/nucleotide/OM320886.1?report=genbank&log$=nucltop&blast_rank=716&RID=NAPY7ZA4013","OM320886.1")
Lasiolaena blanchetii tRNA-Leu (trnL) gene and trnL-trnF intergenic spacer, partial sequence; chloroplast	Lasiolaena blanchetii	93.5	93.5	100%	2e-15	100.00	826	=HYPERLINK("https://www.ncbi.nlm.nih.gov/nucleotide/OM320885.1?report=genbank&log$=nucltop&blast_rank=717&RID=NAPY7ZA4013","OM320885.1")
Bishopiella elegans tRNA-Leu (trnL) gene and trnL-trnF intergenic spacer, partial sequence; chloroplast	Bishopiella elegans	93.5	93.5	100%	2e-15	100.00	826	=HYPERLINK("https://www.ncbi.nlm.nih.gov/nucleotide/OM320884.1?report=genbank&log$=nucltop&blast_rank=718&RID=NAPY7ZA4013","OM320884.1")
Arrojadocharis santosii tRNA-Leu (trnL) gene and trnL-trnF intergenic spacer, partial sequence; chloroplast	Arrojadocharis santosii	93.5	93.5	100%	2e-15	100.00	826	=HYPERLINK("https://www.ncbi.nlm.nih.gov/nucleotide/OM320883.1?report=genbank&log$=nucltop&blast_rank=719&RID=NAPY7ZA4013","OM320883.1")
Arrojadocharis praxeloides tRNA-Leu (trnL) gene and trnL-trnF intergenic spacer, partial sequence; chloroplast	Arrojadocharis praxeloides	93.5	93.5	100%	2e-15	100.00	797	=HYPERLINK("https://www.ncbi.nlm.nih.gov/nucleotide/OM320882.1?report=genbank&log$=nucltop&blast_rank=720&RID=NAPY7ZA4013","OM320882.1")
Agrianthus myrtoides tRNA-Leu (trnL) gene and trnL-trnF intergenic spacer, partial sequence; chloroplast	Agrianthus myrtoides	93.5	93.5	100%	2e-15	100.00	826	=HYPERLINK("https://www.ncbi.nlm.nih.gov/nucleotide/OM320881.1?report=genbank&log$=nucltop&blast_rank=721&RID=NAPY7ZA4013","OM320881.1")
Agrianthus leutzelburgii tRNA-Leu (trnL) gene and trnL-trnF intergenic spacer, partial sequence; chloroplast	Agrianthus leutzelburgii	93.5	93.5	100%	2e-15	100.00	819	=HYPERLINK("https://www.ncbi.nlm.nih.gov/nucleotide/OM320880.1?report=genbank&log$=nucltop&blast_rank=722&RID=NAPY7ZA4013","OM320880.1")
Agrianthus giuliettiae tRNA-Leu (trnL) gene and trnL-trnF intergenic spacer, partial sequence; chloroplast	Agrianthus giuliettiae	93.5	93.5	100%	2e-15	100.00	819	=HYPERLINK("https://www.ncbi.nlm.nih.gov/nucleotide/OM320879.1?report=genbank&log$=nucltop&blast_rank=723&RID=NAPY7ZA4013","OM320879.1")
Agrianthus empetrifolius tRNA-Leu (trnL) gene and trnL-trnF intergenic spacer, partial sequence; chloroplast	Agrianthus empetrifolius	93.5	93.5	100%	2e-15	100.00	819	=HYPERLINK("https://www.ncbi.nlm.nih.gov/nucleotide/OM320878.1?report=genbank&log$=nucltop&blast_rank=724&RID=NAPY7ZA4013","OM320878.1")
Agrianthus carvalhoi tRNA-Leu (trnL) gene and trnL-trnF intergenic spacer, partial sequence; chloroplast	Agrianthus carvalhoi	93.5	93.5	100%	2e-15	100.00	826	=HYPERLINK("https://www.ncbi.nlm.nih.gov/nucleotide/OM320877.1?report=genbank&log$=nucltop&blast_rank=725&RID=NAPY7ZA4013","OM320877.1")
Agrianthus campestris tRNA-Leu (trnL) gene and trnL-trnF intergenic spacer, partial sequence; chloroplast	Agrianthus campestris	93.5	93.5	100%	2e-15	100.00	826	=HYPERLINK("https://www.ncbi.nlm.nih.gov/nucleotide/OM320876.1?report=genbank&log$=nucltop&blast_rank=726&RID=NAPY7ZA4013","OM320876.1")
Pulicaria dysenterica genome assembly, organelle: plastid:chloroplast	Pulicaria dysenterica	93.5	93.5	100%	2e-15	100.00	150943	=HYPERLINK("https://www.ncbi.nlm.nih.gov/nucleotide/OX381671.1?report=genbank&log$=nucltop&blast_rank=727&RID=NAPY7ZA4013","OX381671.1")
Arctium lappa tRNA-Leu (trnL) gene, partial sequence; trnL-trnF intergenic spacer, complete sequence; and tRNA-Phe (trnF) gene, partial sequence; chloroplast	Arctium lappa	93.5	93.5	100%	2e-15	100.00	850	=HYPERLINK("https://www.ncbi.nlm.nih.gov/nucleotide/OP270716.1?report=genbank&log$=nucltop&blast_rank=728&RID=NAPY7ZA4013","OP270716.1")
Synotis duclouxii cultivar China chloroplast, complete genome	Synotis duclouxii	93.5	93.5	100%	2e-15	100.00	151305	=HYPERLINK("https://www.ncbi.nlm.nih.gov/nucleotide/NC_069229.1?report=genbank&log$=nucltop&blast_rank=729&RID=NAPY7ZA4013","NC_069229.1")
Synotis cavaleriei chloroplast, complete genome	Synotis cavaleriei	93.5	93.5	100%	2e-15	100.00	151341	=HYPERLINK("https://www.ncbi.nlm.nih.gov/nucleotide/NC_069228.1?report=genbank&log$=nucltop&blast_rank=730&RID=NAPY7ZA4013","NC_069228.1")
Duhaldea cappa chloroplast, complete genome	Duhaldea cappa	93.5	93.5	100%	2e-15	100.00	150819	=HYPERLINK("https://www.ncbi.nlm.nih.gov/nucleotide/NC_068630.1?report=genbank&log$=nucltop&blast_rank=731&RID=NAPY7ZA4013","NC_068630.1")
Cremanthodium rhodocephalum chloroplast, complete genome	Cremanthodium rhodocephalum	93.5	93.5	100%	2e-15	100.00	151284	=HYPERLINK("https://www.ncbi.nlm.nih.gov/nucleotide/NC_068512.1?report=genbank&log$=nucltop&blast_rank=732&RID=NAPY7ZA4013","NC_068512.1")
Cremanthodium nervosum chloroplast, complete genome	Cremanthodium nervosum	93.5	93.5	100%	2e-15	100.00	150985	=HYPERLINK("https://www.ncbi.nlm.nih.gov/nucleotide/NC_068511.1?report=genbank&log$=nucltop&blast_rank=733&RID=NAPY7ZA4013","NC_068511.1")
Cremanthodium ellisii chloroplast, complete genome	Cremanthodium ellisii	93.5	93.5	100%	2e-15	100.00	151159	=HYPERLINK("https://www.ncbi.nlm.nih.gov/nucleotide/NC_068510.1?report=genbank&log$=nucltop&blast_rank=734&RID=NAPY7ZA4013","NC_068510.1")
Cremanthodium brunneopilosum chloroplast, complete genome	Cremanthodium brunneopilosum	93.5	93.5	100%	2e-15	100.00	151158	=HYPERLINK("https://www.ncbi.nlm.nih.gov/nucleotide/NC_068509.1?report=genbank&log$=nucltop&blast_rank=735&RID=NAPY7ZA4013","NC_068509.1")
Cremanthodium arnicoides chloroplast, complete genome	Cremanthodium arnicoides	93.5	93.5	100%	2e-15	100.00	151192	=HYPERLINK("https://www.ncbi.nlm.nih.gov/nucleotide/NC_068508.1?report=genbank&log$=nucltop&blast_rank=736&RID=NAPY7ZA4013","NC_068508.1")
Petasites tatewakianus HIRO-MY147832 chloroplast DNA, complete genome	Petasites tatewakianus	93.5	93.5	100%	2e-15	100.00	150411	=HYPERLINK("https://www.ncbi.nlm.nih.gov/nucleotide/LC735685.1?report=genbank&log$=nucltop&blast_rank=737&RID=NAPY7ZA4013","LC735685.1")
Petasites japonicus HIRO-MY156388 chloroplast DNA, complete genome	Petasites japonicus	93.5	93.5	100%	2e-15	100.00	150392	=HYPERLINK("https://www.ncbi.nlm.nih.gov/nucleotide/LC735684.1?report=genbank&log$=nucltop&blast_rank=738&RID=NAPY7ZA4013","LC735684.1")
Petasites japonicus HIRO-MY140554 chloroplast DNA, complete genome	Petasites japonicus	93.5	93.5	100%	2e-15	100.00	150425	=HYPERLINK("https://www.ncbi.nlm.nih.gov/nucleotide/LC735683.1?report=genbank&log$=nucltop&blast_rank=739&RID=NAPY7ZA4013","LC735683.1")
Petasites fragrans HIRO-MY147833 chloroplast DNA, complete genome	Petasites fragrans	93.5	93.5	100%	2e-15	100.00	150200	=HYPERLINK("https://www.ncbi.nlm.nih.gov/nucleotide/LC735682.1?report=genbank&log$=nucltop&blast_rank=740&RID=NAPY7ZA4013","LC735682.1")
Helianthus carnosus chloroplast, complete genome	Helianthus carnosus	93.5	93.5	100%	2e-15	100.00	151149	=HYPERLINK("https://www.ncbi.nlm.nih.gov/nucleotide/OM256473.1?report=genbank&log$=nucltop&blast_rank=741&RID=NAPY7ZA4013","OM256473.1")
Blumea saussureoides voucher Yuxinpang CATAS00220 tRNA-Leu (trnL) gene and trnL-trnF intergenic spacer, partial sequence; plastid	Blumea saussureoides	93.5	93.5	100%	2e-15	100.00	824	=HYPERLINK("https://www.ncbi.nlm.nih.gov/nucleotide/KP052686.1?report=genbank&log$=nucltop&blast_rank=742&RID=NAPY7ZA4013","KP052686.1")
Blumea oblongifolia voucher Yuxinpang CATAS00200 tRNA-Leu (trnL) gene and trnL-trnF intergenic spacer, partial sequence; plastid	Blumea oblongifolia	93.5	93.5	100%	2e-15	100.00	825	=HYPERLINK("https://www.ncbi.nlm.nih.gov/nucleotide/KP052684.1?report=genbank&log$=nucltop&blast_rank=743&RID=NAPY7ZA4013","KP052684.1")
Blumea mollis tRNA-Leu (trnL) gene and trnL-trnF intergenic spacer, partial sequence; plastid	Blumea mollis	93.5	93.5	100%	2e-15	100.00	802	=HYPERLINK("https://www.ncbi.nlm.nih.gov/nucleotide/KP052683.1?report=genbank&log$=nucltop&blast_rank=744&RID=NAPY7ZA4013","KP052683.1")
Blumea megacephala tRNA-Leu (trnL) gene and trnL-trnF intergenic spacer, partial sequence; plastid	Blumea megacephala	93.5	93.5	100%	2e-15	100.00	816	=HYPERLINK("https://www.ncbi.nlm.nih.gov/nucleotide/KP052682.1?report=genbank&log$=nucltop&blast_rank=745&RID=NAPY7ZA4013","KP052682.1")
Blumea lacera voucher Yuxinpang CATAS00160 tRNA-Leu (trnL) gene and trnL-trnF intergenic spacer, partial sequence; plastid	Blumea lacera	93.5	93.5	100%	2e-15	100.00	816	=HYPERLINK("https://www.ncbi.nlm.nih.gov/nucleotide/KP052680.1?report=genbank&log$=nucltop&blast_rank=746&RID=NAPY7ZA4013","KP052680.1")
Blumea hieraciifolia voucher Yuxinpang CATAS00150 tRNA-Leu (trnL) gene and trnL-trnF intergenic spacer, partial sequence; plastid	Blumea hieraciifolia	93.5	93.5	100%	2e-15	100.00	809	=HYPERLINK("https://www.ncbi.nlm.nih.gov/nucleotide/KP052679.1?report=genbank&log$=nucltop&blast_rank=747&RID=NAPY7ZA4013","KP052679.1")
Blumea formosana voucher Yuxinpang CATAS00140 tRNA-Leu (trnL) gene and trnL-trnF intergenic spacer, partial sequence; plastid	Blumea formosana	93.5	93.5	100%	2e-15	100.00	819	=HYPERLINK("https://www.ncbi.nlm.nih.gov/nucleotide/KP052678.1?report=genbank&log$=nucltop&blast_rank=748&RID=NAPY7ZA4013","KP052678.1")
Blumea balsamifera voucher Yuxinpang CATAS00123 tRNA-Leu (trnL) gene and trnL-trnF intergenic spacer, partial sequence; plastid	Blumea balsamifera	93.5	93.5	100%	2e-15	100.00	786	=HYPERLINK("https://www.ncbi.nlm.nih.gov/nucleotide/KP052676.1?report=genbank&log$=nucltop&blast_rank=749&RID=NAPY7ZA4013","KP052676.1")
Blumea balsamifera voucher Yuxinpang CATAS00121 tRNA-Leu (trnL) gene and trnL-trnF intergenic spacer, partial sequence; plastid	Blumea balsamifera	93.5	93.5	100%	2e-15	100.00	787	=HYPERLINK("https://www.ncbi.nlm.nih.gov/nucleotide/KP052675.1?report=genbank&log$=nucltop&blast_rank=750&RID=NAPY7ZA4013","KP052675.1")
Blumea balsamifera voucher Yuxinpang CATAS00120 tRNA-Leu (trnL) gene and trnL-trnF intergenic spacer, partial sequence; plastid	Blumea balsamifera	93.5	93.5	100%	2e-15	100.00	797	=HYPERLINK("https://www.ncbi.nlm.nih.gov/nucleotide/KP052674.1?report=genbank&log$=nucltop&blast_rank=751&RID=NAPY7ZA4013","KP052674.1")
Blumea aromatica voucher Yuxinpang CATAS00110 tRNA-Leu (trnL) gene and trnL-trnF intergenic spacer, partial sequence; plastid	Blumea aromatica	93.5	93.5	100%	2e-15	100.00	819	=HYPERLINK("https://www.ncbi.nlm.nih.gov/nucleotide/KP052672.1?report=genbank&log$=nucltop&blast_rank=752&RID=NAPY7ZA4013","KP052672.1")
Silphium integrifolium chloroplast, complete genome	Silphium integrifolium	93.5	93.5	100%	2e-15	100.00	152058	=HYPERLINK("https://www.ncbi.nlm.nih.gov/nucleotide/NC_068130.1?report=genbank&log$=nucltop&blast_rank=753&RID=NAPY7ZA4013","NC_068130.1")
Helianthus porteri chloroplast, complete genome	Helianthus porteri	93.5	93.5	100%	2e-15	100.00	150921	=HYPERLINK("https://www.ncbi.nlm.nih.gov/nucleotide/NC_067980.1?report=genbank&log$=nucltop&blast_rank=754&RID=NAPY7ZA4013","NC_067980.1")
Taraxacum mongolicum chloroplast, complete genome	Taraxacum mongolicum	93.5	93.5	100%	2e-15	100.00	151344	=HYPERLINK("https://www.ncbi.nlm.nih.gov/nucleotide/OL875302.1?report=genbank&log$=nucltop&blast_rank=755&RID=NAPY7ZA4013","OL875302.1")
Helianthus deserticola chloroplast, complete genome	Helianthus deserticola	93.5	93.5	100%	2e-15	100.00	151164	=HYPERLINK("https://www.ncbi.nlm.nih.gov/nucleotide/NC_067854.1?report=genbank&log$=nucltop&blast_rank=756&RID=NAPY7ZA4013","NC_067854.1")
Saussurea costus chloroplast, complete genome	Saussurea costus	93.5	93.5	100%	2e-15	100.00	152704	=HYPERLINK("https://www.ncbi.nlm.nih.gov/nucleotide/NC_067730.1?report=genbank&log$=nucltop&blast_rank=757&RID=NAPY7ZA4013","NC_067730.1")
Helianthus carnosus chloroplast, complete genome	Helianthus carnosus	93.5	93.5	100%	2e-15	100.00	151241	=HYPERLINK("https://www.ncbi.nlm.nih.gov/nucleotide/NC_066996.1?report=genbank&log$=nucltop&blast_rank=758&RID=NAPY7ZA4013","NC_066996.1")
Lactuca saligna chloroplast, complete genome	Lactuca saligna	93.5	93.5	100%	2e-15	100.00	152530	=HYPERLINK("https://www.ncbi.nlm.nih.gov/nucleotide/ON782563.1?report=genbank&log$=nucltop&blast_rank=759&RID=NAPY7ZA4013","ON782563.1")
Lactuca dumicola chloroplast, complete genome	Lactuca dumicola	93.5	93.5	100%	2e-15	100.00	152911	=HYPERLINK("https://www.ncbi.nlm.nih.gov/nucleotide/NC_066776.1?report=genbank&log$=nucltop&blast_rank=760&RID=NAPY7ZA4013","NC_066776.1")
Cicerbita rechingeriana chloroplast, complete genome	Cicerbita rechingeriana	93.5	93.5	100%	2e-15	100.00	152701	=HYPERLINK("https://www.ncbi.nlm.nih.gov/nucleotide/NC_066772.1?report=genbank&log$=nucltop&blast_rank=761&RID=NAPY7ZA4013","NC_066772.1")
Cicerbita cyprica chloroplast, complete genome	Cicerbita cyprica	93.5	93.5	100%	2e-15	100.00	152742	=HYPERLINK("https://www.ncbi.nlm.nih.gov/nucleotide/NC_066727.1?report=genbank&log$=nucltop&blast_rank=762&RID=NAPY7ZA4013","NC_066727.1")
Cicerbita alpina chloroplast, complete genome	Cicerbita alpina	93.5	93.5	100%	2e-15	100.00	149394	=HYPERLINK("https://www.ncbi.nlm.nih.gov/nucleotide/NC_066724.1?report=genbank&log$=nucltop&blast_rank=763&RID=NAPY7ZA4013","NC_066724.1")
Carlina acanthifolia tRNA-Leu (trnL) gene and trnL-trnF intergenic spacer, partial sequence; chloroplast	Carlina acanthifolia	93.5	93.5	100%	2e-15	100.00	809	=HYPERLINK("https://www.ncbi.nlm.nih.gov/nucleotide/KF301173.1?report=genbank&log$=nucltop&blast_rank=764&RID=NAPY7ZA4013","KF301173.1")
Carlina vulgaris tRNA-Leu (trnL) gene and trnL-trnF intergenic spacer, partial sequence; chloroplast	Carlina vulgaris	93.5	93.5	100%	2e-15	100.00	810	=HYPERLINK("https://www.ncbi.nlm.nih.gov/nucleotide/KF301168.1?report=genbank&log$=nucltop&blast_rank=765&RID=NAPY7ZA4013","KF301168.1")
Atractylis arbuscula tRNA-Leu (trnL) gene and trnL-trnF intergenic spacer, partial sequence; chloroplast	Atractylis arbuscula	93.5	93.5	100%	2e-15	100.00	819	=HYPERLINK("https://www.ncbi.nlm.nih.gov/nucleotide/KF301167.1?report=genbank&log$=nucltop&blast_rank=766&RID=NAPY7ZA4013","KF301167.1")
Atractylodes carlinoides isolate WZ1 tRNA-Leu (trnL) gene and trnL-trnF intergenic spacer, partial sequence; chloroplast	Atractylodes carlinoides	93.5	93.5	100%	2e-15	100.00	824	=HYPERLINK("https://www.ncbi.nlm.nih.gov/nucleotide/KF301166.1?report=genbank&log$=nucltop&blast_rank=767&RID=NAPY7ZA4013","KF301166.1")
Atractylodes lancea isolate XS2 tRNA-Leu (trnL) gene and trnL-trnF intergenic spacer, partial sequence; chloroplast	Atractylodes lancea	93.5	93.5	100%	2e-15	100.00	822	=HYPERLINK("https://www.ncbi.nlm.nih.gov/nucleotide/KF301156.1?report=genbank&log$=nucltop&blast_rank=768&RID=NAPY7ZA4013","KF301156.1")
Carpesium faberi chloroplast, complete genome	Carpesium faberi	93.5	93.5	100%	2e-15	100.00	151250	=HYPERLINK("https://www.ncbi.nlm.nih.gov/nucleotide/NC_066156.1?report=genbank&log$=nucltop&blast_rank=769&RID=NAPY7ZA4013","NC_066156.1")
Carpesium cernuum chloroplast, complete genome	Carpesium cernuum	93.5	93.5	100%	2e-15	100.00	151278	=HYPERLINK("https://www.ncbi.nlm.nih.gov/nucleotide/NC_066155.1?report=genbank&log$=nucltop&blast_rank=770&RID=NAPY7ZA4013","NC_066155.1")
Carpesium abrotanoides chloroplast, complete genome	Carpesium abrotanoides	93.5	93.5	100%	2e-15	100.00	151389	=HYPERLINK("https://www.ncbi.nlm.nih.gov/nucleotide/OM302256.1?report=genbank&log$=nucltop&blast_rank=771&RID=NAPY7ZA4013","OM302256.1")
Echinacea purpurea isolate BPTPS168 voucher LISE:96479 chloroplast, complete genome	Echinacea purpurea	93.5	93.5	100%	2e-15	100.00	151924	=HYPERLINK("https://www.ncbi.nlm.nih.gov/nucleotide/ON641367.1?report=genbank&log$=nucltop&blast_rank=772&RID=NAPY7ZA4013","ON641367.1")
Taraxacum officinale isolate BPTPS090 voucher LISE:96414 chloroplast, complete genome	Taraxacum officinale	93.5	93.5	100%	2e-15	100.00	151323	=HYPERLINK("https://www.ncbi.nlm.nih.gov/nucleotide/ON641329.1?report=genbank&log$=nucltop&blast_rank=773&RID=NAPY7ZA4013","ON641329.1")
Atractylodes koreana chloroplast, complete genome	Atractylodes koreana	93.5	93.5	100%	2e-15	100.00	153266	=HYPERLINK("https://www.ncbi.nlm.nih.gov/nucleotide/MZ460976.1?report=genbank&log$=nucltop&blast_rank=774&RID=NAPY7ZA4013","MZ460976.1")
Taraxacum officinale tRNA-Leu (trnL) gene, partial sequence; chloroplast	Taraxacum officinale	93.5	93.5	100%	2e-15	100.00	505	=HYPERLINK("https://www.ncbi.nlm.nih.gov/nucleotide/MZ965285.1?report=genbank&log$=nucltop&blast_rank=775&RID=NAPY7ZA4013","MZ965285.1")
Sonchus asper tRNA-Leu (trnL) gene, partial sequence; chloroplast	Sonchus asper	93.5	93.5	100%	2e-15	100.00	488	=HYPERLINK("https://www.ncbi.nlm.nih.gov/nucleotide/MZ965282.1?report=genbank&log$=nucltop&blast_rank=776&RID=NAPY7ZA4013","MZ965282.1")
Hypochaeris radicata tRNA-Leu (trnL) gene, partial sequence; chloroplast	Hypochaeris radicata	93.5	93.5	100%	2e-15	100.00	494	=HYPERLINK("https://www.ncbi.nlm.nih.gov/nucleotide/MZ965264.1?report=genbank&log$=nucltop&blast_rank=777&RID=NAPY7ZA4013","MZ965264.1")
Carlina acaulis chloroplast, complete genome	Carlina acaulis	93.5	93.5	100%	2e-15	100.00	153206	=HYPERLINK("https://www.ncbi.nlm.nih.gov/nucleotide/NC_063929.1?report=genbank&log$=nucltop&blast_rank=778&RID=NAPY7ZA4013","NC_063929.1")
Blumea megacephala voucher KUN:Nie1986 tRNA-Leu (trnL) gene and trnL-trnF intergenic spacer, partial sequence; chloroplast	Blumea megacephala	93.5	93.5	100%	2e-15	100.00	816	=HYPERLINK("https://www.ncbi.nlm.nih.gov/nucleotide/MW137623.1?report=genbank&log$=nucltop&blast_rank=779&RID=NAPY7ZA4013","MW137623.1")
Carpesium abrotanoides voucher KUN:Nie1261 tRNA-Leu (trnL) gene and trnL-trnF intergenic spacer, partial sequence; chloroplast	Carpesium abrotanoides	93.5	93.5	100%	2e-15	100.00	815	=HYPERLINK("https://www.ncbi.nlm.nih.gov/nucleotide/MW137622.1?report=genbank&log$=nucltop&blast_rank=780&RID=NAPY7ZA4013","MW137622.1")
Carpesium abrotanoides voucher KUN:Nie1774 tRNA-Leu (trnL) gene and trnL-trnF intergenic spacer, partial sequence; chloroplast	Carpesium abrotanoides	93.5	93.5	100%	2e-15	100.00	816	=HYPERLINK("https://www.ncbi.nlm.nih.gov/nucleotide/MW137621.1?report=genbank&log$=nucltop&blast_rank=781&RID=NAPY7ZA4013","MW137621.1")
Carpesium abrotanoides voucher KUN:Nie2476 tRNA-Leu (trnL) gene and trnL-trnF intergenic spacer, partial sequence; chloroplast	Carpesium abrotanoides	93.5	93.5	100%	2e-15	100.00	816	=HYPERLINK("https://www.ncbi.nlm.nih.gov/nucleotide/MW137620.1?report=genbank&log$=nucltop&blast_rank=782&RID=NAPY7ZA4013","MW137620.1")
Carpesium cernuum voucher KUN:Nie2263 tRNA-Leu (trnL) gene and trnL-trnF intergenic spacer, partial sequence; chloroplast	Carpesium cernuum	93.5	93.5	100%	2e-15	100.00	816	=HYPERLINK("https://www.ncbi.nlm.nih.gov/nucleotide/MW137619.1?report=genbank&log$=nucltop&blast_rank=783&RID=NAPY7ZA4013","MW137619.1")
Carpesium cernuum voucher KUN:Bo-038 tRNA-Leu (trnL) gene and trnL-trnF intergenic spacer, partial sequence; chloroplast	Carpesium cernuum	93.5	93.5	100%	2e-15	100.00	816	=HYPERLINK("https://www.ncbi.nlm.nih.gov/nucleotide/MW137618.1?report=genbank&log$=nucltop&blast_rank=784&RID=NAPY7ZA4013","MW137618.1")
Carpesium glossophyllum voucher KUN:Deng4501 tRNA-Leu (trnL) gene and trnL-trnF intergenic spacer, partial sequence; chloroplast	Carpesium glossophyllum	93.5	93.5	100%	2e-15	100.00	816	=HYPERLINK("https://www.ncbi.nlm.nih.gov/nucleotide/MW137617.1?report=genbank&log$=nucltop&blast_rank=785&RID=NAPY7ZA4013","MW137617.1")
Carpesium rosulatum voucher KUN:Deng4506 tRNA-Leu (trnL) gene and trnL-trnF intergenic spacer, partial sequence; chloroplast	Carpesium rosulatum	93.5	93.5	100%	2e-15	100.00	816	=HYPERLINK("https://www.ncbi.nlm.nih.gov/nucleotide/MW137616.1?report=genbank&log$=nucltop&blast_rank=786&RID=NAPY7ZA4013","MW137616.1")
Carpesium lipskyi voucher KUN:Nie2960 tRNA-Leu (trnL) gene and trnL-trnF intergenic spacer, partial sequence; chloroplast	Carpesium lipskyi	93.5	93.5	100%	2e-15	100.00	815	=HYPERLINK("https://www.ncbi.nlm.nih.gov/nucleotide/MW137615.1?report=genbank&log$=nucltop&blast_rank=787&RID=NAPY7ZA4013","MW137615.1")
Carpesium lipskyi voucher KUN:Nie3012 tRNA-Leu (trnL) gene and trnL-trnF intergenic spacer, partial sequence; chloroplast	Carpesium lipskyi	93.5	93.5	100%	2e-15	100.00	807	=HYPERLINK("https://www.ncbi.nlm.nih.gov/nucleotide/MW137614.1?report=genbank&log$=nucltop&blast_rank=788&RID=NAPY7ZA4013","MW137614.1")
Carpesium divaricatum voucher KUN:Nie3140 tRNA-Leu (trnL) gene and trnL-trnF intergenic spacer, partial sequence; chloroplast	Carpesium divaricatum	93.5	93.5	100%	2e-15	100.00	816	=HYPERLINK("https://www.ncbi.nlm.nih.gov/nucleotide/MW137613.1?report=genbank&log$=nucltop&blast_rank=789&RID=NAPY7ZA4013","MW137613.1")
Carpesium nepalense var. lanatum voucher KUN:Bo-001 tRNA-Leu (trnL) gene and trnL-trnF intergenic spacer, partial sequence; chloroplast	Carpesium nepalense var. lanatum	93.5	93.5	100%	2e-15	100.00	816	=HYPERLINK("https://www.ncbi.nlm.nih.gov/nucleotide/MW137612.1?report=genbank&log$=nucltop&blast_rank=790&RID=NAPY7ZA4013","MW137612.1")
Carpesium longifolium voucher KUN:Nie3130 tRNA-Leu (trnL) gene and trnL-trnF intergenic spacer, partial sequence; chloroplast	Carpesium longifolium	93.5	93.5	100%	2e-15	100.00	816	=HYPERLINK("https://www.ncbi.nlm.nih.gov/nucleotide/MW137611.1?report=genbank&log$=nucltop&blast_rank=791&RID=NAPY7ZA4013","MW137611.1")
Carpesium trachelifolium voucher KUN:ZHD-277 tRNA-Leu (trnL) gene and trnL-trnF intergenic spacer, partial sequence; chloroplast	Carpesium trachelifolium	93.5	93.5	100%	2e-15	100.00	816	=HYPERLINK("https://www.ncbi.nlm.nih.gov/nucleotide/MW137610.1?report=genbank&log$=nucltop&blast_rank=792&RID=NAPY7ZA4013","MW137610.1")
Carpesium trachelifolium voucher KUN:Bo-006 tRNA-Leu (trnL) gene and trnL-trnF intergenic spacer, partial sequence; chloroplast	Carpesium trachelifolium	93.5	93.5	100%	2e-15	100.00	816	=HYPERLINK("https://www.ncbi.nlm.nih.gov/nucleotide/MW137609.1?report=genbank&log$=nucltop&blast_rank=793&RID=NAPY7ZA4013","MW137609.1")
Carpesium minus voucher KUN:Bo-002 tRNA-Leu (trnL) gene and trnL-trnF intergenic spacer, partial sequence; chloroplast	Carpesium minus	93.5	93.5	100%	2e-15	100.00	816	=HYPERLINK("https://www.ncbi.nlm.nih.gov/nucleotide/MW137608.1?report=genbank&log$=nucltop&blast_rank=794&RID=NAPY7ZA4013","MW137608.1")
Carpesium faberi voucher KUN:ZHD-017 tRNA-Leu (trnL) gene and trnL-trnF intergenic spacer, partial sequence; chloroplast	Carpesium faberi	93.5	93.5	100%	2e-15	100.00	816	=HYPERLINK("https://www.ncbi.nlm.nih.gov/nucleotide/MW137607.1?report=genbank&log$=nucltop&blast_rank=795&RID=NAPY7ZA4013","MW137607.1")
Carpesium cordatum voucher KUN:Bo-093 tRNA-Leu (trnL) gene and trnL-trnF intergenic spacer, partial sequence; chloroplast	Carpesium cordatum	93.5	93.5	100%	2e-15	100.00	816	=HYPERLINK("https://www.ncbi.nlm.nih.gov/nucleotide/MW137606.1?report=genbank&log$=nucltop&blast_rank=796&RID=NAPY7ZA4013","MW137606.1")
Carpesium cordatum voucher KUN:Bo-072 tRNA-Leu (trnL) gene and trnL-trnF intergenic spacer, partial sequence; chloroplast	Carpesium cordatum	93.5	93.5	100%	2e-15	100.00	816	=HYPERLINK("https://www.ncbi.nlm.nih.gov/nucleotide/MW137605.1?report=genbank&log$=nucltop&blast_rank=797&RID=NAPY7ZA4013","MW137605.1")
Carpesium scapiforme voucher KUN:Nie2570 tRNA-Leu (trnL) gene and trnL-trnF intergenic spacer, partial sequence; chloroplast	Carpesium scapiforme	93.5	93.5	100%	2e-15	100.00	816	=HYPERLINK("https://www.ncbi.nlm.nih.gov/nucleotide/MW137604.1?report=genbank&log$=nucltop&blast_rank=798&RID=NAPY7ZA4013","MW137604.1")
Carpesium scapiforme voucher KUN:Nie2967 tRNA-Leu (trnL) gene and trnL-trnF intergenic spacer, partial sequence; chloroplast	Carpesium scapiforme	93.5	93.5	100%	2e-15	100.00	816	=HYPERLINK("https://www.ncbi.nlm.nih.gov/nucleotide/MW137603.1?report=genbank&log$=nucltop&blast_rank=799&RID=NAPY7ZA4013","MW137603.1")
Carpesium macrocephalum voucher KUN:Kifir255 tRNA-Leu (trnL) gene and trnL-trnF intergenic spacer, partial sequence; chloroplast	Carpesium macrocephalum	93.5	93.5	100%	2e-15	100.00	816	=HYPERLINK("https://www.ncbi.nlm.nih.gov/nucleotide/MW137602.1?report=genbank&log$=nucltop&blast_rank=800&RID=NAPY7ZA4013","MW137602.1")
Carpesium triste voucher KUN:Nie3029 tRNA-Leu (trnL) gene and trnL-trnF intergenic spacer, partial sequence; chloroplast	Carpesium triste	93.5	93.5	100%	2e-15	100.00	816	=HYPERLINK("https://www.ncbi.nlm.nih.gov/nucleotide/MW137601.1?report=genbank&log$=nucltop&blast_rank=801&RID=NAPY7ZA4013","MW137601.1")
Carpesium velutinum voucher KUN:Deng2533 tRNA-Leu (trnL) gene and trnL-trnF intergenic spacer, partial sequence; chloroplast	Carpesium velutinum	93.5	93.5	100%	2e-15	100.00	816	=HYPERLINK("https://www.ncbi.nlm.nih.gov/nucleotide/MW137600.1?report=genbank&log$=nucltop&blast_rank=802&RID=NAPY7ZA4013","MW137600.1")
Syneilesis aconitifolia voucher ESK21-613 chloroplast, complete genome	Syneilesis aconitifolia	93.5	93.5	100%	2e-15	100.00	150773	=HYPERLINK("https://www.ncbi.nlm.nih.gov/nucleotide/NC_061374.1?report=genbank&log$=nucltop&blast_rank=803&RID=NAPY7ZA4013","NC_061374.1")
Crepis rigescens chloroplast, complete genome	Crepis rigescens	93.5	93.5	100%	2e-15	100.00	151330	=HYPERLINK("https://www.ncbi.nlm.nih.gov/nucleotide/NC_061360.1?report=genbank&log$=nucltop&blast_rank=804&RID=NAPY7ZA4013","NC_061360.1")
Macroclinidium rigidulum isolate Per_rigidula_220 tRNA-Leu (trnL) gene, partial sequence; trnL-trnF intergenic spacer, complete sequence; and tRNA-Phe (trnF) gene, partial sequence; chloroplast	Macroclinidium rigidulum	93.5	93.5	100%	2e-15	100.00	768	=HYPERLINK("https://www.ncbi.nlm.nih.gov/nucleotide/KF989712.1?report=genbank&log$=nucltop&blast_rank=805&RID=NAPY7ZA4013","KF989712.1")
Richterago stenophylla isolate Ric_stenophylla_312 tRNA-Leu (trnL) gene, partial sequence; trnL-trnF intergenic spacer, complete sequence; and tRNA-Phe (trnF) gene, partial sequence; chloroplast	Richterago stenophylla	93.5	93.5	100%	2e-15	100.00	851	=HYPERLINK("https://www.ncbi.nlm.nih.gov/nucleotide/KF989704.1?report=genbank&log$=nucltop&blast_rank=806&RID=NAPY7ZA4013","KF989704.1")
Richterago amplexifolia isolate Ric_amplexifolia_311 tRNA-Leu (trnL) gene, partial sequence; trnL-trnF intergenic spacer, complete sequence; and tRNA-Phe (trnF) gene, partial sequence; chloroplast	Richterago amplexifolia	93.5	93.5	100%	2e-15	100.00	851	=HYPERLINK("https://www.ncbi.nlm.nih.gov/nucleotide/KF989689.1?report=genbank&log$=nucltop&blast_rank=807&RID=NAPY7ZA4013","KF989689.1")
Gochnatia vernonioides isolate Goc_vernonioides_381 tRNA-Leu (trnL) gene, partial sequence; trnL-trnF intergenic spacer, complete sequence; and tRNA-Phe (trnF) gene, partial sequence; chloroplast	Gochnatia vernonioides	93.5	93.5	100%	2e-15	100.00	851	=HYPERLINK("https://www.ncbi.nlm.nih.gov/nucleotide/KF989688.1?report=genbank&log$=nucltop&blast_rank=808&RID=NAPY7ZA4013","KF989688.1")
Pentaphorus glutinosus isolate Goc_glutinosa_390 tRNA-Leu (trnL) gene, partial sequence; trnL-trnF intergenic spacer, complete sequence; and tRNA-Phe (trnF) gene, partial sequence; chloroplast	Pentaphorus glutinosus	93.5	93.5	100%	2e-15	100.00	851	=HYPERLINK("https://www.ncbi.nlm.nih.gov/nucleotide/KF989669.1?report=genbank&log$=nucltop&blast_rank=809&RID=NAPY7ZA4013","KF989669.1")
Gochnatia curviflora isolate Goc_curviflora_374 tRNA-Leu (trnL) gene, partial sequence; trnL-trnF intergenic spacer, complete sequence; and tRNA-Phe (trnF) gene, partial sequence; chloroplast	Gochnatia curviflora	93.5	93.5	100%	2e-15	100.00	831	=HYPERLINK("https://www.ncbi.nlm.nih.gov/nucleotide/KF989664.1?report=genbank&log$=nucltop&blast_rank=810&RID=NAPY7ZA4013","KF989664.1")
Gochnatia boliviana isolate Goc_boliviana_585 tRNA-Leu (trnL) gene, partial sequence; trnL-trnF intergenic spacer, complete sequence; and tRNA-Phe (trnF) gene, partial sequence; chloroplast	Gochnatia boliviana	93.5	93.5	100%	2e-15	100.00	851	=HYPERLINK("https://www.ncbi.nlm.nih.gov/nucleotide/KF989659.1?report=genbank&log$=nucltop&blast_rank=811&RID=NAPY7ZA4013","KF989659.1")
Anastraphia cubensis isolate Ana_cubensis_398 tRNA-Leu (trnL) gene, partial sequence; trnL-trnF intergenic spacer, complete sequence; and tRNA-Phe (trnF) gene, partial sequence; chloroplast	Anastraphia cubensis	93.5	93.5	100%	2e-15	100.00	851	=HYPERLINK("https://www.ncbi.nlm.nih.gov/nucleotide/KF989640.1?report=genbank&log$=nucltop&blast_rank=812&RID=NAPY7ZA4013","KF989640.1")
Anastraphia attenuata isolate Ana_attenuata_438 tRNA-Leu (trnL) gene, partial sequence; trnL-trnF intergenic spacer, complete sequence; and tRNA-Phe (trnF) gene, partial sequence; chloroplast	Anastraphia attenuata	93.5	93.5	100%	2e-15	100.00	851	=HYPERLINK("https://www.ncbi.nlm.nih.gov/nucleotide/KF989635.1?report=genbank&log$=nucltop&blast_rank=813&RID=NAPY7ZA4013","KF989635.1")
Onoseris ilicifolia isolate Chu_ilicifolia_425 tRNA-Leu (trnL) gene, partial sequence; trnL-trnF intergenic spacer, complete sequence; and tRNA-Phe (trnF) gene, partial sequence; chloroplast	Onoseris ilicifolia	93.5	93.5	100%	2e-15	100.00	838	=HYPERLINK("https://www.ncbi.nlm.nih.gov/nucleotide/KF989634.1?report=genbank&log$=nucltop&blast_rank=814&RID=NAPY7ZA4013","KF989634.1")
Cyclolepis genistoides isolate Cyc_genistoides_388 tRNA-Leu (trnL) gene, partial sequence; trnL-trnF intergenic spacer, complete sequence; and tRNA-Phe (trnF) gene, partial sequence; chloroplast	Cyclolepis genistoides	93.5	93.5	100%	2e-15	100.00	871	=HYPERLINK("https://www.ncbi.nlm.nih.gov/nucleotide/KF989632.1?report=genbank&log$=nucltop&blast_rank=815&RID=NAPY7ZA4013","KF989632.1")
Leucomeris spectabilis isolate Leu_spectabilis_379 tRNA-Leu (trnL) gene, partial sequence; trnL-trnF intergenic spacer, complete sequence; and tRNA-Phe (trnF) gene, partial sequence; chloroplast	Leucomeris spectabilis	93.5	93.5	100%	2e-15	100.00	851	=HYPERLINK("https://www.ncbi.nlm.nih.gov/nucleotide/KF989629.1?report=genbank&log$=nucltop&blast_rank=816&RID=NAPY7ZA4013","KF989629.1")
Ianthopappus corymbosus isolate Ian_corymbosa_315 tRNA-Leu (trnL) gene, partial sequence; trnL-trnF intergenic spacer, complete sequence; and tRNA-Phe (trnF) gene, partial sequence; chloroplast	Ianthopappus corymbosus	93.5	93.5	100%	2e-15	100.00	851	=HYPERLINK("https://www.ncbi.nlm.nih.gov/nucleotide/KF989628.1?report=genbank&log$=nucltop&blast_rank=817&RID=NAPY7ZA4013","KF989628.1")
Hyalis argentea isolate Hyali_argentea_389 tRNA-Leu (trnL) gene, partial sequence; trnL-trnF intergenic spacer, complete sequence; and tRNA-Phe (trnF) gene, partial sequence; chloroplast	Hyalis argentea	93.5	93.5	100%	2e-15	100.00	851	=HYPERLINK("https://www.ncbi.nlm.nih.gov/nucleotide/KF989617.1?report=genbank&log$=nucltop&blast_rank=818&RID=NAPY7ZA4013","KF989617.1")
Taraxacum coreanum voucher nie1414 tRNA-Leu (trnL) gene, partial sequence; trnL-trnF intergenic spacer, complete sequence; and tRNA-Phe (trnF) gene, partial sequence; chloroplast	Taraxacum coreanum	93.5	93.5	100%	2e-15	100.00	778	=HYPERLINK("https://www.ncbi.nlm.nih.gov/nucleotide/KF739643.1?report=genbank&log$=nucltop&blast_rank=819&RID=NAPY7ZA4013","KF739643.1")
Espeletia schultzii voucher TEX-LL Panero 2668 tRNA-Leu (trnL) gene and trnL-trnF intergenic spacer, complete sequence; and tRNA-Phe (trnF) gene, partial sequence; chloroplast	Espeletia schultzii	93.5	93.5	100%	2e-15	100.00	786	=HYPERLINK("https://www.ncbi.nlm.nih.gov/nucleotide/KJ434441.1?report=genbank&log$=nucltop&blast_rank=820&RID=NAPY7ZA4013","KJ434441.1")
Carramboa trujillensis voucher TEX-LL Panero 2644 tRNA-Leu (trnL) gene and trnL-trnF intergenic spacer, complete sequence; and tRNA-Phe (trnF) gene, partial sequence; chloroplast	Espeletia trujillensis	93.5	93.5	100%	2e-15	100.00	786	=HYPERLINK("https://www.ncbi.nlm.nih.gov/nucleotide/KJ434439.1?report=genbank&log$=nucltop&blast_rank=821&RID=NAPY7ZA4013","KJ434439.1")
Ambrosia trifida trnT-trnL intergenic spacer and tRNA-Leu (trnL) gene, partial sequence; chloroplast	Ambrosia trifida	93.5	93.5	100%	2e-15	100.00	812	=HYPERLINK("https://www.ncbi.nlm.nih.gov/nucleotide/KM349380.1?report=genbank&log$=nucltop&blast_rank=822&RID=NAPY7ZA4013","KM349380.1")
Ambrosia tenuifolia trnT-trnL intergenic spacer and tRNA-Leu (trnL) gene, partial sequence; chloroplast	Ambrosia tenuifolia	93.5	93.5	100%	2e-15	100.00	793	=HYPERLINK("https://www.ncbi.nlm.nih.gov/nucleotide/KM349379.1?report=genbank&log$=nucltop&blast_rank=823&RID=NAPY7ZA4013","KM349379.1")
Ambrosia psilostachya trnT-trnL intergenic spacer and tRNA-Leu (trnL) gene, partial sequence; chloroplast	Ambrosia psilostachya	93.5	93.5	100%	2e-15	100.00	771	=HYPERLINK("https://www.ncbi.nlm.nih.gov/nucleotide/KM349378.1?report=genbank&log$=nucltop&blast_rank=824&RID=NAPY7ZA4013","KM349378.1")
Ambrosia artemisiifolia tRNA-Thr (trnT) gene, partial sequence; trnT-trnL intergenic spacer, complete sequence; and tRNA-Leu (trnL) gene, partial sequence; chloroplast	Ambrosia artemisiifolia	93.5	93.5	100%	2e-15	100.00	1066	=HYPERLINK("https://www.ncbi.nlm.nih.gov/nucleotide/KM349377.1?report=genbank&log$=nucltop&blast_rank=825&RID=NAPY7ZA4013","KM349377.1")
Lycoseris triplinervia tRNA-Leu (trnL) gene, partial sequence; trnL-trnF intergenic spacer, complete sequence; and tRNA-Phe (trnF) gene, partial sequence; chloroplast	Lycoseris triplinervia	93.5	93.5	100%	2e-15	100.00	797	=HYPERLINK("https://www.ncbi.nlm.nih.gov/nucleotide/KM191907.1?report=genbank&log$=nucltop&blast_rank=826&RID=NAPY7ZA4013","KM191907.1")
Gypothamnium pinifolium tRNA-Leu (trnL) gene, partial sequence; trnL-trnF intergenic spacer, complete sequence; and tRNA-Phe (trnF) gene, partial sequence; chloroplast	Gypothamnium pinifolium	93.5	93.5	100%	2e-15	100.00	801	=HYPERLINK("https://www.ncbi.nlm.nih.gov/nucleotide/KM191906.1?report=genbank&log$=nucltop&blast_rank=827&RID=NAPY7ZA4013","KM191906.1")
Famatinanthus decussatus trnL gene, intron; chloroplast	Famatinanthus decussatus	93.5	93.5	100%	2e-15	100.00	203	=HYPERLINK("https://www.ncbi.nlm.nih.gov/nucleotide/KM191904.1?report=genbank&log$=nucltop&blast_rank=828&RID=NAPY7ZA4013","KM191904.1")
Carlina onopordifolia isolate xt_plant46 tRNA-Leu (trnL) gene, intron; chloroplast	Carlina onopordifolia	93.5	93.5	100%	2e-15	100.00	420	=HYPERLINK("https://www.ncbi.nlm.nih.gov/nucleotide/KJ746379.1?report=genbank&log$=nucltop&blast_rank=829&RID=NAPY7ZA4013","KJ746379.1")
Ligularia biceps chloroplast, complete genome	Ligularia biceps	93.5	93.5	100%	2e-15	100.00	151153	=HYPERLINK("https://www.ncbi.nlm.nih.gov/nucleotide/OK448480.1?report=genbank&log$=nucltop&blast_rank=830&RID=NAPY7ZA4013","OK448480.1")
Laggera crispata chloroplast, complete genome	Laggera crispata	93.5	93.5	100%	2e-15	100.00	155522	=HYPERLINK("https://www.ncbi.nlm.nih.gov/nucleotide/OK323148.1?report=genbank&log$=nucltop&blast_rank=831&RID=NAPY7ZA4013","OK323148.1")
Helianthus schweinitzii chloroplast, complete genome	Helianthus schweinitzii	93.5	93.5	100%	2e-15	100.00	151208	=HYPERLINK("https://www.ncbi.nlm.nih.gov/nucleotide/MW381301.1?report=genbank&log$=nucltop&blast_rank=832&RID=NAPY7ZA4013","MW381301.1")
Dendrosenecio battiscombei chloroplast, complete genome	Dendrosenecio battiscombei	93.5	93.5	100%	2e-15	100.00	150575	=HYPERLINK("https://www.ncbi.nlm.nih.gov/nucleotide/MK778422.1?report=genbank&log$=nucltop&blast_rank=833&RID=NAPY7ZA4013","MK778422.1")
Dendrosenecio erici-rosenii subsp. alticola chloroplast, complete genome	Dendrosenecio erici-rosenii subsp. alticola	93.5	93.5	100%	2e-15	100.00	150551	=HYPERLINK("https://www.ncbi.nlm.nih.gov/nucleotide/MK778421.1?report=genbank&log$=nucltop&blast_rank=834&RID=NAPY7ZA4013","MK778421.1")
Dendrosenecio erici-rosenii chloroplast, complete genome	Dendrosenecio erici-rosenii	93.5	93.5	100%	2e-15	100.00	150545	=HYPERLINK("https://www.ncbi.nlm.nih.gov/nucleotide/MK778420.1?report=genbank&log$=nucltop&blast_rank=835&RID=NAPY7ZA4013","MK778420.1")
Dendrosenecio adnivalis subsp. friesiorum chloroplast, complete genome	Dendrosenecio adnivalis subsp. friesiorum	93.5	93.5	100%	2e-15	100.00	150539	=HYPERLINK("https://www.ncbi.nlm.nih.gov/nucleotide/MK778419.1?report=genbank&log$=nucltop&blast_rank=836&RID=NAPY7ZA4013","MK778419.1")
Dendrosenecio battiscombei chloroplast, complete genome	Dendrosenecio battiscombei	93.5	93.5	100%	2e-15	100.00	150566	=HYPERLINK("https://www.ncbi.nlm.nih.gov/nucleotide/MK756031.1?report=genbank&log$=nucltop&blast_rank=837&RID=NAPY7ZA4013","MK756031.1")
Dendrosenecio cheranganiensis chloroplast, complete genome	Dendrosenecio cheranganiensis	93.5	93.5	100%	2e-15	100.00	150606	=HYPERLINK("https://www.ncbi.nlm.nih.gov/nucleotide/MK756030.1?report=genbank&log$=nucltop&blast_rank=838&RID=NAPY7ZA4013","MK756030.1")
Dendrosenecio adnivalis chloroplast, complete genome	Dendrosenecio adnivalis	93.5	93.5	100%	2e-15	100.00	150540	=HYPERLINK("https://www.ncbi.nlm.nih.gov/nucleotide/MK756029.1?report=genbank&log$=nucltop&blast_rank=839&RID=NAPY7ZA4013","MK756029.1")
Dendrosenecio keniensis chloroplast, complete genome	Dendrosenecio keniensis	93.5	93.5	100%	2e-15	100.00	150555	=HYPERLINK("https://www.ncbi.nlm.nih.gov/nucleotide/MK756027.1?report=genbank&log$=nucltop&blast_rank=840&RID=NAPY7ZA4013","MK756027.1")
Dendrosenecio keniensis chloroplast, complete genome	Dendrosenecio keniensis	93.5	93.5	100%	2e-15	100.00	150564	=HYPERLINK("https://www.ncbi.nlm.nih.gov/nucleotide/MK756026.1?report=genbank&log$=nucltop&blast_rank=841&RID=NAPY7ZA4013","MK756026.1")
Dendrosenecio erici-rosenii chloroplast, complete genome	Dendrosenecio erici-rosenii	93.5	93.5	100%	2e-15	100.00	150546	=HYPERLINK("https://www.ncbi.nlm.nih.gov/nucleotide/MK756025.1?report=genbank&log$=nucltop&blast_rank=842&RID=NAPY7ZA4013","MK756025.1")
Dendrosenecio keniensis chloroplast, complete genome	Dendrosenecio keniensis	93.5	93.5	100%	2e-15	100.00	150557	=HYPERLINK("https://www.ncbi.nlm.nih.gov/nucleotide/MK756024.1?report=genbank&log$=nucltop&blast_rank=843&RID=NAPY7ZA4013","MK756024.1")
Dendrosenecio cheranganiensis subsp. dalei chloroplast, complete genome	Dendrosenecio cheranganiensis subsp. dalei	93.5	93.5	100%	2e-15	100.00	150599	=HYPERLINK("https://www.ncbi.nlm.nih.gov/nucleotide/MK756023.1?report=genbank&log$=nucltop&blast_rank=844&RID=NAPY7ZA4013","MK756023.1")
Dendrosenecio battiscombei chloroplast, complete genome	Dendrosenecio battiscombei	93.5	93.5	100%	2e-15	100.00	150564	=HYPERLINK("https://www.ncbi.nlm.nih.gov/nucleotide/MK756021.1?report=genbank&log$=nucltop&blast_rank=845&RID=NAPY7ZA4013","MK756021.1")
Dendrosenecio cheranganiensis subsp. dalei chloroplast, complete genome	Dendrosenecio cheranganiensis subsp. dalei	93.5	93.5	100%	2e-15	100.00	150606	=HYPERLINK("https://www.ncbi.nlm.nih.gov/nucleotide/MK756019.1?report=genbank&log$=nucltop&blast_rank=846&RID=NAPY7ZA4013","MK756019.1")
Dendrosenecio elgonensis chloroplast, complete genome	Dendrosenecio elgonensis	93.5	93.5	100%	2e-15	100.00	150553	=HYPERLINK("https://www.ncbi.nlm.nih.gov/nucleotide/MK756018.1?report=genbank&log$=nucltop&blast_rank=847&RID=NAPY7ZA4013","MK756018.1")
Dendrosenecio elgonensis subsp. barbatipes chloroplast, complete genome	Dendrosenecio elgonensis subsp. barbatipes	93.5	93.5	100%	2e-15	100.00	150554	=HYPERLINK("https://www.ncbi.nlm.nih.gov/nucleotide/MK756017.1?report=genbank&log$=nucltop&blast_rank=848&RID=NAPY7ZA4013","MK756017.1")
Dendrosenecio battiscombei chloroplast, complete genome	Dendrosenecio battiscombei	93.5	93.5	100%	2e-15	100.00	150540	=HYPERLINK("https://www.ncbi.nlm.nih.gov/nucleotide/MK756016.1?report=genbank&log$=nucltop&blast_rank=849&RID=NAPY7ZA4013","MK756016.1")
Dendrosenecio adnivalis chloroplast, complete genome	Dendrosenecio adnivalis	93.5	93.5	100%	2e-15	100.00	150539	=HYPERLINK("https://www.ncbi.nlm.nih.gov/nucleotide/MK756015.1?report=genbank&log$=nucltop&blast_rank=850&RID=NAPY7ZA4013","MK756015.1")
Dendrosenecio brassiciformis chloroplast, complete genome	Dendrosenecio brassiciformis	93.5	93.5	100%	2e-15	100.00	150558	=HYPERLINK("https://www.ncbi.nlm.nih.gov/nucleotide/MK756014.1?report=genbank&log$=nucltop&blast_rank=851&RID=NAPY7ZA4013","MK756014.1")
Dendrosenecio adnivalis subsp. friesiorum chloroplast, complete genome	Dendrosenecio adnivalis subsp. friesiorum	93.5	93.5	100%	2e-15	100.00	150546	=HYPERLINK("https://www.ncbi.nlm.nih.gov/nucleotide/MK756013.1?report=genbank&log$=nucltop&blast_rank=852&RID=NAPY7ZA4013","MK756013.1")
Carpesium abrotanoides chloroplast, complete genome	Carpesium abrotanoides	93.5	93.5	100%	2e-15	100.00	151394	=HYPERLINK("https://www.ncbi.nlm.nih.gov/nucleotide/NC_063321.1?report=genbank&log$=nucltop&blast_rank=853&RID=NAPY7ZA4013","NC_063321.1")
Dendrosenecio battiscombei chloroplast, complete genome	Dendrosenecio battiscombei	93.5	93.5	100%	2e-15	100.00	150558	=HYPERLINK("https://www.ncbi.nlm.nih.gov/nucleotide/MN250336.1?report=genbank&log$=nucltop&blast_rank=854&RID=NAPY7ZA4013","MN250336.1")
Dendrosenecio brassiciformis chloroplast, complete genome	Dendrosenecio brassiciformis	93.5	93.5	100%	2e-15	100.00	150555	=HYPERLINK("https://www.ncbi.nlm.nih.gov/nucleotide/MN250335.1?report=genbank&log$=nucltop&blast_rank=855&RID=NAPY7ZA4013","MN250335.1")
Dendrosenecio elgonensis chloroplast, complete genome	Dendrosenecio elgonensis	93.5	93.5	100%	2e-15	100.00	150551	=HYPERLINK("https://www.ncbi.nlm.nih.gov/nucleotide/MN250334.1?report=genbank&log$=nucltop&blast_rank=856&RID=NAPY7ZA4013","MN250334.1")
Dendrosenecio kilimanjari chloroplast, complete genome	Dendrosenecio kilimanjari	93.5	93.5	100%	2e-15	100.00	150577	=HYPERLINK("https://www.ncbi.nlm.nih.gov/nucleotide/MN250332.1?report=genbank&log$=nucltop&blast_rank=857&RID=NAPY7ZA4013","MN250332.1")
Dendrosenecio battiscombei chloroplast, complete genome	Dendrosenecio battiscombei	93.5	93.5	100%	2e-15	100.00	150562	=HYPERLINK("https://www.ncbi.nlm.nih.gov/nucleotide/MN250331.1?report=genbank&log$=nucltop&blast_rank=858&RID=NAPY7ZA4013","MN250331.1")
Dendrosenecio elgonensis subsp. barbatipes chloroplast, complete genome	Dendrosenecio elgonensis subsp. barbatipes	93.5	93.5	100%	2e-15	100.00	150615	=HYPERLINK("https://www.ncbi.nlm.nih.gov/nucleotide/MN250330.1?report=genbank&log$=nucltop&blast_rank=859&RID=NAPY7ZA4013","MN250330.1")
Dendrosenecio johnstonii chloroplast, complete genome	Dendrosenecio johnstonii	93.5	93.5	100%	2e-15	100.00	150601	=HYPERLINK("https://www.ncbi.nlm.nih.gov/nucleotide/MN250328.1?report=genbank&log$=nucltop&blast_rank=860&RID=NAPY7ZA4013","MN250328.1")
Dendrosenecio battiscombei chloroplast, complete genome	Dendrosenecio battiscombei	93.5	93.5	100%	2e-15	100.00	150569	=HYPERLINK("https://www.ncbi.nlm.nih.gov/nucleotide/MN250326.1?report=genbank&log$=nucltop&blast_rank=861&RID=NAPY7ZA4013","MN250326.1")
Dendrosenecio elgonensis voucher J9 chloroplast, complete genome	Dendrosenecio elgonensis	93.5	93.5	100%	2e-15	100.00	150551	=HYPERLINK("https://www.ncbi.nlm.nih.gov/nucleotide/NC_058824.1?report=genbank&log$=nucltop&blast_rank=862&RID=NAPY7ZA4013","NC_058824.1")
Dendrosenecio battiscombei chloroplast, complete genome	Dendrosenecio battiscombei	93.5	93.5	100%	2e-15	100.00	150556	=HYPERLINK("https://www.ncbi.nlm.nih.gov/nucleotide/MN250324.1?report=genbank&log$=nucltop&blast_rank=863&RID=NAPY7ZA4013","MN250324.1")
Dendrosenecio kilimanjari subsp. cottonii chloroplast, complete genome	Dendrosenecio kilimanjari subsp. cottonii	93.5	93.5	100%	2e-15	100.00	150576	=HYPERLINK("https://www.ncbi.nlm.nih.gov/nucleotide/MN250323.1?report=genbank&log$=nucltop&blast_rank=864&RID=NAPY7ZA4013","MN250323.1")
Dendrosenecio battiscombei chloroplast, complete genome	Dendrosenecio battiscombei	93.5	93.5	100%	2e-15	100.00	150559	=HYPERLINK("https://www.ncbi.nlm.nih.gov/nucleotide/MN250322.1?report=genbank&log$=nucltop&blast_rank=865&RID=NAPY7ZA4013","MN250322.1")
Helianthus silphioides chloroplast, complete genome	Helianthus silphioides	93.5	93.5	100%	2e-15	100.00	151134	=HYPERLINK("https://www.ncbi.nlm.nih.gov/nucleotide/NC_058798.1?report=genbank&log$=nucltop&blast_rank=866&RID=NAPY7ZA4013","NC_058798.1")
Helianthus verticillatus chloroplast, complete genome	Helianthus verticillatus	93.5	93.5	100%	2e-15	100.00	151190	=HYPERLINK("https://www.ncbi.nlm.nih.gov/nucleotide/NC_058797.1?report=genbank&log$=nucltop&blast_rank=867&RID=NAPY7ZA4013","NC_058797.1")
Helianthus atrorubens chloroplast, complete genome	Helianthus atrorubens	93.5	93.5	100%	2e-15	100.00	151240	=HYPERLINK("https://www.ncbi.nlm.nih.gov/nucleotide/NC_058796.1?report=genbank&log$=nucltop&blast_rank=868&RID=NAPY7ZA4013","NC_058796.1")
Dubyaea tsarongensis voucher PE 9714 tRNA-Leu (trnL) gene, partial sequence; trnL-trnF intergenic spacer, complete sequence; and tRNA-Phe (trnF) gene, partial sequence; chloroplast	Dubyaea tsarongensis	93.5	93.5	100%	2e-15	100.00	814	=HYPERLINK("https://www.ncbi.nlm.nih.gov/nucleotide/KF196081.1?report=genbank&log$=nucltop&blast_rank=869&RID=NAPY7ZA4013","KF196081.1")
Dubyaea atropurpurea voucher PE 9713 tRNA-Leu (trnL) gene, partial sequence; trnL-trnF intergenic spacer, complete sequence; and tRNA-Phe (trnF) gene, partial sequence; chloroplast	Dubyaea atropurpurea	93.5	93.5	100%	2e-15	100.00	818	=HYPERLINK("https://www.ncbi.nlm.nih.gov/nucleotide/KF196080.1?report=genbank&log$=nucltop&blast_rank=870&RID=NAPY7ZA4013","KF196080.1")
Dubyaea emeiensis voucher PE 9097 tRNA-Leu (trnL) gene, partial sequence; trnL-trnF intergenic spacer, complete sequence; and tRNA-Phe (trnF) gene, partial sequence; chloroplast	Dubyaea emeiensis	93.5	93.5	100%	2e-15	100.00	813	=HYPERLINK("https://www.ncbi.nlm.nih.gov/nucleotide/KF196079.1?report=genbank&log$=nucltop&blast_rank=871&RID=NAPY7ZA4013","KF196079.1")
Dubyaea sp. PE 9041 tRNA-Leu (trnL) gene, partial sequence; trnL-trnF intergenic spacer, complete sequence; and tRNA-Phe (trnF) gene, partial sequence; chloroplast	Dubyaea sp. PE 9041	93.5	93.5	100%	2e-15	100.00	813	=HYPERLINK("https://www.ncbi.nlm.nih.gov/nucleotide/KF196078.1?report=genbank&log$=nucltop&blast_rank=872&RID=NAPY7ZA4013","KF196078.1")
Dubyaea blinii voucher PE 9030 tRNA-Leu (trnL) gene, partial sequence; trnL-trnF intergenic spacer, complete sequence; and tRNA-Phe (trnF) gene, partial sequence; chloroplast	Dubyaea blinii	93.5	93.5	100%	2e-15	100.00	813	=HYPERLINK("https://www.ncbi.nlm.nih.gov/nucleotide/KF196077.1?report=genbank&log$=nucltop&blast_rank=873&RID=NAPY7ZA4013","KF196077.1")
Nabalus tatarinowii voucher IBSC 2010142 tRNA-Leu (trnL) gene, partial sequence; trnL-trnF intergenic spacer, complete sequence; and tRNA-Phe (trnF) gene, partial sequence; chloroplast	Nabalus tatarinowii	93.5	93.5	100%	2e-15	100.00	813	=HYPERLINK("https://www.ncbi.nlm.nih.gov/nucleotide/KF196070.1?report=genbank&log$=nucltop&blast_rank=874&RID=NAPY7ZA4013","KF196070.1")
Sonchus oleraceus voucher IBSC 3442 tRNA-Leu (trnL) gene, partial sequence; trnL-trnF intergenic spacer, complete sequence; and tRNA-Phe (trnF) gene, partial sequence; chloroplast	Sonchus oleraceus	93.5	93.5	100%	2e-15	100.00	841	=HYPERLINK("https://www.ncbi.nlm.nih.gov/nucleotide/KF196067.1?report=genbank&log$=nucltop&blast_rank=875&RID=NAPY7ZA4013","KF196067.1")
Cicerbita alpina isolate LAC-133 tRNA-Leu (trnL) gene and trnL-trnF intergenic spacer, partial sequence; chloroplast	Cicerbita alpina	93.5	93.5	100%	2e-15	100.00	853	=HYPERLINK("https://www.ncbi.nlm.nih.gov/nucleotide/KF486058.1?report=genbank&log$=nucltop&blast_rank=876&RID=NAPY7ZA4013","KF486058.1")
Leontodon tuberosus isolate LAC-002 tRNA-Leu (trnL) gene and trnL-trnF intergenic spacer, partial sequence; chloroplast	Leontodon tuberosus	93.5	93.5	100%	2e-15	100.00	842	=HYPERLINK("https://www.ncbi.nlm.nih.gov/nucleotide/KF486049.1?report=genbank&log$=nucltop&blast_rank=877&RID=NAPY7ZA4013","KF486049.1")
Cyathocline purpurea voucher Lwp1205010 (HUUN) tRNA-Leu (trnL) gene and trnL-trnF intergenic spacer, partial sequence; chloroplast	Cyathocline purpurea	93.5	93.5	100%	2e-15	100.00	818	=HYPERLINK("https://www.ncbi.nlm.nih.gov/nucleotide/KF684944.1?report=genbank&log$=nucltop&blast_rank=878&RID=NAPY7ZA4013","KF684944.1")
Blumea sp. A1-006 chloroplast DNA, trnT-trnL intergenic spacer, tRNA-Leu (trnL) and trnL-trnF intergenic spacer, partial and complete sequence, isolate: A1-006	Blumea sp. A1-006	93.5	93.5	100%	2e-15	100.00	288	=HYPERLINK("https://www.ncbi.nlm.nih.gov/nucleotide/AB889445.1?report=genbank&log$=nucltop&blast_rank=879&RID=NAPY7ZA4013","AB889445.1")
Helianthus maximiliani isolate MAX17 plastid, complete genome	Helianthus maximiliani	93.5	93.5	100%	2e-15	100.00	151076	=HYPERLINK("https://www.ncbi.nlm.nih.gov/nucleotide/KF746383.1?report=genbank&log$=nucltop&blast_rank=880&RID=NAPY7ZA4013","KF746383.1")
Helianthus maximiliani isolate MAX16 plastid, complete genome	Helianthus maximiliani	93.5	93.5	100%	2e-15	100.00	151049	=HYPERLINK("https://www.ncbi.nlm.nih.gov/nucleotide/KF746382.1?report=genbank&log$=nucltop&blast_rank=881&RID=NAPY7ZA4013","KF746382.1")
Helianthus maximiliani isolate MAX15 plastid, complete genome	Helianthus maximiliani	93.5	93.5	100%	2e-15	100.00	151047	=HYPERLINK("https://www.ncbi.nlm.nih.gov/nucleotide/KF746381.1?report=genbank&log$=nucltop&blast_rank=882&RID=NAPY7ZA4013","KF746381.1")
Helianthus maximiliani isolate MAX01 plastid, complete genome	Helianthus maximiliani	93.5	93.5	100%	2e-15	100.00	151007	=HYPERLINK("https://www.ncbi.nlm.nih.gov/nucleotide/NC_023114.1?report=genbank&log$=nucltop&blast_rank=883&RID=NAPY7ZA4013","NC_023114.1")
Helianthus tuberosus isolate DB34 plastid, complete genome	Helianthus tuberosus	93.5	93.5	100%	2e-15	100.00	151045	=HYPERLINK("https://www.ncbi.nlm.nih.gov/nucleotide/KF746379.1?report=genbank&log$=nucltop&blast_rank=884&RID=NAPY7ZA4013","KF746379.1")
Helianthus tuberosus isolate DB33 plastid, complete genome	Helianthus tuberosus	93.5	93.5	100%	2e-15	100.00	151044	=HYPERLINK("https://www.ncbi.nlm.nih.gov/nucleotide/KF746378.1?report=genbank&log$=nucltop&blast_rank=885&RID=NAPY7ZA4013","KF746378.1")
Helianthus tuberosus isolate DB32 plastid, complete genome	Helianthus tuberosus	93.5	93.5	100%	2e-15	100.00	151065	=HYPERLINK("https://www.ncbi.nlm.nih.gov/nucleotide/KF746377.1?report=genbank&log$=nucltop&blast_rank=886&RID=NAPY7ZA4013","KF746377.1")
Helianthus strumosus isolate DB31 plastid, complete genome	Helianthus strumosus	93.5	93.5	100%	2e-15	100.00	151044	=HYPERLINK("https://www.ncbi.nlm.nih.gov/nucleotide/NC_023113.1?report=genbank&log$=nucltop&blast_rank=887&RID=NAPY7ZA4013","NC_023113.1")
Helianthus hirsutus isolate DB30 plastid, complete genome	Helianthus hirsutus	93.5	93.5	100%	2e-15	100.00	151049	=HYPERLINK("https://www.ncbi.nlm.nih.gov/nucleotide/KF746375.1?report=genbank&log$=nucltop&blast_rank=888&RID=NAPY7ZA4013","KF746375.1")
Helianthus hirsutus isolate DB29 plastid, complete genome	Helianthus hirsutus	93.5	93.5	100%	2e-15	100.00	151039	=HYPERLINK("https://www.ncbi.nlm.nih.gov/nucleotide/KF746374.1?report=genbank&log$=nucltop&blast_rank=889&RID=NAPY7ZA4013","KF746374.1")
Helianthus decapetalus isolate DB28 plastid, complete genome	Helianthus decapetalus	93.5	93.5	100%	2e-15	100.00	151040	=HYPERLINK("https://www.ncbi.nlm.nih.gov/nucleotide/KF746373.1?report=genbank&log$=nucltop&blast_rank=890&RID=NAPY7ZA4013","KF746373.1")
Helianthus decapetalus isolate DB27 plastid, complete genome	Helianthus decapetalus	93.5	93.5	100%	2e-15	100.00	151047	=HYPERLINK("https://www.ncbi.nlm.nih.gov/nucleotide/KF746372.1?report=genbank&log$=nucltop&blast_rank=891&RID=NAPY7ZA4013","KF746372.1")
Helianthus decapetalus isolate DB26 plastid, complete genome	Helianthus decapetalus	93.5	93.5	100%	2e-15	100.00	151038	=HYPERLINK("https://www.ncbi.nlm.nih.gov/nucleotide/KF746371.1?report=genbank&log$=nucltop&blast_rank=892&RID=NAPY7ZA4013","KF746371.1")
Helianthus grosseserratus isolate DB25 plastid, complete genome	Helianthus grosseserratus	93.5	93.5	100%	2e-15	100.00	151045	=HYPERLINK("https://www.ncbi.nlm.nih.gov/nucleotide/KF746370.1?report=genbank&log$=nucltop&blast_rank=893&RID=NAPY7ZA4013","KF746370.1")
Helianthus grosseserratus isolate DB24 plastid, complete genome	Helianthus grosseserratus	93.5	93.5	100%	2e-15	100.00	151029	=HYPERLINK("https://www.ncbi.nlm.nih.gov/nucleotide/KF746369.1?report=genbank&log$=nucltop&blast_rank=894&RID=NAPY7ZA4013","KF746369.1")
Helianthus grosseserratus isolate DB23 plastid, complete genome	Helianthus grosseserratus	93.5	93.5	100%	2e-15	100.00	151010	=HYPERLINK("https://www.ncbi.nlm.nih.gov/nucleotide/KF746368.1?report=genbank&log$=nucltop&blast_rank=895&RID=NAPY7ZA4013","KF746368.1")
Helianthus grosseserratus isolate DB22 plastid, complete genome	Helianthus grosseserratus	93.5	93.5	100%	2e-15	100.00	151042	=HYPERLINK("https://www.ncbi.nlm.nih.gov/nucleotide/KF746367.1?report=genbank&log$=nucltop&blast_rank=896&RID=NAPY7ZA4013","KF746367.1")
Helianthus giganteus isolate DB21 plastid, complete genome	Helianthus giganteus	93.5	93.5	100%	2e-15	100.00	151053	=HYPERLINK("https://www.ncbi.nlm.nih.gov/nucleotide/KF746366.1?report=genbank&log$=nucltop&blast_rank=897&RID=NAPY7ZA4013","KF746366.1")
Helianthus divaricatus isolate DB19 plastid, complete genome	Helianthus divaricatus	93.5	93.5	100%	2e-15	100.00	151047	=HYPERLINK("https://www.ncbi.nlm.nih.gov/nucleotide/KF746364.1?report=genbank&log$=nucltop&blast_rank=898&RID=NAPY7ZA4013","KF746364.1")
Helianthus tuberosus isolate DB18 plastid, complete genome	Helianthus tuberosus	93.5	93.5	100%	2e-15	100.00	151047	=HYPERLINK("https://www.ncbi.nlm.nih.gov/nucleotide/KF746363.1?report=genbank&log$=nucltop&blast_rank=899&RID=NAPY7ZA4013","KF746363.1")
Helianthus tuberosus isolate DB17 plastid, complete genome	Helianthus tuberosus	93.5	93.5	100%	2e-15	100.00	151046	=HYPERLINK("https://www.ncbi.nlm.nih.gov/nucleotide/KF746362.1?report=genbank&log$=nucltop&blast_rank=900&RID=NAPY7ZA4013","KF746362.1")
Helianthus tuberosus isolate DB16 plastid, complete genome	Helianthus tuberosus	93.5	93.5	100%	2e-15	100.00	151047	=HYPERLINK("https://www.ncbi.nlm.nih.gov/nucleotide/NC_023112.1?report=genbank&log$=nucltop&blast_rank=901&RID=NAPY7ZA4013","NC_023112.1")
Helianthus hirsutus isolate DB15 plastid, complete genome	Helianthus hirsutus	93.5	93.5	100%	2e-15	100.00	151046	=HYPERLINK("https://www.ncbi.nlm.nih.gov/nucleotide/KF746360.1?report=genbank&log$=nucltop&blast_rank=902&RID=NAPY7ZA4013","KF746360.1")
Helianthus hirsutus isolate DB14 plastid, complete genome	Helianthus hirsutus	93.5	93.5	100%	2e-15	100.00	151045	=HYPERLINK("https://www.ncbi.nlm.nih.gov/nucleotide/NC_023111.1?report=genbank&log$=nucltop&blast_rank=903&RID=NAPY7ZA4013","NC_023111.1")
Helianthus decapetalus isolate DB13 plastid, complete genome	Helianthus decapetalus	93.5	93.5	100%	2e-15	100.00	151039	=HYPERLINK("https://www.ncbi.nlm.nih.gov/nucleotide/KF746358.1?report=genbank&log$=nucltop&blast_rank=904&RID=NAPY7ZA4013","KF746358.1")
Helianthus decapetalus isolate DB12 plastid, complete genome	Helianthus decapetalus	93.5	93.5	100%	2e-15	100.00	151044	=HYPERLINK("https://www.ncbi.nlm.nih.gov/nucleotide/KF746357.1?report=genbank&log$=nucltop&blast_rank=905&RID=NAPY7ZA4013","KF746357.1")
Helianthus decapetalus isolate DB11 plastid, complete genome	Helianthus decapetalus	93.5	93.5	100%	2e-15	100.00	151048	=HYPERLINK("https://www.ncbi.nlm.nih.gov/nucleotide/NC_023110.1?report=genbank&log$=nucltop&blast_rank=906&RID=NAPY7ZA4013","NC_023110.1")
Helianthus divaricatus isolate DB10 plastid, complete genome	Helianthus divaricatus	93.5	93.5	100%	2e-15	100.00	151023	=HYPERLINK("https://www.ncbi.nlm.nih.gov/nucleotide/KF746355.1?report=genbank&log$=nucltop&blast_rank=907&RID=NAPY7ZA4013","KF746355.1")
Helianthus divaricatus isolate DB09 plastid, complete genome	Helianthus divaricatus	93.5	93.5	100%	2e-15	100.00	151049	=HYPERLINK("https://www.ncbi.nlm.nih.gov/nucleotide/KF746354.1?report=genbank&log$=nucltop&blast_rank=908&RID=NAPY7ZA4013","KF746354.1")
Helianthus divaricatus isolate DB08 plastid, complete genome	Helianthus divaricatus	93.5	93.5	100%	2e-15	100.00	151037	=HYPERLINK("https://www.ncbi.nlm.nih.gov/nucleotide/KF746353.1?report=genbank&log$=nucltop&blast_rank=909&RID=NAPY7ZA4013","KF746353.1")
Helianthus divaricatus isolate DB07 plastid, complete genome	Helianthus divaricatus	93.5	93.5	100%	2e-15	100.00	151045	=HYPERLINK("https://www.ncbi.nlm.nih.gov/nucleotide/NC_023109.1?report=genbank&log$=nucltop&blast_rank=910&RID=NAPY7ZA4013","NC_023109.1")
Helianthus grosseserratus isolate DB06 plastid, complete genome	Helianthus grosseserratus	93.5	93.5	100%	2e-15	100.00	151052	=HYPERLINK("https://www.ncbi.nlm.nih.gov/nucleotide/KF746351.1?report=genbank&log$=nucltop&blast_rank=911&RID=NAPY7ZA4013","KF746351.1")
Helianthus grosseserratus isolate DB05 plastid, complete genome	Helianthus grosseserratus	93.5	93.5	100%	2e-15	100.00	151017	=HYPERLINK("https://www.ncbi.nlm.nih.gov/nucleotide/NC_023108.1?report=genbank&log$=nucltop&blast_rank=912&RID=NAPY7ZA4013","NC_023108.1")
Helianthus giganteus isolate DB04 plastid, complete genome	Helianthus giganteus	93.5	93.5	100%	2e-15	100.00	151027	=HYPERLINK("https://www.ncbi.nlm.nih.gov/nucleotide/KF746349.1?report=genbank&log$=nucltop&blast_rank=913&RID=NAPY7ZA4013","KF746349.1")
Helianthus giganteus isolate DB03 plastid, complete genome	Helianthus giganteus	93.5	93.5	100%	2e-15	100.00	151047	=HYPERLINK("https://www.ncbi.nlm.nih.gov/nucleotide/KF746348.1?report=genbank&log$=nucltop&blast_rank=914&RID=NAPY7ZA4013","KF746348.1")
Helianthus giganteus isolate DB02 plastid, complete genome	Helianthus giganteus	93.5	93.5	100%	2e-15	100.00	151061	=HYPERLINK("https://www.ncbi.nlm.nih.gov/nucleotide/KF746347.1?report=genbank&log$=nucltop&blast_rank=915&RID=NAPY7ZA4013","KF746347.1")
Helianthus giganteus isolate DB01 plastid, complete genome	Helianthus giganteus	93.5	93.5	100%	2e-15	100.00	151066	=HYPERLINK("https://www.ncbi.nlm.nih.gov/nucleotide/NC_023107.1?report=genbank&log$=nucltop&blast_rank=916&RID=NAPY7ZA4013","NC_023107.1")
Hirpicium armerioides subsp. rudatisii voucher Stangberg175 tRNA-Leu (trnL) gene and trnL-trnF intergenic spacer, partial sequence; chloroplast	Hirpicium armerioides subsp. rudatisii	93.5	93.5	100%	2e-15	100.00	733	=HYPERLINK("https://www.ncbi.nlm.nih.gov/nucleotide/JQ220233.1?report=genbank&log$=nucltop&blast_rank=917&RID=NAPY7ZA4013","JQ220233.1")
Gorteria affinis voucher Stangberg126 tRNA-Leu (trnL) gene and trnL-trnF intergenic spacer, partial sequence; chloroplast	Gorteria diffusa	93.5	93.5	100%	2e-15	100.00	736	=HYPERLINK("https://www.ncbi.nlm.nih.gov/nucleotide/JQ220223.1?report=genbank&log$=nucltop&blast_rank=918&RID=NAPY7ZA4013","JQ220223.1")
Gorteria affinis voucher Stangberg121 tRNA-Leu (trnL) gene and trnL-trnF intergenic spacer, partial sequence; chloroplast	Gorteria diffusa	93.5	93.5	100%	2e-15	100.00	753	=HYPERLINK("https://www.ncbi.nlm.nih.gov/nucleotide/JQ220218.1?report=genbank&log$=nucltop&blast_rank=919&RID=NAPY7ZA4013","JQ220218.1")
Gorteria sp. FS-2012a voucher Stangberg82 tRNA-Leu (trnL) gene and trnL-trnF intergenic spacer, partial sequence; chloroplast	Gorteria diffusa	93.5	93.5	100%	2e-15	100.00	723	=HYPERLINK("https://www.ncbi.nlm.nih.gov/nucleotide/JQ220216.1?report=genbank&log$=nucltop&blast_rank=920&RID=NAPY7ZA4013","JQ220216.1")
Gorteria corymbosa voucher Bartsch1879 tRNA-Leu (trnL) gene and trnL-trnF intergenic spacer, partial sequence; chloroplast	Gorteria corymbosa	93.5	93.5	100%	2e-15	100.00	745	=HYPERLINK("https://www.ncbi.nlm.nih.gov/nucleotide/JQ220215.1?report=genbank&log$=nucltop&blast_rank=921&RID=NAPY7ZA4013","JQ220215.1")
Gorteria sp. FS-2012a voucher Stangberg89 tRNA-Leu (trnL) gene and trnL-trnF intergenic spacer, partial sequence; chloroplast	Gorteria diffusa	93.5	93.5	100%	2e-15	100.00	736	=HYPERLINK("https://www.ncbi.nlm.nih.gov/nucleotide/JQ220204.1?report=genbank&log$=nucltop&blast_rank=922&RID=NAPY7ZA4013","JQ220204.1")
Gorteria personata voucher Karis1027 tRNA-Leu (trnL) gene and trnL-trnF intergenic spacer, partial sequence; chloroplast	Gorteria personata	93.5	93.5	100%	2e-15	100.00	742	=HYPERLINK("https://www.ncbi.nlm.nih.gov/nucleotide/JQ220202.1?report=genbank&log$=nucltop&blast_rank=923&RID=NAPY7ZA4013","JQ220202.1")
Hirpicium linearifolium voucher Stangberg161 tRNA-Leu (trnL) gene and trnL-trnF intergenic spacer, partial sequence; chloroplast	Hirpicium linearifolium	93.5	93.5	100%	2e-15	100.00	733	=HYPERLINK("https://www.ncbi.nlm.nih.gov/nucleotide/JQ220192.1?report=genbank&log$=nucltop&blast_rank=924&RID=NAPY7ZA4013","JQ220192.1")
Gorteria sp. FS-2012d voucher Stangberg75 tRNA-Leu (trnL) gene and trnL-trnF intergenic spacer, partial sequence; chloroplast	Gorteria piloselloides	93.5	93.5	100%	2e-15	100.00	736	=HYPERLINK("https://www.ncbi.nlm.nih.gov/nucleotide/JQ220188.1?report=genbank&log$=nucltop&blast_rank=925&RID=NAPY7ZA4013","JQ220188.1")
Gorteria sp. FS-2012d voucher Stangberg147 tRNA-Leu (trnL) gene and trnL-trnF intergenic spacer, partial sequence; chloroplast	Gorteria piloselloides	93.5	93.5	100%	2e-15	100.00	736	=HYPERLINK("https://www.ncbi.nlm.nih.gov/nucleotide/JQ220186.1?report=genbank&log$=nucltop&blast_rank=926&RID=NAPY7ZA4013","JQ220186.1")
Gorteria affinis voucher Mucina100905/2 tRNA-Leu (trnL) gene and trnL-trnF intergenic spacer, partial sequence; chloroplast	Gorteria diffusa	93.5	93.5	100%	2e-15	100.00	736	=HYPERLINK("https://www.ncbi.nlm.nih.gov/nucleotide/JQ220178.1?report=genbank&log$=nucltop&blast_rank=927&RID=NAPY7ZA4013","JQ220178.1")
Hirpicium bechuanense voucher Stangberg154 tRNA-Leu (trnL) gene and trnL-trnF intergenic spacer, partial sequence; chloroplast	Hirpicium bechuanense	93.5	93.5	100%	2e-15	100.00	735	=HYPERLINK("https://www.ncbi.nlm.nih.gov/nucleotide/JQ220177.1?report=genbank&log$=nucltop&blast_rank=928&RID=NAPY7ZA4013","JQ220177.1")
Hirpicium alienatum voucher Stangberg132 tRNA-Leu (trnL) gene and trnL-trnF intergenic spacer, partial sequence; chloroplast	Gorteria alienata	93.5	93.5	100%	2e-15	100.00	736	=HYPERLINK("https://www.ncbi.nlm.nih.gov/nucleotide/JQ220175.1?report=genbank&log$=nucltop&blast_rank=929&RID=NAPY7ZA4013","JQ220175.1")
Hirpicium alienatum voucher Stangberg56 tRNA-Leu (trnL) gene and trnL-trnF intergenic spacer, partial sequence; chloroplast	Gorteria alienata	93.5	93.5	100%	2e-15	100.00	736	=HYPERLINK("https://www.ncbi.nlm.nih.gov/nucleotide/JQ220174.1?report=genbank&log$=nucltop&blast_rank=930&RID=NAPY7ZA4013","JQ220174.1")
Hirpicium alienatum voucher Karis1044 tRNA-Leu (trnL) gene and trnL-trnF intergenic spacer, partial sequence; chloroplast	Gorteria alienata	93.5	93.5	100%	2e-15	100.00	736	=HYPERLINK("https://www.ncbi.nlm.nih.gov/nucleotide/JQ220173.1?report=genbank&log$=nucltop&blast_rank=931&RID=NAPY7ZA4013","JQ220173.1")
Hirpicium alienatum voucher Karis1032 tRNA-Leu (trnL) gene and trnL-trnF intergenic spacer, partial sequence; chloroplast	Gorteria alienata	93.5	93.5	100%	2e-15	100.00	735	=HYPERLINK("https://www.ncbi.nlm.nih.gov/nucleotide/JQ220172.1?report=genbank&log$=nucltop&blast_rank=932&RID=NAPY7ZA4013","JQ220172.1")
Hirpicium alienatum voucher Karis1022 tRNA-Leu (trnL) gene and trnL-trnF intergenic spacer, partial sequence; chloroplast	Gorteria alienata	93.5	93.5	100%	2e-15	100.00	736	=HYPERLINK("https://www.ncbi.nlm.nih.gov/nucleotide/JQ220171.1?report=genbank&log$=nucltop&blast_rank=933&RID=NAPY7ZA4013","JQ220171.1")
Onopordum tauricum tRNA-Leu (trnL) gene and trnL-trnF intergenic spacer, partial sequence; chloroplast	Onopordum tauricum	93.5	93.5	100%	2e-15	100.00	820	=HYPERLINK("https://www.ncbi.nlm.nih.gov/nucleotide/KC969609.1?report=genbank&log$=nucltop&blast_rank=934&RID=NAPY7ZA4013","KC969609.1")
Carlina sicula tRNA-Leu (trnL) gene and trnL-trnF intergenic spacer, partial sequence; chloroplast	Carlina sicula	93.5	93.5	100%	2e-15	100.00	806	=HYPERLINK("https://www.ncbi.nlm.nih.gov/nucleotide/KC969563.1?report=genbank&log$=nucltop&blast_rank=935&RID=NAPY7ZA4013","KC969563.1")
Lygodesmia environmental sample chloroplast trnL(UAA) gene intron, isolate Sequence 26	Lygodesmia environmental sample	93.5	93.5	100%	2e-15	100.00	508	=HYPERLINK("https://www.ncbi.nlm.nih.gov/nucleotide/HG780328.1?report=genbank&log$=nucltop&blast_rank=936&RID=NAPY7ZA4013","HG780328.1")
Petasites albus isolate P63 tRNA-Leu (trnL) gene, partial sequence; chloroplast	Petasites albus	93.5	93.5	100%	2e-15	100.00	469	=HYPERLINK("https://www.ncbi.nlm.nih.gov/nucleotide/KF718298.1?report=genbank&log$=nucltop&blast_rank=937&RID=NAPY7ZA4013","KF718298.1")
Blumea balsamifera plastid, complete genome	Blumea balsamifera	93.5	93.5	100%	2e-15	100.00	151163	=HYPERLINK("https://www.ncbi.nlm.nih.gov/nucleotide/MZ073673.1?report=genbank&log$=nucltop&blast_rank=938&RID=NAPY7ZA4013","MZ073673.1")
Mikania sylvatica chloroplast, complete genome	Mikania sylvatica	93.5	93.5	100%	2e-15	100.00	152099	=HYPERLINK("https://www.ncbi.nlm.nih.gov/nucleotide/MT793855.1?report=genbank&log$=nucltop&blast_rank=939&RID=NAPY7ZA4013","MT793855.1")
Mikania smaragdina chloroplast, complete genome	Mikania smaragdina	93.5	93.5	100%	2e-15	100.00	152020	=HYPERLINK("https://www.ncbi.nlm.nih.gov/nucleotide/MT793854.1?report=genbank&log$=nucltop&blast_rank=940&RID=NAPY7ZA4013","MT793854.1")
Mikania purpurascens chloroplast, complete genome	Mikania purpurascens	93.5	93.5	100%	2e-15	100.00	152037	=HYPERLINK("https://www.ncbi.nlm.nih.gov/nucleotide/MT793853.1?report=genbank&log$=nucltop&blast_rank=941&RID=NAPY7ZA4013","MT793853.1")
Mikania fasciculata chloroplast, complete genome	Mikania fasciculata	93.5	93.5	100%	2e-15	100.00	152070	=HYPERLINK("https://www.ncbi.nlm.nih.gov/nucleotide/MT793852.1?report=genbank&log$=nucltop&blast_rank=942&RID=NAPY7ZA4013","MT793852.1")
Mikania burchellii chloroplast, complete genome	Mikania burchellii	93.5	93.5	100%	2e-15	100.00	151829	=HYPERLINK("https://www.ncbi.nlm.nih.gov/nucleotide/MT793851.1?report=genbank&log$=nucltop&blast_rank=943&RID=NAPY7ZA4013","MT793851.1")
Mikania additicia chloroplast, complete genome	Mikania additicia	93.5	93.5	100%	2e-15	100.00	151983	=HYPERLINK("https://www.ncbi.nlm.nih.gov/nucleotide/MT793849.1?report=genbank&log$=nucltop&blast_rank=944&RID=NAPY7ZA4013","MT793849.1")
Litothamnus nitidus chloroplast, complete genome	Litothamnus nitidus	93.5	93.5	100%	2e-15	100.00	151517	=HYPERLINK("https://www.ncbi.nlm.nih.gov/nucleotide/MT793848.1?report=genbank&log$=nucltop&blast_rank=945&RID=NAPY7ZA4013","MT793848.1")
Mikania triangularis chloroplast, complete genome	Mikania triangularis	93.5	93.5	100%	2e-15	100.00	151956	=HYPERLINK("https://www.ncbi.nlm.nih.gov/nucleotide/MT793845.1?report=genbank&log$=nucltop&blast_rank=946&RID=NAPY7ZA4013","MT793845.1")
Mikania ternata chloroplast	Mikania ternata	93.5	93.5	100%	2e-15	100.00	151957	=HYPERLINK("https://www.ncbi.nlm.nih.gov/nucleotide/MT793844.1?report=genbank&log$=nucltop&blast_rank=947&RID=NAPY7ZA4013","MT793844.1")
Mikania salviifolia chloroplast	Mikania salviifolia	93.5	93.5	100%	2e-15	100.00	152229	=HYPERLINK("https://www.ncbi.nlm.nih.gov/nucleotide/MT793843.1?report=genbank&log$=nucltop&blast_rank=948&RID=NAPY7ZA4013","MT793843.1")
Mikania parvifolia chloroplast	Mikania parvifolia	93.5	93.5	100%	2e-15	100.00	152023	=HYPERLINK("https://www.ncbi.nlm.nih.gov/nucleotide/MT793842.1?report=genbank&log$=nucltop&blast_rank=949&RID=NAPY7ZA4013","MT793842.1")
Mikania obtusata chloroplast, complete genome	Mikania obtusata	93.5	93.5	100%	2e-15	100.00	152106	=HYPERLINK("https://www.ncbi.nlm.nih.gov/nucleotide/MT793841.1?report=genbank&log$=nucltop&blast_rank=950&RID=NAPY7ZA4013","MT793841.1")
Mikania neurocaula chloroplast, complete genome	Mikania neurocaula	93.5	93.5	100%	2e-15	100.00	152045	=HYPERLINK("https://www.ncbi.nlm.nih.gov/nucleotide/MT793839.1?report=genbank&log$=nucltop&blast_rank=951&RID=NAPY7ZA4013","MT793839.1")
Mikania lehmannii chloroplast, complete genome	Mikania lehmannii	93.5	93.5	100%	2e-15	100.00	152062	=HYPERLINK("https://www.ncbi.nlm.nih.gov/nucleotide/MT793838.1?report=genbank&log$=nucltop&blast_rank=952&RID=NAPY7ZA4013","MT793838.1")
Mikania haenkeana chloroplast, complete genome	Mikania haenkeana	93.5	93.5	100%	2e-15	100.00	151865	=HYPERLINK("https://www.ncbi.nlm.nih.gov/nucleotide/MT793837.1?report=genbank&log$=nucltop&blast_rank=953&RID=NAPY7ZA4013","MT793837.1")
Mikania glomerata chloroplast, complete genome	Mikania glomerata	93.5	93.5	100%	2e-15	100.00	151773	=HYPERLINK("https://www.ncbi.nlm.nih.gov/nucleotide/MT793836.1?report=genbank&log$=nucltop&blast_rank=954&RID=NAPY7ZA4013","MT793836.1")
Mikania decumbens chloroplast	Mikania decumbens	93.5	93.5	100%	2e-15	100.00	152056	=HYPERLINK("https://www.ncbi.nlm.nih.gov/nucleotide/MT793835.1?report=genbank&log$=nucltop&blast_rank=955&RID=NAPY7ZA4013","MT793835.1")
Mikania decora chloroplast	Mikania decora	93.5	93.5	100%	2e-15	100.00	151914	=HYPERLINK("https://www.ncbi.nlm.nih.gov/nucleotide/MT793834.1?report=genbank&log$=nucltop&blast_rank=956&RID=NAPY7ZA4013","MT793834.1")
Senecio nudicaulis chloroplast, complete genome	Senecio nudicaulis	93.5	93.5	100%	2e-15	100.00	151011	=HYPERLINK("https://www.ncbi.nlm.nih.gov/nucleotide/MW770461.1?report=genbank&log$=nucltop&blast_rank=957&RID=NAPY7ZA4013","MW770461.1")
Hypochaeris radicata voucher Allan Herbarium CHR 630364 tRNA-Leu (trnL) gene and trnL-trnF intergenic spacer, partial sequence; chloroplast	Hypochaeris radicata	93.5	93.5	100%	2e-15	100.00	477	=HYPERLINK("https://www.ncbi.nlm.nih.gov/nucleotide/KF591249.1?report=genbank&log$=nucltop&blast_rank=958&RID=NAPY7ZA4013","KF591249.1")
Stilpnogyne bellidioides voucher Clark & Kelly 162 (J) tRNA-Leu (trnL) gene and trnL-trnF intergenic spacer, partial sequence; plastid	Stilpnogyne bellidioides	93.5	93.5	100%	2e-15	100.00	766	=HYPERLINK("https://www.ncbi.nlm.nih.gov/nucleotide/KC900111.1?report=genbank&log$=nucltop&blast_rank=959&RID=NAPY7ZA4013","KC900111.1")
Bertilia hantamensis voucher Cron & Goodman 637 (J) tRNA-Leu (trnL) gene, partial sequence; trnL-trnF intergenic spacer, complete sequence; and tRNA-Phe (trnF) gene, partial sequence; plastid	Bertilia hantamensis	93.5	93.5	100%	2e-15	100.00	835	=HYPERLINK("https://www.ncbi.nlm.nih.gov/nucleotide/KC900109.1?report=genbank&log$=nucltop&blast_rank=960&RID=NAPY7ZA4013","KC900109.1")
Bolandia glabrifolia voucher Manning s.n. (NBG) tRNA-Leu (trnL) gene, partial sequence; trnL-trnF intergenic spacer, complete sequence; and tRNA-Phe (trnF) gene, partial sequence; plastid	Bolandia glabrifolia	93.5	93.5	100%	2e-15	100.00	830	=HYPERLINK("https://www.ncbi.nlm.nih.gov/nucleotide/KC900108.1?report=genbank&log$=nucltop&blast_rank=961&RID=NAPY7ZA4013","KC900108.1")
Bolandia pinnatifida voucher Goldblatt, Manning & Porter 13351 (NBG) tRNA-Leu (trnL) gene, partial sequence; trnL-trnF intergenic spacer, complete sequence; and tRNA-Phe (trnF) gene, partial sequence; plastid	Bolandia pinnatifida	93.5	93.5	100%	2e-15	100.00	830	=HYPERLINK("https://www.ncbi.nlm.nih.gov/nucleotide/KC900106.1?report=genbank&log$=nucltop&blast_rank=962&RID=NAPY7ZA4013","KC900106.1")
Dendrosenecio adnivalis subsp. friesiorum chloroplast, complete genome	Dendrosenecio adnivalis subsp. friesiorum	93.5	93.5	100%	2e-15	100.00	150539	=HYPERLINK("https://www.ncbi.nlm.nih.gov/nucleotide/MK483218.1?report=genbank&log$=nucltop&blast_rank=963&RID=NAPY7ZA4013","MK483218.1")
Dendrosenecio adnivalis chloroplast, complete genome	Dendrosenecio adnivalis	93.5	93.5	100%	2e-15	100.00	150541	=HYPERLINK("https://www.ncbi.nlm.nih.gov/nucleotide/MK483217.1?report=genbank&log$=nucltop&blast_rank=964&RID=NAPY7ZA4013","MK483217.1")
Dendrosenecio elgonensis chloroplast, complete genome	Dendrosenecio elgonensis	93.5	93.5	100%	2e-15	100.00	150525	=HYPERLINK("https://www.ncbi.nlm.nih.gov/nucleotide/MK483216.1?report=genbank&log$=nucltop&blast_rank=965&RID=NAPY7ZA4013","MK483216.1")
Dendrosenecio erici-rosenii chloroplast, complete genome	Dendrosenecio erici-rosenii	93.5	93.5	100%	2e-15	100.00	150544	=HYPERLINK("https://www.ncbi.nlm.nih.gov/nucleotide/MK483215.1?report=genbank&log$=nucltop&blast_rank=966&RID=NAPY7ZA4013","MK483215.1")
Dendrosenecio erici-rosenii subsp. alticola chloroplast, complete genome	Dendrosenecio erici-rosenii subsp. alticola	93.5	93.5	100%	2e-15	100.00	150552	=HYPERLINK("https://www.ncbi.nlm.nih.gov/nucleotide/MK483214.1?report=genbank&log$=nucltop&blast_rank=967&RID=NAPY7ZA4013","MK483214.1")
TPA: Blumea tenella chloroplast, complete genome	Blumea tenella	93.5	93.5	100%	2e-15	100.00	150829	=HYPERLINK("https://www.ncbi.nlm.nih.gov/nucleotide/BK013129.1?report=genbank&log$=nucltop&blast_rank=968&RID=NAPY7ZA4013","BK013129.1")
TPA: Blumea oxyodonta chloroplast, complete genome	Blumea oxyodonta	93.5	93.5	100%	2e-15	100.00	150997	=HYPERLINK("https://www.ncbi.nlm.nih.gov/nucleotide/BK013128.1?report=genbank&log$=nucltop&blast_rank=969&RID=NAPY7ZA4013","BK013128.1")
TPA: Blumea balsamifera chloroplast, complete genome	Blumea balsamifera	93.5	93.5	100%	2e-15	100.00	151176	=HYPERLINK("https://www.ncbi.nlm.nih.gov/nucleotide/BK013127.1?report=genbank&log$=nucltop&blast_rank=970&RID=NAPY7ZA4013","BK013127.1")
Petasites japonicus TH131 chloroplast DNA, complete genome	Petasites japonicus	93.5	93.5	100%	2e-15	100.00	150445	=HYPERLINK("https://www.ncbi.nlm.nih.gov/nucleotide/LC600309.1?report=genbank&log$=nucltop&blast_rank=971&RID=NAPY7ZA4013","LC600309.1")
Petasites japonicus FN179 chloroplast trnL gene, intron region	Petasites japonicus	93.5	93.5	100%	2e-15	100.00	89	=HYPERLINK("https://www.ncbi.nlm.nih.gov/nucleotide/LC568787.1?report=genbank&log$=nucltop&blast_rank=972&RID=NAPY7ZA4013","LC568787.1")
Paraprenanthes sororia FN171 chloroplast trnL gene, intron region	Paraprenanthes sororia	93.5	93.5	100%	2e-15	100.00	89	=HYPERLINK("https://www.ncbi.nlm.nih.gov/nucleotide/LC568779.1?report=genbank&log$=nucltop&blast_rank=973&RID=NAPY7ZA4013","LC568779.1")
Japonicalia delphiniifolia FN142 chloroplast trnL gene, intron region	Japonicalia delphiniifolia	93.5	93.5	100%	2e-15	100.00	89	=HYPERLINK("https://www.ncbi.nlm.nih.gov/nucleotide/LC568750.1?report=genbank&log$=nucltop&blast_rank=974&RID=NAPY7ZA4013","LC568750.1")
Erechtites hieraciifolius FN097 chloroplast trnL gene, intron region	Erechtites hieraciifolius	93.5	93.5	100%	2e-15	100.00	89	=HYPERLINK("https://www.ncbi.nlm.nih.gov/nucleotide/LC568705.1?report=genbank&log$=nucltop&blast_rank=975&RID=NAPY7ZA4013","LC568705.1")
Crassocephalum crepidioides FN082 chloroplast trnL gene, intron region	Crassocephalum crepidioides	93.5	93.5	100%	2e-15	100.00	89	=HYPERLINK("https://www.ncbi.nlm.nih.gov/nucleotide/LC568690.1?report=genbank&log$=nucltop&blast_rank=976&RID=NAPY7ZA4013","LC568690.1")
Asteraceae environmental sample tRNA-Leu (trnL) gene and trnL-trnF intergenic spacer, partial sequence; chloroplast	Asteraceae environmental sample	93.5	93.5	100%	2e-15	100.00	807	=HYPERLINK("https://www.ncbi.nlm.nih.gov/nucleotide/JX113265.1?report=genbank&log$=nucltop&blast_rank=977&RID=NAPY7ZA4013","JX113265.1")
Sonchus oleraceus chloroplast trnL gene, intron, partial sequence, isolate: OGA0040	Sonchus oleraceus	93.5	93.5	100%	2e-15	100.00	401	=HYPERLINK("https://www.ncbi.nlm.nih.gov/nucleotide/AB817357.1?report=genbank&log$=nucltop&blast_rank=978&RID=NAPY7ZA4013","AB817357.1")
Zexmenia serrata tRNA-Leu (trnL) gene, partial sequence; chloroplast gene for chloroplast product	Zexmenia serrata	93.5	93.5	100%	2e-15	100.00	485	=HYPERLINK("https://www.ncbi.nlm.nih.gov/nucleotide/AY216134.1?report=genbank&log$=nucltop&blast_rank=979&RID=NAPY7ZA4013","AY216134.1")
Zaluzania megacephala tRNA-Leu (trnL) gene, partial sequence; chloroplast gene for chloroplast product	Zaluzania megacephala	93.5	93.5	100%	2e-15	100.00	486	=HYPERLINK("https://www.ncbi.nlm.nih.gov/nucleotide/AY216133.1?report=genbank&log$=nucltop&blast_rank=980&RID=NAPY7ZA4013","AY216133.1")
Wedelia tegetis tRNA-Leu (trnL) gene, partial sequence; chloroplast gene for chloroplast product	Wedelia tegetis	93.5	93.5	100%	2e-15	100.00	485	=HYPERLINK("https://www.ncbi.nlm.nih.gov/nucleotide/AY216131.1?report=genbank&log$=nucltop&blast_rank=981&RID=NAPY7ZA4013","AY216131.1")
Villanova achillaeoides tRNA-Leu (trnL) gene, partial sequence; chloroplast gene for chloroplast product	Villanova achilleoides	93.5	93.5	100%	2e-15	100.00	486	=HYPERLINK("https://www.ncbi.nlm.nih.gov/nucleotide/AY216130.1?report=genbank&log$=nucltop&blast_rank=982&RID=NAPY7ZA4013","AY216130.1")
Bahiopsis tomentosa tRNA-Leu (trnL) gene, partial sequence; chloroplast gene for chloroplast product	Bahiopsis tomentosa	93.5	93.5	100%	2e-15	100.00	513	=HYPERLINK("https://www.ncbi.nlm.nih.gov/nucleotide/AY216129.1?report=genbank&log$=nucltop&blast_rank=983&RID=NAPY7ZA4013","AY216129.1")
Squamopappus skutchii tRNA-Leu (trnL) gene, partial sequence; chloroplast gene for chloroplast product	Squamopappus skutchii	93.5	93.5	100%	2e-15	100.00	486	=HYPERLINK("https://www.ncbi.nlm.nih.gov/nucleotide/AY216115.1?report=genbank&log$=nucltop&blast_rank=984&RID=NAPY7ZA4013","AY216115.1")
Venegasia carpesioides tRNA-Leu (trnL) gene, partial sequence; chloroplast gene for chloroplast product	Venegasia carpesioides	93.5	93.5	100%	2e-15	100.00	486	=HYPERLINK("https://www.ncbi.nlm.nih.gov/nucleotide/AY216127.1?report=genbank&log$=nucltop&blast_rank=985&RID=NAPY7ZA4013","AY216127.1")
Tridax balbisioides tRNA-Leu (trnL) gene, partial sequence; chloroplast gene for chloroplast product	Tridax balbisioides	93.5	93.5	100%	2e-15	100.00	486	=HYPERLINK("https://www.ncbi.nlm.nih.gov/nucleotide/AY216124.1?report=genbank&log$=nucltop&blast_rank=986&RID=NAPY7ZA4013","AY216124.1")
Tetragonotheca repanda tRNA-Leu (trnL) gene, partial sequence; chloroplast gene for chloroplast product	Tetragonotheca repanda	93.5	93.5	100%	2e-15	100.00	486	=HYPERLINK("https://www.ncbi.nlm.nih.gov/nucleotide/AY216121.1?report=genbank&log$=nucltop&blast_rank=987&RID=NAPY7ZA4013","AY216121.1")
Sphagneticola trilobata tRNA-Leu (trnL) gene, partial sequence; chloroplast gene for chloroplast product	Sphagneticola trilobata	93.5	93.5	100%	2e-15	100.00	486	=HYPERLINK("https://www.ncbi.nlm.nih.gov/nucleotide/AY216113.1?report=genbank&log$=nucltop&blast_rank=988&RID=NAPY7ZA4013","AY216113.1")
Rumfordia penninervis tRNA-Leu (trnL) gene, partial sequence; chloroplast gene for chloroplast product	Rumfordia penninervis	93.5	93.5	100%	2e-15	100.00	486	=HYPERLINK("https://www.ncbi.nlm.nih.gov/nucleotide/AY216109.1?report=genbank&log$=nucltop&blast_rank=989&RID=NAPY7ZA4013","AY216109.1")
Rudbeckia hirta tRNA-Leu (trnL) gene, partial sequence; chloroplast gene for chloroplast product	Rudbeckia hirta	93.5	93.5	100%	2e-15	100.00	486	=HYPERLINK("https://www.ncbi.nlm.nih.gov/nucleotide/AY216108.1?report=genbank&log$=nucltop&blast_rank=990&RID=NAPY7ZA4013","AY216108.1")
Riencourtia oblongifolia tRNA-Leu (trnL) gene, partial sequence; chloroplast gene for chloroplast product	Riencourtia oblongifolia	93.5	93.5	100%	2e-15	100.00	485	=HYPERLINK("https://www.ncbi.nlm.nih.gov/nucleotide/AY216105.1?report=genbank&log$=nucltop&blast_rank=991&RID=NAPY7ZA4013","AY216105.1")
Ratibida columnaris tRNA-Leu (trnL) gene, partial sequence; chloroplast gene for chloroplast product	Ratibida columnifera	93.5	93.5	100%	2e-15	100.00	486	=HYPERLINK("https://www.ncbi.nlm.nih.gov/nucleotide/AY216104.1?report=genbank&log$=nucltop&blast_rank=992&RID=NAPY7ZA4013","AY216104.1")
Psathyrotes annua tRNA-Leu (trnL) gene, partial sequence; chloroplast gene for chloroplast product	Psathyrotes annua	93.5	93.5	100%	2e-15	100.00	493	=HYPERLINK("https://www.ncbi.nlm.nih.gov/nucleotide/AY216100.1?report=genbank&log$=nucltop&blast_rank=993&RID=NAPY7ZA4013","AY216100.1")
Pericome caudata tRNA-Leu (trnL) gene, partial sequence; chloroplast gene for chloroplast product	Pericome caudata	93.5	93.5	100%	2e-15	100.00	482	=HYPERLINK("https://www.ncbi.nlm.nih.gov/nucleotide/AY216091.1?report=genbank&log$=nucltop&blast_rank=994&RID=NAPY7ZA4013","AY216091.1")
Parthenium hysterophorus tRNA-Leu (trnL) gene, partial sequence; chloroplast gene for chloroplast product	Parthenium hysterophorus	93.5	93.5	100%	2e-15	100.00	481	=HYPERLINK("https://www.ncbi.nlm.nih.gov/nucleotide/AY216090.1?report=genbank&log$=nucltop&blast_rank=995&RID=NAPY7ZA4013","AY216090.1")
Neurolaena lobata tRNA-Leu (trnL) gene, partial sequence; chloroplast gene for chloroplast product	Neurolaena lobata	93.5	93.5	100%	2e-15	100.00	486	=HYPERLINK("https://www.ncbi.nlm.nih.gov/nucleotide/AY216084.1?report=genbank&log$=nucltop&blast_rank=996&RID=NAPY7ZA4013","AY216084.1")
Monolopia gracilens tRNA-Leu (trnL) gene, partial sequence; chloroplast gene for chloroplast product	Monolopia gracilens	93.5	93.5	100%	2e-15	100.00	493	=HYPERLINK("https://www.ncbi.nlm.nih.gov/nucleotide/AY216082.1?report=genbank&log$=nucltop&blast_rank=997&RID=NAPY7ZA4013","AY216082.1")
Lundellianthus jaliscensis tRNA-Leu (trnL) gene, partial sequence; chloroplast gene for chloroplast product	Lundellianthus jaliscensis	93.5	93.5	100%	2e-15	100.00	485	=HYPERLINK("https://www.ncbi.nlm.nih.gov/nucleotide/AY216075.1?report=genbank&log$=nucltop&blast_rank=998&RID=NAPY7ZA4013","AY216075.1")
Lipochaeta integrifolia tRNA-Leu (trnL) gene, partial sequence; chloroplast gene for chloroplast product	Melanthera integrifolia	93.5	93.5	100%	2e-15	100.00	485	=HYPERLINK("https://www.ncbi.nlm.nih.gov/nucleotide/AY216074.1?report=genbank&log$=nucltop&blast_rank=999&RID=NAPY7ZA4013","AY216074.1")
Monolopia congdonii tRNA-Leu (trnL) gene, partial sequence; chloroplast gene for chloroplast product	Monolopia congdonii	93.5	93.5	100%	2e-15	100.00	486	=HYPERLINK("https://www.ncbi.nlm.nih.gov/nucleotide/AY216072.1?report=genbank&log$=nucltop&blast_rank=1000&RID=NAPY7ZA4013","AY216072.1")
Idiopappus quitensis tRNA-Leu (trnL) gene, partial sequence; chloroplast gene for chloroplast product	Idiopappus quitensis	93.5	93.5	100%	2e-15	100.00	486	=HYPERLINK("https://www.ncbi.nlm.nih.gov/nucleotide/AY216064.1?report=genbank&log$=nucltop&blast_rank=1001&RID=NAPY7ZA4013","AY216064.1")
Hulsea algida tRNA-Leu (trnL) gene, partial sequence; chloroplast gene for chloroplast product	Hulsea algida	93.5	93.5	100%	2e-15	100.00	491	=HYPERLINK("https://www.ncbi.nlm.nih.gov/nucleotide/AY216060.1?report=genbank&log$=nucltop&blast_rank=1002&RID=NAPY7ZA4013","AY216060.1")
Hofmeisteria fasciculata tRNA-Leu (trnL) gene, partial sequence; chloroplast gene for chloroplast product	Hofmeisteria fasciculata	93.5	93.5	100%	2e-15	100.00	486	=HYPERLINK("https://www.ncbi.nlm.nih.gov/nucleotide/AY216059.1?report=genbank&log$=nucltop&blast_rank=1003&RID=NAPY7ZA4013","AY216059.1")
Greenmaniella resinosa tRNA-Leu (trnL) gene, partial sequence; chloroplast gene for chloroplast product	Greenmaniella resinosa	93.5	93.5	100%	2e-15	100.00	486	=HYPERLINK("https://www.ncbi.nlm.nih.gov/nucleotide/AY216055.1?report=genbank&log$=nucltop&blast_rank=1004&RID=NAPY7ZA4013","AY216055.1")
Galeana pratensis tRNA-Leu (trnL) gene, partial sequence; chloroplast gene for chloroplast product	Galeana pratensis	93.5	93.5	100%	2e-15	100.00	485	=HYPERLINK("https://www.ncbi.nlm.nih.gov/nucleotide/AY216053.1?report=genbank&log$=nucltop&blast_rank=1005&RID=NAPY7ZA4013","AY216053.1")
Eutetras palmeri tRNA-Leu (trnL) gene, partial sequence; chloroplast gene for chloroplast product	Eutetras palmeri	93.5	93.5	100%	2e-15	100.00	486	=HYPERLINK("https://www.ncbi.nlm.nih.gov/nucleotide/AY216050.1?report=genbank&log$=nucltop&blast_rank=1006&RID=NAPY7ZA4013","AY216050.1")
Coespeletia timotensis tRNA-Leu (trnL) gene, partial sequence; chloroplast gene for chloroplast product	Espeletia timotensis	93.5	93.5	100%	2e-15	100.00	485	=HYPERLINK("https://www.ncbi.nlm.nih.gov/nucleotide/AY216049.1?report=genbank&log$=nucltop&blast_rank=1007&RID=NAPY7ZA4013","AY216049.1")
Eriophyllum congdonii tRNA-Leu (trnL) gene, partial sequence; chloroplast gene for chloroplast product	Eriophyllum congdonii	93.5	93.5	100%	2e-15	100.00	491	=HYPERLINK("https://www.ncbi.nlm.nih.gov/nucleotide/AY216048.1?report=genbank&log$=nucltop&blast_rank=1008&RID=NAPY7ZA4013","AY216048.1")
Constancea nevinii tRNA-Leu (trnL) gene, partial sequence; chloroplast gene for chloroplast product	Constancea nevinii	93.5	93.5	100%	2e-15	100.00	486	=HYPERLINK("https://www.ncbi.nlm.nih.gov/nucleotide/AY216047.1?report=genbank&log$=nucltop&blast_rank=1009&RID=NAPY7ZA4013","AY216047.1")
Eriophyllum staechadifolium tRNA-Leu (trnL) gene, partial sequence; chloroplast gene for chloroplast product	Eriophyllum staechadifolium	93.5	93.5	100%	2e-15	100.00	483	=HYPERLINK("https://www.ncbi.nlm.nih.gov/nucleotide/AY216046.1?report=genbank&log$=nucltop&blast_rank=1010&RID=NAPY7ZA4013","AY216046.1")
Engelmannia peristenia tRNA-Leu (trnL) gene, partial sequence; chloroplast gene for chloroplast product	Engelmannia peristenia	93.5	93.5	100%	2e-15	100.00	481	=HYPERLINK("https://www.ncbi.nlm.nih.gov/nucleotide/AY216044.1?report=genbank&log$=nucltop&blast_rank=1011&RID=NAPY7ZA4013","AY216044.1")
Encelia californica tRNA-Leu (trnL) gene, partial sequence; chloroplast gene for chloroplast product	Encelia californica	93.5	93.5	100%	2e-15	100.00	486	=HYPERLINK("https://www.ncbi.nlm.nih.gov/nucleotide/AY216043.1?report=genbank&log$=nucltop&blast_rank=1012&RID=NAPY7ZA4013","AY216043.1")
Eatonella nivea tRNA-Leu (trnL) gene, partial sequence; chloroplast gene for chloroplast product	Eatonella nivea	93.5	93.5	100%	2e-15	100.00	491	=HYPERLINK("https://www.ncbi.nlm.nih.gov/nucleotide/AY216041.1?report=genbank&log$=nucltop&blast_rank=1013&RID=NAPY7ZA4013","AY216041.1")
Dyscritothamnus mirandae tRNA-Leu (trnL) gene, partial sequence; chloroplast gene for chloroplast product	Dyscritothamnus mirandae	93.5	93.5	100%	2e-15	100.00	486	=HYPERLINK("https://www.ncbi.nlm.nih.gov/nucleotide/AY216039.1?report=genbank&log$=nucltop&blast_rank=1014&RID=NAPY7ZA4013","AY216039.1")
Desmanthodium fruticosum tRNA-Leu (trnL) gene, partial sequence; chloroplast gene for chloroplast product	Desmanthodium fruticosum	93.5	93.5	100%	2e-15	100.00	486	=HYPERLINK("https://www.ncbi.nlm.nih.gov/nucleotide/AY216035.1?report=genbank&log$=nucltop&blast_rank=1015&RID=NAPY7ZA4013","AY216035.1")
Damnxanthodium calvum tRNA-Leu (trnL) gene, partial sequence; chloroplast gene for chloroplast product	Damnxanthodium calvum	93.5	93.5	100%	2e-15	100.00	486	=HYPERLINK("https://www.ncbi.nlm.nih.gov/nucleotide/AY216033.1?report=genbank&log$=nucltop&blast_rank=1016&RID=NAPY7ZA4013","AY216033.1")
Clibadium alatum tRNA-Leu (trnL) gene, partial sequence; chloroplast gene for chloroplast product	Clibadium alatum	93.5	93.5	100%	2e-15	100.00	484	=HYPERLINK("https://www.ncbi.nlm.nih.gov/nucleotide/AY216029.1?report=genbank&log$=nucltop&blast_rank=1017&RID=NAPY7ZA4013","AY216029.1")
Chromolepis heterophylla tRNA-Leu (trnL) gene, partial sequence; chloroplast gene for chloroplast product	Chromolepis heterophylla	93.5	93.5	100%	2e-15	100.00	486	=HYPERLINK("https://www.ncbi.nlm.nih.gov/nucleotide/AY216028.1?report=genbank&log$=nucltop&blast_rank=1018&RID=NAPY7ZA4013","AY216028.1")
Calea megacephala tRNA-Leu (trnL) gene, partial sequence; chloroplast gene for chloroplast product	Calea megacephala	93.5	93.5	100%	2e-15	100.00	509	=HYPERLINK("https://www.ncbi.nlm.nih.gov/nucleotide/AY216023.1?report=genbank&log$=nucltop&blast_rank=1019&RID=NAPY7ZA4013","AY216023.1")
Ambrosia trifida tRNA-Leu (trnL) gene, partial sequence; chloroplast gene for chloroplast product	Ambrosia trifida	93.5	93.5	100%	2e-15	100.00	486	=HYPERLINK("https://www.ncbi.nlm.nih.gov/nucleotide/AY216016.1?report=genbank&log$=nucltop&blast_rank=1020&RID=NAPY7ZA4013","AY216016.1")
Amblyopappus pusillus tRNA-Leu (trnL) gene, partial sequence; chloroplast gene for chloroplast product	Amblyopappus pusillus	93.5	93.5	100%	2e-15	100.00	486	=HYPERLINK("https://www.ncbi.nlm.nih.gov/nucleotide/AY216015.1?report=genbank&log$=nucltop&blast_rank=1021&RID=NAPY7ZA4013","AY216015.1")
Mutisia subulata trnL-trnF intergenic spacer region, partial sequence; chloroplast	Mutisia subulata	93.5	93.5	100%	2e-15	100.00	799	=HYPERLINK("https://www.ncbi.nlm.nih.gov/nucleotide/MT593177.1?report=genbank&log$=nucltop&blast_rank=1022&RID=NAPY7ZA4013","MT593177.1")
Mutisia sinuata trnL-trnF intergenic spacer region, partial sequence; chloroplast	Mutisia sinuata	93.5	93.5	100%	2e-15	100.00	799	=HYPERLINK("https://www.ncbi.nlm.nih.gov/nucleotide/MT593172.1?report=genbank&log$=nucltop&blast_rank=1023&RID=NAPY7ZA4013","MT593172.1")
Mutisia lanigera trnL-trnF intergenic spacer region, partial sequence; chloroplast	Mutisia lanigera	93.5	93.5	100%	2e-15	100.00	789	=HYPERLINK("https://www.ncbi.nlm.nih.gov/nucleotide/MT593157.1?report=genbank&log$=nucltop&blast_rank=1024&RID=NAPY7ZA4013","MT593157.1")
Mutisia kurtzii trnL-trnF intergenic spacer region, partial sequence; chloroplast	Mutisia kurtzii	93.5	93.5	100%	2e-15	100.00	799	=HYPERLINK("https://www.ncbi.nlm.nih.gov/nucleotide/MT593156.1?report=genbank&log$=nucltop&blast_rank=1025&RID=NAPY7ZA4013","MT593156.1")
Mutisia acuminata voucher Weigend et al. 9286 (B) trnL-trnF intergenic spacer region, partial sequence; chloroplast	Mutisia acuminata	93.5	93.5	100%	2e-15	100.00	799	=HYPERLINK("https://www.ncbi.nlm.nih.gov/nucleotide/MT593140.1?report=genbank&log$=nucltop&blast_rank=1026&RID=NAPY7ZA4013","MT593140.1")
Mutisia acerosa trnL-trnF intergenic spacer region, partial sequence; chloroplast	Mutisia acerosa	93.5	93.5	100%	2e-15	100.00	798	=HYPERLINK("https://www.ncbi.nlm.nih.gov/nucleotide/MT593139.1?report=genbank&log$=nucltop&blast_rank=1027&RID=NAPY7ZA4013","MT593139.1")
Leucheria tomentosa trnL-trnF intergenic spacer region, partial sequence; chloroplast	Leucheria tomentosa	93.5	93.5	100%	2e-15	100.00	822	=HYPERLINK("https://www.ncbi.nlm.nih.gov/nucleotide/MT593138.1?report=genbank&log$=nucltop&blast_rank=1028&RID=NAPY7ZA4013","MT593138.1")
Helenium sp. Luebert 3198 trnL-trnF intergenic spacer region, partial sequence; chloroplast	Helenium sp. Luebert 3198	93.5	93.5	100%	2e-15	100.00	813	=HYPERLINK("https://www.ncbi.nlm.nih.gov/nucleotide/MT593136.1?report=genbank&log$=nucltop&blast_rank=1029&RID=NAPY7ZA4013","MT593136.1")
Tussilago farfara chloroplast, complete genome	Tussilago farfara	93.5	93.5	100%	2e-15	100.00	151325	=HYPERLINK("https://www.ncbi.nlm.nih.gov/nucleotide/MW760850.1?report=genbank&log$=nucltop&blast_rank=1030&RID=NAPY7ZA4013","MW760850.1")
Silphium perfoliatum chloroplast, complete sequence	Silphium perfoliatum	93.5	93.5	100%	2e-15	100.00	151924	=HYPERLINK("https://www.ncbi.nlm.nih.gov/nucleotide/NC_060408.1?report=genbank&log$=nucltop&blast_rank=1031&RID=NAPY7ZA4013","NC_060408.1")
Pluchea pteropoda chloroplast, complete sequence	Pluchea pteropoda	93.5	93.5	100%	2e-15	100.00	152300	=HYPERLINK("https://www.ncbi.nlm.nih.gov/nucleotide/NC_060349.1?report=genbank&log$=nucltop&blast_rank=1032&RID=NAPY7ZA4013","NC_060349.1")
Inula racemosa chloroplast, complete sequence	Inula racemosa	93.5	93.5	100%	2e-15	100.00	152592	=HYPERLINK("https://www.ncbi.nlm.nih.gov/nucleotide/NC_060313.1?report=genbank&log$=nucltop&blast_rank=1033&RID=NAPY7ZA4013","NC_060313.1")
Anisopappus sylvaticus voucher Phillipson 2216 tRNA-Leu (trnL) gene, partial sequence; trnL-trnF intergenic spacer, complete sequence; and tRNA-Phe (trnF) gene, partial sequence; chloroplast	Anisopappus sylvaticus	93.5	93.5	100%	2e-15	100.00	858	=HYPERLINK("https://www.ncbi.nlm.nih.gov/nucleotide/MT886546.1?report=genbank&log$=nucltop&blast_rank=1034&RID=NAPY7ZA4013","MT886546.1")
Taraxacum erythrospermum chloroplast, complete genome	Taraxacum erythrospermum	93.5	93.5	100%	2e-15	100.00	151173	=HYPERLINK("https://www.ncbi.nlm.nih.gov/nucleotide/NC_059769.1?report=genbank&log$=nucltop&blast_rank=1035&RID=NAPY7ZA4013","NC_059769.1")
Taraxacum coreanum chloroplast, complete genome	Taraxacum coreanum	93.5	93.5	100%	2e-15	100.00	151338	=HYPERLINK("https://www.ncbi.nlm.nih.gov/nucleotide/MN689809.1?report=genbank&log$=nucltop&blast_rank=1036&RID=NAPY7ZA4013","MN689809.1")
Taraxacum coreanum chloroplast, complete genome	Taraxacum coreanum	93.5	93.5	100%	2e-15	100.00	151451	=HYPERLINK("https://www.ncbi.nlm.nih.gov/nucleotide/NC_059768.1?report=genbank&log$=nucltop&blast_rank=1037&RID=NAPY7ZA4013","NC_059768.1")
Crassocephalum crepidioides chloroplast, complete genome	Crassocephalum crepidioides	93.5	93.5	100%	2e-15	100.00	150596	=HYPERLINK("https://www.ncbi.nlm.nih.gov/nucleotide/NC_057993.1?report=genbank&log$=nucltop&blast_rank=1038&RID=NAPY7ZA4013","NC_057993.1")
Helianthus grosseserratus chloroplast, complete genome	Helianthus grosseserratus	93.5	93.5	100%	2e-15	100.00	151154	=HYPERLINK("https://www.ncbi.nlm.nih.gov/nucleotide/MT302568.1?report=genbank&log$=nucltop&blast_rank=1039&RID=NAPY7ZA4013","MT302568.1")
Helianthus strumosus chloroplast, complete genome	Helianthus strumosus	93.5	93.5	100%	2e-15	100.00	151212	=HYPERLINK("https://www.ncbi.nlm.nih.gov/nucleotide/MT302567.1?report=genbank&log$=nucltop&blast_rank=1040&RID=NAPY7ZA4013","MT302567.1")
Helianthus hirsutus chloroplast, complete genome	Helianthus hirsutus	93.5	93.5	100%	2e-15	100.00	151272	=HYPERLINK("https://www.ncbi.nlm.nih.gov/nucleotide/MT302566.1?report=genbank&log$=nucltop&blast_rank=1041&RID=NAPY7ZA4013","MT302566.1")
Helianthus microcephalus chloroplast, complete genome	Helianthus microcephalus	93.5	93.5	100%	2e-15	100.00	151289	=HYPERLINK("https://www.ncbi.nlm.nih.gov/nucleotide/NC_057462.1?report=genbank&log$=nucltop&blast_rank=1042&RID=NAPY7ZA4013","NC_057462.1")
Helianthus pauciflorus subsp. pauciflorus chloroplast, complete genome	Helianthus pauciflorus subsp. pauciflorus	93.5	93.5	100%	2e-15	100.00	151210	=HYPERLINK("https://www.ncbi.nlm.nih.gov/nucleotide/MT302564.1?report=genbank&log$=nucltop&blast_rank=1043&RID=NAPY7ZA4013","MT302564.1")
Helianthus salicifolius chloroplast, complete genome	Helianthus salicifolius	93.5	93.5	100%	2e-15	100.00	151229	=HYPERLINK("https://www.ncbi.nlm.nih.gov/nucleotide/NC_057461.1?report=genbank&log$=nucltop&blast_rank=1044&RID=NAPY7ZA4013","NC_057461.1")
Helianthus tuberosus chloroplast, complete genome	Helianthus tuberosus	93.5	93.5	100%	2e-15	100.00	151261	=HYPERLINK("https://www.ncbi.nlm.nih.gov/nucleotide/MT302562.1?report=genbank&log$=nucltop&blast_rank=1045&RID=NAPY7ZA4013","MT302562.1")
Nouelia insignis chloroplast, complete genome	Nouelia insignis	93.5	93.5	100%	2e-15	100.00	151524	=HYPERLINK("https://www.ncbi.nlm.nih.gov/nucleotide/NC_057206.1?report=genbank&log$=nucltop&blast_rank=1046&RID=NAPY7ZA4013","NC_057206.1")
Leucomeris decora chloroplast, complete genome	Leucomeris decora	93.5	93.5	100%	2e-15	100.00	151491	=HYPERLINK("https://www.ncbi.nlm.nih.gov/nucleotide/NC_057205.1?report=genbank&log$=nucltop&blast_rank=1047&RID=NAPY7ZA4013","NC_057205.1")
Aldama dentata chloroplast	Aldama dentata	93.5	93.5	100%	2e-15	100.00	151336	=HYPERLINK("https://www.ncbi.nlm.nih.gov/nucleotide/MN356024.1?report=genbank&log$=nucltop&blast_rank=1048&RID=NAPY7ZA4013","MN356024.1")
Atractylodes carlinoides chloroplast, complete genome	Atractylodes carlinoides	93.5	93.5	100%	2e-15	100.00	152294	=HYPERLINK("https://www.ncbi.nlm.nih.gov/nucleotide/NC_057124.1?report=genbank&log$=nucltop&blast_rank=1049&RID=NAPY7ZA4013","NC_057124.1")
Taraxacum hallaisanense chloroplast, complete genome	Taraxacum hallaisanense	93.5	93.5	100%	2e-15	100.00	151554	=HYPERLINK("https://www.ncbi.nlm.nih.gov/nucleotide/NC_057107.1?report=genbank&log$=nucltop&blast_rank=1050&RID=NAPY7ZA4013","NC_057107.1")
Gymnanthemum corymbosum isolate K324 tRNA-Leu (trnL) gene, partial sequence; trnL-trnF intergenic spacer, complete sequence; and tRNA-Phe (trnF) gene, partial sequence; chloroplast	Gymnanthemum corymbosum	93.5	93.5	100%	2e-15	100.00	823	=HYPERLINK("https://www.ncbi.nlm.nih.gov/nucleotide/JN715855.1?report=genbank&log$=nucltop&blast_rank=1051&RID=NAPY7ZA4013","JN715855.1")
Gymnanthemum mespilifolium isolate K112 tRNA-Leu (trnL) gene, partial sequence; trnL-trnF intergenic spacer, complete sequence; and tRNA-Phe (trnF) gene, partial sequence; chloroplast	Gymnanthemum mespilifolium	93.5	93.5	100%	2e-15	100.00	822	=HYPERLINK("https://www.ncbi.nlm.nih.gov/nucleotide/JN715854.1?report=genbank&log$=nucltop&blast_rank=1052&RID=NAPY7ZA4013","JN715854.1")
Carduoideae sp. YJW-2012b tRNA-Leu (trnL) gene, partial sequence; trnL-trnF intergenic spacer, complete sequence; and tRNA-Phe (trnF) gene, partial sequence; chloroplast	Carduoideae sp. YJW-2012b	93.5	93.5	100%	2e-15	100.00	796	=HYPERLINK("https://www.ncbi.nlm.nih.gov/nucleotide/JQ303111.1?report=genbank&log$=nucltop&blast_rank=1053&RID=NAPY7ZA4013","JQ303111.1")
Munnozia pinnatipartita voucher Clark & Katzenstein 8388 (US) tRNA-Leu (trnL) gene, partial sequence; trnL-trnF intergenic spacer, complete sequence; and tRNA-Phe (trnF) gene, partial sequence; chloroplast	Munnozia pinnatipartita	93.5	93.5	100%	2e-15	100.00	830	=HYPERLINK("https://www.ncbi.nlm.nih.gov/nucleotide/JN837245.1?report=genbank&log$=nucltop&blast_rank=1054&RID=NAPY7ZA4013","JN837245.1")
Moquinia racemosa voucher Roque 1691 (ALCB) tRNA-Leu (trnL) gene, partial sequence; trnL-trnF intergenic spacer, complete sequence; and tRNA-Phe (trnF) gene, partial sequence; chloroplast	Moquinia racemosa	93.5	93.5	100%	2e-15	100.00	842	=HYPERLINK("https://www.ncbi.nlm.nih.gov/nucleotide/JN837207.1?report=genbank&log$=nucltop&blast_rank=1055&RID=NAPY7ZA4013","JN837207.1")
Pseudostifftia kingii voucher Roque 1754 (ALCB) tRNA-Leu (trnL) gene, partial sequence; trnL-trnF intergenic spacer, complete sequence; and tRNA-Phe (trnF) gene, partial sequence; chloroplast	Pseudostifftia kingii	93.5	93.5	100%	2e-15	100.00	842	=HYPERLINK("https://www.ncbi.nlm.nih.gov/nucleotide/JN837206.1?report=genbank&log$=nucltop&blast_rank=1056&RID=NAPY7ZA4013","JN837206.1")
Atractylodes carlinoides voucher HLQ11018-01(CMMI) tRNA-Leu (trnL) gene and trnL-trnF intergenic spacer, partial sequence; chloroplast	Atractylodes carlinoides	93.5	93.5	100%	2e-15	100.00	784	=HYPERLINK("https://www.ncbi.nlm.nih.gov/nucleotide/JX083839.1?report=genbank&log$=nucltop&blast_rank=1057&RID=NAPY7ZA4013","JX083839.1")
Atractylodes koreana voucher HLQ11046-04(CMMI) tRNA-Leu (trnL) gene and trnL-trnF intergenic spacer, partial sequence; chloroplast	Atractylodes koreana	93.5	93.5	100%	2e-15	100.00	784	=HYPERLINK("https://www.ncbi.nlm.nih.gov/nucleotide/JX083806.1?report=genbank&log$=nucltop&blast_rank=1058&RID=NAPY7ZA4013","JX083806.1")
Ligularia stenocephala chloroplast, complete genome	Ligularia stenocephala	93.5	93.5	100%	2e-15	100.00	151158	=HYPERLINK("https://www.ncbi.nlm.nih.gov/nucleotide/NC_056964.1?report=genbank&log$=nucltop&blast_rank=1059&RID=NAPY7ZA4013","NC_056964.1")
Petasites japonicus chloroplast, complete genome	Petasites japonicus	93.5	93.5	100%	2e-15	100.00	150406	=HYPERLINK("https://www.ncbi.nlm.nih.gov/nucleotide/NC_056924.1?report=genbank&log$=nucltop&blast_rank=1060&RID=NAPY7ZA4013","NC_056924.1")
Mikania cordata plastid, complete genome	Mikania cordata	93.5	93.5	100%	2e-15	100.00	151984	=HYPERLINK("https://www.ncbi.nlm.nih.gov/nucleotide/NC_053251.1?report=genbank&log$=nucltop&blast_rank=1061&RID=NAPY7ZA4013","NC_053251.1")
Lactuca raddeana chloroplast, complete genome	Lactuca raddeana	93.5	93.5	100%	2e-15	100.00	152339	=HYPERLINK("https://www.ncbi.nlm.nih.gov/nucleotide/NC_056380.1?report=genbank&log$=nucltop&blast_rank=1062&RID=NAPY7ZA4013","NC_056380.1")
Onopordum acanthium trnL-trnF intergenic spacer region, partial sequence; chloroplast	Onopordum acanthium	93.5	93.5	100%	2e-15	100.00	906	=HYPERLINK("https://www.ncbi.nlm.nih.gov/nucleotide/MN919164.1?report=genbank&log$=nucltop&blast_rank=1063&RID=NAPY7ZA4013","MN919164.1")
Carlina vulgaris trnL-trnF intergenic spacer region, partial sequence; chloroplast	Carlina vulgaris	93.5	93.5	100%	2e-15	100.00	892	=HYPERLINK("https://www.ncbi.nlm.nih.gov/nucleotide/MN919091.1?report=genbank&log$=nucltop&blast_rank=1064&RID=NAPY7ZA4013","MN919091.1")
Carlina acaulis trnL-trnF intergenic spacer region, partial sequence; chloroplast	Carlina acaulis	93.5	93.5	100%	2e-15	100.00	891	=HYPERLINK("https://www.ncbi.nlm.nih.gov/nucleotide/MN919090.1?report=genbank&log$=nucltop&blast_rank=1065&RID=NAPY7ZA4013","MN919090.1")
Arctium tomentosum trnL-trnF intergenic spacer region, partial sequence; chloroplast	Arctium tomentosum	93.5	93.5	100%	2e-15	100.00	894	=HYPERLINK("https://www.ncbi.nlm.nih.gov/nucleotide/MN919084.1?report=genbank&log$=nucltop&blast_rank=1066&RID=NAPY7ZA4013","MN919084.1")
Xanthium spinosum chloroplast, complete genome	Xanthium spinosum	93.5	93.5	100%	2e-15	100.00	152422	=HYPERLINK("https://www.ncbi.nlm.nih.gov/nucleotide/NC_054222.1?report=genbank&log$=nucltop&blast_rank=1067&RID=NAPY7ZA4013","NC_054222.1")
Gymnanthemum amygdalinum chloroplast, complete genome	Gymnanthemum amygdalinum	93.5	93.5	100%	2e-15	100.00	153133	=HYPERLINK("https://www.ncbi.nlm.nih.gov/nucleotide/NC_053851.1?report=genbank&log$=nucltop&blast_rank=1068&RID=NAPY7ZA4013","NC_053851.1")
Ligularia nelumbifolia x Ligularia subspicata isolate A9 tRNA-Leu (trnL) gene, partial sequence; trnL-trnF intergenic spacer, complete sequence; and tRNA-Phe (trnF) gene, partial sequence; chloroplast	Ligularia nelumbifolia x Ligularia subspicata	93.5	93.5	100%	2e-15	100.00	844	=HYPERLINK("https://www.ncbi.nlm.nih.gov/nucleotide/JF767266.1?report=genbank&log$=nucltop&blast_rank=1069&RID=NAPY7ZA4013","JF767266.1")
Ligularia nelumbifolia isolate N1 tRNA-Leu (trnL) gene, partial sequence; trnL-trnF intergenic spacer, complete sequence; and tRNA-Phe (trnF) gene, partial sequence; chloroplast	Ligularia nelumbifolia	93.5	93.5	100%	2e-15	100.00	844	=HYPERLINK("https://www.ncbi.nlm.nih.gov/nucleotide/JF767259.1?report=genbank&log$=nucltop&blast_rank=1070&RID=NAPY7ZA4013","JF767259.1")
Ligularia subspicata isolate S2 tRNA-Leu (trnL) gene, partial sequence; trnL-trnF intergenic spacer, complete sequence; and tRNA-Phe (trnF) gene, partial sequence; chloroplast	Ligularia subspicata	93.5	93.5	100%	2e-15	100.00	844	=HYPERLINK("https://www.ncbi.nlm.nih.gov/nucleotide/JF767258.1?report=genbank&log$=nucltop&blast_rank=1071&RID=NAPY7ZA4013","JF767258.1")
Sonchus asper voucher SAS1a tRNA-Leu (trnL) gene, complete sequence; and trnL-trnF intergenic spacer, partial sequence; plastid	Sonchus asper	93.5	93.5	100%	2e-15	100.00	605	=HYPERLINK("https://www.ncbi.nlm.nih.gov/nucleotide/JQ041867.1?report=genbank&log$=nucltop&blast_rank=1072&RID=NAPY7ZA4013","JQ041867.1")
Saussurea jacea tRNA-Leu (trnL) gene and trnL-trnF intergenic spacer, partial sequence; chloroplast	Shangwua jacea	93.5	93.5	100%	2e-15	100.00	817	=HYPERLINK("https://www.ncbi.nlm.nih.gov/nucleotide/HQ690941.1?report=genbank&log$=nucltop&blast_rank=1073&RID=NAPY7ZA4013","HQ690941.1")
Saussurea chetchozensis tRNA-Leu (trnL) gene and trnL-trnF intergenic spacer, partial sequence; chloroplast	Saussurea chetchozensis	93.5	93.5	100%	2e-15	100.00	794	=HYPERLINK("https://www.ncbi.nlm.nih.gov/nucleotide/HQ690936.1?report=genbank&log$=nucltop&blast_rank=1074&RID=NAPY7ZA4013","HQ690936.1")
Sigesbeckia orientalis chloroplast, complete genome	Sigesbeckia orientalis	93.5	93.5	100%	2e-15	100.00	151821	=HYPERLINK("https://www.ncbi.nlm.nih.gov/nucleotide/NC_053700.1?report=genbank&log$=nucltop&blast_rank=1075&RID=NAPY7ZA4013","NC_053700.1")
Farfugium japonicum chloroplast, complete genome	Farfugium japonicum	93.5	93.5	100%	2e-15	100.00	151222	=HYPERLINK("https://www.ncbi.nlm.nih.gov/nucleotide/NC_053388.1?report=genbank&log$=nucltop&blast_rank=1076&RID=NAPY7ZA4013","NC_053388.1")
Bidens reptans trnL-trnF intergenic spacer region, partial sequence; chloroplast	Bidens reptans	93.5	93.5	100%	2e-15	100.00	792	=HYPERLINK("https://www.ncbi.nlm.nih.gov/nucleotide/MN841988.1?report=genbank&log$=nucltop&blast_rank=1077&RID=NAPY7ZA4013","MN841988.1")
Nannoglottis ravida chloroplast, complete genome	Nannoglottis ravida	93.5	93.5	100%	2e-15	100.00	152324	=HYPERLINK("https://www.ncbi.nlm.nih.gov/nucleotide/NC_053322.1?report=genbank&log$=nucltop&blast_rank=1078&RID=NAPY7ZA4013","NC_053322.1")
Tithonia diversifolia voucher Loeuille 678 chloroplast, complete genome	Tithonia diversifolia	93.5	93.5	100%	2e-15	100.00	151356	=HYPERLINK("https://www.ncbi.nlm.nih.gov/nucleotide/NC_053300.1?report=genbank&log$=nucltop&blast_rank=1079&RID=NAPY7ZA4013","NC_053300.1")
Pappobolus lanatus var. lanatus chloroplast, complete genome	Pappobolus lanatus var. lanatus	93.5	93.5	100%	2e-15	100.00	151358	=HYPERLINK("https://www.ncbi.nlm.nih.gov/nucleotide/MT700543.1?report=genbank&log$=nucltop&blast_rank=1080&RID=NAPY7ZA4013","MT700543.1")
Iostephane heterophylla voucher Schilling 94 chloroplast, complete genome	Iostephane heterophylla	93.5	93.5	100%	2e-15	100.00	151495	=HYPERLINK("https://www.ncbi.nlm.nih.gov/nucleotide/NC_053299.1?report=genbank&log$=nucltop&blast_rank=1081&RID=NAPY7ZA4013","NC_053299.1")
Helianthus tuberosus chloroplast, complete genome	Helianthus tuberosus	93.5	93.5	100%	2e-15	100.00	151242	=HYPERLINK("https://www.ncbi.nlm.nih.gov/nucleotide/MT700541.1?report=genbank&log$=nucltop&blast_rank=1082&RID=NAPY7ZA4013","MT700541.1")
Dimerostemma asperatum chloroplast	Dimerostemma asperatum	93.5	93.5	100%	2e-15	100.00	151862	=HYPERLINK("https://www.ncbi.nlm.nih.gov/nucleotide/MT700540.1?report=genbank&log$=nucltop&blast_rank=1083&RID=NAPY7ZA4013","MT700540.1")
Aldama dentata voucher Schilling 331 chloroplast, partial genome	Aldama dentata	93.5	93.5	100%	2e-15	100.00	151303	=HYPERLINK("https://www.ncbi.nlm.nih.gov/nucleotide/MN337910.1?report=genbank&log$=nucltop&blast_rank=1084&RID=NAPY7ZA4013","MN337910.1")
Aldama canescens voucher Schilling 17 chloroplast, complete genome	Aldama canescens	93.5	93.5	100%	2e-15	100.00	151386	=HYPERLINK("https://www.ncbi.nlm.nih.gov/nucleotide/NC_053296.1?report=genbank&log$=nucltop&blast_rank=1085&RID=NAPY7ZA4013","NC_053296.1")
Aldama linearis voucher Schilling 70 chloroplast, complete genome	Aldama linearis	93.5	93.5	100%	2e-15	100.00	151314	=HYPERLINK("https://www.ncbi.nlm.nih.gov/nucleotide/NC_053285.1?report=genbank&log$=nucltop&blast_rank=1086&RID=NAPY7ZA4013","NC_053285.1")
Ligularia virgaurea chloroplast, complete genome	Ligularia virgaurea	93.5	93.5	100%	2e-15	100.00	151185	=HYPERLINK("https://www.ncbi.nlm.nih.gov/nucleotide/NC_052864.1?report=genbank&log$=nucltop&blast_rank=1087&RID=NAPY7ZA4013","NC_052864.1")
PREDICTED: Helianthus annuus NAD(P)H-quinone oxidoreductase subunit J, chloroplastic (LOC118484093), mRNA	Helianthus annuus	93.5	93.5	100%	2e-15	100.00	1846	=HYPERLINK("https://www.ncbi.nlm.nih.gov/nucleotide/XM_035979985.1?report=genbank&log$=nucltop&blast_rank=1088&RID=NAPY7ZA4013","XM_035979985.1")
Euryops chrysanthemoides isolate ZR2 trnL-trnF intergenic spacer region, partial sequence; plastid	Euryops chrysanthemoides	93.5	93.5	100%	2e-15	100.00	490	=HYPERLINK("https://www.ncbi.nlm.nih.gov/nucleotide/MK909057.1?report=genbank&log$=nucltop&blast_rank=1089&RID=NAPY7ZA4013","MK909057.1")
Bedfordia linearis isolate ZR1 trnL-trnF intergenic spacer region, partial sequence; plastid	Bedfordia linearis	93.5	93.5	100%	2e-15	100.00	491	=HYPERLINK("https://www.ncbi.nlm.nih.gov/nucleotide/MK909056.1?report=genbank&log$=nucltop&blast_rank=1090&RID=NAPY7ZA4013","MK909056.1")
Senecio crassiflorus isolate ZR27 trnL-trnF intergenic spacer region, partial sequence; plastid	Senecio crassiflorus	93.5	93.5	100%	2e-15	100.00	487	=HYPERLINK("https://www.ncbi.nlm.nih.gov/nucleotide/MK909049.1?report=genbank&log$=nucltop&blast_rank=1091&RID=NAPY7ZA4013","MK909049.1")
Parthenium hysterophorus chloroplast, complete genome	Parthenium hysterophorus	93.5	93.5	100%	2e-15	100.00	151912	=HYPERLINK("https://www.ncbi.nlm.nih.gov/nucleotide/MT576959.1?report=genbank&log$=nucltop&blast_rank=1092&RID=NAPY7ZA4013","MT576959.1")
Tithonia diversifolia chloroplast, complete genome	Tithonia diversifolia	93.5	93.5	100%	2e-15	100.00	151161	=HYPERLINK("https://www.ncbi.nlm.nih.gov/nucleotide/MT576958.1?report=genbank&log$=nucltop&blast_rank=1093&RID=NAPY7ZA4013","MT576958.1")
Fulcaldea stuessyi voucher Abreu 123 (ALCB, US) tRNA-Leu (trnL) gene, partial sequence; trnL-trnF intergenic spacer, complete sequence; and tRNA-Phe (trnF) gene, partial sequence; chloroplast	Fulcaldea stuessyi	93.5	93.5	100%	2e-15	100.00	832	=HYPERLINK("https://www.ncbi.nlm.nih.gov/nucleotide/JF920294.1?report=genbank&log$=nucltop&blast_rank=1094&RID=NAPY7ZA4013","JF920294.1")
Rhynchopsidium pumilum chloroplast partial tRNA-Leu gene and partial trnL-trnF intergenic spacer, specimen voucher P.O. Karis 770	Rhynchopsidium pumilum	93.5	93.5	100%	2e-15	100.00	764	=HYPERLINK("https://www.ncbi.nlm.nih.gov/nucleotide/FR822647.1?report=genbank&log$=nucltop&blast_rank=1095&RID=NAPY7ZA4013","FR822647.1")
Mantisalca salmantica tRNA-Leu (trnL-UAA) gene and trnL-trnF intergenic spacer, partial sequence; chloroplast	Mantisalca salmantica	93.5	93.5	100%	2e-15	100.00	839	=HYPERLINK("https://www.ncbi.nlm.nih.gov/nucleotide/JF754765.1?report=genbank&log$=nucltop&blast_rank=1096&RID=NAPY7ZA4013","JF754765.1")
Robinsonia thurifera isolate 429 tRNA-Leu (trnL) gene, partial sequence; trnL-trnF intergenic spacer, complete sequence; and tRNA-Phe (trnF) gene, partial sequence; chloroplast	Robinsonia thurifera	93.5	93.5	100%	2e-15	100.00	893	=HYPERLINK("https://www.ncbi.nlm.nih.gov/nucleotide/HM050372.1?report=genbank&log$=nucltop&blast_rank=1097&RID=NAPY7ZA4013","HM050372.1")
Robinsonia gayana isolate 428 tRNA-Leu (trnL) gene, partial sequence; trnL-trnF intergenic spacer, complete sequence; and tRNA-Phe (trnF) gene, partial sequence; chloroplast	Robinsonia gayana	93.5	93.5	100%	2e-15	100.00	894	=HYPERLINK("https://www.ncbi.nlm.nih.gov/nucleotide/HM050371.1?report=genbank&log$=nucltop&blast_rank=1098&RID=NAPY7ZA4013","HM050371.1")
Cicerbita alpina tRNA-Leu (trnL) gene, intron; chloroplast	Cicerbita alpina	93.5	93.5	100%	2e-15	100.00	89	=HYPERLINK("https://www.ncbi.nlm.nih.gov/nucleotide/HQ323863.1?report=genbank&log$=nucltop&blast_rank=1099&RID=NAPY7ZA4013","HQ323863.1")
Taraxacum mongolicum voucher ZhangJW 392 (KUN) tRNA-Leu (trnL) gene, partial sequence; trnL-trnF intergenic spacer, complete sequence; and trn-Phe (trnF) gene, partial sequence; chloroplast	Taraxacum mongolicum	93.5	93.5	100%	2e-15	100.00	768	=HYPERLINK("https://www.ncbi.nlm.nih.gov/nucleotide/HQ436156.1?report=genbank&log$=nucltop&blast_rank=1100&RID=NAPY7ZA4013","HQ436156.1")
Syncalathium roseum voucher ZhangJW & TuTY 226 (KUN) tRNA-Leu (trnL) gene, partial sequence; trnL-trnF intergenic spacer, complete sequence; and trn-Phe (trnF) gene, partial sequence; chloroplast	Syncalathium roseum	93.5	93.5	100%	2e-15	100.00	827	=HYPERLINK("https://www.ncbi.nlm.nih.gov/nucleotide/HQ436139.1?report=genbank&log$=nucltop&blast_rank=1101&RID=NAPY7ZA4013","HQ436139.1")
Syncalathium pilosum voucher ZhangJW & TuTY 220 (KUN) tRNA-Leu (trnL) gene, partial sequence; trnL-trnF intergenic spacer, complete sequence; and trn-Phe (trnF) gene, partial sequence; chloroplast	Syncalathium pilosum	93.5	93.5	100%	2e-15	100.00	827	=HYPERLINK("https://www.ncbi.nlm.nih.gov/nucleotide/HQ436136.1?report=genbank&log$=nucltop&blast_rank=1102&RID=NAPY7ZA4013","HQ436136.1")
Syncalathium kawaguchii voucher ZhangJW & TuTY 129 (KUN) tRNA-Leu (trnL) gene, partial sequence; trnL-trnF intergenic spacer, complete sequence; and trn-Phe (trnF) gene, partial sequence; chloroplast	Syncalathium kawaguchii	93.5	93.5	100%	2e-15	100.00	827	=HYPERLINK("https://www.ncbi.nlm.nih.gov/nucleotide/HQ436135.1?report=genbank&log$=nucltop&blast_rank=1103&RID=NAPY7ZA4013","HQ436135.1")
Syncalathium disciforme voucher ZhangJW & ZhuWD 07006 (KUN) tRNA-Leu (trnL) gene, partial sequence; trnL-trnF intergenic spacer, complete sequence; and trn-Phe (trnF) gene, partial sequence; chloroplast	Syncalathium disciforme	93.5	93.5	100%	2e-15	100.00	828	=HYPERLINK("https://www.ncbi.nlm.nih.gov/nucleotide/HQ436134.1?report=genbank&log$=nucltop&blast_rank=1104&RID=NAPY7ZA4013","HQ436134.1")
Nabalus tatarinowii voucher Boufford & al. 38449 (A, KUN) tRNA-Leu (trnL) gene, partial sequence; trnL-trnF intergenic spacer, complete sequence; and trn-Phe (trnF) gene, partial sequence; chloroplast	Nabalus tatarinowii	93.5	93.5	100%	2e-15	100.00	816	=HYPERLINK("https://www.ncbi.nlm.nih.gov/nucleotide/HQ436129.1?report=genbank&log$=nucltop&blast_rank=1105&RID=NAPY7ZA4013","HQ436129.1")
Heteracia szovitsii voucher ZhangJW 302 (KUN) tRNA-Leu (trnL) gene, partial sequence; trnL-trnF intergenic spacer, complete sequence; and trn-Phe (trnF) gene, partial sequence; chloroplast	Heteracia szovitsii	93.5	93.5	100%	2e-15	100.00	821	=HYPERLINK("https://www.ncbi.nlm.nih.gov/nucleotide/HQ436128.1?report=genbank&log$=nucltop&blast_rank=1106&RID=NAPY7ZA4013","HQ436128.1")
Dasyphyllum diacanthoides voucher CHR:514092 tRNA-Leu (trnL) gene and trnL-trnF intergenic spacer, partial sequence; chloroplast	Dasyphyllum diacanthoides	93.5	93.5	100%	2e-15	100.00	849	=HYPERLINK("https://www.ncbi.nlm.nih.gov/nucleotide/HQ439875.1?report=genbank&log$=nucltop&blast_rank=1107&RID=NAPY7ZA4013","HQ439875.1")
Abrotanella muscosa voucher CHR:534876 tRNA-Leu (trnL) gene and trnL-trnF intergenic spacer, partial sequence; chloroplast	Abrotanella muscosa	93.5	93.5	100%	2e-15	100.00	865	=HYPERLINK("https://www.ncbi.nlm.nih.gov/nucleotide/HQ439865.1?report=genbank&log$=nucltop&blast_rank=1108&RID=NAPY7ZA4013","HQ439865.1")
Phagnalon rupestre tRNA-Leu (trnL) gene, intron; chloroplast	Phagnalon rupestre	93.5	93.5	100%	2e-15	100.00	363	=HYPERLINK("https://www.ncbi.nlm.nih.gov/nucleotide/HM246052.1?report=genbank&log$=nucltop&blast_rank=1109&RID=NAPY7ZA4013","HM246052.1")
Macowania pinifolia tRNA-Leu (trnL) gene, intron; chloroplast	Fluminaria pinifolia	93.5	93.5	100%	2e-15	100.00	381	=HYPERLINK("https://www.ncbi.nlm.nih.gov/nucleotide/HM246050.1?report=genbank&log$=nucltop&blast_rank=1110&RID=NAPY7ZA4013","HM246050.1")
Athrixia rosmarinifolia tRNA-Leu (trnL) gene, intron; chloroplast	Athrixia rosmarinifolia	93.5	93.5	100%	2e-15	100.00	381	=HYPERLINK("https://www.ncbi.nlm.nih.gov/nucleotide/HM246049.1?report=genbank&log$=nucltop&blast_rank=1111&RID=NAPY7ZA4013","HM246049.1")
Aliella platyphylla tRNA-Leu (trnL) gene, intron; chloroplast	Aliella platyphylla	93.5	93.5	100%	2e-15	100.00	381	=HYPERLINK("https://www.ncbi.nlm.nih.gov/nucleotide/HM246047.1?report=genbank&log$=nucltop&blast_rank=1112&RID=NAPY7ZA4013","HM246047.1")
Aliella ballii pop-variant 2 tRNA-Leu (trnL) gene, intron; chloroplast	Aliella ballii	93.5	93.5	100%	2e-15	100.00	381	=HYPERLINK("https://www.ncbi.nlm.nih.gov/nucleotide/HM246046.1?report=genbank&log$=nucltop&blast_rank=1113&RID=NAPY7ZA4013","HM246046.1")
Athrixia phylicoides chloroplast partial tRNA-Leu gene and partial trnL-trnF intergenic spacer, specimen voucher BC	Athrixia phylicoides	93.5	93.5	100%	2e-15	100.00	810	=HYPERLINK("https://www.ncbi.nlm.nih.gov/nucleotide/FN645751.1?report=genbank&log$=nucltop&blast_rank=1114&RID=NAPY7ZA4013","FN645751.1")
Leysera gnaphalodes chloroplast partial tRNA-Leu gene and partial trnL-trnF intergenic spacer, specimen voucher BC	Leysera gnaphalodes	93.5	93.5	100%	2e-15	100.00	849	=HYPERLINK("https://www.ncbi.nlm.nih.gov/nucleotide/FN645750.1?report=genbank&log$=nucltop&blast_rank=1115&RID=NAPY7ZA4013","FN645750.1")
Taraxacum sp. Hiiesalu 65 tRNA-Leu (trnL) gene, partial sequence; chloroplast	Taraxacum sp. Hiiesalu 65	93.5	93.5	100%	2e-15	100.00	487	=HYPERLINK("https://www.ncbi.nlm.nih.gov/nucleotide/HM590353.1?report=genbank&log$=nucltop&blast_rank=1116&RID=NAPY7ZA4013","HM590353.1")
Lygodesmia juncea voucher USAS:Hiiesalu 42 tRNA-Leu (trnL) gene, partial sequence; chloroplast	Lygodesmia juncea	93.5	93.5	100%	2e-15	100.00	476	=HYPERLINK("https://www.ncbi.nlm.nih.gov/nucleotide/HM590314.1?report=genbank&log$=nucltop&blast_rank=1117&RID=NAPY7ZA4013","HM590314.1")
Echinops hololeucus voucher W1972-09421 tRNA-Leu (trnL) gene and trnL-trnF intergenic spacer, partial sequence; chloroplast	Echinops hololeucus	93.5	93.5	100%	2e-15	100.00	818	=HYPERLINK("https://www.ncbi.nlm.nih.gov/nucleotide/GU134567.1?report=genbank&log$=nucltop&blast_rank=1118&RID=NAPY7ZA4013","GU134567.1")
Echinops hoehnelii voucher B-10-0293563 tRNA-Leu (trnL) gene and trnL-trnF intergenic spacer, partial sequence; chloroplast	Echinops hoehnelii	93.5	93.5	100%	2e-15	100.00	819	=HYPERLINK("https://www.ncbi.nlm.nih.gov/nucleotide/GU134566.1?report=genbank&log$=nucltop&blast_rank=1119&RID=NAPY7ZA4013","GU134566.1")
Echinops angustilobus voucher BC-GalbanyAF-8 tRNA-Leu (trnL) gene and trnL-trnF intergenic spacer, partial sequence; chloroplast	Echinops angustilobus	93.5	93.5	100%	2e-15	100.00	820	=HYPERLINK("https://www.ncbi.nlm.nih.gov/nucleotide/GU134531.1?report=genbank&log$=nucltop&blast_rank=1120&RID=NAPY7ZA4013","GU134531.1")
Urostemon kirkii isolate 1686 tRNA-Leu (trnL) gene, partial sequence; trnL-trnF intergenic spacer, complete sequence; and tRNA-Phe (trnF) gene, partial sequence; plastid	Urostemon kirkii	93.5	93.5	100%	2e-15	100.00	907	=HYPERLINK("https://www.ncbi.nlm.nih.gov/nucleotide/GU818101.1?report=genbank&log$=nucltop&blast_rank=1121&RID=NAPY7ZA4013","GU818101.1")
Syneilesis palmata isolate KAD434 tRNA-Leu (trnL) gene, partial sequence; trnL-trnF intergenic spacer, complete sequence; and tRNA-Phe (trnF) gene, partial sequence; plastid	Syneilesis palmata	93.5	93.5	100%	2e-15	100.00	866	=HYPERLINK("https://www.ncbi.nlm.nih.gov/nucleotide/GU818096.1?report=genbank&log$=nucltop&blast_rank=1122&RID=NAPY7ZA4013","GU818096.1")
Stilpnogyne bellidioides isolate 1210 tRNA-Leu (trnL) gene and trnL-trnF intergenic spacer, partial sequence; plastid	Stilpnogyne bellidioides	93.5	93.5	100%	2e-15	100.00	793	=HYPERLINK("https://www.ncbi.nlm.nih.gov/nucleotide/GU818095.1?report=genbank&log$=nucltop&blast_rank=1123&RID=NAPY7ZA4013","GU818095.1")
Senecio boyacensis isolate 691 tRNA-Leu (trnL) gene, partial sequence; trnL-trnF intergenic spacer, complete sequence; and tRNA-Phe (trnF) gene, partial sequence; plastid	Senecio boyacensis	93.5	93.5	100%	2e-15	100.00	910	=HYPERLINK("https://www.ncbi.nlm.nih.gov/nucleotide/GU818060.1?report=genbank&log$=nucltop&blast_rank=1124&RID=NAPY7ZA4013","GU818060.1")
Rugelia nudicaulis isolate 1516 tRNA-Leu (trnL) gene, partial sequence; trnL-trnF intergenic spacer, complete sequence; and tRNA-Phe (trnF) gene, partial sequence; plastid	Rugelia nudicaulis	93.5	93.5	100%	2e-15	100.00	930	=HYPERLINK("https://www.ncbi.nlm.nih.gov/nucleotide/GU818057.1?report=genbank&log$=nucltop&blast_rank=1125&RID=NAPY7ZA4013","GU818057.1")
Polymnia canadensis isolate 1148 tRNA-Leu (trnL) gene, partial sequence; trnL-trnF intergenic spacer, complete sequence; and tRNA-Phe (trnF) gene, partial sequence; plastid	Polymnia canadensis	93.5	93.5	100%	2e-15	100.00	905	=HYPERLINK("https://www.ncbi.nlm.nih.gov/nucleotide/GU818051.1?report=genbank&log$=nucltop&blast_rank=1126&RID=NAPY7ZA4013","GU818051.1")
Pojarkovia pojarkovae isolate 191 tRNA-Leu (trnL) gene, partial sequence; trnL-trnF intergenic spacer, complete sequence; and tRNA-Phe (trnF) gene, partial sequence; plastid	Pojarkovia pojarkovae	93.5	93.5	100%	2e-15	100.00	926	=HYPERLINK("https://www.ncbi.nlm.nih.gov/nucleotide/GU818050.1?report=genbank&log$=nucltop&blast_rank=1127&RID=NAPY7ZA4013","GU818050.1")
Petasites albus isolate 1053 tRNA-Leu (trnL) gene and trnL-trnF intergenic spacer, partial sequence; plastid	Petasites albus	93.5	93.5	100%	2e-15	100.00	517	=HYPERLINK("https://www.ncbi.nlm.nih.gov/nucleotide/GU818046.1?report=genbank&log$=nucltop&blast_rank=1128&RID=NAPY7ZA4013","GU818046.1")
Perityle emoryi isolate 1172 tRNA-Leu (trnL) gene, partial sequence; trnL-trnF intergenic spacer, complete sequence; and tRNA-Phe (trnF) gene, partial sequence; plastid	Perityle emoryi	93.5	93.5	100%	2e-15	100.00	924	=HYPERLINK("https://www.ncbi.nlm.nih.gov/nucleotide/GU818045.1?report=genbank&log$=nucltop&blast_rank=1129&RID=NAPY7ZA4013","GU818045.1")
Neurolaena lobata isolate 1873 tRNA-Leu (trnL) gene and trnL-trnF intergenic spacer, partial sequence; plastid	Neurolaena lobata	93.5	93.5	100%	2e-15	100.00	510	=HYPERLINK("https://www.ncbi.nlm.nih.gov/nucleotide/GU818039.1?report=genbank&log$=nucltop&blast_rank=1130&RID=NAPY7ZA4013","GU818039.1")
Miricacalia makineana isolate KAD375 tRNA-Leu (trnL) gene and trnL-trnF intergenic spacer, partial sequence; plastid	Miricacalia makineana	93.5	93.5	100%	2e-15	100.00	509	=HYPERLINK("https://www.ncbi.nlm.nih.gov/nucleotide/GU818034.1?report=genbank&log$=nucltop&blast_rank=1131&RID=NAPY7ZA4013","GU818034.1")
Luina hypoleuca isolate 1043 tRNA-Leu (trnL) gene, partial sequence; trnL-trnF intergenic spacer, complete sequence; and tRNA-Phe (trnF) gene, partial sequence; plastid	Luina hypoleuca	93.5	93.5	100%	2e-15	100.00	925	=HYPERLINK("https://www.ncbi.nlm.nih.gov/nucleotide/GU818030.1?report=genbank&log$=nucltop&blast_rank=1132&RID=NAPY7ZA4013","GU818030.1")
Iranecio cariensis isolate 1130 tRNA-Leu (trnL) gene, partial sequence; trnL-trnF intergenic spacer, complete sequence; and tRNA-Phe (trnF) gene, partial sequence; plastid	Turanecio cariensis	93.5	93.5	100%	2e-15	100.00	926	=HYPERLINK("https://www.ncbi.nlm.nih.gov/nucleotide/GU818020.1?report=genbank&log$=nucltop&blast_rank=1133&RID=NAPY7ZA4013","GU818020.1")
Dittrichia viscosa isolate 1509 tRNA-Leu (trnL) gene, partial sequence; trnL-trnF intergenic spacer, complete sequence; and tRNA-Phe (trnF) gene, partial sequence; plastid	Dittrichia viscosa	93.5	93.5	100%	2e-15	100.00	919	=HYPERLINK("https://www.ncbi.nlm.nih.gov/nucleotide/GU818017.1?report=genbank&log$=nucltop&blast_rank=1134&RID=NAPY7ZA4013","GU818017.1")
Humbertacalia sp. 1521 tRNA-Leu (trnL) gene, partial sequence; trnL-trnF intergenic spacer, complete sequence; and tRNA-Phe (trnF) gene, partial sequence; plastid	Humbertacalia sp. 1521	93.5	93.5	100%	2e-15	100.00	926	=HYPERLINK("https://www.ncbi.nlm.nih.gov/nucleotide/GU818015.1?report=genbank&log$=nucltop&blast_rank=1135&RID=NAPY7ZA4013","GU818015.1")
Homogyne alpina isolate 1285 tRNA-Leu (trnL) gene, partial sequence; trnL-trnF intergenic spacer, complete sequence; and tRNA-Phe (trnF) gene, partial sequence; plastid	Homogyne alpina	93.5	93.5	100%	2e-15	100.00	919	=HYPERLINK("https://www.ncbi.nlm.nih.gov/nucleotide/GU818013.1?report=genbank&log$=nucltop&blast_rank=1136&RID=NAPY7ZA4013","GU818013.1")
Hertia pallens isolate F10 tRNA-Leu (trnL) gene, partial sequence; trnL-trnF intergenic spacer, complete sequence; and tRNA-Phe (trnF) gene, partial sequence; plastid	Hertia pallens	93.5	93.5	100%	2e-15	100.00	922	=HYPERLINK("https://www.ncbi.nlm.nih.gov/nucleotide/GU818011.1?report=genbank&log$=nucltop&blast_rank=1137&RID=NAPY7ZA4013","GU818011.1")
Helianthus tuberosus isolate 1147 tRNA-Leu (trnL) gene, partial sequence; trnL-trnF intergenic spacer, complete sequence; and tRNA-Phe (trnF) gene, partial sequence; plastid	Helianthus tuberosus	93.5	93.5	100%	2e-15	100.00	922	=HYPERLINK("https://www.ncbi.nlm.nih.gov/nucleotide/GU818008.1?report=genbank&log$=nucltop&blast_rank=1138&RID=NAPY7ZA4013","GU818008.1")
Helenium autumnale isolate 1146 tRNA-Leu (trnL) gene, partial sequence; trnL-trnF intergenic spacer, complete sequence; and tRNA-Phe (trnF) gene, partial sequence; plastid	Helenium autumnale	93.5	93.5	100%	2e-15	100.00	914	=HYPERLINK("https://www.ncbi.nlm.nih.gov/nucleotide/GU818007.1?report=genbank&log$=nucltop&blast_rank=1139&RID=NAPY7ZA4013","GU818007.1")
Eupatorium serotinum isolate 1145 tRNA-Leu (trnL) gene, partial sequence; trnL-trnF intergenic spacer, complete sequence; and tRNA-Phe (trnF) gene, partial sequence; plastid	Eupatorium serotinum	93.5	93.5	100%	2e-15	100.00	897	=HYPERLINK("https://www.ncbi.nlm.nih.gov/nucleotide/GU818001.1?report=genbank&log$=nucltop&blast_rank=1140&RID=NAPY7ZA4013","GU818001.1")
Endocellion sibiricum isolate KAD469 tRNA-Leu (trnL) gene, partial sequence; trnL-trnF intergenic spacer, complete sequence; and tRNA-Phe (trnF) gene, partial sequence; plastid	Endocellion sibiricum	93.5	93.5	100%	2e-15	100.00	920	=HYPERLINK("https://www.ncbi.nlm.nih.gov/nucleotide/GU817998.1?report=genbank&log$=nucltop&blast_rank=1141&RID=NAPY7ZA4013","GU817998.1")
Dolichorrhiza caucasica isolate 1809 tRNA-Leu (trnL) gene, partial sequence; trnL-trnF intergenic spacer, complete sequence; and tRNA-Phe (trnF) gene, partial sequence; plastid	Dolichorrhiza caucasica	93.5	93.5	100%	2e-15	100.00	909	=HYPERLINK("https://www.ncbi.nlm.nih.gov/nucleotide/GU817995.1?report=genbank&log$=nucltop&blast_rank=1142&RID=NAPY7ZA4013","GU817995.1")
Dolichoglottis lyallii isolate 1703 tRNA-Leu (trnL) gene, partial sequence; trnL-trnF intergenic spacer, complete sequence; and tRNA-Phe (trnF) gene, partial sequence; plastid	Dolichoglottis lyallii	93.5	93.5	100%	2e-15	100.00	897	=HYPERLINK("https://www.ncbi.nlm.nih.gov/nucleotide/GU817994.1?report=genbank&log$=nucltop&blast_rank=1143&RID=NAPY7ZA4013","GU817994.1")
Dauresia alliariifolia isolate KAD263 tRNA-Leu (trnL) gene, partial sequence; trnL-trnF intergenic spacer, complete sequence; and tRNA-Phe (trnF) gene, partial sequence; plastid	Dauresia alliariifolia	93.5	93.5	100%	2e-15	100.00	924	=HYPERLINK("https://www.ncbi.nlm.nih.gov/nucleotide/GU817991.1?report=genbank&log$=nucltop&blast_rank=1144&RID=NAPY7ZA4013","GU817991.1")
Centropappus brunonis isolate 1497 tRNA-Leu (trnL) gene, partial sequence; trnL-trnF intergenic spacer, complete sequence; and tRNA-Phe (trnF) gene, partial sequence; plastid	Centropappus brunonis	93.5	93.5	100%	2e-15	100.00	900	=HYPERLINK("https://www.ncbi.nlm.nih.gov/nucleotide/GU817984.1?report=genbank&log$=nucltop&blast_rank=1145&RID=NAPY7ZA4013","GU817984.1")
Capelio caledonica isolate 1454 tRNA-Leu (trnL) gene, partial sequence; trnL-trnF intergenic spacer, complete sequence; and tRNA-Phe (trnF) gene, partial sequence; plastid	Capelio caledonica	93.5	93.5	100%	2e-15	100.00	904	=HYPERLINK("https://www.ncbi.nlm.nih.gov/nucleotide/GU817982.1?report=genbank&log$=nucltop&blast_rank=1146&RID=NAPY7ZA4013","GU817982.1")
Cacaliopsis nardosmia isolate 1799 tRNA-Leu (trnL) gene, partial sequence; trnL-trnF intergenic spacer, complete sequence; and tRNA-Phe (trnF) gene, partial sequence; plastid	Cacaliopsis nardosmia	93.5	93.5	100%	2e-15	100.00	868	=HYPERLINK("https://www.ncbi.nlm.nih.gov/nucleotide/GU817979.1?report=genbank&log$=nucltop&blast_rank=1147&RID=NAPY7ZA4013","GU817979.1")
Brachyglottis repanda isolate 1032 tRNA-Leu (trnL) gene, partial sequence; trnL-trnF intergenic spacer, complete sequence; and tRNA-Phe (trnF) gene, partial sequence; plastid	Brachyglottis repanda	93.5	93.5	100%	2e-15	100.00	916	=HYPERLINK("https://www.ncbi.nlm.nih.gov/nucleotide/GU817977.1?report=genbank&log$=nucltop&blast_rank=1148&RID=NAPY7ZA4013","GU817977.1")
Blepharispermum zanguebaricum isolate 1168 tRNA-Leu (trnL) gene, intron; plastid	Blepharispermum zanguebaricum	93.5	93.5	100%	2e-15	100.00	468	=HYPERLINK("https://www.ncbi.nlm.nih.gov/nucleotide/GU817976.1?report=genbank&log$=nucltop&blast_rank=1149&RID=NAPY7ZA4013","GU817976.1")
Bedfordia arborescens isolate 1030 tRNA-Leu (trnL) gene, partial sequence; trnL-trnF intergenic spacer, complete sequence; and tRNA-Phe (trnF) gene, partial sequence; plastid	Bedfordia arborescens	93.5	93.5	100%	2e-15	100.00	916	=HYPERLINK("https://www.ncbi.nlm.nih.gov/nucleotide/GU817974.1?report=genbank&log$=nucltop&blast_rank=1150&RID=NAPY7ZA4013","GU817974.1")
Austrosynotis rectirama isolate 1212 tRNA-Leu (trnL) gene, partial sequence; trnL-trnF intergenic spacer, complete sequence; and tRNA-Phe (trnF) gene, partial sequence; plastid	Austrosynotis rectirama	93.5	93.5	100%	2e-15	100.00	885	=HYPERLINK("https://www.ncbi.nlm.nih.gov/nucleotide/GU817971.1?report=genbank&log$=nucltop&blast_rank=1151&RID=NAPY7ZA4013","GU817971.1")
Adenostyles alpina isolate 1029 tRNA-Leu (trnL) gene, partial sequence; trnL-trnF intergenic spacer, complete sequence; and tRNA-Phe (trnF) gene, partial sequence; plastid	Adenostyles alpina	93.5	93.5	100%	2e-15	100.00	925	=HYPERLINK("https://www.ncbi.nlm.nih.gov/nucleotide/GU817966.1?report=genbank&log$=nucltop&blast_rank=1152&RID=NAPY7ZA4013","GU817966.1")
Acrisione cymosa isolate 506 tRNA-Leu (trnL) gene, partial sequence; trnL-trnF intergenic spacer, complete sequence; and tRNA-Phe (trnF) gene, partial sequence; plastid	Acrisione cymosa	93.5	93.5	100%	2e-15	100.00	915	=HYPERLINK("https://www.ncbi.nlm.nih.gov/nucleotide/GU817965.1?report=genbank&log$=nucltop&blast_rank=1153&RID=NAPY7ZA4013","GU817965.1")
Robinsonia gracilis isolate 1623 tRNA-Leu (trnL) gene, partial sequence; plastid	Robinsonia gracilis	93.5	93.5	100%	2e-15	100.00	475	=HYPERLINK("https://www.ncbi.nlm.nih.gov/nucleotide/GU817963.1?report=genbank&log$=nucltop&blast_rank=1154&RID=NAPY7ZA4013","GU817963.1")
Robinsonia gracilis isolate 1622 tRNA-Leu (trnL) gene, intron; plastid	Robinsonia gracilis	93.5	93.5	100%	2e-15	100.00	459	=HYPERLINK("https://www.ncbi.nlm.nih.gov/nucleotide/GU817962.1?report=genbank&log$=nucltop&blast_rank=1155&RID=NAPY7ZA4013","GU817962.1")
Mesogramma apiifolium isolate KAD264 tRNA-Leu (trnL) gene, partial sequence; plastid	Mesogramma apiifolium	93.5	93.5	100%	2e-15	100.00	503	=HYPERLINK("https://www.ncbi.nlm.nih.gov/nucleotide/GU817957.1?report=genbank&log$=nucltop&blast_rank=1156&RID=NAPY7ZA4013","GU817957.1")
Rainiera stricta isolate 846 tRNA-Leu (trnL) gene and trnL-trnF intergenic spacer, partial sequence; plastid	Rainiera stricta	93.5	93.5	100%	2e-15	100.00	857	=HYPERLINK("https://www.ncbi.nlm.nih.gov/nucleotide/GU817952.1?report=genbank&log$=nucltop&blast_rank=1157&RID=NAPY7ZA4013","GU817952.1")
Arctium lappa chloroplast genes for tRNA-Leu intron and 3' exon, trnL-trnF intergenic spacer and tRNA-Phe	Arctium lappa	93.5	93.5	100%	2e-15	100.00	893	=HYPERLINK("https://www.ncbi.nlm.nih.gov/nucleotide/AB551238.1?report=genbank&log$=nucltop&blast_rank=1158&RID=NAPY7ZA4013","AB551238.1")
Blumea saussureoides isolate BS01 tRNA-Leu (trnL) gene and trnL-trnF intergenic spacer, partial sequence; chloroplast	Blumea saussureoides	93.5	93.5	100%	2e-15	100.00	934	=HYPERLINK("https://www.ncbi.nlm.nih.gov/nucleotide/GU931339.1?report=genbank&log$=nucltop&blast_rank=1159&RID=NAPY7ZA4013","GU931339.1")
Blumea riparia isolate BR02 tRNA-Leu (trnL) gene and trnL-trnF intergenic spacer, partial sequence; chloroplast	Blumea riparia	93.5	93.5	100%	2e-15	100.00	933	=HYPERLINK("https://www.ncbi.nlm.nih.gov/nucleotide/GU931337.1?report=genbank&log$=nucltop&blast_rank=1160&RID=NAPY7ZA4013","GU931337.1")
Blumea oblongifolia isolate BO01 tRNA-Leu (trnL) gene and trnL-trnF intergenic spacer, partial sequence; chloroplast	Blumea oblongifolia	93.5	93.5	100%	2e-15	100.00	947	=HYPERLINK("https://www.ncbi.nlm.nih.gov/nucleotide/GU931336.1?report=genbank&log$=nucltop&blast_rank=1161&RID=NAPY7ZA4013","GU931336.1")
Blumea mollis isolate BM32 tRNA-Leu (trnL) gene and trnL-trnF intergenic spacer, partial sequence; chloroplast	Blumea mollis	93.5	93.5	100%	2e-15	100.00	917	=HYPERLINK("https://www.ncbi.nlm.nih.gov/nucleotide/GU931335.1?report=genbank&log$=nucltop&blast_rank=1162&RID=NAPY7ZA4013","GU931335.1")
Blumea megacephala isolate BM22 tRNA-Leu (trnL) gene and trnL-trnF intergenic spacer, partial sequence; chloroplast	Blumea megacephala	93.5	93.5	100%	2e-15	100.00	1090	=HYPERLINK("https://www.ncbi.nlm.nih.gov/nucleotide/GU931334.1?report=genbank&log$=nucltop&blast_rank=1163&RID=NAPY7ZA4013","GU931334.1")
Blumea lanceolaria isolate BL22 tRNA-Leu (trnL) gene and trnL-trnF intergenic spacer, partial sequence; chloroplast	Blumea lanceolaria	93.5	93.5	100%	2e-15	100.00	937	=HYPERLINK("https://www.ncbi.nlm.nih.gov/nucleotide/GU931333.1?report=genbank&log$=nucltop&blast_rank=1164&RID=NAPY7ZA4013","GU931333.1")
Blumea laciniata isolate BL11 tRNA-Leu (trnL) gene and trnL-trnF intergenic spacer, partial sequence; chloroplast	Blumea laciniata	93.5	93.5	100%	2e-15	100.00	943	=HYPERLINK("https://www.ncbi.nlm.nih.gov/nucleotide/GU931332.1?report=genbank&log$=nucltop&blast_rank=1165&RID=NAPY7ZA4013","GU931332.1")
Blumea fistulosa isolate BF02 tRNA-Leu (trnL) gene and trnL-trnF intergenic spacer, partial sequence; chloroplast	Blumea fistulosa	93.5	93.5	100%	2e-15	100.00	930	=HYPERLINK("https://www.ncbi.nlm.nih.gov/nucleotide/GU931331.1?report=genbank&log$=nucltop&blast_rank=1166&RID=NAPY7ZA4013","GU931331.1")
Blumea balsamifera isolate BB03 tRNA-Leu (trnL) gene and trnL-trnF intergenic spacer, partial sequence; chloroplast	Blumea balsamifera	93.5	93.5	100%	2e-15	100.00	904	=HYPERLINK("https://www.ncbi.nlm.nih.gov/nucleotide/GU931330.1?report=genbank&log$=nucltop&blast_rank=1167&RID=NAPY7ZA4013","GU931330.1")
Blumea balsamifera isolate BB02 tRNA-Leu (trnL) gene and trnL-trnF intergenic spacer, partial sequence; chloroplast	Blumea balsamifera	93.5	93.5	100%	2e-15	100.00	905	=HYPERLINK("https://www.ncbi.nlm.nih.gov/nucleotide/GU931329.1?report=genbank&log$=nucltop&blast_rank=1168&RID=NAPY7ZA4013","GU931329.1")
Blumea balsamifera isolate BB01 tRNA-Leu (trnL) gene and trnL-trnF intergenic spacer, partial sequence; chloroplast	Blumea balsamifera	93.5	93.5	100%	2e-15	100.00	921	=HYPERLINK("https://www.ncbi.nlm.nih.gov/nucleotide/GU931328.1?report=genbank&log$=nucltop&blast_rank=1169&RID=NAPY7ZA4013","GU931328.1")
Blumea aromatica isolate BA12 tRNA-Leu (trnL) gene and trnL-trnF intergenic spacer, partial sequence; chloroplast	Blumea aromatica	93.5	93.5	100%	2e-15	100.00	938	=HYPERLINK("https://www.ncbi.nlm.nih.gov/nucleotide/GU931326.1?report=genbank&log$=nucltop&blast_rank=1170&RID=NAPY7ZA4013","GU931326.1")
Parasenecio adenostyloides voucher Koyama 408 trnL gene, intron; chloroplast	Parasenecio adenostyloides	93.5	93.5	100%	2e-15	100.00	432	=HYPERLINK("https://www.ncbi.nlm.nih.gov/nucleotide/AF460139.2?report=genbank&log$=nucltop&blast_rank=1171&RID=NAPY7ZA4013","AF460139.2")
Perityle lindheimeri tRNA-Leu (trnL) gene, partial sequence; chloroplast gene for chloroplast product	Laphamia lindheimeri	93.5	93.5	100%	2e-15	100.00	486	=HYPERLINK("https://www.ncbi.nlm.nih.gov/nucleotide/AY216092.1?report=genbank&log$=nucltop&blast_rank=1172&RID=NAPY7ZA4013","AY216092.1")
Oyedaea verbesinoides tRNA-Leu (trnL) gene, partial sequence; chloroplast gene for chloroplast product	Oyedaea verbesinoides	93.5	93.5	100%	2e-15	100.00	485	=HYPERLINK("https://www.ncbi.nlm.nih.gov/nucleotide/AY216088.1?report=genbank&log$=nucltop&blast_rank=1173&RID=NAPY7ZA4013","AY216088.1")
Helianthus annuus tRNA-Leu (trnL) gene, partial sequence; chloroplast gene for chloroplast product	Helianthus annuus	93.5	93.5	100%	2e-15	100.00	487	=HYPERLINK("https://www.ncbi.nlm.nih.gov/nucleotide/AY216058.1?report=genbank&log$=nucltop&blast_rank=1174&RID=NAPY7ZA4013","AY216058.1")
Helenium bigelovii tRNA-Leu (trnL) gene, partial sequence; chloroplast gene for chloroplast product	Helenium bigelovii	93.5	93.5	100%	2e-15	100.00	493	=HYPERLINK("https://www.ncbi.nlm.nih.gov/nucleotide/AY216057.1?report=genbank&log$=nucltop&blast_rank=1175&RID=NAPY7ZA4013","AY216057.1")
Blepharispermum zanguebaricum tRNA-Leu (trnL) gene, partial sequence; chloroplast gene for chloroplast product	Blepharispermum zanguebaricum	93.5	93.5	100%	2e-15	100.00	492	=HYPERLINK("https://www.ncbi.nlm.nih.gov/nucleotide/AY216022.1?report=genbank&log$=nucltop&blast_rank=1176&RID=NAPY7ZA4013","AY216022.1")
Athroisma gracile subsp. psyllioides tRNA-Leu (trnL) gene, partial sequence; chloroplast gene for chloroplast product	Athroisma gracile subsp. psyllioides	93.5	93.5	100%	2e-15	100.00	492	=HYPERLINK("https://www.ncbi.nlm.nih.gov/nucleotide/AY216019.1?report=genbank&log$=nucltop&blast_rank=1177&RID=NAPY7ZA4013","AY216019.1")
Parthenium argentatum chloroplast, complete genome	Parthenium argentatum	93.5	93.5	100%	2e-15	100.00	152803	=HYPERLINK("https://www.ncbi.nlm.nih.gov/nucleotide/NC_013553.1?report=genbank&log$=nucltop&blast_rank=1178&RID=NAPY7ZA4013","NC_013553.1")
Notoseris henryi isolate 35 tRNA-Leu (trnL) gene, partial sequence; trnL-trnF intergenic spacer, complete sequence; and tRNA-Phe (trnF) gene, partial sequence; chloroplast	Notoseris henryi	93.5	93.5	100%	2e-15	100.00	800	=HYPERLINK("https://www.ncbi.nlm.nih.gov/nucleotide/GU109294.1?report=genbank&log$=nucltop&blast_rank=1179&RID=NAPY7ZA4013","GU109294.1")
Blumea virens voucher Pornpongrungrueng 378 (AAU) tRNA-Leu (trnL) gene and trnL-trnF intergenic spacer, partial sequence; chloroplast	Blumea virens	93.5	93.5	100%	2e-15	100.00	818	=HYPERLINK("https://www.ncbi.nlm.nih.gov/nucleotide/EF211052.1?report=genbank&log$=nucltop&blast_rank=1180&RID=NAPY7ZA4013","EF211052.1")
Blumea sylvatica voucher Schiffner 2827 (L) tRNA-Leu (trnL) gene and trnL-trnF intergenic spacer, partial sequence; chloroplast	Blumea sylvatica	93.5	93.5	100%	2e-15	100.00	819	=HYPERLINK("https://www.ncbi.nlm.nih.gov/nucleotide/EU195638.1?report=genbank&log$=nucltop&blast_rank=1181&RID=NAPY7ZA4013","EU195638.1")
Blumea sinuata voucher Pornpongrungrueng 556 (AAU) tRNA-Leu (trnL) gene and trnL-trnF intergenic spacer, partial sequence; chloroplast	Blumea sinuata	93.5	93.5	100%	2e-15	100.00	817	=HYPERLINK("https://www.ncbi.nlm.nih.gov/nucleotide/EU195637.1?report=genbank&log$=nucltop&blast_rank=1182&RID=NAPY7ZA4013","EU195637.1")
Blumea sessiliflora voucher Pornpongrungrueng 516 (AAU) tRNA-Leu (trnL) gene and trnL-trnF intergenic spacer, partial sequence; chloroplast	Blumea sessiliflora	93.5	93.5	100%	2e-15	100.00	816	=HYPERLINK("https://www.ncbi.nlm.nih.gov/nucleotide/EU195636.1?report=genbank&log$=nucltop&blast_rank=1183&RID=NAPY7ZA4013","EU195636.1")
Blumea saxatilis voucher Clarkson 6055 (L) tRNA-Leu (trnL) gene and trnL-trnF intergenic spacer, partial sequence; chloroplast	Blumea saxatilis	93.5	93.5	100%	2e-15	100.00	819	=HYPERLINK("https://www.ncbi.nlm.nih.gov/nucleotide/EU195635.1?report=genbank&log$=nucltop&blast_rank=1184&RID=NAPY7ZA4013","EU195635.1")
Blumea sagittata voucher Vanoverbergh 1192 (P) tRNA-Leu (trnL) gene, partial sequence; chloroplast	Blumea sagittata	93.5	93.5	100%	2e-15	100.00	466	=HYPERLINK("https://www.ncbi.nlm.nih.gov/nucleotide/EU195634.1?report=genbank&log$=nucltop&blast_rank=1185&RID=NAPY7ZA4013","EU195634.1")
Blumea riparia voucher Pornpongrungrueng 548 (AAU) tRNA-Leu (trnL) gene and trnL-trnF intergenic spacer, partial sequence; chloroplast	Blumea riparia	93.5	93.5	100%	2e-15	100.00	764	=HYPERLINK("https://www.ncbi.nlm.nih.gov/nucleotide/EU195633.1?report=genbank&log$=nucltop&blast_rank=1186&RID=NAPY7ZA4013","EU195633.1")
Blumea oxyodonta voucher Naik s.n. (AAU) tRNA-Leu (trnL) gene and trnL-trnF intergenic spacer, partial sequence; chloroplast	Blumea oxyodonta	93.5	93.5	100%	2e-15	100.00	804	=HYPERLINK("https://www.ncbi.nlm.nih.gov/nucleotide/EU195630.1?report=genbank&log$=nucltop&blast_rank=1187&RID=NAPY7ZA4013","EU195630.1")
Blumea napifolia voucher Pornpongrungrueng 372 (AAU) tRNA-Leu (trnL) gene and trnL-trnF intergenic spacer, partial sequence; chloroplast	Blumea napifolia	93.5	93.5	100%	2e-15	100.00	816	=HYPERLINK("https://www.ncbi.nlm.nih.gov/nucleotide/EU195628.1?report=genbank&log$=nucltop&blast_rank=1188&RID=NAPY7ZA4013","EU195628.1")
Blumea mollis voucher Pornpongrungrueng 553 (AAU) tRNA-Leu (trnL) gene and trnL-trnF intergenic spacer, partial sequence; chloroplast	Blumea mollis	93.5	93.5	100%	2e-15	100.00	804	=HYPERLINK("https://www.ncbi.nlm.nih.gov/nucleotide/EU195627.1?report=genbank&log$=nucltop&blast_rank=1189&RID=NAPY7ZA4013","EU195627.1")
Blumea mollis voucher Dunlop 5162 (L) tRNA-Leu (trnL) gene and trnL-trnF intergenic spacer, partial sequence; chloroplast	Blumea mollis	93.5	93.5	100%	2e-15	100.00	818	=HYPERLINK("https://www.ncbi.nlm.nih.gov/nucleotide/EU195626.1?report=genbank&log$=nucltop&blast_rank=1190&RID=NAPY7ZA4013","EU195626.1")
Blumea mollis voucher Madsen and Traore 3167 (AAU) tRNA-Leu (trnL) gene and trnL-trnF intergenic spacer, partial sequence; chloroplast	Blumea mollis	93.5	93.5	100%	2e-15	100.00	803	=HYPERLINK("https://www.ncbi.nlm.nih.gov/nucleotide/EU195625.1?report=genbank&log$=nucltop&blast_rank=1191&RID=NAPY7ZA4013","EU195625.1")
Blumea mollis voucher George 12286 (AAU) tRNA-Leu (trnL) gene and trnL-trnF intergenic spacer, partial sequence; chloroplast	Blumea mollis	93.5	93.5	100%	2e-15	100.00	803	=HYPERLINK("https://www.ncbi.nlm.nih.gov/nucleotide/EU195624.1?report=genbank&log$=nucltop&blast_rank=1192&RID=NAPY7ZA4013","EU195624.1")
Blumea megacephala voucher Lin 285 (AAU) tRNA-Leu (trnL) gene and trnL-trnF intergenic spacer, partial sequence; chloroplast	Blumea megacephala	93.5	93.5	100%	2e-15	100.00	816	=HYPERLINK("https://www.ncbi.nlm.nih.gov/nucleotide/EU195623.1?report=genbank&log$=nucltop&blast_rank=1193&RID=NAPY7ZA4013","EU195623.1")
Blumea macrophylla voucher Heeler ANU 6082 (L) tRNA-Leu (trnL) gene and trnL-trnF intergenic spacer, partial sequence; chloroplast	Blumea macrophylla	93.5	93.5	100%	2e-15	100.00	818	=HYPERLINK("https://www.ncbi.nlm.nih.gov/nucleotide/EU195621.1?report=genbank&log$=nucltop&blast_rank=1194&RID=NAPY7ZA4013","EU195621.1")
Blumea lanceolaria voucher Newman 155 (E) tRNA-Leu (trnL) gene and trnL-trnF intergenic spacer, partial sequence; chloroplast	Blumea lanceolaria	93.5	93.5	100%	2e-15	100.00	802	=HYPERLINK("https://www.ncbi.nlm.nih.gov/nucleotide/EU195620.1?report=genbank&log$=nucltop&blast_rank=1195&RID=NAPY7ZA4013","EU195620.1")
Blumea paniculata voucher Pornpongrungrueng 416 (AAU) tRNA-Leu (trnL) gene and trnL-trnF intergenic spacer, partial sequence; chloroplast	Blumea paniculata	93.5	93.5	100%	2e-15	100.00	818	=HYPERLINK("https://www.ncbi.nlm.nih.gov/nucleotide/EF211036.1?report=genbank&log$=nucltop&blast_rank=1196&RID=NAPY7ZA4013","EF211036.1")
Blumea lacera voucher Pullen 7600 (L) tRNA-Leu (trnL) gene and trnL-trnF intergenic spacer, partial sequence; chloroplast	Blumea lacera	93.5	93.5	100%	2e-15	100.00	817	=HYPERLINK("https://www.ncbi.nlm.nih.gov/nucleotide/EU195618.1?report=genbank&log$=nucltop&blast_rank=1197&RID=NAPY7ZA4013","EU195618.1")
Blumea hieraciifolia var. macrostachya voucher Koelz 32707 (L) tRNA-Leu (trnL) gene and trnL-trnF intergenic spacer, partial sequence; chloroplast	Blumea hieraciifolia var. macrostachya	93.5	93.5	100%	2e-15	100.00	803	=HYPERLINK("https://www.ncbi.nlm.nih.gov/nucleotide/EU195617.1?report=genbank&log$=nucltop&blast_rank=1198&RID=NAPY7ZA4013","EU195617.1")
Blumea flava voucher Larsen et al. s.n. (AAU) tRNA-Leu (trnL) gene and trnL-trnF intergenic spacer, partial sequence; chloroplast	Blumeopsis flava	93.5	93.5	100%	2e-15	100.00	818	=HYPERLINK("https://www.ncbi.nlm.nih.gov/nucleotide/EU195616.1?report=genbank&log$=nucltop&blast_rank=1199&RID=NAPY7ZA4013","EU195616.1")
Blumea fistulosa voucher Koelz 27277 (L) tRNA-Leu (trnL) gene and trnL-trnF intergenic spacer, partial sequence; chloroplast	Blumea fistulosa	93.5	93.5	100%	2e-15	100.00	817	=HYPERLINK("https://www.ncbi.nlm.nih.gov/nucleotide/EU195615.1?report=genbank&log$=nucltop&blast_rank=1200&RID=NAPY7ZA4013","EU195615.1")
Blumea fistulosa voucher Pornpongrungrueng 461 (AAU) tRNA-Leu (trnL) gene and trnL-trnF intergenic spacer, partial sequence; chloroplast	Blumea fistulosa	93.5	93.5	100%	2e-15	100.00	817	=HYPERLINK("https://www.ncbi.nlm.nih.gov/nucleotide/EU195614.1?report=genbank&log$=nucltop&blast_rank=1201&RID=NAPY7ZA4013","EU195614.1")
Blumea densiflora voucher Chand 6771 (L) tRNA-Leu (trnL) gene and trnL-trnF intergenic spacer, partial sequence; chloroplast	Blumea densiflora	93.5	93.5	100%	2e-15	100.00	817	=HYPERLINK("https://www.ncbi.nlm.nih.gov/nucleotide/EU195613.1?report=genbank&log$=nucltop&blast_rank=1202&RID=NAPY7ZA4013","EU195613.1")
Blumea densiflora voucher Pornpongrungrueng 417 (AAU) tRNA-Leu (trnL) gene and trnL-trnF intergenic spacer, partial sequence; chloroplast	Blumea densiflora	93.5	93.5	100%	2e-15	100.00	818	=HYPERLINK("https://www.ncbi.nlm.nih.gov/nucleotide/EU195612.1?report=genbank&log$=nucltop&blast_rank=1203&RID=NAPY7ZA4013","EU195612.1")
Blumea densiflora voucher Pornpongrungrueng 390 (AAU) tRNA-Leu (trnL) gene and trnL-trnF intergenic spacer, partial sequence; chloroplast	Blumea densiflora	93.5	93.5	100%	2e-15	100.00	818	=HYPERLINK("https://www.ncbi.nlm.nih.gov/nucleotide/EF211029.1?report=genbank&log$=nucltop&blast_rank=1204&RID=NAPY7ZA4013","EF211029.1")
Merrittia benguetensis voucher Ong s.n. (AAU) tRNA-Leu (trnL) gene and trnL-trnF intergenic spacer, partial sequence; chloroplast	Merrittia benguetensis	93.5	93.5	100%	2e-15	100.00	809	=HYPERLINK("https://www.ncbi.nlm.nih.gov/nucleotide/EF211050.1?report=genbank&log$=nucltop&blast_rank=1205&RID=NAPY7ZA4013","EF211050.1")
Blumea balsamifera voucher Pornpongrungrueng 390A (AAU) tRNA-Leu (trnL) gene and trnL-trnF intergenic spacer, partial sequence; chloroplast	Blumea balsamifera	93.5	93.5	100%	2e-15	100.00	785	=HYPERLINK("https://www.ncbi.nlm.nih.gov/nucleotide/EU195607.1?report=genbank&log$=nucltop&blast_rank=1206&RID=NAPY7ZA4013","EU195607.1")
Blumea balsamifera voucher Ambri and Arifin 343 (L) tRNA-Leu (trnL) gene and trnL-trnF intergenic spacer, partial sequence; chloroplast	Blumea balsamifera	93.5	93.5	100%	2e-15	100.00	783	=HYPERLINK("https://www.ncbi.nlm.nih.gov/nucleotide/EU195606.1?report=genbank&log$=nucltop&blast_rank=1207&RID=NAPY7ZA4013","EU195606.1")
Blumea aromatica voucher Ho et al. 925 (E) tRNA-Leu (trnL) gene and trnL-trnF intergenic spacer, partial sequence; chloroplast	Blumea aromatica	93.5	93.5	100%	2e-15	100.00	816	=HYPERLINK("https://www.ncbi.nlm.nih.gov/nucleotide/EU195604.1?report=genbank&log$=nucltop&blast_rank=1208&RID=NAPY7ZA4013","EU195604.1")
Caesulia axillaris voucher Pandry 3021 (S) tRNA-Leu (trnL) gene and trnL-trnF intergenic spacer, partial sequence; chloroplast	Caesulia axillaris	93.5	93.5	100%	2e-15	100.00	818	=HYPERLINK("https://www.ncbi.nlm.nih.gov/nucleotide/EU195603.1?report=genbank&log$=nucltop&blast_rank=1209&RID=NAPY7ZA4013","EU195603.1")
Taraxacum phymatocarpum isolate 1098o tRNA-Leu (trnL) gene, partial sequence; chloroplast	Taraxacum phymatocarpum	93.5	93.5	100%	2e-15	100.00	476	=HYPERLINK("https://www.ncbi.nlm.nih.gov/nucleotide/GQ245594.1?report=genbank&log$=nucltop&blast_rank=1210&RID=NAPY7ZA4013","GQ245594.1")
Taraxacum lacerum isolate 0576g tRNA-Leu (trnL) gene, partial sequence; chloroplast	Taraxacum lacerum	93.5	93.5	100%	2e-15	100.00	476	=HYPERLINK("https://www.ncbi.nlm.nih.gov/nucleotide/GQ245589.1?report=genbank&log$=nucltop&blast_rank=1211&RID=NAPY7ZA4013","GQ245589.1")
Taraxacum holmenianum isolate 0575g tRNA-Leu (trnL) gene, partial sequence; chloroplast	Taraxacum holmenianum	93.5	93.5	100%	2e-15	100.00	476	=HYPERLINK("https://www.ncbi.nlm.nih.gov/nucleotide/GQ245587.1?report=genbank&log$=nucltop&blast_rank=1212&RID=NAPY7ZA4013","GQ245587.1")
Taraxacum alaskanum isolate 1092o tRNA-Leu (trnL) gene, partial sequence; chloroplast	Taraxacum alaskanum	93.5	93.5	100%	2e-15	100.00	476	=HYPERLINK("https://www.ncbi.nlm.nih.gov/nucleotide/GQ245582.1?report=genbank&log$=nucltop&blast_rank=1213&RID=NAPY7ZA4013","GQ245582.1")
Taraxacum alaskanum isolate 0571g tRNA-Leu (trnL) gene, partial sequence; chloroplast	Taraxacum alaskanum	93.5	93.5	100%	2e-15	100.00	477	=HYPERLINK("https://www.ncbi.nlm.nih.gov/nucleotide/GQ245581.1?report=genbank&log$=nucltop&blast_rank=1214&RID=NAPY7ZA4013","GQ245581.1")
Petasites spurius chloroplast tRNA-Leu gene intron, isolate EC_2170_NS	Petasites spurius	93.5	93.5	100%	2e-15	100.00	476	=HYPERLINK("https://www.ncbi.nlm.nih.gov/nucleotide/HE993572.1?report=genbank&log$=nucltop&blast_rank=1215&RID=NAPY7ZA4013","HE993572.1")
Endocellion glaciale tRNA-Leu (trnL) gene, partial sequence; chloroplast	Endocellion glaciale	93.5	93.5	100%	2e-15	100.00	476	=HYPERLINK("https://www.ncbi.nlm.nih.gov/nucleotide/GQ244908.1?report=genbank&log$=nucltop&blast_rank=1216&RID=NAPY7ZA4013","GQ244908.1")
Alfredia acantholepis tRNA-Leu (trnL) gene and trnL-trnF intergenic spacer, partial sequence; chloroplast	Alfredia acantholepis	93.5	93.5	100%	2e-15	100.00	811	=HYPERLINK("https://www.ncbi.nlm.nih.gov/nucleotide/FJ007860.1?report=genbank&log$=nucltop&blast_rank=1217&RID=NAPY7ZA4013","FJ007860.1")
Pulicaria vulgaris chloroplast partial tRNA-Leu gene and partial trnL-trnF intergenic spacer, specimen voucher S:Odelvik 2433	Pulicaria vulgaris	93.5	93.5	100%	2e-15	100.00	811	=HYPERLINK("https://www.ncbi.nlm.nih.gov/nucleotide/FM997882.1?report=genbank&log$=nucltop&blast_rank=1218&RID=NAPY7ZA4013","FM997882.1")
Pulicaria stephanocarpa chloroplast partial tRNA-Leu gene and partial trnL-trnF intergenic spacer, specimen voucher S:Kilian et al. YP2338	Pulicaria stephanocarpa	93.5	93.5	100%	2e-15	100.00	834	=HYPERLINK("https://www.ncbi.nlm.nih.gov/nucleotide/FM997880.1?report=genbank&log$=nucltop&blast_rank=1219&RID=NAPY7ZA4013","FM997880.1")
Pulicaria renschiana chloroplast partial tRNA-Leu gene and partial trnL-trnF intergenic spacer, specimen voucher UPS:Thulin 10798	Pulicaria renschiana	93.5	93.5	100%	2e-15	100.00	823	=HYPERLINK("https://www.ncbi.nlm.nih.gov/nucleotide/FM997879.1?report=genbank&log$=nucltop&blast_rank=1220&RID=NAPY7ZA4013","FM997879.1")
Pulicaria petiolaris chloroplast partial tRNA-Leu gene and partial trnL-trnF intergenic spacer, specimen voucher S:Kilian et al. NK4569	Pulicaria petiolaris	93.5	93.5	100%	2e-15	100.00	843	=HYPERLINK("https://www.ncbi.nlm.nih.gov/nucleotide/FM997877.1?report=genbank&log$=nucltop&blast_rank=1221&RID=NAPY7ZA4013","FM997877.1")
Pulicaria olivascens chloroplast partial tRNA-Leu gene and partial trnL-trnF intergenic spacer, specimen voucher B:Rechinger 32023	Pulicaria olivascens	93.5	93.5	100%	2e-15	100.00	834	=HYPERLINK("https://www.ncbi.nlm.nih.gov/nucleotide/FM997876.1?report=genbank&log$=nucltop&blast_rank=1222&RID=NAPY7ZA4013","FM997876.1")
Pulicaria migiurtinorum chloroplast partial tRNA-Leu gene and partial trnL-trnF intergenic spacer, specimen voucher B:Gabriel s.n	Pulicaria migiurtinorum	93.5	93.5	100%	2e-15	100.00	843	=HYPERLINK("https://www.ncbi.nlm.nih.gov/nucleotide/FM997874.1?report=genbank&log$=nucltop&blast_rank=1223&RID=NAPY7ZA4013","FM997874.1")
Pulicaria incisa chloroplast partial tRNA-Leu gene and partial trnL-trnF intergenic spacer, specimen voucher B:Danin et al. 19010	Pulicaria incisa	93.5	93.5	100%	2e-15	100.00	818	=HYPERLINK("https://www.ncbi.nlm.nih.gov/nucleotide/FM997873.1?report=genbank&log$=nucltop&blast_rank=1224&RID=NAPY7ZA4013","FM997873.1")
Pulicaria glaucescens chloroplast partial tRNA-Leu gene and partial trnL-trnF intergenic spacer, specimen voucher S:Sojak 627	Pulicaria glaucescens	93.5	93.5	100%	2e-15	100.00	834	=HYPERLINK("https://www.ncbi.nlm.nih.gov/nucleotide/FM997872.1?report=genbank&log$=nucltop&blast_rank=1225&RID=NAPY7ZA4013","FM997872.1")
Pulicaria dysenterica chloroplast partial tRNA-Leu gene and partial trnL-trnF intergenic spacer, specimen voucher S:Anderberg & Anderberg B01-23	Pulicaria dysenterica	93.5	93.5	100%	2e-15	100.00	833	=HYPERLINK("https://www.ncbi.nlm.nih.gov/nucleotide/FM997870.1?report=genbank&log$=nucltop&blast_rank=1226&RID=NAPY7ZA4013","FM997870.1")
Pulicaria discoidea chloroplast partial tRNA-Leu gene and partial trnL-trnF intergenic spacer, specimen voucher UPS:Thulin & Warfa 551b	Pulicaria discoidea	93.5	93.5	100%	2e-15	100.00	834	=HYPERLINK("https://www.ncbi.nlm.nih.gov/nucleotide/FM997869.1?report=genbank&log$=nucltop&blast_rank=1227&RID=NAPY7ZA4013","FM997869.1")
Pulicaria canariensis chloroplast partial tRNA-Leu gene and partial trnL-trnF intergenic spacer, specimen voucher UPS:Bremer & Bremer s.n	Pulicaria canariensis	93.5	93.5	100%	2e-15	100.00	843	=HYPERLINK("https://www.ncbi.nlm.nih.gov/nucleotide/FM997868.1?report=genbank&log$=nucltop&blast_rank=1228&RID=NAPY7ZA4013","FM997868.1")
Pulicaria aucheri chloroplast partial tRNA-Leu gene and partial trnL-trnF intergenic spacer, specimen voucher S:Sojak 4947	Pulicaria aucheri	93.5	93.5	100%	2e-15	100.00	834	=HYPERLINK("https://www.ncbi.nlm.nih.gov/nucleotide/FM997867.1?report=genbank&log$=nucltop&blast_rank=1229&RID=NAPY7ZA4013","FM997867.1")
Pentanema indicum chloroplast partial tRNA-Leu gene and partial trnL-trnF intergenic spacer, specimen voucher B:Egushi 2181	Pentanema indicum	93.5	93.5	100%	2e-15	100.00	848	=HYPERLINK("https://www.ncbi.nlm.nih.gov/nucleotide/FM997863.1?report=genbank&log$=nucltop&blast_rank=1230&RID=NAPY7ZA4013","FM997863.1")
Jasonia tuberosa chloroplast partial tRNA-Leu gene and partial trnL-trnF intergenic spacer, specimen voucher S:Dittrich 3247	Jasonia tuberosa	93.5	93.5	100%	2e-15	100.00	833	=HYPERLINK("https://www.ncbi.nlm.nih.gov/nucleotide/FM997859.1?report=genbank&log$=nucltop&blast_rank=1231&RID=NAPY7ZA4013","FM997859.1")
Inula peacockiana chloroplast partial tRNA-Leu gene and partial trnL-trnF intergenic spacer, specimen voucher S:Rechinger & Rechinger 4956	Inula peacockiana	93.5	93.5	100%	2e-15	100.00	830	=HYPERLINK("https://www.ncbi.nlm.nih.gov/nucleotide/FM997852.1?report=genbank&log$=nucltop&blast_rank=1232&RID=NAPY7ZA4013","FM997852.1")
Inula helenium chloroplast partial tRNA-Leu gene and partial trnL-trnF intergenic spacer, specimen voucher S:Lindstroem 93023	Inula helenium	93.5	93.5	100%	2e-15	100.00	821	=HYPERLINK("https://www.ncbi.nlm.nih.gov/nucleotide/FM997850.1?report=genbank&log$=nucltop&blast_rank=1233&RID=NAPY7ZA4013","FM997850.1")
Duhaldea rubricaulis chloroplast partial tRNA-Leu gene and partial trnL-trnF intergenic spacer, specimen voucher B:Schwabe s.n	Duhaldea rubricaulis	93.5	93.5	100%	2e-15	100.00	843	=HYPERLINK("https://www.ncbi.nlm.nih.gov/nucleotide/FM997844.1?report=genbank&log$=nucltop&blast_rank=1234&RID=NAPY7ZA4013","FM997844.1")
Chrysophthalmum dichotomum chloroplast partial tRNA-Leu gene and partial trnL-trnF intergenic spacer, specimen voucher S:Duran 3018	Chrysophthalmum dichotomum	93.5	93.5	100%	2e-15	100.00	843	=HYPERLINK("https://www.ncbi.nlm.nih.gov/nucleotide/FM997841.1?report=genbank&log$=nucltop&blast_rank=1235&RID=NAPY7ZA4013","FM997841.1")
Chiliadenus glutinosus chloroplast partial tRNA-Leu gene and partial trnL-trnF intergenic spacer, specimen voucher B:Montserrat 76	Chiliadenus glutinosus	93.5	93.5	100%	2e-15	100.00	833	=HYPERLINK("https://www.ncbi.nlm.nih.gov/nucleotide/FM997840.1?report=genbank&log$=nucltop&blast_rank=1236&RID=NAPY7ZA4013","FM997840.1")
Carpesium macrocephalum chloroplast partial tRNA-Leu gene and partial trnL-trnF intergenic spacer, specimen voucher S:Englund 04-005	Carpesium macrocephalum	93.5	93.5	100%	2e-15	100.00	843	=HYPERLINK("https://www.ncbi.nlm.nih.gov/nucleotide/FM997839.1?report=genbank&log$=nucltop&blast_rank=1237&RID=NAPY7ZA4013","FM997839.1")
Buphthalmum speciosissimum chloroplast partial tRNA-Leu gene and partial trnL-trnF intergenic spacer, specimen voucher S:Fior s.n	Xerolekia speciosissima	93.5	93.5	100%	2e-15	100.00	843	=HYPERLINK("https://www.ncbi.nlm.nih.gov/nucleotide/FM997838.1?report=genbank&log$=nucltop&blast_rank=1238&RID=NAPY7ZA4013","FM997838.1")
Blumea balsamifera chloroplast partial tRNA-Leu gene and partial trnL-trnF intergenic spacer, specimen voucher HAST:Peng & Chen 10780	Blumea balsamifera	93.5	93.5	100%	2e-15	100.00	843	=HYPERLINK("https://www.ncbi.nlm.nih.gov/nucleotide/FM997837.1?report=genbank&log$=nucltop&blast_rank=1239&RID=NAPY7ZA4013","FM997837.1")
Angiosperm environmental sample chloroplast partial tRNA-Leu gene, intron region, isolated from Entiminae sp.3 BMNH:796276	Magnoliophyta environmental sample	93.5	93.5	100%	2e-15	100.00	432	=HYPERLINK("https://www.ncbi.nlm.nih.gov/nucleotide/FN398119.1?report=genbank&log$=nucltop&blast_rank=1240&RID=NAPY7ZA4013","FN398119.1")
Leucheria cf. gayana TS 12714 voucher TS 12714 (WU) tRNA-Leu (trnL) gene, intron; chloroplast	Leucheria cf. gayana TS 12714	93.5	93.5	100%	2e-15	100.00	422	=HYPERLINK("https://www.ncbi.nlm.nih.gov/nucleotide/EU841089.1?report=genbank&log$=nucltop&blast_rank=1241&RID=NAPY7ZA4013","EU841089.1")
Mutisia acerosa isolate BH5965 plastid tRNA-Leu (trnL) gene, intron	Mutisia acerosa	93.5	93.5	100%	2e-15	100.00	428	=HYPERLINK("https://www.ncbi.nlm.nih.gov/nucleotide/AF412908.1?report=genbank&log$=nucltop&blast_rank=1242&RID=NAPY7ZA4013","AF412908.1")
Huarpea andina voucher Dalmasso 10-Dez-04 (LP) tRNA-Leu (trnL) gene, intron; chloroplast	Huarpea andina	93.5	93.5	100%	2e-15	100.00	442	=HYPERLINK("https://www.ncbi.nlm.nih.gov/nucleotide/EU841084.1?report=genbank&log$=nucltop&blast_rank=1243&RID=NAPY7ZA4013","EU841084.1")
Euryops dacrydioides voucher Olov Hedberg 4377 (UPS) tRNA-Leu (trnL) gene and trnL-trnF intergenic spacer, partial sequence; chloroplast	Euryops dacrydioides	93.5	93.5	100%	2e-15	100.00	777	=HYPERLINK("https://www.ncbi.nlm.nih.gov/nucleotide/EU670146.1?report=genbank&log$=nucltop&blast_rank=1244&RID=NAPY7ZA4013","EU670146.1")
Euryops ursinoides voucher T. Dold TD4649 (GRA) tRNA-Leu (trnL) gene and trnL-trnF intergenic spacer, partial sequence; chloroplast	Euryops ursinoides	93.5	93.5	100%	2e-15	100.00	771	=HYPERLINK("https://www.ncbi.nlm.nih.gov/nucleotide/EU670144.1?report=genbank&log$=nucltop&blast_rank=1245&RID=NAPY7ZA4013","EU670144.1")
Euryops abrotanifolius voucher R. McKenzie RM1056 (GRA) tRNA-Leu (trnL) gene and trnL-trnF intergenic spacer, partial sequence; chloroplast	Othonna daucifolia	93.5	93.5	100%	2e-15	100.00	786	=HYPERLINK("https://www.ncbi.nlm.nih.gov/nucleotide/EU670141.1?report=genbank&log$=nucltop&blast_rank=1246&RID=NAPY7ZA4013","EU670141.1")
Euryops virgineus voucher R. McKenzie RM1023 (GRA) tRNA-Leu (trnL) gene and trnL-trnF intergenic spacer, partial sequence; chloroplast	Euryops virgineus	93.5	93.5	100%	2e-15	100.00	772	=HYPERLINK("https://www.ncbi.nlm.nih.gov/nucleotide/EU670140.1?report=genbank&log$=nucltop&blast_rank=1247&RID=NAPY7ZA4013","EU670140.1")
Euryops empetrifolius voucher XX PRETO529 (XX) tRNA-Leu (trnL) gene and trnL-trnF intergenic spacer, partial sequence; chloroplast	Euryops empetrifolius	93.5	93.5	100%	2e-15	100.00	737	=HYPERLINK("https://www.ncbi.nlm.nih.gov/nucleotide/EU670139.1?report=genbank&log$=nucltop&blast_rank=1248&RID=NAPY7ZA4013","EU670139.1")
Euryops abrotanifolius voucher N. Devos ND310805_6 (GRA) tRNA-Leu (trnL) gene and trnL-trnF intergenic spacer, partial sequence; chloroplast	Othonna daucifolia	93.5	93.5	100%	2e-15	100.00	775	=HYPERLINK("https://www.ncbi.nlm.nih.gov/nucleotide/EU670138.1?report=genbank&log$=nucltop&blast_rank=1249&RID=NAPY7ZA4013","EU670138.1")
Euryops speciosissimus voucher N. Devos ND310805_4 (GRA) tRNA-Leu (trnL) gene and trnL-trnF intergenic spacer, partial sequence; chloroplast	Euryops speciosissimus	93.5	93.5	100%	2e-15	100.00	774	=HYPERLINK("https://www.ncbi.nlm.nih.gov/nucleotide/EU670137.1?report=genbank&log$=nucltop&blast_rank=1250&RID=NAPY7ZA4013","EU670137.1")
Euryops pectinatus subsp. pectinatus voucher N. Devos ND290805_2 (GRA) tRNA-Leu (trnL) gene and trnL-trnF intergenic spacer, partial sequence; chloroplast	Euryops pectinatus subsp. pectinatus	93.5	93.5	100%	2e-15	100.00	781	=HYPERLINK("https://www.ncbi.nlm.nih.gov/nucleotide/EU670134.1?report=genbank&log$=nucltop&blast_rank=1251&RID=NAPY7ZA4013","EU670134.1")
Euryops abrotanifolius voucher N. Devos ND280805_1 (GRA) tRNA-Leu (trnL) gene and trnL-trnF intergenic spacer, partial sequence; chloroplast	Othonna daucifolia	93.5	93.5	100%	2e-15	100.00	781	=HYPERLINK("https://www.ncbi.nlm.nih.gov/nucleotide/EU670133.1?report=genbank&log$=nucltop&blast_rank=1252&RID=NAPY7ZA4013","EU670133.1")
Euryops virgineus voucher N. Devos ND260805 (GRA) tRNA-Leu (trnL) gene and trnL-trnF intergenic spacer, partial sequence; chloroplast	Euryops virgineus	93.5	93.5	100%	2e-15	100.00	772	=HYPERLINK("https://www.ncbi.nlm.nih.gov/nucleotide/EU670132.1?report=genbank&log$=nucltop&blast_rank=1253&RID=NAPY7ZA4013","EU670132.1")
Euryops evansii subsp. parvus voucher N. Devos ND190106 (GRA) tRNA-Leu (trnL) gene and trnL-trnF intergenic spacer, partial sequence; chloroplast	Euryops evansii subsp. parvus	93.5	93.5	100%	2e-15	100.00	772	=HYPERLINK("https://www.ncbi.nlm.nih.gov/nucleotide/EU670131.1?report=genbank&log$=nucltop&blast_rank=1254&RID=NAPY7ZA4013","EU670131.1")
Euryops hebecarpus voucher N. Devos ND160705_1 (GRA) tRNA-Leu (trnL) gene and trnL-trnF intergenic spacer, partial sequence; chloroplast	Euryops hebecarpus	93.5	93.5	100%	2e-15	100.00	771	=HYPERLINK("https://www.ncbi.nlm.nih.gov/nucleotide/EU670128.1?report=genbank&log$=nucltop&blast_rank=1255&RID=NAPY7ZA4013","EU670128.1")
Euryops linifolius voucher N. Devos ND140705_2 (GRA) tRNA-Leu (trnL) gene and trnL-trnF intergenic spacer, partial sequence; chloroplast	Euryops linifolius	93.5	93.5	100%	2e-15	100.00	775	=HYPERLINK("https://www.ncbi.nlm.nih.gov/nucleotide/EU670127.1?report=genbank&log$=nucltop&blast_rank=1256&RID=NAPY7ZA4013","EU670127.1")
Euryops abrotanifolius voucher N. Devos ND130705_2C (GRA) tRNA-Leu (trnL) gene and trnL-trnF intergenic spacer, partial sequence; chloroplast	Othonna daucifolia	93.5	93.5	100%	2e-15	100.00	780	=HYPERLINK("https://www.ncbi.nlm.nih.gov/nucleotide/EU670126.1?report=genbank&log$=nucltop&blast_rank=1257&RID=NAPY7ZA4013","EU670126.1")
Euryops tenuissimus subsp. tenuissimus voucher N. Devos ND130705_1 (GRA) tRNA-Leu (trnL) gene and trnL-trnF intergenic spacer, partial sequence; chloroplast	Euryops tenuissimus subsp. tenuissimus	93.5	93.5	100%	2e-15	100.00	771	=HYPERLINK("https://www.ncbi.nlm.nih.gov/nucleotide/EU670125.1?report=genbank&log$=nucltop&blast_rank=1258&RID=NAPY7ZA4013","EU670125.1")
Euryops lateriflorus voucher N. Devos ND130206 (GRA) tRNA-Leu (trnL) gene and trnL-trnF intergenic spacer, partial sequence; chloroplast	Euryops lateriflorus	93.5	93.5	100%	2e-15	100.00	772	=HYPERLINK("https://www.ncbi.nlm.nih.gov/nucleotide/EU670124.1?report=genbank&log$=nucltop&blast_rank=1259&RID=NAPY7ZA4013","EU670124.1")
[truncated: 974 more rows]
