# Supplementary material for: Ecology of community reassembly: Movements and diets of megafauna during a decade of restoration in Mozambique
Source: Ecology. 2026 Apr 12;107(4):e70386. doi: 10.1002/ecy.70386 (PMC13071350; doi:10.1002/ecy.70386)
Supplement: Supplementary file 1 — Data S1. [file ECY-107-e70386-s001.zip › Data_S1/Dataset_20/DietDataFilteringScripts/DNA_metabarcoding_data_processing/additional_files_scripts/NCBI_blast_results/atcacgttttccgaaaacaaacaaaggttcagaaagcgaaaatcaaaaag.csv]

Description	Scientific Name	Max Score	Total Score	Query Cover	E value	Per. ident	Acc. Len	Accession
Tamaulipa azurea tnrL-trnF intergenic spacer, partial sequence; chloroplast	Tamaulipa azurea	93.5	93.5	100%	2e-15	100.00	753	=HYPERLINK("https://www.ncbi.nlm.nih.gov/nucleotide/MT214792.1?report=genbank&log$=nucltop&blast_rank=1&RID=ND3XJNDZ01N","MT214792.1")
Montanoa tomentosa tnrL-trnF intergenic spacer, partial sequence; chloroplast	Montanoa tomentosa	93.5	93.5	100%	2e-15	100.00	755	=HYPERLINK("https://www.ncbi.nlm.nih.gov/nucleotide/MT214771.1?report=genbank&log$=nucltop&blast_rank=2&RID=ND3XJNDZ01N","MT214771.1")
Montanoa grandiflora tnrL-trnF intergenic spacer, partial sequence; chloroplast	Montanoa grandiflora	93.5	93.5	100%	2e-15	100.00	787	=HYPERLINK("https://www.ncbi.nlm.nih.gov/nucleotide/MT214770.1?report=genbank&log$=nucltop&blast_rank=3&RID=ND3XJNDZ01N","MT214770.1")
Kyrsteniopsis spinaciifolia tnrL-trnF intergenic spacer, partial sequence; chloroplast	Kyrsteniopsis spinaciifolia	93.5	93.5	100%	2e-15	100.00	721	=HYPERLINK("https://www.ncbi.nlm.nih.gov/nucleotide/MT214766.1?report=genbank&log$=nucltop&blast_rank=4&RID=ND3XJNDZ01N","MT214766.1")
Fleischmannia pycnocephala tnrL-trnF intergenic spacer, partial sequence; chloroplast	Fleischmannia pycnocephala	93.5	93.5	100%	2e-15	100.00	761	=HYPERLINK("https://www.ncbi.nlm.nih.gov/nucleotide/MT214757.1?report=genbank&log$=nucltop&blast_rank=5&RID=ND3XJNDZ01N","MT214757.1")
Plectocephalus americanus tnrL-trnF intergenic spacer, partial sequence; chloroplast	Plectocephalus americanus	93.5	93.5	100%	2e-15	100.00	813	=HYPERLINK("https://www.ncbi.nlm.nih.gov/nucleotide/MT214737.1?report=genbank&log$=nucltop&blast_rank=6&RID=ND3XJNDZ01N","MT214737.1")
Ageratina deltoidea tnrL-trnF intergenic spacer, partial sequence; chloroplast	Ageratina deltoidea	93.5	93.5	100%	2e-15	100.00	755	=HYPERLINK("https://www.ncbi.nlm.nih.gov/nucleotide/MT214725.1?report=genbank&log$=nucltop&blast_rank=7&RID=ND3XJNDZ01N","MT214725.1")
Ageratina cylindrica tnrL-trnF intergenic spacer, partial sequence; chloroplast	Ageratina cylindrica	93.5	93.5	100%	2e-15	100.00	756	=HYPERLINK("https://www.ncbi.nlm.nih.gov/nucleotide/MT214724.1?report=genbank&log$=nucltop&blast_rank=8&RID=ND3XJNDZ01N","MT214724.1")
Acmella repens tnrL-trnF intergenic spacer, partial sequence; chloroplast	Acmella repens	93.5	93.5	100%	2e-15	100.00	758	=HYPERLINK("https://www.ncbi.nlm.nih.gov/nucleotide/MT214721.1?report=genbank&log$=nucltop&blast_rank=9&RID=ND3XJNDZ01N","MT214721.1")
Lophiolepis adunca tRNA-Leu (trnL) gene, complete sequence; and trnL-trnF intergenic spacer, partial sequence; chloroplast	Lophiolepis adunca	93.5	93.5	100%	2e-15	100.00	717	=HYPERLINK("https://www.ncbi.nlm.nih.gov/nucleotide/MN314878.1?report=genbank&log$=nucltop&blast_rank=10&RID=ND3XJNDZ01N","MN314878.1")
Lophiolepis eriophora voucher 124 tRNA-Leu (trnL) gene, complete sequence; and trnL-trnF intergenic spacer, partial sequence; chloroplast	Lophiolepis eriophora	93.5	93.5	100%	2e-15	100.00	717	=HYPERLINK("https://www.ncbi.nlm.nih.gov/nucleotide/MN314877.1?report=genbank&log$=nucltop&blast_rank=11&RID=ND3XJNDZ01N","MN314877.1")
Dolomiaea edulis chloroplast, complete genome	Dolomiaea edulis	93.5	93.5	100%	2e-15	100.00	152645	=HYPERLINK("https://www.ncbi.nlm.nih.gov/nucleotide/MT128670.1?report=genbank&log$=nucltop&blast_rank=12&RID=ND3XJNDZ01N","MT128670.1")
Dolomiaea denticulata chloroplast, complete genome	Dolomiaea denticulata	93.5	93.5	100%	2e-15	100.00	152581	=HYPERLINK("https://www.ncbi.nlm.nih.gov/nucleotide/MT128669.1?report=genbank&log$=nucltop&blast_rank=13&RID=ND3XJNDZ01N","MT128669.1")
Dolomiaea calophylla chloroplast, complete genome	Dolomiaea calophylla	93.5	93.5	100%	2e-15	100.00	152641	=HYPERLINK("https://www.ncbi.nlm.nih.gov/nucleotide/MT128668.1?report=genbank&log$=nucltop&blast_rank=14&RID=ND3XJNDZ01N","MT128668.1")
Dubyaea hispida isolate 4c-9lqmzbg trnL-trnF intergenic spacer region, partial sequence; chloroplast	Dubyaea hispida	93.5	93.5	100%	2e-15	100.00	772	=HYPERLINK("https://www.ncbi.nlm.nih.gov/nucleotide/MK046049.1?report=genbank&log$=nucltop&blast_rank=15&RID=ND3XJNDZ01N","MK046049.1")
Dubyaea gombalana isolate 40-9lqmza7 trnL-trnF intergenic spacer region, partial sequence; chloroplast	Dubyaea gombalana	93.5	93.5	100%	2e-15	100.00	771	=HYPERLINK("https://www.ncbi.nlm.nih.gov/nucleotide/MK046045.1?report=genbank&log$=nucltop&blast_rank=16&RID=ND3XJNDZ01N","MK046045.1")
Dubyaea amoena isolate 3x-9lqmz9i trnL-trnF intergenic spacer region, partial sequence; chloroplast	Dubyaea amoena	93.5	93.5	100%	2e-15	100.00	785	=HYPERLINK("https://www.ncbi.nlm.nih.gov/nucleotide/MK046044.1?report=genbank&log$=nucltop&blast_rank=17&RID=ND3XJNDZ01N","MK046044.1")
Ageratina adenophora isolate Chiang Rai AACR01 tRNA-Leu (trnL) gene, partial sequence; chloroplast	Ageratina adenophora	93.5	93.5	100%	2e-15	100.00	462	=HYPERLINK("https://www.ncbi.nlm.nih.gov/nucleotide/MN907810.1?report=genbank&log$=nucltop&blast_rank=18&RID=ND3XJNDZ01N","MN907810.1")
Ageratum conyzoides isolate Chiang Rai ACCR01 tRNA-Leu (trnL) gene, partial sequence; chloroplast	Ageratum conyzoides	93.5	93.5	100%	2e-15	100.00	466	=HYPERLINK("https://www.ncbi.nlm.nih.gov/nucleotide/MN907809.1?report=genbank&log$=nucltop&blast_rank=19&RID=ND3XJNDZ01N","MN907809.1")
Praxelis clematidea isolate Phitsanulok PCPL01 tRNA-Leu (trnL) gene, partial sequence; chloroplast	Praxelis clematidea	93.5	93.5	100%	2e-15	100.00	460	=HYPERLINK("https://www.ncbi.nlm.nih.gov/nucleotide/MN907808.1?report=genbank&log$=nucltop&blast_rank=20&RID=ND3XJNDZ01N","MN907808.1")
Chromolaena odorata isolate Phitsanulok COPL01 tRNA-Leu (trnL) gene, partial sequence; chloroplast	Chromolaena odorata	93.5	93.5	100%	2e-15	100.00	460	=HYPERLINK("https://www.ncbi.nlm.nih.gov/nucleotide/MN907807.1?report=genbank&log$=nucltop&blast_rank=21&RID=ND3XJNDZ01N","MN907807.1")
Atractylodes macrocephala chloroplast, complete genome	Atractylodes macrocephala	93.5	93.5	100%	2e-15	100.00	153261	=HYPERLINK("https://www.ncbi.nlm.nih.gov/nucleotide/MN661162.1?report=genbank&log$=nucltop&blast_rank=22&RID=ND3XJNDZ01N","MN661162.1")
Gerbera jamesonii chloroplast, complete genome	Gerbera jamesonii	93.5	93.5	100%	2e-15	100.00	151898	=HYPERLINK("https://www.ncbi.nlm.nih.gov/nucleotide/NC_046760.1?report=genbank&log$=nucltop&blast_rank=23&RID=ND3XJNDZ01N","NC_046760.1")
Lapsanastrum humile chloroplast, complete genome	Lapsanastrum humile	93.5	93.5	100%	2e-15	100.00	152582	=HYPERLINK("https://www.ncbi.nlm.nih.gov/nucleotide/NC_046515.1?report=genbank&log$=nucltop&blast_rank=24&RID=ND3XJNDZ01N","NC_046515.1")
Ixeris polycephala chloroplast, complete genome	Ixeris polycephala	93.5	93.5	100%	2e-15	100.00	152776	=HYPERLINK("https://www.ncbi.nlm.nih.gov/nucleotide/NC_046514.1?report=genbank&log$=nucltop&blast_rank=25&RID=ND3XJNDZ01N","NC_046514.1")
Crepidiastrum lanceolatum chloroplast, complete genome	Crepidiastrum lanceolatum	93.5	93.5	100%	2e-15	100.00	152748	=HYPERLINK("https://www.ncbi.nlm.nih.gov/nucleotide/NC_046512.1?report=genbank&log$=nucltop&blast_rank=26&RID=ND3XJNDZ01N","NC_046512.1")
Macowania tenuifolia voucher NBG:2211 tRNA-Leu (trnL) gene and trnL-trnF intergenic spacer, partial sequence; chloroplast	Arrowsmithia tenuifolia	93.5	93.5	100%	2e-15	100.00	826	=HYPERLINK("https://www.ncbi.nlm.nih.gov/nucleotide/MF382049.1?report=genbank&log$=nucltop&blast_rank=27&RID=ND3XJNDZ01N","MF382049.1")
Hieracium triste voucher ID:169271 trnT-trnL intergenic spacer, partial sequence; tRNA-Leu (trnL) gene and trnL-trnF intergenic spacer, complete sequence; and tRNA-Phe (trnF) gene, partial sequence; chloroplast	Hieracium triste	93.5	93.5	100%	2e-15	100.00	1085	=HYPERLINK("https://www.ncbi.nlm.nih.gov/nucleotide/MK801046.1?report=genbank&log$=nucltop&blast_rank=28&RID=ND3XJNDZ01N","MK801046.1")
Ageratum conyzoides chloroplast, complete genome	Ageratum conyzoides	93.5	93.5	100%	2e-15	100.00	151325	=HYPERLINK("https://www.ncbi.nlm.nih.gov/nucleotide/MK905238.1?report=genbank&log$=nucltop&blast_rank=29&RID=ND3XJNDZ01N","MK905238.1")
Ageratum conyzoides voucher JG-16-P06_B2 tRNA-Leu (trnL) gene, partial sequence; trnL-trnF intergenic spacer, complete sequence; and tRNA-Phe (trnF) gene, partial sequence; chloroplast	Ageratum conyzoides	93.5	93.5	100%	2e-15	100.00	476	=HYPERLINK("https://www.ncbi.nlm.nih.gov/nucleotide/MK186968.1?report=genbank&log$=nucltop&blast_rank=30&RID=ND3XJNDZ01N","MK186968.1")
Klasea oligocephala trnL-trnF intergenic spacer region, partial sequence; chloroplast	Klasea oligocephala	93.5	93.5	100%	2e-15	100.00	781	=HYPERLINK("https://www.ncbi.nlm.nih.gov/nucleotide/MK920929.1?report=genbank&log$=nucltop&blast_rank=31&RID=ND3XJNDZ01N","MK920929.1")
Saussurea balangshanensis voucher MS17-425 trnL-trnP intergenic spacer region, partial sequence; chloroplast	Saussurea balangshanensis	93.5	93.5	100%	2e-15	100.00	849	=HYPERLINK("https://www.ncbi.nlm.nih.gov/nucleotide/MH579770.1?report=genbank&log$=nucltop&blast_rank=32&RID=ND3XJNDZ01N","MH579770.1")
Saussurea velutina voucher Deng4882 trnL-trnP intergenic spacer region, partial sequence; chloroplast	Saussurea velutina	93.5	93.5	100%	2e-15	100.00	899	=HYPERLINK("https://www.ncbi.nlm.nih.gov/nucleotide/MG386454.1?report=genbank&log$=nucltop&blast_rank=33&RID=ND3XJNDZ01N","MG386454.1")
Saussurea phaeantha voucher Deng4884 trnL-trnP intergenic spacer region, partial sequence; chloroplast	Saussurea phaeantha	93.5	93.5	100%	2e-15	100.00	912	=HYPERLINK("https://www.ncbi.nlm.nih.gov/nucleotide/MG386453.1?report=genbank&log$=nucltop&blast_rank=34&RID=ND3XJNDZ01N","MG386453.1")
Saussurea balangshanensis voucher Deng4883 trnL-trnP intergenic spacer region, partial sequence; chloroplast	Saussurea balangshanensis	93.5	93.5	100%	2e-15	100.00	917	=HYPERLINK("https://www.ncbi.nlm.nih.gov/nucleotide/MG386452.1?report=genbank&log$=nucltop&blast_rank=35&RID=ND3XJNDZ01N","MG386452.1")
Atractylodes lancea subsp. luotianensis voucher ZYH110806 tRNA-Leu (trnL) gene and trnL-trnF intergenic spacer, partial sequence; chloroplast	Atractylodes lancea subsp. luotianensis	93.5	93.5	100%	2e-15	100.00	823	=HYPERLINK("https://www.ncbi.nlm.nih.gov/nucleotide/MG237915.1?report=genbank&log$=nucltop&blast_rank=36&RID=ND3XJNDZ01N","MG237915.1")
Atractylodes chinensis voucher LP1110113 tRNA-Leu (trnL) gene and trnL-trnF intergenic spacer, partial sequence; chloroplast	Atractylodes chinensis	93.5	93.5	100%	2e-15	100.00	823	=HYPERLINK("https://www.ncbi.nlm.nih.gov/nucleotide/MG237914.1?report=genbank&log$=nucltop&blast_rank=37&RID=ND3XJNDZ01N","MG237914.1")
Atractylodes koreana voucher S110902 tRNA-Leu (trnL) gene, complete sequence; and trnL-trnF intergenic spacer, partial sequence; chloroplast	Atractylodes koreana	93.5	93.5	100%	2e-15	100.00	823	=HYPERLINK("https://www.ncbi.nlm.nih.gov/nucleotide/MG237913.1?report=genbank&log$=nucltop&blast_rank=38&RID=ND3XJNDZ01N","MG237913.1")
Atractylodes japonica voucher F12938 tRNA-Leu (trnL) gene and trnL-trnF intergenic spacer, partial sequence; chloroplast	Atractylodes japonica	93.5	93.5	100%	2e-15	100.00	822	=HYPERLINK("https://www.ncbi.nlm.nih.gov/nucleotide/MG237912.1?report=genbank&log$=nucltop&blast_rank=39&RID=ND3XJNDZ01N","MG237912.1")
Asyneuma japonicum voucher BOP104898 tRNA-Leu (trnL) gene, intron; chloroplast	Asyneuma japonicum	93.5	93.5	100%	2e-15	100.00	346	=HYPERLINK("https://www.ncbi.nlm.nih.gov/nucleotide/MK556481.1?report=genbank&log$=nucltop&blast_rank=40&RID=ND3XJNDZ01N","MK556481.1")
Phyteuma hemisphaericum voucher BOP104897 tRNA-Leu (trnL) gene, intron; chloroplast	Phyteuma hemisphaericum	93.5	93.5	100%	2e-15	100.00	342	=HYPERLINK("https://www.ncbi.nlm.nih.gov/nucleotide/MK556480.1?report=genbank&log$=nucltop&blast_rank=41&RID=ND3XJNDZ01N","MK556480.1")
Phyteuma confusum voucher BOP104893 tRNA-Leu (trnL) gene, intron; chloroplast	Phyteuma confusum	93.5	93.5	100%	2e-15	100.00	346	=HYPERLINK("https://www.ncbi.nlm.nih.gov/nucleotide/MK556479.1?report=genbank&log$=nucltop&blast_rank=42&RID=ND3XJNDZ01N","MK556479.1")
Dubyaea tsarongensis voucher 150144 trnL-trnF intergenic spacer region, partial sequence; chloroplast	Dubyaea tsarongensis	93.5	93.5	100%	2e-15	100.00	747	=HYPERLINK("https://www.ncbi.nlm.nih.gov/nucleotide/MK382903.1?report=genbank&log$=nucltop&blast_rank=43&RID=ND3XJNDZ01N","MK382903.1")
Dubyaea rubra voucher 151887 trnL-trnF intergenic spacer region, partial sequence; chloroplast	Dubyaea rubra	93.5	93.5	100%	2e-15	100.00	751	=HYPERLINK("https://www.ncbi.nlm.nih.gov/nucleotide/MK382882.1?report=genbank&log$=nucltop&blast_rank=44&RID=ND3XJNDZ01N","MK382882.1")
Saussurea hookeri chloroplast, complete genome	Saussurea hookeri	93.5	93.5	100%	2e-15	100.00	152461	=HYPERLINK("https://www.ncbi.nlm.nih.gov/nucleotide/NC_044739.1?report=genbank&log$=nucltop&blast_rank=45&RID=ND3XJNDZ01N","NC_044739.1")
Saussurea kingii chloroplast, complete genome	Saussurea kingii	93.5	93.5	100%	2e-15	100.00	152444	=HYPERLINK("https://www.ncbi.nlm.nih.gov/nucleotide/NC_044736.1?report=genbank&log$=nucltop&blast_rank=46&RID=ND3XJNDZ01N","NC_044736.1")
Saussurea durgae chloroplast, complete genome	Saussurea durgae	93.5	93.5	100%	2e-15	100.00	152506	=HYPERLINK("https://www.ncbi.nlm.nih.gov/nucleotide/NC_044735.1?report=genbank&log$=nucltop&blast_rank=47&RID=ND3XJNDZ01N","NC_044735.1")
Saussurea leontodontoides chloroplast, complete genome	Saussurea leontodontoides	93.5	93.5	100%	2e-15	100.00	152387	=HYPERLINK("https://www.ncbi.nlm.nih.gov/nucleotide/NC_044734.1?report=genbank&log$=nucltop&blast_rank=48&RID=ND3XJNDZ01N","NC_044734.1")
Saussurea delavayi chloroplast, complete genome	Saussurea delavayi	93.5	93.5	100%	2e-15	100.00	152254	=HYPERLINK("https://www.ncbi.nlm.nih.gov/nucleotide/NC_044733.1?report=genbank&log$=nucltop&blast_rank=49&RID=ND3XJNDZ01N","NC_044733.1")
Saussurea przewalskii chloroplast, complete genome	Saussurea przewalskii	93.5	93.5	100%	2e-15	100.00	152658	=HYPERLINK("https://www.ncbi.nlm.nih.gov/nucleotide/NC_044732.1?report=genbank&log$=nucltop&blast_rank=50&RID=ND3XJNDZ01N","NC_044732.1")
Saussurea salwinensis chloroplast, complete genome	Saussurea salwinensis	93.5	93.5	100%	2e-15	100.00	152382	=HYPERLINK("https://www.ncbi.nlm.nih.gov/nucleotide/NC_044731.1?report=genbank&log$=nucltop&blast_rank=51&RID=ND3XJNDZ01N","NC_044731.1")
Saussurea tridactyla chloroplast, complete genome	Saussurea tridactyla	93.5	93.5	100%	2e-15	100.00	151474	=HYPERLINK("https://www.ncbi.nlm.nih.gov/nucleotide/NC_044730.1?report=genbank&log$=nucltop&blast_rank=52&RID=ND3XJNDZ01N","NC_044730.1")
Saussurea lhozhagensis chloroplast, complete genome	Saussurea lhozhagensis	93.5	93.5	100%	2e-15	100.00	152527	=HYPERLINK("https://www.ncbi.nlm.nih.gov/nucleotide/NC_044729.1?report=genbank&log$=nucltop&blast_rank=53&RID=ND3XJNDZ01N","NC_044729.1")
Saussurea pseudoleucoma chloroplast, complete genome	Saussurea pseudoleucoma	93.5	93.5	100%	2e-15	100.00	152412	=HYPERLINK("https://www.ncbi.nlm.nih.gov/nucleotide/NC_044728.1?report=genbank&log$=nucltop&blast_rank=54&RID=ND3XJNDZ01N","NC_044728.1")
Saussurea sp. XZ-2019 chloroplast, complete genome	Saussurea sp. XZ-2019	93.5	93.5	100%	2e-15	100.00	152055	=HYPERLINK("https://www.ncbi.nlm.nih.gov/nucleotide/MK953468.1?report=genbank&log$=nucltop&blast_rank=55&RID=ND3XJNDZ01N","MK953468.1")
Saussurea pubifolia chloroplast, complete genome	Saussurea pubifolia	93.5	93.5	100%	2e-15	100.00	152622	=HYPERLINK("https://www.ncbi.nlm.nih.gov/nucleotide/NC_044727.1?report=genbank&log$=nucltop&blast_rank=56&RID=ND3XJNDZ01N","NC_044727.1")
Saussurea obvallata chloroplast, complete genome	Saussurea obvallata	93.5	93.5	100%	2e-15	100.00	152540	=HYPERLINK("https://www.ncbi.nlm.nih.gov/nucleotide/NC_044726.1?report=genbank&log$=nucltop&blast_rank=57&RID=ND3XJNDZ01N","NC_044726.1")
Atractylodes macrocephala chloroplast, complete genome	Atractylodes macrocephala	93.5	93.5	100%	2e-15	100.00	153256	=HYPERLINK("https://www.ncbi.nlm.nih.gov/nucleotide/NC_044671.1?report=genbank&log$=nucltop&blast_rank=58&RID=ND3XJNDZ01N","NC_044671.1")
Cichorium intybus chloroplast, complete genome	Cichorium intybus	93.5	93.5	100%	2e-15	100.00	152975	=HYPERLINK("https://www.ncbi.nlm.nih.gov/nucleotide/NC_043842.1?report=genbank&log$=nucltop&blast_rank=59&RID=ND3XJNDZ01N","NC_043842.1")
Sonchus webbii chloroplast, complete genome	Sonchus webbii	93.5	93.5	100%	2e-15	100.00	152194	=HYPERLINK("https://www.ncbi.nlm.nih.gov/nucleotide/NC_042383.1?report=genbank&log$=nucltop&blast_rank=60&RID=ND3XJNDZ01N","NC_042383.1")
Sonchus acaulis chloroplast, complete genome	Sonchus acaulis	93.5	93.5	100%	2e-15	100.00	152071	=HYPERLINK("https://www.ncbi.nlm.nih.gov/nucleotide/NC_042382.1?report=genbank&log$=nucltop&blast_rank=61&RID=ND3XJNDZ01N","NC_042382.1")
Sonchus canariensis chloroplast, complete genome	Sonchus canariensis	93.5	93.5	100%	2e-15	100.00	152075	=HYPERLINK("https://www.ncbi.nlm.nih.gov/nucleotide/NC_042381.1?report=genbank&log$=nucltop&blast_rank=62&RID=ND3XJNDZ01N","NC_042381.1")
Youngia denticulata voucher GCU:GCU160105726 chloroplast, complete genome	Crepidiastrum denticulatum	93.5	93.5	100%	2e-15	100.00	152689	=HYPERLINK("https://www.ncbi.nlm.nih.gov/nucleotide/NC_042149.1?report=genbank&log$=nucltop&blast_rank=63&RID=ND3XJNDZ01N","NC_042149.1")
Sonchus boulosii chloroplast, complete genome	Sonchus boulosii	93.5	93.5	100%	2e-15	100.00	152016	=HYPERLINK("https://www.ncbi.nlm.nih.gov/nucleotide/NC_042244.1?report=genbank&log$=nucltop&blast_rank=64&RID=ND3XJNDZ01N","NC_042244.1")
Dasyphyllum sp. 4 PLF-2019 voucher L Kollmann 11062 tRNA-Leu (trnL) gene, partial sequence; trnL-trnF intergenic spacer, complete sequence; and tRNA-Phe (trnF) gene, partial sequence; chloroplast	Dasyphyllum sp. 4 PLF-2019	93.5	93.5	100%	2e-15	100.00	686	=HYPERLINK("https://www.ncbi.nlm.nih.gov/nucleotide/MK034098.1?report=genbank&log$=nucltop&blast_rank=65&RID=ND3XJNDZ01N","MK034098.1")
Dasyphyllum sp. 3 PLF-2019 voucher MM Saavedra 508 tRNA-Leu (trnL) gene, partial sequence; trnL-trnF intergenic spacer, complete sequence; and tRNA-Phe (trnF) gene, partial sequence; chloroplast	Dasyphyllum sp. 3 PLF-2019	93.5	93.5	100%	2e-15	100.00	792	=HYPERLINK("https://www.ncbi.nlm.nih.gov/nucleotide/MK034097.1?report=genbank&log$=nucltop&blast_rank=66&RID=ND3XJNDZ01N","MK034097.1")
Dasyphyllum sp. 2 PLF-2019 voucher MM Saavedra 1005 tRNA-Leu (trnL) gene, partial sequence; trnL-trnF intergenic spacer, complete sequence; and tRNA-Phe (trnF) gene, partial sequence; chloroplast	Dasyphyllum sp. 2 PLF-2019	93.5	93.5	100%	2e-15	100.00	817	=HYPERLINK("https://www.ncbi.nlm.nih.gov/nucleotide/MK034096.1?report=genbank&log$=nucltop&blast_rank=67&RID=ND3XJNDZ01N","MK034096.1")
Dasyphyllum sp. 1 PLF-2019 voucher MM Saavedra 1035 tRNA-Leu (trnL) gene, partial sequence; trnL-trnF intergenic spacer, complete sequence; and tRNA-Phe (trnF) gene, partial sequence; chloroplast	Dasyphyllum sp. 1 PLF-2019	93.5	93.5	100%	2e-15	100.00	783	=HYPERLINK("https://www.ncbi.nlm.nih.gov/nucleotide/MK034095.1?report=genbank&log$=nucltop&blast_rank=68&RID=ND3XJNDZ01N","MK034095.1")
Dasyphyllum vagans voucher MM Saavedra 1039 tRNA-Leu (trnL) gene, partial sequence; trnL-trnF intergenic spacer, complete sequence; and tRNA-Phe (trnF) gene, partial sequence; chloroplast	Dasyphyllum vagans	93.5	93.5	100%	2e-15	100.00	738	=HYPERLINK("https://www.ncbi.nlm.nih.gov/nucleotide/MK034092.1?report=genbank&log$=nucltop&blast_rank=69&RID=ND3XJNDZ01N","MK034092.1")
Dasyphyllum trichophyllum voucher MM Saavedra 578 tRNA-Leu (trnL) gene, partial sequence; trnL-trnF intergenic spacer, complete sequence; and tRNA-Phe (trnF) gene, partial sequence; chloroplast	Dasyphyllum trichophyllum	93.5	93.5	100%	2e-15	100.00	713	=HYPERLINK("https://www.ncbi.nlm.nih.gov/nucleotide/MK034091.1?report=genbank&log$=nucltop&blast_rank=70&RID=ND3XJNDZ01N","MK034091.1")
Dasyphyllum sprengelianum voucher AP Fontana 6261 tRNA-Leu (trnL) gene, partial sequence; trnL-trnF intergenic spacer, complete sequence; and tRNA-Phe (trnF) gene, partial sequence; chloroplast	Dasyphyllum sprengelianum	93.5	93.5	100%	2e-15	100.00	707	=HYPERLINK("https://www.ncbi.nlm.nih.gov/nucleotide/MK034090.1?report=genbank&log$=nucltop&blast_rank=71&RID=ND3XJNDZ01N","MK034090.1")
Dasyphyllum spinescens voucher MM Saavedra 1018 tRNA-Leu (trnL) gene, partial sequence; trnL-trnF intergenic spacer, complete sequence; and tRNA-Phe (trnF) gene, partial sequence; chloroplast	Dasyphyllum spinescens	93.5	93.5	100%	2e-15	100.00	779	=HYPERLINK("https://www.ncbi.nlm.nih.gov/nucleotide/MK034089.1?report=genbank&log$=nucltop&blast_rank=72&RID=ND3XJNDZ01N","MK034089.1")
Dasyphyllum reticulatum voucher CN Fraga 3352 tRNA-Leu (trnL) gene, partial sequence; trnL-trnF intergenic spacer, complete sequence; and tRNA-Phe (trnF) gene, partial sequence; chloroplast	Dasyphyllum reticulatum	93.5	93.5	100%	2e-15	100.00	840	=HYPERLINK("https://www.ncbi.nlm.nih.gov/nucleotide/MK034088.1?report=genbank&log$=nucltop&blast_rank=73&RID=ND3XJNDZ01N","MK034088.1")
Dasyphyllum leptacanthum voucher PL Ferreira 01 tRNA-Leu (trnL) gene, partial sequence; trnL-trnF intergenic spacer, complete sequence; and tRNA-Phe (trnF) gene, partial sequence; chloroplast	Dasyphyllum leptacanthum	93.5	93.5	100%	2e-15	100.00	841	=HYPERLINK("https://www.ncbi.nlm.nih.gov/nucleotide/MK034087.1?report=genbank&log$=nucltop&blast_rank=74&RID=ND3XJNDZ01N","MK034087.1")
Dasyphyllum lanceolatum voucher MM Saavedra 934 tRNA-Leu (trnL) gene, partial sequence; trnL-trnF intergenic spacer, complete sequence; and tRNA-Phe (trnF) gene, partial sequence; chloroplast	Dasyphyllum lanceolatum	93.5	93.5	100%	2e-15	100.00	706	=HYPERLINK("https://www.ncbi.nlm.nih.gov/nucleotide/MK034086.1?report=genbank&log$=nucltop&blast_rank=75&RID=ND3XJNDZ01N","MK034086.1")
Dasyphyllum fodinarum voucher CN Fraga 3330 tRNA-Leu (trnL) gene, partial sequence; trnL-trnF intergenic spacer, complete sequence; and tRNA-Phe (trnF) gene, partial sequence; chloroplast	Dasyphyllum fodinarum	93.5	93.5	100%	2e-15	100.00	783	=HYPERLINK("https://www.ncbi.nlm.nih.gov/nucleotide/MK034085.1?report=genbank&log$=nucltop&blast_rank=76&RID=ND3XJNDZ01N","MK034085.1")
Dasyphyllum floribundum voucher MM Saavedra 997 tRNA-Leu (trnL) gene, partial sequence; trnL-trnF intergenic spacer, complete sequence; and tRNA-Phe (trnF) gene, partial sequence; chloroplast	Dasyphyllum floribundum	93.5	93.5	100%	2e-15	100.00	787	=HYPERLINK("https://www.ncbi.nlm.nih.gov/nucleotide/MK034084.1?report=genbank&log$=nucltop&blast_rank=77&RID=ND3XJNDZ01N","MK034084.1")
Dasyphyllum flagellare voucher MM Saavedra 796 tRNA-Leu (trnL) gene, partial sequence; trnL-trnF intergenic spacer, complete sequence; and tRNA-Phe (trnF) gene, partial sequence; chloroplast	Dasyphyllum flagellare	93.5	93.5	100%	2e-15	100.00	778	=HYPERLINK("https://www.ncbi.nlm.nih.gov/nucleotide/MK034083.1?report=genbank&log$=nucltop&blast_rank=78&RID=ND3XJNDZ01N","MK034083.1")
Dasyphyllum donianum voucher MM Saavedra 993 tRNA-Leu (trnL) gene, partial sequence; trnL-trnF intergenic spacer, complete sequence; and tRNA-Phe (trnF) gene, partial sequence; chloroplast	Dasyphyllum donianum	93.5	93.5	100%	2e-15	100.00	744	=HYPERLINK("https://www.ncbi.nlm.nih.gov/nucleotide/MK034081.1?report=genbank&log$=nucltop&blast_rank=79&RID=ND3XJNDZ01N","MK034081.1")
Dasyphyllum brasiliense voucher MM Saavedra 521 tRNA-Leu (trnL) gene, partial sequence; trnL-trnF intergenic spacer, complete sequence; and tRNA-Phe (trnF) gene, partial sequence; chloroplast	Dasyphyllum brasiliense	93.5	93.5	100%	2e-15	100.00	791	=HYPERLINK("https://www.ncbi.nlm.nih.gov/nucleotide/MK034078.1?report=genbank&log$=nucltop&blast_rank=80&RID=ND3XJNDZ01N","MK034078.1")
Volutaria boranensis voucher B10_K1342 tRNA-Leu (trnL) gene, partial sequence; mitochondrial	Volutaria boranensis	93.5	93.5	100%	2e-15	100.00	476	=HYPERLINK("https://www.ncbi.nlm.nih.gov/nucleotide/MK261574.1?report=genbank&log$=nucltop&blast_rank=81&RID=ND3XJNDZ01N","MK261574.1")
Volutaria boranensis voucher C10_K1342 tRNA-Leu (trnL) gene, partial sequence; mitochondrial	Volutaria boranensis	93.5	93.5	100%	2e-15	100.00	457	=HYPERLINK("https://www.ncbi.nlm.nih.gov/nucleotide/MK261342.1?report=genbank&log$=nucltop&blast_rank=82&RID=ND3XJNDZ01N","MK261342.1")
Acmella caulirhiza voucher D7_K1343 tRNA-Leu (trnL) gene, partial sequence; mitochondrial	Acmella caulirhiza	93.5	93.5	100%	2e-15	100.00	340	=HYPERLINK("https://www.ncbi.nlm.nih.gov/nucleotide/MK261328.1?report=genbank&log$=nucltop&blast_rank=83&RID=ND3XJNDZ01N","MK261328.1")
Lactuca serriola plastid DNA containing 5?trnL(UAA)-trnF IGS, specimen voucher Estes, isolate 3049	Lactuca serriola	93.5	93.5	100%	2e-15	100.00	801	=HYPERLINK("https://www.ncbi.nlm.nih.gov/nucleotide/LS975499.1?report=genbank&log$=nucltop&blast_rank=84&RID=ND3XJNDZ01N","LS975499.1")
Lactuca serriola plastid DNA containing 5?trnL(UAA)-trnF IGS, specimen voucher Beck 1271, isolate 3473	Lactuca serriola	93.5	93.5	100%	2e-15	100.00	801	=HYPERLINK("https://www.ncbi.nlm.nih.gov/nucleotide/LS975498.1?report=genbank&log$=nucltop&blast_rank=85&RID=ND3XJNDZ01N","LS975498.1")
Lactuca perennis plastid DNA containing 5?trnL(UAA)-trnF IGS, specimen voucher Schilling, isolate 3198	Lactuca perennis	93.5	93.5	100%	2e-15	100.00	804	=HYPERLINK("https://www.ncbi.nlm.nih.gov/nucleotide/LS975485.1?report=genbank&log$=nucltop&blast_rank=86&RID=ND3XJNDZ01N","LS975485.1")
Lactuca indica plastid DNA containing 5?trnL(UAA)-trnF IGS, specimen voucher Ferrera s.n., isolate 3431	Lactuca indica	93.5	93.5	100%	2e-15	100.00	791	=HYPERLINK("https://www.ncbi.nlm.nih.gov/nucleotide/LS975484.1?report=genbank&log$=nucltop&blast_rank=87&RID=ND3XJNDZ01N","LS975484.1")
Lactuca quercina plastid DNA containing 5?trnL(UAA)-trnF IGS, specimen voucher T.Barta, isolate LAC310	Lactuca quercina	93.5	93.5	100%	2e-15	100.00	806	=HYPERLINK("https://www.ncbi.nlm.nih.gov/nucleotide/LS975483.1?report=genbank&log$=nucltop&blast_rank=88&RID=ND3XJNDZ01N","LS975483.1")
Lactuca oblongifolia plastid DNA containing 5?trnL(UAA)-trnF IGS, specimen voucher Nelson 10275, isolate 3189	Lactuca oblongifolia	93.5	93.5	100%	2e-15	100.00	801	=HYPERLINK("https://www.ncbi.nlm.nih.gov/nucleotide/LS975482.1?report=genbank&log$=nucltop&blast_rank=89&RID=ND3XJNDZ01N","LS975482.1")
Lactuca oblongifolia plastid DNA containing 5?trnL(UAA)-trnF IGS, specimen voucher McNeilus 92900, isolate 3190	Lactuca oblongifolia	93.5	93.5	100%	2e-15	100.00	801	=HYPERLINK("https://www.ncbi.nlm.nih.gov/nucleotide/LS975481.1?report=genbank&log$=nucltop&blast_rank=90&RID=ND3XJNDZ01N","LS975481.1")
Lactuca sibirica plastid DNA containing 5?trnL(UAA)-trnF IGS, specimen voucher R. Hand 1585 (B), isolate LAC319	Lactuca sibirica	93.5	93.5	100%	2e-15	100.00	806	=HYPERLINK("https://www.ncbi.nlm.nih.gov/nucleotide/LS975480.1?report=genbank&log$=nucltop&blast_rank=91&RID=ND3XJNDZ01N","LS975480.1")
Lactuca tatarica plastid DNA containing 5?trnL(UAA)-trnF IGS, specimen voucher M. Ristow 718/08 (B 10 0340113), isolate LAC311	Lactuca tatarica	93.5	93.5	100%	2e-15	100.00	806	=HYPERLINK("https://www.ncbi.nlm.nih.gov/nucleotide/LS975479.1?report=genbank&log$=nucltop&blast_rank=92&RID=ND3XJNDZ01N","LS975479.1")
Lactuca tatarica plastid DNA containing 5?trnL(UAA)-trnF IGS, specimen voucher Eckhard von Raab Straube, Nadja Korotkova, Svetlana A. Litvinskaya & Aglaia Szukala 6809, isolate LAC318	Lactuca tatarica	93.5	93.5	100%	2e-15	100.00	806	=HYPERLINK("https://www.ncbi.nlm.nih.gov/nucleotide/LS975478.1?report=genbank&log$=nucltop&blast_rank=93&RID=ND3XJNDZ01N","LS975478.1")
Lactuca quercina plastid DNA containing 5?trnL(UAA)-trnF IGS, specimen voucher Eckhard von RaabStraube, Nadja Korotkova, Svetlana A. Litvinskaya & Aglaia Szukala 6708, isolate LAC317	Lactuca quercina	93.5	93.5	100%	2e-15	100.00	806	=HYPERLINK("https://www.ncbi.nlm.nih.gov/nucleotide/LS975475.1?report=genbank&log$=nucltop&blast_rank=94&RID=ND3XJNDZ01N","LS975475.1")
Lactuca oblongifolia plastid DNA containing 5?trnL(UAA)-trnF IGS, specimen voucher McNeilus 001081, isolate 3191	Lactuca oblongifolia	93.5	93.5	100%	2e-15	100.00	801	=HYPERLINK("https://www.ncbi.nlm.nih.gov/nucleotide/LS975474.1?report=genbank&log$=nucltop&blast_rank=95&RID=ND3XJNDZ01N","LS975474.1")
Lactuca sibirica plastid DNA containing 5?trnL(UAA)-trnF IGS, specimen voucher L. Mironova, E. Ershova (B), isolate LAC320	Lactuca sibirica	93.5	93.5	100%	2e-15	100.00	806	=HYPERLINK("https://www.ncbi.nlm.nih.gov/nucleotide/LS975473.1?report=genbank&log$=nucltop&blast_rank=96&RID=ND3XJNDZ01N","LS975473.1")
Lactuca tatarica plastid DNA containing 5?trnL(UAA)-trnF IGS, specimen voucher B. Gemeinholzer, N. Enke & T. Duebye (B 10 0341165), isolate LAC313	Lactuca tatarica	93.5	93.5	100%	2e-15	100.00	806	=HYPERLINK("https://www.ncbi.nlm.nih.gov/nucleotide/LS975472.1?report=genbank&log$=nucltop&blast_rank=97&RID=ND3XJNDZ01N","LS975472.1")
Lactuca serriola plastid DNA containing 5?trnL(UAA)-trnF IGS, specimen voucher Schilling, isolate 3197	Lactuca serriola	93.5	93.5	100%	2e-15	100.00	801	=HYPERLINK("https://www.ncbi.nlm.nih.gov/nucleotide/LS975471.1?report=genbank&log$=nucltop&blast_rank=98&RID=ND3XJNDZ01N","LS975471.1")
Centaurea cephalariifolia isolate 1 voucher COFC:30181 tRNA-Leu (trnL) gene and trnL-trnF intergenic spacer, partial sequence; chloroplast	Centaurea cephalariifolia	93.5	93.5	100%	2e-15	100.00	803	=HYPERLINK("https://www.ncbi.nlm.nih.gov/nucleotide/MG243590.1?report=genbank&log$=nucltop&blast_rank=99&RID=ND3XJNDZ01N","MG243590.1")
Centaurea calcitrapa voucher COFC:30190 tRNA-Leu (trnL) gene and trnL-trnF intergenic spacer, partial sequence; chloroplast	Centaurea calcitrapa	93.5	93.5	100%	2e-15	100.00	814	=HYPERLINK("https://www.ncbi.nlm.nih.gov/nucleotide/MG243589.1?report=genbank&log$=nucltop&blast_rank=100&RID=ND3XJNDZ01N","MG243589.1")
Centaurea diffusa voucher COFC:39479 tRNA-Leu (trnL) gene and trnL-trnF intergenic spacer, partial sequence; chloroplast	Centaurea diffusa	93.5	93.5	100%	2e-15	100.00	803	=HYPERLINK("https://www.ncbi.nlm.nih.gov/nucleotide/MG243588.1?report=genbank&log$=nucltop&blast_rank=101&RID=ND3XJNDZ01N","MG243588.1")
Centaurea boissieri subsp. willkommii voucher COFC:30159 tRNA-Leu (trnL) gene and trnL-trnF intergenic spacer, partial sequence; chloroplast	Centaurea boissieri subsp. willkommii	93.5	93.5	100%	2e-15	100.00	803	=HYPERLINK("https://www.ncbi.nlm.nih.gov/nucleotide/MG243587.1?report=genbank&log$=nucltop&blast_rank=102&RID=ND3XJNDZ01N","MG243587.1")
Centaurea langei subsp. rothmaleriana voucher UNEX:34469 tRNA-Leu (trnL) gene and trnL-trnF intergenic spacer, partial sequence; chloroplast	Centaurea langei subsp. rothmaleriana	93.5	93.5	100%	2e-15	100.00	803	=HYPERLINK("https://www.ncbi.nlm.nih.gov/nucleotide/MG243586.1?report=genbank&log$=nucltop&blast_rank=103&RID=ND3XJNDZ01N","MG243586.1")
Centaurea castellanoides subsp. arundana voucher UNEX:34477 tRNA-Leu (trnL) gene and trnL-trnF intergenic spacer, partial sequence; chloroplast	Centaurea castellanoides subsp. arundana	93.5	93.5	100%	2e-15	100.00	802	=HYPERLINK("https://www.ncbi.nlm.nih.gov/nucleotide/MG243585.1?report=genbank&log$=nucltop&blast_rank=104&RID=ND3XJNDZ01N","MG243585.1")
Centaurea langei subsp. exilis voucher COFC:30694 tRNA-Leu (trnL) gene and trnL-trnF intergenic spacer, partial sequence; chloroplast	Centaurea langei subsp. exilis	93.5	93.5	100%	2e-15	100.00	803	=HYPERLINK("https://www.ncbi.nlm.nih.gov/nucleotide/MG243584.1?report=genbank&log$=nucltop&blast_rank=105&RID=ND3XJNDZ01N","MG243584.1")
Centaurea langei subsp. coutinhoi voucher COFC:30744 tRNA-Leu (trnL) gene and trnL-trnF intergenic spacer, partial sequence; chloroplast	Centaurea langei subsp. coutinhoi	93.5	93.5	100%	2e-15	100.00	803	=HYPERLINK("https://www.ncbi.nlm.nih.gov/nucleotide/MG243583.1?report=genbank&log$=nucltop&blast_rank=106&RID=ND3XJNDZ01N","MG243583.1")
Centaurea alba subsp. tartesiana voucher COFC:30411 tRNA-Leu (trnL) gene and trnL-trnF intergenic spacer, partial sequence; chloroplast	Centaurea alba subsp. tartesiana	93.5	93.5	100%	2e-15	100.00	803	=HYPERLINK("https://www.ncbi.nlm.nih.gov/nucleotide/MG243582.1?report=genbank&log$=nucltop&blast_rank=107&RID=ND3XJNDZ01N","MG243582.1")
Centaurea alba subsp. aristifera voucher UNEX:34489 tRNA-Leu (trnL) gene and trnL-trnF intergenic spacer, partial sequence; chloroplast	Centaurea alba subsp. aristifera	93.5	93.5	100%	2e-15	100.00	803	=HYPERLINK("https://www.ncbi.nlm.nih.gov/nucleotide/MG243581.1?report=genbank&log$=nucltop&blast_rank=108&RID=ND3XJNDZ01N","MG243581.1")
Centaurea langei subsp. geresensis voucher UNEX:34468 tRNA-Leu (trnL) gene and trnL-trnF intergenic spacer, partial sequence; chloroplast	Centaurea langei subsp. geresensis	93.5	93.5	100%	2e-15	100.00	803	=HYPERLINK("https://www.ncbi.nlm.nih.gov/nucleotide/MG243580.1?report=genbank&log$=nucltop&blast_rank=109&RID=ND3XJNDZ01N","MG243580.1")
Centaurea langei subsp. dominguezii voucher UNEX:34470 tRNA-Leu (trnL) gene and trnL-trnF intergenic spacer, partial sequence; chloroplast	Centaurea langei subsp. dominguezii	93.5	93.5	100%	2e-15	100.00	803	=HYPERLINK("https://www.ncbi.nlm.nih.gov/nucleotide/MG243579.1?report=genbank&log$=nucltop&blast_rank=110&RID=ND3XJNDZ01N","MG243579.1")
Centaurea castellanoides subsp. castellanoides voucher COFC:30736 tRNA-Leu (trnL) gene and trnL-trnF intergenic spacer, partial sequence; chloroplast	Centaurea castellanoides subsp. castellanoides	93.5	93.5	100%	2e-15	100.00	803	=HYPERLINK("https://www.ncbi.nlm.nih.gov/nucleotide/MG243578.1?report=genbank&log$=nucltop&blast_rank=111&RID=ND3XJNDZ01N","MG243578.1")
Centaurea bethurica voucher UNEX:34474 tRNA-Leu (trnL) gene and trnL-trnF intergenic spacer, partial sequence; chloroplast	Centaurea bethurica	93.5	93.5	100%	2e-15	100.00	803	=HYPERLINK("https://www.ncbi.nlm.nih.gov/nucleotide/MG243577.1?report=genbank&log$=nucltop&blast_rank=112&RID=ND3XJNDZ01N","MG243577.1")
Centaurea limbata var. insularis voucher UNEX:34490 tRNA-Leu (trnL) gene and trnL-trnF intergenic spacer, partial sequence; chloroplast	Centaurea limbata var. insularis	93.5	93.5	100%	2e-15	100.00	802	=HYPERLINK("https://www.ncbi.nlm.nih.gov/nucleotide/MG243576.1?report=genbank&log$=nucltop&blast_rank=113&RID=ND3XJNDZ01N","MG243576.1")
Centaurea schousboei voucher UNEX:34483 tRNA-Leu (trnL) gene and trnL-trnF intergenic spacer, partial sequence; chloroplast	Centaurea schousboei	93.5	93.5	100%	2e-15	100.00	803	=HYPERLINK("https://www.ncbi.nlm.nih.gov/nucleotide/MG243575.1?report=genbank&log$=nucltop&blast_rank=114&RID=ND3XJNDZ01N","MG243575.1")
Centaurea leucophaea voucher COFC:30732 tRNA-Leu (trnL) gene and trnL-trnF intergenic spacer, partial sequence; chloroplast	Centaurea leucophaea	93.5	93.5	100%	2e-15	100.00	803	=HYPERLINK("https://www.ncbi.nlm.nih.gov/nucleotide/MG243574.1?report=genbank&log$=nucltop&blast_rank=115&RID=ND3XJNDZ01N","MG243574.1")
Centaurea langei subsp. langei voucher COFC:30709 tRNA-Leu (trnL) gene and trnL-trnF intergenic spacer, partial sequence; chloroplast	Centaurea langei subsp. langei	93.5	93.5	100%	2e-15	100.00	803	=HYPERLINK("https://www.ncbi.nlm.nih.gov/nucleotide/MG243573.1?report=genbank&log$=nucltop&blast_rank=116&RID=ND3XJNDZ01N","MG243573.1")
Centaurea castellanoides subsp. talaverae voucher COFC:34478 tRNA-Leu (trnL) gene and trnL-trnF intergenic spacer, partial sequence; chloroplast	Centaurea castellanoides subsp. talaverae	93.5	93.5	100%	2e-15	100.00	803	=HYPERLINK("https://www.ncbi.nlm.nih.gov/nucleotide/MG243572.1?report=genbank&log$=nucltop&blast_rank=117&RID=ND3XJNDZ01N","MG243572.1")
Centaurea langei subsp. kheilii voucher COFC:30707 tRNA-Leu (trnL) gene and trnL-trnF intergenic spacer, partial sequence; chloroplast	Centaurea langei subsp. kheilii	93.5	93.5	100%	2e-15	100.00	803	=HYPERLINK("https://www.ncbi.nlm.nih.gov/nucleotide/MG243571.1?report=genbank&log$=nucltop&blast_rank=118&RID=ND3XJNDZ01N","MG243571.1")
Centaurea costae var. costae voucher UNEX:34487 tRNA-Leu (trnL) gene and trnL-trnF intergenic spacer, partial sequence; chloroplast	Centaurea costae var. costae	93.5	93.5	100%	2e-15	100.00	803	=HYPERLINK("https://www.ncbi.nlm.nih.gov/nucleotide/MG243570.1?report=genbank&log$=nucltop&blast_rank=119&RID=ND3XJNDZ01N","MG243570.1")
Centaurea paniculata subsp. paniculata voucher UNEX:34481 tRNA-Leu (trnL) gene and trnL-trnF intergenic spacer, partial sequence; chloroplast	Centaurea paniculata subsp. paniculata	93.5	93.5	100%	2e-15	100.00	803	=HYPERLINK("https://www.ncbi.nlm.nih.gov/nucleotide/MG243569.1?report=genbank&log$=nucltop&blast_rank=120&RID=ND3XJNDZ01N","MG243569.1")
Centaurea cordubensis voucher UNEX:34473 tRNA-Leu (trnL) gene and trnL-trnF intergenic spacer, partial sequence; chloroplast	Centaurea cordubensis	93.5	93.5	100%	2e-15	100.00	803	=HYPERLINK("https://www.ncbi.nlm.nih.gov/nucleotide/MG243568.1?report=genbank&log$=nucltop&blast_rank=121&RID=ND3XJNDZ01N","MG243568.1")
Centaurea limbata subsp. limbata voucher UNEX:34471 tRNA-Leu (trnL) gene and trnL-trnF intergenic spacer, partial sequence; chloroplast	Centaurea limbata subsp. limbata	93.5	93.5	100%	2e-15	100.00	803	=HYPERLINK("https://www.ncbi.nlm.nih.gov/nucleotide/MG243567.1?report=genbank&log$=nucltop&blast_rank=122&RID=ND3XJNDZ01N","MG243567.1")
Centaurea hanrii voucher COFC:30729 tRNA-Leu (trnL) gene and trnL-trnF intergenic spacer, partial sequence; chloroplast	Centaurea hanrii	93.5	93.5	100%	2e-15	100.00	803	=HYPERLINK("https://www.ncbi.nlm.nih.gov/nucleotide/MG243566.1?report=genbank&log$=nucltop&blast_rank=123&RID=ND3XJNDZ01N","MG243566.1")
Centaurea alba subsp. alba voucher COFC:30407 tRNA-Leu (trnL) gene and trnL-trnF intergenic spacer, partial sequence; chloroplast	Centaurea alba subsp. alba	93.5	93.5	100%	2e-15	100.00	803	=HYPERLINK("https://www.ncbi.nlm.nih.gov/nucleotide/MG243565.1?report=genbank&log$=nucltop&blast_rank=124&RID=ND3XJNDZ01N","MG243565.1")
Centaurea aristata voucher COFC:30686 tRNA-Leu (trnL) gene and trnL-trnF intergenic spacer, partial sequence; chloroplast	Centaurea aristata	93.5	93.5	100%	2e-15	100.00	803	=HYPERLINK("https://www.ncbi.nlm.nih.gov/nucleotide/MG243564.1?report=genbank&log$=nucltop&blast_rank=125&RID=ND3XJNDZ01N","MG243564.1")
Centaurea hyssopifolia voucher COFC:57439 tRNA-Leu (trnL) gene and trnL-trnF intergenic spacer, partial sequence; chloroplast	Centaurea hyssopifolia	93.5	93.5	100%	2e-15	100.00	803	=HYPERLINK("https://www.ncbi.nlm.nih.gov/nucleotide/MG243563.1?report=genbank&log$=nucltop&blast_rank=126&RID=ND3XJNDZ01N","MG243563.1")
Centaurea hyssopifolia voucher COFC:57457 tRNA-Leu (trnL) gene and trnL-trnF intergenic spacer, partial sequence; chloroplast	Centaurea hyssopifolia	93.5	93.5	100%	2e-15	100.00	803	=HYPERLINK("https://www.ncbi.nlm.nih.gov/nucleotide/MG243562.1?report=genbank&log$=nucltop&blast_rank=127&RID=ND3XJNDZ01N","MG243562.1")
Centaurea hyssopifolia voucher COFC:34373 tRNA-Leu (trnL) gene and trnL-trnF intergenic spacer, partial sequence; chloroplast	Centaurea hyssopifolia	93.5	93.5	100%	2e-15	100.00	803	=HYPERLINK("https://www.ncbi.nlm.nih.gov/nucleotide/MG243561.1?report=genbank&log$=nucltop&blast_rank=128&RID=ND3XJNDZ01N","MG243561.1")
Centaurea hyssopifolia voucher COFC:57440 tRNA-Leu (trnL) gene and trnL-trnF intergenic spacer, partial sequence; chloroplast	Centaurea hyssopifolia	93.5	93.5	100%	2e-15	100.00	803	=HYPERLINK("https://www.ncbi.nlm.nih.gov/nucleotide/MG243560.1?report=genbank&log$=nucltop&blast_rank=129&RID=ND3XJNDZ01N","MG243560.1")
Centaurea stuessyi voucher COFC:58131 tRNA-Leu (trnL) gene and trnL-trnF intergenic spacer, partial sequence; chloroplast	Centaurea stuessyi	93.5	93.5	100%	2e-15	100.00	594	=HYPERLINK("https://www.ncbi.nlm.nih.gov/nucleotide/MG243559.1?report=genbank&log$=nucltop&blast_rank=130&RID=ND3XJNDZ01N","MG243559.1")
Centaurea stuessyi voucher COFC:57443 tRNA-Leu (trnL) gene and trnL-trnF intergenic spacer, partial sequence; chloroplast	Centaurea stuessyi	93.5	93.5	100%	2e-15	100.00	803	=HYPERLINK("https://www.ncbi.nlm.nih.gov/nucleotide/MG243558.1?report=genbank&log$=nucltop&blast_rank=131&RID=ND3XJNDZ01N","MG243558.1")
Centaurea stuessyi voucher COFC:58132 tRNA-Leu (trnL) gene and trnL-trnF intergenic spacer, partial sequence; chloroplast	Centaurea stuessyi	93.5	93.5	100%	2e-15	100.00	802	=HYPERLINK("https://www.ncbi.nlm.nih.gov/nucleotide/MG243557.1?report=genbank&log$=nucltop&blast_rank=132&RID=ND3XJNDZ01N","MG243557.1")
Centaurea stuessyi voucher COFC:58133 tRNA-Leu (trnL) gene and trnL-trnF intergenic spacer, partial sequence; chloroplast	Centaurea stuessyi	93.5	93.5	100%	2e-15	100.00	803	=HYPERLINK("https://www.ncbi.nlm.nih.gov/nucleotide/MG243556.1?report=genbank&log$=nucltop&blast_rank=133&RID=ND3XJNDZ01N","MG243556.1")
Centaurea linifolia voucher COFC:57479 tRNA-Leu (trnL) gene and trnL-trnF intergenic spacer, partial sequence; chloroplast	Centaurea linifolia	93.5	93.5	100%	2e-15	100.00	803	=HYPERLINK("https://www.ncbi.nlm.nih.gov/nucleotide/MG243555.1?report=genbank&log$=nucltop&blast_rank=134&RID=ND3XJNDZ01N","MG243555.1")
Centaurea linifolia isolate 9 voucher COFC:58492 tRNA-Leu (trnL) gene and trnL-trnF intergenic spacer, partial sequence; chloroplast	Centaurea linifolia	93.5	93.5	100%	2e-15	100.00	803	=HYPERLINK("https://www.ncbi.nlm.nih.gov/nucleotide/MG243554.1?report=genbank&log$=nucltop&blast_rank=135&RID=ND3XJNDZ01N","MG243554.1")
Centaurea antennata subsp. meridionalis voucher COFC:57444 tRNA-Leu (trnL) gene and trnL-trnF intergenic spacer, partial sequence; chloroplast	Centaurea antennata subsp. meridionalis	93.5	93.5	100%	2e-15	100.00	825	=HYPERLINK("https://www.ncbi.nlm.nih.gov/nucleotide/MG243553.1?report=genbank&log$=nucltop&blast_rank=136&RID=ND3XJNDZ01N","MG243553.1")
Centaurea antennata subsp. meridionalis voucher COFC:57445 tRNA-Leu (trnL) gene and trnL-trnF intergenic spacer, partial sequence; chloroplast	Centaurea antennata subsp. meridionalis	93.5	93.5	100%	2e-15	100.00	803	=HYPERLINK("https://www.ncbi.nlm.nih.gov/nucleotide/MG243552.1?report=genbank&log$=nucltop&blast_rank=137&RID=ND3XJNDZ01N","MG243552.1")
Centaurea janeri subsp. babiana voucher COFC:34376 tRNA-Leu (trnL) gene and trnL-trnF intergenic spacer, partial sequence; chloroplast	Centaurea janeri subsp. babiana	93.5	93.5	100%	2e-15	100.00	808	=HYPERLINK("https://www.ncbi.nlm.nih.gov/nucleotide/MG243550.1?report=genbank&log$=nucltop&blast_rank=138&RID=ND3XJNDZ01N","MG243550.1")
Centaurea janeri subsp. janeri voucher COFC:34382 tRNA-Leu (trnL) gene and trnL-trnF intergenic spacer, partial sequence; chloroplast	Centaurea janeri subsp. janeri	93.5	93.5	100%	2e-15	100.00	808	=HYPERLINK("https://www.ncbi.nlm.nih.gov/nucleotide/MG243549.1?report=genbank&log$=nucltop&blast_rank=139&RID=ND3XJNDZ01N","MG243549.1")
Centaurea emigrantis x Centaurea linifolia voucher COFC:59330 tRNA-Leu (trnL) gene and trnL-trnF intergenic spacer, partial sequence; chloroplast	Centaurea emigrantis x Centaurea linifolia	93.5	93.5	100%	2e-15	100.00	803	=HYPERLINK("https://www.ncbi.nlm.nih.gov/nucleotide/MG243548.1?report=genbank&log$=nucltop&blast_rank=140&RID=ND3XJNDZ01N","MG243548.1")
Centaurea emigrantis voucher COFC:34377 tRNA-Leu (trnL) gene and trnL-trnF intergenic spacer, partial sequence; chloroplast	Centaurea emigrantis	93.5	93.5	100%	2e-15	100.00	825	=HYPERLINK("https://www.ncbi.nlm.nih.gov/nucleotide/MG243547.1?report=genbank&log$=nucltop&blast_rank=141&RID=ND3XJNDZ01N","MG243547.1")
Centaurea emigrantis voucher COFC:34372 tRNA-Leu (trnL) gene and trnL-trnF intergenic spacer, partial sequence; chloroplast	Centaurea emigrantis	93.5	93.5	100%	2e-15	100.00	825	=HYPERLINK("https://www.ncbi.nlm.nih.gov/nucleotide/MG243546.1?report=genbank&log$=nucltop&blast_rank=142&RID=ND3XJNDZ01N","MG243546.1")
Centaurea corcubionensis voucher COFC:59811 tRNA-Leu (trnL) gene and trnL-trnF intergenic spacer, partial sequence; chloroplast	Centaurea corcubionensis	93.5	93.5	100%	2e-15	100.00	803	=HYPERLINK("https://www.ncbi.nlm.nih.gov/nucleotide/MG243545.1?report=genbank&log$=nucltop&blast_rank=143&RID=ND3XJNDZ01N","MG243545.1")
Centaurea janeri subsp. gallaecica voucher COFC:34379 tRNA-Leu (trnL) gene and trnL-trnF intergenic spacer, partial sequence; chloroplast	Centaurea janeri subsp. gallaecica	93.5	93.5	100%	2e-15	100.00	803	=HYPERLINK("https://www.ncbi.nlm.nih.gov/nucleotide/MG243544.1?report=genbank&log$=nucltop&blast_rank=144&RID=ND3XJNDZ01N","MG243544.1")
Centaurea corcubionensis voucher COFC:57480 tRNA-Leu (trnL) gene and trnL-trnF intergenic spacer, partial sequence; chloroplast	Centaurea corcubionensis	93.5	93.5	100%	2e-15	100.00	803	=HYPERLINK("https://www.ncbi.nlm.nih.gov/nucleotide/MG243543.1?report=genbank&log$=nucltop&blast_rank=145&RID=ND3XJNDZ01N","MG243543.1")
Centaurea pectinata subsp. pectinata voucher COFC:57477 tRNA-Leu (trnL) gene and trnL-trnF intergenic spacer, partial sequence; chloroplast	Centaurea pectinata subsp. pectinata	93.5	93.5	100%	2e-15	100.00	803	=HYPERLINK("https://www.ncbi.nlm.nih.gov/nucleotide/MG243542.1?report=genbank&log$=nucltop&blast_rank=146&RID=ND3XJNDZ01N","MG243542.1")
Centaurea pectinata subsp. pectinata voucher COFC:58427 tRNA-Leu (trnL) gene and trnL-trnF intergenic spacer, partial sequence; chloroplast	Centaurea pectinata subsp. pectinata	93.5	93.5	100%	2e-15	100.00	803	=HYPERLINK("https://www.ncbi.nlm.nih.gov/nucleotide/MG243541.1?report=genbank&log$=nucltop&blast_rank=147&RID=ND3XJNDZ01N","MG243541.1")
Centaurea exarata voucher COFC:57494 tRNA-Leu (trnL) gene and trnL-trnF intergenic spacer, partial sequence; chloroplast	Centaurea exarata	93.5	93.5	100%	2e-15	100.00	803	=HYPERLINK("https://www.ncbi.nlm.nih.gov/nucleotide/MG243540.1?report=genbank&log$=nucltop&blast_rank=148&RID=ND3XJNDZ01N","MG243540.1")
Centaurea janeri subsp. gallaecica isolate 10 voucher COFC:34378 tRNA-Leu (trnL) gene and trnL-trnF intergenic spacer, partial sequence; chloroplast	Centaurea janeri subsp. gallaecica	93.5	93.5	100%	2e-15	100.00	803	=HYPERLINK("https://www.ncbi.nlm.nih.gov/nucleotide/MG243539.1?report=genbank&log$=nucltop&blast_rank=149&RID=ND3XJNDZ01N","MG243539.1")
Centaurea emporitana voucher COFC:57921 tRNA-Leu (trnL) gene and trnL-trnF intergenic spacer, partial sequence; chloroplast	Centaurea emporitana	93.5	93.5	100%	2e-15	100.00	809	=HYPERLINK("https://www.ncbi.nlm.nih.gov/nucleotide/MG243538.1?report=genbank&log$=nucltop&blast_rank=150&RID=ND3XJNDZ01N","MG243538.1")
Centaurea nevadensis voucher COFC:57449 tRNA-Leu (trnL) gene and trnL-trnF intergenic spacer, partial sequence; chloroplast	Centaurea nevadensis	93.5	93.5	100%	2e-15	100.00	803	=HYPERLINK("https://www.ncbi.nlm.nih.gov/nucleotide/MG243537.1?report=genbank&log$=nucltop&blast_rank=151&RID=ND3XJNDZ01N","MG243537.1")
Centaurea nevadensis voucher COFC:58400 tRNA-Leu (trnL) gene and trnL-trnF intergenic spacer, partial sequence; chloroplast	Centaurea nevadensis	93.5	93.5	100%	2e-15	100.00	803	=HYPERLINK("https://www.ncbi.nlm.nih.gov/nucleotide/MG243536.1?report=genbank&log$=nucltop&blast_rank=152&RID=ND3XJNDZ01N","MG243536.1")
Centaurea nevadensis voucher COFC:58399 tRNA-Leu (trnL) gene and trnL-trnF intergenic spacer, partial sequence; chloroplast	Centaurea nevadensis	93.5	93.5	100%	2e-15	100.00	803	=HYPERLINK("https://www.ncbi.nlm.nih.gov/nucleotide/MG243535.1?report=genbank&log$=nucltop&blast_rank=153&RID=ND3XJNDZ01N","MG243535.1")
Centaurea debeauxii subsp. grandiflora voucher COFC:58384 tRNA-Leu (trnL) gene and trnL-trnF intergenic spacer, partial sequence; chloroplast	Centaurea debeauxii subsp. grandiflora	93.5	93.5	100%	2e-15	100.00	803	=HYPERLINK("https://www.ncbi.nlm.nih.gov/nucleotide/MG243534.1?report=genbank&log$=nucltop&blast_rank=154&RID=ND3XJNDZ01N","MG243534.1")
Centaurea debeauxii subsp. grandiflora isolate 2 voucher COFC:58385 tRNA-Leu (trnL) gene and trnL-trnF intergenic spacer, partial sequence; chloroplast	Centaurea debeauxii subsp. grandiflora	93.5	93.5	100%	2e-15	100.00	803	=HYPERLINK("https://www.ncbi.nlm.nih.gov/nucleotide/MG243533.1?report=genbank&log$=nucltop&blast_rank=155&RID=ND3XJNDZ01N","MG243533.1")
Centaurea debeauxii subsp. grandiflora voucher COFC:57930 tRNA-Leu (trnL) gene and trnL-trnF intergenic spacer, partial sequence; chloroplast	Centaurea debeauxii subsp. grandiflora	93.5	93.5	100%	2e-15	100.00	797	=HYPERLINK("https://www.ncbi.nlm.nih.gov/nucleotide/MG243532.1?report=genbank&log$=nucltop&blast_rank=156&RID=ND3XJNDZ01N","MG243532.1")
Centaurea debeauxii subsp. grandiflora isolate 10 voucher COFC:58382 tRNA-Leu (trnL) gene and trnL-trnF intergenic spacer, partial sequence; chloroplast	Centaurea debeauxii subsp. grandiflora	93.5	93.5	100%	2e-15	100.00	803	=HYPERLINK("https://www.ncbi.nlm.nih.gov/nucleotide/MG243531.1?report=genbank&log$=nucltop&blast_rank=157&RID=ND3XJNDZ01N","MG243531.1")
Centaurea debeauxii subsp. debeauxii voucher COFC:57929 tRNA-Leu (trnL) gene and trnL-trnF intergenic spacer, partial sequence; chloroplast	Centaurea debeauxii subsp. debeauxii	93.5	93.5	100%	2e-15	100.00	803	=HYPERLINK("https://www.ncbi.nlm.nih.gov/nucleotide/MG243530.1?report=genbank&log$=nucltop&blast_rank=158&RID=ND3XJNDZ01N","MG243530.1")
Centaurea debeauxii subsp. debeauxii voucher COFC:58370 tRNA-Leu (trnL) gene and trnL-trnF intergenic spacer, partial sequence; chloroplast	Centaurea debeauxii subsp. debeauxii	93.5	93.5	100%	2e-15	100.00	803	=HYPERLINK("https://www.ncbi.nlm.nih.gov/nucleotide/MG243529.1?report=genbank&log$=nucltop&blast_rank=159&RID=ND3XJNDZ01N","MG243529.1")
Centaurea debeauxii subsp. debeauxii voucher COFC:57460 tRNA-Leu (trnL) gene and trnL-trnF intergenic spacer, partial sequence; chloroplast	Centaurea debeauxii subsp. debeauxii	93.5	93.5	100%	2e-15	100.00	803	=HYPERLINK("https://www.ncbi.nlm.nih.gov/nucleotide/MG243528.1?report=genbank&log$=nucltop&blast_rank=160&RID=ND3XJNDZ01N","MG243528.1")
Centaurea debeauxii subsp. debeauxii isolate 1 voucher COFC:57458 tRNA-Leu (trnL) gene and trnL-trnF intergenic spacer, partial sequence; chloroplast	Centaurea debeauxii subsp. debeauxii	93.5	93.5	100%	2e-15	100.00	803	=HYPERLINK("https://www.ncbi.nlm.nih.gov/nucleotide/MG243527.1?report=genbank&log$=nucltop&blast_rank=161&RID=ND3XJNDZ01N","MG243527.1")
Centaurea decipiens voucher COFC:58483 tRNA-Leu (trnL) gene and trnL-trnF intergenic spacer, partial sequence; chloroplast	Centaurea decipiens	93.5	93.5	100%	2e-15	100.00	809	=HYPERLINK("https://www.ncbi.nlm.nih.gov/nucleotide/MG243526.1?report=genbank&log$=nucltop&blast_rank=162&RID=ND3XJNDZ01N","MG243526.1")
Centaurea decipiens voucher COFC:58474 tRNA-Leu (trnL) gene and trnL-trnF intergenic spacer, partial sequence; chloroplast	Centaurea decipiens	93.5	93.5	100%	2e-15	100.00	809	=HYPERLINK("https://www.ncbi.nlm.nih.gov/nucleotide/MG243525.1?report=genbank&log$=nucltop&blast_rank=163&RID=ND3XJNDZ01N","MG243525.1")
Centaurea decipiens voucher COFC:58475 tRNA-Leu (trnL) gene and trnL-trnF intergenic spacer, partial sequence; chloroplast	Centaurea decipiens	93.5	93.5	100%	2e-15	100.00	803	=HYPERLINK("https://www.ncbi.nlm.nih.gov/nucleotide/MG243524.1?report=genbank&log$=nucltop&blast_rank=164&RID=ND3XJNDZ01N","MG243524.1")
Centaurea decipiens voucher COFC:58394 tRNA-Leu (trnL) gene and trnL-trnF intergenic spacer, partial sequence; chloroplast	Centaurea decipiens	93.5	93.5	100%	2e-15	100.00	825	=HYPERLINK("https://www.ncbi.nlm.nih.gov/nucleotide/MG243523.1?report=genbank&log$=nucltop&blast_rank=165&RID=ND3XJNDZ01N","MG243523.1")
Centaurea decipiens voucher COFC:58479 tRNA-Leu (trnL) gene and trnL-trnF intergenic spacer, partial sequence; chloroplast	Centaurea decipiens	93.5	93.5	100%	2e-15	100.00	809	=HYPERLINK("https://www.ncbi.nlm.nih.gov/nucleotide/MG243522.1?report=genbank&log$=nucltop&blast_rank=166&RID=ND3XJNDZ01N","MG243522.1")
Centaurea decipiens voucher COFC:59783 tRNA-Leu (trnL) gene and trnL-trnF intergenic spacer, partial sequence; chloroplast	Centaurea decipiens	93.5	93.5	100%	2e-15	100.00	809	=HYPERLINK("https://www.ncbi.nlm.nih.gov/nucleotide/MG243521.1?report=genbank&log$=nucltop&blast_rank=167&RID=ND3XJNDZ01N","MG243521.1")
Centaurea decipiens voucher COFC:57462 tRNA-Leu (trnL) gene and trnL-trnF intergenic spacer, partial sequence; chloroplast	Centaurea decipiens	93.5	93.5	100%	2e-15	100.00	803	=HYPERLINK("https://www.ncbi.nlm.nih.gov/nucleotide/MG243520.1?report=genbank&log$=nucltop&blast_rank=168&RID=ND3XJNDZ01N","MG243520.1")
Centaurea decipiens voucher COFC:58482 tRNA-Leu (trnL) gene and trnL-trnF intergenic spacer, partial sequence; chloroplast	Centaurea decipiens	93.5	93.5	100%	2e-15	100.00	803	=HYPERLINK("https://www.ncbi.nlm.nih.gov/nucleotide/MG243519.1?report=genbank&log$=nucltop&blast_rank=169&RID=ND3XJNDZ01N","MG243519.1")
Centaurea decipiens voucher COFC:57464 tRNA-Leu (trnL) gene and trnL-trnF intergenic spacer, partial sequence; chloroplast	Centaurea decipiens	93.5	93.5	100%	2e-15	100.00	803	=HYPERLINK("https://www.ncbi.nlm.nih.gov/nucleotide/MG243518.1?report=genbank&log$=nucltop&blast_rank=170&RID=ND3XJNDZ01N","MG243518.1")
Centaurea decipiens voucher COFC:58392 tRNA-Leu (trnL) gene and trnL-trnF intergenic spacer, partial sequence; chloroplast	Centaurea decipiens	93.5	93.5	100%	2e-15	100.00	803	=HYPERLINK("https://www.ncbi.nlm.nih.gov/nucleotide/MG243517.1?report=genbank&log$=nucltop&blast_rank=171&RID=ND3XJNDZ01N","MG243517.1")
Centaurea decipiens voucher COFC:58397 tRNA-Leu (trnL) gene and trnL-trnF intergenic spacer, partial sequence; chloroplast	Centaurea decipiens	93.5	93.5	100%	2e-15	100.00	809	=HYPERLINK("https://www.ncbi.nlm.nih.gov/nucleotide/MG243516.1?report=genbank&log$=nucltop&blast_rank=172&RID=ND3XJNDZ01N","MG243516.1")
Centaurea nigra subsp. carpetana voucher COFC:57472 tRNA-Leu (trnL) gene and trnL-trnF intergenic spacer, partial sequence; chloroplast	Centaurea nigra subsp. carpetana	93.5	93.5	100%	2e-15	100.00	803	=HYPERLINK("https://www.ncbi.nlm.nih.gov/nucleotide/MG243515.1?report=genbank&log$=nucltop&blast_rank=173&RID=ND3XJNDZ01N","MG243515.1")
Centaurea nigra subsp. rivularis voucher COFC:58420 tRNA-Leu (trnL) gene and trnL-trnF intergenic spacer, partial sequence; chloroplast	Centaurea nigra subsp. rivularis	93.5	93.5	100%	2e-15	100.00	803	=HYPERLINK("https://www.ncbi.nlm.nih.gov/nucleotide/MG243514.1?report=genbank&log$=nucltop&blast_rank=174&RID=ND3XJNDZ01N","MG243514.1")
Centaurea nigra subsp. rivularis voucher COFC:57454 tRNA-Leu (trnL) gene and trnL-trnF intergenic spacer, partial sequence; chloroplast	Centaurea nigra subsp. rivularis	93.5	93.5	100%	2e-15	100.00	825	=HYPERLINK("https://www.ncbi.nlm.nih.gov/nucleotide/MG243513.1?report=genbank&log$=nucltop&blast_rank=175&RID=ND3XJNDZ01N","MG243513.1")
Centaurea nigra subsp. rivularis voucher COFC:57452 tRNA-Leu (trnL) gene and trnL-trnF intergenic spacer, partial sequence; chloroplast	Centaurea nigra subsp. rivularis	93.5	93.5	100%	2e-15	100.00	803	=HYPERLINK("https://www.ncbi.nlm.nih.gov/nucleotide/MG243512.1?report=genbank&log$=nucltop&blast_rank=176&RID=ND3XJNDZ01N","MG243512.1")
Centaurea nigra subsp. endressii voucher COFC:58405 tRNA-Leu (trnL) gene and trnL-trnF intergenic spacer, partial sequence; chloroplast	Centaurea nigra subsp. endressii	93.5	93.5	100%	2e-15	100.00	809	=HYPERLINK("https://www.ncbi.nlm.nih.gov/nucleotide/MG243511.1?report=genbank&log$=nucltop&blast_rank=177&RID=ND3XJNDZ01N","MG243511.1")
Centaurea nigra subsp. endressii voucher COFC:57441 tRNA-Leu (trnL) gene and trnL-trnF intergenic spacer, partial sequence; chloroplast	Centaurea nigra subsp. endressii	93.5	93.5	100%	2e-15	100.00	803	=HYPERLINK("https://www.ncbi.nlm.nih.gov/nucleotide/MG243510.1?report=genbank&log$=nucltop&blast_rank=178&RID=ND3XJNDZ01N","MG243510.1")
Centaurea nigra subsp. nigra voucher COFC:58254 tRNA-Leu (trnL) gene and trnL-trnF intergenic spacer, partial sequence; chloroplast	Centaurea nigra subsp. nigra	93.5	93.5	100%	2e-15	100.00	803	=HYPERLINK("https://www.ncbi.nlm.nih.gov/nucleotide/MG243509.1?report=genbank&log$=nucltop&blast_rank=179&RID=ND3XJNDZ01N","MG243509.1")
Centaurea nigra subsp. nigra voucher COFC:58248 tRNA-Leu (trnL) gene and trnL-trnF intergenic spacer, partial sequence; chloroplast	Centaurea nigra subsp. nigra	93.5	93.5	100%	2e-15	100.00	801	=HYPERLINK("https://www.ncbi.nlm.nih.gov/nucleotide/MG243508.1?report=genbank&log$=nucltop&blast_rank=180&RID=ND3XJNDZ01N","MG243508.1")
Centaurea nigra subsp. nigra voucher COFC:57474 tRNA-Leu (trnL) gene and trnL-trnF intergenic spacer, partial sequence; chloroplast	Centaurea nigra subsp. nigra	93.5	93.5	100%	2e-15	100.00	803	=HYPERLINK("https://www.ncbi.nlm.nih.gov/nucleotide/MG243507.1?report=genbank&log$=nucltop&blast_rank=181&RID=ND3XJNDZ01N","MG243507.1")
Centaurea nigra subsp. nigra voucher COFC:57473 tRNA-Leu (trnL) gene and trnL-trnF intergenic spacer, partial sequence; chloroplast	Centaurea nigra subsp. nigra	93.5	93.5	100%	2e-15	100.00	803	=HYPERLINK("https://www.ncbi.nlm.nih.gov/nucleotide/MG243506.1?report=genbank&log$=nucltop&blast_rank=182&RID=ND3XJNDZ01N","MG243506.1")
Centaurea jacea subsp. angustifolia voucher COFC:57476 tRNA-Leu (trnL) gene and trnL-trnF intergenic spacer, partial sequence; chloroplast	Centaurea jacea subsp. angustifolia	93.5	93.5	100%	2e-15	100.00	803	=HYPERLINK("https://www.ncbi.nlm.nih.gov/nucleotide/MG243504.1?report=genbank&log$=nucltop&blast_rank=183&RID=ND3XJNDZ01N","MG243504.1")
Centaurea jacea subsp. angustifolia voucher COFC:57933 tRNA-Leu (trnL) gene and trnL-trnF intergenic spacer, partial sequence; chloroplast	Centaurea jacea subsp. angustifolia	93.5	93.5	100%	2e-15	100.00	825	=HYPERLINK("https://www.ncbi.nlm.nih.gov/nucleotide/MG243503.1?report=genbank&log$=nucltop&blast_rank=184&RID=ND3XJNDZ01N","MG243503.1")
Centaurea jacea subsp. angustifolia voucher COFC:58447 tRNA-Leu (trnL) gene and trnL-trnF intergenic spacer, partial sequence; chloroplast	Centaurea jacea subsp. angustifolia	93.5	93.5	100%	2e-15	100.00	825	=HYPERLINK("https://www.ncbi.nlm.nih.gov/nucleotide/MG243502.1?report=genbank&log$=nucltop&blast_rank=185&RID=ND3XJNDZ01N","MG243502.1")
Centaurea jacea subsp. angustifolia voucher COFC:57470 tRNA-Leu (trnL) gene and trnL-trnF intergenic spacer, partial sequence; chloroplast	Centaurea jacea subsp. angustifolia	93.5	93.5	100%	2e-15	100.00	825	=HYPERLINK("https://www.ncbi.nlm.nih.gov/nucleotide/MG243501.1?report=genbank&log$=nucltop&blast_rank=186&RID=ND3XJNDZ01N","MG243501.1")
Centaurea jacea subsp. angustifolia voucher COFC:58442 tRNA-Leu (trnL) gene and trnL-trnF intergenic spacer, partial sequence; chloroplast	Centaurea jacea subsp. angustifolia	93.5	93.5	100%	2e-15	100.00	825	=HYPERLINK("https://www.ncbi.nlm.nih.gov/nucleotide/MG243500.1?report=genbank&log$=nucltop&blast_rank=187&RID=ND3XJNDZ01N","MG243500.1")
Centaurea jacea subsp. angustifolia voucher COFC:58438 tRNA-Leu (trnL) gene and trnL-trnF intergenic spacer, partial sequence; chloroplast	Centaurea jacea subsp. angustifolia	93.5	93.5	100%	2e-15	100.00	825	=HYPERLINK("https://www.ncbi.nlm.nih.gov/nucleotide/MG243499.1?report=genbank&log$=nucltop&blast_rank=188&RID=ND3XJNDZ01N","MG243499.1")
Centaurea jacea subsp. angustifolia isolate 1 voucher COFC:58375 tRNA-Leu (trnL) gene and trnL-trnF intergenic spacer, partial sequence; chloroplast	Centaurea jacea subsp. angustifolia	93.5	93.5	100%	2e-15	100.00	825	=HYPERLINK("https://www.ncbi.nlm.nih.gov/nucleotide/MG243498.1?report=genbank&log$=nucltop&blast_rank=189&RID=ND3XJNDZ01N","MG243498.1")
Leibnitzia anandria voucher Thomas I 8183 tRNA-Leu (trnL) gene and trnL-trnF intergenic spacer, partial sequence; chloroplast	Leibnitzia anandria	93.5	93.5	100%	2e-15	100.00	769	=HYPERLINK("https://www.ncbi.nlm.nih.gov/nucleotide/MG661662.1?report=genbank&log$=nucltop&blast_rank=190&RID=ND3XJNDZ01N","MG661662.1")
Perdicium leiocarpum voucher Koekemoer M 2409 tRNA-Leu (trnL) gene and trnL-trnF intergenic spacer, partial sequence; chloroplast	Perdicium leiocarpum	93.5	93.5	100%	2e-15	100.00	768	=HYPERLINK("https://www.ncbi.nlm.nih.gov/nucleotide/MG661660.1?report=genbank&log$=nucltop&blast_rank=191&RID=ND3XJNDZ01N","MG661660.1")
Gerbera delavayi voucher Xu X 1102 tRNA-Leu (trnL) gene and trnL-trnF intergenic spacer, partial sequence; chloroplast	Gerbera delavayi	93.5	93.5	100%	2e-15	100.00	764	=HYPERLINK("https://www.ncbi.nlm.nih.gov/nucleotide/MG661659.1?report=genbank&log$=nucltop&blast_rank=192&RID=ND3XJNDZ01N","MG661659.1")
Oreoseris raphanifolia voucher Rock JF 10504 tRNA-Leu (trnL) gene, partial sequence; chloroplast	Oreoseris raphanifolia	93.5	93.5	100%	2e-15	100.00	406	=HYPERLINK("https://www.ncbi.nlm.nih.gov/nucleotide/MG661658.1?report=genbank&log$=nucltop&blast_rank=193&RID=ND3XJNDZ01N","MG661658.1")
Gerbera crocea voucher Koekemoer M 1924 tRNA-Leu (trnL) gene and trnL-trnF intergenic spacer, partial sequence; chloroplast	Gerbera crocea	93.5	93.5	100%	2e-15	100.00	769	=HYPERLINK("https://www.ncbi.nlm.nih.gov/nucleotide/MG661654.1?report=genbank&log$=nucltop&blast_rank=194&RID=ND3XJNDZ01N","MG661654.1")
Gerbera piloselloides voucher Koekemoer M 1972 tRNA-Leu (trnL) gene and trnL-trnF intergenic spacer, partial sequence; chloroplast	Gerbera piloselloides	93.5	93.5	100%	2e-15	100.00	767	=HYPERLINK("https://www.ncbi.nlm.nih.gov/nucleotide/MG661653.1?report=genbank&log$=nucltop&blast_rank=195&RID=ND3XJNDZ01N","MG661653.1")
Gerbera piloselloides voucher Loveridge JP 1142 tRNA-Leu (trnL) gene and trnL-trnF intergenic spacer, partial sequence; chloroplast	Gerbera piloselloides	93.5	93.5	100%	2e-15	100.00	769	=HYPERLINK("https://www.ncbi.nlm.nih.gov/nucleotide/MG661649.1?report=genbank&log$=nucltop&blast_rank=196&RID=ND3XJNDZ01N","MG661649.1")
Oreoseris nivea voucher Chen YS 10-2674 tRNA-Leu (trnL) gene and trnL-trnF intergenic spacer, partial sequence; chloroplast	Oreoseris nivea	93.5	93.5	100%	2e-15	100.00	769	=HYPERLINK("https://www.ncbi.nlm.nih.gov/nucleotide/MG661648.1?report=genbank&log$=nucltop&blast_rank=197&RID=ND3XJNDZ01N","MG661648.1")
Gerbera parva voucher Hilliard QM 7037 tRNA-Leu (trnL) gene, partial sequence; chloroplast	Gerbera parva	93.5	93.5	100%	2e-15	100.00	424	=HYPERLINK("https://www.ncbi.nlm.nih.gov/nucleotide/MG661647.1?report=genbank&log$=nucltop&blast_rank=198&RID=ND3XJNDZ01N","MG661647.1")
Oreoseris gossypina voucher Koelz WN 4824 tRNA-Leu (trnL) gene and trnL-trnF intergenic spacer, partial sequence; chloroplast	Oreoseris gossypina	93.5	93.5	100%	2e-15	100.00	769	=HYPERLINK("https://www.ncbi.nlm.nih.gov/nucleotide/MG661646.1?report=genbank&log$=nucltop&blast_rank=199&RID=ND3XJNDZ01N","MG661646.1")
Gerbera crocea voucher Koekemoer M 2029 tRNA-Leu (trnL) gene and trnL-trnF intergenic spacer, partial sequence; chloroplast	Gerbera crocea	93.5	93.5	100%	2e-15	100.00	768	=HYPERLINK("https://www.ncbi.nlm.nih.gov/nucleotide/MG661645.1?report=genbank&log$=nucltop&blast_rank=200&RID=ND3XJNDZ01N","MG661645.1")
Oreoseris lacei voucher Walter K 8710 trnL gene, intron; chloroplast	Oreoseris lacei	93.5	93.5	100%	2e-15	100.00	310	=HYPERLINK("https://www.ncbi.nlm.nih.gov/nucleotide/MG661644.1?report=genbank&log$=nucltop&blast_rank=201&RID=ND3XJNDZ01N","MG661644.1")
Oreoseris kokanica voucher Zaprjagaev FL 4682 tRNA-Leu (trnL) gene, partial sequence; chloroplast	Oreoseris kokanica	93.5	93.5	100%	2e-15	100.00	421	=HYPERLINK("https://www.ncbi.nlm.nih.gov/nucleotide/MG661643.1?report=genbank&log$=nucltop&blast_rank=202&RID=ND3XJNDZ01N","MG661643.1")
Gerbera perrieri voucher Gautier L LG3110 tRNA-Leu (trnL) gene, partial sequence; chloroplast	Gerbera perrieri	93.5	93.5	100%	2e-15	100.00	412	=HYPERLINK("https://www.ncbi.nlm.nih.gov/nucleotide/MG661641.1?report=genbank&log$=nucltop&blast_rank=203&RID=ND3XJNDZ01N","MG661641.1")
Gerbera diversifolia voucher Lewis B 1201 tRNA-Leu (trnL) gene, partial sequence; chloroplast	Gerbera diversifolia	93.5	93.5	100%	2e-15	100.00	419	=HYPERLINK("https://www.ncbi.nlm.nih.gov/nucleotide/MG661640.1?report=genbank&log$=nucltop&blast_rank=204&RID=ND3XJNDZ01N","MG661640.1")
Gerbera ambigua voucher Koekemoer M 2097 tRNA-Leu (trnL) gene and trnL-trnF intergenic spacer, partial sequence; chloroplast	Gerbera ambigua	93.5	93.5	100%	2e-15	100.00	769	=HYPERLINK("https://www.ncbi.nlm.nih.gov/nucleotide/MG661636.1?report=genbank&log$=nucltop&blast_rank=205&RID=ND3XJNDZ01N","MG661636.1")
Hololepis pedunculata isolate K002 trnL-trnF intergenic spacer region, partial sequence; chloroplast	Hololepis pedunculata	93.5	93.5	100%	2e-15	100.00	803	=HYPERLINK("https://www.ncbi.nlm.nih.gov/nucleotide/MG753067.1?report=genbank&log$=nucltop&blast_rank=206&RID=ND3XJNDZ01N","MG753067.1")
Distephanus trinervis isolate K925 trnL-trnF intergenic spacer region, partial sequence; chloroplast	Distephanus trinervis	93.5	93.5	100%	2e-15	100.00	801	=HYPERLINK("https://www.ncbi.nlm.nih.gov/nucleotide/MG753036.1?report=genbank&log$=nucltop&blast_rank=207&RID=ND3XJNDZ01N","MG753036.1")
Acilepis silhetensis isolate K589 trnL-trnF intergenic spacer region, partial sequence; chloroplast	Acilepis silhetensis	93.5	93.5	100%	2e-15	100.00	801	=HYPERLINK("https://www.ncbi.nlm.nih.gov/nucleotide/MG752994.1?report=genbank&log$=nucltop&blast_rank=208&RID=ND3XJNDZ01N","MG752994.1")
Hirpicium gazanioides isolate UPS:Acocks 18060 tRNA-Leu (trnL) gene and trnL-trnF intergenic spacer, partial sequence; chloroplast	Hirpicium gazanioides	93.5	93.5	100%	2e-15	100.00	742	=HYPERLINK("https://www.ncbi.nlm.nih.gov/nucleotide/MG833213.1?report=genbank&log$=nucltop&blast_rank=209&RID=ND3XJNDZ01N","MG833213.1")
Scorzoneroides autumnalis chloroplast genomic DNA containing trnL(UAA) intron region, isolate L750-2-8 - Sequence 3	Scorzoneroides autumnalis	93.5	93.5	100%	2e-15	100.00	309	=HYPERLINK("https://www.ncbi.nlm.nih.gov/nucleotide/LT606913.1?report=genbank&log$=nucltop&blast_rank=210&RID=ND3XJNDZ01N","LT606913.1")
Scorzoneroides autumnalis chloroplast genomic DNA containing trnL(UAA) intron region, isolate L750-2-8 - Sequence 2	Scorzoneroides autumnalis	93.5	93.5	100%	2e-15	100.00	307	=HYPERLINK("https://www.ncbi.nlm.nih.gov/nucleotide/LT606912.1?report=genbank&log$=nucltop&blast_rank=211&RID=ND3XJNDZ01N","LT606912.1")
Scorzoneroides autumnalis chloroplast genomic DNA containing trnL(UAA) intron region, isolate L750-2-4 - Sequence 4	Scorzoneroides autumnalis	93.5	93.5	100%	2e-15	100.00	311	=HYPERLINK("https://www.ncbi.nlm.nih.gov/nucleotide/LT606816.1?report=genbank&log$=nucltop&blast_rank=212&RID=ND3XJNDZ01N","LT606816.1")
Scorzoneroides autumnalis chloroplast genomic DNA containing trnL(UAA) intron region, isolate L750-2-4 - Sequence 3	Scorzoneroides autumnalis	93.5	93.5	100%	2e-15	100.00	320	=HYPERLINK("https://www.ncbi.nlm.nih.gov/nucleotide/LT606815.1?report=genbank&log$=nucltop&blast_rank=213&RID=ND3XJNDZ01N","LT606815.1")
Scorzoneroides autumnalis chloroplast genomic DNA containing trnL(UAA) intron region, isolate L750-2-4 - Sequence 2	Scorzoneroides autumnalis	93.5	93.5	100%	2e-15	100.00	376	=HYPERLINK("https://www.ncbi.nlm.nih.gov/nucleotide/LT606814.1?report=genbank&log$=nucltop&blast_rank=214&RID=ND3XJNDZ01N","LT606814.1")
Scorzoneroides autumnalis chloroplast genomic DNA containing trnL(UAA) intron region, isolate L750-2-4 - Sequence 1	Scorzoneroides autumnalis	93.5	93.5	100%	2e-15	100.00	370	=HYPERLINK("https://www.ncbi.nlm.nih.gov/nucleotide/LT606813.1?report=genbank&log$=nucltop&blast_rank=215&RID=ND3XJNDZ01N","LT606813.1")
Scorzoneroides autumnalis chloroplast genomic DNA containing trnL(UAA) intron region, isolate L750-2-2 - Sequence 2	Scorzoneroides autumnalis	93.5	93.5	100%	2e-15	100.00	381	=HYPERLINK("https://www.ncbi.nlm.nih.gov/nucleotide/LT606780.1?report=genbank&log$=nucltop&blast_rank=216&RID=ND3XJNDZ01N","LT606780.1")
Scorzoneroides autumnalis chloroplast genomic DNA containing trnL(UAA) intron region, isolate L750-2-2 - Sequence 1	Scorzoneroides autumnalis	93.5	93.5	100%	2e-15	100.00	295	=HYPERLINK("https://www.ncbi.nlm.nih.gov/nucleotide/LT606779.1?report=genbank&log$=nucltop&blast_rank=217&RID=ND3XJNDZ01N","LT606779.1")
Scorzoneroides autumnalis chloroplast genomic DNA containing trnL(UAA) intron region, isolate L750-2-10 - Sequence 1	Scorzoneroides autumnalis	93.5	93.5	100%	2e-15	100.00	290	=HYPERLINK("https://www.ncbi.nlm.nih.gov/nucleotide/LT606734.1?report=genbank&log$=nucltop&blast_rank=218&RID=ND3XJNDZ01N","LT606734.1")
Scorzoneroides autumnalis chloroplast genomic DNA containing trnL(UAA) intron region, isolate L750-1-7 - Sequence 4	Scorzoneroides autumnalis	93.5	93.5	100%	2e-15	100.00	374	=HYPERLINK("https://www.ncbi.nlm.nih.gov/nucleotide/LT606639.1?report=genbank&log$=nucltop&blast_rank=219&RID=ND3XJNDZ01N","LT606639.1")
Scorzoneroides autumnalis chloroplast genomic DNA containing trnL(UAA) intron region, isolate L750-1-7 - Sequence 3	Scorzoneroides autumnalis	93.5	93.5	100%	2e-15	100.00	380	=HYPERLINK("https://www.ncbi.nlm.nih.gov/nucleotide/LT606638.1?report=genbank&log$=nucltop&blast_rank=220&RID=ND3XJNDZ01N","LT606638.1")
Scorzoneroides autumnalis chloroplast genomic DNA containing trnL(UAA) intron region, isolate L750-1-7 - Sequence 2	Scorzoneroides autumnalis	93.5	93.5	100%	2e-15	100.00	373	=HYPERLINK("https://www.ncbi.nlm.nih.gov/nucleotide/LT606637.1?report=genbank&log$=nucltop&blast_rank=221&RID=ND3XJNDZ01N","LT606637.1")
Scorzoneroides autumnalis chloroplast genomic DNA containing trnL(UAA) intron region, isolate L750-1-7 - Sequence 1	Scorzoneroides autumnalis	93.5	93.5	100%	2e-15	100.00	376	=HYPERLINK("https://www.ncbi.nlm.nih.gov/nucleotide/LT606636.1?report=genbank&log$=nucltop&blast_rank=222&RID=ND3XJNDZ01N","LT606636.1")
Hieracium sp. ST-2016 (sect. alpina) chloroplast genomic DNA containing tRNA-Leu (trnL) region	Hieracium sp. ST-2016 (sect. Alpina)	93.5	93.5	100%	2e-15	100.00	473	=HYPERLINK("https://www.ncbi.nlm.nih.gov/nucleotide/LT160645.1?report=genbank&log$=nucltop&blast_rank=223&RID=ND3XJNDZ01N","LT160645.1")
Alatoseta tenuis voucher NBG 3187 tRNA-Leu (trnL) gene and trnL-trnF intergenic spacer, partial sequence; chloroplast	Alatoseta tenuis	93.5	93.5	100%	2e-15	100.00	831	=HYPERLINK("https://www.ncbi.nlm.nih.gov/nucleotide/MF401580.1?report=genbank&log$=nucltop&blast_rank=224&RID=ND3XJNDZ01N","MF401580.1")
Sinosenecio eriopodus voucher Y568 trnT-UGU-trnL-UAA intergenic spacer, partial sequence; tRNA-Leu (trnL-UAA) gene, trnL-UAA-trnF-GAA intergenic spacer, tRNA-Phe (trnF-GAA) gene, and trnF-GAA-ndhJ intergenic spacer, complete sequence; and ndhJ (ndhJ) gene, partial cds; chloroplast	Sinosenecio eriopodus	93.5	93.5	100%	2e-15	100.00	2312	=HYPERLINK("https://www.ncbi.nlm.nih.gov/nucleotide/KU750622.1?report=genbank&log$=nucltop&blast_rank=225&RID=ND3XJNDZ01N","KU750622.1")
Lophopappus foliosus voucher Moreira & Luebert 2414 (SGO) tRNA-Leu (trnL) gene, partial sequence; trnL-trnF intergenic spacer, complete sequence; and tRNA-Phe gene, partial sequence; chloroplast	Lophopappus foliosus	93.5	93.5	100%	2e-15	100.00	876	=HYPERLINK("https://www.ncbi.nlm.nih.gov/nucleotide/MG553733.1?report=genbank&log$=nucltop&blast_rank=226&RID=ND3XJNDZ01N","MG553733.1")
Moscharia pinnatifida voucher Luebert & Hilger 3148 (SGO) tRNA-Leu (trnL) gene, partial sequence; trnL-trnF intergenic spacer, complete sequence; and tRNA-Phe gene, partial sequence; chloroplast	Moscharia pinnatifida	93.5	93.5	100%	2e-15	100.00	880	=HYPERLINK("https://www.ncbi.nlm.nih.gov/nucleotide/MG553726.1?report=genbank&log$=nucltop&blast_rank=227&RID=ND3XJNDZ01N","MG553726.1")
Proustia cuneifolia subsp. cuneifolia voucher Weigend et al. 9518 (BONN) tRNA-Leu (trnL) gene, partial sequence; trnL-trnF intergenic spacer, complete sequence; and tRNA-Phe gene, partial sequence; chloroplast	Proustia cuneifolia subsp. cuneifolia	93.5	93.5	100%	2e-15	100.00	843	=HYPERLINK("https://www.ncbi.nlm.nih.gov/nucleotide/MG553723.1?report=genbank&log$=nucltop&blast_rank=228&RID=ND3XJNDZ01N","MG553723.1")
Proustia cuneifolia subsp. cuneifolia voucher Weigend et al. 9517 (BONN) tRNA-Leu (trnL) gene, partial sequence; trnL-trnF intergenic spacer, complete sequence; and tRNA-Phe gene, partial sequence; chloroplast	Proustia cuneifolia subsp. cuneifolia	93.5	93.5	100%	2e-15	100.00	841	=HYPERLINK("https://www.ncbi.nlm.nih.gov/nucleotide/MG553722.1?report=genbank&log$=nucltop&blast_rank=229&RID=ND3XJNDZ01N","MG553722.1")
Spinoliva ilicifolia subsp. baccharoides voucher Luebert & Hilger 3151 (BONN) tRNA-Leu (trnL) gene, partial sequence; trnL-trnF intergenic spacer, complete sequence; and tRNA-Phe gene, partial sequence; chloroplast	Spinoliva ilicifolia subsp. baccharoides	93.5	93.5	100%	2e-15	100.00	887	=HYPERLINK("https://www.ncbi.nlm.nih.gov/nucleotide/MG553721.1?report=genbank&log$=nucltop&blast_rank=230&RID=ND3XJNDZ01N","MG553721.1")
Spinoliva ilicifolia subsp. ilicifolia voucher Luebert & Hilger 3157 (BONN) tRNA-Leu (trnL) gene, partial sequence; and trnL-trnF intergenic spacer, complete sequence; chloroplast	Spinoliva ilicifolia subsp. ilicifolia	93.5	93.5	100%	2e-15	100.00	838	=HYPERLINK("https://www.ncbi.nlm.nih.gov/nucleotide/MG553720.1?report=genbank&log$=nucltop&blast_rank=231&RID=ND3XJNDZ01N","MG553720.1")
Lophopappus foliosus voucher Moreira 1962 (SGO) tRNA-Leu (trnL) gene, partial sequence; trnL-trnF intergenic spacer, complete sequence; and tRNA-Phe gene, partial sequence; chloroplast	Lophopappus foliosus	93.5	93.5	100%	2e-15	100.00	900	=HYPERLINK("https://www.ncbi.nlm.nih.gov/nucleotide/MG553717.1?report=genbank&log$=nucltop&blast_rank=232&RID=ND3XJNDZ01N","MG553717.1")
Spinoliva ilicifolia subsp. ilicifolia voucher Teillier 6589 (BONN) tRNA-Leu (trnL) gene, partial sequence; trnL-trnF intergenic spacer, complete sequence; and tRNA-Phe gene, partial sequence; chloroplast	Spinoliva ilicifolia subsp. ilicifolia	93.5	93.5	100%	2e-15	100.00	828	=HYPERLINK("https://www.ncbi.nlm.nih.gov/nucleotide/MG553710.1?report=genbank&log$=nucltop&blast_rank=233&RID=ND3XJNDZ01N","MG553710.1")
Proustia cuneifolia subsp. cuneifolia voucher Luebert & Danilowicz 3028 (SGO) tRNA-Leu (trnL) gene, partial sequence; trnL-trnF intergenic spacer, complete sequence; and tRNA-Phe gene, partial sequence; chloroplast	Proustia cuneifolia subsp. cuneifolia	93.5	93.5	100%	2e-15	100.00	820	=HYPERLINK("https://www.ncbi.nlm.nih.gov/nucleotide/MG553709.1?report=genbank&log$=nucltop&blast_rank=234&RID=ND3XJNDZ01N","MG553709.1")
Spinoliva ilicifolia subsp. baccharoides voucher Luebert & Moreira 3042 (SGO) tRNA-Leu (trnL) gene, partial sequence; trnL-trnF intergenic spacer, complete sequence; and tRNA-Phe gene, partial sequence; chloroplast	Spinoliva ilicifolia subsp. baccharoides	93.5	93.5	100%	2e-15	100.00	851	=HYPERLINK("https://www.ncbi.nlm.nih.gov/nucleotide/MG553705.1?report=genbank&log$=nucltop&blast_rank=235&RID=ND3XJNDZ01N","MG553705.1")
Spinoliva ilicifolia subsp. baccharoides voucher Moreira 2140 (SGO) tRNA-Leu (trnL) gene, partial sequence; trnL-trnF intergenic spacer, complete sequence; and tRNA-Phe gene, partial sequence; chloroplast	Spinoliva ilicifolia subsp. baccharoides	93.5	93.5	100%	2e-15	100.00	828	=HYPERLINK("https://www.ncbi.nlm.nih.gov/nucleotide/MG553700.1?report=genbank&log$=nucltop&blast_rank=236&RID=ND3XJNDZ01N","MG553700.1")
Proustia cuneifolia subsp. mendocina voucher Gutierrez et al. 1207 (LP) tRNA-Leu (trnL) gene, partial sequence; trnL-trnF intergenic spacer, complete sequence; and tRNA-Phe gene, partial sequence; chloroplast	Proustia cuneifolia subsp. mendocina	93.5	93.5	100%	2e-15	100.00	832	=HYPERLINK("https://www.ncbi.nlm.nih.gov/nucleotide/MG553697.1?report=genbank&log$=nucltop&blast_rank=237&RID=ND3XJNDZ01N","MG553697.1")
Saussurea involucrata isolate 15 tRNA-Leu (trnL) gene, partial sequence; trnL-trnF intergenic spacer, complete sequence; and tRNA-Phe gene, partial sequence; plastid	Saussurea involucrata	93.5	93.5	100%	2e-15	100.00	890	=HYPERLINK("https://www.ncbi.nlm.nih.gov/nucleotide/MF438278.1?report=genbank&log$=nucltop&blast_rank=238&RID=ND3XJNDZ01N","MF438278.1")
Saussurea involucrata isolate 14 tRNA-Leu (trnL) gene, partial sequence; trnL-trnF intergenic spacer, complete sequence; and tRNA-Phe gene, partial sequence; plastid	Saussurea involucrata	93.5	93.5	100%	2e-15	100.00	891	=HYPERLINK("https://www.ncbi.nlm.nih.gov/nucleotide/MF438277.1?report=genbank&log$=nucltop&blast_rank=239&RID=ND3XJNDZ01N","MF438277.1")
Launaea nudicaulis voucher KW1032 trnL-trnF intergenic spacer, partial sequence; chloroplast	Launaea nudicaulis	93.5	93.5	100%	2e-15	100.00	491	=HYPERLINK("https://www.ncbi.nlm.nih.gov/nucleotide/KY951652.1?report=genbank&log$=nucltop&blast_rank=240&RID=ND3XJNDZ01N","KY951652.1")
Launaea mucronata voucher KW1030 trnL-trnF intergenic spacer, partial sequence; chloroplast	Launaea mucronata	93.5	93.5	100%	2e-15	100.00	487	=HYPERLINK("https://www.ncbi.nlm.nih.gov/nucleotide/KY951651.1?report=genbank&log$=nucltop&blast_rank=241&RID=ND3XJNDZ01N","KY951651.1")
Launaea mucronata voucher KW1031 trnL-trnF intergenic spacer, partial sequence; chloroplast	Launaea mucronata	93.5	93.5	100%	2e-15	100.00	496	=HYPERLINK("https://www.ncbi.nlm.nih.gov/nucleotide/KY951650.1?report=genbank&log$=nucltop&blast_rank=242&RID=ND3XJNDZ01N","KY951650.1")
Launaea capitata voucher KW1029 trnL-trnF intergenic spacer, partial sequence; chloroplast	Launaea capitata	93.5	93.5	100%	2e-15	100.00	516	=HYPERLINK("https://www.ncbi.nlm.nih.gov/nucleotide/KY951649.1?report=genbank&log$=nucltop&blast_rank=243&RID=ND3XJNDZ01N","KY951649.1")
Launaea capitata voucher KW1028 trnL-trnF intergenic spacer, partial sequence; chloroplast	Launaea capitata	93.5	93.5	100%	2e-15	100.00	491	=HYPERLINK("https://www.ncbi.nlm.nih.gov/nucleotide/KY951648.1?report=genbank&log$=nucltop&blast_rank=244&RID=ND3XJNDZ01N","KY951648.1")
Launaea angustifolia voucher KW1027 trnL-trnF intergenic spacer, partial sequence; chloroplast	Launaea angustifolia	93.5	93.5	100%	2e-15	100.00	511	=HYPERLINK("https://www.ncbi.nlm.nih.gov/nucleotide/KY951647.1?report=genbank&log$=nucltop&blast_rank=245&RID=ND3XJNDZ01N","KY951647.1")
Stizolophus balsamita tRNA-Leu (trnL) gene, partial sequence; chloroplast	Stizolophus balsamita	93.5	93.5	100%	2e-15	100.00	433	=HYPERLINK("https://www.ncbi.nlm.nih.gov/nucleotide/MF065989.1?report=genbank&log$=nucltop&blast_rank=246&RID=ND3XJNDZ01N","MF065989.1")
Centaurea solstitialis tRNA-Leu (trnL) gene, partial sequence; chloroplast	Centaurea solstitialis	93.5	93.5	100%	2e-15	100.00	433	=HYPERLINK("https://www.ncbi.nlm.nih.gov/nucleotide/MF065988.1?report=genbank&log$=nucltop&blast_rank=247&RID=ND3XJNDZ01N","MF065988.1")
Centaurea iberica tRNA-Leu (trnL) gene, partial sequence; chloroplast	Centaurea iberica	93.5	93.5	100%	2e-15	100.00	433	=HYPERLINK("https://www.ncbi.nlm.nih.gov/nucleotide/MF065987.1?report=genbank&log$=nucltop&blast_rank=248&RID=ND3XJNDZ01N","MF065987.1")
Centaurea virgata tRNA-Leu (trnL) gene, partial sequence; chloroplast	Centaurea virgata	93.5	93.5	100%	2e-15	100.00	433	=HYPERLINK("https://www.ncbi.nlm.nih.gov/nucleotide/MF065986.1?report=genbank&log$=nucltop&blast_rank=249&RID=ND3XJNDZ01N","MF065986.1")
Centaurea depressa tRNA-Leu (trnL) gene, partial sequence; chloroplast	Centaurea depressa	93.5	93.5	100%	2e-15	100.00	433	=HYPERLINK("https://www.ncbi.nlm.nih.gov/nucleotide/MF065985.1?report=genbank&log$=nucltop&blast_rank=250&RID=ND3XJNDZ01N","MF065985.1")
Gerbera delavayi voucher SL-12 trnL-trnF intergenic spacer region, partial sequence; chloroplast	Gerbera delavayi	93.5	93.5	100%	2e-15	100.00	856	=HYPERLINK("https://www.ncbi.nlm.nih.gov/nucleotide/KY949548.1?report=genbank&log$=nucltop&blast_rank=251&RID=ND3XJNDZ01N","KY949548.1")
Gerbera delavayi voucher KY-8 trnL-trnF intergenic spacer region, partial sequence; chloroplast	Gerbera delavayi	93.5	93.5	100%	2e-15	100.00	857	=HYPERLINK("https://www.ncbi.nlm.nih.gov/nucleotide/KY949547.1?report=genbank&log$=nucltop&blast_rank=252&RID=ND3XJNDZ01N","KY949547.1")
Gerbera delavayi voucher FY-9 trnL-trnF intergenic spacer region, partial sequence; chloroplast	Gerbera delavayi	93.5	93.5	100%	2e-15	100.00	856	=HYPERLINK("https://www.ncbi.nlm.nih.gov/nucleotide/KY949546.1?report=genbank&log$=nucltop&blast_rank=253&RID=ND3XJNDZ01N","KY949546.1")
Gerbera delavayi voucher EY-5 trnL-trnF intergenic spacer region, partial sequence; chloroplast	Gerbera delavayi	93.5	93.5	100%	2e-15	100.00	858	=HYPERLINK("https://www.ncbi.nlm.nih.gov/nucleotide/KY949545.1?report=genbank&log$=nucltop&blast_rank=254&RID=ND3XJNDZ01N","KY949545.1")
Gerbera delavayi voucher XP-14 trnL-trnF intergenic spacer region, partial sequence; chloroplast	Gerbera delavayi	93.5	93.5	100%	2e-15	100.00	872	=HYPERLINK("https://www.ncbi.nlm.nih.gov/nucleotide/KY949544.1?report=genbank&log$=nucltop&blast_rank=255&RID=ND3XJNDZ01N","KY949544.1")
Gerbera delavayi voucher WD-2 trnL-trnF intergenic spacer region, partial sequence; chloroplast	Gerbera delavayi	93.5	93.5	100%	2e-15	100.00	857	=HYPERLINK("https://www.ncbi.nlm.nih.gov/nucleotide/KY949543.1?report=genbank&log$=nucltop&blast_rank=256&RID=ND3XJNDZ01N","KY949543.1")
Gerbera delavayi voucher PE-16 trnL-trnF intergenic spacer region, partial sequence; chloroplast	Gerbera delavayi	93.5	93.5	100%	2e-15	100.00	861	=HYPERLINK("https://www.ncbi.nlm.nih.gov/nucleotide/KY949542.1?report=genbank&log$=nucltop&blast_rank=257&RID=ND3XJNDZ01N","KY949542.1")
Gerbera delavayi voucher SDC-24 trnL-trnF intergenic spacer region, partial sequence; chloroplast	Gerbera delavayi	93.5	93.5	100%	2e-15	100.00	857	=HYPERLINK("https://www.ncbi.nlm.nih.gov/nucleotide/KY949541.1?report=genbank&log$=nucltop&blast_rank=258&RID=ND3XJNDZ01N","KY949541.1")
Gerbera delavayi voucher LJ-1 trnL-trnF intergenic spacer region, partial sequence; chloroplast	Gerbera delavayi	93.5	93.5	100%	2e-15	100.00	854	=HYPERLINK("https://www.ncbi.nlm.nih.gov/nucleotide/KY949540.1?report=genbank&log$=nucltop&blast_rank=259&RID=ND3XJNDZ01N","KY949540.1")
Cirsium eriophorum plastid, complete genome	Lophiolepis eriophora	93.5	93.5	100%	2e-15	100.00	152557	=HYPERLINK("https://www.ncbi.nlm.nih.gov/nucleotide/NC_036966.1?report=genbank&log$=nucltop&blast_rank=260&RID=ND3XJNDZ01N","NC_036966.1")
Melanoseris sp. JL DNA containing trnL-trnF IGS	Melanoseris jilongensis	93.5	93.5	100%	2e-15	100.00	833	=HYPERLINK("https://www.ncbi.nlm.nih.gov/nucleotide/LT962468.1?report=genbank&log$=nucltop&blast_rank=261&RID=ND3XJNDZ01N","LT962468.1")
Melanoseris sp. JL DNA containing trnL-trnF IGS	Melanoseris jilongensis	93.5	93.5	100%	2e-15	100.00	831	=HYPERLINK("https://www.ncbi.nlm.nih.gov/nucleotide/LT962466.1?report=genbank&log$=nucltop&blast_rank=262&RID=ND3XJNDZ01N","LT962466.1")
Melanoseris sp. JL DNA containing trnL-trnF IGS	Melanoseris jilongensis	93.5	93.5	100%	2e-15	100.00	831	=HYPERLINK("https://www.ncbi.nlm.nih.gov/nucleotide/LT962464.1?report=genbank&log$=nucltop&blast_rank=263&RID=ND3XJNDZ01N","LT962464.1")
Leucheria daucifolia voucher CONC 117424 trnL gene, trnL-trnF intergenic spacer and trnF gene, region; chloroplast	Leucheria daucifolia	93.5	93.5	100%	2e-15	100.00	815	=HYPERLINK("https://www.ncbi.nlm.nih.gov/nucleotide/KY223772.1?report=genbank&log$=nucltop&blast_rank=264&RID=ND3XJNDZ01N","KY223772.1")
Leucheria pteropogon voucher CONC 139328 trnL gene, trnL-trnF intergenic spacer and trnF gene, region; chloroplast	Leucheria pteropogon	93.5	93.5	100%	2e-15	100.00	914	=HYPERLINK("https://www.ncbi.nlm.nih.gov/nucleotide/KY223748.1?report=genbank&log$=nucltop&blast_rank=265&RID=ND3XJNDZ01N","KY223748.1")
Leucheria glandulosa voucher CONC 163104 trnL gene, trnL-trnF intergenic spacer and trnF gene, region; chloroplast	Leucheria glandulosa	93.5	93.5	100%	2e-15	100.00	909	=HYPERLINK("https://www.ncbi.nlm.nih.gov/nucleotide/KY223745.1?report=genbank&log$=nucltop&blast_rank=266&RID=ND3XJNDZ01N","KY223745.1")
Leucheria tenuis voucher CONC 163082 trnL gene, trnL-trnF intergenic spacer and trnF gene, region; chloroplast	Leucheria tenuis	93.5	93.5	100%	2e-15	100.00	857	=HYPERLINK("https://www.ncbi.nlm.nih.gov/nucleotide/KY223740.1?report=genbank&log$=nucltop&blast_rank=267&RID=ND3XJNDZ01N","KY223740.1")
Marticorenia foliosa voucher CONC 164979 trnL gene, trnL-trnF intergenic spacer and trnF gene, region; chloroplast	Marticorenia foliosa	93.5	93.5	100%	2e-15	100.00	835	=HYPERLINK("https://www.ncbi.nlm.nih.gov/nucleotide/KY223733.1?report=genbank&log$=nucltop&blast_rank=268&RID=ND3XJNDZ01N","KY223733.1")
Echinops tournefortii voucher TARI 79827 tRNA-Leu (trnL) gene and trnL-trnF intergenic spacer, partial sequence; chloroplast	Echinops tournefortii	93.5	93.5	100%	2e-15	100.00	814	=HYPERLINK("https://www.ncbi.nlm.nih.gov/nucleotide/KT819504.1?report=genbank&log$=nucltop&blast_rank=269&RID=ND3XJNDZ01N","KT819504.1")
Echinops taftanicus voucher TARI 53165 tRNA-Leu (trnL) gene and trnL-trnF intergenic spacer, partial sequence; chloroplast	Echinops taftanicus	93.5	93.5	100%	2e-15	100.00	758	=HYPERLINK("https://www.ncbi.nlm.nih.gov/nucleotide/KT819502.1?report=genbank&log$=nucltop&blast_rank=270&RID=ND3XJNDZ01N","KT819502.1")
Echinops sojakii voucher TARI 79347 tRNA-Leu (trnL) gene and trnL-trnF intergenic spacer, partial sequence; chloroplast	Echinops sojakii	93.5	93.5	100%	2e-15	100.00	805	=HYPERLINK("https://www.ncbi.nlm.nih.gov/nucleotide/KT819501.1?report=genbank&log$=nucltop&blast_rank=271&RID=ND3XJNDZ01N","KT819501.1")
Echinops ritro voucher TARI 80470 tRNA-Leu (trnL) gene and trnL-trnF intergenic spacer, partial sequence; chloroplast	Echinops ritro	93.5	93.5	100%	2e-15	100.00	794	=HYPERLINK("https://www.ncbi.nlm.nih.gov/nucleotide/KT819496.1?report=genbank&log$=nucltop&blast_rank=272&RID=ND3XJNDZ01N","KT819496.1")
Echinops polychromus voucher TARI 79432 tRNA-Leu (trnL) gene and trnL-trnF intergenic spacer, partial sequence; chloroplast	Echinops polychromus	93.5	93.5	100%	2e-15	100.00	823	=HYPERLINK("https://www.ncbi.nlm.nih.gov/nucleotide/KT819491.1?report=genbank&log$=nucltop&blast_rank=273&RID=ND3XJNDZ01N","KT819491.1")
Echinops persepolitanus voucher TARI 79319 tRNA-Leu (trnL) gene and trnL-trnF intergenic spacer, partial sequence; chloroplast	Echinops persepolitanus	93.5	93.5	100%	2e-15	100.00	806	=HYPERLINK("https://www.ncbi.nlm.nih.gov/nucleotide/KT819490.1?report=genbank&log$=nucltop&blast_rank=274&RID=ND3XJNDZ01N","KT819490.1")
Echinops mosulensis voucher TARI 79466 tRNA-Leu (trnL) gene and trnL-trnF intergenic spacer, partial sequence; chloroplast	Echinops mosulensis	93.5	93.5	100%	2e-15	100.00	820	=HYPERLINK("https://www.ncbi.nlm.nih.gov/nucleotide/KT819486.1?report=genbank&log$=nucltop&blast_rank=275&RID=ND3XJNDZ01N","KT819486.1")
Echinops macrophyllus voucher TARI 71325 tRNA-Leu (trnL) gene and trnL-trnF intergenic spacer, partial sequence; chloroplast	Echinops macrophyllus	93.5	93.5	100%	2e-15	100.00	821	=HYPERLINK("https://www.ncbi.nlm.nih.gov/nucleotide/KT819484.1?report=genbank&log$=nucltop&blast_rank=276&RID=ND3XJNDZ01N","KT819484.1")
Echinops longipenicillatus voucher TARI 78328 tRNA-Leu (trnL) gene and trnL-trnF intergenic spacer, partial sequence; chloroplast	Echinops longipenicillatus	93.5	93.5	100%	2e-15	100.00	820	=HYPERLINK("https://www.ncbi.nlm.nih.gov/nucleotide/KT819483.1?report=genbank&log$=nucltop&blast_rank=277&RID=ND3XJNDZ01N","KT819483.1")
Echinops lasiolepis voucher TARI 79258 tRNA-Leu (trnL) gene and trnL-trnF intergenic spacer, partial sequence; chloroplast	Echinops lasiolepis	93.5	93.5	100%	2e-15	100.00	801	=HYPERLINK("https://www.ncbi.nlm.nih.gov/nucleotide/KT819479.1?report=genbank&log$=nucltop&blast_rank=278&RID=ND3XJNDZ01N","KT819479.1")
Echinops lalesarensis voucher TARI 78344 tRNA-Leu (trnL) gene and trnL-trnF intergenic spacer, partial sequence; chloroplast	Echinops lalesarensis	93.5	93.5	100%	2e-15	100.00	822	=HYPERLINK("https://www.ncbi.nlm.nih.gov/nucleotide/KT819477.1?report=genbank&log$=nucltop&blast_rank=279&RID=ND3XJNDZ01N","KT819477.1")
Echinops kotschyi voucher TARI 96842 tRNA-Leu (trnL) gene and trnL-trnF intergenic spacer, partial sequence; chloroplast	Echinops kotschyi	93.5	93.5	100%	2e-15	100.00	821	=HYPERLINK("https://www.ncbi.nlm.nih.gov/nucleotide/KT819476.1?report=genbank&log$=nucltop&blast_rank=280&RID=ND3XJNDZ01N","KT819476.1")
Echinops kermanshahanicus voucher TARI 79486 tRNA-Leu (trnL) gene and trnL-trnF intergenic spacer, partial sequence; chloroplast	Echinops kermanshahanicus	93.5	93.5	100%	2e-15	100.00	816	=HYPERLINK("https://www.ncbi.nlm.nih.gov/nucleotide/KT819472.1?report=genbank&log$=nucltop&blast_rank=281&RID=ND3XJNDZ01N","KT819472.1")
Echinops jesdianus voucher TARI 23297 tRNA-Leu (trnL) gene and trnL-trnF intergenic spacer, partial sequence; chloroplast	Echinops jesdianus	93.5	93.5	100%	2e-15	100.00	817	=HYPERLINK("https://www.ncbi.nlm.nih.gov/nucleotide/KT819469.1?report=genbank&log$=nucltop&blast_rank=282&RID=ND3XJNDZ01N","KT819469.1")
Echinops ilicifolius voucher TARI 79245 tRNA-Leu (trnL) gene and trnL-trnF intergenic spacer, partial sequence; chloroplast	Echinops ilicifolius	93.5	93.5	100%	2e-15	100.00	820	=HYPERLINK("https://www.ncbi.nlm.nih.gov/nucleotide/KT819466.1?report=genbank&log$=nucltop&blast_rank=283&RID=ND3XJNDZ01N","KT819466.1")
Echinops haussknechtii voucher TARI 79493 tRNA-Leu (trnL) gene and trnL-trnF intergenic spacer, partial sequence; chloroplast	Echinops haussknechtii	93.5	93.5	100%	2e-15	100.00	824	=HYPERLINK("https://www.ncbi.nlm.nih.gov/nucleotide/KT819464.1?report=genbank&log$=nucltop&blast_rank=284&RID=ND3XJNDZ01N","KT819464.1")
Echinops farsicus voucher TARI 79307 tRNA-Leu (trnL) gene and trnL-trnF intergenic spacer, partial sequence; chloroplast	Echinops farsicus	93.5	93.5	100%	2e-15	100.00	820	=HYPERLINK("https://www.ncbi.nlm.nih.gov/nucleotide/KT819459.1?report=genbank&log$=nucltop&blast_rank=285&RID=ND3XJNDZ01N","KT819459.1")
Echinops erioceras voucher TARI 80419 tRNA-Leu (trnL) gene and trnL-trnF intergenic spacer, partial sequence; chloroplast	Echinops erioceras	93.5	93.5	100%	2e-15	100.00	789	=HYPERLINK("https://www.ncbi.nlm.nih.gov/nucleotide/KT819458.1?report=genbank&log$=nucltop&blast_rank=286&RID=ND3XJNDZ01N","KT819458.1")
Echinops endotrichus voucher TARI 79339 tRNA-Leu (trnL) gene and trnL-trnF intergenic spacer, partial sequence; chloroplast	Echinops endotrichus	93.5	93.5	100%	2e-15	100.00	792	=HYPERLINK("https://www.ncbi.nlm.nih.gov/nucleotide/KT819457.1?report=genbank&log$=nucltop&blast_rank=287&RID=ND3XJNDZ01N","KT819457.1")
Echinops disfulensis voucher TARI 79439 tRNA-Leu (trnL) gene and trnL-trnF intergenic spacer, partial sequence; chloroplast	Echinops disfulensis	93.5	93.5	100%	2e-15	100.00	785	=HYPERLINK("https://www.ncbi.nlm.nih.gov/nucleotide/KT819453.1?report=genbank&log$=nucltop&blast_rank=288&RID=ND3XJNDZ01N","KT819453.1")
Echinops cyanocephalus voucher TARI 79396 tRNA-Leu (trnL) gene and trnL-trnF intergenic spacer, partial sequence; chloroplast	Echinops cyanocephalus	93.5	93.5	100%	2e-15	100.00	823	=HYPERLINK("https://www.ncbi.nlm.nih.gov/nucleotide/KT819450.1?report=genbank&log$=nucltop&blast_rank=289&RID=ND3XJNDZ01N","KT819450.1")
Echinops cephalotes voucher TARI 6645 tRNA-Leu (trnL) gene and trnL-trnF intergenic spacer, partial sequence; chloroplast	Echinops cephalotes	93.5	93.5	100%	2e-15	100.00	820	=HYPERLINK("https://www.ncbi.nlm.nih.gov/nucleotide/KT819447.1?report=genbank&log$=nucltop&blast_rank=290&RID=ND3XJNDZ01N","KT819447.1")
Echinops chorassanicus voucher TARI 79717 tRNA-Leu (trnL) gene and trnL-trnF intergenic spacer, partial sequence; chloroplast	Echinops chorassanicus	93.5	93.5	100%	2e-15	100.00	813	=HYPERLINK("https://www.ncbi.nlm.nih.gov/nucleotide/KT819446.1?report=genbank&log$=nucltop&blast_rank=291&RID=ND3XJNDZ01N","KT819446.1")
Echinops aucheri voucher TARI 79301 tRNA-Leu (trnL) gene and trnL-trnF intergenic spacer, partial sequence; chloroplast	Echinops aucheri	93.5	93.5	100%	2e-15	100.00	790	=HYPERLINK("https://www.ncbi.nlm.nih.gov/nucleotide/KT819442.1?report=genbank&log$=nucltop&blast_rank=292&RID=ND3XJNDZ01N","KT819442.1")
Acantholepis orientalis voucher HUI 19911 tRNA-Leu (trnL) gene and trnL-trnF intergenic spacer, partial sequence; chloroplast	Echinops acantholepis	93.5	93.5	100%	2e-15	100.00	820	=HYPERLINK("https://www.ncbi.nlm.nih.gov/nucleotide/KT819441.1?report=genbank&log$=nucltop&blast_rank=293&RID=ND3XJNDZ01N","KT819441.1")
Echinops abazariae voucher TARI 79481 tRNA-Leu (trnL) gene and trnL-trnF intergenic spacer, partial sequence; chloroplast	Echinops abazariae	93.5	93.5	100%	2e-15	100.00	820	=HYPERLINK("https://www.ncbi.nlm.nih.gov/nucleotide/KT819440.1?report=genbank&log$=nucltop&blast_rank=294&RID=ND3XJNDZ01N","KT819440.1")
Echinops gmelinii chloroplast gene for tRNA-Leu, partial sequence	Echinops gmelinii	93.5	93.5	100%	2e-15	100.00	476	=HYPERLINK("https://www.ncbi.nlm.nih.gov/nucleotide/LC309084.1?report=genbank&log$=nucltop&blast_rank=295&RID=ND3XJNDZ01N","LC309084.1")
Asteraceae sp. TS-2017A chloroplast gene for tRNA-Leu, partial sequence	Asteraceae sp. TS-2017A	93.5	93.5	100%	2e-15	100.00	476	=HYPERLINK("https://www.ncbi.nlm.nih.gov/nucleotide/LC309057.1?report=genbank&log$=nucltop&blast_rank=296&RID=ND3XJNDZ01N","LC309057.1")
Scorzonera pseudodivaricata chloroplast gene for tRNA-Leu, partial sequence	Takhtajaniantha pseudodivaricata	93.5	93.5	100%	2e-15	100.00	476	=HYPERLINK("https://www.ncbi.nlm.nih.gov/nucleotide/LC309039.1?report=genbank&log$=nucltop&blast_rank=297&RID=ND3XJNDZ01N","LC309039.1")
Tragopogon pratensis tRNA-Leu (trnL) gene, partial sequence; chloroplast	Tragopogon pratensis	93.5	93.5	100%	2e-15	100.00	484	=HYPERLINK("https://www.ncbi.nlm.nih.gov/nucleotide/KX668063.1?report=genbank&log$=nucltop&blast_rank=298&RID=ND3XJNDZ01N","KX668063.1")
Centaurea jacea tRNA-Leu (trnL) gene, partial sequence; chloroplast	Centaurea jacea	93.5	93.5	100%	2e-15	100.00	476	=HYPERLINK("https://www.ncbi.nlm.nih.gov/nucleotide/KX668000.1?report=genbank&log$=nucltop&blast_rank=299&RID=ND3XJNDZ01N","KX668000.1")
Oedera genistifolia voucher BOL:295 tRNA-Leu gene and trnL-trnF intergenic spacer, partial sequence; chloroplast	Oedera genistifolia	93.5	93.5	100%	2e-15	100.00	874	=HYPERLINK("https://www.ncbi.nlm.nih.gov/nucleotide/KY694238.1?report=genbank&log$=nucltop&blast_rank=300&RID=ND3XJNDZ01N","KY694238.1")
Llerasia caucana voucher ANDES:Vargas 444 chloroplast, complete genome	Llerasia caucana	93.5	93.5	100%	2e-15	100.00	152015	=HYPERLINK("https://www.ncbi.nlm.nih.gov/nucleotide/NC_034821.1?report=genbank&log$=nucltop&blast_rank=301&RID=ND3XJNDZ01N","NC_034821.1")
Rhaponticum coniferum trnL gene, intron; chloroplast	Leuzea conifera	93.5	93.5	100%	2e-15	100.00	509	=HYPERLINK("https://www.ncbi.nlm.nih.gov/nucleotide/KY697559.1?report=genbank&log$=nucltop&blast_rank=302&RID=ND3XJNDZ01N","KY697559.1")
Carthamus mitissimus tRNA-Leu (trnL) gene, partial sequence; chloroplast	Carthamus mitissimus	93.5	93.5	100%	2e-15	100.00	493	=HYPERLINK("https://www.ncbi.nlm.nih.gov/nucleotide/KY697555.1?report=genbank&log$=nucltop&blast_rank=303&RID=ND3XJNDZ01N","KY697555.1")
Lactuca perennis tRNA-Leu (trnL) gene, partial sequence; chloroplast	Lactuca perennis	93.5	93.5	100%	2e-15	100.00	493	=HYPERLINK("https://www.ncbi.nlm.nih.gov/nucleotide/KY697552.1?report=genbank&log$=nucltop&blast_rank=304&RID=ND3XJNDZ01N","KY697552.1")
Hieracium sp. SC-2017 trnL gene, intron; chloroplast	Hieracium sp. SC-2017	93.5	93.5	100%	2e-15	100.00	491	=HYPERLINK("https://www.ncbi.nlm.nih.gov/nucleotide/KY697545.1?report=genbank&log$=nucltop&blast_rank=305&RID=ND3XJNDZ01N","KY697545.1")
Lactuca serriola trnL gene, intron; chloroplast	Lactuca serriola	93.5	93.5	100%	2e-15	100.00	497	=HYPERLINK("https://www.ncbi.nlm.nih.gov/nucleotide/KY697543.1?report=genbank&log$=nucltop&blast_rank=306&RID=ND3XJNDZ01N","KY697543.1")
Centaurea pectinata tRNA-Leu (trnL) gene, partial sequence; chloroplast	Centaurea pectinata	93.5	93.5	100%	2e-15	100.00	495	=HYPERLINK("https://www.ncbi.nlm.nih.gov/nucleotide/KY697477.1?report=genbank&log$=nucltop&blast_rank=307&RID=ND3XJNDZ01N","KY697477.1")
Ageratum conyzoides isolate FXM9 tRNA-Leu (trnL) gene, partial sequence; trnL-trnF intergenic spacer, complete sequence; and tRNA-Phe (trnF) gene, partial sequence; chloroplast	Ageratum conyzoides	93.5	93.5	100%	2e-15	100.00	896	=HYPERLINK("https://www.ncbi.nlm.nih.gov/nucleotide/KT002037.1?report=genbank&log$=nucltop&blast_rank=308&RID=ND3XJNDZ01N","KT002037.1")
Ageratum conyzoides isolate FXM4 tRNA-Leu (trnL) gene, partial sequence; trnL-trnF intergenic spacer, complete sequence; and tRNA-Phe (trnF) gene, partial sequence; chloroplast	Ageratum conyzoides	93.5	93.5	100%	2e-15	100.00	890	=HYPERLINK("https://www.ncbi.nlm.nih.gov/nucleotide/KT002036.1?report=genbank&log$=nucltop&blast_rank=309&RID=ND3XJNDZ01N","KT002036.1")
Ageratum conyzoides isolate HWN2 tRNA-Leu (trnL) gene, partial sequence; trnL-trnF intergenic spacer, complete sequence; and tRNA-Phe (trnF) gene, partial sequence; chloroplast	Ageratum conyzoides	93.5	93.5	100%	2e-15	100.00	896	=HYPERLINK("https://www.ncbi.nlm.nih.gov/nucleotide/KT002035.1?report=genbank&log$=nucltop&blast_rank=310&RID=ND3XJNDZ01N","KT002035.1")
Ageratum conyzoides isolate HQH4 tRNA-Leu (trnL) gene, partial sequence; trnL-trnF intergenic spacer, complete sequence; and tRNA-Phe (trnF) gene, partial sequence; chloroplast	Ageratum conyzoides	93.5	93.5	100%	2e-15	100.00	895	=HYPERLINK("https://www.ncbi.nlm.nih.gov/nucleotide/KT002034.1?report=genbank&log$=nucltop&blast_rank=311&RID=ND3XJNDZ01N","KT002034.1")
Ageratum conyzoides isolate HQH3 tRNA-Leu (trnL) gene, partial sequence; trnL-trnF intergenic spacer, complete sequence; and tRNA-Phe (trnF) gene, partial sequence; chloroplast	Ageratum conyzoides	93.5	93.5	100%	2e-15	100.00	899	=HYPERLINK("https://www.ncbi.nlm.nih.gov/nucleotide/KT002033.1?report=genbank&log$=nucltop&blast_rank=312&RID=ND3XJNDZ01N","KT002033.1")
Ageratum conyzoides isolate FXM7 tRNA-Leu (trnL) gene, partial sequence; trnL-trnF intergenic spacer, complete sequence; and tRNA-Phe (trnF) gene, partial sequence; chloroplast	Ageratum conyzoides	93.5	93.5	100%	2e-15	100.00	891	=HYPERLINK("https://www.ncbi.nlm.nih.gov/nucleotide/KT002032.1?report=genbank&log$=nucltop&blast_rank=313&RID=ND3XJNDZ01N","KT002032.1")
Ageratum conyzoides isolate FXM6 tRNA-Leu (trnL) gene, partial sequence; trnL-trnF intergenic spacer, complete sequence; and tRNA-Phe (trnF) gene, partial sequence; chloroplast	Ageratum conyzoides	93.5	93.5	100%	2e-15	100.00	898	=HYPERLINK("https://www.ncbi.nlm.nih.gov/nucleotide/KT002031.1?report=genbank&log$=nucltop&blast_rank=314&RID=ND3XJNDZ01N","KT002031.1")
Ageratum conyzoides isolate FXM5 tRNA-Leu (trnL) gene, partial sequence; trnL-trnF intergenic spacer, complete sequence; and tRNA-Phe (trnF) gene, partial sequence; chloroplast	Ageratum conyzoides	93.5	93.5	100%	2e-15	100.00	901	=HYPERLINK("https://www.ncbi.nlm.nih.gov/nucleotide/KT002030.1?report=genbank&log$=nucltop&blast_rank=315&RID=ND3XJNDZ01N","KT002030.1")
Ageratum conyzoides isolate FSM7 tRNA-Leu (trnL) gene, partial sequence; trnL-trnF intergenic spacer, complete sequence; and tRNA-Phe (trnF) gene, partial sequence; chloroplast	Ageratum conyzoides	93.5	93.5	100%	2e-15	100.00	891	=HYPERLINK("https://www.ncbi.nlm.nih.gov/nucleotide/KT002029.1?report=genbank&log$=nucltop&blast_rank=316&RID=ND3XJNDZ01N","KT002029.1")
Ageratum conyzoides isolate FSM6 tRNA-Leu (trnL) gene and trnL-trnF intergenic spacer, partial sequence; chloroplast	Ageratum conyzoides	93.5	93.5	100%	2e-15	100.00	859	=HYPERLINK("https://www.ncbi.nlm.nih.gov/nucleotide/KT002028.1?report=genbank&log$=nucltop&blast_rank=317&RID=ND3XJNDZ01N","KT002028.1")
Ageratum conyzoides isolate FSM5 tRNA-Leu (trnL) gene, partial sequence; tRNA-Leu (trnL)-like gene, complete sequence; and tRNA-Phe (trnF) gene, partial sequence; chloroplast	Ageratum conyzoides	93.5	93.5	100%	2e-15	100.00	892	=HYPERLINK("https://www.ncbi.nlm.nih.gov/nucleotide/KT002027.1?report=genbank&log$=nucltop&blast_rank=318&RID=ND3XJNDZ01N","KT002027.1")
Ageratum conyzoides isolate FSM10 tRNA-Leu (trnL) gene, partial sequence; trnL-trnF intergenic spacer, complete sequence; and tRNA-Phe (trnF) gene, partial sequence; chloroplast	Ageratum conyzoides	93.5	93.5	100%	2e-15	100.00	898	=HYPERLINK("https://www.ncbi.nlm.nih.gov/nucleotide/KT002026.1?report=genbank&log$=nucltop&blast_rank=319&RID=ND3XJNDZ01N","KT002026.1")
Ageratum conyzoides isolate FQZ7 tRNA-Leu (trnL) gene and trnL-trnF intergenic spacer, partial sequence; chloroplast	Ageratum conyzoides	93.5	93.5	100%	2e-15	100.00	846	=HYPERLINK("https://www.ncbi.nlm.nih.gov/nucleotide/KT002025.1?report=genbank&log$=nucltop&blast_rank=320&RID=ND3XJNDZ01N","KT002025.1")
Ageratum conyzoides isolate FQZ6 tRNA-Leu (trnL) gene, partial sequence; trnL-trnF intergenic spacer, complete sequence; and tRNA-Phe (trnF) gene, partial sequence; chloroplast	Ageratum conyzoides	93.5	93.5	100%	2e-15	100.00	865	=HYPERLINK("https://www.ncbi.nlm.nih.gov/nucleotide/KT002024.1?report=genbank&log$=nucltop&blast_rank=321&RID=ND3XJNDZ01N","KT002024.1")
Ageratum conyzoides isolate FQZ5 tRNA-Leu (trnL) gene, partial sequence; trnL-trnF intergenic spacer, complete sequence; and tRNA-Phe (trnF) gene, partial sequence; chloroplast	Ageratum conyzoides	93.5	93.5	100%	2e-15	100.00	891	=HYPERLINK("https://www.ncbi.nlm.nih.gov/nucleotide/KT002023.1?report=genbank&log$=nucltop&blast_rank=322&RID=ND3XJNDZ01N","KT002023.1")
Ageratum conyzoides isolate FQZ4 tRNA-Leu (trnL) gene, partial sequence; trnL-trnF intergenic spacer, complete sequence; and tRNA-Phe (trnF) gene, partial sequence; chloroplast	Ageratum conyzoides	93.5	93.5	100%	2e-15	100.00	883	=HYPERLINK("https://www.ncbi.nlm.nih.gov/nucleotide/KT002022.1?report=genbank&log$=nucltop&blast_rank=323&RID=ND3XJNDZ01N","KT002022.1")
Praxelis clematidea isolate HWN1 tRNA-Leu (trnL) gene, partial sequence; trnL-trnF intergenic spacer, complete sequence; and tRNA-Phe (trnF) gene, partial sequence; chloroplast	Praxelis clematidea	93.5	93.5	100%	2e-15	100.00	891	=HYPERLINK("https://www.ncbi.nlm.nih.gov/nucleotide/KT002021.1?report=genbank&log$=nucltop&blast_rank=324&RID=ND3XJNDZ01N","KT002021.1")
Praxelis clematidea isolate HQH2 tRNA-Leu (trnL) gene, partial sequence; trnL-trnF intergenic spacer, complete sequence; and tRNA-Phe (trnF) gene, partial sequence; chloroplast	Praxelis clematidea	93.5	93.5	100%	2e-15	100.00	888	=HYPERLINK("https://www.ncbi.nlm.nih.gov/nucleotide/KT002020.1?report=genbank&log$=nucltop&blast_rank=325&RID=ND3XJNDZ01N","KT002020.1")
Praxelis clematidea isolate HQH1 tRNA-Leu (trnL) gene, partial sequence; trnL-trnF intergenic spacer, complete sequence; and tRNA-Phe (trnF) gene, partial sequence; chloroplast	Praxelis clematidea	93.5	93.5	100%	2e-15	100.00	907	=HYPERLINK("https://www.ncbi.nlm.nih.gov/nucleotide/KT002019.1?report=genbank&log$=nucltop&blast_rank=326&RID=ND3XJNDZ01N","KT002019.1")
Praxelis clematidea isolate FXM3 tRNA-Leu (trnL) gene, partial sequence; trnL-trnF intergenic spacer, complete sequence; and tRNA-Phe (trnF) gene, partial sequence; chloroplast	Praxelis clematidea	93.5	93.5	100%	2e-15	100.00	889	=HYPERLINK("https://www.ncbi.nlm.nih.gov/nucleotide/KT002018.1?report=genbank&log$=nucltop&blast_rank=327&RID=ND3XJNDZ01N","KT002018.1")
Praxelis clematidea isolate FXM2 tRNA-Leu (trnL) gene, partial sequence; trnL-trnF intergenic spacer, complete sequence; and tRNA-Phe (trnF) gene, partial sequence; chloroplast	Praxelis clematidea	93.5	93.5	100%	2e-15	100.00	878	=HYPERLINK("https://www.ncbi.nlm.nih.gov/nucleotide/KT002017.1?report=genbank&log$=nucltop&blast_rank=328&RID=ND3XJNDZ01N","KT002017.1")
Praxelis clematidea isolate FXM1 tRNA-Leu (trnL) gene, partial sequence; trnL-trnF intergenic spacer, complete sequence; and tRNA-Phe (trnF) gene, partial sequence; chloroplast	Praxelis clematidea	93.5	93.5	100%	2e-15	100.00	889	=HYPERLINK("https://www.ncbi.nlm.nih.gov/nucleotide/KT002016.1?report=genbank&log$=nucltop&blast_rank=329&RID=ND3XJNDZ01N","KT002016.1")
Praxelis clematidea isolate FSM4 tRNA-Leu (trnL) gene, partial sequence; trnL-trnF intergenic spacer, complete sequence; and tRNA-Phe (trnF) gene, partial sequence; chloroplast	Praxelis clematidea	93.5	93.5	100%	2e-15	100.00	888	=HYPERLINK("https://www.ncbi.nlm.nih.gov/nucleotide/KT002015.1?report=genbank&log$=nucltop&blast_rank=330&RID=ND3XJNDZ01N","KT002015.1")
Praxelis clematidea isolate FSM3 tRNA-Leu (trnL) gene, partial sequence; trnL-trnF intergenic spacer, complete sequence; and tRNA-Phe (trnF) gene, partial sequence; chloroplast	Praxelis clematidea	93.5	93.5	100%	2e-15	100.00	865	=HYPERLINK("https://www.ncbi.nlm.nih.gov/nucleotide/KT002014.1?report=genbank&log$=nucltop&blast_rank=331&RID=ND3XJNDZ01N","KT002014.1")
Praxelis clematidea isolate FSM2 tRNA-Leu (trnL) gene, partial sequence; trnL-trnF intergenic spacer, complete sequence; and tRNA-Phe (trnF) gene, partial sequence; chloroplast	Praxelis clematidea	93.5	93.5	100%	2e-15	100.00	889	=HYPERLINK("https://www.ncbi.nlm.nih.gov/nucleotide/KT002013.1?report=genbank&log$=nucltop&blast_rank=332&RID=ND3XJNDZ01N","KT002013.1")
Praxelis clematidea isolate FSM1 tRNA-Leu (trnL) gene, partial sequence; trnL-trnF intergenic spacer, complete sequence; and tRNA-Phe (trnF) gene, partial sequence; chloroplast	Praxelis clematidea	93.5	93.5	100%	2e-15	100.00	891	=HYPERLINK("https://www.ncbi.nlm.nih.gov/nucleotide/KT002012.1?report=genbank&log$=nucltop&blast_rank=333&RID=ND3XJNDZ01N","KT002012.1")
Praxelis clematidea isolate FQZ3 tRNA-Leu (trnL) gene, partial sequence; trnL-trnF intergenic spacer, complete sequence; and tRNA-Phe (trnF) gene, partial sequence; chloroplast	Praxelis clematidea	93.5	93.5	100%	2e-15	100.00	897	=HYPERLINK("https://www.ncbi.nlm.nih.gov/nucleotide/KT002011.1?report=genbank&log$=nucltop&blast_rank=334&RID=ND3XJNDZ01N","KT002011.1")
Praxelis clematidea isolate FQZ2 tRNA-Leu (trnL) gene, partial sequence; trnL-trnF intergenic spacer, complete sequence; and tRNA-Phe (trnF) gene, partial sequence; chloroplast	Praxelis clematidea	93.5	93.5	100%	2e-15	100.00	873	=HYPERLINK("https://www.ncbi.nlm.nih.gov/nucleotide/KT002010.1?report=genbank&log$=nucltop&blast_rank=335&RID=ND3XJNDZ01N","KT002010.1")
Praxelis clematidea isolate FQZ1 tRNA-Leu (trnL) gene, partial sequence; trnL-trnF intergenic spacer, complete sequence; and tRNA-Phe (trnF) gene, partial sequence; chloroplast	Praxelis clematidea	93.5	93.5	100%	2e-15	100.00	888	=HYPERLINK("https://www.ncbi.nlm.nih.gov/nucleotide/KT002009.1?report=genbank&log$=nucltop&blast_rank=336&RID=ND3XJNDZ01N","KT002009.1")
Rhaponticum uniflorum tRNA-Leu (trnL-UAA) gene, complete sequence; chloroplast	Leuzea uniflora	93.5	93.5	100%	2e-15	100.00	454	=HYPERLINK("https://www.ncbi.nlm.nih.gov/nucleotide/KY178334.1?report=genbank&log$=nucltop&blast_rank=337&RID=ND3XJNDZ01N","KY178334.1")
Lactuca tuberosa plastid DNA containing 5'trnL(UAA)-trnF IGS, specimen voucher C. Oberprieler 10155 (B), isolate LAC-180	Lactuca tuberosa	93.5	93.5	100%	2e-15	100.00	834	=HYPERLINK("https://www.ncbi.nlm.nih.gov/nucleotide/LT722292.1?report=genbank&log$=nucltop&blast_rank=338&RID=ND3XJNDZ01N","LT722292.1")
Lactuca tuberosa plastid DNA containing 5'trnL(UAA)-trnF IGS, specimen voucher C. Oberprieler 10177 (B), isolate LAC-179	Lactuca tuberosa	93.5	93.5	100%	2e-15	100.00	833	=HYPERLINK("https://www.ncbi.nlm.nih.gov/nucleotide/LT722291.1?report=genbank&log$=nucltop&blast_rank=339&RID=ND3XJNDZ01N","LT722291.1")
Lactuca tetrantha plastid DNA containing 5'trnL(UAA)-trnF IGS, specimen voucher R. Hand 3991 (B 10 0453035), isolate LAC-167	Lactuca tetrantha	93.5	93.5	100%	2e-15	100.00	835	=HYPERLINK("https://www.ncbi.nlm.nih.gov/nucleotide/LT722290.1?report=genbank&log$=nucltop&blast_rank=340&RID=ND3XJNDZ01N","LT722290.1")
Lactuca tatarica plastid DNA containing 5'trnL(UAA)-trnF IGS, specimen voucher E. v. Raab-Straube 020349 (B 10 0149454), isolate LAC-166	Lactuca tatarica	93.5	93.5	100%	2e-15	100.00	827	=HYPERLINK("https://www.ncbi.nlm.nih.gov/nucleotide/LT722287.1?report=genbank&log$=nucltop&blast_rank=341&RID=ND3XJNDZ01N","LT722287.1")
Lactuca serriola plastid DNA containing 5'trnL(UAA)-trnF IGS, specimen voucher M. Ristow & B. Gemeinholzer 739/07 (B), isolate LAC-247	Lactuca serriola	93.5	93.5	100%	2e-15	100.00	827	=HYPERLINK("https://www.ncbi.nlm.nih.gov/nucleotide/LT722286.1?report=genbank&log$=nucltop&blast_rank=342&RID=ND3XJNDZ01N","LT722286.1")
Lactuca quercina plastid DNA containing 5'trnL(UAA)-trnF IGS, specimen voucher C. Oberprieler 10168 (B), isolate LAC-165	Lactuca quercina	93.5	93.5	100%	2e-15	100.00	839	=HYPERLINK("https://www.ncbi.nlm.nih.gov/nucleotide/LT722281.1?report=genbank&log$=nucltop&blast_rank=343&RID=ND3XJNDZ01N","LT722281.1")
Lactuca oyukludaghensis plastid DNA containing 5'trnL(UAA)-trnF IGS, specimen voucher G. Parolly & al 6869 (B), isolate LAC-191	Lactuca oyukludaghensis	93.5	93.5	100%	2e-15	100.00	833	=HYPERLINK("https://www.ncbi.nlm.nih.gov/nucleotide/LT722278.1?report=genbank&log$=nucltop&blast_rank=344&RID=ND3XJNDZ01N","LT722278.1")
Cicerbita macrophylla plastid DNA containing 5'trnL(UAA)-trnF IGS, specimen voucher M. Cubr 40734 (B 10 0107851), isolate LAC-189	Cicerbita macrophylla	93.5	93.5	100%	2e-15	100.00	833	=HYPERLINK("https://www.ncbi.nlm.nih.gov/nucleotide/LT722276.1?report=genbank&log$=nucltop&blast_rank=345&RID=ND3XJNDZ01N","LT722276.1")
Lactuca intricata plastid DNA containing 5'trnL(UAA)-trnF IGS, specimen voucher A. Strid & al. 23585 (B 10 0517865), isolate LAC-182	Lactuca intricata	93.5	93.5	100%	2e-15	100.00	832	=HYPERLINK("https://www.ncbi.nlm.nih.gov/nucleotide/LT722273.1?report=genbank&log$=nucltop&blast_rank=346&RID=ND3XJNDZ01N","LT722273.1")
Lactuca indica plastid DNA containing 5'trnL(UAA)-trnF IGS, specimen voucher N. Kilian & al. 11381 (B 10 0610636), isolate LAC-170	Lactuca indica	93.5	93.5	100%	2e-15	100.00	825	=HYPERLINK("https://www.ncbi.nlm.nih.gov/nucleotide/LT722270.1?report=genbank&log$=nucltop&blast_rank=347&RID=ND3XJNDZ01N","LT722270.1")
Lactuca glauciifolia plastid DNA containing 5'trnL(UAA)-trnF IGS, specimen voucher K.H. Rechinger 18647 (B), isolate LAC-184	Lactuca glauciifolia	93.5	93.5	100%	2e-15	100.00	837	=HYPERLINK("https://www.ncbi.nlm.nih.gov/nucleotide/LT722268.1?report=genbank&log$=nucltop&blast_rank=348&RID=ND3XJNDZ01N","LT722268.1")
Lactuca glareosa plastid DNA containing 5'trnL(UAA)-trnF IGS, specimen voucher G. Parolly & al. 7106 (B), isolate LAC-196	Lactuca glareosa	93.5	93.5	100%	2e-15	100.00	834	=HYPERLINK("https://www.ncbi.nlm.nih.gov/nucleotide/LT722267.1?report=genbank&log$=nucltop&blast_rank=349&RID=ND3XJNDZ01N","LT722267.1")
Lactuca glareosa plastid DNA containing 5'trnL(UAA)-trnF IGS, specimen voucher G. Parolly & al. 7000 (B), isolate LAC-195	Lactuca glareosa	93.5	93.5	100%	2e-15	100.00	834	=HYPERLINK("https://www.ncbi.nlm.nih.gov/nucleotide/LT722266.1?report=genbank&log$=nucltop&blast_rank=350&RID=ND3XJNDZ01N","LT722266.1")
Lactuca georgica plastid DNA containing 5'trnL(UAA)-trnF IGS, specimen voucher H. Akhani 9624 (herb. Akhani), isolate LAC-164	Lactuca georgica	93.5	93.5	100%	2e-15	100.00	834	=HYPERLINK("https://www.ncbi.nlm.nih.gov/nucleotide/LT722265.1?report=genbank&log$=nucltop&blast_rank=351&RID=ND3XJNDZ01N","LT722265.1")
Lactuca aurea plastid DNA containing 5'trnL(UAA)-trnF IGS, specimen voucher A. Strid & Papanicolaou 16497 (B 10 0517866), isolate LAC-193	Lactuca aurea	93.5	93.5	100%	2e-15	100.00	833	=HYPERLINK("https://www.ncbi.nlm.nih.gov/nucleotide/LT722262.1?report=genbank&log$=nucltop&blast_rank=352&RID=ND3XJNDZ01N","LT722262.1")
Lactuca alpestris plastid DNA containing 5'trnL(UAA)-trnF IGS, specimen voucher Bergmeier & Matthaes 3384 (B), isolate LAC-168	Lactuca alpestris	93.5	93.5	100%	2e-15	100.00	835	=HYPERLINK("https://www.ncbi.nlm.nih.gov/nucleotide/LT722261.1?report=genbank&log$=nucltop&blast_rank=353&RID=ND3XJNDZ01N","LT722261.1")
Lactuca acanthifolia plastid DNA containing 5'trnL(UAA)-trnF IGS, specimen voucher M. Ristow 144-08 (B 10 0340953), isolate LAC-162	Lactuca acanthifolia	93.5	93.5	100%	2e-15	100.00	835	=HYPERLINK("https://www.ncbi.nlm.nih.gov/nucleotide/LT722260.1?report=genbank&log$=nucltop&blast_rank=354&RID=ND3XJNDZ01N","LT722260.1")
Steptorhamphus pumilus plastid DNA containing 5'trnL(UAA)-trnF IGS, specimen voucher K.H. Rechinger 17862 (W), isolate LAC-261	Steptorhamphus pumilus	93.5	93.5	100%	2e-15	100.00	829	=HYPERLINK("https://www.ncbi.nlm.nih.gov/nucleotide/LT722259.1?report=genbank&log$=nucltop&blast_rank=355&RID=ND3XJNDZ01N","LT722259.1")
Steptorhamphus crassicaulis plastid DNA containing 5'trnL(UAA)-trnF IGS, specimen voucher V.P. Botschantzev & V.V. Botschantzeva 1023 (LE), isolate LAC-223	Steptorhamphus crassicaulis	93.5	93.5	100%	2e-15	100.00	831	=HYPERLINK("https://www.ncbi.nlm.nih.gov/nucleotide/LT722255.1?report=genbank&log$=nucltop&blast_rank=356&RID=ND3XJNDZ01N","LT722255.1")
Melanoseris brunoniana plastid DNA containing 5'trnL(UAA)-trnF IGS, specimen voucher Schwertfeger 20570 (B 10 0517868), isolate LAC-255	Melanoseris brunoniana	93.5	93.5	100%	2e-15	100.00	832	=HYPERLINK("https://www.ncbi.nlm.nih.gov/nucleotide/LT722252.1?report=genbank&log$=nucltop&blast_rank=357&RID=ND3XJNDZ01N","LT722252.1")
Melanoseris bracteata plastid DNA containing 5'trnL(UAA)-trnF IGS, specimen voucher I.W.J. Sinclair & D.G. Long 5017 (E 00081859), isolate LAC-244	Melanoseris bracteata	93.5	93.5	100%	2e-15	100.00	836	=HYPERLINK("https://www.ncbi.nlm.nih.gov/nucleotide/LT722251.1?report=genbank&log$=nucltop&blast_rank=358&RID=ND3XJNDZ01N","LT722251.1")
Melanoseris bracteata plastid DNA containing 5'trnL(UAA)-trnF IGS, specimen voucher I.W.J. Sinclair & D.G. Long 5560 (E 000360977), isolate LAC-221	Melanoseris bracteata	93.5	93.5	100%	2e-15	100.00	836	=HYPERLINK("https://www.ncbi.nlm.nih.gov/nucleotide/LT722250.1?report=genbank&log$=nucltop&blast_rank=359&RID=ND3XJNDZ01N","LT722250.1")
Lactuca praecox plastid DNA containing 5'trnL(UAA)-trnF IGS, specimen voucher R. v. Blittersdorff 39 (B 10 0517922), isolate LAC-203	Lactuca praecox	93.5	93.5	100%	2e-15	100.00	816	=HYPERLINK("https://www.ncbi.nlm.nih.gov/nucleotide/LT722246.1?report=genbank&log$=nucltop&blast_rank=360&RID=ND3XJNDZ01N","LT722246.1")
Lactuca calophylla plastid DNA containing 5'trnL(UAA)-trnF IGS, specimen voucher R. v. Blittersdorff 34 (B), isolate LAC-200	Lactuca calophylla	93.5	93.5	100%	2e-15	100.00	816	=HYPERLINK("https://www.ncbi.nlm.nih.gov/nucleotide/LT722242.1?report=genbank&log$=nucltop&blast_rank=361&RID=ND3XJNDZ01N","LT722242.1")
Cicerbita thianschanica plastid DNA containing 5'trnL(UAA)-trnF IGS, specimen voucher Konnov & al. 1210 (LE), isolate LAC-263	Cicerbita thianschanica	93.5	93.5	100%	2e-15	100.00	831	=HYPERLINK("https://www.ncbi.nlm.nih.gov/nucleotide/LT722240.1?report=genbank&log$=nucltop&blast_rank=362&RID=ND3XJNDZ01N","LT722240.1")
Cicerbita prenanthoides plastid DNA containing 5'trnL(UAA)-trnF IGS, specimen voucher Yu.L. Menitsky 36 (LE), isolate LAC-230	Cicerbita prenanthoides	93.5	93.5	100%	2e-15	100.00	816	=HYPERLINK("https://www.ncbi.nlm.nih.gov/nucleotide/LT722239.1?report=genbank&log$=nucltop&blast_rank=363&RID=ND3XJNDZ01N","LT722239.1")
Cicerbita prenanthoides plastid DNA containing 5'trnL(UAA)-trnF IGS, specimen voucher Yu.L. Menitsky & al. 18 (LE), isolate LAC-229	Cicerbita prenanthoides	93.5	93.5	100%	2e-15	100.00	817	=HYPERLINK("https://www.ncbi.nlm.nih.gov/nucleotide/LT722238.1?report=genbank&log$=nucltop&blast_rank=364&RID=ND3XJNDZ01N","LT722238.1")
Lactuca bourgaei plastid DNA containing 5'trnL(UAA)-trnF IGS, specimen voucher G. Parolly & al. 7418 (B), isolate LAC-260	Lactuca bourgaei	93.5	93.5	100%	2e-15	100.00	816	=HYPERLINK("https://www.ncbi.nlm.nih.gov/nucleotide/LT722237.1?report=genbank&log$=nucltop&blast_rank=365&RID=ND3XJNDZ01N","LT722237.1")
Cephalorrhynchus takhtadzhianii plastid DNA containing 5'trnL(UAA)-trnF IGS, specimen voucher A.L. Takhtajan & T.N. Popova (LE), isolate LAC-234	Cephalorrhynchus takhtadzhianii	93.5	93.5	100%	2e-15	100.00	831	=HYPERLINK("https://www.ncbi.nlm.nih.gov/nucleotide/LT722236.1?report=genbank&log$=nucltop&blast_rank=366&RID=ND3XJNDZ01N","LT722236.1")
Cephalorrhynchus soongoricus plastid DNA containing 5'trnL(UAA)-trnF IGS, specimen voucher Nabiev & al. 123 (LE), isolate LAC-211	Cephalorrhynchus soongoricus	93.5	93.5	100%	2e-15	100.00	839	=HYPERLINK("https://www.ncbi.nlm.nih.gov/nucleotide/LT722235.1?report=genbank&log$=nucltop&blast_rank=367&RID=ND3XJNDZ01N","LT722235.1")
Cephalorrhynchus soongoricus plastid DNA containing 5'trnL(UAA)-trnF IGS, specimen voucher V. Grubov & al. 27 (LE), isolate LAC-210	Cephalorrhynchus soongoricus	93.5	93.5	100%	2e-15	100.00	841	=HYPERLINK("https://www.ncbi.nlm.nih.gov/nucleotide/LT722234.1?report=genbank&log$=nucltop&blast_rank=368&RID=ND3XJNDZ01N","LT722234.1")
Cephalorrhynchus soongoricus plastid DNA containing 5'trnL(UAA)-trnF IGS, specimen voucher V. Vasak (B 10 0518000), isolate LAC-208	Cephalorrhynchus soongoricus	93.5	93.5	100%	2e-15	100.00	840	=HYPERLINK("https://www.ncbi.nlm.nih.gov/nucleotide/LT722233.1?report=genbank&log$=nucltop&blast_rank=369&RID=ND3XJNDZ01N","LT722233.1")
Cephalorrhynchus kossinskyi plastid DNA containing 5'trnL(UAA)-trnF IGS, specimen voucher K.H. Rechinger 53447 (B 10 0517913), isolate LAC-243	Cephalorrhynchus kossinskyi	93.5	93.5	100%	2e-15	100.00	827	=HYPERLINK("https://www.ncbi.nlm.nih.gov/nucleotide/LT722229.1?report=genbank&log$=nucltop&blast_rank=370&RID=ND3XJNDZ01N","LT722229.1")
Cephalorrhynchus kossinskyi plastid DNA containing 5'trnL(UAA)-trnF IGS, specimen voucher H. Akhani 16837 (herb. Akhani), isolate LAC-217	Cephalorrhynchus kossinskyi	93.5	93.5	100%	2e-15	100.00	827	=HYPERLINK("https://www.ncbi.nlm.nih.gov/nucleotide/LT722227.1?report=genbank&log$=nucltop&blast_rank=371&RID=ND3XJNDZ01N","LT722227.1")
Cephalorrhynchus kossinskyi plastid DNA containing 5'trnL(UAA)-trnF IGS, specimen voucher J. Kurbanov (LE), isolate LAC-212	Cephalorrhynchus kossinskyi	93.5	93.5	100%	2e-15	100.00	827	=HYPERLINK("https://www.ncbi.nlm.nih.gov/nucleotide/LT722226.1?report=genbank&log$=nucltop&blast_rank=372&RID=ND3XJNDZ01N","LT722226.1")
Kovalevskiella kovalevskiana plastid DNA containing 5'trnL(UAA)-trnF IGS, specimen voucher H. Gottschling (GFW), isolate LAC-207	Kovalevskiella kovalevskiana	93.5	93.5	100%	2e-15	100.00	829	=HYPERLINK("https://www.ncbi.nlm.nih.gov/nucleotide/LT722213.1?report=genbank&log$=nucltop&blast_rank=373&RID=ND3XJNDZ01N","LT722213.1")
Cicerbita roborowskii plastid DNA containing 5'trnL(UAA)-trnF IGS, specimen voucher N. Kilian & al. 10809 (B 10 0610542), isolate LAC-222	Cicerbita roborowskii	93.5	93.5	100%	2e-15	100.00	829	=HYPERLINK("https://www.ncbi.nlm.nih.gov/nucleotide/LT722211.1?report=genbank&log$=nucltop&blast_rank=374&RID=ND3XJNDZ01N","LT722211.1")
Prenanthes purpurea plastid DNA containing 5'trnL(UAA)-trnF IGS, specimen voucher R. Eisenblaetter & E. Willing 2009D (B 10 0209196), isolate LAC-242	Prenanthes purpurea	93.5	93.5	100%	2e-15	100.00	841	=HYPERLINK("https://www.ncbi.nlm.nih.gov/nucleotide/LT722198.1?report=genbank&log$=nucltop&blast_rank=375&RID=ND3XJNDZ01N","LT722198.1")
Lactuca triquetra plastid DNA containing 5'trnL(UAA)-trnF IGS, specimen voucher M. Cubr 38916 (B), isolate LAC-276	Astartoseris triquetra	93.5	93.5	100%	2e-15	100.00	832	=HYPERLINK("https://www.ncbi.nlm.nih.gov/nucleotide/LT722193.1?report=genbank&log$=nucltop&blast_rank=376&RID=ND3XJNDZ01N","LT722193.1")
Reichardia dichotoma plastid DNA containing 5'trnL(UAA)-trnF IGS, specimen voucher C. Oberprieler 10157 (B), isolate LAC-181	Reichardia dichotoma	93.5	93.5	100%	2e-15	100.00	828	=HYPERLINK("https://www.ncbi.nlm.nih.gov/nucleotide/LT722189.1?report=genbank&log$=nucltop&blast_rank=377&RID=ND3XJNDZ01N","LT722189.1")
Crepidiastrum tenuifolium plastid DNA containing 5'trnL(UAA)-trnF IGS, specimen voucher M. Burkart (herb. M. Ristow), isolate LAC-295	Crepidiastrum tenuifolium	93.5	93.5	100%	2e-15	100.00	827	=HYPERLINK("https://www.ncbi.nlm.nih.gov/nucleotide/LT722181.1?report=genbank&log$=nucltop&blast_rank=378&RID=ND3XJNDZ01N","LT722181.1")
Carthamus tinctorius chloroplast, complete genome	Carthamus tinctorius	93.5	93.5	100%	2e-15	100.00	152938	=HYPERLINK("https://www.ncbi.nlm.nih.gov/nucleotide/KX822074.1?report=genbank&log$=nucltop&blast_rank=379&RID=ND3XJNDZ01N","KX822074.1")
Carthamus tinctorius chloroplast, complete genome	Carthamus tinctorius	93.5	93.5	100%	2e-15	100.00	153090	=HYPERLINK("https://www.ncbi.nlm.nih.gov/nucleotide/OR666443.1?report=genbank&log$=nucltop&blast_rank=380&RID=ND3XJNDZ01N","OR666443.1")
Leuzea carthamoides chloroplast, complete genome	Leuzea carthamoides	93.5	93.5	100%	2e-15	100.00	152558	=HYPERLINK("https://www.ncbi.nlm.nih.gov/nucleotide/OR661878.1?report=genbank&log$=nucltop&blast_rank=381&RID=ND3XJNDZ01N","OR661878.1")
Leibnitzia anandria voucher US:T. Elias 8183 tRNA-Leu (trnL) gene, partial sequence; trnL-trnF intergenic spacer, complete sequence; and tRNA-Phe (trnF) gene, partial sequence; chloroplast	Leibnitzia anandria	93.5	93.5	100%	2e-15	100.00	825	=HYPERLINK("https://www.ncbi.nlm.nih.gov/nucleotide/KX349372.1?report=genbank&log$=nucltop&blast_rank=382&RID=ND3XJNDZ01N","KX349372.1")
Oreoseris maxima voucher NY:F. Kingdom 18199 tRNA-Leu (trnL) gene, partial sequence; trnL-trnF intergenic spacer, complete sequence; and tRNA-Phe (trnF) gene, partial sequence; chloroplast	Oreoseris maxima	93.5	93.5	100%	2e-15	100.00	737	=HYPERLINK("https://www.ncbi.nlm.nih.gov/nucleotide/KX349371.1?report=genbank&log$=nucltop&blast_rank=383&RID=ND3XJNDZ01N","KX349371.1")
Gerbera ambigua voucher NY:Brandt et al. 57 tRNA-Leu (trnL) gene, partial sequence; trnL-trnF intergenic spacer, complete sequence; and tRNA-Phe (trnF) gene, partial sequence; chloroplast	Gerbera ambigua	93.5	93.5	100%	2e-15	100.00	801	=HYPERLINK("https://www.ncbi.nlm.nih.gov/nucleotide/KX349367.1?report=genbank&log$=nucltop&blast_rank=384&RID=ND3XJNDZ01N","KX349367.1")
Chaptalia piloselloides voucher ICN<BRA>:E. Pasini 1021 tRNA-Leu (trnL) gene, partial sequence; trnL-trnF intergenic spacer, complete sequence; and tRNA-Phe (trnF) gene, partial sequence; chloroplast	Chaptalia piloselloides	93.5	93.5	100%	2e-15	100.00	796	=HYPERLINK("https://www.ncbi.nlm.nih.gov/nucleotide/KX349358.1?report=genbank&log$=nucltop&blast_rank=385&RID=ND3XJNDZ01N","KX349358.1")
Tragopogon dubius voucher TraDub-210804-LR1 tRNA-Leu (trnL) gene, partial sequence; chloroplast	Tragopogon dubius	93.5	93.5	100%	2e-15	100.00	460	=HYPERLINK("https://www.ncbi.nlm.nih.gov/nucleotide/OR571854.1?report=genbank&log$=nucltop&blast_rank=386&RID=ND3XJNDZ01N","OR571854.1")
Sonchus arvensis voucher SonArv-210804-2 tRNA-Leu (trnL) gene, partial sequence; chloroplast	Sonchus arvensis	93.5	93.5	100%	2e-15	100.00	446	=HYPERLINK("https://www.ncbi.nlm.nih.gov/nucleotide/OR571846.1?report=genbank&log$=nucltop&blast_rank=387&RID=ND3XJNDZ01N","OR571846.1")
Carthamus lanatus chloroplast, complete genome	Carthamus lanatus	93.5	93.5	100%	2e-15	100.00	152602	=HYPERLINK("https://www.ncbi.nlm.nih.gov/nucleotide/OR538397.1?report=genbank&log$=nucltop&blast_rank=388&RID=ND3XJNDZ01N","OR538397.1")
Carthamus persicus chloroplast, complete genome	Carthamus persicus	93.5	93.5	100%	2e-15	100.00	153177	=HYPERLINK("https://www.ncbi.nlm.nih.gov/nucleotide/OR538396.1?report=genbank&log$=nucltop&blast_rank=389&RID=ND3XJNDZ01N","OR538396.1")
Carthamus tinctorius chloroplast, complete genome	Carthamus tinctorius	93.5	93.5	100%	2e-15	100.00	153026	=HYPERLINK("https://www.ncbi.nlm.nih.gov/nucleotide/OR538395.1?report=genbank&log$=nucltop&blast_rank=390&RID=ND3XJNDZ01N","OR538395.1")
Cirsium laterifolium trnL gene, intron; chloroplast	Cirsium laterifolium	93.5	93.5	100%	2e-15	100.00	884	=HYPERLINK("https://www.ncbi.nlm.nih.gov/nucleotide/AH007132.2?report=genbank&log$=nucltop&blast_rank=391&RID=ND3XJNDZ01N","AH007132.2")
Echinops humilis trnL gene, intron; chloroplast	Echinops humilis	93.5	93.5	100%	2e-15	100.00	880	=HYPERLINK("https://www.ncbi.nlm.nih.gov/nucleotide/AH007238.2?report=genbank&log$=nucltop&blast_rank=392&RID=ND3XJNDZ01N","AH007238.2")
Warionia saharae tRNA-Leu (trnL) gene and trnL-trnF intergenic spacer, partial sequence; chloroplast	Warionia saharae	93.5	93.5	100%	2e-15	100.00	903	=HYPERLINK("https://www.ncbi.nlm.nih.gov/nucleotide/AH013974.2?report=genbank&log$=nucltop&blast_rank=393&RID=ND3XJNDZ01N","AH013974.2")
Carthamus tinctorius chloroplast, complete genome	Carthamus tinctorius	93.5	93.5	100%	2e-15	100.00	153114	=HYPERLINK("https://www.ncbi.nlm.nih.gov/nucleotide/NC_030783.1?report=genbank&log$=nucltop&blast_rank=394&RID=ND3XJNDZ01N","NC_030783.1")
Tragopogon pratensis isolate ZXx_GY chloroplast, complete genome	Tragopogon pratensis	93.5	93.5	100%	2e-15	100.00	153002	=HYPERLINK("https://www.ncbi.nlm.nih.gov/nucleotide/OR499755.1?report=genbank&log$=nucltop&blast_rank=395&RID=ND3XJNDZ01N","OR499755.1")
Saussurea orgaadayi chloroplast, complete genome	Saussurea orgaadayi	93.5	93.5	100%	2e-15	100.00	152594	=HYPERLINK("https://www.ncbi.nlm.nih.gov/nucleotide/NC_083146.1?report=genbank&log$=nucltop&blast_rank=396&RID=ND3XJNDZ01N","NC_083146.1")
Saussurea dorogostaiskii chloroplast, complete genome	Saussurea dorogostaiskii	93.5	93.5	100%	2e-15	100.00	152624	=HYPERLINK("https://www.ncbi.nlm.nih.gov/nucleotide/NC_083143.1?report=genbank&log$=nucltop&blast_rank=397&RID=ND3XJNDZ01N","NC_083143.1")
Saussurea involucrata chloroplast, complete genome	Saussurea involucrata	93.5	93.5	100%	2e-15	100.00	152512	=HYPERLINK("https://www.ncbi.nlm.nih.gov/nucleotide/OR426625.1?report=genbank&log$=nucltop&blast_rank=398&RID=ND3XJNDZ01N","OR426625.1")
Grubovia dasyphylla isolate A38 tRNA-Leu (trnL) gene, partial sequence; trnL-trnF intergenic spacer, complete sequence; and tRNA-Phe (trnF) gene, partial sequence; chloroplast	Grubovia dasyphylla	93.5	93.5	100%	2e-15	100.00	915	=HYPERLINK("https://www.ncbi.nlm.nih.gov/nucleotide/OR182531.1?report=genbank&log$=nucltop&blast_rank=399&RID=ND3XJNDZ01N","OR182531.1")
Echinops gmelinii isolate A31 tRNA-Leu (trnL) gene, partial sequence; trnL-trnF intergenic spacer, complete sequence; and tRNA-Phe (trnF) gene, partial sequence; chloroplast	Echinops gmelinii	93.5	93.5	100%	2e-15	100.00	904	=HYPERLINK("https://www.ncbi.nlm.nih.gov/nucleotide/OR182524.1?report=genbank&log$=nucltop&blast_rank=400&RID=ND3XJNDZ01N","OR182524.1")
Echinops gmelinii isolate A30 tRNA-Leu (trnL) gene, partial sequence; trnL-trnF intergenic spacer, complete sequence; and tRNA-Phe (trnF) gene, partial sequence; chloroplast	Echinops gmelinii	93.5	93.5	100%	2e-15	100.00	918	=HYPERLINK("https://www.ncbi.nlm.nih.gov/nucleotide/OR182523.1?report=genbank&log$=nucltop&blast_rank=401&RID=ND3XJNDZ01N","OR182523.1")
Sonchus oleraceus isolate A24 tRNA-Leu (trnL) gene, partial sequence; trnL-trnF intergenic spacer, complete sequence; and tRNA-Phe (trnF) gene, partial sequence; chloroplast	Sonchus oleraceus	93.5	93.5	100%	2e-15	100.00	891	=HYPERLINK("https://www.ncbi.nlm.nih.gov/nucleotide/OR182517.1?report=genbank&log$=nucltop&blast_rank=402&RID=ND3XJNDZ01N","OR182517.1")
Sonchus oleraceus isolate A23 tRNA-Leu (trnL) gene, partial sequence; trnL-trnF intergenic spacer, complete sequence; and tRNA-Phe (trnF) gene, partial sequence; chloroplast	Sonchus oleraceus	93.5	93.5	100%	2e-15	100.00	887	=HYPERLINK("https://www.ncbi.nlm.nih.gov/nucleotide/OR182516.1?report=genbank&log$=nucltop&blast_rank=403&RID=ND3XJNDZ01N","OR182516.1")
Cichorium endivia chloroplast, complete genome	Cichorium endivia	93.5	93.5	100%	2e-15	100.00	152809	=HYPERLINK("https://www.ncbi.nlm.nih.gov/nucleotide/NC_082974.1?report=genbank&log$=nucltop&blast_rank=404&RID=ND3XJNDZ01N","NC_082974.1")
Lactuca crambifolia isolate LAC 392 trnL(UAA)-trnF intergenic spacer, partial sequence; chloroplast	Lactuca crambifolia	93.5	93.5	100%	2e-15	100.00	800	=HYPERLINK("https://www.ncbi.nlm.nih.gov/nucleotide/MT985746.1?report=genbank&log$=nucltop&blast_rank=405&RID=ND3XJNDZ01N","MT985746.1")
Lactuca bourgaei isolate C&G 97 trnL(UAA)-trnF intergenic spacer, partial sequence; chloroplast	Lactuca bourgaei	93.5	93.5	100%	2e-15	100.00	783	=HYPERLINK("https://www.ncbi.nlm.nih.gov/nucleotide/MT985742.1?report=genbank&log$=nucltop&blast_rank=406&RID=ND3XJNDZ01N","MT985742.1")
Lactuca viminea isolate LAC 306 trnL(UAA)-trnF intergenic spacer, partial sequence; chloroplast	Lactuca viminea	93.5	93.5	100%	2e-15	100.00	800	=HYPERLINK("https://www.ncbi.nlm.nih.gov/nucleotide/MT985741.1?report=genbank&log$=nucltop&blast_rank=407&RID=ND3XJNDZ01N","MT985741.1")
Lactuca undulata isolate C&G 204 trnL(UAA)-trnF intergenic spacer, partial sequence; chloroplast	Lactuca undulata	93.5	93.5	100%	2e-15	100.00	805	=HYPERLINK("https://www.ncbi.nlm.nih.gov/nucleotide/MT985731.1?report=genbank&log$=nucltop&blast_rank=408&RID=ND3XJNDZ01N","MT985731.1")
Lactuca tuberosa isolate C&G 168 trnL(UAA)-trnF intergenic spacer, partial sequence; chloroplast	Lactuca tuberosa	93.5	93.5	100%	2e-15	100.00	800	=HYPERLINK("https://www.ncbi.nlm.nih.gov/nucleotide/MT985729.1?report=genbank&log$=nucltop&blast_rank=409&RID=ND3XJNDZ01N","MT985729.1")
Lactuca tatarica isolate C&G 263 trnL(UAA)-trnF intergenic spacer, partial sequence; chloroplast	Lactuca tatarica	93.5	93.5	100%	2e-15	100.00	798	=HYPERLINK("https://www.ncbi.nlm.nih.gov/nucleotide/MT985726.1?report=genbank&log$=nucltop&blast_rank=410&RID=ND3XJNDZ01N","MT985726.1")
Lactuca tatarica isolate C&G 244 trnL(UAA)-trnF intergenic spacer, partial sequence; chloroplast	Lactuca tatarica	93.5	93.5	100%	2e-15	100.00	793	=HYPERLINK("https://www.ncbi.nlm.nih.gov/nucleotide/MT985725.1?report=genbank&log$=nucltop&blast_rank=411&RID=ND3XJNDZ01N","MT985725.1")
Lactuca tatarica isolate C&G 238 trnL(UAA)-trnF intergenic spacer, partial sequence; chloroplast	Lactuca tatarica	93.5	93.5	100%	2e-15	100.00	792	=HYPERLINK("https://www.ncbi.nlm.nih.gov/nucleotide/MT985724.1?report=genbank&log$=nucltop&blast_rank=412&RID=ND3XJNDZ01N","MT985724.1")
Lactuca scarioloides isolate LAC 353 trnL(UAA)-trnF intergenic spacer, partial sequence; chloroplast	Lactuca scarioloides	93.5	93.5	100%	2e-15	100.00	800	=HYPERLINK("https://www.ncbi.nlm.nih.gov/nucleotide/MT985719.1?report=genbank&log$=nucltop&blast_rank=413&RID=ND3XJNDZ01N","MT985719.1")
Lactuca scarioloides isolate C&G 428 trnL(UAA)-trnF intergenic spacer, partial sequence; chloroplast	Lactuca scarioloides	93.5	93.5	100%	2e-15	100.00	800	=HYPERLINK("https://www.ncbi.nlm.nih.gov/nucleotide/MT985718.1?report=genbank&log$=nucltop&blast_rank=414&RID=ND3XJNDZ01N","MT985718.1")
Lactuca quercina subsp. quercina isolate C&G 98 trnL(UAA)-trnF intergenic spacer, partial sequence; chloroplast	Lactuca quercina subsp. quercina	93.5	93.5	100%	2e-15	100.00	805	=HYPERLINK("https://www.ncbi.nlm.nih.gov/nucleotide/MT985701.1?report=genbank&log$=nucltop&blast_rank=415&RID=ND3XJNDZ01N","MT985701.1")
Lactuca orientalis isolate LAC 341 trnL(UAA)-trnF intergenic spacer, partial sequence; chloroplast	Lactuca orientalis	93.5	93.5	100%	2e-15	100.00	800	=HYPERLINK("https://www.ncbi.nlm.nih.gov/nucleotide/MT985696.1?report=genbank&log$=nucltop&blast_rank=416&RID=ND3XJNDZ01N","MT985696.1")
Lactuca mulgedioides isolate C&G 372 trnL(UAA)-trnF intergenic spacer, partial sequence; chloroplast	Lactuca mulgedioides	93.5	93.5	100%	2e-15	100.00	800	=HYPERLINK("https://www.ncbi.nlm.nih.gov/nucleotide/MT985690.1?report=genbank&log$=nucltop&blast_rank=417&RID=ND3XJNDZ01N","MT985690.1")
Lactuca mulgedioides isolate C&G 47 trnL(UAA)-trnF intergenic spacer, partial sequence; chloroplast	Lactuca mulgedioides	93.5	93.5	100%	2e-15	100.00	800	=HYPERLINK("https://www.ncbi.nlm.nih.gov/nucleotide/MT985689.1?report=genbank&log$=nucltop&blast_rank=418&RID=ND3XJNDZ01N","MT985689.1")
Lactuca macrophylla isolate C&G 465 trnL(UAA)-trnF intergenic spacer, partial sequence; chloroplast	Lactuca macrophylla	93.5	93.5	100%	2e-15	100.00	800	=HYPERLINK("https://www.ncbi.nlm.nih.gov/nucleotide/MT985687.1?report=genbank&log$=nucltop&blast_rank=419&RID=ND3XJNDZ01N","MT985687.1")
Lactuca intricata isolate C&G 54 trnL(UAA)-trnF intergenic spacer, partial sequence; chloroplast	Lactuca intricata	93.5	93.5	100%	2e-15	100.00	800	=HYPERLINK("https://www.ncbi.nlm.nih.gov/nucleotide/MT985681.1?report=genbank&log$=nucltop&blast_rank=420&RID=ND3XJNDZ01N","MT985681.1")
Lactuca glareosa isolate C&G 274 trnL(UAA)-trnF intergenic spacer, partial sequence; chloroplast	Lactuca glareosa	93.5	93.5	100%	2e-15	100.00	800	=HYPERLINK("https://www.ncbi.nlm.nih.gov/nucleotide/MT985680.1?report=genbank&log$=nucltop&blast_rank=421&RID=ND3XJNDZ01N","MT985680.1")
Lactuca georgica isolate C&G 84 trnL(UAA)-trnF intergenic spacer, partial sequence; chloroplast	Lactuca georgica	93.5	93.5	100%	2e-15	100.00	800	=HYPERLINK("https://www.ncbi.nlm.nih.gov/nucleotide/MT985676.1?report=genbank&log$=nucltop&blast_rank=422&RID=ND3XJNDZ01N","MT985676.1")
Lactuca fenzlii isolate C&G 275 trnL(UAA)-trnF intergenic spacer, partial sequence; chloroplast	Lactuca fenzlii	93.5	93.5	100%	2e-15	100.00	799	=HYPERLINK("https://www.ncbi.nlm.nih.gov/nucleotide/MT985671.1?report=genbank&log$=nucltop&blast_rank=423&RID=ND3XJNDZ01N","MT985671.1")
Lactuca eburnea isolate C&G 183 trnL(UAA)-trnF intergenic spacer, partial sequence; chloroplast	Lactuca eburnea	93.5	93.5	100%	2e-15	100.00	800	=HYPERLINK("https://www.ncbi.nlm.nih.gov/nucleotide/MT985669.1?report=genbank&log$=nucltop&blast_rank=424&RID=ND3XJNDZ01N","MT985669.1")
Lactuca dissecta isolate LAC 338 trnL(UAA)-trnF intergenic spacer, partial sequence; chloroplast	Lactuca dissecta	93.5	93.5	100%	2e-15	100.00	800	=HYPERLINK("https://www.ncbi.nlm.nih.gov/nucleotide/MT985668.1?report=genbank&log$=nucltop&blast_rank=425&RID=ND3XJNDZ01N","MT985668.1")
Lactuca aurea isolate LAC 376 trnL(UAA)-trnF intergenic spacer, partial sequence; chloroplast	Lactuca aurea	93.5	93.5	100%	2e-15	100.00	800	=HYPERLINK("https://www.ncbi.nlm.nih.gov/nucleotide/MT985664.1?report=genbank&log$=nucltop&blast_rank=426&RID=ND3XJNDZ01N","MT985664.1")
Lactuca adenophora isolate C&G 217 trnL(UAA)-trnF intergenic spacer, partial sequence; chloroplast	Lactuca adenophora	93.5	93.5	100%	2e-15	100.00	800	=HYPERLINK("https://www.ncbi.nlm.nih.gov/nucleotide/MT985662.1?report=genbank&log$=nucltop&blast_rank=427&RID=ND3XJNDZ01N","MT985662.1")
Lactuca aculeata isolate LAC 388 trnL(UAA)-trnF intergenic spacer, partial sequence; chloroplast	Lactuca aculeata	93.5	93.5	100%	2e-15	100.00	800	=HYPERLINK("https://www.ncbi.nlm.nih.gov/nucleotide/MT985660.1?report=genbank&log$=nucltop&blast_rank=428&RID=ND3XJNDZ01N","MT985660.1")
Lactuca acanthifolia isolate LAC 355 trnL(UAA)-trnF intergenic spacer, partial sequence; chloroplast	Lactuca acanthifolia	93.5	93.5	100%	2e-15	100.00	800	=HYPERLINK("https://www.ncbi.nlm.nih.gov/nucleotide/MT985657.1?report=genbank&log$=nucltop&blast_rank=429&RID=ND3XJNDZ01N","MT985657.1")
Prenanthes purpurea isolate C&G 143 trnL(UAA)-trnF intergenic spacer, partial sequence; chloroplast	Prenanthes purpurea	93.5	93.5	100%	2e-15	100.00	812	=HYPERLINK("https://www.ncbi.nlm.nih.gov/nucleotide/MT985636.1?report=genbank&log$=nucltop&blast_rank=430&RID=ND3XJNDZ01N","MT985636.1")
Ixeridium sagittarioides tRNA-Leu (trnL) gene and trnL-trnF intergenic spacer, partial sequence; chloroplast	Ixeridium sagittarioides	93.5	93.5	100%	2e-15	100.00	829	=HYPERLINK("https://www.ncbi.nlm.nih.gov/nucleotide/OR221190.1?report=genbank&log$=nucltop&blast_rank=431&RID=ND3XJNDZ01N","OR221190.1")
Lactuca serriola voucher MONT:87365 tRNA-Leu (trnL-UAA) gene, partial sequence; chloroplast	Lactuca serriola	93.5	93.5	100%	2e-15	100.00	476	=HYPERLINK("https://www.ncbi.nlm.nih.gov/nucleotide/OQ819363.1?report=genbank&log$=nucltop&blast_rank=432&RID=ND3XJNDZ01N","OQ819363.1")
Centaurea stoebe voucher MONT:87375 tRNA-Leu (trnL-UAA) gene, partial sequence; chloroplast	Centaurea stoebe	93.5	93.5	100%	2e-15	100.00	476	=HYPERLINK("https://www.ncbi.nlm.nih.gov/nucleotide/OQ819353.1?report=genbank&log$=nucltop&blast_rank=433&RID=ND3XJNDZ01N","OQ819353.1")
Atractylodes macrocephala chloroplast, complete genome	Atractylodes macrocephala	93.5	93.5	100%	2e-15	100.00	153267	=HYPERLINK("https://www.ncbi.nlm.nih.gov/nucleotide/OQ260036.1?report=genbank&log$=nucltop&blast_rank=434&RID=ND3XJNDZ01N","OQ260036.1")
Atractylodes macrocephala chloroplast, complete genome	Atractylodes macrocephala	93.5	93.5	100%	2e-15	100.00	153267	=HYPERLINK("https://www.ncbi.nlm.nih.gov/nucleotide/OQ260035.1?report=genbank&log$=nucltop&blast_rank=435&RID=ND3XJNDZ01N","OQ260035.1")
Atractylodes macrocephala chloroplast, complete genome	Atractylodes macrocephala	93.5	93.5	100%	2e-15	100.00	153261	=HYPERLINK("https://www.ncbi.nlm.nih.gov/nucleotide/OQ260034.1?report=genbank&log$=nucltop&blast_rank=436&RID=ND3XJNDZ01N","OQ260034.1")
Atractylodes macrocephala chloroplast, complete genome	Atractylodes macrocephala	93.5	93.5	100%	2e-15	100.00	153300	=HYPERLINK("https://www.ncbi.nlm.nih.gov/nucleotide/OQ260033.1?report=genbank&log$=nucltop&blast_rank=437&RID=ND3XJNDZ01N","OQ260033.1")
Atractylodes macrocephala chloroplast, complete genome	Atractylodes macrocephala	93.5	93.5	100%	2e-15	100.00	153165	=HYPERLINK("https://www.ncbi.nlm.nih.gov/nucleotide/OQ260032.1?report=genbank&log$=nucltop&blast_rank=438&RID=ND3XJNDZ01N","OQ260032.1")
Atractylodes macrocephala chloroplast, complete genome	Atractylodes macrocephala	93.5	93.5	100%	2e-15	100.00	153165	=HYPERLINK("https://www.ncbi.nlm.nih.gov/nucleotide/OQ260031.1?report=genbank&log$=nucltop&blast_rank=439&RID=ND3XJNDZ01N","OQ260031.1")
Atractylodes lancea chloroplast, complete genome	Atractylodes lancea	93.5	93.5	100%	2e-15	100.00	153210	=HYPERLINK("https://www.ncbi.nlm.nih.gov/nucleotide/OQ260030.1?report=genbank&log$=nucltop&blast_rank=440&RID=ND3XJNDZ01N","OQ260030.1")
Atractylodes lancea chloroplast, complete genome	Atractylodes lancea	93.5	93.5	100%	2e-15	100.00	153129	=HYPERLINK("https://www.ncbi.nlm.nih.gov/nucleotide/OQ260029.1?report=genbank&log$=nucltop&blast_rank=441&RID=ND3XJNDZ01N","OQ260029.1")
Atractylodes lancea chloroplast, complete genome	Atractylodes lancea	93.5	93.5	100%	2e-15	100.00	153249	=HYPERLINK("https://www.ncbi.nlm.nih.gov/nucleotide/OQ260028.1?report=genbank&log$=nucltop&blast_rank=442&RID=ND3XJNDZ01N","OQ260028.1")
Atractylodes koreana chloroplast, complete genome	Atractylodes koreana	93.5	93.5	100%	2e-15	100.00	153241	=HYPERLINK("https://www.ncbi.nlm.nih.gov/nucleotide/OQ260027.1?report=genbank&log$=nucltop&blast_rank=443&RID=ND3XJNDZ01N","OQ260027.1")
Atractylodes koreana chloroplast, complete genome	Atractylodes koreana	93.5	93.5	100%	2e-15	100.00	153215	=HYPERLINK("https://www.ncbi.nlm.nih.gov/nucleotide/OQ260026.1?report=genbank&log$=nucltop&blast_rank=444&RID=ND3XJNDZ01N","OQ260026.1")
Atractylodes koreana chloroplast, complete genome	Atractylodes koreana	93.5	93.5	100%	2e-15	100.00	153177	=HYPERLINK("https://www.ncbi.nlm.nih.gov/nucleotide/OQ260025.1?report=genbank&log$=nucltop&blast_rank=445&RID=ND3XJNDZ01N","OQ260025.1")
Atractylodes japonica chloroplast, complete genome	Atractylodes japonica	93.5	93.5	100%	2e-15	100.00	153216	=HYPERLINK("https://www.ncbi.nlm.nih.gov/nucleotide/OQ260023.1?report=genbank&log$=nucltop&blast_rank=446&RID=ND3XJNDZ01N","OQ260023.1")
Atractylodes japonica chloroplast, complete genome	Atractylodes japonica	93.5	93.5	100%	2e-15	100.00	153208	=HYPERLINK("https://www.ncbi.nlm.nih.gov/nucleotide/OQ260022.1?report=genbank&log$=nucltop&blast_rank=447&RID=ND3XJNDZ01N","OQ260022.1")
Atractylodes chinensis chloroplast, complete genome	Atractylodes chinensis	93.5	93.5	100%	2e-15	100.00	153229	=HYPERLINK("https://www.ncbi.nlm.nih.gov/nucleotide/OQ260018.1?report=genbank&log$=nucltop&blast_rank=448&RID=ND3XJNDZ01N","OQ260018.1")
Taeckholmia heterophylla isolate La Gomera-1 trnT-trnL intergenic spacer, trnL gene, and trnL-trnF intergenic spacer, partial sequence; plastid	Sonchus heterophyllus	93.5	93.5	100%	2e-15	100.00	1556	=HYPERLINK("https://www.ncbi.nlm.nih.gov/nucleotide/AH014983.2?report=genbank&log$=nucltop&blast_rank=449&RID=ND3XJNDZ01N","AH014983.2")
Taeckholmia canariensis isolate La Gomera trnT-trnL intergenic spacer, trnL gene, and trnL-trnF intergenic spacer, partial sequence; plastid	Sonchus canariensis	93.5	93.5	100%	2e-15	100.00	1580	=HYPERLINK("https://www.ncbi.nlm.nih.gov/nucleotide/AH014981.2?report=genbank&log$=nucltop&blast_rank=450&RID=ND3XJNDZ01N","AH014981.2")
Taeckholmia arborea isolate Tenerife-2 trnT-trnL intergenic spacer, trnL gene, and trnL-trnF intergenic spacer, partial sequence; plastid	Sonchus arboreus	93.5	93.5	100%	2e-15	100.00	1534	=HYPERLINK("https://www.ncbi.nlm.nih.gov/nucleotide/AH014977.2?report=genbank&log$=nucltop&blast_rank=451&RID=ND3XJNDZ01N","AH014977.2")
Taeckholmia arborea isolate Tenerife-1 trnT-trnL intergenic spacer, trnL gene, and trnL-trnF intergenic spacer, partial sequence; plastid	Sonchus arboreus	93.5	93.5	100%	2e-15	100.00	1528	=HYPERLINK("https://www.ncbi.nlm.nih.gov/nucleotide/AH014976.2?report=genbank&log$=nucltop&blast_rank=452&RID=ND3XJNDZ01N","AH014976.2")
Taeckholmia arborea isolate La Palma-2 trnT-trnL intergenic spacer, trnL gene, and trnL-trnF intergenic spacer, partial sequence; plastid	Sonchus arboreus	93.5	93.5	100%	2e-15	100.00	1533	=HYPERLINK("https://www.ncbi.nlm.nih.gov/nucleotide/AH014975.2?report=genbank&log$=nucltop&blast_rank=453&RID=ND3XJNDZ01N","AH014975.2")
Taeckholmia arborea isolate La Palma-1 trnT-trnL intergenic spacer, trnL gene, and trnL-trnF intergenic spacer, partial sequence; plastid	Sonchus arboreus	93.5	93.5	100%	2e-15	100.00	1559	=HYPERLINK("https://www.ncbi.nlm.nih.gov/nucleotide/AH014974.2?report=genbank&log$=nucltop&blast_rank=454&RID=ND3XJNDZ01N","AH014974.2")
Sonchus wildpretii isolate La Gomera-2 trnT-trnL intergenic spacer, trnL gene, and trnL-trnF intergenic spacer, partial sequence; plastid	Sonchus wildpretii	93.5	93.5	100%	2e-15	100.00	1578	=HYPERLINK("https://www.ncbi.nlm.nih.gov/nucleotide/AH014973.2?report=genbank&log$=nucltop&blast_rank=455&RID=ND3XJNDZ01N","AH014973.2")
Sonchus wildpretii isolate La Gomera-1 trnT-trnL intergenic spacer, trnL gene, and trnL-trnF intergenic spacer, partial sequence; plastid	Sonchus wildpretii	93.5	93.5	100%	2e-15	100.00	1579	=HYPERLINK("https://www.ncbi.nlm.nih.gov/nucleotide/AH014972.2?report=genbank&log$=nucltop&blast_rank=456&RID=ND3XJNDZ01N","AH014972.2")
Sonchus brachylobus isolate Gran Canaria-2 trnT-trnL intergenic spacer, trnL gene, and trnL-trnF intergenic spacer, partial sequence; plastid	Sonchus brachylobus	93.5	93.5	100%	2e-15	100.00	1578	=HYPERLINK("https://www.ncbi.nlm.nih.gov/nucleotide/AH014971.2?report=genbank&log$=nucltop&blast_rank=457&RID=ND3XJNDZ01N","AH014971.2")
Sonchus brachylobus isolate Gran Canaria-1 trnT-trnL intergenic spacer, trnL gene, and trnL-trnF intergenic spacer, partial sequence; plastid	Sonchus brachylobus	93.5	93.5	100%	2e-15	100.00	1578	=HYPERLINK("https://www.ncbi.nlm.nih.gov/nucleotide/AH014970.2?report=genbank&log$=nucltop&blast_rank=458&RID=ND3XJNDZ01N","AH014970.2")
Sonchus radicatus isolate Tenerife trnT-trnL intergenic spacer, trnL gene, and trnL-trnF intergenic spacer, partial sequence; plastid	Sonchus radicatus	93.5	93.5	100%	2e-15	100.00	1576	=HYPERLINK("https://www.ncbi.nlm.nih.gov/nucleotide/AH014968.2?report=genbank&log$=nucltop&blast_rank=459&RID=ND3XJNDZ01N","AH014968.2")
Sonchus ortunoi isolate La Gomera-2 trnT-trnL intergenic spacer, trnL gene, and trnL-trnF intergenic spacer, partial sequence; plastid	Sonchus ortunoi	93.5	93.5	100%	2e-15	100.00	1572	=HYPERLINK("https://www.ncbi.nlm.nih.gov/nucleotide/AH014967.2?report=genbank&log$=nucltop&blast_rank=460&RID=ND3XJNDZ01N","AH014967.2")
Sonchus ortunoi isolate La Gomera-1 trnT-trnL intergenic spacer, trnL gene, and trnL-trnF intergenic spacer, partial sequence; plastid	Sonchus ortunoi	93.5	93.5	100%	2e-15	100.00	1563	=HYPERLINK("https://www.ncbi.nlm.nih.gov/nucleotide/AH014966.2?report=genbank&log$=nucltop&blast_rank=461&RID=ND3XJNDZ01N","AH014966.2")
Sonchus gonzalezpadronii isolate La Gomera-2 trnT-trnL intergenic spacer, trnL gene, and trnL-trnF intergenic spacer, partial sequence; plastid	Sonchus gonzalezpadronii	93.5	93.5	100%	2e-15	100.00	1577	=HYPERLINK("https://www.ncbi.nlm.nih.gov/nucleotide/AH014965.2?report=genbank&log$=nucltop&blast_rank=462&RID=ND3XJNDZ01N","AH014965.2")
Sonchus gonzalezpadronii isolate La Gomera-1 trnT-trnL intergenic spacer, trnL gene, and trnL-trnF intergenic spacer, partial sequence; plastid	Sonchus gonzalezpadronii	93.5	93.5	100%	2e-15	100.00	1576	=HYPERLINK("https://www.ncbi.nlm.nih.gov/nucleotide/AH014964.2?report=genbank&log$=nucltop&blast_rank=463&RID=ND3XJNDZ01N","AH014964.2")
Sonchus fauces-orci isolate Tenerife-3 trnT-trnL intergenic spacer, trnL gene, and trnL-trnF intergenic spacer, partial sequence; plastid	Sonchus fauces-orci	93.5	93.5	100%	2e-15	100.00	1571	=HYPERLINK("https://www.ncbi.nlm.nih.gov/nucleotide/AH014963.2?report=genbank&log$=nucltop&blast_rank=464&RID=ND3XJNDZ01N","AH014963.2")
Sonchus fauces-orci isolate Tenerife-2 trnT-trnL intergenic spacer, trnL gene, and trnL-trnF intergenic spacer, partial sequence; plastid	Sonchus fauces-orci	93.5	93.5	100%	2e-15	100.00	1578	=HYPERLINK("https://www.ncbi.nlm.nih.gov/nucleotide/AH014962.2?report=genbank&log$=nucltop&blast_rank=465&RID=ND3XJNDZ01N","AH014962.2")
Sonchus ustulatus subsp. maderensis isolate Madeira-2 trnT-trnL intergenic spacer, trnL gene, and trnL-trnF intergenic spacer, partial sequence; plastid	Sonchus ustulatus subsp. maderensis	93.5	93.5	100%	2e-15	100.00	1564	=HYPERLINK("https://www.ncbi.nlm.nih.gov/nucleotide/AH014960.2?report=genbank&log$=nucltop&blast_rank=466&RID=ND3XJNDZ01N","AH014960.2")
Sonchus ustulatus subsp. ustulatus isolate Madeira-1 trnT-trnL intergenic spacer, trnL gene, and trnL-trnF intergenic spacer, partial sequence; plastid	Sonchus ustulatus subsp. ustulatus	93.5	93.5	100%	2e-15	100.00	1578	=HYPERLINK("https://www.ncbi.nlm.nih.gov/nucleotide/AH014958.2?report=genbank&log$=nucltop&blast_rank=467&RID=ND3XJNDZ01N","AH014958.2")
Sonchus pinnatus isolate Madeira-3 trnT-trnL intergenic spacer, trnL gene, and trnL-trnF intergenic spacer, partial sequence; plastid	Sonchus pinnatus	93.5	93.5	100%	2e-15	100.00	1553	=HYPERLINK("https://www.ncbi.nlm.nih.gov/nucleotide/AH014954.2?report=genbank&log$=nucltop&blast_rank=468&RID=ND3XJNDZ01N","AH014954.2")
Sonchus pinnatus isolate Madeira-1 trnT-trnL intergenic spacer, trnL gene, and trnL-trnF intergenic spacer, partial sequence; plastid	Sonchus pinnatus	93.5	93.5	100%	2e-15	100.00	1576	=HYPERLINK("https://www.ncbi.nlm.nih.gov/nucleotide/AH014952.2?report=genbank&log$=nucltop&blast_rank=469&RID=ND3XJNDZ01N","AH014952.2")
Sonchus congestus isolate Tenerife trnT-trnL intergenic spacer, trnL gene, and trnL-trnF intergenic spacer, partial sequence; plastid	Sonchus congestus	93.5	93.5	100%	2e-15	100.00	1579	=HYPERLINK("https://www.ncbi.nlm.nih.gov/nucleotide/AH014951.2?report=genbank&log$=nucltop&blast_rank=470&RID=ND3XJNDZ01N","AH014951.2")
Sonchus acaulis isolate Gran Canaria trnT-trnL intergenic spacer, trnL gene, and trnL-trnF intergenic spacer, partial sequence; plastid	Sonchus acaulis	93.5	93.5	100%	2e-15	100.00	1577	=HYPERLINK("https://www.ncbi.nlm.nih.gov/nucleotide/AH014950.2?report=genbank&log$=nucltop&blast_rank=471&RID=ND3XJNDZ01N","AH014950.2")
Sonchus acaulis isolate Tenerife trnT-trnL intergenic spacer, trnL gene, and trnL-trnF intergenic spacer, partial sequence; plastid	Sonchus acaulis	93.5	93.5	100%	2e-15	100.00	1576	=HYPERLINK("https://www.ncbi.nlm.nih.gov/nucleotide/AH014949.2?report=genbank&log$=nucltop&blast_rank=472&RID=ND3XJNDZ01N","AH014949.2")
Sonchus canariensis isolate Tenerife trnT-trnL intergenic spacer, trnL gene, and trnL-trnF intergenic spacer, partial sequence; plastid	Sonchus canariensis	93.5	93.5	100%	2e-15	100.00	1545	=HYPERLINK("https://www.ncbi.nlm.nih.gov/nucleotide/AH014948.2?report=genbank&log$=nucltop&blast_rank=473&RID=ND3XJNDZ01N","AH014948.2")
Sonchus canariensis isolate Gran Canaria trnT-trnL intergenic spacer, trnL gene, and trnL-trnF intergenic spacer, partial sequence; plastid	Sonchus canariensis	93.5	93.5	100%	2e-15	100.00	1558	=HYPERLINK("https://www.ncbi.nlm.nih.gov/nucleotide/AH014947.2?report=genbank&log$=nucltop&blast_rank=474&RID=ND3XJNDZ01N","AH014947.2")
Sonchus palmensis isolate La Palma-1 trnT-trnL intergenic spacer, trnL gene, and trnL-trnF intergenic spacer, partial sequence; plastid	Sonchus palmensis	93.5	93.5	100%	2e-15	100.00	1579	=HYPERLINK("https://www.ncbi.nlm.nih.gov/nucleotide/AH014945.2?report=genbank&log$=nucltop&blast_rank=475&RID=ND3XJNDZ01N","AH014945.2")
Sonchus gandogeri isolate El Hierro-3 trnT-trnL intergenic spacer, trnL gene, and trnL-trnF intergenic spacer, partial sequence; plastid	Sonchus gandogeri	93.5	93.5	100%	2e-15	100.00	1502	=HYPERLINK("https://www.ncbi.nlm.nih.gov/nucleotide/AH014944.2?report=genbank&log$=nucltop&blast_rank=476&RID=ND3XJNDZ01N","AH014944.2")
Sonchus gandogeri isolate El Hierro-1 trnT-trnL intergenic spacer, trnL gene, and trnL-trnF intergenic spacer, partial sequence; plastid	Sonchus gandogeri	93.5	93.5	100%	2e-15	100.00	1577	=HYPERLINK("https://www.ncbi.nlm.nih.gov/nucleotide/AH014942.2?report=genbank&log$=nucltop&blast_rank=477&RID=ND3XJNDZ01N","AH014942.2")
Sonchus bornmuelleri isolate La Palma-2 trnT-trnL intergenic spacer, trnL gene, and trnL-trnF intergenic spacer, partial sequence; plastid	Sonchus bornmuelleri	93.5	93.5	100%	2e-15	100.00	1577	=HYPERLINK("https://www.ncbi.nlm.nih.gov/nucleotide/AH014941.2?report=genbank&log$=nucltop&blast_rank=478&RID=ND3XJNDZ01N","AH014941.2")
Sonchus bornmuelleri isolate La Palma-1 trnT-trnL intergenic spacer, trnL gene, and trnL-trnF intergenic spacer, partial sequence; plastid	Sonchus bornmuelleri	93.5	93.5	100%	2e-15	100.00	1576	=HYPERLINK("https://www.ncbi.nlm.nih.gov/nucleotide/AH014940.2?report=genbank&log$=nucltop&blast_rank=479&RID=ND3XJNDZ01N","AH014940.2")
Sonchus hierrensis isolate La Palma-1 trnT-trnL intergenic spacer, trnL gene, and trnL-trnF intergenic spacer, partial sequence; plastid	Sonchus hierrensis	93.5	93.5	100%	2e-15	100.00	1558	=HYPERLINK("https://www.ncbi.nlm.nih.gov/nucleotide/AH014936.2?report=genbank&log$=nucltop&blast_rank=480&RID=ND3XJNDZ01N","AH014936.2")
Sonchus daltonii isolate Cape Verde trnT-trnL intergenic spacer, trnL gene, and trnL-trnF intergenic spacer, partial sequence; plastid	Sonchus daltonii	93.5	93.5	100%	2e-15	100.00	1578	=HYPERLINK("https://www.ncbi.nlm.nih.gov/nucleotide/AH014934.2?report=genbank&log$=nucltop&blast_rank=481&RID=ND3XJNDZ01N","AH014934.2")
Sonchus pinnatifidus isolate Lanzarote-2 trnT-trnL intergenic spacer, trnL gene, and trnL-trnF intergenic spacer, partial sequence; plastid	Sonchus pinnatifidus	93.5	93.5	100%	2e-15	100.00	1553	=HYPERLINK("https://www.ncbi.nlm.nih.gov/nucleotide/AH014932.2?report=genbank&log$=nucltop&blast_rank=482&RID=ND3XJNDZ01N","AH014932.2")
Sonchus pinnatifidus isolate Lanzarote-1 trnT-trnL intergenic spacer, trnL gene, and trnL-trnF intergenic spacer, partial sequence; plastid	Sonchus pinnatifidus	93.5	93.5	100%	2e-15	100.00	1577	=HYPERLINK("https://www.ncbi.nlm.nih.gov/nucleotide/AH014931.2?report=genbank&log$=nucltop&blast_rank=483&RID=ND3XJNDZ01N","AH014931.2")
Sonchus tuberifer isolate Tenerife-1 trnT-trnL intergenic spacer, trnL gene, and trnL-trnF intergenic spacer, partial sequence; plastid	Sonchus tuberifer	93.5	93.5	100%	2e-15	100.00	1576	=HYPERLINK("https://www.ncbi.nlm.nih.gov/nucleotide/AH014928.2?report=genbank&log$=nucltop&blast_rank=484&RID=ND3XJNDZ01N","AH014928.2")
Sonchus tuberifer isolate Tenerife-1 trnT-trnL intergenic spacer, trnL gene, and trnL-trnF intergenic spacer, partial sequence; plastid	Sonchus tuberifer	93.5	93.5	100%	2e-15	100.00	1575	=HYPERLINK("https://www.ncbi.nlm.nih.gov/nucleotide/AH014927.2?report=genbank&log$=nucltop&blast_rank=485&RID=ND3XJNDZ01N","AH014927.2")
Babcockia platylepis isolate Gran Canaria-4 trnT-trnL intergenic spacer, trnL gene, and trnL-trnF intergenic spacer, partial sequence; plastid	Sonchus platylepis	93.5	93.5	100%	2e-15	100.00	1554	=HYPERLINK("https://www.ncbi.nlm.nih.gov/nucleotide/AH014922.2?report=genbank&log$=nucltop&blast_rank=486&RID=ND3XJNDZ01N","AH014922.2")
Babcockia platylepis isolate Gran Canaria-3 trnT-trnL intergenic spacer, trnL gene, and trnL-trnF intergenic spacer, partial sequence; plastid	Sonchus platylepis	93.5	93.5	100%	2e-15	100.00	1565	=HYPERLINK("https://www.ncbi.nlm.nih.gov/nucleotide/AH014921.2?report=genbank&log$=nucltop&blast_rank=487&RID=ND3XJNDZ01N","AH014921.2")
Babcockia platylepis isolate Gran Canaria-1 trnT-trnL intergenic spacer, trnL gene, and trnL-trnF intergenic spacer, partial sequence; plastid	Sonchus platylepis	93.5	93.5	100%	2e-15	100.00	1564	=HYPERLINK("https://www.ncbi.nlm.nih.gov/nucleotide/AH014919.2?report=genbank&log$=nucltop&blast_rank=488&RID=ND3XJNDZ01N","AH014919.2")
Sventenia bupleuroides isolate Gran Canaria-3 trnT-trnL intergenic spacer, trnL gene, and trnL-trnF intergenic spacer, partial sequence; plastid	Sonchus bupleuroides	93.5	93.5	100%	2e-15	100.00	1566	=HYPERLINK("https://www.ncbi.nlm.nih.gov/nucleotide/AH014918.2?report=genbank&log$=nucltop&blast_rank=489&RID=ND3XJNDZ01N","AH014918.2")
Sventenia bupleuroides isolate Gran Canaria-2 trnT-trnL intergenic spacer, trnL gene, and trnL-trnF intergenic spacer, partial sequence; plastid	Sonchus bupleuroides	93.5	93.5	100%	2e-15	100.00	1566	=HYPERLINK("https://www.ncbi.nlm.nih.gov/nucleotide/AH014917.2?report=genbank&log$=nucltop&blast_rank=490&RID=ND3XJNDZ01N","AH014917.2")
Sventenia bupleuroides isolate Gran Canaria-1 trnT-trnL intergenic spacer, trnL gene, and trnL-trnF intergenic spacer, partial sequence; plastid	Sonchus bupleuroides	93.5	93.5	100%	2e-15	100.00	1565	=HYPERLINK("https://www.ncbi.nlm.nih.gov/nucleotide/AH014916.2?report=genbank&log$=nucltop&blast_rank=491&RID=ND3XJNDZ01N","AH014916.2")
Lactucosonchus webbii isolate La Palma-3 trnT-trnL intergenic spacer, trnL gene, and trnL-trnF intergenic spacer, partial sequence; plastid	Sonchus webbii	93.5	93.5	100%	2e-15	100.00	1563	=HYPERLINK("https://www.ncbi.nlm.nih.gov/nucleotide/AH014915.2?report=genbank&log$=nucltop&blast_rank=492&RID=ND3XJNDZ01N","AH014915.2")
Lactucosonchus webbii isolate La Palma-2 trnT-trnL intergenic spacer, trnL gene, and trnL-trnF intergenic spacer, partial sequence; plastid	Sonchus webbii	93.5	93.5	100%	2e-15	100.00	1543	=HYPERLINK("https://www.ncbi.nlm.nih.gov/nucleotide/AH014914.2?report=genbank&log$=nucltop&blast_rank=493&RID=ND3XJNDZ01N","AH014914.2")
Lactucosonchus webbii isolate La Palma-1 trnT-trnL intergenic spacer, trnL gene, and trnL-trnF intergenic spacer, partial sequence; plastid	Sonchus webbii	93.5	93.5	100%	2e-15	100.00	1531	=HYPERLINK("https://www.ncbi.nlm.nih.gov/nucleotide/AH014913.2?report=genbank&log$=nucltop&blast_rank=494&RID=ND3XJNDZ01N","AH014913.2")
Sonchus palustris trnT-trnL intergenic spacer, trnL gene, and trnL-trnF intergenic spacer, partial sequence; plastid	Sonchus palustris	93.5	93.5	100%	2e-15	100.00	1584	=HYPERLINK("https://www.ncbi.nlm.nih.gov/nucleotide/AH014912.2?report=genbank&log$=nucltop&blast_rank=495&RID=ND3XJNDZ01N","AH014912.2")
Centaurea scabiosa isolate H7 tRNA-Leu (trnL) gene, partial sequence; trnL-trnF intergenic spacer, complete sequence; and tRNA-Phe (trnF) gene, partial sequence; chloroplast	Centaurea scabiosa	93.5	93.5	100%	2e-15	100.00	879	=HYPERLINK("https://www.ncbi.nlm.nih.gov/nucleotide/KU238878.1?report=genbank&log$=nucltop&blast_rank=496&RID=ND3XJNDZ01N","KU238878.1")
Hyaloseris cinerea voucher TEX Panero 8479 chloroplast, complete genome	Hyaloseris cinerea	93.5	93.5	100%	2e-15	100.00	152770	=HYPERLINK("https://www.ncbi.nlm.nih.gov/nucleotide/NC_081948.1?report=genbank&log$=nucltop&blast_rank=497&RID=ND3XJNDZ01N","NC_081948.1")
Wunderlichia mirabilis voucher TEX Panero 3126 chloroplast, complete genome	Wunderlichia mirabilis	93.5	93.5	100%	2e-15	100.00	152332	=HYPERLINK("https://www.ncbi.nlm.nih.gov/nucleotide/NC_081943.1?report=genbank&log$=nucltop&blast_rank=498&RID=ND3XJNDZ01N","NC_081943.1")
Chimantaea humilis voucher CORD Barboza et al. 2846 chloroplast, complete genome	Chimantaea humilis	93.5	93.5	100%	2e-15	100.00	152976	=HYPERLINK("https://www.ncbi.nlm.nih.gov/nucleotide/NC_081942.1?report=genbank&log$=nucltop&blast_rank=499&RID=ND3XJNDZ01N","NC_081942.1")
Dasyphyllum popayanense voucher TEX Panero 3062 chloroplast, complete genome	Dasyphyllum popayanense	93.5	93.5	100%	2e-15	100.00	151785	=HYPERLINK("https://www.ncbi.nlm.nih.gov/nucleotide/NC_081941.1?report=genbank&log$=nucltop&blast_rank=500&RID=ND3XJNDZ01N","NC_081941.1")
Serratula tinctoria isolate Ser tin tRNA-Leu (trnL) gene, intron 1; chloroplast	Serratula tinctoria	93.5	93.5	100%	2e-15	100.00	440	=HYPERLINK("https://www.ncbi.nlm.nih.gov/nucleotide/KU600406.1?report=genbank&log$=nucltop&blast_rank=501&RID=ND3XJNDZ01N","KU600406.1")
Centaurea jacea isolate Cen jac tRNA-Leu (trnL) gene, partial sequence; chloroplast	Centaurea jacea	93.5	93.5	100%	2e-15	100.00	444	=HYPERLINK("https://www.ncbi.nlm.nih.gov/nucleotide/KU600388.1?report=genbank&log$=nucltop&blast_rank=502&RID=ND3XJNDZ01N","KU600388.1")
Serratula tinctoria isolate MN-3.10.1 tRNA-Leu (trnL) gene, partial sequence; chloroplast	Serratula tinctoria	93.5	93.5	100%	2e-15	100.00	452	=HYPERLINK("https://www.ncbi.nlm.nih.gov/nucleotide/KU600281.1?report=genbank&log$=nucltop&blast_rank=503&RID=ND3XJNDZ01N","KU600281.1")
Serratula tinctoria isolate MN-3.2.3 tRNA-Leu (trnL) gene, partial sequence; chloroplast	Serratula tinctoria	93.5	93.5	100%	2e-15	100.00	453	=HYPERLINK("https://www.ncbi.nlm.nih.gov/nucleotide/KU600271.1?report=genbank&log$=nucltop&blast_rank=504&RID=ND3XJNDZ01N","KU600271.1")
Serratula tinctoria isolate MN-3.2.1 tRNA-Leu (trnL) gene, partial sequence; chloroplast	Serratula tinctoria	93.5	93.5	100%	2e-15	100.00	453	=HYPERLINK("https://www.ncbi.nlm.nih.gov/nucleotide/KU600270.1?report=genbank&log$=nucltop&blast_rank=505&RID=ND3XJNDZ01N","KU600270.1")
Centaurea jacea isolate MN-2.1.3 tRNA-Leu (trnL) gene, partial sequence; chloroplast	Centaurea jacea	93.5	93.5	100%	2e-15	100.00	451	=HYPERLINK("https://www.ncbi.nlm.nih.gov/nucleotide/KU600259.1?report=genbank&log$=nucltop&blast_rank=506&RID=ND3XJNDZ01N","KU600259.1")
Pseudobrickellia brasiliensis voucher S.C.Ferreira 359 (HUEFS) tRNA-Leu (trnL) gene and trnL-trnF intergenic spacer, partial sequence; chloroplast	Pseudobrickellia brasiliensis	93.5	93.5	100%	2e-15	100.00	852	=HYPERLINK("https://www.ncbi.nlm.nih.gov/nucleotide/KP901244.1?report=genbank&log$=nucltop&blast_rank=507&RID=ND3XJNDZ01N","KP901244.1")
Koanophyllon adamantium voucher S.C.Ferreira 358 (HUEFS) tRNA-Leu (trnL) gene and trnL-trnF intergenic spacer, partial sequence; chloroplast	Koanophyllon adamantium	93.5	93.5	100%	2e-15	100.00	731	=HYPERLINK("https://www.ncbi.nlm.nih.gov/nucleotide/KP901243.1?report=genbank&log$=nucltop&blast_rank=508&RID=ND3XJNDZ01N","KP901243.1")
Chromolaena stachyophylla voucher S.C.Ferreira 398 (HUEFS) tRNA-Leu (trnL) gene and trnL-trnF intergenic spacer, partial sequence; chloroplast	Chromolaena stachyophylla	93.5	93.5	100%	2e-15	100.00	842	=HYPERLINK("https://www.ncbi.nlm.nih.gov/nucleotide/KP901242.1?report=genbank&log$=nucltop&blast_rank=509&RID=ND3XJNDZ01N","KP901242.1")
Ayapana amygdalina voucher S.C.Ferreira 338 (HUEFS) tRNA-Leu (trnL) gene and trnL-trnF intergenic spacer, partial sequence; chloroplast	Ayapana amygdalina	93.5	93.5	100%	2e-15	100.00	774	=HYPERLINK("https://www.ncbi.nlm.nih.gov/nucleotide/KP901240.1?report=genbank&log$=nucltop&blast_rank=510&RID=ND3XJNDZ01N","KP901240.1")
Macropodina bradei voucher M.Nadruz 1873 (HUEFS) tRNA-Leu (trnL) gene and trnL-trnF intergenic spacer, partial sequence; chloroplast	Macropodina bradei	93.5	93.5	100%	2e-15	100.00	912	=HYPERLINK("https://www.ncbi.nlm.nih.gov/nucleotide/KP901222.1?report=genbank&log$=nucltop&blast_rank=511&RID=ND3XJNDZ01N","KP901222.1")
Campuloclinium macrocephalum voucher J.Marzinek 45 (HUEFS) tRNA-Leu (trnL) gene and trnL-trnF intergenic spacer, partial sequence; chloroplast	Campuloclinium macrocephalum	93.5	93.5	100%	2e-15	100.00	845	=HYPERLINK("https://www.ncbi.nlm.nih.gov/nucleotide/KP901214.1?report=genbank&log$=nucltop&blast_rank=512&RID=ND3XJNDZ01N","KP901214.1")
Barrosoa betoniciformis voucher S.C.Ferreira 379 (HUEFS) tRNA-Leu (trnL) gene and trnL-trnF intergenic spacer, partial sequence; chloroplast	Barrosoa betoniciformis	93.5	93.5	100%	2e-15	100.00	844	=HYPERLINK("https://www.ncbi.nlm.nih.gov/nucleotide/KP901211.1?report=genbank&log$=nucltop&blast_rank=513&RID=ND3XJNDZ01N","KP901211.1")
Chromolaena hirsuta tRNA-Leu (trnL) gene, partial sequence; chloroplast	Chromolaena hirsuta	93.5	93.5	100%	2e-15	100.00	447	=HYPERLINK("https://www.ncbi.nlm.nih.gov/nucleotide/OQ351305.1?report=genbank&log$=nucltop&blast_rank=514&RID=ND3XJNDZ01N","OQ351305.1")
Campuloclinium macrocephalum voucher CA85MVFA tRNA-Leu (trnL) gene, partial sequence; chloroplast	Campuloclinium macrocephalum	93.5	93.5	100%	2e-15	100.00	463	=HYPERLINK("https://www.ncbi.nlm.nih.gov/nucleotide/OQ269559.1?report=genbank&log$=nucltop&blast_rank=515&RID=ND3XJNDZ01N","OQ269559.1")
Tessaria integrifolia genomic DNA containing partial tRNA-Leu (trnL) gene, tRNA-Leu (trnL)-tRNA-Phe (trnF) IGS and partial tRNA-Phe (trnF) gene, specimen voucher Daly et al. 6392 (S)	Tessaria integrifolia	93.5	93.5	100%	2e-15	100.00	881	=HYPERLINK("https://www.ncbi.nlm.nih.gov/nucleotide/LN607225.1?report=genbank&log$=nucltop&blast_rank=516&RID=ND3XJNDZ01N","LN607225.1")
Cratystylis centralis genomic DNA containing partial tRNA-Leu (trnL) gene, tRNA-Leu (trnL)-tRNA-Phe (trnF) IGS and partial tRNA-Phe (trnF) gene, specimen voucher Latz 20783 (DNA)	Cratystylis centralis	93.5	93.5	100%	2e-15	100.00	889	=HYPERLINK("https://www.ncbi.nlm.nih.gov/nucleotide/LN607077.1?report=genbank&log$=nucltop&blast_rank=517&RID=ND3XJNDZ01N","LN607077.1")
Lactuca sativa voucher Ge130561 chloroplast, complete genome	Lactuca sativa	93.5	93.5	100%	2e-15	100.00	152734	=HYPERLINK("https://www.ncbi.nlm.nih.gov/nucleotide/ON550363.1?report=genbank&log$=nucltop&blast_rank=518&RID=ND3XJNDZ01N","ON550363.1")
Lactuca serriola voucher Ge130387 chloroplast, complete genome	Lactuca serriola	93.5	93.5	100%	2e-15	100.00	152673	=HYPERLINK("https://www.ncbi.nlm.nih.gov/nucleotide/ON550362.1?report=genbank&log$=nucltop&blast_rank=519&RID=ND3XJNDZ01N","ON550362.1")
Lactuca tatarica voucher Ge130298 chloroplast, complete genome	Lactuca tatarica	93.5	93.5	100%	2e-15	100.00	152370	=HYPERLINK("https://www.ncbi.nlm.nih.gov/nucleotide/ON550360.1?report=genbank&log$=nucltop&blast_rank=520&RID=ND3XJNDZ01N","ON550360.1")
Lactuca tatarica voucher Ge130411 chloroplast, complete genome	Lactuca tatarica	93.5	93.5	100%	2e-15	100.00	152399	=HYPERLINK("https://www.ncbi.nlm.nih.gov/nucleotide/ON550359.1?report=genbank&log$=nucltop&blast_rank=521&RID=ND3XJNDZ01N","ON550359.1")
Lactuca tatarica voucher TW-0300 chloroplast, complete genome	Lactuca tatarica	93.5	93.5	100%	2e-15	100.00	152405	=HYPERLINK("https://www.ncbi.nlm.nih.gov/nucleotide/ON550358.1?report=genbank&log$=nucltop&blast_rank=522&RID=ND3XJNDZ01N","ON550358.1")
Lactuca undulata voucher TW-0076 chloroplast, complete genome	Lactuca undulata	93.5	93.5	100%	2e-15	100.00	152339	=HYPERLINK("https://www.ncbi.nlm.nih.gov/nucleotide/ON550357.1?report=genbank&log$=nucltop&blast_rank=523&RID=ND3XJNDZ01N","ON550357.1")
Saussurea stella chloroplast, complete genome	Saussurea stella	93.5	93.5	100%	2e-15	100.00	152442	=HYPERLINK("https://www.ncbi.nlm.nih.gov/nucleotide/NC_072930.1?report=genbank&log$=nucltop&blast_rank=524&RID=ND3XJNDZ01N","NC_072930.1")
Saussurea superba chloroplast, complete genome	Saussurea superba	93.5	93.5	100%	2e-15	100.00	152490	=HYPERLINK("https://www.ncbi.nlm.nih.gov/nucleotide/NC_072929.1?report=genbank&log$=nucltop&blast_rank=525&RID=ND3XJNDZ01N","NC_072929.1")
Saussurea katochaete chloroplast, complete genome	Saussurea katochaete	93.5	93.5	100%	2e-15	100.00	152586	=HYPERLINK("https://www.ncbi.nlm.nih.gov/nucleotide/NC_072928.1?report=genbank&log$=nucltop&blast_rank=526&RID=ND3XJNDZ01N","NC_072928.1")
Nannoglottis yunnanensis voucher GTG4807 trnL gene and trnL-trnF intergenic spacer, partial sequence; chloroplast	Nannoglottis yunnanensis	93.5	93.5	100%	2e-15	100.00	831	=HYPERLINK("https://www.ncbi.nlm.nih.gov/nucleotide/KP313708.1?report=genbank&log$=nucltop&blast_rank=527&RID=ND3XJNDZ01N","KP313708.1")
Tragopogon pratensis isolate 3464-KE001 trnT-trnL intergenic spacer, partial sequence; tRNA-Leu (trnL) gene, complete sequence; and trnL-trnF intergenic spacer, partial sequence; chloroplast	Tragopogon pratensis	93.5	93.5	100%	2e-15	100.00	1411	=HYPERLINK("https://www.ncbi.nlm.nih.gov/nucleotide/KT167144.1?report=genbank&log$=nucltop&blast_rank=528&RID=ND3XJNDZ01N","KT167144.1")
Tragopogon pratensis isolate 3451-337 trnT-trnL intergenic spacer, partial sequence; tRNA-Leu (trnL) gene, complete sequence; and trnL-trnF intergenic spacer, partial sequence; chloroplast	Tragopogon pratensis	93.5	93.5	100%	2e-15	100.00	1422	=HYPERLINK("https://www.ncbi.nlm.nih.gov/nucleotide/KT167134.1?report=genbank&log$=nucltop&blast_rank=529&RID=ND3XJNDZ01N","KT167134.1")
Tragopogon pratensis isolate 3485-317 trnT-trnL intergenic spacer, partial sequence; tRNA-Leu (trnL) gene, complete sequence; and trnL-trnF intergenic spacer, partial sequence; chloroplast	Tragopogon pratensis	93.5	93.5	100%	2e-15	100.00	1422	=HYPERLINK("https://www.ncbi.nlm.nih.gov/nucleotide/KT167133.1?report=genbank&log$=nucltop&blast_rank=530&RID=ND3XJNDZ01N","KT167133.1")
Tragopogon porrifolius isolate 3481-CRNR13 trnT-trnL intergenic spacer, partial sequence; tRNA-Leu (trnL) gene, complete sequence; and trnL-trnF intergenic spacer, partial sequence; chloroplast	Tragopogon porrifolius	93.5	93.5	100%	2e-15	100.00	1405	=HYPERLINK("https://www.ncbi.nlm.nih.gov/nucleotide/KT167125.1?report=genbank&log$=nucltop&blast_rank=531&RID=ND3XJNDZ01N","KT167125.1")
Adenostemma madurense voucher ESK21-406 chloroplast, complete genome	Adenostemma madurense	93.5	93.5	100%	2e-15	100.00	150054	=HYPERLINK("https://www.ncbi.nlm.nih.gov/nucleotide/NC_072116.1?report=genbank&log$=nucltop&blast_rank=532&RID=ND3XJNDZ01N","NC_072116.1")
Crepidiastrum x muratagenii voucher Y.J. Jang 211115-10 (KH) trnL-trnF intergenic spacer, partial sequence; chloroplast	Crepidiastrum x muratagenii	93.5	93.5	100%	2e-15	100.00	766	=HYPERLINK("https://www.ncbi.nlm.nih.gov/nucleotide/ON368013.1?report=genbank&log$=nucltop&blast_rank=533&RID=ND3XJNDZ01N","ON368013.1")
Crepidiastrum x muratagenii voucher Y.J. Jang 211115-7 (KH) trnL-trnF intergenic spacer, partial sequence; chloroplast	Crepidiastrum x muratagenii	93.5	93.5	100%	2e-15	100.00	766	=HYPERLINK("https://www.ncbi.nlm.nih.gov/nucleotide/ON368012.1?report=genbank&log$=nucltop&blast_rank=534&RID=ND3XJNDZ01N","ON368012.1")
Crepidiastrum x muratagenii voucher Y.J. Jang 211115-4 (KH) trnL-trnF intergenic spacer, partial sequence; chloroplast	Crepidiastrum x muratagenii	93.5	93.5	100%	2e-15	100.00	766	=HYPERLINK("https://www.ncbi.nlm.nih.gov/nucleotide/ON368011.1?report=genbank&log$=nucltop&blast_rank=535&RID=ND3XJNDZ01N","ON368011.1")
Crepidiastrum x muratagenii voucher Y.J. Jang 211114-1 (KH) trnL-trnF intergenic spacer, partial sequence; chloroplast	Crepidiastrum x muratagenii	93.5	93.5	100%	2e-15	100.00	766	=HYPERLINK("https://www.ncbi.nlm.nih.gov/nucleotide/ON368010.1?report=genbank&log$=nucltop&blast_rank=536&RID=ND3XJNDZ01N","ON368010.1")
Crepidiastrum x muratagenii voucher Y.J. Jang 211026-8 (KH) trnL-trnF intergenic spacer, partial sequence; chloroplast	Crepidiastrum x muratagenii	93.5	93.5	100%	2e-15	100.00	766	=HYPERLINK("https://www.ncbi.nlm.nih.gov/nucleotide/ON368009.1?report=genbank&log$=nucltop&blast_rank=537&RID=ND3XJNDZ01N","ON368009.1")
Crepidiastrum lanceolatum voucher G.Y. Chung 101014-041 (KH) trnL-trnF intergenic spacer, partial sequence; chloroplast	Crepidiastrum lanceolatum	93.5	93.5	100%	2e-15	100.00	766	=HYPERLINK("https://www.ncbi.nlm.nih.gov/nucleotide/ON368008.1?report=genbank&log$=nucltop&blast_rank=538&RID=ND3XJNDZ01N","ON368008.1")
Crepidiastrum lanceolatum voucher Y.J. Jang 201020-4 (KH) trnL-trnF intergenic spacer, partial sequence; chloroplast	Crepidiastrum lanceolatum	93.5	93.5	100%	2e-15	100.00	766	=HYPERLINK("https://www.ncbi.nlm.nih.gov/nucleotide/ON368007.1?report=genbank&log$=nucltop&blast_rank=539&RID=ND3XJNDZ01N","ON368007.1")
Crepidiastrum lanceolatum voucher Y.J. Jang 211026-2 (KH) trnL-trnF intergenic spacer, partial sequence; chloroplast	Crepidiastrum lanceolatum	93.5	93.5	100%	2e-15	100.00	766	=HYPERLINK("https://www.ncbi.nlm.nih.gov/nucleotide/ON368006.1?report=genbank&log$=nucltop&blast_rank=540&RID=ND3XJNDZ01N","ON368006.1")
Crepidiastrum denticulatum voucher Y.J. Jang 211026-1 (KH) trnL-trnF intergenic spacer, partial sequence; chloroplast	Crepidiastrum denticulatum	93.5	93.5	100%	2e-15	100.00	766	=HYPERLINK("https://www.ncbi.nlm.nih.gov/nucleotide/ON368005.1?report=genbank&log$=nucltop&blast_rank=541&RID=ND3XJNDZ01N","ON368005.1")
Crepidiastrum denticulatum voucher Y.J. Jang 211104-1 (KH) trnL-trnF intergenic spacer, partial sequence; chloroplast	Crepidiastrum denticulatum	93.5	93.5	100%	2e-15	100.00	766	=HYPERLINK("https://www.ncbi.nlm.nih.gov/nucleotide/ON368004.1?report=genbank&log$=nucltop&blast_rank=542&RID=ND3XJNDZ01N","ON368004.1")
Crepidiastrum denticulatum voucher Y.J. Jang 201029-3 (IUI) trnL-trnF intergenic spacer, partial sequence; chloroplast	Crepidiastrum denticulatum	93.5	93.5	100%	2e-15	100.00	766	=HYPERLINK("https://www.ncbi.nlm.nih.gov/nucleotide/ON368003.1?report=genbank&log$=nucltop&blast_rank=543&RID=ND3XJNDZ01N","ON368003.1")
Crepidiastrum denticulatum voucher Y.J. Jang 201028-4 (IUI) trnL-trnF intergenic spacer, partial sequence; chloroplast	Crepidiastrum denticulatum	93.5	93.5	100%	2e-15	100.00	766	=HYPERLINK("https://www.ncbi.nlm.nih.gov/nucleotide/ON368002.1?report=genbank&log$=nucltop&blast_rank=544&RID=ND3XJNDZ01N","ON368002.1")
Crepidiastrum denticulatum voucher Y.J. Jang 201028-11 (IUI) trnL-trnF intergenic spacer, partial sequence; chloroplast	Crepidiastrum denticulatum	93.5	93.5	100%	2e-15	100.00	766	=HYPERLINK("https://www.ncbi.nlm.nih.gov/nucleotide/ON368001.1?report=genbank&log$=nucltop&blast_rank=545&RID=ND3XJNDZ01N","ON368001.1")
Crepidiastrum x muratagenii voucher Y.J. Jang 211026-7 (KH) trnL-trnF intergenic spacer, partial sequence; chloroplast	Crepidiastrum x muratagenii	93.5	93.5	100%	2e-15	100.00	766	=HYPERLINK("https://www.ncbi.nlm.nih.gov/nucleotide/ON367997.1?report=genbank&log$=nucltop&blast_rank=546&RID=ND3XJNDZ01N","ON367997.1")
Crepidiastrum x muratagenii voucher Y.J. Jang 211026-1 (KH) trnL-trnF intergenic spacer, partial sequence; chloroplast	Crepidiastrum x muratagenii	93.5	93.5	100%	2e-15	100.00	766	=HYPERLINK("https://www.ncbi.nlm.nih.gov/nucleotide/ON367996.1?report=genbank&log$=nucltop&blast_rank=547&RID=ND3XJNDZ01N","ON367996.1")
Crepidiastrum denticulatum voucher Y.J. Jang 211115-8 (KH) trnL-trnF intergenic spacer, partial sequence; chloroplast	Crepidiastrum denticulatum	93.5	93.5	100%	2e-15	100.00	766	=HYPERLINK("https://www.ncbi.nlm.nih.gov/nucleotide/ON367995.1?report=genbank&log$=nucltop&blast_rank=548&RID=ND3XJNDZ01N","ON367995.1")
Crepidiastrum denticulatum voucher ANH-070614 (KH) trnL-trnF intergenic spacer, partial sequence; chloroplast	Crepidiastrum denticulatum	93.5	93.5	100%	2e-15	100.00	766	=HYPERLINK("https://www.ncbi.nlm.nih.gov/nucleotide/ON367994.1?report=genbank&log$=nucltop&blast_rank=549&RID=ND3XJNDZ01N","ON367994.1")
Crepidiastrum denticulatum voucher Y.J. Jang 211103-9 (KH) trnL-trnF intergenic spacer, partial sequence; chloroplast	Crepidiastrum denticulatum	93.5	93.5	100%	2e-15	100.00	766	=HYPERLINK("https://www.ncbi.nlm.nih.gov/nucleotide/ON367993.1?report=genbank&log$=nucltop&blast_rank=550&RID=ND3XJNDZ01N","ON367993.1")
Crepidiastrum denticulatum voucher Y.J. Jang 211103-3 (KH) trnL-trnF intergenic spacer, partial sequence; chloroplast	Crepidiastrum denticulatum	93.5	93.5	100%	2e-15	100.00	766	=HYPERLINK("https://www.ncbi.nlm.nih.gov/nucleotide/ON367992.1?report=genbank&log$=nucltop&blast_rank=551&RID=ND3XJNDZ01N","ON367992.1")
Ageratum conyzoides voucher B4_K1269_Ageratum_conyzoides tRNA-Leu (trnL) gene, intron; chloroplast	Ageratum conyzoides	93.5	93.5	100%	2e-15	100.00	473	=HYPERLINK("https://www.ncbi.nlm.nih.gov/nucleotide/KR738644.1?report=genbank&log$=nucltop&blast_rank=552&RID=ND3XJNDZ01N","KR738644.1")
Ageratum conyzoides voucher A4_K1269_Ageratum_conyzoides tRNA-Leu (trnL) gene, intron; chloroplast	Ageratum conyzoides	93.5	93.5	100%	2e-15	100.00	476	=HYPERLINK("https://www.ncbi.nlm.nih.gov/nucleotide/KR738616.1?report=genbank&log$=nucltop&blast_rank=553&RID=ND3XJNDZ01N","KR738616.1")
Vernonia madagascariensis voucher P. Phillip 1905 (MO) tRNA-Leu (trnL) gene, partial sequence; trnL-trnF intergenic spacer, complete sequence; and tRNA-Phe (trnF) gene, partial sequence; chloroplast	Vernonia madagascariensis	93.5	93.5	100%	2e-15	100.00	825	=HYPERLINK("https://www.ncbi.nlm.nih.gov/nucleotide/HQ158450.1?report=genbank&log$=nucltop&blast_rank=554&RID=ND3XJNDZ01N","HQ158450.1")
Decaneuropsis cumingiana voucher S. Bunwong 74 (KKU) tRNA-Leu (trnL) gene, partial sequence; trnL-trnF intergenic spacer, complete sequence; and tRNA-Phe (trnF) gene, partial sequence; chloroplast	Decaneuropsis cumingiana	93.5	93.5	100%	2e-15	100.00	876	=HYPERLINK("https://www.ncbi.nlm.nih.gov/nucleotide/HQ158447.1?report=genbank&log$=nucltop&blast_rank=555&RID=ND3XJNDZ01N","HQ158447.1")
PREDICTED: Lactuca sativa NAD(P)H-quinone oxidoreductase subunit J, chloroplastic (LOC128133228), mRNA	Lactuca sativa	93.5	93.5	100%	2e-15	100.00	2415	=HYPERLINK("https://www.ncbi.nlm.nih.gov/nucleotide/XM_052770359.1?report=genbank&log$=nucltop&blast_rank=556&RID=ND3XJNDZ01N","XM_052770359.1")
PREDICTED: Lactuca sativa 30S ribosomal protein S4, chloroplastic (LOC128132602), mRNA	Lactuca sativa	93.5	93.5	100%	2e-15	100.00	2144	=HYPERLINK("https://www.ncbi.nlm.nih.gov/nucleotide/XM_052769231.1?report=genbank&log$=nucltop&blast_rank=557&RID=ND3XJNDZ01N","XM_052769231.1")
Phitosia crocifolia tRNA-Leu_(trnL)_gene__partial_sequence__trnL_intron__complete_sequence__trnL-trnF_intergenic_spacer__complete_sequence, isolate LAC651	Phitosia crocifolia	93.5	93.5	100%	2e-15	100.00	798	=HYPERLINK("https://www.ncbi.nlm.nih.gov/nucleotide/OV305396.1?report=genbank&log$=nucltop&blast_rank=558&RID=ND3XJNDZ01N","OV305396.1")
Saussurea gnaphalodes chloroplast, complete genome	Saussurea gnaphalodes	93.5	93.5	100%	2e-15	100.00	152476	=HYPERLINK("https://www.ncbi.nlm.nih.gov/nucleotide/NC_070067.1?report=genbank&log$=nucltop&blast_rank=559&RID=ND3XJNDZ01N","NC_070067.1")
Saussurea revjakinae isolate Typ25 trnL-trnF intergenic spacer region, partial sequence; chloroplast	Saussurea revjakinae	93.5	93.5	100%	2e-15	100.00	809	=HYPERLINK("https://www.ncbi.nlm.nih.gov/nucleotide/OP644543.1?report=genbank&log$=nucltop&blast_rank=560&RID=ND3XJNDZ01N","OP644543.1")
Hieracium nasimovae isolate Typ21 trnL-trnF intergenic spacer region, partial sequence; chloroplast	Hieracium nasimovae	93.5	93.5	100%	2e-15	100.00	882	=HYPERLINK("https://www.ncbi.nlm.nih.gov/nucleotide/OP644539.1?report=genbank&log$=nucltop&blast_rank=561&RID=ND3XJNDZ01N","OP644539.1")
Takhtajaniantha veresczaginii isolate Typ18 trnL-trnF intergenic spacer region, partial sequence; chloroplast	Takhtajaniantha veresczaginii	93.5	93.5	100%	2e-15	100.00	777	=HYPERLINK("https://www.ncbi.nlm.nih.gov/nucleotide/OP644536.1?report=genbank&log$=nucltop&blast_rank=562&RID=ND3XJNDZ01N","OP644536.1")
Sonchus arvensis isolate CP62 tRNA-Leu (trnL) gene, partial sequence; chloroplast	Sonchus arvensis	93.5	93.5	100%	2e-15	100.00	161	=HYPERLINK("https://www.ncbi.nlm.nih.gov/nucleotide/KP208386.1?report=genbank&log$=nucltop&blast_rank=563&RID=ND3XJNDZ01N","KP208386.1")
Mulgedium oblongifolium isolate CP44 tRNA-Leu (trnL) gene, partial sequence; chloroplast	Lactuca oblongifolia	93.5	93.5	100%	2e-15	100.00	160	=HYPERLINK("https://www.ncbi.nlm.nih.gov/nucleotide/KP208368.1?report=genbank&log$=nucltop&blast_rank=564&RID=ND3XJNDZ01N","KP208368.1")
Agoseris glauca isolate CP2 tRNA-Leu (trnL) gene, partial sequence; chloroplast	Agoseris glauca	93.5	93.5	100%	2e-15	100.00	162	=HYPERLINK("https://www.ncbi.nlm.nih.gov/nucleotide/KP208326.1?report=genbank&log$=nucltop&blast_rank=565&RID=ND3XJNDZ01N","KP208326.1")
Saussurea sagittifolia chloroplast, complete genome	Saussurea sagittifolia	93.5	93.5	100%	2e-15	100.00	152535	=HYPERLINK("https://www.ncbi.nlm.nih.gov/nucleotide/NC_068879.1?report=genbank&log$=nucltop&blast_rank=566&RID=ND3XJNDZ01N","NC_068879.1")
Ptilostemon chamaepeuce trnL-trnF intergenic spacer region, partial sequence; chloroplast	Ptilostemon chamaepeuce	93.5	93.5	100%	2e-15	100.00	891	=HYPERLINK("https://www.ncbi.nlm.nih.gov/nucleotide/OL702927.1?report=genbank&log$=nucltop&blast_rank=567&RID=ND3XJNDZ01N","OL702927.1")
Ptilostemon casabonae trnL-trnF intergenic spacer region, partial sequence; chloroplast	Ptilostemon casabonae	93.5	93.5	100%	2e-15	100.00	891	=HYPERLINK("https://www.ncbi.nlm.nih.gov/nucleotide/OL702926.1?report=genbank&log$=nucltop&blast_rank=568&RID=ND3XJNDZ01N","OL702926.1")
Cirsium spathulatum trnL-trnF intergenic spacer region, partial sequence; chloroplast	Lophiolepis spathulata	93.5	93.5	100%	2e-15	100.00	899	=HYPERLINK("https://www.ncbi.nlm.nih.gov/nucleotide/OL702924.1?report=genbank&log$=nucltop&blast_rank=569&RID=ND3XJNDZ01N","OL702924.1")
Brachylaena discolor trnL-trnF intergenic spacer region, partial sequence; chloroplast	Brachylaena discolor	93.5	93.5	100%	2e-15	100.00	889	=HYPERLINK("https://www.ncbi.nlm.nih.gov/nucleotide/OL702919.1?report=genbank&log$=nucltop&blast_rank=570&RID=ND3XJNDZ01N","OL702919.1")
Berardia lanuginosa trnL-trnF intergenic spacer region, partial sequence; chloroplast	Berardia lanuginosa	93.5	93.5	100%	2e-15	100.00	899	=HYPERLINK("https://www.ncbi.nlm.nih.gov/nucleotide/OL702918.1?report=genbank&log$=nucltop&blast_rank=571&RID=ND3XJNDZ01N","OL702918.1")
Saussurea lyrata chloroplast, complete genome	Saussurea lyrata	93.5	93.5	100%	2e-15	100.00	152467	=HYPERLINK("https://www.ncbi.nlm.nih.gov/nucleotide/NC_067784.1?report=genbank&log$=nucltop&blast_rank=572&RID=ND3XJNDZ01N","NC_067784.1")
Centaurea cyanus chloroplast, complete genome	Centaurea cyanus	93.5	93.5	100%	2e-15	100.00	152433	=HYPERLINK("https://www.ncbi.nlm.nih.gov/nucleotide/NC_066898.1?report=genbank&log$=nucltop&blast_rank=573&RID=ND3XJNDZ01N","NC_066898.1")
Prenanthes purpurea chloroplast, complete genome	Prenanthes purpurea	93.5	93.5	100%	2e-15	100.00	152820	=HYPERLINK("https://www.ncbi.nlm.nih.gov/nucleotide/NC_066794.1?report=genbank&log$=nucltop&blast_rank=574&RID=ND3XJNDZ01N","NC_066794.1")
Melanoseris decipiens chloroplast, complete genome	Melanoseris decipiens	93.5	93.5	100%	2e-15	100.00	152474	=HYPERLINK("https://www.ncbi.nlm.nih.gov/nucleotide/NC_066793.1?report=genbank&log$=nucltop&blast_rank=575&RID=ND3XJNDZ01N","NC_066793.1")
Lactuca viminea chloroplast, complete genome	Lactuca viminea	93.5	93.5	100%	2e-15	100.00	152823	=HYPERLINK("https://www.ncbi.nlm.nih.gov/nucleotide/NC_066792.1?report=genbank&log$=nucltop&blast_rank=576&RID=ND3XJNDZ01N","NC_066792.1")
Lactuca tysonii chloroplast, complete genome	Lactuca tysonii	93.5	93.5	100%	2e-15	100.00	152361	=HYPERLINK("https://www.ncbi.nlm.nih.gov/nucleotide/NC_066790.1?report=genbank&log$=nucltop&blast_rank=577&RID=ND3XJNDZ01N","NC_066790.1")
Lactuca schweinfurthii chloroplast, complete genome	Lactuca schweinfurthii	93.5	93.5	100%	2e-15	100.00	152610	=HYPERLINK("https://www.ncbi.nlm.nih.gov/nucleotide/NC_066789.1?report=genbank&log$=nucltop&blast_rank=578&RID=ND3XJNDZ01N","NC_066789.1")
Lactuca praevia chloroplast, complete genome	Lactuca praevia	93.5	93.5	100%	2e-15	100.00	152781	=HYPERLINK("https://www.ncbi.nlm.nih.gov/nucleotide/NC_066787.1?report=genbank&log$=nucltop&blast_rank=579&RID=ND3XJNDZ01N","NC_066787.1")
Lactuca praecox chloroplast, complete genome	Lactuca praecox	93.5	93.5	100%	2e-15	100.00	152621	=HYPERLINK("https://www.ncbi.nlm.nih.gov/nucleotide/NC_066786.1?report=genbank&log$=nucltop&blast_rank=580&RID=ND3XJNDZ01N","NC_066786.1")
Lactuca perennis chloroplast, complete genome	Lactuca perennis	93.5	93.5	100%	2e-15	100.00	152394	=HYPERLINK("https://www.ncbi.nlm.nih.gov/nucleotide/ON782559.1?report=genbank&log$=nucltop&blast_rank=581&RID=ND3XJNDZ01N","ON782559.1")
Lactuca orientalis chloroplast, complete genome	Lactuca orientalis	93.5	93.5	100%	2e-15	100.00	152289	=HYPERLINK("https://www.ncbi.nlm.nih.gov/nucleotide/NC_066785.1?report=genbank&log$=nucltop&blast_rank=582&RID=ND3XJNDZ01N","NC_066785.1")
Lactuca oblongifolia chloroplast, complete genome	Lactuca oblongifolia	93.5	93.5	100%	2e-15	100.00	152591	=HYPERLINK("https://www.ncbi.nlm.nih.gov/nucleotide/ON782557.1?report=genbank&log$=nucltop&blast_rank=583&RID=ND3XJNDZ01N","ON782557.1")
Lactuca mwinilungensis chloroplast, complete genome	Lactuca mwinilungensis	93.5	93.5	100%	2e-15	100.00	152660	=HYPERLINK("https://www.ncbi.nlm.nih.gov/nucleotide/NC_066784.1?report=genbank&log$=nucltop&blast_rank=584&RID=ND3XJNDZ01N","NC_066784.1")
Lactuca mulgedioides chloroplast, complete genome	Lactuca mulgedioides	93.5	93.5	100%	2e-15	100.00	152386	=HYPERLINK("https://www.ncbi.nlm.nih.gov/nucleotide/NC_066783.1?report=genbank&log$=nucltop&blast_rank=585&RID=ND3XJNDZ01N","NC_066783.1")
Lactuca longespicata chloroplast, complete genome	Lactuca longespicata	93.5	93.5	100%	2e-15	100.00	152617	=HYPERLINK("https://www.ncbi.nlm.nih.gov/nucleotide/NC_066782.1?report=genbank&log$=nucltop&blast_rank=586&RID=ND3XJNDZ01N","NC_066782.1")
Lactuca intricata chloroplast, complete genome	Lactuca intricata	93.5	93.5	100%	2e-15	100.00	152253	=HYPERLINK("https://www.ncbi.nlm.nih.gov/nucleotide/ON782553.1?report=genbank&log$=nucltop&blast_rank=587&RID=ND3XJNDZ01N","ON782553.1")
Lactuca indica chloroplast, complete genome	Lactuca indica	93.5	93.5	100%	2e-15	100.00	152700	=HYPERLINK("https://www.ncbi.nlm.nih.gov/nucleotide/ON782551.1?report=genbank&log$=nucltop&blast_rank=588&RID=ND3XJNDZ01N","ON782551.1")
Lactuca imbricata chloroplast, complete genome	Lactuca imbricata	93.5	93.5	100%	2e-15	100.00	152619	=HYPERLINK("https://www.ncbi.nlm.nih.gov/nucleotide/ON782550.1?report=genbank&log$=nucltop&blast_rank=589&RID=ND3XJNDZ01N","ON782550.1")
Lactuca imbricata chloroplast, complete genome	Lactuca imbricata	93.5	93.5	100%	2e-15	100.00	152637	=HYPERLINK("https://www.ncbi.nlm.nih.gov/nucleotide/NC_066780.1?report=genbank&log$=nucltop&blast_rank=590&RID=ND3XJNDZ01N","NC_066780.1")
Lactuca homblei chloroplast, complete genome	Lactuca homblei	93.5	93.5	100%	2e-15	100.00	152663	=HYPERLINK("https://www.ncbi.nlm.nih.gov/nucleotide/ON782548.1?report=genbank&log$=nucltop&blast_rank=591&RID=ND3XJNDZ01N","ON782548.1")
Lactuca homblei chloroplast, complete genome	Lactuca homblei	93.5	93.5	100%	2e-15	100.00	152747	=HYPERLINK("https://www.ncbi.nlm.nih.gov/nucleotide/NC_066779.1?report=genbank&log$=nucltop&blast_rank=592&RID=ND3XJNDZ01N","NC_066779.1")
Lactuca georgica chloroplast, complete genome	Lactuca georgica	93.5	93.5	100%	2e-15	100.00	152731	=HYPERLINK("https://www.ncbi.nlm.nih.gov/nucleotide/ON782543.1?report=genbank&log$=nucltop&blast_rank=593&RID=ND3XJNDZ01N","ON782543.1")
Lactuca dissecta chloroplast, complete genome	Lactuca dissecta	93.5	93.5	100%	2e-15	100.00	152415	=HYPERLINK("https://www.ncbi.nlm.nih.gov/nucleotide/NC_066775.1?report=genbank&log$=nucltop&blast_rank=594&RID=ND3XJNDZ01N","NC_066775.1")
Lactuca alatipes chloroplast, complete genome	Lactuca alatipes	93.5	93.5	100%	2e-15	100.00	152263	=HYPERLINK("https://www.ncbi.nlm.nih.gov/nucleotide/NC_066774.1?report=genbank&log$=nucltop&blast_rank=595&RID=ND3XJNDZ01N","NC_066774.1")
Lactuca reviersii chloroplast, complete genome	Lactuca reviersii	93.5	93.5	100%	2e-15	100.00	152947	=HYPERLINK("https://www.ncbi.nlm.nih.gov/nucleotide/NC_066773.1?report=genbank&log$=nucltop&blast_rank=596&RID=ND3XJNDZ01N","NC_066773.1")
Paraprenanthes yunnanensis chloroplast, complete genome	Paraprenanthes yunnanensis	93.5	93.5	100%	2e-15	100.00	152200	=HYPERLINK("https://www.ncbi.nlm.nih.gov/nucleotide/NC_066771.1?report=genbank&log$=nucltop&blast_rank=597&RID=ND3XJNDZ01N","NC_066771.1")
Paraprenanthes sororia chloroplast, complete genome	Paraprenanthes sororia	93.5	93.5	100%	2e-15	100.00	152307	=HYPERLINK("https://www.ncbi.nlm.nih.gov/nucleotide/NC_066770.1?report=genbank&log$=nucltop&blast_rank=598&RID=ND3XJNDZ01N","NC_066770.1")
Paraprenanthes melanantha chloroplast, complete genome	Paraprenanthes melanantha	93.5	93.5	100%	2e-15	100.00	152183	=HYPERLINK("https://www.ncbi.nlm.nih.gov/nucleotide/NC_066769.1?report=genbank&log$=nucltop&blast_rank=599&RID=ND3XJNDZ01N","NC_066769.1")
Paraprenanthes diversifolia chloroplast, complete genome	Paraprenanthes diversifolia	93.5	93.5	100%	2e-15	100.00	152285	=HYPERLINK("https://www.ncbi.nlm.nih.gov/nucleotide/ON782533.1?report=genbank&log$=nucltop&blast_rank=600&RID=ND3XJNDZ01N","ON782533.1")
Paraprenanthes diversifolia chloroplast, complete genome	Paraprenanthes diversifolia	93.5	93.5	100%	2e-15	100.00	152288	=HYPERLINK("https://www.ncbi.nlm.nih.gov/nucleotide/NC_066768.1?report=genbank&log$=nucltop&blast_rank=601&RID=ND3XJNDZ01N","NC_066768.1")
Notoseris triflora chloroplast, complete genome	Notoseris triflora	93.5	93.5	100%	2e-15	100.00	152225	=HYPERLINK("https://www.ncbi.nlm.nih.gov/nucleotide/NC_066767.1?report=genbank&log$=nucltop&blast_rank=602&RID=ND3XJNDZ01N","NC_066767.1")
Notoseris macilenta chloroplast, complete genome	Notoseris macilenta	93.5	93.5	100%	2e-15	100.00	152175	=HYPERLINK("https://www.ncbi.nlm.nih.gov/nucleotide/ON782530.1?report=genbank&log$=nucltop&blast_rank=603&RID=ND3XJNDZ01N","ON782530.1")
Notoseris macilenta chloroplast, complete genome	Notoseris macilenta	93.5	93.5	100%	2e-15	100.00	152174	=HYPERLINK("https://www.ncbi.nlm.nih.gov/nucleotide/NC_066766.1?report=genbank&log$=nucltop&blast_rank=604&RID=ND3XJNDZ01N","NC_066766.1")
Lactuca virosa chloroplast, complete genome	Lactuca virosa	93.5	93.5	100%	2e-15	100.00	152497	=HYPERLINK("https://www.ncbi.nlm.nih.gov/nucleotide/NC_066765.1?report=genbank&log$=nucltop&blast_rank=605&RID=ND3XJNDZ01N","NC_066765.1")
Lactuca undulata chloroplast, complete genome	Lactuca undulata	93.5	93.5	100%	2e-15	100.00	152340	=HYPERLINK("https://www.ncbi.nlm.nih.gov/nucleotide/NC_066764.1?report=genbank&log$=nucltop&blast_rank=606&RID=ND3XJNDZ01N","NC_066764.1")
Lactuca triangulata chloroplast, complete genome	Lactuca triangulata	93.5	93.5	100%	2e-15	100.00	152633	=HYPERLINK("https://www.ncbi.nlm.nih.gov/nucleotide/NC_066763.1?report=genbank&log$=nucltop&blast_rank=607&RID=ND3XJNDZ01N","NC_066763.1")
Lactuca tetrantha chloroplast, complete genome	Lactuca tetrantha	93.5	93.5	100%	2e-15	100.00	152656	=HYPERLINK("https://www.ncbi.nlm.nih.gov/nucleotide/NC_066762.1?report=genbank&log$=nucltop&blast_rank=608&RID=ND3XJNDZ01N","NC_066762.1")
Lactuca tatarica chloroplast, complete genome	Lactuca tatarica	93.5	93.5	100%	2e-15	100.00	152371	=HYPERLINK("https://www.ncbi.nlm.nih.gov/nucleotide/ON782522.1?report=genbank&log$=nucltop&blast_rank=609&RID=ND3XJNDZ01N","ON782522.1")
Lactuca tatarica chloroplast, complete genome	Lactuca tatarica	93.5	93.5	100%	2e-15	100.00	152380	=HYPERLINK("https://www.ncbi.nlm.nih.gov/nucleotide/ON782521.1?report=genbank&log$=nucltop&blast_rank=610&RID=ND3XJNDZ01N","ON782521.1")
Lactuca sibirica chloroplast, complete genome	Lactuca sibirica	93.5	93.5	100%	2e-15	100.00	152563	=HYPERLINK("https://www.ncbi.nlm.nih.gov/nucleotide/ON782520.1?report=genbank&log$=nucltop&blast_rank=611&RID=ND3XJNDZ01N","ON782520.1")
Lactuca sibirica chloroplast, complete genome	Lactuca sibirica	93.5	93.5	100%	2e-15	100.00	152586	=HYPERLINK("https://www.ncbi.nlm.nih.gov/nucleotide/NC_066760.1?report=genbank&log$=nucltop&blast_rank=612&RID=ND3XJNDZ01N","NC_066760.1")
Lactuca setosa chloroplast, complete genome	Lactuca setosa	93.5	93.5	100%	2e-15	100.00	152754	=HYPERLINK("https://www.ncbi.nlm.nih.gov/nucleotide/NC_066759.1?report=genbank&log$=nucltop&blast_rank=613&RID=ND3XJNDZ01N","NC_066759.1")
Lactuca serriola chloroplast, complete genome	Lactuca serriola	93.5	93.5	100%	2e-15	100.00	152730	=HYPERLINK("https://www.ncbi.nlm.nih.gov/nucleotide/NC_066758.1?report=genbank&log$=nucltop&blast_rank=614&RID=ND3XJNDZ01N","NC_066758.1")
Lactuca scarioloides chloroplast, complete genome	Lactuca scarioloides	93.5	93.5	100%	2e-15	100.00	152684	=HYPERLINK("https://www.ncbi.nlm.nih.gov/nucleotide/NC_066757.1?report=genbank&log$=nucltop&blast_rank=615&RID=ND3XJNDZ01N","NC_066757.1")
Lactuca raddeana chloroplast, complete genome	Lactuca raddeana	93.5	93.5	100%	2e-15	100.00	152724	=HYPERLINK("https://www.ncbi.nlm.nih.gov/nucleotide/ON782514.1?report=genbank&log$=nucltop&blast_rank=616&RID=ND3XJNDZ01N","ON782514.1")
Lactuca quercina chloroplast, complete genome	Lactuca quercina	93.5	93.5	100%	2e-15	100.00	152679	=HYPERLINK("https://www.ncbi.nlm.nih.gov/nucleotide/ON782513.1?report=genbank&log$=nucltop&blast_rank=617&RID=ND3XJNDZ01N","ON782513.1")
Lactuca quercina chloroplast, complete genome	Lactuca quercina	93.5	93.5	100%	2e-15	100.00	152676	=HYPERLINK("https://www.ncbi.nlm.nih.gov/nucleotide/NC_066755.1?report=genbank&log$=nucltop&blast_rank=618&RID=ND3XJNDZ01N","NC_066755.1")
Lactuca perennis chloroplast, complete genome	Lactuca perennis	93.5	93.5	100%	2e-15	100.00	152374	=HYPERLINK("https://www.ncbi.nlm.nih.gov/nucleotide/NC_066752.1?report=genbank&log$=nucltop&blast_rank=619&RID=ND3XJNDZ01N","NC_066752.1")
Lactuca oblongifolia chloroplast, complete genome	Lactuca oblongifolia	93.5	93.5	100%	2e-15	100.00	152561	=HYPERLINK("https://www.ncbi.nlm.nih.gov/nucleotide/NC_066749.1?report=genbank&log$=nucltop&blast_rank=620&RID=ND3XJNDZ01N","NC_066749.1")
Lactuca lasiorhiza chloroplast, complete genome	Lactuca lasiorhiza	93.5	93.5	100%	2e-15	100.00	152746	=HYPERLINK("https://www.ncbi.nlm.nih.gov/nucleotide/NC_066747.1?report=genbank&log$=nucltop&blast_rank=621&RID=ND3XJNDZ01N","NC_066747.1")
Lactuca indica chloroplast, complete genome	Lactuca indica	93.5	93.5	100%	2e-15	100.00	152236	=HYPERLINK("https://www.ncbi.nlm.nih.gov/nucleotide/ON782502.1?report=genbank&log$=nucltop&blast_rank=622&RID=ND3XJNDZ01N","ON782502.1")
Lactuca indica chloroplast, complete genome	Lactuca indica	93.5	93.5	100%	2e-15	100.00	152767	=HYPERLINK("https://www.ncbi.nlm.nih.gov/nucleotide/NC_066745.1?report=genbank&log$=nucltop&blast_rank=623&RID=ND3XJNDZ01N","NC_066745.1")
Lactuca glauciifolia chloroplast, complete genome	Lactuca glauciifolia	93.5	93.5	100%	2e-15	100.00	152544	=HYPERLINK("https://www.ncbi.nlm.nih.gov/nucleotide/ON782498.1?report=genbank&log$=nucltop&blast_rank=624&RID=ND3XJNDZ01N","ON782498.1")
Lactuca glauciifolia chloroplast, complete genome	Lactuca glauciifolia	93.5	93.5	100%	2e-15	100.00	152547	=HYPERLINK("https://www.ncbi.nlm.nih.gov/nucleotide/NC_066743.1?report=genbank&log$=nucltop&blast_rank=625&RID=ND3XJNDZ01N","NC_066743.1")
Lactuca glareosa chloroplast, complete genome	Lactuca glareosa	93.5	93.5	100%	2e-15	100.00	152370	=HYPERLINK("https://www.ncbi.nlm.nih.gov/nucleotide/NC_066742.1?report=genbank&log$=nucltop&blast_rank=626&RID=ND3XJNDZ01N","NC_066742.1")
Lactuca georgica chloroplast, complete genome	Lactuca georgica	93.5	93.5	100%	2e-15	100.00	152731	=HYPERLINK("https://www.ncbi.nlm.nih.gov/nucleotide/NC_066741.1?report=genbank&log$=nucltop&blast_rank=627&RID=ND3XJNDZ01N","NC_066741.1")
Lactuca formosana chloroplast, complete genome	Lactuca formosana	93.5	93.5	100%	2e-15	100.00	152773	=HYPERLINK("https://www.ncbi.nlm.nih.gov/nucleotide/NC_066740.1?report=genbank&log$=nucltop&blast_rank=628&RID=ND3XJNDZ01N","NC_066740.1")
Lactuca dolichophylla chloroplast, complete genome	Lactuca dolichophylla	93.5	93.5	100%	2e-15	100.00	152076	=HYPERLINK("https://www.ncbi.nlm.nih.gov/nucleotide/NC_066738.1?report=genbank&log$=nucltop&blast_rank=629&RID=ND3XJNDZ01N","NC_066738.1")
Lactuca crambifolia chloroplast, complete genome	Lactuca crambifolia	93.5	93.5	100%	2e-15	100.00	152599	=HYPERLINK("https://www.ncbi.nlm.nih.gov/nucleotide/NC_066737.1?report=genbank&log$=nucltop&blast_rank=630&RID=ND3XJNDZ01N","NC_066737.1")
Lactuca bourgaei chloroplast, complete genome	Lactuca bourgaei	93.5	93.5	100%	2e-15	100.00	152439	=HYPERLINK("https://www.ncbi.nlm.nih.gov/nucleotide/ON782488.1?report=genbank&log$=nucltop&blast_rank=631&RID=ND3XJNDZ01N","ON782488.1")
Lactuca bourgaei chloroplast, complete genome	Lactuca bourgaei	93.5	93.5	100%	2e-15	100.00	152450	=HYPERLINK("https://www.ncbi.nlm.nih.gov/nucleotide/NC_066734.1?report=genbank&log$=nucltop&blast_rank=632&RID=ND3XJNDZ01N","NC_066734.1")
Lactuca altaica chloroplast, complete genome	Lactuca altaica	93.5	93.5	100%	2e-15	100.00	152760	=HYPERLINK("https://www.ncbi.nlm.nih.gov/nucleotide/NC_066731.1?report=genbank&log$=nucltop&blast_rank=633&RID=ND3XJNDZ01N","NC_066731.1")
Lactuca adenophora chloroplast, complete genome	Lactuca adenophora	93.5	93.5	100%	2e-15	100.00	152455	=HYPERLINK("https://www.ncbi.nlm.nih.gov/nucleotide/ON782483.1?report=genbank&log$=nucltop&blast_rank=634&RID=ND3XJNDZ01N","ON782483.1")
Lactuca adenophora chloroplast, complete genome	Lactuca adenophora	93.5	93.5	100%	2e-15	100.00	152366	=HYPERLINK("https://www.ncbi.nlm.nih.gov/nucleotide/NC_066730.1?report=genbank&log$=nucltop&blast_rank=635&RID=ND3XJNDZ01N","NC_066730.1")
Cicerbita azurea chloroplast, complete genome	Cicerbita azurea	93.5	93.5	100%	2e-15	100.00	152733	=HYPERLINK("https://www.ncbi.nlm.nih.gov/nucleotide/ON782478.1?report=genbank&log$=nucltop&blast_rank=636&RID=ND3XJNDZ01N","ON782478.1")
Cicerbita azurea chloroplast, complete genome	Cicerbita azurea	93.5	93.5	100%	2e-15	100.00	152764	=HYPERLINK("https://www.ncbi.nlm.nih.gov/nucleotide/NC_066726.1?report=genbank&log$=nucltop&blast_rank=637&RID=ND3XJNDZ01N","NC_066726.1")
Cicerbita auriculiformis chloroplast, complete genome	Cicerbita auriculiformis	93.5	93.5	100%	2e-15	100.00	152618	=HYPERLINK("https://www.ncbi.nlm.nih.gov/nucleotide/NC_066725.1?report=genbank&log$=nucltop&blast_rank=638&RID=ND3XJNDZ01N","NC_066725.1")
Astartoseris triquetra chloroplast, complete genome	Astartoseris triquetra	93.5	93.5	100%	2e-15	100.00	152990	=HYPERLINK("https://www.ncbi.nlm.nih.gov/nucleotide/NC_066723.1?report=genbank&log$=nucltop&blast_rank=639&RID=ND3XJNDZ01N","NC_066723.1")
Cichorium environmental sample clone F1C5 tRNA-Leu (trnL) gene, partial sequence; plastid	Cichorium environmental sample	93.5	93.5	100%	2e-15	100.00	518	=HYPERLINK("https://www.ncbi.nlm.nih.gov/nucleotide/JQ007392.1?report=genbank&log$=nucltop&blast_rank=640&RID=ND3XJNDZ01N","JQ007392.1")
Cichorium environmental sample clone F1C1 tRNA-Leu (trnL) gene, partial sequence; plastid	Cichorium environmental sample	93.5	93.5	100%	2e-15	100.00	518	=HYPERLINK("https://www.ncbi.nlm.nih.gov/nucleotide/JQ007390.1?report=genbank&log$=nucltop&blast_rank=641&RID=ND3XJNDZ01N","JQ007390.1")
Atractylodes macrocephala isolate QM1 tRNA-Leu (trnL) gene and trnL-trnF intergenic spacer, partial sequence; chloroplast	Atractylodes macrocephala	93.5	93.5	100%	2e-15	100.00	832	=HYPERLINK("https://www.ncbi.nlm.nih.gov/nucleotide/KF301165.1?report=genbank&log$=nucltop&blast_rank=642&RID=ND3XJNDZ01N","KF301165.1")
Atractylodes macrocephala isolate HZ15 tRNA-Leu (trnL) gene and trnL-trnF intergenic spacer, partial sequence; chloroplast	Atractylodes macrocephala	93.5	93.5	100%	2e-15	100.00	822	=HYPERLINK("https://www.ncbi.nlm.nih.gov/nucleotide/KF301164.1?report=genbank&log$=nucltop&blast_rank=643&RID=ND3XJNDZ01N","KF301164.1")
Atractylodes lancea isolate WD1 tRNA-Leu (trnL) gene and trnL-trnF intergenic spacer, partial sequence; chloroplast	Atractylodes lancea	93.5	93.5	100%	2e-15	100.00	822	=HYPERLINK("https://www.ncbi.nlm.nih.gov/nucleotide/KF301163.1?report=genbank&log$=nucltop&blast_rank=644&RID=ND3XJNDZ01N","KF301163.1")
Atractylodes lancea isolate TT1 tRNA-Leu (trnL) gene and trnL-trnF intergenic spacer, partial sequence; chloroplast	Atractylodes lancea	93.5	93.5	100%	2e-15	100.00	822	=HYPERLINK("https://www.ncbi.nlm.nih.gov/nucleotide/KF301162.1?report=genbank&log$=nucltop&blast_rank=645&RID=ND3XJNDZ01N","KF301162.1")
Atractylodes lancea isolate MS2 tRNA-Leu (trnL) gene and trnL-trnF intergenic spacer, partial sequence; chloroplast	Atractylodes lancea	93.5	93.5	100%	2e-15	100.00	821	=HYPERLINK("https://www.ncbi.nlm.nih.gov/nucleotide/KF301161.1?report=genbank&log$=nucltop&blast_rank=646&RID=ND3XJNDZ01N","KF301161.1")
Atractylodes lancea isolate ML11 tRNA-Leu (trnL) gene and trnL-trnF intergenic spacer, partial sequence; chloroplast	Atractylodes lancea	93.5	93.5	100%	2e-15	100.00	821	=HYPERLINK("https://www.ncbi.nlm.nih.gov/nucleotide/KF301160.1?report=genbank&log$=nucltop&blast_rank=647&RID=ND3XJNDZ01N","KF301160.1")
Atractylodes lancea isolate JTO10 tRNA-Leu (trnL) gene, partial sequence; and trnL-trnF intergenic spacer, complete sequence; chloroplast	Atractylodes japonica	93.5	93.5	100%	2e-15	100.00	822	=HYPERLINK("https://www.ncbi.nlm.nih.gov/nucleotide/KF301159.1?report=genbank&log$=nucltop&blast_rank=648&RID=ND3XJNDZ01N","KF301159.1")
Atractylodes lancea isolate CED10 tRNA-Leu (trnL) gene and trnL-trnF intergenic spacer, partial sequence; chloroplast	Atractylodes japonica	93.5	93.5	100%	2e-15	100.00	822	=HYPERLINK("https://www.ncbi.nlm.nih.gov/nucleotide/KF301158.1?report=genbank&log$=nucltop&blast_rank=649&RID=ND3XJNDZ01N","KF301158.1")
Atractylodes lancea isolate JY1 tRNA-Leu (trnL) gene and trnL-trnF intergenic spacer, partial sequence; chloroplast	Atractylodes lancea	93.5	93.5	100%	2e-15	100.00	822	=HYPERLINK("https://www.ncbi.nlm.nih.gov/nucleotide/KF301155.1?report=genbank&log$=nucltop&blast_rank=650&RID=ND3XJNDZ01N","KF301155.1")
Atractylodes lancea isolate SL1 tRNA-Leu (trnL) gene and trnL-trnF intergenic spacer, partial sequence; chloroplast	Atractylodes lancea	93.5	93.5	100%	2e-15	100.00	822	=HYPERLINK("https://www.ncbi.nlm.nih.gov/nucleotide/KF301154.1?report=genbank&log$=nucltop&blast_rank=651&RID=ND3XJNDZ01N","KF301154.1")
Atractylodes lancea isolate GS2 tRNA-Leu (trnL) gene and trnL-trnF intergenic spacer, partial sequence; chloroplast	Atractylodes lancea	93.5	93.5	100%	2e-15	100.00	822	=HYPERLINK("https://www.ncbi.nlm.nih.gov/nucleotide/KF301153.1?report=genbank&log$=nucltop&blast_rank=652&RID=ND3XJNDZ01N","KF301153.1")
Atractylodes lancea isolate TL1 tRNA-Leu (trnL) gene and trnL-trnF intergenic spacer, partial sequence; chloroplast	Atractylodes lancea	93.5	93.5	100%	2e-15	100.00	822	=HYPERLINK("https://www.ncbi.nlm.nih.gov/nucleotide/KF301152.1?report=genbank&log$=nucltop&blast_rank=653&RID=ND3XJNDZ01N","KF301152.1")
Atractylodes lancea isolate DW2 tRNA-Leu (trnL) gene and trnL-trnF intergenic spacer, partial sequence; chloroplast	Atractylodes lancea	93.5	93.5	100%	2e-15	100.00	821	=HYPERLINK("https://www.ncbi.nlm.nih.gov/nucleotide/KF301151.1?report=genbank&log$=nucltop&blast_rank=654&RID=ND3XJNDZ01N","KF301151.1")
Carthamus tinctorius plastid, complete genome	Carthamus tinctorius	93.5	93.5	100%	2e-15	100.00	153114	=HYPERLINK("https://www.ncbi.nlm.nih.gov/nucleotide/MZ779040.1?report=genbank&log$=nucltop&blast_rank=655&RID=ND3XJNDZ01N","MZ779040.1")
Carthamus tinctorius chloroplast, complete genome	Carthamus tinctorius	93.5	93.5	100%	2e-15	100.00	153114	=HYPERLINK("https://www.ncbi.nlm.nih.gov/nucleotide/MZ779039.1?report=genbank&log$=nucltop&blast_rank=656&RID=ND3XJNDZ01N","MZ779039.1")
Carthamus tinctorius chloroplast, complete genome	Carthamus tinctorius	93.5	93.5	100%	2e-15	100.00	153114	=HYPERLINK("https://www.ncbi.nlm.nih.gov/nucleotide/MZ779038.1?report=genbank&log$=nucltop&blast_rank=657&RID=ND3XJNDZ01N","MZ779038.1")
Cichorium intybus isolate BPTPS117 voucher LISE:96438 chloroplast, complete genome	Cichorium intybus	93.5	93.5	100%	2e-15	100.00	152801	=HYPERLINK("https://www.ncbi.nlm.nih.gov/nucleotide/ON641343.1?report=genbank&log$=nucltop&blast_rank=658&RID=ND3XJNDZ01N","ON641343.1")
Reichardia albanica chloroplast, complete genome	Reichardia albanica	93.5	93.5	100%	2e-15	100.00	152067	=HYPERLINK("https://www.ncbi.nlm.nih.gov/nucleotide/NC_065994.1?report=genbank&log$=nucltop&blast_rank=659&RID=ND3XJNDZ01N","NC_065994.1")
Reichardia gaditana chloroplast, complete genome	Reichardia gaditana	93.5	93.5	100%	2e-15	100.00	152621	=HYPERLINK("https://www.ncbi.nlm.nih.gov/nucleotide/NC_065993.1?report=genbank&log$=nucltop&blast_rank=660&RID=ND3XJNDZ01N","NC_065993.1")
Reichardia intermedia chloroplast, complete genome	Reichardia intermedia	93.5	93.5	100%	2e-15	100.00	152345	=HYPERLINK("https://www.ncbi.nlm.nih.gov/nucleotide/NC_065992.1?report=genbank&log$=nucltop&blast_rank=661&RID=ND3XJNDZ01N","NC_065992.1")
Reichardia tingitana chloroplast, complete genome	Reichardia tingitana	93.5	93.5	100%	2e-15	100.00	152623	=HYPERLINK("https://www.ncbi.nlm.nih.gov/nucleotide/NC_065991.1?report=genbank&log$=nucltop&blast_rank=662&RID=ND3XJNDZ01N","NC_065991.1")
Carthamus tinctorius chloroplast, complete genome	Carthamus tinctorius	93.5	93.5	100%	2e-15	100.00	152963	=HYPERLINK("https://www.ncbi.nlm.nih.gov/nucleotide/MK983238.1?report=genbank&log$=nucltop&blast_rank=663&RID=ND3XJNDZ01N","MK983238.1")
Atractylodes chinensis chloroplast, complete genome	Atractylodes chinensis	93.5	93.5	100%	2e-15	100.00	153223	=HYPERLINK("https://www.ncbi.nlm.nih.gov/nucleotide/MZ460987.1?report=genbank&log$=nucltop&blast_rank=664&RID=ND3XJNDZ01N","MZ460987.1")
Atractylodes lancea chloroplast, complete genome	Atractylodes lancea	93.5	93.5	100%	2e-15	100.00	153171	=HYPERLINK("https://www.ncbi.nlm.nih.gov/nucleotide/MZ460986.1?report=genbank&log$=nucltop&blast_rank=665&RID=ND3XJNDZ01N","MZ460986.1")
Atractylodes koreana chloroplast, complete genome	Atractylodes koreana	93.5	93.5	100%	2e-15	100.00	153169	=HYPERLINK("https://www.ncbi.nlm.nih.gov/nucleotide/MZ460985.1?report=genbank&log$=nucltop&blast_rank=666&RID=ND3XJNDZ01N","MZ460985.1")
Atractylodes chinensis chloroplast, complete genome	Atractylodes chinensis	93.5	93.5	100%	2e-15	100.00	153190	=HYPERLINK("https://www.ncbi.nlm.nih.gov/nucleotide/MZ460983.1?report=genbank&log$=nucltop&blast_rank=667&RID=ND3XJNDZ01N","MZ460983.1")
Atractylodes chinensis chloroplast, complete genome	Atractylodes chinensis	93.5	93.5	100%	2e-15	100.00	153190	=HYPERLINK("https://www.ncbi.nlm.nih.gov/nucleotide/MZ460982.1?report=genbank&log$=nucltop&blast_rank=668&RID=ND3XJNDZ01N","MZ460982.1")
Atractylodes lancea chloroplast, complete genome	Atractylodes lancea	93.5	93.5	100%	2e-15	100.00	152268	=HYPERLINK("https://www.ncbi.nlm.nih.gov/nucleotide/MZ460981.1?report=genbank&log$=nucltop&blast_rank=669&RID=ND3XJNDZ01N","MZ460981.1")
Atractylodes lancea chloroplast, complete genome	Atractylodes lancea	93.5	93.5	100%	2e-15	100.00	153211	=HYPERLINK("https://www.ncbi.nlm.nih.gov/nucleotide/MZ460980.1?report=genbank&log$=nucltop&blast_rank=670&RID=ND3XJNDZ01N","MZ460980.1")
Atractylodes lancea chloroplast, complete genome	Atractylodes lancea	93.5	93.5	100%	2e-15	100.00	153215	=HYPERLINK("https://www.ncbi.nlm.nih.gov/nucleotide/MZ460979.1?report=genbank&log$=nucltop&blast_rank=671&RID=ND3XJNDZ01N","MZ460979.1")
Atractylodes lancea chloroplast, complete genome	Atractylodes lancea	93.5	93.5	100%	2e-15	100.00	153205	=HYPERLINK("https://www.ncbi.nlm.nih.gov/nucleotide/MZ460978.1?report=genbank&log$=nucltop&blast_rank=672&RID=ND3XJNDZ01N","MZ460978.1")
Atractylodes japonica chloroplast, complete genome	Atractylodes japonica	93.5	93.5	100%	2e-15	100.00	153173	=HYPERLINK("https://www.ncbi.nlm.nih.gov/nucleotide/MZ460975.1?report=genbank&log$=nucltop&blast_rank=673&RID=ND3XJNDZ01N","MZ460975.1")
Atractylodes japonica chloroplast, complete genome	Atractylodes japonica	93.5	93.5	100%	2e-15	100.00	153173	=HYPERLINK("https://www.ncbi.nlm.nih.gov/nucleotide/MZ460974.1?report=genbank&log$=nucltop&blast_rank=674&RID=ND3XJNDZ01N","MZ460974.1")
Atractylodes japonica chloroplast, complete genome	Atractylodes japonica	93.5	93.5	100%	2e-15	100.00	153137	=HYPERLINK("https://www.ncbi.nlm.nih.gov/nucleotide/MZ460973.1?report=genbank&log$=nucltop&blast_rank=675&RID=ND3XJNDZ01N","MZ460973.1")
Atractylodes lancea chloroplast, complete genome	Atractylodes lancea	93.5	93.5	100%	2e-15	100.00	153264	=HYPERLINK("https://www.ncbi.nlm.nih.gov/nucleotide/MZ460972.1?report=genbank&log$=nucltop&blast_rank=676&RID=ND3XJNDZ01N","MZ460972.1")
Atractylodes lancea chloroplast, complete genome	Atractylodes lancea	93.5	93.5	100%	2e-15	100.00	153261	=HYPERLINK("https://www.ncbi.nlm.nih.gov/nucleotide/MZ460971.1?report=genbank&log$=nucltop&blast_rank=677&RID=ND3XJNDZ01N","MZ460971.1")
Atractylodes koreana chloroplast, complete genome	Atractylodes koreana	93.5	93.5	100%	2e-15	100.00	152283	=HYPERLINK("https://www.ncbi.nlm.nih.gov/nucleotide/MZ460970.1?report=genbank&log$=nucltop&blast_rank=678&RID=ND3XJNDZ01N","MZ460970.1")
Atractylodes koreana chloroplast, complete genome	Atractylodes koreana	93.5	93.5	100%	2e-15	100.00	153231	=HYPERLINK("https://www.ncbi.nlm.nih.gov/nucleotide/MZ460969.1?report=genbank&log$=nucltop&blast_rank=679&RID=ND3XJNDZ01N","MZ460969.1")
Atractylodes chinensis chloroplast, complete genome	Atractylodes chinensis	93.5	93.5	100%	2e-15	100.00	153196	=HYPERLINK("https://www.ncbi.nlm.nih.gov/nucleotide/MZ460968.1?report=genbank&log$=nucltop&blast_rank=680&RID=ND3XJNDZ01N","MZ460968.1")
Atractylodes chinensis chloroplast, complete genome	Atractylodes chinensis	93.5	93.5	100%	2e-15	100.00	152267	=HYPERLINK("https://www.ncbi.nlm.nih.gov/nucleotide/MZ460967.1?report=genbank&log$=nucltop&blast_rank=681&RID=ND3XJNDZ01N","MZ460967.1")
Atractylodes chinensis chloroplast, complete genome	Atractylodes chinensis	93.5	93.5	100%	2e-15	100.00	153223	=HYPERLINK("https://www.ncbi.nlm.nih.gov/nucleotide/MZ460966.1?report=genbank&log$=nucltop&blast_rank=682&RID=ND3XJNDZ01N","MZ460966.1")
Atractylodes chinensis chloroplast, complete genome	Atractylodes chinensis	93.5	93.5	100%	2e-15	100.00	153201	=HYPERLINK("https://www.ncbi.nlm.nih.gov/nucleotide/MZ460965.1?report=genbank&log$=nucltop&blast_rank=683&RID=ND3XJNDZ01N","MZ460965.1")
Atractylodes chinensis chloroplast, complete genome	Atractylodes chinensis	93.5	93.5	100%	2e-15	100.00	152267	=HYPERLINK("https://www.ncbi.nlm.nih.gov/nucleotide/MZ460964.1?report=genbank&log$=nucltop&blast_rank=684&RID=ND3XJNDZ01N","MZ460964.1")
Atractylodes macrocephala chloroplast, complete genome	Atractylodes macrocephala	93.5	93.5	100%	2e-15	100.00	153265	=HYPERLINK("https://www.ncbi.nlm.nih.gov/nucleotide/MZ460963.1?report=genbank&log$=nucltop&blast_rank=685&RID=ND3XJNDZ01N","MZ460963.1")
Atractylodes chinensis chloroplast, complete genome	Atractylodes chinensis	93.5	93.5	100%	2e-15	100.00	152138	=HYPERLINK("https://www.ncbi.nlm.nih.gov/nucleotide/MZ460962.1?report=genbank&log$=nucltop&blast_rank=686&RID=ND3XJNDZ01N","MZ460962.1")
Tragopogon pratensis tRNA-Leu (trnL) gene, partial sequence; chloroplast	Tragopogon pratensis	93.5	93.5	100%	2e-15	100.00	500	=HYPERLINK("https://www.ncbi.nlm.nih.gov/nucleotide/MZ965286.1?report=genbank&log$=nucltop&blast_rank=687&RID=ND3XJNDZ01N","MZ965286.1")
Taraxacum officinale tRNA-Leu (trnL) gene, partial sequence; chloroplast	Taraxacum officinale	93.5	93.5	100%	2e-15	100.00	495	=HYPERLINK("https://www.ncbi.nlm.nih.gov/nucleotide/MZ965284.1?report=genbank&log$=nucltop&blast_rank=688&RID=ND3XJNDZ01N","MZ965284.1")
Picris hieracioides tRNA-Leu (trnL) gene, partial sequence; chloroplast	Picris hieracioides	93.5	93.5	100%	2e-15	100.00	493	=HYPERLINK("https://www.ncbi.nlm.nih.gov/nucleotide/MZ965271.1?report=genbank&log$=nucltop&blast_rank=689&RID=ND3XJNDZ01N","MZ965271.1")
Centaurea diffusa tRNA-Leu (trnL) gene, partial sequence; chloroplast	Centaurea diffusa	93.5	93.5	100%	2e-15	100.00	494	=HYPERLINK("https://www.ncbi.nlm.nih.gov/nucleotide/MZ965255.1?report=genbank&log$=nucltop&blast_rank=690&RID=ND3XJNDZ01N","MZ965255.1")
Myripnois dioica isolate LF_YX tRNA-Leu (trnL) gene, partial sequence; trnL-trnF intergenic spacer, complete sequence; and tRNA-Phe (trnF) gene, partial sequence; chloroplast	Myripnois dioica	93.5	93.5	100%	2e-15	100.00	828	=HYPERLINK("https://www.ncbi.nlm.nih.gov/nucleotide/MW380887.1?report=genbank&log$=nucltop&blast_rank=691&RID=ND3XJNDZ01N","MW380887.1")
Myripnois dioica isolate LF_YJP tRNA-Leu (trnL) gene, partial sequence; trnL-trnF intergenic spacer, complete sequence; and tRNA-Phe (trnF) gene, partial sequence; chloroplast	Myripnois dioica	93.5	93.5	100%	2e-15	100.00	827	=HYPERLINK("https://www.ncbi.nlm.nih.gov/nucleotide/MW380886.1?report=genbank&log$=nucltop&blast_rank=692&RID=ND3XJNDZ01N","MW380886.1")
Myripnois dioica isolate LF_XS tRNA-Leu (trnL) gene, partial sequence; trnL-trnF intergenic spacer, complete sequence; and tRNA-Phe (trnF) gene, partial sequence; chloroplast	Myripnois dioica	93.5	93.5	100%	2e-15	100.00	801	=HYPERLINK("https://www.ncbi.nlm.nih.gov/nucleotide/MW380885.1?report=genbank&log$=nucltop&blast_rank=693&RID=ND3XJNDZ01N","MW380885.1")
Myripnois dioica isolate LF_TL tRNA-Leu (trnL) gene, partial sequence; trnL-trnF intergenic spacer, complete sequence; and tRNA-Phe (trnF) gene, partial sequence; chloroplast	Myripnois dioica	93.5	93.5	100%	2e-15	100.00	821	=HYPERLINK("https://www.ncbi.nlm.nih.gov/nucleotide/MW380884.1?report=genbank&log$=nucltop&blast_rank=694&RID=ND3XJNDZ01N","MW380884.1")
Myripnois dioica isolate LF_QHD tRNA-Leu (trnL) gene, partial sequence; trnL-trnF intergenic spacer, complete sequence; and tRNA-Phe (trnF) gene, partial sequence; chloroplast	Myripnois dioica	93.5	93.5	100%	2e-15	100.00	825	=HYPERLINK("https://www.ncbi.nlm.nih.gov/nucleotide/MW380883.1?report=genbank&log$=nucltop&blast_rank=695&RID=ND3XJNDZ01N","MW380883.1")
Myripnois dioica isolate LF_MF tRNA-Leu (trnL) gene, partial sequence; trnL-trnF intergenic spacer, complete sequence; and tRNA-Phe (trnF) gene, partial sequence; chloroplast	Myripnois dioica	93.5	93.5	100%	2e-15	100.00	827	=HYPERLINK("https://www.ncbi.nlm.nih.gov/nucleotide/MW380882.1?report=genbank&log$=nucltop&blast_rank=696&RID=ND3XJNDZ01N","MW380882.1")
Myripnois dioica isolate LF_JW tRNA-Leu (trnL) gene, partial sequence; trnL-trnF intergenic spacer, complete sequence; and tRNA-Phe (trnF) gene, partial sequence; chloroplast	Myripnois dioica	93.5	93.5	100%	2e-15	100.00	826	=HYPERLINK("https://www.ncbi.nlm.nih.gov/nucleotide/MW380881.1?report=genbank&log$=nucltop&blast_rank=697&RID=ND3XJNDZ01N","MW380881.1")
Myripnois dioica isolate LF_JL tRNA-Leu (trnL) gene, partial sequence; trnL-trnF intergenic spacer, complete sequence; and tRNA-Phe (trnF) gene, partial sequence; chloroplast	Myripnois dioica	93.5	93.5	100%	2e-15	100.00	826	=HYPERLINK("https://www.ncbi.nlm.nih.gov/nucleotide/MW380880.1?report=genbank&log$=nucltop&blast_rank=698&RID=ND3XJNDZ01N","MW380880.1")
Myripnois dioica isolate LF_JH tRNA-Leu (trnL) gene, partial sequence; trnL-trnF intergenic spacer, complete sequence; and tRNA-Phe (trnF) gene, partial sequence; chloroplast	Myripnois dioica	93.5	93.5	100%	2e-15	100.00	825	=HYPERLINK("https://www.ncbi.nlm.nih.gov/nucleotide/MW380879.1?report=genbank&log$=nucltop&blast_rank=699&RID=ND3XJNDZ01N","MW380879.1")
Myripnois dioica isolate LF_HY tRNA-Leu (trnL) gene, partial sequence; trnL-trnF intergenic spacer, complete sequence; and tRNA-Phe (trnF) gene, partial sequence; chloroplast	Myripnois dioica	93.5	93.5	100%	2e-15	100.00	825	=HYPERLINK("https://www.ncbi.nlm.nih.gov/nucleotide/MW380878.1?report=genbank&log$=nucltop&blast_rank=700&RID=ND3XJNDZ01N","MW380878.1")
Myripnois dioica isolate LF_HX tRNA-Leu (trnL) gene, partial sequence; trnL-trnF intergenic spacer, complete sequence; and tRNA-Phe (trnF) gene, partial sequence; chloroplast	Myripnois dioica	93.5	93.5	100%	2e-15	100.00	826	=HYPERLINK("https://www.ncbi.nlm.nih.gov/nucleotide/MW380877.1?report=genbank&log$=nucltop&blast_rank=701&RID=ND3XJNDZ01N","MW380877.1")
Myripnois dioica isolate LF_HH tRNA-Leu (trnL) gene, partial sequence; trnL-trnF intergenic spacer, complete sequence; and tRNA-Phe (trnF) gene, partial sequence; chloroplast	Myripnois dioica	93.5	93.5	100%	2e-15	100.00	822	=HYPERLINK("https://www.ncbi.nlm.nih.gov/nucleotide/MW380876.1?report=genbank&log$=nucltop&blast_rank=702&RID=ND3XJNDZ01N","MW380876.1")
Myripnois dioica isolate LF_GSJ tRNA-Leu (trnL) gene, partial sequence; trnL-trnF intergenic spacer, complete sequence; and tRNA-Phe (trnF) gene, partial sequence; chloroplast	Myripnois dioica	93.5	93.5	100%	2e-15	100.00	816	=HYPERLINK("https://www.ncbi.nlm.nih.gov/nucleotide/MW380875.1?report=genbank&log$=nucltop&blast_rank=703&RID=ND3XJNDZ01N","MW380875.1")
Myripnois dioica isolate LF_FZ tRNA-Leu (trnL) gene, partial sequence; trnL-trnF intergenic spacer, complete sequence; and tRNA-Phe (trnF) gene, partial sequence; chloroplast	Myripnois dioica	93.5	93.5	100%	2e-15	100.00	825	=HYPERLINK("https://www.ncbi.nlm.nih.gov/nucleotide/MW380874.1?report=genbank&log$=nucltop&blast_rank=704&RID=ND3XJNDZ01N","MW380874.1")
Myripnois dioica isolate LF_BA tRNA-Leu (trnL) gene, partial sequence; trnL-trnF intergenic spacer, complete sequence; and tRNA-Phe (trnF) gene, partial sequence; chloroplast	Myripnois dioica	93.5	93.5	100%	2e-15	100.00	823	=HYPERLINK("https://www.ncbi.nlm.nih.gov/nucleotide/MW380873.1?report=genbank&log$=nucltop&blast_rank=705&RID=ND3XJNDZ01N","MW380873.1")
Lactuca indica var. laciniata chloroplast, complete genome	Lactuca indica var. laciniata	93.5	93.5	100%	2e-15	100.00	152723	=HYPERLINK("https://www.ncbi.nlm.nih.gov/nucleotide/MT906789.1?report=genbank&log$=nucltop&blast_rank=706&RID=ND3XJNDZ01N","MT906789.1")
Saussurea diamantiaca chloroplast, complete genome	Saussurea diamantiaca	93.5	93.5	100%	2e-15	100.00	173114	=HYPERLINK("https://www.ncbi.nlm.nih.gov/nucleotide/NC_062692.1?report=genbank&log$=nucltop&blast_rank=707&RID=ND3XJNDZ01N","NC_062692.1")
Reichardia picroides chloroplast, complete genome	Reichardia picroides	93.5	93.5	100%	2e-15	100.00	152358	=HYPERLINK("https://www.ncbi.nlm.nih.gov/nucleotide/NC_062408.1?report=genbank&log$=nucltop&blast_rank=708&RID=ND3XJNDZ01N","NC_062408.1")
Reichardia famarae chloroplast, complete genome	Reichardia famarae	93.5	93.5	100%	2e-15	100.00	152652	=HYPERLINK("https://www.ncbi.nlm.nih.gov/nucleotide/NC_062407.1?report=genbank&log$=nucltop&blast_rank=709&RID=ND3XJNDZ01N","NC_062407.1")
Reichardia crystallina chloroplast, complete genome	Reichardia crystallina	93.5	93.5	100%	2e-15	100.00	152620	=HYPERLINK("https://www.ncbi.nlm.nih.gov/nucleotide/NC_061765.1?report=genbank&log$=nucltop&blast_rank=710&RID=ND3XJNDZ01N","NC_061765.1")
Atractylodes macrocephala voucher HSN12409 chloroplast, complete genome	Atractylodes macrocephala	93.5	93.5	100%	2e-15	100.00	153265	=HYPERLINK("https://www.ncbi.nlm.nih.gov/nucleotide/MN630998.1?report=genbank&log$=nucltop&blast_rank=711&RID=ND3XJNDZ01N","MN630998.1")
Myripnois dioica isolate Myr_dioira_526 tRNA-Leu (trnL) gene, partial sequence; trnL-trnF intergenic spacer, complete sequence; and tRNA-Phe (trnF) gene, partial sequence; chloroplast	Myripnois dioica	93.5	93.5	100%	2e-15	100.00	769	=HYPERLINK("https://www.ncbi.nlm.nih.gov/nucleotide/KF989715.1?report=genbank&log$=nucltop&blast_rank=712&RID=ND3XJNDZ01N","KF989715.1")
Brachylaena ramiflora isolate Bra_ramiflora_499 tRNA-Leu (trnL) gene, partial sequence; trnL-trnF intergenic spacer, complete sequence; and tRNA-Phe (trnF) gene, partial sequence; chloroplast	Brachylaena ramiflora	93.5	93.5	100%	2e-15	100.00	857	=HYPERLINK("https://www.ncbi.nlm.nih.gov/nucleotide/KF989709.1?report=genbank&log$=nucltop&blast_rank=713&RID=ND3XJNDZ01N","KF989709.1")
Tarchonanthus camphoratus isolate Tarchonanthus_sp_299 tRNA-Leu (trnL) gene, partial sequence; trnL-trnF intergenic spacer, complete sequence; and tRNA-Phe (trnF) gene, partial sequence; chloroplast	Tarchonanthus camphoratus	93.5	93.5	100%	2e-15	100.00	851	=HYPERLINK("https://www.ncbi.nlm.nih.gov/nucleotide/KF989708.1?report=genbank&log$=nucltop&blast_rank=714&RID=ND3XJNDZ01N","KF989708.1")
Oldenburgia grandis isolate Old_grandis_301 tRNA-Leu (trnL) gene, partial sequence; trnL-trnF intergenic spacer, complete sequence; and tRNA-Phe (trnF) gene, partial sequence; chloroplast	Oldenburgia grandis	93.5	93.5	100%	2e-15	100.00	856	=HYPERLINK("https://www.ncbi.nlm.nih.gov/nucleotide/KF989707.1?report=genbank&log$=nucltop&blast_rank=715&RID=ND3XJNDZ01N","KF989707.1")
Gochnatia purpusii isolate Goc_purpusii_591 tRNA-Leu (trnL) gene, partial sequence; trnL-trnF intergenic spacer, complete sequence; and tRNA-Phe (trnF) gene, partial sequence; chloroplast	Nahuatlea purpusii	93.5	93.5	100%	2e-15	100.00	851	=HYPERLINK("https://www.ncbi.nlm.nih.gov/nucleotide/KF989686.1?report=genbank&log$=nucltop&blast_rank=716&RID=ND3XJNDZ01N","KF989686.1")
Gochnatia obtusata isolate Goc_hypoleuca_377 tRNA-Leu (trnL) gene, partial sequence; trnL-trnF intergenic spacer, complete sequence; and tRNA-Phe (trnF) gene, partial sequence; chloroplast	Nahuatlea obtusata	93.5	93.5	100%	2e-15	100.00	851	=HYPERLINK("https://www.ncbi.nlm.nih.gov/nucleotide/KF989672.1?report=genbank&log$=nucltop&blast_rank=717&RID=ND3XJNDZ01N","KF989672.1")
Gochnatia arborescens isolate Goc_arborescens_509 tRNA-Leu (trnL) gene, partial sequence; trnL-trnF intergenic spacer, complete sequence; and tRNA-Phe (trnF) gene, partial sequence; chloroplast	Nahuatlea arborescens	93.5	93.5	100%	2e-15	100.00	851	=HYPERLINK("https://www.ncbi.nlm.nih.gov/nucleotide/KF989656.1?report=genbank&log$=nucltop&blast_rank=718&RID=ND3XJNDZ01N","KF989656.1")
Anastraphia pauciflosculosa isolate Ana_pauciflosculosa_590 tRNA-Leu (trnL) gene, partial sequence; trnL-trnF intergenic spacer, complete sequence; and tRNA-Phe (trnF) gene, partial sequence; chloroplast	Anastraphia pauciflosculosa	93.5	93.5	100%	2e-15	100.00	851	=HYPERLINK("https://www.ncbi.nlm.nih.gov/nucleotide/KF989650.1?report=genbank&log$=nucltop&blast_rank=719&RID=ND3XJNDZ01N","KF989650.1")
Anastraphia intertexta isolate Ana_intertexta_399 tRNA-Leu (trnL) gene, partial sequence; trnL-trnF intergenic spacer, complete sequence; and tRNA-Phe (trnF) gene, partial sequence; chloroplast	Anastraphia intertexta	93.5	93.5	100%	2e-15	100.00	851	=HYPERLINK("https://www.ncbi.nlm.nih.gov/nucleotide/KF989643.1?report=genbank&log$=nucltop&blast_rank=720&RID=ND3XJNDZ01N","KF989643.1")
Anastraphia enneantha isolate Ana_enneantha_589 tRNA-Leu (trnL) gene, partial sequence; trnL-trnF intergenic spacer, complete sequence; and tRNA-Phe (trnF) gene, partial sequence; chloroplast	Anastraphia enneantha	93.5	93.5	100%	2e-15	100.00	851	=HYPERLINK("https://www.ncbi.nlm.nih.gov/nucleotide/KF989641.1?report=genbank&log$=nucltop&blast_rank=721&RID=ND3XJNDZ01N","KF989641.1")
Wunderlichia cruelsiana isolate Wun_cruelsiana_346 tRNA-Leu (trnL) gene, partial sequence; trnL-trnF intergenic spacer, complete sequence; and tRNA-Phe (trnF) gene, partial sequence; chloroplast	Wunderlichia cruelsiana	93.5	93.5	100%	2e-15	100.00	851	=HYPERLINK("https://www.ncbi.nlm.nih.gov/nucleotide/KF989625.1?report=genbank&log$=nucltop&blast_rank=722&RID=ND3XJNDZ01N","KF989625.1")
Stenopadus talaumifolius isolate Ste_talaumifolius_475 tRNA-Leu (trnL) gene, partial sequence; trnL-trnF intergenic spacer, complete sequence; and tRNA-Phe (trnF) gene, partial sequence; chloroplast	Stenopadus talaumifolius	93.5	93.5	100%	2e-15	100.00	851	=HYPERLINK("https://www.ncbi.nlm.nih.gov/nucleotide/KF989623.1?report=genbank&log$=nucltop&blast_rank=723&RID=ND3XJNDZ01N","KF989623.1")
Gongylolepis martiana isolate Gon_martiana_577 tRNA-Leu (trnL) gene, partial sequence; trnL-trnF intergenic spacer, complete sequence; and tRNA-Phe (trnF) gene, partial sequence; chloroplast	Gongylolepis martiana	93.5	93.5	100%	2e-15	100.00	826	=HYPERLINK("https://www.ncbi.nlm.nih.gov/nucleotide/KF989622.1?report=genbank&log$=nucltop&blast_rank=724&RID=ND3XJNDZ01N","KF989622.1")
Gongylolepis benthamiana isolate Gongylolepis_sp_393 tRNA-Leu (trnL) gene, partial sequence; trnL-trnF intergenic spacer, complete sequence; and tRNA-Phe (trnF) gene, partial sequence; chloroplast	Gongylolepis benthamiana	93.5	93.5	100%	2e-15	100.00	826	=HYPERLINK("https://www.ncbi.nlm.nih.gov/nucleotide/KF989621.1?report=genbank&log$=nucltop&blast_rank=725&RID=ND3XJNDZ01N","KF989621.1")
Amblysperma spathulata isolate Tri_spathulata_422 tRNA-Leu (trnL) gene, partial sequence; trnL-trnF intergenic spacer, complete sequence; and tRNA-Phe (trnF) gene, partial sequence; chloroplast	Amblysperma spathulata	93.5	93.5	100%	2e-15	100.00	865	=HYPERLINK("https://www.ncbi.nlm.nih.gov/nucleotide/KF989620.1?report=genbank&log$=nucltop&blast_rank=726&RID=ND3XJNDZ01N","KF989620.1")
Hyaloseris rubicunda isolate Hyalo_rubicunda_386 tRNA-Leu (trnL) gene, partial sequence; trnL-trnF intergenic spacer, complete sequence; and tRNA-Phe (trnF) gene, partial sequence; chloroplast	Hyaloseris rubicunda	93.5	93.5	100%	2e-15	100.00	856	=HYPERLINK("https://www.ncbi.nlm.nih.gov/nucleotide/KF989619.1?report=genbank&log$=nucltop&blast_rank=727&RID=ND3XJNDZ01N","KF989619.1")
Hyaloseris cinerea isolate Hyalo_cinerea_385 tRNA-Leu (trnL) gene, partial sequence; trnL-trnF intergenic spacer, complete sequence; and tRNA-Phe (trnF) gene, partial sequence; chloroplast	Hyaloseris cinerea	93.5	93.5	100%	2e-15	100.00	856	=HYPERLINK("https://www.ncbi.nlm.nih.gov/nucleotide/KF989618.1?report=genbank&log$=nucltop&blast_rank=728&RID=ND3XJNDZ01N","KF989618.1")
Chaptalia chapadensis isolate Cha_chapadensis_479 tRNA-Leu (trnL) gene, partial sequence; trnL-trnF intergenic spacer, complete sequence; and tRNA-Phe (trnF) gene, partial sequence; chloroplast	Chaptalia chapadensis	93.5	93.5	100%	2e-15	100.00	836	=HYPERLINK("https://www.ncbi.nlm.nih.gov/nucleotide/KF989614.1?report=genbank&log$=nucltop&blast_rank=729&RID=ND3XJNDZ01N","KF989614.1")
Chaptalia cipoensis isolate Cha_cipoensis_352 tRNA-Leu (trnL) gene, partial sequence; trnL-trnF intergenic spacer, complete sequence; and tRNA-Phe (trnF) gene, partial sequence; chloroplast	Chaptalia cipoensis	93.5	93.5	100%	2e-15	100.00	836	=HYPERLINK("https://www.ncbi.nlm.nih.gov/nucleotide/KF989613.1?report=genbank&log$=nucltop&blast_rank=730&RID=ND3XJNDZ01N","KF989613.1")
Notoseris psilolepis voucher nie2280 tRNA-Leu (trnL) gene, partial sequence; trnL-trnF intergenic spacer, complete sequence; and tRNA-Phe (trnF) gene, partial sequence; chloroplast	Notoseris psilolepis	93.5	93.5	100%	2e-15	100.00	838	=HYPERLINK("https://www.ncbi.nlm.nih.gov/nucleotide/KF739646.1?report=genbank&log$=nucltop&blast_rank=731&RID=ND3XJNDZ01N","KF739646.1")
Pterocypsela elata voucher ZDG339 tRNA-Leu (trnL) gene, partial sequence; trnL-trnF intergenic spacer, complete sequence; and tRNA-Phe (trnF) gene, partial sequence; chloroplast	Pterocypsela elata	93.5	93.5	100%	2e-15	100.00	837	=HYPERLINK("https://www.ncbi.nlm.nih.gov/nucleotide/KF739645.1?report=genbank&log$=nucltop&blast_rank=732&RID=ND3XJNDZ01N","KF739645.1")
Youngia erythrocarpa voucher ZDG632 tRNA-Leu (trnL) gene, partial sequence; trnL-trnF intergenic spacer, complete sequence; and tRNA-Phe (trnF) gene, partial sequence; chloroplast	Youngia erythrocarpa	93.5	93.5	100%	2e-15	100.00	842	=HYPERLINK("https://www.ncbi.nlm.nih.gov/nucleotide/KF739644.1?report=genbank&log$=nucltop&blast_rank=733&RID=ND3XJNDZ01N","KF739644.1")
Faberia nanchuanensis voucher WGY010 tRNA-Leu (trnL) gene, partial sequence; trnL-trnF intergenic spacer, complete sequence; and tRNA-Phe (trnF) gene, partial sequence; chloroplast	Faberia nanchuanensis	93.5	93.5	100%	2e-15	100.00	842	=HYPERLINK("https://www.ncbi.nlm.nih.gov/nucleotide/KF739638.1?report=genbank&log$=nucltop&blast_rank=734&RID=ND3XJNDZ01N","KF739638.1")
Launaea nudicaulis chloroplast, complete genome	Launaea nudicaulis	93.5	93.5	100%	2e-15	100.00	153119	=HYPERLINK("https://www.ncbi.nlm.nih.gov/nucleotide/NC_060828.1?report=genbank&log$=nucltop&blast_rank=735&RID=ND3XJNDZ01N","NC_060828.1")
Launaea arborescens chloroplast, complete genome	Launaea arborescens	93.5	93.5	100%	2e-15	100.00	154086	=HYPERLINK("https://www.ncbi.nlm.nih.gov/nucleotide/NC_060827.1?report=genbank&log$=nucltop&blast_rank=736&RID=ND3XJNDZ01N","NC_060827.1")
Sonchus pinnatus chloroplast, complete genome	Sonchus pinnatus	93.5	93.5	100%	2e-15	100.00	152410	=HYPERLINK("https://www.ncbi.nlm.nih.gov/nucleotide/NC_062136.1?report=genbank&log$=nucltop&blast_rank=737&RID=ND3XJNDZ01N","NC_062136.1")
Sonchus fruticosus chloroplast, complete genome	Sonchus fruticosus	93.5	93.5	100%	2e-15	100.00	152060	=HYPERLINK("https://www.ncbi.nlm.nih.gov/nucleotide/NC_062135.1?report=genbank&log$=nucltop&blast_rank=738&RID=ND3XJNDZ01N","NC_062135.1")
Sonchus ustulatus subsp. maderensis chloroplast, complete genome	Sonchus ustulatus subsp. maderensis	93.5	93.5	100%	2e-15	100.00	152426	=HYPERLINK("https://www.ncbi.nlm.nih.gov/nucleotide/MN537815.1?report=genbank&log$=nucltop&blast_rank=739&RID=ND3XJNDZ01N","MN537815.1")
Sonchus ustulatus subsp. ustulatus chloroplast, complete genome	Sonchus ustulatus subsp. ustulatus	93.5	93.5	100%	2e-15	100.00	152411	=HYPERLINK("https://www.ncbi.nlm.nih.gov/nucleotide/MN537814.1?report=genbank&log$=nucltop&blast_rank=740&RID=ND3XJNDZ01N","MN537814.1")
Atractylodes lancea tRNA-Leu (trnL) gene, partial sequence; trnL-trnF intergenic spacer, complete sequence; and tRNA-Phe (trnF) gene, partial sequence; chloroplast	Atractylodes japonica	93.5	93.5	100%	2e-15	100.00	809	=HYPERLINK("https://www.ncbi.nlm.nih.gov/nucleotide/KM191901.1?report=genbank&log$=nucltop&blast_rank=741&RID=ND3XJNDZ01N","KM191901.1")
Picris hieracioides isolate xt_plant118 tRNA-Leu (trnL) gene, intron; chloroplast	Picris hieracioides	93.5	93.5	100%	2e-15	100.00	416	=HYPERLINK("https://www.ncbi.nlm.nih.gov/nucleotide/KJ746378.1?report=genbank&log$=nucltop&blast_rank=742&RID=ND3XJNDZ01N","KJ746378.1")
Centaurea stoebe isolate xt_plant68 tRNA-Leu (trnL) gene, intron; chloroplast	Centaurea stoebe	93.5	93.5	100%	2e-15	100.00	416	=HYPERLINK("https://www.ncbi.nlm.nih.gov/nucleotide/KJ746376.1?report=genbank&log$=nucltop&blast_rank=743&RID=ND3XJNDZ01N","KJ746376.1")
Centaurea scabiosa isolate xt_plant5 tRNA-Leu (trnL) gene, intron; chloroplast	Centaurea scabiosa	93.5	93.5	100%	2e-15	100.00	416	=HYPERLINK("https://www.ncbi.nlm.nih.gov/nucleotide/KJ746375.1?report=genbank&log$=nucltop&blast_rank=744&RID=ND3XJNDZ01N","KJ746375.1")
Saussurea costus voucher T1102 tRNA-Leu (trnL) gene and trnL-trnF intergenic spacer, partial sequence; chloroplast	Saussurea costus	93.5	93.5	100%	2e-15	100.00	923	=HYPERLINK("https://www.ncbi.nlm.nih.gov/nucleotide/JX944504.1?report=genbank&log$=nucltop&blast_rank=745&RID=ND3XJNDZ01N","JX944504.1")
Myripnois dioica chloroplast, complete genome	Myripnois dioica	93.5	93.5	100%	2e-15	100.00	153793	=HYPERLINK("https://www.ncbi.nlm.nih.gov/nucleotide/MK351805.1?report=genbank&log$=nucltop&blast_rank=746&RID=ND3XJNDZ01N","MK351805.1")
Atractylodes japonica chloroplast, complete genome	Atractylodes japonica	93.5	93.5	100%	2e-15	100.00	153207	=HYPERLINK("https://www.ncbi.nlm.nih.gov/nucleotide/OK077520.1?report=genbank&log$=nucltop&blast_rank=747&RID=ND3XJNDZ01N","OK077520.1")
Centaurea diffusa chloroplast, complete genome	Centaurea diffusa	93.5	93.5	100%	2e-15	100.00	152559	=HYPERLINK("https://www.ncbi.nlm.nih.gov/nucleotide/NC_024286.1?report=genbank&log$=nucltop&blast_rank=748&RID=ND3XJNDZ01N","NC_024286.1")
Xanthopappus subacaulis chloroplast, complete genome	Xanthopappus subacaulis	93.5	93.5	100%	2e-15	100.00	153297	=HYPERLINK("https://www.ncbi.nlm.nih.gov/nucleotide/NC_063322.1?report=genbank&log$=nucltop&blast_rank=749&RID=ND3XJNDZ01N","NC_063322.1")
Praxelis clematidea chloroplast, complete genome	Praxelis clematidea	93.5	93.5	100%	2e-15	100.00	151410	=HYPERLINK("https://www.ncbi.nlm.nih.gov/nucleotide/NC_023833.1?report=genbank&log$=nucltop&blast_rank=750&RID=ND3XJNDZ01N","NC_023833.1")
Atractylodes lancea chloroplast, complete genome	Atractylodes lancea	93.5	93.5	100%	2e-15	100.00	153170	=HYPERLINK("https://www.ncbi.nlm.nih.gov/nucleotide/MZ557566.1?report=genbank&log$=nucltop&blast_rank=751&RID=ND3XJNDZ01N","MZ557566.1")
Sonchus brachyotus chloroplast, complete genome	Sonchus brachyotus	93.5	93.5	100%	2e-15	100.00	151977	=HYPERLINK("https://www.ncbi.nlm.nih.gov/nucleotide/MT850048.1?report=genbank&log$=nucltop&blast_rank=752&RID=ND3XJNDZ01N","MT850048.1")
Sonchus brachyotus chloroplast, complete genome	Sonchus brachyotus	93.5	93.5	100%	2e-15	100.00	152144	=HYPERLINK("https://www.ncbi.nlm.nih.gov/nucleotide/NC_058614.1?report=genbank&log$=nucltop&blast_rank=753&RID=ND3XJNDZ01N","NC_058614.1")
Lactuca tatarica chloroplast, complete genome	Lactuca tatarica	93.5	93.5	100%	2e-15	100.00	152401	=HYPERLINK("https://www.ncbi.nlm.nih.gov/nucleotide/NC_058613.1?report=genbank&log$=nucltop&blast_rank=754&RID=ND3XJNDZ01N","NC_058613.1")
Faberia nanchuanensis voucher IBSC 090622001 tRNA-Leu (trnL) gene, partial sequence; trnL-trnF intergenic spacer, complete sequence; and tRNA-Phe (trnF) gene, partial sequence; chloroplast	Faberia nanchuanensis	93.5	93.5	100%	2e-15	100.00	849	=HYPERLINK("https://www.ncbi.nlm.nih.gov/nucleotide/KF196102.1?report=genbank&log$=nucltop&blast_rank=755&RID=ND3XJNDZ01N","KF196102.1")
Paraprenanthes diversifolia voucher IBSC 236 tRNA-Leu (trnL) gene, partial sequence; trnL-trnF intergenic spacer, complete sequence; and tRNA-Phe (trnF) gene, partial sequence; chloroplast	Paraprenanthes diversifolia	93.5	93.5	100%	2e-15	100.00	845	=HYPERLINK("https://www.ncbi.nlm.nih.gov/nucleotide/KF196095.1?report=genbank&log$=nucltop&blast_rank=756&RID=ND3XJNDZ01N","KF196095.1")
Notoseris macilenta voucher IBSC 116 tRNA-Leu (trnL) gene, partial sequence; trnL-trnF intergenic spacer, complete sequence; and tRNA-Phe (trnF) gene, partial sequence; chloroplast	Notoseris macilenta	93.5	93.5	100%	2e-15	100.00	844	=HYPERLINK("https://www.ncbi.nlm.nih.gov/nucleotide/KF196093.1?report=genbank&log$=nucltop&blast_rank=757&RID=ND3XJNDZ01N","KF196093.1")
Notoseris macilenta voucher IBSC 123 tRNA-Leu (trnL) gene, partial sequence; trnL-trnF intergenic spacer, complete sequence; and tRNA-Phe (trnF) gene, partial sequence; chloroplast	Notoseris macilenta	93.5	93.5	100%	2e-15	100.00	845	=HYPERLINK("https://www.ncbi.nlm.nih.gov/nucleotide/KF196092.1?report=genbank&log$=nucltop&blast_rank=758&RID=ND3XJNDZ01N","KF196092.1")
Notoseris triflora voucher IBSC 74 tRNA-Leu (trnL) gene, partial sequence; trnL-trnF intergenic spacer, complete sequence; and tRNA-Phe (trnF) gene, partial sequence; chloroplast	Notoseris triflora	93.5	93.5	100%	2e-15	100.00	845	=HYPERLINK("https://www.ncbi.nlm.nih.gov/nucleotide/KF196090.1?report=genbank&log$=nucltop&blast_rank=759&RID=ND3XJNDZ01N","KF196090.1")
Melanoseris cyanea voucher IBSC 3331 tRNA-Leu (trnL) gene, partial sequence; trnL-trnF intergenic spacer, complete sequence; and tRNA-Phe (trnF) gene, partial sequence; chloroplast	Melanoseris cyanea	93.5	93.5	100%	2e-15	100.00	848	=HYPERLINK("https://www.ncbi.nlm.nih.gov/nucleotide/KF196087.1?report=genbank&log$=nucltop&blast_rank=760&RID=ND3XJNDZ01N","KF196087.1")
Melanoseris sp. IBSC 3044 tRNA-Leu (trnL) gene, partial sequence; trnL-trnF intergenic spacer, complete sequence; and tRNA-Phe (trnF) gene, partial sequence; chloroplast	Melanoseris sp. IBSC 3044	93.5	93.5	100%	2e-15	100.00	848	=HYPERLINK("https://www.ncbi.nlm.nih.gov/nucleotide/KF196086.1?report=genbank&log$=nucltop&blast_rank=761&RID=ND3XJNDZ01N","KF196086.1")
Dubyaea hispida voucher PE 9760 tRNA-Leu (trnL) gene, partial sequence; trnL-trnF intergenic spacer, complete sequence; and tRNA-Phe (trnF) gene, partial sequence; chloroplast	Dubyaea hispida	93.5	93.5	100%	2e-15	100.00	849	=HYPERLINK("https://www.ncbi.nlm.nih.gov/nucleotide/KF196082.1?report=genbank&log$=nucltop&blast_rank=762&RID=ND3XJNDZ01N","KF196082.1")
Youngia denticulata voucher IBSC 2011130 tRNA-Leu (trnL) gene, partial sequence; trnL-trnF intergenic spacer, complete sequence; and tRNA-Phe (trnF) gene, partial sequence; chloroplast	Crepidiastrum denticulatum	93.5	93.5	100%	2e-15	100.00	847	=HYPERLINK("https://www.ncbi.nlm.nih.gov/nucleotide/KF196072.1?report=genbank&log$=nucltop&blast_rank=763&RID=ND3XJNDZ01N","KF196072.1")
Ixeridium gracile voucher IBSC 3357 tRNA-Leu (trnL) gene, partial sequence; trnL-trnF intergenic spacer, complete sequence; and tRNA-Phe (trnF) gene, partial sequence; chloroplast	Ixeridium gracile	93.5	93.5	100%	2e-15	100.00	846	=HYPERLINK("https://www.ncbi.nlm.nih.gov/nucleotide/KF196069.1?report=genbank&log$=nucltop&blast_rank=764&RID=ND3XJNDZ01N","KF196069.1")
Sonchus sp. IBSC 3560 tRNA-Leu (trnL) gene, partial sequence; trnL-trnF intergenic spacer, complete sequence; and tRNA-Phe (trnF) gene, partial sequence; chloroplast	Sonchus sp. IBSC 3560	93.5	93.5	100%	2e-15	100.00	841	=HYPERLINK("https://www.ncbi.nlm.nih.gov/nucleotide/KF196066.1?report=genbank&log$=nucltop&blast_rank=765&RID=ND3XJNDZ01N","KF196066.1")
Picris hieracioides voucher IBSC 300 tRNA-Leu (trnL) gene, partial sequence; trnL-trnF intergenic spacer, complete sequence; and tRNA-Phe (trnF) gene, partial sequence; chloroplast	Picris hieracioides	93.5	93.5	100%	2e-15	100.00	870	=HYPERLINK("https://www.ncbi.nlm.nih.gov/nucleotide/KF196065.1?report=genbank&log$=nucltop&blast_rank=766&RID=ND3XJNDZ01N","KF196065.1")
Picris hieracioides voucher IBSC 438 tRNA-Leu (trnL) gene, partial sequence; trnL-trnF intergenic spacer, complete sequence; and tRNA-Phe (trnF) gene, partial sequence; chloroplast	Picris hieracioides	93.5	93.5	100%	2e-15	100.00	869	=HYPERLINK("https://www.ncbi.nlm.nih.gov/nucleotide/KF196064.1?report=genbank&log$=nucltop&blast_rank=767&RID=ND3XJNDZ01N","KF196064.1")
Hieracium umbellatum voucher IBSC 3155 tRNA-Leu (trnL) gene, partial sequence; trnL-trnF intergenic spacer, complete sequence; and tRNA-Phe (trnF) gene, partial sequence; chloroplast	Hieracium umbellatum	93.5	93.5	100%	2e-15	100.00	867	=HYPERLINK("https://www.ncbi.nlm.nih.gov/nucleotide/KF196063.1?report=genbank&log$=nucltop&blast_rank=768&RID=ND3XJNDZ01N","KF196063.1")
Lactuca serriola isolate LAC-131 tRNA-Leu (trnL) gene and trnL-trnF intergenic spacer, partial sequence; chloroplast	Lactuca serriola	93.5	93.5	100%	2e-15	100.00	845	=HYPERLINK("https://www.ncbi.nlm.nih.gov/nucleotide/KF486175.1?report=genbank&log$=nucltop&blast_rank=769&RID=ND3XJNDZ01N","KF486175.1")
Lactuca tatarica isolate LAC-129 tRNA-Leu (trnL) gene and trnL-trnF intergenic spacer, partial sequence; chloroplast	Lactuca tatarica	93.5	93.5	100%	2e-15	100.00	839	=HYPERLINK("https://www.ncbi.nlm.nih.gov/nucleotide/KF486174.1?report=genbank&log$=nucltop&blast_rank=770&RID=ND3XJNDZ01N","KF486174.1")
Lactuca sibirica isolate LAC-128 tRNA-Leu (trnL) gene and trnL-trnF intergenic spacer, partial sequence; chloroplast	Lactuca sibirica	93.5	93.5	100%	2e-15	100.00	836	=HYPERLINK("https://www.ncbi.nlm.nih.gov/nucleotide/KF486173.1?report=genbank&log$=nucltop&blast_rank=771&RID=ND3XJNDZ01N","KF486173.1")
Scariola viminea isolate LAC-135 tRNA-Leu (trnL) gene and trnL-trnF intergenic spacer, partial sequence; chloroplast	Scariola viminea	93.5	93.5	100%	2e-15	100.00	846	=HYPERLINK("https://www.ncbi.nlm.nih.gov/nucleotide/KF486172.1?report=genbank&log$=nucltop&blast_rank=772&RID=ND3XJNDZ01N","KF486172.1")
Lactuca orientalis isolate LAC-126 tRNA-Leu (trnL) gene and trnL-trnF intergenic spacer, partial sequence; chloroplast	Lactuca orientalis	93.5	93.5	100%	2e-15	100.00	836	=HYPERLINK("https://www.ncbi.nlm.nih.gov/nucleotide/KF486171.1?report=genbank&log$=nucltop&blast_rank=773&RID=ND3XJNDZ01N","KF486171.1")
Lactuca formosana isolate LAC-122 tRNA-Leu (trnL) gene and trnL-trnF intergenic spacer, partial sequence; chloroplast	Lactuca formosana	93.5	93.5	100%	2e-15	100.00	840	=HYPERLINK("https://www.ncbi.nlm.nih.gov/nucleotide/KF486167.1?report=genbank&log$=nucltop&blast_rank=774&RID=ND3XJNDZ01N","KF486167.1")
Lactuca indica isolate LAC-120 tRNA-Leu (trnL) gene and trnL-trnF intergenic spacer, partial sequence; chloroplast	Lactuca indica	93.5	93.5	100%	2e-15	100.00	836	=HYPERLINK("https://www.ncbi.nlm.nih.gov/nucleotide/KF486165.1?report=genbank&log$=nucltop&blast_rank=775&RID=ND3XJNDZ01N","KF486165.1")
Lactuca tuberosa isolate LAC-118 tRNA-Leu (trnL) gene and trnL-trnF intergenic spacer, partial sequence; chloroplast	Lactuca tuberosa	93.5	93.5	100%	2e-15	100.00	846	=HYPERLINK("https://www.ncbi.nlm.nih.gov/nucleotide/KF486163.1?report=genbank&log$=nucltop&blast_rank=776&RID=ND3XJNDZ01N","KF486163.1")
Lactuca dolichophylla isolate LAC-117 tRNA-Leu (trnL) gene and trnL-trnF intergenic spacer, partial sequence; chloroplast	Lactuca dolichophylla	93.5	93.5	100%	2e-15	100.00	844	=HYPERLINK("https://www.ncbi.nlm.nih.gov/nucleotide/KF486162.1?report=genbank&log$=nucltop&blast_rank=777&RID=ND3XJNDZ01N","KF486162.1")
Lactuca dissecta isolate LAC-116 tRNA-Leu (trnL) gene and trnL-trnF intergenic spacer, partial sequence; chloroplast	Lactuca dissecta	93.5	93.5	100%	2e-15	100.00	839	=HYPERLINK("https://www.ncbi.nlm.nih.gov/nucleotide/KF486161.1?report=genbank&log$=nucltop&blast_rank=778&RID=ND3XJNDZ01N","KF486161.1")
Lactuca undulata isolate LAC-114 tRNA-Leu (trnL) gene and trnL-trnF intergenic spacer, partial sequence; chloroplast	Lactuca undulata	93.5	93.5	100%	2e-15	100.00	848	=HYPERLINK("https://www.ncbi.nlm.nih.gov/nucleotide/KF486159.1?report=genbank&log$=nucltop&blast_rank=779&RID=ND3XJNDZ01N","KF486159.1")
Lactuca perennis isolate LAC-334 tRNA-Leu (trnL) gene and trnL-trnF intergenic spacer, partial sequence; chloroplast	Lactuca perennis	93.5	93.5	100%	2e-15	100.00	846	=HYPERLINK("https://www.ncbi.nlm.nih.gov/nucleotide/KF486158.1?report=genbank&log$=nucltop&blast_rank=780&RID=ND3XJNDZ01N","KF486158.1")
Melanoseris atropurpurea isolate LAC-099 tRNA-Leu (trnL) gene and trnL-trnF intergenic spacer, partial sequence; chloroplast	Melanoseris atropurpurea	93.5	93.5	100%	2e-15	100.00	844	=HYPERLINK("https://www.ncbi.nlm.nih.gov/nucleotide/KF486144.1?report=genbank&log$=nucltop&blast_rank=781&RID=ND3XJNDZ01N","KF486144.1")
Melanoseris qinghaica isolate LAC-078 tRNA-Leu (trnL) gene and trnL-trnF intergenic spacer, partial sequence; chloroplast	Melanoseris qinghaica	93.5	93.5	100%	2e-15	100.00	844	=HYPERLINK("https://www.ncbi.nlm.nih.gov/nucleotide/KF486124.1?report=genbank&log$=nucltop&blast_rank=782&RID=ND3XJNDZ01N","KF486124.1")
Chaetoseris lyriformis isolate LAC-091 tRNA-Leu (trnL) gene and trnL-trnF intergenic spacer, partial sequence; chloroplast	Chaetoseris lyriformis	93.5	93.5	100%	2e-15	100.00	844	=HYPERLINK("https://www.ncbi.nlm.nih.gov/nucleotide/KF486136.1?report=genbank&log$=nucltop&blast_rank=783&RID=ND3XJNDZ01N","KF486136.1")
Chaetoseris lyriformis isolate LAC-087 tRNA-Leu (trnL) gene and trnL-trnF intergenic spacer, partial sequence; chloroplast	Chaetoseris lyriformis	93.5	93.5	100%	2e-15	100.00	844	=HYPERLINK("https://www.ncbi.nlm.nih.gov/nucleotide/KF486132.1?report=genbank&log$=nucltop&blast_rank=784&RID=ND3XJNDZ01N","KF486132.1")
Chaetoseris hastata isolate LAC-080 tRNA-Leu (trnL) gene and trnL-trnF intergenic spacer, partial sequence; chloroplast	Chaetoseris hastata	93.5	93.5	100%	2e-15	100.00	844	=HYPERLINK("https://www.ncbi.nlm.nih.gov/nucleotide/KF486125.1?report=genbank&log$=nucltop&blast_rank=785&RID=ND3XJNDZ01N","KF486125.1")
Melanoseris violifolia isolate LAC-076 tRNA-Leu (trnL) gene and trnL-trnF intergenic spacer, partial sequence; chloroplast	Melanoseris violifolia	93.5	93.5	100%	2e-15	100.00	843	=HYPERLINK("https://www.ncbi.nlm.nih.gov/nucleotide/KF486122.1?report=genbank&log$=nucltop&blast_rank=786&RID=ND3XJNDZ01N","KF486122.1")
Melanoseris macrantha isolate LAC-075 tRNA-Leu (trnL) gene and trnL-trnF intergenic spacer, partial sequence; chloroplast	Melanoseris macrantha	93.5	93.5	100%	2e-15	100.00	844	=HYPERLINK("https://www.ncbi.nlm.nih.gov/nucleotide/KF486121.1?report=genbank&log$=nucltop&blast_rank=787&RID=ND3XJNDZ01N","KF486121.1")
Melanoseris macrorhiza isolate LAC-074 tRNA-Leu (trnL) gene and trnL-trnF intergenic spacer, partial sequence; chloroplast	Melanoseris macrorhiza	93.5	93.5	100%	2e-15	100.00	845	=HYPERLINK("https://www.ncbi.nlm.nih.gov/nucleotide/KF486120.1?report=genbank&log$=nucltop&blast_rank=788&RID=ND3XJNDZ01N","KF486120.1")
Melanoseris macrorhiza isolate LAC-073 tRNA-Leu (trnL) gene and trnL-trnF intergenic spacer, partial sequence; chloroplast	Melanoseris macrorhiza	93.5	93.5	100%	2e-15	100.00	843	=HYPERLINK("https://www.ncbi.nlm.nih.gov/nucleotide/KF486119.1?report=genbank&log$=nucltop&blast_rank=789&RID=ND3XJNDZ01N","KF486119.1")
Melanoseris bracteata isolate LAC-072 tRNA-Leu (trnL) gene and trnL-trnF intergenic spacer, partial sequence; chloroplast	Melanoseris bracteata	93.5	93.5	100%	2e-15	100.00	848	=HYPERLINK("https://www.ncbi.nlm.nih.gov/nucleotide/KF486118.1?report=genbank&log$=nucltop&blast_rank=790&RID=ND3XJNDZ01N","KF486118.1")
Melanoseris lessertiana isolate LAC-071 tRNA-Leu (trnL) gene and trnL-trnF intergenic spacer, partial sequence; chloroplast	Melanoseris lessertiana	93.5	93.5	100%	2e-15	100.00	844	=HYPERLINK("https://www.ncbi.nlm.nih.gov/nucleotide/KF486117.1?report=genbank&log$=nucltop&blast_rank=791&RID=ND3XJNDZ01N","KF486117.1")
Melanoseris souliei isolate LAC-069 tRNA-Leu (trnL) gene and trnL-trnF intergenic spacer, partial sequence; chloroplast	Parasyncalathium souliei	93.5	93.5	100%	2e-15	100.00	844	=HYPERLINK("https://www.ncbi.nlm.nih.gov/nucleotide/KF486115.1?report=genbank&log$=nucltop&blast_rank=792&RID=ND3XJNDZ01N","KF486115.1")
Notoseris khasiana isolate LAC-068 tRNA-Leu (trnL) gene and trnL-trnF intergenic spacer, partial sequence; chloroplast	Notoseris khasiana	93.5	93.5	100%	2e-15	100.00	841	=HYPERLINK("https://www.ncbi.nlm.nih.gov/nucleotide/KF486114.1?report=genbank&log$=nucltop&blast_rank=793&RID=ND3XJNDZ01N","KF486114.1")
Notoseris khasiana isolate LAC-067 tRNA-Leu (trnL) gene and trnL-trnF intergenic spacer, partial sequence; chloroplast	Notoseris khasiana	93.5	93.5	100%	2e-15	100.00	841	=HYPERLINK("https://www.ncbi.nlm.nih.gov/nucleotide/KF486113.1?report=genbank&log$=nucltop&blast_rank=794&RID=ND3XJNDZ01N","KF486113.1")
Notoseris khasiana isolate LAC-066 tRNA-Leu (trnL) gene and trnL-trnF intergenic spacer, partial sequence; chloroplast	Notoseris khasiana	93.5	93.5	100%	2e-15	100.00	835	=HYPERLINK("https://www.ncbi.nlm.nih.gov/nucleotide/KF486112.1?report=genbank&log$=nucltop&blast_rank=795&RID=ND3XJNDZ01N","KF486112.1")
Notoseris scandens isolate LAC-052 tRNA-Leu (trnL) gene and trnL-trnF intergenic spacer, partial sequence; chloroplast	Notoseris scandens	93.5	93.5	100%	2e-15	100.00	848	=HYPERLINK("https://www.ncbi.nlm.nih.gov/nucleotide/KF486098.1?report=genbank&log$=nucltop&blast_rank=796&RID=ND3XJNDZ01N","KF486098.1")
Paraprenanthes melanantha isolate LAC-046 tRNA-Leu (trnL) gene and trnL-trnF intergenic spacer, partial sequence; chloroplast	Paraprenanthes melanantha	93.5	93.5	100%	2e-15	100.00	841	=HYPERLINK("https://www.ncbi.nlm.nih.gov/nucleotide/KF486092.1?report=genbank&log$=nucltop&blast_rank=797&RID=ND3XJNDZ01N","KF486092.1")
Paraprenanthes longiloba isolate LAC-042 tRNA-Leu (trnL) gene and trnL-trnF intergenic spacer, partial sequence; chloroplast	Paraprenanthes longiloba	93.5	93.5	100%	2e-15	100.00	841	=HYPERLINK("https://www.ncbi.nlm.nih.gov/nucleotide/KF486088.1?report=genbank&log$=nucltop&blast_rank=798&RID=ND3XJNDZ01N","KF486088.1")
Paraprenanthes pilipes isolate LAC-037 tRNA-Leu (trnL) gene and trnL-trnF intergenic spacer, partial sequence; chloroplast	Paraprenanthes pilipes	93.5	93.5	100%	2e-15	100.00	841	=HYPERLINK("https://www.ncbi.nlm.nih.gov/nucleotide/KF486083.1?report=genbank&log$=nucltop&blast_rank=799&RID=ND3XJNDZ01N","KF486083.1")
Paraprenanthes glandulosissima isolate LAC-034 tRNA-Leu (trnL) gene and trnL-trnF intergenic spacer, partial sequence; chloroplast	Paraprenanthes glandulosissima	93.5	93.5	100%	2e-15	100.00	841	=HYPERLINK("https://www.ncbi.nlm.nih.gov/nucleotide/KF486080.1?report=genbank&log$=nucltop&blast_rank=800&RID=ND3XJNDZ01N","KF486080.1")
Paraprenanthes luchunensis isolate LAC-031 tRNA-Leu (trnL) gene and trnL-trnF intergenic spacer, partial sequence; chloroplast	Paraprenanthes luchunensis	93.5	93.5	100%	2e-15	100.00	841	=HYPERLINK("https://www.ncbi.nlm.nih.gov/nucleotide/KF486077.1?report=genbank&log$=nucltop&blast_rank=801&RID=ND3XJNDZ01N","KF486077.1")
Paraprenanthes umbrosa isolate LAC-029 tRNA-Leu (trnL) gene and trnL-trnF intergenic spacer, partial sequence; chloroplast	Paraprenanthes umbrosa	93.5	93.5	100%	2e-15	100.00	841	=HYPERLINK("https://www.ncbi.nlm.nih.gov/nucleotide/KF486075.1?report=genbank&log$=nucltop&blast_rank=802&RID=ND3XJNDZ01N","KF486075.1")
Paraprenanthes umbrosa isolate LAC-028 tRNA-Leu (trnL) gene and trnL-trnF intergenic spacer, partial sequence; chloroplast	Paraprenanthes umbrosa	93.5	93.5	100%	2e-15	100.00	841	=HYPERLINK("https://www.ncbi.nlm.nih.gov/nucleotide/KF486074.1?report=genbank&log$=nucltop&blast_rank=803&RID=ND3XJNDZ01N","KF486074.1")
Paraprenanthes triflora isolate LAC-024 tRNA-Leu (trnL) gene and trnL-trnF intergenic spacer, partial sequence; chloroplast	Paraprenanthes triflora	93.5	93.5	100%	2e-15	100.00	841	=HYPERLINK("https://www.ncbi.nlm.nih.gov/nucleotide/KF486070.1?report=genbank&log$=nucltop&blast_rank=804&RID=ND3XJNDZ01N","KF486070.1")
Paraprenanthes oligolepis isolate LAC-023 tRNA-Leu (trnL) gene and trnL-trnF intergenic spacer, partial sequence; chloroplast	Paraprenanthes oligolepis	93.5	93.5	100%	2e-15	100.00	841	=HYPERLINK("https://www.ncbi.nlm.nih.gov/nucleotide/KF486069.1?report=genbank&log$=nucltop&blast_rank=805&RID=ND3XJNDZ01N","KF486069.1")
Paraprenanthes oligolepis isolate LAC-020 tRNA-Leu (trnL) gene and trnL-trnF intergenic spacer, partial sequence; chloroplast	Paraprenanthes oligolepis	93.5	93.5	100%	2e-15	100.00	841	=HYPERLINK("https://www.ncbi.nlm.nih.gov/nucleotide/KF486066.1?report=genbank&log$=nucltop&blast_rank=806&RID=ND3XJNDZ01N","KF486066.1")
Cicerbita roborowskii isolate LAC-018 tRNA-Leu (trnL) gene and trnL-trnF intergenic spacer, partial sequence; chloroplast	Cicerbita roborowskii	93.5	93.5	100%	2e-15	100.00	841	=HYPERLINK("https://www.ncbi.nlm.nih.gov/nucleotide/KF486064.1?report=genbank&log$=nucltop&blast_rank=807&RID=ND3XJNDZ01N","KF486064.1")
Cicerbita auriculiformis isolate LAC-016 tRNA-Leu (trnL) gene and trnL-trnF intergenic spacer, partial sequence; chloroplast	Cicerbita auriculiformis	93.5	93.5	100%	2e-15	100.00	841	=HYPERLINK("https://www.ncbi.nlm.nih.gov/nucleotide/KF486062.1?report=genbank&log$=nucltop&blast_rank=808&RID=ND3XJNDZ01N","KF486062.1")
Cicerbita azurea isolate LAC-015 tRNA-Leu (trnL) gene and trnL-trnF intergenic spacer, partial sequence; chloroplast	Cicerbita azurea	93.5	93.5	100%	2e-15	100.00	842	=HYPERLINK("https://www.ncbi.nlm.nih.gov/nucleotide/KF486061.1?report=genbank&log$=nucltop&blast_rank=809&RID=ND3XJNDZ01N","KF486061.1")
Cicerbita azurea isolate LAC-014 tRNA-Leu (trnL) gene and trnL-trnF intergenic spacer, partial sequence; chloroplast	Cicerbita azurea	93.5	93.5	100%	2e-15	100.00	834	=HYPERLINK("https://www.ncbi.nlm.nih.gov/nucleotide/KF486060.1?report=genbank&log$=nucltop&blast_rank=810&RID=ND3XJNDZ01N","KF486060.1")
Prenanthes purpurea isolate LAC-013 tRNA-Leu (trnL) gene and trnL-trnF intergenic spacer, partial sequence; chloroplast	Prenanthes purpurea	93.5	93.5	100%	2e-15	100.00	853	=HYPERLINK("https://www.ncbi.nlm.nih.gov/nucleotide/KF486059.1?report=genbank&log$=nucltop&blast_rank=811&RID=ND3XJNDZ01N","KF486059.1")
Faberia nanchuanensis isolate LAC-005 tRNA-Leu (trnL) gene and trnL-trnF intergenic spacer, partial sequence; chloroplast	Faberia nanchuanensis	93.5	93.5	100%	2e-15	100.00	845	=HYPERLINK("https://www.ncbi.nlm.nih.gov/nucleotide/KF486052.1?report=genbank&log$=nucltop&blast_rank=812&RID=ND3XJNDZ01N","KF486052.1")
Launaea sarmentosa isolate LAC-001 tRNA-Leu (trnL) gene and trnL-trnF intergenic spacer, partial sequence; chloroplast	Launaea sarmentosa	93.5	93.5	100%	2e-15	100.00	840	=HYPERLINK("https://www.ncbi.nlm.nih.gov/nucleotide/KF486048.1?report=genbank&log$=nucltop&blast_rank=813&RID=ND3XJNDZ01N","KF486048.1")
Mulgedium pulchellum chloroplast tRNA-Leu gene intron, isolate EC_2156b_OA	Mulgedium pulchellum	93.5	93.5	100%	2e-15	100.00	458	=HYPERLINK("https://www.ncbi.nlm.nih.gov/nucleotide/HE993568.1?report=genbank&log$=nucltop&blast_rank=814&RID=ND3XJNDZ01N","HE993568.1")
Mulgedium pulchellum chloroplast tRNA-Leu gene intron, isolate EC_2156a_CAN	Mulgedium pulchellum	93.5	93.5	100%	2e-15	100.00	476	=HYPERLINK("https://www.ncbi.nlm.nih.gov/nucleotide/HE993567.1?report=genbank&log$=nucltop&blast_rank=815&RID=ND3XJNDZ01N","HE993567.1")
Hirpicium armerioides voucher Stangberg176 tRNA-Leu (trnL) gene and trnL-trnF intergenic spacer, partial sequence; chloroplast	Hirpicium armerioides	93.5	93.5	100%	2e-15	100.00	732	=HYPERLINK("https://www.ncbi.nlm.nih.gov/nucleotide/JQ220176.1?report=genbank&log$=nucltop&blast_rank=816&RID=ND3XJNDZ01N","JQ220176.1")
Xeranthemum cylindraceum tRNA-Leu (trnL) gene and trnL-trnF intergenic spacer, partial sequence; chloroplast	Xeranthemum cylindraceum	93.5	93.5	100%	2e-15	100.00	812	=HYPERLINK("https://www.ncbi.nlm.nih.gov/nucleotide/KC969614.1?report=genbank&log$=nucltop&blast_rank=817&RID=ND3XJNDZ01N","KC969614.1")
Volutaria muricata tRNA-Leu (trnL) gene and trnL-trnF intergenic spacer, partial sequence; chloroplast	Volutaria muricata	93.5	93.5	100%	2e-15	100.00	819	=HYPERLINK("https://www.ncbi.nlm.nih.gov/nucleotide/KC969613.1?report=genbank&log$=nucltop&blast_rank=818&RID=ND3XJNDZ01N","KC969613.1")
Cirsium tenoreanum tRNA-Leu (trnL) gene and trnL-trnF intergenic spacer, partial sequence; chloroplast	Lophiolepis tenoreana	93.5	93.5	100%	2e-15	100.00	820	=HYPERLINK("https://www.ncbi.nlm.nih.gov/nucleotide/KC969607.1?report=genbank&log$=nucltop&blast_rank=819&RID=ND3XJNDZ01N","KC969607.1")
Cirsium baytopae tRNA-Leu (trnL) gene and trnL-trnF intergenic spacer, partial sequence; chloroplast	Cirsium baytopae	93.5	93.5	100%	2e-15	100.00	814	=HYPERLINK("https://www.ncbi.nlm.nih.gov/nucleotide/KC969584.1?report=genbank&log$=nucltop&blast_rank=820&RID=ND3XJNDZ01N","KC969584.1")
Centaurea virgata tRNA-Leu (trnL) gene and trnL-trnF intergenic spacer, partial sequence; chloroplast	Centaurea virgata	93.5	93.5	100%	2e-15	100.00	820	=HYPERLINK("https://www.ncbi.nlm.nih.gov/nucleotide/KC969578.1?report=genbank&log$=nucltop&blast_rank=821&RID=ND3XJNDZ01N","KC969578.1")
Centaurea sulphurea tRNA-Leu (trnL) gene and trnL-trnF intergenic spacer, partial sequence; chloroplast	Centaurea sulphurea	93.5	93.5	100%	2e-15	100.00	820	=HYPERLINK("https://www.ncbi.nlm.nih.gov/nucleotide/KC969577.1?report=genbank&log$=nucltop&blast_rank=822&RID=ND3XJNDZ01N","KC969577.1")
Centaurea solstitialis tRNA-Leu (trnL) gene and trnL-trnF intergenic spacer, partial sequence; chloroplast	Centaurea solstitialis	93.5	93.5	100%	2e-15	100.00	820	=HYPERLINK("https://www.ncbi.nlm.nih.gov/nucleotide/KC969575.1?report=genbank&log$=nucltop&blast_rank=823&RID=ND3XJNDZ01N","KC969575.1")
Centaurea parlatoris tRNA-Leu (trnL) gene and trnL-trnF intergenic spacer, partial sequence; chloroplast	Centaurea parlatoris	93.5	93.5	100%	2e-15	100.00	820	=HYPERLINK("https://www.ncbi.nlm.nih.gov/nucleotide/KC969573.1?report=genbank&log$=nucltop&blast_rank=824&RID=ND3XJNDZ01N","KC969573.1")
Centaurea napifolia tRNA-Leu (trnL) gene and trnL-trnF intergenic spacer, partial sequence; chloroplast	Centaurea napifolia	93.5	93.5	100%	2e-15	100.00	820	=HYPERLINK("https://www.ncbi.nlm.nih.gov/nucleotide/KC969572.1?report=genbank&log$=nucltop&blast_rank=825&RID=ND3XJNDZ01N","KC969572.1")
Centaurea jacea tRNA-Leu (trnL) gene and trnL-trnF intergenic spacer, partial sequence; chloroplast	Centaurea jacea	93.5	93.5	100%	2e-15	100.00	820	=HYPERLINK("https://www.ncbi.nlm.nih.gov/nucleotide/KC969571.1?report=genbank&log$=nucltop&blast_rank=826&RID=ND3XJNDZ01N","KC969571.1")
Centaurea diluta tRNA-Leu (trnL) gene and trnL-trnF intergenic spacer, partial sequence; chloroplast	Centaurea diluta	93.5	93.5	100%	2e-15	100.00	820	=HYPERLINK("https://www.ncbi.nlm.nih.gov/nucleotide/KC969569.1?report=genbank&log$=nucltop&blast_rank=827&RID=ND3XJNDZ01N","KC969569.1")
Centaurea diffusa tRNA-Leu (trnL) gene and trnL-trnF intergenic spacer, partial sequence; chloroplast	Centaurea diffusa	93.5	93.5	100%	2e-15	100.00	820	=HYPERLINK("https://www.ncbi.nlm.nih.gov/nucleotide/KC969568.1?report=genbank&log$=nucltop&blast_rank=828&RID=ND3XJNDZ01N","KC969568.1")
Centaurea calcitrapa tRNA-Leu (trnL) gene and trnL-trnF intergenic spacer, partial sequence; chloroplast	Centaurea calcitrapa	93.5	93.5	100%	2e-15	100.00	825	=HYPERLINK("https://www.ncbi.nlm.nih.gov/nucleotide/KC969566.1?report=genbank&log$=nucltop&blast_rank=829&RID=ND3XJNDZ01N","KC969566.1")
Centaurea benedicta tRNA-Leu (trnL) gene and trnL-trnF intergenic spacer, partial sequence; chloroplast	Centaurea benedicta	93.5	93.5	100%	2e-15	100.00	803	=HYPERLINK("https://www.ncbi.nlm.nih.gov/nucleotide/KC969565.1?report=genbank&log$=nucltop&blast_rank=830&RID=ND3XJNDZ01N","KC969565.1")
Centaurea arrigonii tRNA-Leu (trnL) gene and trnL-trnF intergenic spacer, partial sequence; chloroplast	Centaurea arrigonii	93.5	93.5	100%	2e-15	100.00	820	=HYPERLINK("https://www.ncbi.nlm.nih.gov/nucleotide/KC969564.1?report=genbank&log$=nucltop&blast_rank=831&RID=ND3XJNDZ01N","KC969564.1")
Saussurea tanguensis chloroplast, complete genome	Saussurea tanguensis	93.5	93.5	100%	2e-15	100.00	150610	=HYPERLINK("https://www.ncbi.nlm.nih.gov/nucleotide/MN473457.1?report=genbank&log$=nucltop&blast_rank=832&RID=ND3XJNDZ01N","MN473457.1")
Sonchus bupleuroides isolate SB2785v3 chloroplast, complete genome	Sonchus bupleuroides	93.5	93.5	100%	2e-15	100.00	152350	=HYPERLINK("https://www.ncbi.nlm.nih.gov/nucleotide/NC_063469.1?report=genbank&log$=nucltop&blast_rank=833&RID=ND3XJNDZ01N","NC_063469.1")
Sonchus fragilis isolate D-37 chloroplast, complete genome	Sonchus fragilis	93.5	93.5	100%	2e-15	100.00	152363	=HYPERLINK("https://www.ncbi.nlm.nih.gov/nucleotide/NC_063468.1?report=genbank&log$=nucltop&blast_rank=834&RID=ND3XJNDZ01N","NC_063468.1")
Sonchus grandifolius chloroplast, complete genome	Sonchus grandifolius	93.5	93.5	100%	2e-15	100.00	152254	=HYPERLINK("https://www.ncbi.nlm.nih.gov/nucleotide/NC_063467.1?report=genbank&log$=nucltop&blast_rank=835&RID=ND3XJNDZ01N","NC_063467.1")
Sonchus masguindalii chloroplast, complete genome	Sonchus masguindalii	93.5	93.5	100%	2e-15	100.00	152392	=HYPERLINK("https://www.ncbi.nlm.nih.gov/nucleotide/NC_063466.1?report=genbank&log$=nucltop&blast_rank=836&RID=ND3XJNDZ01N","NC_063466.1")
Sonchus megalocarpus isolate PCH18005-2 chloroplast, complete genome	Sonchus megalocarpus	93.5	93.5	100%	2e-15	100.00	152246	=HYPERLINK("https://www.ncbi.nlm.nih.gov/nucleotide/NC_063465.1?report=genbank&log$=nucltop&blast_rank=837&RID=ND3XJNDZ01N","NC_063465.1")
Sonchus novae-zelandiae chloroplast, complete genome	Sonchus novae-zelandiae	93.5	93.5	100%	2e-15	100.00	152443	=HYPERLINK("https://www.ncbi.nlm.nih.gov/nucleotide/NC_063464.1?report=genbank&log$=nucltop&blast_rank=838&RID=ND3XJNDZ01N","NC_063464.1")
Sonchus pustulatus isolate ANT-7 chloroplast, complete genome	Sonchus pustulatus	93.5	93.5	100%	2e-15	100.00	152038	=HYPERLINK("https://www.ncbi.nlm.nih.gov/nucleotide/MK371004.1?report=genbank&log$=nucltop&blast_rank=839&RID=ND3XJNDZ01N","MK371004.1")
Sonchus pustulatus isolate KAN-12 chloroplast, complete genome	Sonchus pustulatus	93.5	93.5	100%	2e-15	100.00	152027	=HYPERLINK("https://www.ncbi.nlm.nih.gov/nucleotide/NC_063463.1?report=genbank&log$=nucltop&blast_rank=840&RID=ND3XJNDZ01N","NC_063463.1")
Sonchus tenerrimus isolate GNL4/15 chloroplast, complete genome	Sonchus tenerrimus	93.5	93.5	100%	2e-15	100.00	151923	=HYPERLINK("https://www.ncbi.nlm.nih.gov/nucleotide/NC_063462.1?report=genbank&log$=nucltop&blast_rank=841&RID=ND3XJNDZ01N","NC_063462.1")
Acmella paniculata chloroplast, complete genome	Acmella paniculata	93.5	93.5	100%	2e-15	100.00	152117	=HYPERLINK("https://www.ncbi.nlm.nih.gov/nucleotide/MZ292978.1?report=genbank&log$=nucltop&blast_rank=842&RID=ND3XJNDZ01N","MZ292978.1")
Mikania brevifaucia chloroplast, complete genome	Mikania brevifaucia	93.5	93.5	100%	2e-15	100.00	152161	=HYPERLINK("https://www.ncbi.nlm.nih.gov/nucleotide/MT793850.1?report=genbank&log$=nucltop&blast_rank=843&RID=ND3XJNDZ01N","MT793850.1")
Ageratina fastigiata chloroplast, complete genome	Ageratina fastigiata	93.5	93.5	100%	2e-15	100.00	152369	=HYPERLINK("https://www.ncbi.nlm.nih.gov/nucleotide/MT793847.1?report=genbank&log$=nucltop&blast_rank=844&RID=ND3XJNDZ01N","MT793847.1")
Saussurea phaeantha chloroplast, complete genome	Saussurea phaeantha	93.5	93.5	100%	2e-15	100.00	152548	=HYPERLINK("https://www.ncbi.nlm.nih.gov/nucleotide/MT554930.1?report=genbank&log$=nucltop&blast_rank=845&RID=ND3XJNDZ01N","MT554930.1")
Emilia limosa voucher 3597 trnL-trnF intergenic spacer region, partial sequence; chloroplast	Emilia limosa	93.5	93.5	100%	2e-15	100.00	824	=HYPERLINK("https://www.ncbi.nlm.nih.gov/nucleotide/MT436301.1?report=genbank&log$=nucltop&blast_rank=846&RID=ND3XJNDZ01N","MT436301.1")
Mojiangia oreophila isolate A tRNA-Leu (trnL) gene, partial sequence; trnL-trnF intergenic spacer, complete sequence; and trn-Phe (trnF) gene, partial sequence; chloroplast	Mojiangia oreophila	93.5	93.5	100%	2e-15	100.00	865	=HYPERLINK("https://www.ncbi.nlm.nih.gov/nucleotide/MW984537.1?report=genbank&log$=nucltop&blast_rank=847&RID=ND3XJNDZ01N","MW984537.1")
Ixeris stolonifera FN141 chloroplast trnL gene, intron region	Ixeris stolonifera	93.5	93.5	100%	2e-15	100.00	89	=HYPERLINK("https://www.ncbi.nlm.nih.gov/nucleotide/LC568749.1?report=genbank&log$=nucltop&blast_rank=848&RID=ND3XJNDZ01N","LC568749.1")
Ixeridium dentatum subsp. dentatum FN140 chloroplast trnL gene, intron region	Ixeridium dentatum subsp. dentatum	93.5	93.5	100%	2e-15	100.00	89	=HYPERLINK("https://www.ncbi.nlm.nih.gov/nucleotide/LC568748.1?report=genbank&log$=nucltop&blast_rank=849&RID=ND3XJNDZ01N","LC568748.1")
Sonchus leptocephalus chloroplast, complete genome	Sonchus leptocephalus	93.5	93.5	100%	2e-15	100.00	152406	=HYPERLINK("https://www.ncbi.nlm.nih.gov/nucleotide/MN334533.1?report=genbank&log$=nucltop&blast_rank=850&RID=ND3XJNDZ01N","MN334533.1")
Echinops heterophyllus tRNA-Leu (trnL) gene and trnL-trnF intergenic spacer, partial sequence; chloroplast	Echinops heterophyllus	93.5	93.5	100%	2e-15	100.00	841	=HYPERLINK("https://www.ncbi.nlm.nih.gov/nucleotide/MW649030.1?report=genbank&log$=nucltop&blast_rank=851&RID=ND3XJNDZ01N","MW649030.1")
Echinops melitenensis tRNA-Leu (trnL) gene and trnL-trnF intergenic spacer, partial sequence; chloroplast	Echinops melitenensis	93.5	93.5	100%	2e-15	100.00	841	=HYPERLINK("https://www.ncbi.nlm.nih.gov/nucleotide/MW649029.1?report=genbank&log$=nucltop&blast_rank=852&RID=ND3XJNDZ01N","MW649029.1")
Echinops mersinensis tRNA-Leu (trnL) gene and trnL-trnF intergenic spacer, partial sequence; chloroplast	Echinops mersinensis	93.5	93.5	100%	2e-15	100.00	840	=HYPERLINK("https://www.ncbi.nlm.nih.gov/nucleotide/MW649028.1?report=genbank&log$=nucltop&blast_rank=853&RID=ND3XJNDZ01N","MW649028.1")
Echinops microcephalus tRNA-Leu (trnL) gene and trnL-trnF intergenic spacer, partial sequence; chloroplast	Echinops microcephalus	93.5	93.5	100%	2e-15	100.00	816	=HYPERLINK("https://www.ncbi.nlm.nih.gov/nucleotide/MW649027.1?report=genbank&log$=nucltop&blast_rank=854&RID=ND3XJNDZ01N","MW649027.1")
Echinops emiliae tRNA-Leu (trnL) gene and trnL-trnF intergenic spacer, partial sequence; chloroplast	Echinops emiliae	93.5	93.5	100%	2e-15	100.00	841	=HYPERLINK("https://www.ncbi.nlm.nih.gov/nucleotide/MW649026.1?report=genbank&log$=nucltop&blast_rank=855&RID=ND3XJNDZ01N","MW649026.1")
Echinops tenuisectus tRNA-Leu (trnL) gene and trnL-trnF intergenic spacer, partial sequence; chloroplast	Echinops tenuisectus	93.5	93.5	100%	2e-15	100.00	840	=HYPERLINK("https://www.ncbi.nlm.nih.gov/nucleotide/MW649024.1?report=genbank&log$=nucltop&blast_rank=856&RID=ND3XJNDZ01N","MW649024.1")
Echinops tournefortii tRNA-Leu (trnL) gene and trnL-trnF intergenic spacer, partial sequence; chloroplast	Echinops tournefortii	93.5	93.5	100%	2e-15	100.00	835	=HYPERLINK("https://www.ncbi.nlm.nih.gov/nucleotide/MW649023.1?report=genbank&log$=nucltop&blast_rank=857&RID=ND3XJNDZ01N","MW649023.1")
Echinops pungens var. adenoclados tRNA-Leu (trnL) gene and trnL-trnF intergenic spacer, partial sequence; chloroplast	Echinops pungens var. adenoclados	93.5	93.5	100%	2e-15	100.00	840	=HYPERLINK("https://www.ncbi.nlm.nih.gov/nucleotide/MW649021.1?report=genbank&log$=nucltop&blast_rank=858&RID=ND3XJNDZ01N","MW649021.1")
Echinops sphaerocephalus subsp. albidus tRNA-Leu (trnL) gene and trnL-trnF intergenic spacer, partial sequence; chloroplast	Echinops sphaerocephalus subsp. albidus	93.5	93.5	100%	2e-15	100.00	840	=HYPERLINK("https://www.ncbi.nlm.nih.gov/nucleotide/MW649020.1?report=genbank&log$=nucltop&blast_rank=859&RID=ND3XJNDZ01N","MW649020.1")
Echinops orientalis tRNA-Leu (trnL) gene and trnL-trnF intergenic spacer, partial sequence; chloroplast	Echinops orientalis	93.5	93.5	100%	2e-15	100.00	842	=HYPERLINK("https://www.ncbi.nlm.nih.gov/nucleotide/MW649018.1?report=genbank&log$=nucltop&blast_rank=860&RID=ND3XJNDZ01N","MW649018.1")
Echinops ritrodes tRNA-Leu (trnL) gene and trnL-trnF intergenic spacer, partial sequence; chloroplast	Echinops ritrodes	93.5	93.5	100%	2e-15	100.00	841	=HYPERLINK("https://www.ncbi.nlm.nih.gov/nucleotide/MW649017.1?report=genbank&log$=nucltop&blast_rank=861&RID=ND3XJNDZ01N","MW649017.1")
Echinops sphaerocephalus subsp. sphaerocephalus tRNA-Leu (trnL) gene and trnL-trnF intergenic spacer, partial sequence; chloroplast	Echinops sphaerocephalus subsp. sphaerocephalus	93.5	93.5	100%	2e-15	100.00	841	=HYPERLINK("https://www.ncbi.nlm.nih.gov/nucleotide/MW649015.1?report=genbank&log$=nucltop&blast_rank=862&RID=ND3XJNDZ01N","MW649015.1")
Echinops spinosissimus subsp. spinosissimus tRNA-Leu (trnL) gene and trnL-trnF intergenic spacer, partial sequence; chloroplast	Echinops spinosissimus subsp. spinosissimus	93.5	93.5	100%	2e-15	100.00	840	=HYPERLINK("https://www.ncbi.nlm.nih.gov/nucleotide/MW649013.1?report=genbank&log$=nucltop&blast_rank=863&RID=ND3XJNDZ01N","MW649013.1")
Echinops pungens var. transcaucasicus tRNA-Leu (trnL) gene and trnL-trnF intergenic spacer, partial sequence; chloroplast	Echinops pungens var. transcaucasicus	93.5	93.5	100%	2e-15	100.00	840	=HYPERLINK("https://www.ncbi.nlm.nih.gov/nucleotide/MW649012.1?report=genbank&log$=nucltop&blast_rank=864&RID=ND3XJNDZ01N","MW649012.1")
Echinops vaginatus tRNA-Leu (trnL) gene and trnL-trnF intergenic spacer, partial sequence; chloroplast	Echinops vaginatus	93.5	93.5	100%	2e-15	100.00	840	=HYPERLINK("https://www.ncbi.nlm.nih.gov/nucleotide/MW649011.1?report=genbank&log$=nucltop&blast_rank=865&RID=ND3XJNDZ01N","MW649011.1")
Echinops dumanii tRNA-Leu (trnL) gene and trnL-trnF intergenic spacer, partial sequence; chloroplast	Echinops dumanii	93.5	93.5	100%	2e-15	100.00	840	=HYPERLINK("https://www.ncbi.nlm.nih.gov/nucleotide/MW649010.1?report=genbank&log$=nucltop&blast_rank=866&RID=ND3XJNDZ01N","MW649010.1")
Echinops chardinii tRNA-Leu (trnL) gene and trnL-trnF intergenic spacer, partial sequence; chloroplast	Echinops chardinii	93.5	93.5	100%	2e-15	100.00	840	=HYPERLINK("https://www.ncbi.nlm.nih.gov/nucleotide/MW649009.1?report=genbank&log$=nucltop&blast_rank=867&RID=ND3XJNDZ01N","MW649009.1")
Echinops borae tRNA-Leu (trnL) gene and trnL-trnF intergenic spacer, partial sequence; chloroplast	Echinops borae	93.5	93.5	100%	2e-15	100.00	840	=HYPERLINK("https://www.ncbi.nlm.nih.gov/nucleotide/MW649008.1?report=genbank&log$=nucltop&blast_rank=868&RID=ND3XJNDZ01N","MW649008.1")
Echinops pungens var. pungens tRNA-Leu (trnL) gene and trnL-trnF intergenic spacer, partial sequence; chloroplast	Echinops pungens var. pungens	93.5	93.5	100%	2e-15	100.00	840	=HYPERLINK("https://www.ncbi.nlm.nih.gov/nucleotide/MW649007.1?report=genbank&log$=nucltop&blast_rank=869&RID=ND3XJNDZ01N","MW649007.1")
Echinops ritro tRNA-Leu (trnL) gene and trnL-trnF intergenic spacer, partial sequence; chloroplast	Echinops ritro	93.5	93.5	100%	2e-15	100.00	841	=HYPERLINK("https://www.ncbi.nlm.nih.gov/nucleotide/MW649006.1?report=genbank&log$=nucltop&blast_rank=870&RID=ND3XJNDZ01N","MW649006.1")
Echinops pungens var. polyacanthus tRNA-Leu (trnL) gene and trnL-trnF intergenic spacer, partial sequence; chloroplast	Echinops pungens var. polyacanthus	93.5	93.5	100%	2e-15	100.00	840	=HYPERLINK("https://www.ncbi.nlm.nih.gov/nucleotide/MW649005.1?report=genbank&log$=nucltop&blast_rank=871&RID=ND3XJNDZ01N","MW649005.1")
Echinops antalyensis tRNA-Leu (trnL) gene and trnL-trnF intergenic spacer, partial sequence; chloroplast	Echinops antalyensis	93.5	93.5	100%	2e-15	100.00	840	=HYPERLINK("https://www.ncbi.nlm.nih.gov/nucleotide/MW649004.1?report=genbank&log$=nucltop&blast_rank=872&RID=ND3XJNDZ01N","MW649004.1")
Echinops spinosissimus subsp. bithynicus tRNA-Leu (trnL) gene and trnL-trnF intergenic spacer, partial sequence; chloroplast	Echinops spinosissimus subsp. bithynicus	93.5	93.5	100%	2e-15	100.00	842	=HYPERLINK("https://www.ncbi.nlm.nih.gov/nucleotide/MW649003.1?report=genbank&log$=nucltop&blast_rank=873&RID=ND3XJNDZ01N","MW649003.1")
Centaurea maculosa chloroplast, complete sequence	Centaurea maculosa	93.5	93.5	100%	2e-15	100.00	152518	=HYPERLINK("https://www.ncbi.nlm.nih.gov/nucleotide/NC_060470.1?report=genbank&log$=nucltop&blast_rank=874&RID=ND3XJNDZ01N","NC_060470.1")
Saussurea talungensis chloroplast, complete genome	Saussurea talungensis	93.5	93.5	100%	2e-15	100.00	152355	=HYPERLINK("https://www.ncbi.nlm.nih.gov/nucleotide/NC_058276.1?report=genbank&log$=nucltop&blast_rank=875&RID=ND3XJNDZ01N","NC_058276.1")
Youngia japonica chloroplast trnL gene, intron, partial sequence, isolate: OGA0373	Youngia japonica	93.5	93.5	100%	2e-15	100.00	394	=HYPERLINK("https://www.ncbi.nlm.nih.gov/nucleotide/AB817568.1?report=genbank&log$=nucltop&blast_rank=876&RID=ND3XJNDZ01N","AB817568.1")
Youngia japonica chloroplast trnL gene, intron, partial sequence, isolate: OGA0358	Youngia japonica	93.5	93.5	100%	2e-15	100.00	406	=HYPERLINK("https://www.ncbi.nlm.nih.gov/nucleotide/AB817555.1?report=genbank&log$=nucltop&blast_rank=877&RID=ND3XJNDZ01N","AB817555.1")
Ageratum conyzoides chloroplast trnL gene, intron, partial sequence, isolate: OGA0032	Ageratum conyzoides	93.5	93.5	100%	2e-15	100.00	377	=HYPERLINK("https://www.ncbi.nlm.nih.gov/nucleotide/AB817351.1?report=genbank&log$=nucltop&blast_rank=878&RID=ND3XJNDZ01N","AB817351.1")
Spilanthes urens tRNA-Leu (trnL) gene, partial sequence; chloroplast gene for chloroplast product	Spilanthes urens	93.5	93.5	100%	2e-15	100.00	486	=HYPERLINK("https://www.ncbi.nlm.nih.gov/nucleotide/AY216114.1?report=genbank&log$=nucltop&blast_rank=879&RID=ND3XJNDZ01N","AY216114.1")
Siegesbeckia blakei tRNA-Leu (trnL) gene, partial sequence; chloroplast gene for chloroplast product	Sigesbeckia blakei	93.5	93.5	100%	2e-15	100.00	486	=HYPERLINK("https://www.ncbi.nlm.nih.gov/nucleotide/AY216110.1?report=genbank&log$=nucltop&blast_rank=880&RID=ND3XJNDZ01N","AY216110.1")
Polymnia canadensis tRNA-Leu (trnL) gene, partial sequence; chloroplast gene for chloroplast product	Polymnia canadensis	93.5	93.5	100%	2e-15	100.00	486	=HYPERLINK("https://www.ncbi.nlm.nih.gov/nucleotide/AY216099.1?report=genbank&log$=nucltop&blast_rank=881&RID=ND3XJNDZ01N","AY216099.1")
Montanoa revealii tRNA-Leu (trnL) gene, partial sequence; chloroplast gene for chloroplast product	Montanoa revealii	93.5	93.5	100%	2e-15	100.00	485	=HYPERLINK("https://www.ncbi.nlm.nih.gov/nucleotide/AY216083.1?report=genbank&log$=nucltop&blast_rank=882&RID=ND3XJNDZ01N","AY216083.1")
Milleria quinqueflora tRNA-Leu (trnL) gene, partial sequence; chloroplast gene for chloroplast product	Milleria quinqueflora	93.5	93.5	100%	2e-15	100.00	487	=HYPERLINK("https://www.ncbi.nlm.nih.gov/nucleotide/AY216080.1?report=genbank&log$=nucltop&blast_rank=883&RID=ND3XJNDZ01N","AY216080.1")
Dugesia mexicana tRNA-Leu (trnL) gene, partial sequence; chloroplast gene for chloroplast product	Dugesia mexicana	93.5	93.5	100%	2e-15	100.00	482	=HYPERLINK("https://www.ncbi.nlm.nih.gov/nucleotide/AY216038.1?report=genbank&log$=nucltop&blast_rank=884&RID=ND3XJNDZ01N","AY216038.1")
Bebbia juncea tRNA-Leu (trnL) gene, partial sequence; chloroplast gene for chloroplast product	Bebbia juncea	93.5	93.5	100%	2e-15	100.00	481	=HYPERLINK("https://www.ncbi.nlm.nih.gov/nucleotide/AY216021.1?report=genbank&log$=nucltop&blast_rank=885&RID=ND3XJNDZ01N","AY216021.1")
Calyptocarpus vialis tRNA-Leu (trnL) gene, partial sequence; chloroplast gene for chloroplast product	Calyptocarpus vialis	93.5	93.5	100%	2e-15	100.00	486	=HYPERLINK("https://www.ncbi.nlm.nih.gov/nucleotide/AY216024.1?report=genbank&log$=nucltop&blast_rank=886&RID=ND3XJNDZ01N","AY216024.1")
Acmella radicans tRNA-Leu (trnL) gene, partial sequence; chloroplast gene for chloroplast product	Acmella radicans	93.5	93.5	100%	2e-15	100.00	486	=HYPERLINK("https://www.ncbi.nlm.nih.gov/nucleotide/AY216012.1?report=genbank&log$=nucltop&blast_rank=887&RID=ND3XJNDZ01N","AY216012.1")
Xanthopappus subacaulis tRNA-Leu (trnL) gene and trnL-trnF intergenic spacer, partial sequence; chloroplast	Xanthopappus subacaulis	93.5	93.5	100%	2e-15	100.00	790	=HYPERLINK("https://www.ncbi.nlm.nih.gov/nucleotide/KC590060.1?report=genbank&log$=nucltop&blast_rank=888&RID=ND3XJNDZ01N","KC590060.1")
Ptilostemon hispanicus tRNA-Leu (trnL) gene and trnL-trnF intergenic spacer, partial sequence; chloroplast	Ptilostemon hispanicus	93.5	93.5	100%	2e-15	100.00	765	=HYPERLINK("https://www.ncbi.nlm.nih.gov/nucleotide/KC590057.1?report=genbank&log$=nucltop&blast_rank=889&RID=ND3XJNDZ01N","KC590057.1")
Ptilostemon abylensis tRNA-Leu (trnL) gene and trnL-trnF intergenic spacer, partial sequence; chloroplast	Ptilostemon abylensis	93.5	93.5	100%	2e-15	100.00	790	=HYPERLINK("https://www.ncbi.nlm.nih.gov/nucleotide/KC590056.1?report=genbank&log$=nucltop&blast_rank=890&RID=ND3XJNDZ01N","KC590056.1")
Lamyropsis carpini tRNA-Leu (trnL) gene and trnL-trnF intergenic spacer, partial sequence; chloroplast	Lamyropsis carpini	93.5	93.5	100%	2e-15	100.00	553	=HYPERLINK("https://www.ncbi.nlm.nih.gov/nucleotide/KC590055.1?report=genbank&log$=nucltop&blast_rank=891&RID=ND3XJNDZ01N","KC590055.1")
Myripnois dioica chloroplast, complete genome	Myripnois dioica	93.5	93.5	100%	2e-15	100.00	153793	=HYPERLINK("https://www.ncbi.nlm.nih.gov/nucleotide/NC_058225.1?report=genbank&log$=nucltop&blast_rank=892&RID=ND3XJNDZ01N","NC_058225.1")
Urmenetea atacamensis voucher Medina 999 (SGO) trnL-trnF intergenic spacer region, partial sequence; chloroplast	Urmenetea atacamensis	93.5	93.5	100%	2e-15	100.00	787	=HYPERLINK("https://www.ncbi.nlm.nih.gov/nucleotide/MT593182.1?report=genbank&log$=nucltop&blast_rank=893&RID=ND3XJNDZ01N","MT593182.1")
Pseudognaphalium gayanum trnL-trnF intergenic spacer region, partial sequence; chloroplast	Pseudognaphalium gayanum	93.5	93.5	100%	2e-15	100.00	832	=HYPERLINK("https://www.ncbi.nlm.nih.gov/nucleotide/MT593181.1?report=genbank&log$=nucltop&blast_rank=894&RID=ND3XJNDZ01N","MT593181.1")
Plectocephalus floccosus trnL-trnF intergenic spacer region, partial sequence; chloroplast	Plectocephalus floccosus	93.5	93.5	100%	2e-15	100.00	825	=HYPERLINK("https://www.ncbi.nlm.nih.gov/nucleotide/MT593180.1?report=genbank&log$=nucltop&blast_rank=895&RID=ND3XJNDZ01N","MT593180.1")
Mutisia decurrens trnL-trnF intergenic spacer region, partial sequence; chloroplast	Mutisia decurrens	93.5	93.5	100%	2e-15	100.00	799	=HYPERLINK("https://www.ncbi.nlm.nih.gov/nucleotide/MT593150.1?report=genbank&log$=nucltop&blast_rank=896&RID=ND3XJNDZ01N","MT593150.1")
Rhaponticum uniflorum chloroplast, complete sequence	Leuzea uniflora	93.5	93.5	100%	2e-15	100.00	152760	=HYPERLINK("https://www.ncbi.nlm.nih.gov/nucleotide/NC_060417.1?report=genbank&log$=nucltop&blast_rank=897&RID=ND3XJNDZ01N","NC_060417.1")
Adenostemma lavenia chloroplast, complete sequence	Adenostemma lavenia	93.5	93.5	100%	2e-15	100.00	150063	=HYPERLINK("https://www.ncbi.nlm.nih.gov/nucleotide/NC_060303.1?report=genbank&log$=nucltop&blast_rank=898&RID=ND3XJNDZ01N","NC_060303.1")
Pertya phylicoides plastid, complete genome	Pertya phylicoides	93.5	93.5	100%	2e-15	100.00	153379	=HYPERLINK("https://www.ncbi.nlm.nih.gov/nucleotide/NC_057464.1?report=genbank&log$=nucltop&blast_rank=899&RID=ND3XJNDZ01N","NC_057464.1")
Atractylodes macrocephala chloroplast, complete genome	Atractylodes macrocephala	93.5	93.5	100%	2e-15	100.00	153265	=HYPERLINK("https://www.ncbi.nlm.nih.gov/nucleotide/MN866906.1?report=genbank&log$=nucltop&blast_rank=900&RID=ND3XJNDZ01N","MN866906.1")
Tugarinovia mongolica chloroplast, complete genome	Tugarinovia mongolica	93.5	93.5	100%	2e-15	100.00	153475	=HYPERLINK("https://www.ncbi.nlm.nih.gov/nucleotide/NC_057258.1?report=genbank&log$=nucltop&blast_rank=901&RID=ND3XJNDZ01N","NC_057258.1")
Atractylodes japonica chloroplast, complete genome	Atractylodes japonica	93.5	93.5	100%	2e-15	100.00	153198	=HYPERLINK("https://www.ncbi.nlm.nih.gov/nucleotide/MT834523.1?report=genbank&log$=nucltop&blast_rank=902&RID=ND3XJNDZ01N","MT834523.1")
Atractylodes lancea chloroplast, complete genome	Atractylodes lancea	93.5	93.5	100%	2e-15	100.00	153181	=HYPERLINK("https://www.ncbi.nlm.nih.gov/nucleotide/MT834522.1?report=genbank&log$=nucltop&blast_rank=903&RID=ND3XJNDZ01N","MT834522.1")
Atractylodes koreana chloroplast, complete genome	Atractylodes koreana	93.5	93.5	100%	2e-15	100.00	153201	=HYPERLINK("https://www.ncbi.nlm.nih.gov/nucleotide/MT834521.1?report=genbank&log$=nucltop&blast_rank=904&RID=ND3XJNDZ01N","MT834521.1")
Atractylodes macrocephala chloroplast, complete genome	Atractylodes macrocephala	93.5	93.5	100%	2e-15	100.00	153261	=HYPERLINK("https://www.ncbi.nlm.nih.gov/nucleotide/MT834520.1?report=genbank&log$=nucltop&blast_rank=905&RID=ND3XJNDZ01N","MT834520.1")
Atractylodes chinensis chloroplast, complete genome	Atractylodes chinensis	93.5	93.5	100%	2e-15	100.00	153177	=HYPERLINK("https://www.ncbi.nlm.nih.gov/nucleotide/MT834519.1?report=genbank&log$=nucltop&blast_rank=906&RID=ND3XJNDZ01N","MT834519.1")
Ixeris repens chloroplast, complete genome	Ixeris repens	93.5	93.5	100%	2e-15	100.00	153017	=HYPERLINK("https://www.ncbi.nlm.nih.gov/nucleotide/NC_057108.1?report=genbank&log$=nucltop&blast_rank=907&RID=ND3XJNDZ01N","NC_057108.1")
Pleurocarpaea denticulata isolate K163 tRNA-Leu (trnL) gene, partial sequence; trnL-trnF intergenic spacer, complete sequence; and tRNA-Phe (trnF) gene, partial sequence; chloroplast	Pleurocarpaea denticulata	93.5	93.5	100%	2e-15	100.00	822	=HYPERLINK("https://www.ncbi.nlm.nih.gov/nucleotide/JN715874.1?report=genbank&log$=nucltop&blast_rank=908&RID=ND3XJNDZ01N","JN715874.1")
Vernonia garnieriana isolate K387 tRNA-Leu (trnL) gene, partial sequence; trnL-trnF intergenic spacer, complete sequence; and tRNA-Phe (trnF) gene, partial sequence; chloroplast	Vernonia garnieriana	93.5	93.5	100%	2e-15	100.00	822	=HYPERLINK("https://www.ncbi.nlm.nih.gov/nucleotide/JN715862.1?report=genbank&log$=nucltop&blast_rank=909&RID=ND3XJNDZ01N","JN715862.1")
Carduoideae sp. YJW-2012a tRNA-Leu (trnL) gene, partial sequence; trnL-trnF intergenic spacer, complete sequence; and tRNA-Phe (trnF) gene, partial sequence; chloroplast	Carduoideae sp. YJW-2012a	93.5	93.5	100%	2e-15	100.00	796	=HYPERLINK("https://www.ncbi.nlm.nih.gov/nucleotide/JQ303110.1?report=genbank&log$=nucltop&blast_rank=910&RID=ND3XJNDZ01N","JQ303110.1")
Saussurea leontodontoides tRNA-Leu (trnL) gene, partial sequence; trnL-trnF intergenic spacer, complete sequence; and tRNA-Phe (trnF) gene, partial sequence; chloroplast	Saussurea leontodontoides	93.5	93.5	100%	2e-15	100.00	796	=HYPERLINK("https://www.ncbi.nlm.nih.gov/nucleotide/JQ303109.1?report=genbank&log$=nucltop&blast_rank=911&RID=ND3XJNDZ01N","JQ303109.1")
Dolomiaea souliei tRNA-Leu (trnL) gene, partial sequence; trnL-trnF intergenic spacer, complete sequence; and tRNA-Phe (trnF) gene, partial sequence; chloroplast	Dolomiaea souliei	93.5	93.5	100%	2e-15	100.00	817	=HYPERLINK("https://www.ncbi.nlm.nih.gov/nucleotide/JQ303108.1?report=genbank&log$=nucltop&blast_rank=912&RID=ND3XJNDZ01N","JQ303108.1")
Distephanus ambongensis voucher van Ee et al. 1065 (US) tRNA-Leu (trnL) gene, partial sequence; trnL-trnF intergenic spacer, complete sequence; and tRNA-Phe (trnF) gene, partial sequence; chloroplast	Distephanus ambongensis	93.5	93.5	100%	2e-15	100.00	842	=HYPERLINK("https://www.ncbi.nlm.nih.gov/nucleotide/JN837205.1?report=genbank&log$=nucltop&blast_rank=913&RID=ND3XJNDZ01N","JN837205.1")
Vernonia garnieriana voucher van Ee et al. 1016 (US) tRNA-Leu (trnL) gene, partial sequence; trnL-trnF intergenic spacer, complete sequence; and tRNA-Phe (trnF) gene, partial sequence; chloroplast	Vernonia garnieriana	93.5	93.5	100%	2e-15	100.00	841	=HYPERLINK("https://www.ncbi.nlm.nih.gov/nucleotide/JN837204.1?report=genbank&log$=nucltop&blast_rank=914&RID=ND3XJNDZ01N","JN837204.1")
Distephanus barus voucher van Ee et al. 1015 (US) tRNA-Leu (trnL) gene, partial sequence; trnL-trnF intergenic spacer, complete sequence; and tRNA-Phe (trnF) gene, partial sequence; chloroplast	Distephanus barus	93.5	93.5	100%	2e-15	100.00	842	=HYPERLINK("https://www.ncbi.nlm.nih.gov/nucleotide/JN837203.1?report=genbank&log$=nucltop&blast_rank=915&RID=ND3XJNDZ01N","JN837203.1")
Hoplophyllum spinosum voucher Funk & Koekemoer 12650 (US) tRNA-Leu (trnL) gene, partial sequence; trnL-trnF intergenic spacer, complete sequence; and tRNA-Phe (trnF) gene, partial sequence; chloroplast	Hoplophyllum spinosum	93.5	93.5	100%	2e-15	100.00	846	=HYPERLINK("https://www.ncbi.nlm.nih.gov/nucleotide/JN837196.1?report=genbank&log$=nucltop&blast_rank=916&RID=ND3XJNDZ01N","JN837196.1")
Atractylodes lancea voucher HLQ11058-04(CMMI) tRNA-Leu (trnL) gene and trnL-trnF intergenic spacer, partial sequence; chloroplast	Atractylodes lancea	93.5	93.5	100%	2e-15	100.00	784	=HYPERLINK("https://www.ncbi.nlm.nih.gov/nucleotide/JX083817.1?report=genbank&log$=nucltop&blast_rank=917&RID=ND3XJNDZ01N","JX083817.1")
Atractylodes lancea voucher HLQ11058-03(CMMI) tRNA-Leu (trnL) gene and trnL-trnF intergenic spacer, partial sequence; chloroplast	Atractylodes lancea	93.5	93.5	100%	2e-15	100.00	786	=HYPERLINK("https://www.ncbi.nlm.nih.gov/nucleotide/JX083816.1?report=genbank&log$=nucltop&blast_rank=918&RID=ND3XJNDZ01N","JX083816.1")
Atractylodes chinensis var. liaotungensis voucher HLQ11047-02(CMMI) tRNA-Leu (trnL) gene and trnL-trnF intergenic spacer, partial sequence; chloroplast	Atractylodes chinensis var. liaotungensis	93.5	93.5	100%	2e-15	100.00	784	=HYPERLINK("https://www.ncbi.nlm.nih.gov/nucleotide/JX083810.1?report=genbank&log$=nucltop&blast_rank=919&RID=ND3XJNDZ01N","JX083810.1")
Atractylodes chinensis var. liaotungensis voucher HLQ11047-05(CMMI) tRNA-Leu (trnL) gene and trnL-trnF intergenic spacer, partial sequence; chloroplast	Atractylodes chinensis var. liaotungensis	93.5	93.5	100%	2e-15	100.00	784	=HYPERLINK("https://www.ncbi.nlm.nih.gov/nucleotide/JX083809.1?report=genbank&log$=nucltop&blast_rank=920&RID=ND3XJNDZ01N","JX083809.1")
Atractylodes koreana voucher HLQ11048-05(CMMI) tRNA-Leu (trnL) gene and trnL-trnF intergenic spacer, partial sequence; chloroplast	Atractylodes koreana	93.5	93.5	100%	2e-15	100.00	784	=HYPERLINK("https://www.ncbi.nlm.nih.gov/nucleotide/JX083808.1?report=genbank&log$=nucltop&blast_rank=921&RID=ND3XJNDZ01N","JX083808.1")
Atractylodes koreana voucher HLQ11046-05(CMMI) tRNA-Leu (trnL) gene and trnL-trnF intergenic spacer, partial sequence; chloroplast	Atractylodes koreana	93.5	93.5	100%	2e-15	100.00	784	=HYPERLINK("https://www.ncbi.nlm.nih.gov/nucleotide/JX083807.1?report=genbank&log$=nucltop&blast_rank=922&RID=ND3XJNDZ01N","JX083807.1")
Atractylodes macrocephala voucher HLQ11010-09(CMMI) tRNA-Leu (trnL) gene and trnL-trnF intergenic spacer, partial sequence; chloroplast	Atractylodes macrocephala	93.5	93.5	100%	2e-15	100.00	785	=HYPERLINK("https://www.ncbi.nlm.nih.gov/nucleotide/JX083805.1?report=genbank&log$=nucltop&blast_rank=923&RID=ND3XJNDZ01N","JX083805.1")
Atractylodes macrocephala voucher HLQ11064-12(CMMI) tRNA-Leu (trnL) gene and trnL-trnF intergenic spacer, partial sequence; chloroplast	Atractylodes macrocephala	93.5	93.5	100%	2e-15	100.00	784	=HYPERLINK("https://www.ncbi.nlm.nih.gov/nucleotide/JX083802.1?report=genbank&log$=nucltop&blast_rank=924&RID=ND3XJNDZ01N","JX083802.1")
Atractylodes macrocephala voucher HLQ11064-10(CMMI) tRNA-Leu (trnL) gene and trnL-trnF intergenic spacer, partial sequence; chloroplast	Atractylodes macrocephala	93.5	93.5	100%	2e-15	100.00	784	=HYPERLINK("https://www.ncbi.nlm.nih.gov/nucleotide/JX083801.1?report=genbank&log$=nucltop&blast_rank=925&RID=ND3XJNDZ01N","JX083801.1")
Atractylodes macrocephala voucher HLQ11064-06(CMMI) tRNA-Leu (trnL) gene and trnL-trnF intergenic spacer, partial sequence; chloroplast	Atractylodes macrocephala	93.5	93.5	100%	2e-15	100.00	781	=HYPERLINK("https://www.ncbi.nlm.nih.gov/nucleotide/JX083800.1?report=genbank&log$=nucltop&blast_rank=926&RID=ND3XJNDZ01N","JX083800.1")
Saussurea wettsteiniana chloroplast, complete genome	Saussurea wettsteiniana	93.5	93.5	100%	2e-15	100.00	152631	=HYPERLINK("https://www.ncbi.nlm.nih.gov/nucleotide/NC_057001.1?report=genbank&log$=nucltop&blast_rank=927&RID=ND3XJNDZ01N","NC_057001.1")
Atractylodes koreana chloroplast, complete genome	Atractylodes koreana	93.5	93.5	100%	2e-15	100.00	153232	=HYPERLINK("https://www.ncbi.nlm.nih.gov/nucleotide/NC_056987.1?report=genbank&log$=nucltop&blast_rank=928&RID=ND3XJNDZ01N","NC_056987.1")
Atractylodes japonica chloroplast, complete genome	Atractylodes japonica	93.5	93.5	100%	2e-15	100.00	153208	=HYPERLINK("https://www.ncbi.nlm.nih.gov/nucleotide/NC_056949.1?report=genbank&log$=nucltop&blast_rank=929&RID=ND3XJNDZ01N","NC_056949.1")
Serratula tinctoria trnL-trnF intergenic spacer region, partial sequence; chloroplast	Serratula tinctoria	93.5	93.5	100%	2e-15	100.00	917	=HYPERLINK("https://www.ncbi.nlm.nih.gov/nucleotide/MN919172.1?report=genbank&log$=nucltop&blast_rank=930&RID=ND3XJNDZ01N","MN919172.1")
Leuzea conifera trnL-trnF intergenic spacer region, partial sequence; chloroplast	Leuzea conifera	93.5	93.5	100%	2e-15	100.00	906	=HYPERLINK("https://www.ncbi.nlm.nih.gov/nucleotide/MN919170.1?report=genbank&log$=nucltop&blast_rank=931&RID=ND3XJNDZ01N","MN919170.1")
Rhaponticum cf. scariosum FZ-2020 trnL-trnF intergenic spacer region, partial sequence; chloroplast	Rhaponticum cf. scariosum FZ-2020	93.5	93.5	100%	2e-15	100.00	906	=HYPERLINK("https://www.ncbi.nlm.nih.gov/nucleotide/MN919169.1?report=genbank&log$=nucltop&blast_rank=932&RID=ND3XJNDZ01N","MN919169.1")
Leuzea carthamoides trnL-trnF intergenic spacer region, partial sequence; chloroplast	Leuzea carthamoides	93.5	93.5	100%	2e-15	100.00	906	=HYPERLINK("https://www.ncbi.nlm.nih.gov/nucleotide/MN919168.1?report=genbank&log$=nucltop&blast_rank=933&RID=ND3XJNDZ01N","MN919168.1")
Centaurea dealbata trnL-trnF intergenic spacer region, partial sequence; chloroplast	Centaurea dealbata	93.5	93.5	100%	2e-15	100.00	906	=HYPERLINK("https://www.ncbi.nlm.nih.gov/nucleotide/MN919166.1?report=genbank&log$=nucltop&blast_rank=934&RID=ND3XJNDZ01N","MN919166.1")
Psephellus bellus trnL-trnF intergenic spacer region, partial sequence; chloroplast	Psephellus bellus	93.5	93.5	100%	2e-15	100.00	906	=HYPERLINK("https://www.ncbi.nlm.nih.gov/nucleotide/MN919165.1?report=genbank&log$=nucltop&blast_rank=935&RID=ND3XJNDZ01N","MN919165.1")
Klasea lycopifolia trnL-trnF intergenic spacer region, partial sequence; chloroplast	Klasea lycopifolia	93.5	93.5	100%	2e-15	100.00	911	=HYPERLINK("https://www.ncbi.nlm.nih.gov/nucleotide/MN919162.1?report=genbank&log$=nucltop&blast_rank=936&RID=ND3XJNDZ01N","MN919162.1")
Echinops sphaerocephalus trnL-trnF intergenic spacer region, partial sequence; chloroplast	Echinops sphaerocephalus	93.5	93.5	100%	2e-15	100.00	906	=HYPERLINK("https://www.ncbi.nlm.nih.gov/nucleotide/MN919161.1?report=genbank&log$=nucltop&blast_rank=937&RID=ND3XJNDZ01N","MN919161.1")
Echinops ritro trnL-trnF intergenic spacer region, partial sequence; chloroplast	Echinops ritro	93.5	93.5	100%	2e-15	100.00	902	=HYPERLINK("https://www.ncbi.nlm.nih.gov/nucleotide/MN919160.1?report=genbank&log$=nucltop&blast_rank=938&RID=ND3XJNDZ01N","MN919160.1")
Echinops exaltatus trnL-trnF intergenic spacer region, partial sequence; chloroplast	Echinops exaltatus	93.5	93.5	100%	2e-15	100.00	906	=HYPERLINK("https://www.ncbi.nlm.nih.gov/nucleotide/MN919159.1?report=genbank&log$=nucltop&blast_rank=939&RID=ND3XJNDZ01N","MN919159.1")
Centaurea montana trnL-trnF intergenic spacer region, partial sequence; chloroplast	Centaurea montana	93.5	93.5	100%	2e-15	100.00	907	=HYPERLINK("https://www.ncbi.nlm.nih.gov/nucleotide/MN919157.1?report=genbank&log$=nucltop&blast_rank=940&RID=ND3XJNDZ01N","MN919157.1")
Lophiolepis serrulata trnL-trnF intergenic spacer region, partial sequence; chloroplast	Lophiolepis serrulata	93.5	93.5	100%	2e-15	100.00	906	=HYPERLINK("https://www.ncbi.nlm.nih.gov/nucleotide/MN919149.1?report=genbank&log$=nucltop&blast_rank=941&RID=ND3XJNDZ01N","MN919149.1")
Lophiolepis scabra trnL-trnF intergenic spacer region, partial sequence; chloroplast	Lophiolepis scabra	93.5	93.5	100%	2e-15	100.00	906	=HYPERLINK("https://www.ncbi.nlm.nih.gov/nucleotide/MN919148.1?report=genbank&log$=nucltop&blast_rank=942&RID=ND3XJNDZ01N","MN919148.1")
Lophiolepis ossetica trnL-trnF intergenic spacer region, partial sequence; chloroplast	Lophiolepis ossetica	93.5	93.5	100%	2e-15	100.00	888	=HYPERLINK("https://www.ncbi.nlm.nih.gov/nucleotide/MN919139.1?report=genbank&log$=nucltop&blast_rank=943&RID=ND3XJNDZ01N","MN919139.1")
Lophiolepis macrobotrys trnL-trnF intergenic spacer region, partial sequence; chloroplast	Lophiolepis macrobotrys	93.5	93.5	100%	2e-15	100.00	903	=HYPERLINK("https://www.ncbi.nlm.nih.gov/nucleotide/MN919134.1?report=genbank&log$=nucltop&blast_rank=944&RID=ND3XJNDZ01N","MN919134.1")
Cirsium lineare trnL-trnF intergenic spacer region, partial sequence; chloroplast	Cirsium lineare	93.5	93.5	100%	2e-15	100.00	913	=HYPERLINK("https://www.ncbi.nlm.nih.gov/nucleotide/MN919133.1?report=genbank&log$=nucltop&blast_rank=945&RID=ND3XJNDZ01N","MN919133.1")
Cirsium leucocephalum subsp. leucocephalum trnL-trnF intergenic spacer region, partial sequence; chloroplast	Cirsium leucocephalum subsp. leucocephalum	93.5	93.5	100%	2e-15	100.00	906	=HYPERLINK("https://www.ncbi.nlm.nih.gov/nucleotide/MN919131.1?report=genbank&log$=nucltop&blast_rank=946&RID=ND3XJNDZ01N","MN919131.1")
Lophiolepis kosmelii trnL-trnF intergenic spacer region, partial sequence; chloroplast	Lophiolepis kosmelii	93.5	93.5	100%	2e-15	100.00	906	=HYPERLINK("https://www.ncbi.nlm.nih.gov/nucleotide/MN919130.1?report=genbank&log$=nucltop&blast_rank=947&RID=ND3XJNDZ01N","MN919130.1")
Lophiolepis richteriana subsp. giraudiasii trnL-trnF intergenic spacer region, partial sequence; chloroplast	Lophiolepis richteriana subsp. giraudiasii	93.5	93.5	100%	2e-15	100.00	906	=HYPERLINK("https://www.ncbi.nlm.nih.gov/nucleotide/MN919124.1?report=genbank&log$=nucltop&blast_rank=948&RID=ND3XJNDZ01N","MN919124.1")
Lophiolepis eriophora trnL-trnF intergenic spacer region, partial sequence; chloroplast	Lophiolepis eriophora	93.5	93.5	100%	2e-15	100.00	906	=HYPERLINK("https://www.ncbi.nlm.nih.gov/nucleotide/MN919120.1?report=genbank&log$=nucltop&blast_rank=949&RID=ND3XJNDZ01N","MN919120.1")
Cirsium diacanthum trnL-trnF intergenic spacer region, partial sequence; chloroplast	Cirsium diacanthum	93.5	93.5	100%	2e-15	100.00	898	=HYPERLINK("https://www.ncbi.nlm.nih.gov/nucleotide/MN919116.1?report=genbank&log$=nucltop&blast_rank=950&RID=ND3XJNDZ01N","MN919116.1")
Lophiolepis adjarica trnL-trnF intergenic spacer region, partial sequence; chloroplast	Lophiolepis adjarica	93.5	93.5	100%	2e-15	100.00	906	=HYPERLINK("https://www.ncbi.nlm.nih.gov/nucleotide/MN919099.1?report=genbank&log$=nucltop&blast_rank=951&RID=ND3XJNDZ01N","MN919099.1")
Centaurea stoebe trnL-trnF intergenic spacer region, partial sequence; chloroplast	Centaurea stoebe	93.5	93.5	100%	2e-15	100.00	906	=HYPERLINK("https://www.ncbi.nlm.nih.gov/nucleotide/MN919097.1?report=genbank&log$=nucltop&blast_rank=952&RID=ND3XJNDZ01N","MN919097.1")
Centaurea scabiosa subsp. scabiosa trnL-trnF intergenic spacer region, partial sequence; chloroplast	Centaurea scabiosa subsp. scabiosa	93.5	93.5	100%	2e-15	100.00	922	=HYPERLINK("https://www.ncbi.nlm.nih.gov/nucleotide/MN919096.1?report=genbank&log$=nucltop&blast_rank=953&RID=ND3XJNDZ01N","MN919096.1")
Centaurea pannonica trnL-trnF intergenic spacer region, partial sequence; chloroplast	Centaurea pannonica	93.5	93.5	100%	2e-15	100.00	928	=HYPERLINK("https://www.ncbi.nlm.nih.gov/nucleotide/MN919095.1?report=genbank&log$=nucltop&blast_rank=954&RID=ND3XJNDZ01N","MN919095.1")
Centaurea jacea subsp. jacea trnL-trnF intergenic spacer region, partial sequence; chloroplast	Centaurea jacea subsp. jacea	93.5	93.5	100%	2e-15	100.00	928	=HYPERLINK("https://www.ncbi.nlm.nih.gov/nucleotide/MN919094.1?report=genbank&log$=nucltop&blast_rank=955&RID=ND3XJNDZ01N","MN919094.1")
Centaurea benedicta trnL-trnF intergenic spacer region, partial sequence; chloroplast	Centaurea benedicta	93.5	93.5	100%	2e-15	100.00	906	=HYPERLINK("https://www.ncbi.nlm.nih.gov/nucleotide/MN919093.1?report=genbank&log$=nucltop&blast_rank=956&RID=ND3XJNDZ01N","MN919093.1")
Carthamus lanatus subsp. lanatus trnL-trnF intergenic spacer region, partial sequence; chloroplast	Carthamus lanatus subsp. lanatus	93.5	93.5	100%	2e-15	100.00	906	=HYPERLINK("https://www.ncbi.nlm.nih.gov/nucleotide/MN919092.1?report=genbank&log$=nucltop&blast_rank=957&RID=ND3XJNDZ01N","MN919092.1")
Leucheria cantillanensis tRNA-Leu (trnL) gene, partial sequence; trnL-trnF intergenic spacer, complete sequence; and tRNA-Phe (trnF) gene, partial sequence; chloroplast	Leucheria cantillanensis	93.5	93.5	100%	2e-15	100.00	879	=HYPERLINK("https://www.ncbi.nlm.nih.gov/nucleotide/MT419958.1?report=genbank&log$=nucltop&blast_rank=958&RID=ND3XJNDZ01N","MT419958.1")
Pertya multiflora chloroplast, complete genome	Pertya multiflora	93.5	93.5	100%	2e-15	100.00	153396	=HYPERLINK("https://www.ncbi.nlm.nih.gov/nucleotide/NC_054328.1?report=genbank&log$=nucltop&blast_rank=959&RID=ND3XJNDZ01N","NC_054328.1")
Sonchus arvensis chloroplast, complete genome	Sonchus arvensis	93.5	93.5	100%	2e-15	100.00	151967	=HYPERLINK("https://www.ncbi.nlm.nih.gov/nucleotide/NC_054161.1?report=genbank&log$=nucltop&blast_rank=960&RID=ND3XJNDZ01N","NC_054161.1")
Echinops bannaticus isolate BC-SJ14 tRNA-Leu (trnL) gene and trnL-trnF intergenic spacer, partial sequence; chloroplast	Echinops bannaticus	93.5	93.5	100%	2e-15	100.00	821	=HYPERLINK("https://www.ncbi.nlm.nih.gov/nucleotide/JQ291297.1?report=genbank&log$=nucltop&blast_rank=961&RID=ND3XJNDZ01N","JQ291297.1")
Ageratina adenophora isolate 1 tRNA-Leu (trnL) gene, partial sequence; trnL-trnF intergenic spacer, complete sequence; and tRNA-Phe (trnF) gene, partial sequence; chloroplast	Ageratina adenophora	93.5	93.5	100%	2e-15	100.00	918	=HYPERLINK("https://www.ncbi.nlm.nih.gov/nucleotide/HQ221568.1?report=genbank&log$=nucltop&blast_rank=962&RID=ND3XJNDZ01N","HQ221568.1")
Nardophyllum lanatum voucher Bonifacino 2859 tRNA-Leu (trnL) gene and trnL-trnF intergenic spacer, partial sequence; chloroplast	Nardophyllum lanatum	93.5	93.5	100%	2e-15	100.00	797	=HYPERLINK("https://www.ncbi.nlm.nih.gov/nucleotide/JQ083192.1?report=genbank&log$=nucltop&blast_rank=963&RID=ND3XJNDZ01N","JQ083192.1")
Nardophyllum chiliotrichoides voucher Bonifacino 3046 tRNA-Leu (trnL) gene and trnL-trnF intergenic spacer, partial sequence; chloroplast	Nardophyllum chiliotrichioides	93.5	93.5	100%	2e-15	100.00	786	=HYPERLINK("https://www.ncbi.nlm.nih.gov/nucleotide/JQ083191.1?report=genbank&log$=nucltop&blast_rank=964&RID=ND3XJNDZ01N","JQ083191.1")
Nardophyllum chiliotrichoides voucher Bonifacino 2955 tRNA-Leu (trnL) gene and trnL-trnF intergenic spacer, partial sequence; chloroplast	Nardophyllum chiliotrichioides	93.5	93.5	100%	2e-15	100.00	784	=HYPERLINK("https://www.ncbi.nlm.nih.gov/nucleotide/JQ083190.1?report=genbank&log$=nucltop&blast_rank=965&RID=ND3XJNDZ01N","JQ083190.1")
Chiliotrichiopsis ledifolia voucher Bonifacino 2847 tRNA-Leu (trnL) gene and trnL-trnF intergenic spacer, partial sequence; chloroplast	Chiliotrichiopsis ledifolia	93.5	93.5	100%	2e-15	100.00	791	=HYPERLINK("https://www.ncbi.nlm.nih.gov/nucleotide/JQ083181.1?report=genbank&log$=nucltop&blast_rank=966&RID=ND3XJNDZ01N","JQ083181.1")
Llerasia macrocephala voucher Beck 13842 tRNA-Leu (trnL) gene and trnL-trnF intergenic spacer, partial sequence; chloroplast	Llerasia macrocephala	93.5	93.5	100%	2e-15	100.00	797	=HYPERLINK("https://www.ncbi.nlm.nih.gov/nucleotide/JQ083186.1?report=genbank&log$=nucltop&blast_rank=967&RID=ND3XJNDZ01N","JQ083186.1")
Llerasia soratensis voucher Beck 25144 tRNA-Leu (trnL) gene and trnL-trnF intergenic spacer, partial sequence; chloroplast	Llerasia soratensis	93.5	93.5	100%	2e-15	100.00	800	=HYPERLINK("https://www.ncbi.nlm.nih.gov/nucleotide/JQ083185.1?report=genbank&log$=nucltop&blast_rank=968&RID=ND3XJNDZ01N","JQ083185.1")
Chiliotrichum diffusum voucher Bonifacino 2922 tRNA-Leu (trnL) gene and trnL-trnF intergenic spacer, partial sequence; chloroplast	Chiliotrichum diffusum	93.5	93.5	100%	2e-15	100.00	797	=HYPERLINK("https://www.ncbi.nlm.nih.gov/nucleotide/JQ083177.1?report=genbank&log$=nucltop&blast_rank=969&RID=ND3XJNDZ01N","JQ083177.1")
Chiliophyllum densifolium voucher Simon 817 tRNA-Leu (trnL) gene and trnL-trnF intergenic spacer, partial sequence; chloroplast	Chiliophyllum densifolium	93.5	93.5	100%	2e-15	100.00	780	=HYPERLINK("https://www.ncbi.nlm.nih.gov/nucleotide/JQ083176.1?report=genbank&log$=nucltop&blast_rank=970&RID=ND3XJNDZ01N","JQ083176.1")
Aylacophora deserticola voucher Bonifacino 2907 tRNA-Leu (trnL) gene and trnL-trnF intergenic spacer, partial sequence; chloroplast	Aylacophora deserticola	93.5	93.5	100%	2e-15	100.00	797	=HYPERLINK("https://www.ncbi.nlm.nih.gov/nucleotide/JQ083174.1?report=genbank&log$=nucltop&blast_rank=971&RID=ND3XJNDZ01N","JQ083174.1")
Crepidiastrum platyphyllum chloroplast DNA, trnL-trnF intergenic spacer, partial sequence	Crepidiastrum platyphyllum	93.5	93.5	100%	2e-15	100.00	766	=HYPERLINK("https://www.ncbi.nlm.nih.gov/nucleotide/AB598610.1?report=genbank&log$=nucltop&blast_rank=972&RID=ND3XJNDZ01N","AB598610.1")
Youngia japonica chloroplast DNA, trnL-trnF intergenic spacer, partial sequence, isolate: 20100144	Youngia japonica	93.5	93.5	100%	2e-15	100.00	776	=HYPERLINK("https://www.ncbi.nlm.nih.gov/nucleotide/AB598603.1?report=genbank&log$=nucltop&blast_rank=973&RID=ND3XJNDZ01N","AB598603.1")
Tragopogon pratensis voucher TRP1 tRNA-Leu (trnL) gene, complete sequence; and trnL-trnF intergenic spacer, partial sequence; plastid	Tragopogon pratensis	93.5	93.5	100%	2e-15	100.00	816	=HYPERLINK("https://www.ncbi.nlm.nih.gov/nucleotide/JQ041858.1?report=genbank&log$=nucltop&blast_rank=974&RID=ND3XJNDZ01N","JQ041858.1")
Centaurea scabiosa voucher CS1 tRNA-Leu (trnL) gene, complete sequence; and trnL-trnF intergenic spacer, partial sequence; plastid	Centaurea scabiosa	93.5	93.5	100%	2e-15	100.00	837	=HYPERLINK("https://www.ncbi.nlm.nih.gov/nucleotide/JQ041836.1?report=genbank&log$=nucltop&blast_rank=975&RID=ND3XJNDZ01N","JQ041836.1")
Centaurea jacea voucher CJ1 tRNA-Leu (trnL) gene, intron; chloroplast	Centaurea jacea	93.5	93.5	100%	2e-15	100.00	378	=HYPERLINK("https://www.ncbi.nlm.nih.gov/nucleotide/JQ041872.1?report=genbank&log$=nucltop&blast_rank=976&RID=ND3XJNDZ01N","JQ041872.1")
Saussurea simpsoniana tRNA-Leu (trnL) gene and trnL-trnF intergenic spacer, partial sequence; chloroplast	Saussurea simpsoniana	93.5	93.5	100%	2e-15	100.00	817	=HYPERLINK("https://www.ncbi.nlm.nih.gov/nucleotide/HQ690942.1?report=genbank&log$=nucltop&blast_rank=977&RID=ND3XJNDZ01N","HQ690942.1")
Saussurea congesta tRNA-Leu (trnL) gene and trnL-trnF intergenic spacer, partial sequence; chloroplast	Saussurea congesta	93.5	93.5	100%	2e-15	100.00	817	=HYPERLINK("https://www.ncbi.nlm.nih.gov/nucleotide/HQ690937.1?report=genbank&log$=nucltop&blast_rank=978&RID=ND3XJNDZ01N","HQ690937.1")
Saussurea americana tRNA-Leu (trnL) gene and trnL-trnF intergenic spacer, partial sequence; chloroplast	Saussurea americana	93.5	93.5	100%	2e-15	100.00	818	=HYPERLINK("https://www.ncbi.nlm.nih.gov/nucleotide/HQ690935.1?report=genbank&log$=nucltop&blast_rank=979&RID=ND3XJNDZ01N","HQ690935.1")
Hemisteptia lyrata tRNA-Leu (trnL) gene and trnL-trnF intergenic spacer, partial sequence; chloroplast	Saussurea lyrata	93.5	93.5	100%	2e-15	100.00	818	=HYPERLINK("https://www.ncbi.nlm.nih.gov/nucleotide/HQ690933.1?report=genbank&log$=nucltop&blast_rank=980&RID=ND3XJNDZ01N","HQ690933.1")
Uncultured Streptophyta clone 1_E_021150_0665_1671 tRNA-Leu (trnL) gene, intron; chloroplast	uncultured Streptophyta	93.5	93.5	100%	2e-15	100.00	50	=HYPERLINK("https://www.ncbi.nlm.nih.gov/nucleotide/JN327491.1?report=genbank&log$=nucltop&blast_rank=981&RID=ND3XJNDZ01N","JN327491.1")
Saussurea inversa chloroplast, complete genome	Saussurea inversa	93.5	93.5	100%	2e-15	100.00	152102	=HYPERLINK("https://www.ncbi.nlm.nih.gov/nucleotide/NC_050977.1?report=genbank&log$=nucltop&blast_rank=982&RID=ND3XJNDZ01N","NC_050977.1")
Dendroseris pinnata chloroplast, complete genome	Sonchus phoeniciformis	93.5	93.5	100%	2e-15	100.00	152290	=HYPERLINK("https://www.ncbi.nlm.nih.gov/nucleotide/NC_051926.1?report=genbank&log$=nucltop&blast_rank=983&RID=ND3XJNDZ01N","NC_051926.1")
Dendroseris marginata chloroplast, complete genome	Sonchus marginatus	93.5	93.5	100%	2e-15	100.00	152261	=HYPERLINK("https://www.ncbi.nlm.nih.gov/nucleotide/NC_051925.1?report=genbank&log$=nucltop&blast_rank=984&RID=ND3XJNDZ01N","NC_051925.1")
Dendroseris berteroana chloroplast, complete genome	Sonchus berteroanus	93.5	93.5	100%	2e-15	100.00	152199	=HYPERLINK("https://www.ncbi.nlm.nih.gov/nucleotide/NC_051923.1?report=genbank&log$=nucltop&blast_rank=985&RID=ND3XJNDZ01N","NC_051923.1")
Dendroseris litoralis chloroplast, complete genome	Sonchus brassicifolius	93.5	93.5	100%	2e-15	100.00	152263	=HYPERLINK("https://www.ncbi.nlm.nih.gov/nucleotide/NC_051922.1?report=genbank&log$=nucltop&blast_rank=986&RID=ND3XJNDZ01N","NC_051922.1")
Dendroseris micrantha chloroplast, complete genome	Sonchus micranthus	93.5	93.5	100%	2e-15	100.00	152327	=HYPERLINK("https://www.ncbi.nlm.nih.gov/nucleotide/NC_051921.1?report=genbank&log$=nucltop&blast_rank=987&RID=ND3XJNDZ01N","NC_051921.1")
Dendroseris pruinata chloroplast, complete genome	Sonchus pruinatus	93.5	93.5	100%	2e-15	100.00	152348	=HYPERLINK("https://www.ncbi.nlm.nih.gov/nucleotide/NC_051920.1?report=genbank&log$=nucltop&blast_rank=988&RID=ND3XJNDZ01N","NC_051920.1")
Reichardia ligulata chloroplast, complete genome	Reichardia ligulata	93.5	93.5	100%	2e-15	100.00	152620	=HYPERLINK("https://www.ncbi.nlm.nih.gov/nucleotide/NC_051919.1?report=genbank&log$=nucltop&blast_rank=989&RID=ND3XJNDZ01N","NC_051919.1")
Chromolaena odorata chloroplast, complete genome	Chromolaena odorata	93.5	93.5	100%	2e-15	100.00	151270	=HYPERLINK("https://www.ncbi.nlm.nih.gov/nucleotide/NC_050055.1?report=genbank&log$=nucltop&blast_rank=990&RID=ND3XJNDZ01N","NC_050055.1")
Stifftia chrysantha voucher Grombone 12 (ALCB) tRNA-Leu (trnL) gene, partial sequence; trnL-trnF intergenic spacer, complete sequence; and tRNA-Phe (trnF) gene, partial sequence; chloroplast	Stifftia chrysantha	93.5	93.5	100%	2e-15	100.00	850	=HYPERLINK("https://www.ncbi.nlm.nih.gov/nucleotide/JF920296.1?report=genbank&log$=nucltop&blast_rank=991&RID=ND3XJNDZ01N","JF920296.1")
Plectocephalus varians tRNA-Leu (trnL) gene and trnL-trnF intergenic spacer, partial sequence; chloroplast	Plectocephalus varians	93.5	93.5	100%	2e-15	100.00	819	=HYPERLINK("https://www.ncbi.nlm.nih.gov/nucleotide/JF775387.1?report=genbank&log$=nucltop&blast_rank=992&RID=ND3XJNDZ01N","JF775387.1")
Plectocephalus rothrockii tRNA-Leu (trnL-UAA) gene and trnL-trnF intergenic spacer, partial sequence; chloroplast	Plectocephalus rothrockii	93.5	93.5	100%	2e-15	100.00	830	=HYPERLINK("https://www.ncbi.nlm.nih.gov/nucleotide/JF754770.1?report=genbank&log$=nucltop&blast_rank=993&RID=ND3XJNDZ01N","JF754770.1")
Plectocephalus americanus tRNA-Leu (trnL-UAA) gene and trnL-trnF intergenic spacer, partial sequence; chloroplast	Plectocephalus americanus	93.5	93.5	100%	2e-15	100.00	820	=HYPERLINK("https://www.ncbi.nlm.nih.gov/nucleotide/JF754769.1?report=genbank&log$=nucltop&blast_rank=994&RID=ND3XJNDZ01N","JF754769.1")
Phalacrachena inuloides tRNA-Leu (trnL-UAA) gene and trnL-trnF intergenic spacer, partial sequence; chloroplast	Phalacrachena inuloides	93.5	93.5	100%	2e-15	100.00	819	=HYPERLINK("https://www.ncbi.nlm.nih.gov/nucleotide/JF754768.1?report=genbank&log$=nucltop&blast_rank=995&RID=ND3XJNDZ01N","JF754768.1")
Crupina crupinastrum tRNA-Leu (trnL-UAA) gene and trnL-trnF intergenic spacer, partial sequence; chloroplast	Crupina crupinastrum	93.5	93.5	100%	2e-15	100.00	733	=HYPERLINK("https://www.ncbi.nlm.nih.gov/nucleotide/JF754762.1?report=genbank&log$=nucltop&blast_rank=996&RID=ND3XJNDZ01N","JF754762.1")
Centaurodendron palmiforme tRNA-Leu (trnL-UAA) gene and trnL-trnF intergenic spacer, partial sequence; chloroplast	Centaurodendron palmiforme	93.5	93.5	100%	2e-15	100.00	820	=HYPERLINK("https://www.ncbi.nlm.nih.gov/nucleotide/JF754757.1?report=genbank&log$=nucltop&blast_rank=997&RID=ND3XJNDZ01N","JF754757.1")
Centaurea cachinalensis tRNA-Leu (trnL-UAA) gene and trnL-trnF intergenic spacer, partial sequence; chloroplast	Plectocephalus cachinalensis	93.5	93.5	100%	2e-15	100.00	820	=HYPERLINK("https://www.ncbi.nlm.nih.gov/nucleotide/JF754755.1?report=genbank&log$=nucltop&blast_rank=998&RID=ND3XJNDZ01N","JF754755.1")
Ageratina adenophora chloroplast, complete genome	Ageratina adenophora	93.5	93.5	100%	2e-15	100.00	150698	=HYPERLINK("https://www.ncbi.nlm.nih.gov/nucleotide/NC_015621.1?report=genbank&log$=nucltop&blast_rank=999&RID=ND3XJNDZ01N","NC_015621.1")
Centaurea maculosa tRNA-Leu (trnL) gene, intron; chloroplast	Centaurea maculosa	93.5	93.5	100%	2e-15	100.00	89	=HYPERLINK("https://www.ncbi.nlm.nih.gov/nucleotide/HQ323857.1?report=genbank&log$=nucltop&blast_rank=1000&RID=ND3XJNDZ01N","HQ323857.1")
Syncalathium souliei voucher ZhangJW 072 (KUN) tRNA-Leu (trnL) gene, partial sequence; trnL-trnF intergenic spacer, complete sequence; and trn-Phe (trnF) gene, partial sequence; chloroplast	Parasyncalathium souliei	93.5	93.5	100%	2e-15	100.00	798	=HYPERLINK("https://www.ncbi.nlm.nih.gov/nucleotide/HQ436145.1?report=genbank&log$=nucltop&blast_rank=1001&RID=ND3XJNDZ01N","HQ436145.1")
Syncalathium souliei voucher ZhangJW & YangY 040 (KUN) tRNA-Leu (trnL) gene, partial sequence; trnL-trnF intergenic spacer, complete sequence; and trn-Phe (trnF) gene, partial sequence; chloroplast	Parasyncalathium souliei	93.5	93.5	100%	2e-15	100.00	836	=HYPERLINK("https://www.ncbi.nlm.nih.gov/nucleotide/HQ436144.1?report=genbank&log$=nucltop&blast_rank=1002&RID=ND3XJNDZ01N","HQ436144.1")
Syncalathium souliei voucher ZhangJW 074 (KUN) tRNA-Leu (trnL) gene, partial sequence; trnL-trnF intergenic spacer, complete sequence; and trn-Phe (trnF) gene, partial sequence; chloroplast	Parasyncalathium souliei	93.5	93.5	100%	2e-15	100.00	845	=HYPERLINK("https://www.ncbi.nlm.nih.gov/nucleotide/HQ436143.1?report=genbank&log$=nucltop&blast_rank=1003&RID=ND3XJNDZ01N","HQ436143.1")
Syncalathium souliei voucher ZhangJW 070 (KUN) tRNA-Leu (trnL) gene, partial sequence; trnL-trnF intergenic spacer, complete sequence; and trn-Phe (trnF) gene, partial sequence; chloroplast	Parasyncalathium souliei	93.5	93.5	100%	2e-15	100.00	841	=HYPERLINK("https://www.ncbi.nlm.nih.gov/nucleotide/HQ436142.1?report=genbank&log$=nucltop&blast_rank=1004&RID=ND3XJNDZ01N","HQ436142.1")
Syncalathium souliei voucher ZhangJW & YangY 002 (KUN) tRNA-Leu (trnL) gene, partial sequence; trnL-trnF intergenic spacer, complete sequence; and trn-Phe (trnF) gene, partial sequence; chloroplast	Parasyncalathium souliei	93.5	93.5	100%	2e-15	100.00	851	=HYPERLINK("https://www.ncbi.nlm.nih.gov/nucleotide/HQ436140.1?report=genbank&log$=nucltop&blast_rank=1005&RID=ND3XJNDZ01N","HQ436140.1")
Dubyaea hispida voucher Tibet-MacArthur 586 (KUN) tRNA-Leu (trnL) gene, partial sequence; trnL-trnF intergenic spacer, complete sequence; and trn-Phe (trnF) gene, partial sequence; chloroplast	Dubyaea hispida	93.5	93.5	100%	2e-15	100.00	852	=HYPERLINK("https://www.ncbi.nlm.nih.gov/nucleotide/HQ436127.1?report=genbank&log$=nucltop&blast_rank=1006&RID=ND3XJNDZ01N","HQ436127.1")
Chaetoseris roborowskii voucher Boufford & al. 33832 (A, KUN) tRNA-Leu (trnL) gene, partial sequence; trnL-trnF intergenic spacer, complete sequence; and trn-Phe (trnF) gene, partial sequence; chloroplast	Cicerbita roborowskii	93.5	93.5	100%	2e-15	100.00	848	=HYPERLINK("https://www.ncbi.nlm.nih.gov/nucleotide/HQ436126.1?report=genbank&log$=nucltop&blast_rank=1007&RID=ND3XJNDZ01N","HQ436126.1")
Chaetoseris grandiflora voucher ZhangJW 393 (KUN) tRNA-Leu (trnL) gene, partial sequence; trnL-trnF intergenic spacer, complete sequence; and trn-Phe (trnF) gene, partial sequence; chloroplast	Melanoseris atropurpurea	93.5	93.5	100%	2e-15	100.00	851	=HYPERLINK("https://www.ncbi.nlm.nih.gov/nucleotide/HQ436125.1?report=genbank&log$=nucltop&blast_rank=1008&RID=ND3XJNDZ01N","HQ436125.1")
Chaetoseris grandiflora voucher Boufford & al. 32888 (A, KUN) tRNA-Leu (trnL) gene, partial sequence; trnL-trnF intergenic spacer, complete sequence; and trn-Phe (trnF) gene, partial sequence; chloroplast	Melanoseris atropurpurea	93.5	93.5	100%	2e-15	100.00	851	=HYPERLINK("https://www.ncbi.nlm.nih.gov/nucleotide/HQ436124.1?report=genbank&log$=nucltop&blast_rank=1009&RID=ND3XJNDZ01N","HQ436124.1")
Chiliotrichum diffusum voucher CHR:530116 tRNA-Leu (trnL) gene and trnL-trnF intergenic spacer, partial sequence; chloroplast	Chiliotrichum diffusum	93.5	93.5	100%	2e-15	100.00	865	=HYPERLINK("https://www.ncbi.nlm.nih.gov/nucleotide/HQ439872.1?report=genbank&log$=nucltop&blast_rank=1010&RID=ND3XJNDZ01N","HQ439872.1")
Tragopogon x mirabilis voucher Jan Novak field #813 tRNA-Leu (trnL) gene, intron; chloroplast	Tragopogon x mirabilis	93.5	93.5	100%	2e-15	100.00	496	=HYPERLINK("https://www.ncbi.nlm.nih.gov/nucleotide/HQ456300.1?report=genbank&log$=nucltop&blast_rank=1011&RID=ND3XJNDZ01N","HQ456300.1")
Tragopogon dubius voucher USAS:Hiiesalu 61 tRNA-Leu (trnL) gene, partial sequence; chloroplast	Tragopogon dubius	93.5	93.5	100%	2e-15	100.00	484	=HYPERLINK("https://www.ncbi.nlm.nih.gov/nucleotide/HM590356.1?report=genbank&log$=nucltop&blast_rank=1012&RID=ND3XJNDZ01N","HM590356.1")
Centaurea phrygia voucher personal collection:I. Hiiesalu 17 tRNA-Leu (trnL) gene, partial sequence; chloroplast	Centaurea phrygia	93.5	93.5	100%	2e-15	100.00	476	=HYPERLINK("https://www.ncbi.nlm.nih.gov/nucleotide/HM590263.1?report=genbank&log$=nucltop&blast_rank=1013&RID=ND3XJNDZ01N","HM590263.1")
Echinops spinosissimus subsp. macrolepis voucher BC-KR403 tRNA-Leu (trnL) gene and trnL-trnF intergenic spacer, partial sequence; chloroplast	Echinops spinosissimus subsp. macrolepis	93.5	93.5	100%	2e-15	100.00	820	=HYPERLINK("https://www.ncbi.nlm.nih.gov/nucleotide/GU134615.1?report=genbank&log$=nucltop&blast_rank=1014&RID=ND3XJNDZ01N","GU134615.1")
Echinops transcaucasicus voucher ERE154871 tRNA-Leu (trnL) gene and trnL-trnF intergenic spacer, partial sequence; chloroplast	Echinops pungens var. transcaucasicus	93.5	93.5	100%	2e-15	100.00	820	=HYPERLINK("https://www.ncbi.nlm.nih.gov/nucleotide/GU134614.1?report=genbank&log$=nucltop&blast_rank=1015&RID=ND3XJNDZ01N","GU134614.1")
Echinops strigosus voucher BC-S2218 tRNA-Leu (trnL) gene and trnL-trnF intergenic spacer, partial sequence; chloroplast	Echinops strigosus	93.5	93.5	100%	2e-15	100.00	708	=HYPERLINK("https://www.ncbi.nlm.nih.gov/nucleotide/GU134609.1?report=genbank&log$=nucltop&blast_rank=1016&RID=ND3XJNDZ01N","GU134609.1")
Echinops spiniger voucher LE-17 tRNA-Leu (trnL) gene and trnL-trnF intergenic spacer, partial sequence; chloroplast	Echinops spiniger	93.5	93.5	100%	2e-15	100.00	820	=HYPERLINK("https://www.ncbi.nlm.nih.gov/nucleotide/GU134607.1?report=genbank&log$=nucltop&blast_rank=1017&RID=ND3XJNDZ01N","GU134607.1")
Echinops sphaerocephalus voucher ERE154869 tRNA-Leu (trnL) gene and trnL-trnF intergenic spacer, partial sequence; chloroplast	Echinops sphaerocephalus	93.5	93.5	100%	2e-15	100.00	820	=HYPERLINK("https://www.ncbi.nlm.nih.gov/nucleotide/GU134606.1?report=genbank&log$=nucltop&blast_rank=1018&RID=ND3XJNDZ01N","GU134606.1")
Echinops setifer voucher BC-00 tRNA-Leu (trnL) gene and trnL-trnF intergenic spacer, partial sequence; chloroplast	Echinops setifer	93.5	93.5	100%	2e-15	100.00	820	=HYPERLINK("https://www.ncbi.nlm.nih.gov/nucleotide/GU134603.1?report=genbank&log$=nucltop&blast_rank=1019&RID=ND3XJNDZ01N","GU134603.1")
Echinops obliquilobus voucher BC-S2124 tRNA-Leu (trnL) gene and trnL-trnF intergenic spacer, partial sequence; chloroplast	Echinops obliquilobus	93.5	93.5	100%	2e-15	100.00	820	=HYPERLINK("https://www.ncbi.nlm.nih.gov/nucleotide/GU134602.1?report=genbank&log$=nucltop&blast_rank=1020&RID=ND3XJNDZ01N","GU134602.1")
Echinops przewalskyi voucher BC-XINA41JV tRNA-Leu (trnL) gene and trnL-trnF intergenic spacer, partial sequence; chloroplast	Echinops przewalskyi	93.5	93.5	100%	2e-15	100.00	820	=HYPERLINK("https://www.ncbi.nlm.nih.gov/nucleotide/GU134596.1?report=genbank&log$=nucltop&blast_rank=1021&RID=ND3XJNDZ01N","GU134596.1")
Echinops przewalskyi voucher PE1922183 tRNA-Leu (trnL) gene and trnL-trnF intergenic spacer, partial sequence; chloroplast	Echinops przewalskyi	93.5	93.5	100%	2e-15	100.00	820	=HYPERLINK("https://www.ncbi.nlm.nih.gov/nucleotide/GU134595.1?report=genbank&log$=nucltop&blast_rank=1022&RID=ND3XJNDZ01N","GU134595.1")
Echinops przewalskyi voucher LE-10 tRNA-Leu (trnL) gene and trnL-trnF intergenic spacer, partial sequence; chloroplast	Echinops przewalskyi	93.5	93.5	100%	2e-15	100.00	820	=HYPERLINK("https://www.ncbi.nlm.nih.gov/nucleotide/GU134594.1?report=genbank&log$=nucltop&blast_rank=1023&RID=ND3XJNDZ01N","GU134594.1")
Echinops parviflorus voucher W1979-05601 tRNA-Leu (trnL) gene and trnL-trnF intergenic spacer, partial sequence; chloroplast	Echinops parviflorus	93.5	93.5	100%	2e-15	100.00	819	=HYPERLINK("https://www.ncbi.nlm.nih.gov/nucleotide/GU134591.1?report=genbank&log$=nucltop&blast_rank=1024&RID=ND3XJNDZ01N","GU134591.1")
Echinops nuratavicus voucher LE-42 tRNA-Leu (trnL) gene and trnL-trnF intergenic spacer, partial sequence; chloroplast	Echinops nuratavicus	93.5	93.5	100%	2e-15	100.00	819	=HYPERLINK("https://www.ncbi.nlm.nih.gov/nucleotide/GU134588.1?report=genbank&log$=nucltop&blast_rank=1025&RID=ND3XJNDZ01N","GU134588.1")
Echinops nitens voucher W1979-12524 tRNA-Leu (trnL) gene and trnL-trnF intergenic spacer, partial sequence; chloroplast	Echinops nitens	93.5	93.5	100%	2e-15	100.00	819	=HYPERLINK("https://www.ncbi.nlm.nih.gov/nucleotide/GU134586.1?report=genbank&log$=nucltop&blast_rank=1026&RID=ND3XJNDZ01N","GU134586.1")
Echinops nanus voucher FRU-2 tRNA-Leu (trnL) gene and trnL-trnF intergenic spacer, partial sequence; chloroplast	Echinops nanus	93.5	93.5	100%	2e-15	100.00	820	=HYPERLINK("https://www.ncbi.nlm.nih.gov/nucleotide/GU134585.1?report=genbank&log$=nucltop&blast_rank=1027&RID=ND3XJNDZ01N","GU134585.1")
Echinops microcephalus voucher W1995-07716 tRNA-Leu (trnL) gene and trnL-trnF intergenic spacer, partial sequence; chloroplast	Echinops microcephalus	93.5	93.5	100%	2e-15	100.00	819	=HYPERLINK("https://www.ncbi.nlm.nih.gov/nucleotide/GU134584.1?report=genbank&log$=nucltop&blast_rank=1028&RID=ND3XJNDZ01N","GU134584.1")
Echinops microcephalus voucher BC-S2253 tRNA-Leu (trnL) gene and trnL-trnF intergenic spacer, partial sequence; chloroplast	Echinops microcephalus	93.5	93.5	100%	2e-15	100.00	820	=HYPERLINK("https://www.ncbi.nlm.nih.gov/nucleotide/GU134583.1?report=genbank&log$=nucltop&blast_rank=1029&RID=ND3XJNDZ01N","GU134583.1")
Echinops maracandicus voucher LE-44 tRNA-Leu (trnL) gene and trnL-trnF intergenic spacer, partial sequence; chloroplast	Echinops maracandicus	93.5	93.5	100%	2e-15	100.00	820	=HYPERLINK("https://www.ncbi.nlm.nih.gov/nucleotide/GU134580.1?report=genbank&log$=nucltop&blast_rank=1030&RID=ND3XJNDZ01N","GU134580.1")
Echinops leucographus voucher GB263-7 tRNA-Leu (trnL) gene and trnL-trnF intergenic spacer, partial sequence; chloroplast	Echinops leucographus	93.5	93.5	100%	2e-15	100.00	820	=HYPERLINK("https://www.ncbi.nlm.nih.gov/nucleotide/GU134577.1?report=genbank&log$=nucltop&blast_rank=1031&RID=ND3XJNDZ01N","GU134577.1")
Echinops latifolius voucher BC-XINA10JV tRNA-Leu (trnL) gene and trnL-trnF intergenic spacer, partial sequence; chloroplast	Echinops latifolius	93.5	93.5	100%	2e-15	100.00	820	=HYPERLINK("https://www.ncbi.nlm.nih.gov/nucleotide/GU134576.1?report=genbank&log$=nucltop&blast_rank=1032&RID=ND3XJNDZ01N","GU134576.1")
Echinops knorringianus voucher FRU-4 tRNA-Leu (trnL) gene and trnL-trnF intergenic spacer, partial sequence; chloroplast	Echinops knorringianus	93.5	93.5	100%	2e-15	100.00	820	=HYPERLINK("https://www.ncbi.nlm.nih.gov/nucleotide/GU134574.1?report=genbank&log$=nucltop&blast_rank=1033&RID=ND3XJNDZ01N","GU134574.1")
Echinops integrifolius voucher W1978-06139 tRNA-Leu (trnL) gene and trnL-trnF intergenic spacer, partial sequence; chloroplast	Echinops integrifolius	93.5	93.5	100%	2e-15	100.00	819	=HYPERLINK("https://www.ncbi.nlm.nih.gov/nucleotide/GU134572.1?report=genbank&log$=nucltop&blast_rank=1034&RID=ND3XJNDZ01N","GU134572.1")
Echinops ilicifolius voucher W1977-02188 tRNA-Leu (trnL) gene and trnL-trnF intergenic spacer, partial sequence; chloroplast	Echinops ilicifolius	93.5	93.5	100%	2e-15	100.00	821	=HYPERLINK("https://www.ncbi.nlm.nih.gov/nucleotide/GU134571.1?report=genbank&log$=nucltop&blast_rank=1035&RID=ND3XJNDZ01N","GU134571.1")
Echinops hystrichoides voucher BC-Hein3942 tRNA-Leu (trnL) gene and trnL-trnF intergenic spacer, partial sequence; chloroplast	Echinops hystrichoides	93.5	93.5	100%	2e-15	100.00	820	=HYPERLINK("https://www.ncbi.nlm.nih.gov/nucleotide/GU134570.1?report=genbank&log$=nucltop&blast_rank=1036&RID=ND3XJNDZ01N","GU134570.1")
Echinops platylepis voucher BC-Bielefeld tRNA-Leu (trnL) gene and trnL-trnF intergenic spacer, partial sequence; chloroplast	Echinops platylepis	93.5	93.5	100%	2e-15	100.00	819	=HYPERLINK("https://www.ncbi.nlm.nih.gov/nucleotide/GU134569.1?report=genbank&log$=nucltop&blast_rank=1037&RID=ND3XJNDZ01N","GU134569.1")
Echinops humilis voucher LE-8 tRNA-Leu (trnL) gene and trnL-trnF intergenic spacer, partial sequence; chloroplast	Echinops humilis	93.5	93.5	100%	2e-15	100.00	841	=HYPERLINK("https://www.ncbi.nlm.nih.gov/nucleotide/GU134568.1?report=genbank&log$=nucltop&blast_rank=1038&RID=ND3XJNDZ01N","GU134568.1")
Echinops hedgei voucher BC-Hein3871 tRNA-Leu (trnL) gene and trnL-trnF intergenic spacer, partial sequence; chloroplast	Echinops hedgei	93.5	93.5	100%	2e-15	100.00	815	=HYPERLINK("https://www.ncbi.nlm.nih.gov/nucleotide/GU134563.1?report=genbank&log$=nucltop&blast_rank=1039&RID=ND3XJNDZ01N","GU134563.1")
Echinops gmelini voucher BC-VallEs_Mong5v tRNA-Leu (trnL) gene and trnL-trnF intergenic spacer, partial sequence; chloroplast	Echinops gmelinii	93.5	93.5	100%	2e-15	100.00	820	=HYPERLINK("https://www.ncbi.nlm.nih.gov/nucleotide/GU134560.1?report=genbank&log$=nucltop&blast_rank=1040&RID=ND3XJNDZ01N","GU134560.1")
Echinops gaillardotii voucher BC-KR404 tRNA-Leu (trnL) gene and trnL-trnF intergenic spacer, partial sequence; chloroplast	Echinops gaillardotii	93.5	93.5	100%	2e-15	100.00	820	=HYPERLINK("https://www.ncbi.nlm.nih.gov/nucleotide/GU134557.1?report=genbank&log$=nucltop&blast_rank=1041&RID=ND3XJNDZ01N","GU134557.1")
Echinops freitagii voucher W1979-7328 tRNA-Leu (trnL) gene and trnL-trnF intergenic spacer, partial sequence; chloroplast	Echinops freitagii	93.5	93.5	100%	2e-15	100.00	820	=HYPERLINK("https://www.ncbi.nlm.nih.gov/nucleotide/GU134555.1?report=genbank&log$=nucltop&blast_rank=1042&RID=ND3XJNDZ01N","GU134555.1")
Echinops fastigiatus voucher LE-1 tRNA-Leu (trnL) gene and trnL-trnF intergenic spacer, partial sequence; chloroplast	Echinops fastigiatus	93.5	93.5	100%	2e-15	100.00	815	=HYPERLINK("https://www.ncbi.nlm.nih.gov/nucleotide/GU134553.1?report=genbank&log$=nucltop&blast_rank=1043&RID=ND3XJNDZ01N","GU134553.1")
Echinops fastigiatus voucher LE-21 tRNA-Leu (trnL) gene and trnL-trnF intergenic spacer, partial sequence; chloroplast	Echinops fastigiatus	93.5	93.5	100%	2e-15	100.00	815	=HYPERLINK("https://www.ncbi.nlm.nih.gov/nucleotide/GU134552.1?report=genbank&log$=nucltop&blast_rank=1044&RID=ND3XJNDZ01N","GU134552.1")
Echinops exaltatus voucher W1998 tRNA-Leu (trnL) gene and trnL-trnF intergenic spacer, partial sequence; chloroplast	Echinops exaltatus	93.5	93.5	100%	2e-15	100.00	820	=HYPERLINK("https://www.ncbi.nlm.nih.gov/nucleotide/GU134551.1?report=genbank&log$=nucltop&blast_rank=1045&RID=ND3XJNDZ01N","GU134551.1")
Echinops emiliae voucher BC-S2262 tRNA-Leu (trnL) gene and trnL-trnF intergenic spacer, partial sequence; chloroplast	Echinops emiliae	93.5	93.5	100%	2e-15	100.00	820	=HYPERLINK("https://www.ncbi.nlm.nih.gov/nucleotide/GU134549.1?report=genbank&log$=nucltop&blast_rank=1046&RID=ND3XJNDZ01N","GU134549.1")
Echinops elbursensis voucher W1976-3622 tRNA-Leu (trnL) gene and trnL-trnF intergenic spacer, partial sequence; chloroplast	Echinops elbursensis	93.5	93.5	100%	2e-15	100.00	820	=HYPERLINK("https://www.ncbi.nlm.nih.gov/nucleotide/GU134547.1?report=genbank&log$=nucltop&blast_rank=1047&RID=ND3XJNDZ01N","GU134547.1")
Echinops echinatus voucher GB0148845 tRNA-Leu (trnL) gene and trnL-trnF intergenic spacer, partial sequence; chloroplast	Echinops echinatus	93.5	93.5	100%	2e-15	100.00	820	=HYPERLINK("https://www.ncbi.nlm.nih.gov/nucleotide/GU134546.1?report=genbank&log$=nucltop&blast_rank=1048&RID=ND3XJNDZ01N","GU134546.1")
Echinops dichrous voucher W1978-4236 tRNA-Leu (trnL) gene and trnL-trnF intergenic spacer, partial sequence; chloroplast	Echinops dichrous	93.5	93.5	100%	2e-15	100.00	820	=HYPERLINK("https://www.ncbi.nlm.nih.gov/nucleotide/GU134543.1?report=genbank&log$=nucltop&blast_rank=1049&RID=ND3XJNDZ01N","GU134543.1")
Echinops dahuricus voucher BC-VallEs-Mong7 tRNA-Leu (trnL) gene and trnL-trnF intergenic spacer, partial sequence; chloroplast	Echinops dahuricus	93.5	93.5	100%	2e-15	100.00	820	=HYPERLINK("https://www.ncbi.nlm.nih.gov/nucleotide/GU134541.1?report=genbank&log$=nucltop&blast_rank=1050&RID=ND3XJNDZ01N","GU134541.1")
Echinops chloroleucus voucher W1979-5342 tRNA-Leu (trnL) gene and trnL-trnF intergenic spacer, partial sequence; chloroplast	Echinops chloroleucus	93.5	93.5	100%	2e-15	100.00	820	=HYPERLINK("https://www.ncbi.nlm.nih.gov/nucleotide/GU134539.1?report=genbank&log$=nucltop&blast_rank=1051&RID=ND3XJNDZ01N","GU134539.1")
Echinops cephalotes voucher W1979-5436 tRNA-Leu (trnL) gene and trnL-trnF intergenic spacer, partial sequence; chloroplast	Echinops cephalotes	93.5	93.5	100%	2e-15	100.00	820	=HYPERLINK("https://www.ncbi.nlm.nih.gov/nucleotide/GU134535.1?report=genbank&log$=nucltop&blast_rank=1052&RID=ND3XJNDZ01N","GU134535.1")
Echinops amplexicaulis voucher B-10-0293574 tRNA-Leu (trnL) gene and trnL-trnF intergenic spacer, partial sequence; chloroplast	Echinops amplexicaulis	93.5	93.5	100%	2e-15	100.00	819	=HYPERLINK("https://www.ncbi.nlm.nih.gov/nucleotide/GU134530.1?report=genbank&log$=nucltop&blast_rank=1053&RID=ND3XJNDZ01N","GU134530.1")
Gymnodiscus capillaris isolate 833 tRNA-Leu (trnL) gene, partial sequence; trnL-trnF intergenic spacer, complete sequence; and tRNA-Phe (trnF) gene, partial sequence; plastid	Gymnodiscus capillaris	93.5	93.5	100%	2e-15	100.00	898	=HYPERLINK("https://www.ncbi.nlm.nih.gov/nucleotide/GU818005.1?report=genbank&log$=nucltop&blast_rank=1054&RID=ND3XJNDZ01N","GU818005.1")
Cichorium intybus isolate 1155 tRNA-Leu (trnL) gene, partial sequence; trnL-trnF intergenic spacer, complete sequence; and tRNA-Phe (trnF) gene, partial sequence; plastid	Cichorium intybus	93.5	93.5	100%	2e-15	100.00	928	=HYPERLINK("https://www.ncbi.nlm.nih.gov/nucleotide/GU817987.1?report=genbank&log$=nucltop&blast_rank=1055&RID=ND3XJNDZ01N","GU817987.1")
Barnadesia sp. 1151 tRNA-Leu (trnL) gene, partial sequence; trnL-trnF intergenic spacer, complete sequence; and tRNA-Phe (trnF) gene, partial sequence; plastid	Barnadesia sp. 1151	93.5	93.5	100%	2e-15	100.00	938	=HYPERLINK("https://www.ncbi.nlm.nih.gov/nucleotide/GU817973.1?report=genbank&log$=nucltop&blast_rank=1056&RID=ND3XJNDZ01N","GU817973.1")
Gerbera sp. 1152 tRNA-Leu (trnL) gene, partial sequence; plastid	Gerbera sp. 1152	93.5	93.5	100%	2e-15	100.00	459	=HYPERLINK("https://www.ncbi.nlm.nih.gov/nucleotide/GU817955.1?report=genbank&log$=nucltop&blast_rank=1057&RID=ND3XJNDZ01N","GU817955.1")
Carthamus turkestanicus bio-material USDA seedstock PI426426 tRNA-Leu (trnL) gene, partial sequence; trnL-trnF intergenic spacer, complete sequence; and tRNA-Phe (trnF) gene, partial sequence; chloroplast	Carthamus turkestanicus	93.5	93.5	100%	2e-15	100.00	920	=HYPERLINK("https://www.ncbi.nlm.nih.gov/nucleotide/HM002898.1?report=genbank&log$=nucltop&blast_rank=1058&RID=ND3XJNDZ01N","HM002898.1")
Carthamus lanatus subsp. baeticus bio-material SemBioSys Inc seedstock tRNA-Leu (trnL) gene, partial sequence; trnL-trnF intergenic spacer, complete sequence; and tRNA-Phe (trnF) gene, partial sequence; chloroplast	Carthamus lanatus subsp. baeticus	93.5	93.5	100%	2e-15	100.00	918	=HYPERLINK("https://www.ncbi.nlm.nih.gov/nucleotide/HM002863.1?report=genbank&log$=nucltop&blast_rank=1059&RID=ND3XJNDZ01N","HM002863.1")
Carthamus tinctorius voucher AHUC:33229 tRNA-Leu (trnL) gene, partial sequence; trnL-trnF intergenic spacer, complete sequence; and tRNA-Phe (trnF) gene, partial sequence; chloroplast	Carthamus tinctorius	93.5	93.5	100%	2e-15	100.00	922	=HYPERLINK("https://www.ncbi.nlm.nih.gov/nucleotide/HM002896.1?report=genbank&log$=nucltop&blast_rank=1060&RID=ND3XJNDZ01N","HM002896.1")
Carthamus tinctorius voucher AHUC:33256 tRNA-Leu (trnL) gene, partial sequence; trnL-trnF intergenic spacer, complete sequence; and tRNA-Phe (trnF) gene, partial sequence; chloroplast	Carthamus tinctorius	93.5	93.5	100%	2e-15	100.00	931	=HYPERLINK("https://www.ncbi.nlm.nih.gov/nucleotide/HM002895.1?report=genbank&log$=nucltop&blast_rank=1061&RID=ND3XJNDZ01N","HM002895.1")
Carthamus tinctorius voucher DAV:27591 tRNA-Leu (trnL) gene, partial sequence; trnL-trnF intergenic spacer, complete sequence; and tRNA-Phe (trnF) gene, partial sequence; chloroplast	Carthamus tinctorius	93.5	93.5	100%	2e-15	100.00	909	=HYPERLINK("https://www.ncbi.nlm.nih.gov/nucleotide/HM002894.1?report=genbank&log$=nucltop&blast_rank=1062&RID=ND3XJNDZ01N","HM002894.1")
Carthamus tinctorius bio-material Good Lab seedstock S317 tRNA-Leu (trnL) gene, partial sequence; trnL-trnF intergenic spacer, complete sequence; and tRNA-Phe (trnF) gene, partial sequence; chloroplast	Carthamus tinctorius	93.5	93.5	100%	2e-15	100.00	879	=HYPERLINK("https://www.ncbi.nlm.nih.gov/nucleotide/HM002893.1?report=genbank&log$=nucltop&blast_rank=1063&RID=ND3XJNDZ01N","HM002893.1")
Carthamus tinctorius bio-material Good Lab seedstock NP12 tRNA-Leu (trnL) gene, partial sequence; trnL-trnF intergenic spacer, complete sequence; and tRNA-Phe (trnF) gene, partial sequence; chloroplast	Carthamus tinctorius	93.5	93.5	100%	2e-15	100.00	1172	=HYPERLINK("https://www.ncbi.nlm.nih.gov/nucleotide/HM002892.1?report=genbank&log$=nucltop&blast_rank=1064&RID=ND3XJNDZ01N","HM002892.1")
Carthamus tinctorius bio-material Good Lab seedstock Centennial tRNA-Leu (trnL) gene, partial sequence; trnL-trnF intergenic spacer, complete sequence; and tRNA-Phe (trnF) gene, partial sequence; chloroplast	Carthamus tinctorius	93.5	93.5	100%	2e-15	100.00	1080	=HYPERLINK("https://www.ncbi.nlm.nih.gov/nucleotide/HM002891.1?report=genbank&log$=nucltop&blast_rank=1065&RID=ND3XJNDZ01N","HM002891.1")
Carthamus tenuis voucher AHUC:21613 tRNA-Leu (trnL) gene, partial sequence; trnL-trnF intergenic spacer, complete sequence; and tRNA-Phe (trnF) gene, partial sequence; chloroplast	Carthamus tenuis	93.5	93.5	100%	2e-15	100.00	920	=HYPERLINK("https://www.ncbi.nlm.nih.gov/nucleotide/HM002890.1?report=genbank&log$=nucltop&blast_rank=1066&RID=ND3XJNDZ01N","HM002890.1")
Carthamus tenuis voucher DAV:24730 tRNA-Leu (trnL) gene, partial sequence; trnL-trnF intergenic spacer, complete sequence; and tRNA-Phe (trnF) gene, partial sequence; chloroplast	Carthamus tenuis	93.5	93.5	100%	2e-15	100.00	941	=HYPERLINK("https://www.ncbi.nlm.nih.gov/nucleotide/HM002889.1?report=genbank&log$=nucltop&blast_rank=1067&RID=ND3XJNDZ01N","HM002889.1")
Carthamus persicus voucher K:31517 tRNA-Leu (trnL) gene, partial sequence; trnL-trnF intergenic spacer, complete sequence; and tRNA-Phe (trnF) gene, partial sequence; chloroplast	Carthamus persicus	93.5	93.5	100%	2e-15	100.00	931	=HYPERLINK("https://www.ncbi.nlm.nih.gov/nucleotide/HM002888.1?report=genbank&log$=nucltop&blast_rank=1068&RID=ND3XJNDZ01N","HM002888.1")
Carthamus palaestinus bio-material USDA seedstock PI235663 tRNA-Leu (trnL) gene, partial sequence; trnL-trnF intergenic spacer, complete sequence; and tRNA-Phe (trnF) gene, partial sequence; chloroplast	Carthamus persicus	93.5	93.5	100%	2e-15	100.00	1190	=HYPERLINK("https://www.ncbi.nlm.nih.gov/nucleotide/HM002887.1?report=genbank&log$=nucltop&blast_rank=1069&RID=ND3XJNDZ01N","HM002887.1")
Carthamus palaestinus voucher DAV:24847 tRNA-Leu (trnL) gene, partial sequence; trnL-trnF intergenic spacer, complete sequence; and tRNA-Phe (trnF) gene, partial sequence; chloroplast	Carthamus persicus	93.5	93.5	100%	2e-15	100.00	922	=HYPERLINK("https://www.ncbi.nlm.nih.gov/nucleotide/HM002886.1?report=genbank&log$=nucltop&blast_rank=1070&RID=ND3XJNDZ01N","HM002886.1")
Carthamus oxyacanthus bio-material USDA seedstock PI426428 tRNA-Leu (trnL) gene, partial sequence; trnL-trnF intergenic spacer, complete sequence; and tRNA-Phe (trnF) gene, partial sequence; chloroplast	Carthamus oxyacanthus	93.5	93.5	100%	2e-15	100.00	1078	=HYPERLINK("https://www.ncbi.nlm.nih.gov/nucleotide/HM002885.1?report=genbank&log$=nucltop&blast_rank=1071&RID=ND3XJNDZ01N","HM002885.1")
Carthamus oxyacanthus bio-material USDA seedstock PI426185 tRNA-Leu (trnL) gene, partial sequence; trnL-trnF intergenic spacer, complete sequence; and tRNA-Phe (trnF) gene, partial sequence; chloroplast	Carthamus oxyacanthus	93.5	93.5	100%	2e-15	100.00	1080	=HYPERLINK("https://www.ncbi.nlm.nih.gov/nucleotide/HM002884.1?report=genbank&log$=nucltop&blast_rank=1072&RID=ND3XJNDZ01N","HM002884.1")
Carthamus oxyacanthus voucher GH:244792 tRNA-Leu (trnL) gene, partial sequence; trnL-trnF intergenic spacer, complete sequence; and tRNA-Phe (trnF) gene, partial sequence; chloroplast	Carthamus oxyacanthus	93.5	93.5	100%	2e-15	100.00	933	=HYPERLINK("https://www.ncbi.nlm.nih.gov/nucleotide/HM002883.1?report=genbank&log$=nucltop&blast_rank=1073&RID=ND3XJNDZ01N","HM002883.1")
Carthamus oxyacanthus voucher GH:244786 tRNA-Leu (trnL) gene, partial sequence; trnL-trnF intergenic spacer, complete sequence; and tRNA-Phe (trnF) gene, partial sequence; chloroplast	Carthamus oxyacanthus	93.5	93.5	100%	2e-15	100.00	943	=HYPERLINK("https://www.ncbi.nlm.nih.gov/nucleotide/HM002882.1?report=genbank&log$=nucltop&blast_rank=1074&RID=ND3XJNDZ01N","HM002882.1")
Carthamus nitidus voucher AHUC:26224 tRNA-Leu (trnL) gene, partial sequence; trnL-trnF intergenic spacer, complete sequence; and tRNA-Phe (trnF) gene, partial sequence; chloroplast	Carthamus nitidus	93.5	93.5	100%	2e-15	100.00	928	=HYPERLINK("https://www.ncbi.nlm.nih.gov/nucleotide/HM002881.1?report=genbank&log$=nucltop&blast_rank=1075&RID=ND3XJNDZ01N","HM002881.1")
Centaurea montana voucher ALTA:G.W. & G.G. Douglas s.n. tRNA-Leu (trnL) gene, partial sequence; trnL-trnF intergenic spacer, complete sequence; and tRNA-Phe (trnF) gene, partial sequence; chloroplast	Centaurea montana	93.5	93.5	100%	2e-15	100.00	922	=HYPERLINK("https://www.ncbi.nlm.nih.gov/nucleotide/HM002880.1?report=genbank&log$=nucltop&blast_rank=1076&RID=ND3XJNDZ01N","HM002880.1")
Carthamus leucocaulos bio-material USDA seedstock PI54-53 tRNA-Leu (trnL) gene, partial sequence; trnL-trnF intergenic spacer, complete sequence; and tRNA-Phe (trnF) gene, partial sequence; chloroplast	Carthamus leucocaulos	93.5	93.5	100%	2e-15	100.00	919	=HYPERLINK("https://www.ncbi.nlm.nih.gov/nucleotide/HM002879.1?report=genbank&log$=nucltop&blast_rank=1077&RID=ND3XJNDZ01N","HM002879.1")
Carthamus leucocaulos voucher DAV:52307 tRNA-Leu (trnL) gene, partial sequence; trnL-trnF intergenic spacer, complete sequence; and tRNA-Phe (trnF) gene, partial sequence; chloroplast	Carthamus leucocaulos	93.5	93.5	100%	2e-15	100.00	942	=HYPERLINK("https://www.ncbi.nlm.nih.gov/nucleotide/HM002878.1?report=genbank&log$=nucltop&blast_rank=1078&RID=ND3XJNDZ01N","HM002878.1")
Carthamus dentatus voucher AHUC:26216 tRNA-Leu (trnL) gene, partial sequence; trnL-trnF intergenic spacer, complete sequence; and tRNA-Phe (trnF) gene, partial sequence; chloroplast	Carthamus dentatus	93.5	93.5	100%	2e-15	100.00	916	=HYPERLINK("https://www.ncbi.nlm.nih.gov/nucleotide/HM002866.1?report=genbank&log$=nucltop&blast_rank=1079&RID=ND3XJNDZ01N","HM002866.1")
Carthamus lanatus bio-material USDA seedstock PI235668 tRNA-Leu (trnL) gene, partial sequence; trnL-trnF intergenic spacer, complete sequence; and tRNA-Phe (trnF) gene, partial sequence; chloroplast	Carthamus lanatus	93.5	93.5	100%	2e-15	100.00	914	=HYPERLINK("https://www.ncbi.nlm.nih.gov/nucleotide/HM002876.1?report=genbank&log$=nucltop&blast_rank=1080&RID=ND3XJNDZ01N","HM002876.1")
Carthamus lanatus voucher GH:244778 tRNA-Leu (trnL) gene, partial sequence; trnL-trnF intergenic spacer, complete sequence; and tRNA-Phe (trnF) gene, partial sequence; chloroplast	Carthamus lanatus	93.5	93.5	100%	2e-15	100.00	943	=HYPERLINK("https://www.ncbi.nlm.nih.gov/nucleotide/HM002875.1?report=genbank&log$=nucltop&blast_rank=1081&RID=ND3XJNDZ01N","HM002875.1")
Carthamus lanatus voucher GH:244776 tRNA-Leu (trnL) gene, partial sequence; trnL-trnF intergenic spacer, complete sequence; and tRNA-Phe (trnF) gene, partial sequence; chloroplast	Carthamus lanatus	93.5	93.5	100%	2e-15	100.00	945	=HYPERLINK("https://www.ncbi.nlm.nih.gov/nucleotide/HM002874.1?report=genbank&log$=nucltop&blast_rank=1082&RID=ND3XJNDZ01N","HM002874.1")
Carthamus lanatus voucher DAV:34452 tRNA-Leu (trnL) gene, partial sequence; trnL-trnF intergenic spacer, complete sequence; and tRNA-Phe (trnF) gene, partial sequence; chloroplast	Carthamus lanatus	93.5	93.5	100%	2e-15	100.00	942	=HYPERLINK("https://www.ncbi.nlm.nih.gov/nucleotide/HM002873.1?report=genbank&log$=nucltop&blast_rank=1083&RID=ND3XJNDZ01N","HM002873.1")
Carthamus lanatus voucher DAV:24885 tRNA-Leu (trnL) gene, partial sequence; trnL-trnF intergenic spacer, complete sequence; and tRNA-Phe (trnF) gene, partial sequence; chloroplast	Carthamus lanatus	93.5	93.5	100%	2e-15	100.00	942	=HYPERLINK("https://www.ncbi.nlm.nih.gov/nucleotide/HM002872.1?report=genbank&log$=nucltop&blast_rank=1084&RID=ND3XJNDZ01N","HM002872.1")
Carthamus glaucus voucher AHUC:27774 tRNA-Leu (trnL) gene, partial sequence; trnL-trnF intergenic spacer, complete sequence; and tRNA-Phe (trnF) gene, partial sequence; chloroplast	Carthamus glaucus	93.5	93.5	100%	2e-15	100.00	938	=HYPERLINK("https://www.ncbi.nlm.nih.gov/nucleotide/HM002871.1?report=genbank&log$=nucltop&blast_rank=1085&RID=ND3XJNDZ01N","HM002871.1")
Carthamus glaucus voucher AHUC:27771 tRNA-Leu (trnL) gene, partial sequence; trnL-trnF intergenic spacer, complete sequence; and tRNA-Phe (trnF) gene, partial sequence; chloroplast	Carthamus glaucus	93.5	93.5	100%	2e-15	100.00	938	=HYPERLINK("https://www.ncbi.nlm.nih.gov/nucleotide/HM002870.1?report=genbank&log$=nucltop&blast_rank=1086&RID=ND3XJNDZ01N","HM002870.1")
Carthamus glaucus voucher GH:244779 tRNA-Leu (trnL) gene, partial sequence; trnL-trnF intergenic spacer, complete sequence; and tRNA-Phe (trnF) gene, partial sequence; chloroplast	Carthamus glaucus	93.5	93.5	100%	2e-15	100.00	944	=HYPERLINK("https://www.ncbi.nlm.nih.gov/nucleotide/HM002869.1?report=genbank&log$=nucltop&blast_rank=1087&RID=ND3XJNDZ01N","HM002869.1")
Carthamus glaucus voucher AHUC:26223 tRNA-Leu (trnL) gene, partial sequence; trnL-trnF intergenic spacer, complete sequence; and tRNA-Phe (trnF) gene, partial sequence; chloroplast	Carthamus glaucus	93.5	93.5	100%	2e-15	100.00	900	=HYPERLINK("https://www.ncbi.nlm.nih.gov/nucleotide/HM002868.1?report=genbank&log$=nucltop&blast_rank=1088&RID=ND3XJNDZ01N","HM002868.1")
Carthamus divaricatus voucher AHUC:35617 tRNA-Leu (trnL) gene, partial sequence; trnL-trnF intergenic spacer, complete sequence; and tRNA-Phe (trnF) gene, partial sequence; chloroplast	Carthamus divaricatus	93.5	93.5	100%	2e-15	100.00	941	=HYPERLINK("https://www.ncbi.nlm.nih.gov/nucleotide/HM002867.1?report=genbank&log$=nucltop&blast_rank=1089&RID=ND3XJNDZ01N","HM002867.1")
Centaurea cyanus voucher ALTA:M. Gwizdala s.n. tRNA-Leu (trnL) gene, partial sequence; trnL-trnF intergenic spacer, complete sequence; and tRNA-Phe (trnF) gene, partial sequence; chloroplast	Centaurea cyanus	93.5	93.5	100%	2e-15	100.00	919	=HYPERLINK("https://www.ncbi.nlm.nih.gov/nucleotide/HM002865.1?report=genbank&log$=nucltop&blast_rank=1090&RID=ND3XJNDZ01N","HM002865.1")
Carthamus caeruleus voucher AHUC:27785 tRNA-Leu (trnL) gene, partial sequence; trnL-trnF intergenic spacer, complete sequence; and tRNA-Phe (trnF) gene, partial sequence; chloroplast	Carthamus caeruleus	93.5	93.5	100%	2e-15	100.00	941	=HYPERLINK("https://www.ncbi.nlm.nih.gov/nucleotide/HM002864.1?report=genbank&log$=nucltop&blast_rank=1091&RID=ND3XJNDZ01N","HM002864.1")
Carthamus arborescens voucher AHUC:31960 tRNA-Leu (trnL) gene, partial sequence; trnL-trnF intergenic spacer, complete sequence; and tRNA-Phe (trnF) gene, partial sequence; chloroplast	Phonus arborescens	93.5	93.5	100%	2e-15	100.00	919	=HYPERLINK("https://www.ncbi.nlm.nih.gov/nucleotide/HM002862.1?report=genbank&log$=nucltop&blast_rank=1092&RID=ND3XJNDZ01N","HM002862.1")
Carthamus alexandrinus voucher AHUC:27773 tRNA-Leu (trnL) gene, partial sequence; trnL-trnF intergenic spacer, complete sequence; and tRNA-Phe (trnF) gene, partial sequence; chloroplast	Carthamus glaucus subsp. alexandrinus	93.5	93.5	100%	2e-15	100.00	1006	=HYPERLINK("https://www.ncbi.nlm.nih.gov/nucleotide/HM002861.1?report=genbank&log$=nucltop&blast_rank=1093&RID=ND3XJNDZ01N","HM002861.1")
Carthamus alexandrinus voucher AHUC:23230 tRNA-Leu (trnL) gene, partial sequence; trnL-trnF intergenic spacer, complete sequence; and tRNA-Phe (trnF) gene, partial sequence; chloroplast	Carthamus glaucus subsp. alexandrinus	93.5	93.5	100%	2e-15	100.00	918	=HYPERLINK("https://www.ncbi.nlm.nih.gov/nucleotide/HM002860.1?report=genbank&log$=nucltop&blast_rank=1094&RID=ND3XJNDZ01N","HM002860.1")
Carthamus palaestinus voucher GAT3796 tRNA-Leu (trnL) gene and trnL-trnF intergenic spacer, partial sequence; chloroplast	Carthamus persicus	93.5	93.5	100%	2e-15	100.00	826	=HYPERLINK("https://www.ncbi.nlm.nih.gov/nucleotide/GU990418.1?report=genbank&log$=nucltop&blast_rank=1095&RID=ND3XJNDZ01N","GU990418.1")
Carthamus palaestinus voucher PI235663 tRNA-Leu (trnL) gene and trnL-trnF intergenic spacer, partial sequence; chloroplast	Carthamus persicus	93.5	93.5	100%	2e-15	100.00	826	=HYPERLINK("https://www.ncbi.nlm.nih.gov/nucleotide/GU990417.1?report=genbank&log$=nucltop&blast_rank=1096&RID=ND3XJNDZ01N","GU990417.1")
Lactuca serriola isolate 129 tRNA-Leu (trnL) gene, partial sequence; trnL-trnF intergenic spacer, complete sequence; and tRNA-Phe (trnF) gene, partial sequence; chloroplast	Lactuca serriola	93.5	93.5	100%	2e-15	100.00	836	=HYPERLINK("https://www.ncbi.nlm.nih.gov/nucleotide/GU109302.1?report=genbank&log$=nucltop&blast_rank=1097&RID=ND3XJNDZ01N","GU109302.1")
Lactuca tatarica isolate 123 tRNA-Leu (trnL) gene, partial sequence; trnL-trnF intergenic spacer, complete sequence; and tRNA-Phe (trnF) gene, partial sequence; chloroplast	Lactuca tatarica	93.5	93.5	100%	2e-15	100.00	830	=HYPERLINK("https://www.ncbi.nlm.nih.gov/nucleotide/GU109301.1?report=genbank&log$=nucltop&blast_rank=1098&RID=ND3XJNDZ01N","GU109301.1")
Pterocypsela formosana isolate 10 tRNA-Leu (trnL) gene, partial sequence; trnL-trnF intergenic spacer, complete sequence; and tRNA-Phe (trnF) gene, partial sequence; chloroplast	Lactuca formosana	93.5	93.5	100%	2e-15	100.00	835	=HYPERLINK("https://www.ncbi.nlm.nih.gov/nucleotide/GU109300.1?report=genbank&log$=nucltop&blast_rank=1099&RID=ND3XJNDZ01N","GU109300.1")
Paraprenanthes yunnanensis isolate 74 tRNA-Leu (trnL) gene, partial sequence; trnL-trnF intergenic spacer, complete sequence; and tRNA-Phe (trnF) gene, partial sequence; chloroplast	Paraprenanthes yunnanensis	93.5	93.5	100%	2e-15	100.00	832	=HYPERLINK("https://www.ncbi.nlm.nih.gov/nucleotide/GU109299.1?report=genbank&log$=nucltop&blast_rank=1100&RID=ND3XJNDZ01N","GU109299.1")
Chaetoseris cyanea isolate 73 tRNA-Leu (trnL) gene, partial sequence; trnL-trnF intergenic spacer, complete sequence; and tRNA-Phe (trnF) gene, partial sequence; chloroplast	Melanoseris cyanea	93.5	93.5	100%	2e-15	100.00	835	=HYPERLINK("https://www.ncbi.nlm.nih.gov/nucleotide/GU109298.1?report=genbank&log$=nucltop&blast_rank=1101&RID=ND3XJNDZ01N","GU109298.1")
Lactuca dolichophylla isolate 72 tRNA-Leu (trnL) gene, partial sequence; trnL-trnF intergenic spacer, complete sequence; and tRNA-Phe (trnF) gene, partial sequence; chloroplast	Lactuca dolichophylla	93.5	93.5	100%	2e-15	100.00	835	=HYPERLINK("https://www.ncbi.nlm.nih.gov/nucleotide/GU109297.1?report=genbank&log$=nucltop&blast_rank=1102&RID=ND3XJNDZ01N","GU109297.1")
Chaetoseris cyanea isolate 45 tRNA-Leu (trnL) gene, partial sequence; trnL-trnF intergenic spacer, complete sequence; and tRNA-Phe (trnF) gene, partial sequence; chloroplast	Melanoseris cyanea	93.5	93.5	100%	2e-15	100.00	835	=HYPERLINK("https://www.ncbi.nlm.nih.gov/nucleotide/GU109295.1?report=genbank&log$=nucltop&blast_rank=1103&RID=ND3XJNDZ01N","GU109295.1")
Mulgedium sp. YL-2009 isolate 32 tRNA-Leu (trnL) gene, partial sequence; trnL-trnF intergenic spacer, complete sequence; and tRNA-Phe (trnF) gene, partial sequence; chloroplast	Mulgedium sp. YL-2009	93.5	93.5	100%	2e-15	100.00	833	=HYPERLINK("https://www.ncbi.nlm.nih.gov/nucleotide/GU109293.1?report=genbank&log$=nucltop&blast_rank=1104&RID=ND3XJNDZ01N","GU109293.1")
Prenanthes sp. YL-2009 isolate 30 tRNA-Leu (trnL) gene, partial sequence; trnL-trnF intergenic spacer, complete sequence; and tRNA-Phe (trnF) gene, partial sequence; chloroplast	Prenanthes sp. YL-2009	93.5	93.5	100%	2e-15	100.00	823	=HYPERLINK("https://www.ncbi.nlm.nih.gov/nucleotide/GU109292.1?report=genbank&log$=nucltop&blast_rank=1105&RID=ND3XJNDZ01N","GU109292.1")
Lactuca indica isolate 22 tRNA-Leu (trnL) gene, partial sequence; trnL-trnF intergenic spacer, complete sequence; and tRNA-Phe (trnF) gene, partial sequence; chloroplast	Lactuca indica	93.5	93.5	100%	2e-15	100.00	827	=HYPERLINK("https://www.ncbi.nlm.nih.gov/nucleotide/GU109286.1?report=genbank&log$=nucltop&blast_rank=1106&RID=ND3XJNDZ01N","GU109286.1")
Pterocypsela sonchus isolate 26 tRNA-Leu (trnL) gene, partial sequence; trnL-trnF intergenic spacer, complete sequence; and tRNA-Phe (trnF) gene, partial sequence; chloroplast	Pterocypsela sonchus	93.5	93.5	100%	2e-15	100.00	831	=HYPERLINK("https://www.ncbi.nlm.nih.gov/nucleotide/GU109290.1?report=genbank&log$=nucltop&blast_rank=1107&RID=ND3XJNDZ01N","GU109290.1")
Pterocypsela laciniata isolate 25 tRNA-Leu (trnL) gene, partial sequence; trnL-trnF intergenic spacer, complete sequence; and tRNA-Phe (trnF) gene, partial sequence; chloroplast	Lactuca indica var. laciniata	93.5	93.5	100%	2e-15	100.00	849	=HYPERLINK("https://www.ncbi.nlm.nih.gov/nucleotide/GU109289.1?report=genbank&log$=nucltop&blast_rank=1108&RID=ND3XJNDZ01N","GU109289.1")
Lactuca indica isolate 24 tRNA-Leu (trnL) gene, partial sequence; trnL-trnF intergenic spacer, complete sequence; and tRNA-Phe (trnF) gene, partial sequence; chloroplast	Lactuca indica	93.5	93.5	100%	2e-15	100.00	829	=HYPERLINK("https://www.ncbi.nlm.nih.gov/nucleotide/GU109288.1?report=genbank&log$=nucltop&blast_rank=1109&RID=ND3XJNDZ01N","GU109288.1")
Pterocypsela elata isolate 23 tRNA-Leu (trnL) gene, partial sequence; trnL-trnF intergenic spacer, complete sequence; and tRNA-Phe (trnF) gene, partial sequence; chloroplast	Pterocypsela elata	93.5	93.5	100%	2e-15	100.00	832	=HYPERLINK("https://www.ncbi.nlm.nih.gov/nucleotide/GU109287.1?report=genbank&log$=nucltop&blast_rank=1110&RID=ND3XJNDZ01N","GU109287.1")
Taraxacum lacerum isolate 1096o tRNA-Leu (trnL) gene, partial sequence; chloroplast	Taraxacum lacerum	93.5	93.5	100%	2e-15	100.00	476	=HYPERLINK("https://www.ncbi.nlm.nih.gov/nucleotide/GQ245590.1?report=genbank&log$=nucltop&blast_rank=1111&RID=ND3XJNDZ01N","GQ245590.1")
Taraxacum croceum tRNA-Leu (trnL) gene, partial sequence; chloroplast	Taraxacum croceum	93.5	93.5	100%	2e-15	100.00	476	=HYPERLINK("https://www.ncbi.nlm.nih.gov/nucleotide/GQ245586.1?report=genbank&log$=nucltop&blast_rank=1112&RID=ND3XJNDZ01N","GQ245586.1")
Lactuca sibirica isolate 1078o tRNA-Leu (trnL) gene, partial sequence; chloroplast	Lactuca sibirica	93.5	93.5	100%	2e-15	100.00	476	=HYPERLINK("https://www.ncbi.nlm.nih.gov/nucleotide/GQ245063.1?report=genbank&log$=nucltop&blast_rank=1113&RID=ND3XJNDZ01N","GQ245063.1")
Lactuca sibirica isolate 0568g tRNA-Leu (trnL) gene, partial sequence; chloroplast	Lactuca sibirica	93.5	93.5	100%	2e-15	100.00	475	=HYPERLINK("https://www.ncbi.nlm.nih.gov/nucleotide/GQ245062.1?report=genbank&log$=nucltop&blast_rank=1114&RID=ND3XJNDZ01N","GQ245062.1")
Hieracium sp. LG-2009 isolate 1666o tRNA-Leu (trnL) gene, partial sequence; chloroplast	Hieracium sp. LG-2009	93.5	93.5	100%	2e-15	100.00	472	=HYPERLINK("https://www.ncbi.nlm.nih.gov/nucleotide/GQ245025.1?report=genbank&log$=nucltop&blast_rank=1115&RID=ND3XJNDZ01N","GQ245025.1")
Hieracium sp. LG-2009 isolate 1630g tRNA-Leu (trnL) gene, partial sequence; chloroplast	Hieracium sp. LG-2009	93.5	93.5	100%	2e-15	100.00	473	=HYPERLINK("https://www.ncbi.nlm.nih.gov/nucleotide/GQ245024.1?report=genbank&log$=nucltop&blast_rank=1116&RID=ND3XJNDZ01N","GQ245024.1")
Hieracium sp. ST-2016 (sect. subalpina) chloroplast genomic DNA containing tRNA-Leu (trnL) region	Hieracium sp. ST-2016 (sect. Subalpina)	93.5	93.5	100%	2e-15	100.00	473	=HYPERLINK("https://www.ncbi.nlm.nih.gov/nucleotide/LT160646.1?report=genbank&log$=nucltop&blast_rank=1117&RID=ND3XJNDZ01N","LT160646.1")
Hieracium alpinum isolate 0232g tRNA-Leu (trnL) gene, partial sequence; chloroplast	Hieracium alpinum	93.5	93.5	100%	2e-15	100.00	474	=HYPERLINK("https://www.ncbi.nlm.nih.gov/nucleotide/GQ245022.1?report=genbank&log$=nucltop&blast_rank=1118&RID=ND3XJNDZ01N","GQ245022.1")
Syreitschikovia tenuifolia tRNA-Leu (trnL) gene and trnL-trnF intergenic spacer, partial sequence; chloroplast	Syreitschikovia tenuifolia	93.5	93.5	100%	2e-15	100.00	820	=HYPERLINK("https://www.ncbi.nlm.nih.gov/nucleotide/FJ007871.1?report=genbank&log$=nucltop&blast_rank=1119&RID=ND3XJNDZ01N","FJ007871.1")
Olgaea vvedenskyi tRNA-Leu (trnL) gene and trnL-trnF intergenic spacer, partial sequence; chloroplast	Olgaea vvedenskyi	93.5	93.5	100%	2e-15	100.00	800	=HYPERLINK("https://www.ncbi.nlm.nih.gov/nucleotide/FJ007870.1?report=genbank&log$=nucltop&blast_rank=1120&RID=ND3XJNDZ01N","FJ007870.1")
Olgaea petri-primi tRNA-Leu (trnL) gene and trnL-trnF intergenic spacer, partial sequence; chloroplast	Olgaea petri-primi	93.5	93.5	100%	2e-15	100.00	819	=HYPERLINK("https://www.ncbi.nlm.nih.gov/nucleotide/FJ007869.1?report=genbank&log$=nucltop&blast_rank=1121&RID=ND3XJNDZ01N","FJ007869.1")
Olgaea longifolia tRNA-Leu (trnL) gene and trnL-trnF intergenic spacer, partial sequence; chloroplast	Olgaea longifolia	93.5	93.5	100%	2e-15	100.00	820	=HYPERLINK("https://www.ncbi.nlm.nih.gov/nucleotide/FJ007867.1?report=genbank&log$=nucltop&blast_rank=1122&RID=ND3XJNDZ01N","FJ007867.1")
Olgaea lomonosowii tRNA-Leu (trnL) gene and trnL-trnF intergenic spacer, partial sequence; chloroplast	Olgaea lomonosowii	93.5	93.5	100%	2e-15	100.00	820	=HYPERLINK("https://www.ncbi.nlm.nih.gov/nucleotide/FJ007866.1?report=genbank&log$=nucltop&blast_rank=1123&RID=ND3XJNDZ01N","FJ007866.1")
Olgaea leucophylla tRNA-Leu (trnL) gene and trnL-trnF intergenic spacer, partial sequence; chloroplast	Olgaea leucophylla	93.5	93.5	100%	2e-15	100.00	820	=HYPERLINK("https://www.ncbi.nlm.nih.gov/nucleotide/FJ007865.1?report=genbank&log$=nucltop&blast_rank=1124&RID=ND3XJNDZ01N","FJ007865.1")
Olgaea eriocephala tRNA-Leu (trnL) gene and trnL-trnF intergenic spacer, partial sequence; chloroplast	Olgaea eriocephala	93.5	93.5	100%	2e-15	100.00	820	=HYPERLINK("https://www.ncbi.nlm.nih.gov/nucleotide/FJ007864.1?report=genbank&log$=nucltop&blast_rank=1125&RID=ND3XJNDZ01N","FJ007864.1")
Olgaea eriocephala tRNA-Leu (trnL) gene and trnL-trnF intergenic spacer, partial sequence; chloroplast	Olgaea eriocephala	93.5	93.5	100%	2e-15	100.00	820	=HYPERLINK("https://www.ncbi.nlm.nih.gov/nucleotide/FJ007863.1?report=genbank&log$=nucltop&blast_rank=1126&RID=ND3XJNDZ01N","FJ007863.1")
Olgaea chodshamuminensis tRNA-Leu (trnL) gene and trnL-trnF intergenic spacer, partial sequence; chloroplast	Olgaea chodshamuminensis	93.5	93.5	100%	2e-15	100.00	820	=HYPERLINK("https://www.ncbi.nlm.nih.gov/nucleotide/FJ007862.1?report=genbank&log$=nucltop&blast_rank=1127&RID=ND3XJNDZ01N","FJ007862.1")
Ancathia igniaria tRNA-Leu (trnL) gene and trnL-trnF intergenic spacer, partial sequence; chloroplast	Ancathia igniaria	93.5	93.5	100%	2e-15	100.00	824	=HYPERLINK("https://www.ncbi.nlm.nih.gov/nucleotide/FJ007861.1?report=genbank&log$=nucltop&blast_rank=1128&RID=ND3XJNDZ01N","FJ007861.1")
Proustia cuneifolia voucher TS 12837 (WU) tRNA-Leu (trnL) gene, intron; chloroplast	Proustia cuneifolia	93.5	93.5	100%	2e-15	100.00	429	=HYPERLINK("https://www.ncbi.nlm.nih.gov/nucleotide/EU841086.1?report=genbank&log$=nucltop&blast_rank=1129&RID=ND3XJNDZ01N","EU841086.1")
Dasyphyllum leptacanthum voucher Hatschbach 51455 (MU) tRNA-Leu (trnL) gene, intron; chloroplast	Dasyphyllum leptacanthum	93.5	93.5	100%	2e-15	100.00	429	=HYPERLINK("https://www.ncbi.nlm.nih.gov/nucleotide/EU841080.1?report=genbank&log$=nucltop&blast_rank=1130&RID=ND3XJNDZ01N","EU841080.1")
Dasyphyllum brasiliense voucher Hatschbach 51270 (MU) tRNA-Leu (trnL) gene, intron; chloroplast	Dasyphyllum brasiliense	93.5	93.5	100%	2e-15	100.00	442	=HYPERLINK("https://www.ncbi.nlm.nih.gov/nucleotide/EU841077.1?report=genbank&log$=nucltop&blast_rank=1131&RID=ND3XJNDZ01N","EU841077.1")
Dasyphyllum tomentosum isolate AD119 plastid tRNA-Leu (trnL) gene, intron	Dasyphyllum tomentosum	93.5	93.5	100%	2e-15	100.00	442	=HYPERLINK("https://www.ncbi.nlm.nih.gov/nucleotide/AF412909.1?report=genbank&log$=nucltop&blast_rank=1132&RID=ND3XJNDZ01N","AF412909.1")
Dasyphyllum popayanense voucher Omlov s.n., Botanical Garden Mainz 13/03/06 (WU) tRNA-Leu (trnL) gene, intron; chloroplast	Dasyphyllum popayanense	93.5	93.5	100%	2e-15	100.00	421	=HYPERLINK("https://www.ncbi.nlm.nih.gov/nucleotide/EU841075.1?report=genbank&log$=nucltop&blast_rank=1133&RID=ND3XJNDZ01N","EU841075.1")
Picris pauciflora voucher Witting 44.043 (WU) tRNA-Leu (trnL) gene, intron; chloroplast	Picris pauciflora	93.5	93.5	100%	2e-15	100.00	442	=HYPERLINK("https://www.ncbi.nlm.nih.gov/nucleotide/EU841056.1?report=genbank&log$=nucltop&blast_rank=1134&RID=ND3XJNDZ01N","EU841056.1")
Arnaldoa weberbaueri isolate TST12531 plastid tRNA-Leu (trnL) gene, intron	Arnaldoa weberbaueri	93.5	93.5	100%	2e-15	100.00	442	=HYPERLINK("https://www.ncbi.nlm.nih.gov/nucleotide/AF412903.1?report=genbank&log$=nucltop&blast_rank=1135&RID=ND3XJNDZ01N","AF412903.1")
Gymnodiscus capillaris voucher N. Devos ND300805_1 (GRA) tRNA-Leu (trnL) gene and trnL-trnF intergenic spacer, partial sequence; chloroplast	Gymnodiscus capillaris	93.5	93.5	100%	2e-15	100.00	747	=HYPERLINK("https://www.ncbi.nlm.nih.gov/nucleotide/EU670135.1?report=genbank&log$=nucltop&blast_rank=1136&RID=ND3XJNDZ01N","EU670135.1")
Gymnodiscus capillaris voucher L. Mucina LM110805_3 (GRA) tRNA-Leu (trnL) gene and trnL-trnF intergenic spacer, partial sequence; chloroplast	Gymnodiscus capillaris	93.5	93.5	100%	2e-15	100.00	748	=HYPERLINK("https://www.ncbi.nlm.nih.gov/nucleotide/EU670102.1?report=genbank&log$=nucltop&blast_rank=1137&RID=ND3XJNDZ01N","EU670102.1")
Myopordon aucheri tRNA-Leu (trnL) gene, partial sequence; trnL-trnF intergenic spacer, complete sequence; and tRNA-Phe (trnF) gene, partial sequence; chloroplast	Myopordon aucheri	93.5	93.5	100%	2e-15	100.00	820	=HYPERLINK("https://www.ncbi.nlm.nih.gov/nucleotide/EU409930.1?report=genbank&log$=nucltop&blast_rank=1138&RID=ND3XJNDZ01N","EU409930.1")
Myopordon hyrcanum tRNA-Leu (trnL) gene, partial sequence; trnL-trnF intergenic spacer, complete sequence; and tRNA-Phe (trnF) gene, partial sequence; chloroplast	Myopordon hyrcanum	93.5	93.5	100%	2e-15	100.00	843	=HYPERLINK("https://www.ncbi.nlm.nih.gov/nucleotide/EU409928.1?report=genbank&log$=nucltop&blast_rank=1139&RID=ND3XJNDZ01N","EU409928.1")
Oligochaeta ramosa tRNA-Leu (trnL) gene, partial sequence; trnL-trnF intergenic spacer, complete sequence; and tRNA-Phe (trnF) gene, partial sequence; chloroplast	Oligochaeta ramosa	93.5	93.5	100%	2e-15	100.00	818	=HYPERLINK("https://www.ncbi.nlm.nih.gov/nucleotide/EU409926.1?report=genbank&log$=nucltop&blast_rank=1140&RID=ND3XJNDZ01N","EU409926.1")
Saussurea rhytidocarpa voucher Liu2019 tRNA-Leu (trnL) gene and trnL-trnF intergenic spacer, partial sequence; chloroplast	Saussurea rhytidocarpa	93.5	93.5	100%	2e-15	100.00	817	=HYPERLINK("https://www.ncbi.nlm.nih.gov/nucleotide/EF420980.1?report=genbank&log$=nucltop&blast_rank=1141&RID=ND3XJNDZ01N","EF420980.1")
Saussurea sobarocephala voucher Liu1595 tRNA-Leu (trnL) gene and trnL-trnF intergenic spacer, partial sequence; chloroplast	Saussurea sobarocephala	93.5	93.5	100%	2e-15	100.00	817	=HYPERLINK("https://www.ncbi.nlm.nih.gov/nucleotide/EF420976.1?report=genbank&log$=nucltop&blast_rank=1142&RID=ND3XJNDZ01N","EF420976.1")
Saussurea spathulifolia voucher Liu2348 tRNA-Leu (trnL) gene and trnL-trnF intergenic spacer, partial sequence; chloroplast	Saussurea spathulifolia	93.5	93.5	100%	2e-15	100.00	817	=HYPERLINK("https://www.ncbi.nlm.nih.gov/nucleotide/EF420972.1?report=genbank&log$=nucltop&blast_rank=1143&RID=ND3XJNDZ01N","EF420972.1")
Saussurea polycolea var. acutisquama voucher Liu048 tRNA-Leu (trnL) gene and trnL-trnF intergenic spacer, partial sequence; chloroplast	Saussurea polycolea var. acutisquama	93.5	93.5	100%	2e-15	100.00	834	=HYPERLINK("https://www.ncbi.nlm.nih.gov/nucleotide/EF420965.1?report=genbank&log$=nucltop&blast_rank=1144&RID=ND3XJNDZ01N","EF420965.1")
Saussurea bracteata voucher Liu2504 tRNA-Leu (trnL) gene and trnL-trnF intergenic spacer, partial sequence; chloroplast	Saussurea bracteata	93.5	93.5	100%	2e-15	100.00	816	=HYPERLINK("https://www.ncbi.nlm.nih.gov/nucleotide/EF420964.1?report=genbank&log$=nucltop&blast_rank=1145&RID=ND3XJNDZ01N","EF420964.1")
Saussurea globosa voucher Liu2049 tRNA-Leu (trnL) gene and trnL-trnF intergenic spacer, partial sequence; chloroplast	Saussurea globosa	93.5	93.5	100%	2e-15	100.00	816	=HYPERLINK("https://www.ncbi.nlm.nih.gov/nucleotide/EF420963.1?report=genbank&log$=nucltop&blast_rank=1146&RID=ND3XJNDZ01N","EF420963.1")
Saussurea phaeantha voucher Liu1718 tRNA-Leu (trnL) gene and trnL-trnF intergenic spacer, partial sequence; chloroplast	Saussurea phaeantha	93.5	93.5	100%	2e-15	100.00	816	=HYPERLINK("https://www.ncbi.nlm.nih.gov/nucleotide/EF420962.1?report=genbank&log$=nucltop&blast_rank=1147&RID=ND3XJNDZ01N","EF420962.1")
Saussurea delavayi voucher Liu2189 tRNA-Leu (trnL) gene and trnL-trnF intergenic spacer, partial sequence; chloroplast	Saussurea delavayi	93.5	93.5	100%	2e-15	100.00	817	=HYPERLINK("https://www.ncbi.nlm.nih.gov/nucleotide/EF420960.1?report=genbank&log$=nucltop&blast_rank=1148&RID=ND3XJNDZ01N","EF420960.1")
Saussurea hypsipeta voucher Liu1564 tRNA-Leu (trnL) gene and trnL-trnF intergenic spacer, partial sequence; chloroplast	Saussurea hypsipeta	93.5	93.5	100%	2e-15	100.00	817	=HYPERLINK("https://www.ncbi.nlm.nih.gov/nucleotide/EF420956.1?report=genbank&log$=nucltop&blast_rank=1149&RID=ND3XJNDZ01N","EF420956.1")
Saussurea stella voucher Liu2329 tRNA-Leu (trnL) gene and trnL-trnF intergenic spacer, partial sequence; chloroplast	Saussurea stella	93.5	93.5	100%	2e-15	100.00	785	=HYPERLINK("https://www.ncbi.nlm.nih.gov/nucleotide/EF420954.1?report=genbank&log$=nucltop&blast_rank=1150&RID=ND3XJNDZ01N","EF420954.1")
Saussurea erecta trnL gene, partial sequence, trnL-trnF intergenic spacer, complete sequence, and trnF gene, partial sequence; chloroplast	Saussurea erecta	93.5	93.5	100%	2e-15	100.00	817	=HYPERLINK("https://www.ncbi.nlm.nih.gov/nucleotide/AY466431.1?report=genbank&log$=nucltop&blast_rank=1151&RID=ND3XJNDZ01N","AY466431.1")
Atractylodes chinensis var. liaotungensis voucher Z0708048 tRNA-Leu (trnL) and trnL-trnF intergenic spacer, partial sequence; chloroplast	Atractylodes chinensis var. liaotungensis	93.5	93.5	100%	2e-15	100.00	808	=HYPERLINK("https://www.ncbi.nlm.nih.gov/nucleotide/EU931341.1?report=genbank&log$=nucltop&blast_rank=1152&RID=ND3XJNDZ01N","EU931341.1")
Atractylodes lancea subsp. luotianensis voucher Z0706026 tRNA-Leu (trnL) and trnL-trnF intergenic spacer, partial sequence; chloroplast	Atractylodes lancea subsp. luotianensis	93.5	93.5	100%	2e-15	100.00	809	=HYPERLINK("https://www.ncbi.nlm.nih.gov/nucleotide/EU931340.1?report=genbank&log$=nucltop&blast_rank=1153&RID=ND3XJNDZ01N","EU931340.1")
Heterorhachis aculeata voucher Acocks 19737 (BOL) tRNA-Leu (trnL) gene, partial sequence; trnL-trnF intergenic spacer, complete sequence; and tRNA-Phe (trnF) gene, partial sequence; chloroplast	Heterorhachis aculeata	93.5	93.5	100%	2e-15	100.00	813	=HYPERLINK("https://www.ncbi.nlm.nih.gov/nucleotide/EU527285.1?report=genbank&log$=nucltop&blast_rank=1154&RID=ND3XJNDZ01N","EU527285.1")
Berkheya setifera voucher Koekemoer 2527 (PRE) tRNA-Leu (trnL) gene, partial sequence; trnL-trnF intergenic spacer, complete sequence; and tRNA-Phe (trnF) gene, partial sequence; chloroplast	Berkheya setifera	93.5	93.5	100%	2e-15	100.00	851	=HYPERLINK("https://www.ncbi.nlm.nih.gov/nucleotide/EU527258.1?report=genbank&log$=nucltop&blast_rank=1155&RID=ND3XJNDZ01N","EU527258.1")
Berkheya rhapontica voucher Bayliss 6989 (S) tRNA-Leu (trnL) gene, partial sequence; trnL-trnF intergenic spacer, complete sequence; and tRNA-Phe (trnF) gene, partial sequence; chloroplast	Berkheya rhapontica	93.5	93.5	100%	2e-15	100.00	831	=HYPERLINK("https://www.ncbi.nlm.nih.gov/nucleotide/EU527256.1?report=genbank&log$=nucltop&blast_rank=1156&RID=ND3XJNDZ01N","EU527256.1")
Berkheya angolensis voucher Grossweiler 9572 (US) tRNA-Leu (trnL) gene, partial sequence; trnL-trnF intergenic spacer, complete sequence; and tRNA-Phe (trnF) gene, partial sequence; chloroplast	Berkheya angolensis	93.5	93.5	100%	2e-15	100.00	851	=HYPERLINK("https://www.ncbi.nlm.nih.gov/nucleotide/EU527255.1?report=genbank&log$=nucltop&blast_rank=1157&RID=ND3XJNDZ01N","EU527255.1")
Berkheya subulata voucher Sidey 3371 (US) tRNA-Leu (trnL) gene, partial sequence; trnL-trnF intergenic spacer, complete sequence; and tRNA-Phe (trnF) gene, partial sequence; chloroplast	Berkheya subulata	93.5	93.5	100%	2e-15	100.00	851	=HYPERLINK("https://www.ncbi.nlm.nih.gov/nucleotide/EU527253.1?report=genbank&log$=nucltop&blast_rank=1158&RID=ND3XJNDZ01N","EU527253.1")
Berkheya bipinnatifida voucher Lovett, Keeley, & Lyser 2112 (MO) tRNA-Leu (trnL) gene, partial sequence; trnL-trnF intergenic spacer, complete sequence; and tRNA-Phe (trnF) gene, partial sequence; chloroplast	Berkheya bipinnatifida	93.5	93.5	100%	2e-15	100.00	851	=HYPERLINK("https://www.ncbi.nlm.nih.gov/nucleotide/EU527248.1?report=genbank&log$=nucltop&blast_rank=1159&RID=ND3XJNDZ01N","EU527248.1")
Youngia japonica tRNA-Leu (trnL) gene and trnL-trnF intergenic spacer, complete sequence; chloroplast	Youngia japonica	93.5	93.5	100%	2e-15	100.00	789	=HYPERLINK("https://www.ncbi.nlm.nih.gov/nucleotide/EU385123.1?report=genbank&log$=nucltop&blast_rank=1160&RID=ND3XJNDZ01N","EU385123.1")
Wunderlichia mirabilis tRNA-Leu (trnL) gene and trnL-trnF intergenic spacer, complete sequence; chloroplast	Wunderlichia mirabilis	93.5	93.5	100%	2e-15	100.00	803	=HYPERLINK("https://www.ncbi.nlm.nih.gov/nucleotide/EU385122.1?report=genbank&log$=nucltop&blast_rank=1161&RID=ND3XJNDZ01N","EU385122.1")
Tarchonanthus camphoratus tRNA-Leu (trnL) gene and trnL-trnF intergenic spacer, complete sequence; chloroplast	Tarchonanthus camphoratus	93.5	93.5	100%	2e-15	100.00	802	=HYPERLINK("https://www.ncbi.nlm.nih.gov/nucleotide/EU385118.1?report=genbank&log$=nucltop&blast_rank=1162&RID=ND3XJNDZ01N","EU385118.1")
Stomatochaeta condensata tRNA-Leu (trnL) gene and trnL-trnF intergenic spacer, complete sequence; chloroplast	Stomatochaeta condensata	93.5	93.5	100%	2e-15	100.00	803	=HYPERLINK("https://www.ncbi.nlm.nih.gov/nucleotide/EU385116.1?report=genbank&log$=nucltop&blast_rank=1163&RID=ND3XJNDZ01N","EU385116.1")
Stifftia chrysantha tRNA-Leu (trnL) gene and trnL-trnF intergenic spacer, complete sequence; chloroplast	Stifftia chrysantha	93.5	93.5	100%	2e-15	100.00	802	=HYPERLINK("https://www.ncbi.nlm.nih.gov/nucleotide/EU385114.1?report=genbank&log$=nucltop&blast_rank=1164&RID=ND3XJNDZ01N","EU385114.1")
Onoseris hastata tRNA-Leu (trnL) gene and trnL-trnF intergenic spacer, complete sequence; chloroplast	Onoseris hastata	93.5	93.5	100%	2e-15	100.00	799	=HYPERLINK("https://www.ncbi.nlm.nih.gov/nucleotide/EU385096.1?report=genbank&log$=nucltop&blast_rank=1165&RID=ND3XJNDZ01N","EU385096.1")
Oldenburgia grandis tRNA-Leu (trnL) gene and trnL-trnF intergenic spacer, complete sequence; chloroplast	Oldenburgia grandis	93.5	93.5	100%	2e-15	100.00	808	=HYPERLINK("https://www.ncbi.nlm.nih.gov/nucleotide/EU385094.1?report=genbank&log$=nucltop&blast_rank=1166&RID=ND3XJNDZ01N","EU385094.1")
Hyaloseris rubicunda tRNA-Leu (trnL) gene and trnL-trnF intergenic spacer, complete sequence; chloroplast	Hyaloseris rubicunda	93.5	93.5	100%	2e-15	100.00	808	=HYPERLINK("https://www.ncbi.nlm.nih.gov/nucleotide/EU385082.1?report=genbank&log$=nucltop&blast_rank=1167&RID=ND3XJNDZ01N","EU385082.1")
Hoplophyllum spinosum tRNA-Leu (trnL) gene and trnL-trnF intergenic spacer, complete sequence; chloroplast	Hoplophyllum spinosum	93.5	93.5	100%	2e-15	100.00	798	=HYPERLINK("https://www.ncbi.nlm.nih.gov/nucleotide/EU385080.1?report=genbank&log$=nucltop&blast_rank=1168&RID=ND3XJNDZ01N","EU385080.1")
Gundelia tournefortii tRNA-Leu (trnL) gene and trnL-trnF intergenic spacer, complete sequence; chloroplast	Gundelia tournefortii	93.5	93.5	100%	2e-15	100.00	801	=HYPERLINK("https://www.ncbi.nlm.nih.gov/nucleotide/EU385075.1?report=genbank&log$=nucltop&blast_rank=1169&RID=ND3XJNDZ01N","EU385075.1")
Gongylolepis benthamiana tRNA-Leu (trnL) gene and trnL-trnF intergenic spacer, complete sequence; chloroplast	Gongylolepis benthamiana	93.5	93.5	100%	2e-15	100.00	778	=HYPERLINK("https://www.ncbi.nlm.nih.gov/nucleotide/EU385073.1?report=genbank&log$=nucltop&blast_rank=1170&RID=ND3XJNDZ01N","EU385073.1")
Gochnatia hiriartiana tRNA-Leu (trnL) gene and trnL-trnF intergenic spacer, complete sequence; chloroplast	Nahuatlea hiriartiana	93.5	93.5	100%	2e-15	100.00	803	=HYPERLINK("https://www.ncbi.nlm.nih.gov/nucleotide/EU385072.1?report=genbank&log$=nucltop&blast_rank=1171&RID=ND3XJNDZ01N","EU385072.1")
Gochnatia hypoleuca tRNA-Leu (trnL) gene and trnL-trnF intergenic spacer, complete sequence; chloroplast	Nahuatlea hypoleuca	93.5	93.5	100%	2e-15	100.00	803	=HYPERLINK("https://www.ncbi.nlm.nih.gov/nucleotide/EU385071.1?report=genbank&log$=nucltop&blast_rank=1172&RID=ND3XJNDZ01N","EU385071.1")
Echinops ritro tRNA-Leu (trnL) gene and trnL-trnF intergenic spacer, complete sequence; chloroplast	Echinops ritro	93.5	93.5	100%	2e-15	100.00	812	=HYPERLINK("https://www.ncbi.nlm.nih.gov/nucleotide/EU385065.1?report=genbank&log$=nucltop&blast_rank=1173&RID=ND3XJNDZ01N","EU385065.1")
Duidaea pinifolia tRNA-Leu (trnL) gene and trnL-trnF intergenic spacer, complete sequence; chloroplast	Duidaea pinifolia	93.5	93.5	100%	2e-15	100.00	778	=HYPERLINK("https://www.ncbi.nlm.nih.gov/nucleotide/EU385064.1?report=genbank&log$=nucltop&blast_rank=1174&RID=ND3XJNDZ01N","EU385064.1")
Dinoseris salicifolia tRNA-Leu (trnL) gene and trnL-trnF intergenic spacer, complete sequence; chloroplast	Dinoseris salicifolia	93.5	93.5	100%	2e-15	100.00	775	=HYPERLINK("https://www.ncbi.nlm.nih.gov/nucleotide/EU385061.1?report=genbank&log$=nucltop&blast_rank=1175&RID=ND3XJNDZ01N","EU385061.1")
Dasyphyllum reticulatum tRNA-Leu (trnL) gene and trnL-trnF intergenic spacer, complete sequence; chloroplast	Dasyphyllum reticulatum	93.5	93.5	100%	2e-15	100.00	784	=HYPERLINK("https://www.ncbi.nlm.nih.gov/nucleotide/EU385057.1?report=genbank&log$=nucltop&blast_rank=1176&RID=ND3XJNDZ01N","EU385057.1")
Corymbium glabrum tRNA-Leu (trnL) gene and trnL-trnF intergenic spacer, complete sequence; chloroplast	Corymbium glabrum	93.5	93.5	100%	2e-15	100.00	803	=HYPERLINK("https://www.ncbi.nlm.nih.gov/nucleotide/EU385055.1?report=genbank&log$=nucltop&blast_rank=1177&RID=ND3XJNDZ01N","EU385055.1")
Chimantaea humilis tRNA-Leu (trnL) gene and trnL-trnF intergenic spacer, complete sequence; chloroplast	Chimantaea humilis	93.5	93.5	100%	2e-15	100.00	720	=HYPERLINK("https://www.ncbi.nlm.nih.gov/nucleotide/EU385051.1?report=genbank&log$=nucltop&blast_rank=1178&RID=ND3XJNDZ01N","EU385051.1")
Chaptalia nutans tRNA-Leu (trnL) gene and trnL-trnF intergenic spacer, complete sequence; chloroplast	Chaptalia nutans	93.5	93.5	100%	2e-15	100.00	788	=HYPERLINK("https://www.ncbi.nlm.nih.gov/nucleotide/EU385050.1?report=genbank&log$=nucltop&blast_rank=1179&RID=ND3XJNDZ01N","EU385050.1")
Centaurea melitensis tRNA-Leu (trnL) gene and trnL-trnF intergenic spacer, complete sequence; chloroplast	Centaurea melitensis	93.5	93.5	100%	2e-15	100.00	813	=HYPERLINK("https://www.ncbi.nlm.nih.gov/nucleotide/EU385047.1?report=genbank&log$=nucltop&blast_rank=1180&RID=ND3XJNDZ01N","EU385047.1")
Carthamus tinctorius tRNA-Leu (trnL) gene and trnL-trnF intergenic spacer, complete sequence; chloroplast	Carthamus tinctorius	93.5	93.5	100%	2e-15	100.00	803	=HYPERLINK("https://www.ncbi.nlm.nih.gov/nucleotide/EU385046.1?report=genbank&log$=nucltop&blast_rank=1181&RID=ND3XJNDZ01N","EU385046.1")
Brachylaena elliptica tRNA-Leu (trnL) gene and trnL-trnF intergenic spacer, complete sequence; chloroplast	Brachylaena elliptica	93.5	93.5	100%	2e-15	100.00	809	=HYPERLINK("https://www.ncbi.nlm.nih.gov/nucleotide/EU385045.1?report=genbank&log$=nucltop&blast_rank=1182&RID=ND3XJNDZ01N","EU385045.1")
Berkheya purpurea tRNA-Leu (trnL) gene and trnL-trnF intergenic spacer, complete sequence; chloroplast	Berkheya purpurea	93.5	93.5	100%	2e-15	100.00	803	=HYPERLINK("https://www.ncbi.nlm.nih.gov/nucleotide/EU385043.1?report=genbank&log$=nucltop&blast_rank=1183&RID=ND3XJNDZ01N","EU385043.1")
Caputia medley-woodii tRNA-Leu (trnL) gene and trnL-trnF intergenic spacer, partial sequence; chloroplast	Caputia medley-woodii	93.5	93.5	100%	2e-15	100.00	853	=HYPERLINK("https://www.ncbi.nlm.nih.gov/nucleotide/EF538129.1?report=genbank&log$=nucltop&blast_rank=1184&RID=ND3XJNDZ01N","EF538129.1")
Moscharia solbrigii isolate J051 tRNA-Leu (trnL) gene, partial sequence; trnL-trnF intergenic spacer, complete sequence; and tRNA-Phe (trnF) gene, partial sequence; chloroplast	Moscharia solbrigii	93.5	93.5	100%	2e-15	100.00	881	=HYPERLINK("https://www.ncbi.nlm.nih.gov/nucleotide/EF530306.1?report=genbank&log$=nucltop&blast_rank=1185&RID=ND3XJNDZ01N","EF530306.1")
Proustia cuneifolia var. mendocina isolate J041 tRNA-Leu (trnL) gene, partial sequence; trnL-trnF intergenic spacer, complete sequence; and tRNA-Phe (trnF) gene, partial sequence; chloroplast	Proustia cuneifolia subsp. mendocina	93.5	93.5	100%	2e-15	100.00	871	=HYPERLINK("https://www.ncbi.nlm.nih.gov/nucleotide/EF530297.1?report=genbank&log$=nucltop&blast_rank=1186&RID=ND3XJNDZ01N","EF530297.1")
Proustia cuneifolia var. mendocina isolate J032 tRNA-Leu (trnL) gene, partial sequence; trnL-trnF intergenic spacer, complete sequence; and tRNA-Phe (trnF) gene, partial sequence; chloroplast	Proustia cuneifolia subsp. mendocina	93.5	93.5	100%	2e-15	100.00	875	=HYPERLINK("https://www.ncbi.nlm.nih.gov/nucleotide/EF530290.1?report=genbank&log$=nucltop&blast_rank=1187&RID=ND3XJNDZ01N","EF530290.1")
Chaetanthera microphylla var. microphylla isolate J028 tRNA-Leu (trnL) gene, partial sequence; trnL-trnF intergenic spacer, complete sequence; and tRNA-Phe (trnF) gene, partial sequence; chloroplast	Chaetanthera microphylla var. microphylla	93.5	93.5	100%	2e-15	100.00	857	=HYPERLINK("https://www.ncbi.nlm.nih.gov/nucleotide/EF530286.1?report=genbank&log$=nucltop&blast_rank=1188&RID=ND3XJNDZ01N","EF530286.1")
Moscharia pinnatifida isolate J025 tRNA-Leu (trnL) gene, partial sequence; trnL-trnF intergenic spacer, complete sequence; and tRNA-Phe (trnF) gene, partial sequence; chloroplast	Moscharia pinnatifida	93.5	93.5	100%	2e-15	100.00	877	=HYPERLINK("https://www.ncbi.nlm.nih.gov/nucleotide/EF530283.1?report=genbank&log$=nucltop&blast_rank=1189&RID=ND3XJNDZ01N","EF530283.1")
Urmenetea atacamensis isolate J019 tRNA-Leu (trnL) gene, partial sequence; trnL-trnF intergenic spacer, complete sequence; and tRNA-Phe (trnF) gene, partial sequence; chloroplast	Urmenetea atacamensis	93.5	93.5	100%	2e-15	100.00	858	=HYPERLINK("https://www.ncbi.nlm.nih.gov/nucleotide/EF530277.1?report=genbank&log$=nucltop&blast_rank=1190&RID=ND3XJNDZ01N","EF530277.1")
Chaetanthera acerosa var. acerosa isolate J017 tRNA-Leu (trnL) gene, partial sequence; trnL-trnF intergenic spacer, complete sequence; and tRNA-Phe (trnF) gene, partial sequence; chloroplast	Chaetanthera acerosa var. acerosa	93.5	93.5	100%	2e-15	100.00	872	=HYPERLINK("https://www.ncbi.nlm.nih.gov/nucleotide/EF530275.1?report=genbank&log$=nucltop&blast_rank=1191&RID=ND3XJNDZ01N","EF530275.1")
Moscharia solbrigii isolate J002 tRNA-Leu (trnL) gene, partial sequence; trnL-trnF intergenic spacer, complete sequence; and tRNA-Phe (trnF) gene, partial sequence; chloroplast	Moscharia solbrigii	93.5	93.5	100%	2e-15	100.00	892	=HYPERLINK("https://www.ncbi.nlm.nih.gov/nucleotide/EF530265.1?report=genbank&log$=nucltop&blast_rank=1192&RID=ND3XJNDZ01N","EF530265.1")
Moscharia pinnatifida isolate J001 tRNA-Leu (trnL) gene, partial sequence; trnL-trnF intergenic spacer, complete sequence; and tRNA-Phe (trnF) gene, partial sequence; chloroplast	Moscharia pinnatifida	93.5	93.5	100%	2e-15	100.00	887	=HYPERLINK("https://www.ncbi.nlm.nih.gov/nucleotide/EF530264.1?report=genbank&log$=nucltop&blast_rank=1193&RID=ND3XJNDZ01N","EF530264.1")
Tragopogon tuberosus tRNA-Leu (trnL) gene, intron; chloroplast	Tragopogon tuberosus	93.5	93.5	100%	2e-15	100.00	491	=HYPERLINK("https://www.ncbi.nlm.nih.gov/nucleotide/EU392086.1?report=genbank&log$=nucltop&blast_rank=1194&RID=ND3XJNDZ01N","EU392086.1")
Tragopogon trachycarpus tRNA-Leu (trnL) gene, intron; chloroplast	Tragopogon trachycarpus	93.5	93.5	100%	2e-15	100.00	433	=HYPERLINK("https://www.ncbi.nlm.nih.gov/nucleotide/EU392085.1?report=genbank&log$=nucltop&blast_rank=1195&RID=ND3XJNDZ01N","EU392085.1")
Tragopogon tomentosulus tRNA-Leu (trnL) gene, intron; chloroplast	Tragopogon tomentosulus	93.5	93.5	100%	2e-15	100.00	454	=HYPERLINK("https://www.ncbi.nlm.nih.gov/nucleotide/EU392084.1?report=genbank&log$=nucltop&blast_rank=1196&RID=ND3XJNDZ01N","EU392084.1")
Tragopogon cf. tasch-kala EVM-2008 tRNA-Leu (trnL) gene, intron; chloroplast	Tragopogon cf. tasch-kala EVM-2008	93.5	93.5	100%	2e-15	100.00	498	=HYPERLINK("https://www.ncbi.nlm.nih.gov/nucleotide/EU392083.1?report=genbank&log$=nucltop&blast_rank=1197&RID=ND3XJNDZ01N","EU392083.1")
Tragopogon marginifolius tRNA-Leu (trnL) gene, intron; chloroplast	Tragopogon marginifolius	93.5	93.5	100%	2e-15	100.00	498	=HYPERLINK("https://www.ncbi.nlm.nih.gov/nucleotide/EU392080.1?report=genbank&log$=nucltop&blast_rank=1198&RID=ND3XJNDZ01N","EU392080.1")
Tragopogon longirostris tRNA-Leu (trnL) gene, intron; chloroplast	Tragopogon porrifolius subsp. longirostris	93.5	93.5	100%	2e-15	100.00	498	=HYPERLINK("https://www.ncbi.nlm.nih.gov/nucleotide/EU392079.1?report=genbank&log$=nucltop&blast_rank=1199&RID=ND3XJNDZ01N","EU392079.1")
Tragopogon latifolius tRNA-Leu (trnL) gene, intron; chloroplast	Tragopogon latifolius	93.5	93.5	100%	2e-15	100.00	402	=HYPERLINK("https://www.ncbi.nlm.nih.gov/nucleotide/EU392078.1?report=genbank&log$=nucltop&blast_rank=1200&RID=ND3XJNDZ01N","EU392078.1")
Tragopogon crocifolius tRNA-Leu (trnL) gene, intron; chloroplast	Tragopogon crocifolius	93.5	93.5	100%	2e-15	100.00	480	=HYPERLINK("https://www.ncbi.nlm.nih.gov/nucleotide/EU392077.1?report=genbank&log$=nucltop&blast_rank=1201&RID=ND3XJNDZ01N","EU392077.1")
Tragopogon castellanus tRNA-Leu (trnL) gene, intron; chloroplast	Tragopogon castellanus	93.5	93.5	100%	2e-15	100.00	496	=HYPERLINK("https://www.ncbi.nlm.nih.gov/nucleotide/EU392075.1?report=genbank&log$=nucltop&blast_rank=1202&RID=ND3XJNDZ01N","EU392075.1")
Tragopogon buphthalmoides tRNA-Leu (trnL) gene, intron; chloroplast	Tragopogon buphthalmoides	93.5	93.5	100%	2e-15	100.00	432	=HYPERLINK("https://www.ncbi.nlm.nih.gov/nucleotide/EU392074.1?report=genbank&log$=nucltop&blast_rank=1203&RID=ND3XJNDZ01N","EU392074.1")
Tragopogon buphthalmoides tRNA-Leu (trnL) gene, intron; chloroplast	Tragopogon buphthalmoides	93.5	93.5	100%	2e-15	100.00	489	=HYPERLINK("https://www.ncbi.nlm.nih.gov/nucleotide/EU392073.1?report=genbank&log$=nucltop&blast_rank=1204&RID=ND3XJNDZ01N","EU392073.1")
Tragopogon australis tRNA-Leu (trnL) gene, intron; chloroplast	Tragopogon porrifolius subsp. australis	93.5	93.5	100%	2e-15	100.00	496	=HYPERLINK("https://www.ncbi.nlm.nih.gov/nucleotide/EU392072.1?report=genbank&log$=nucltop&blast_rank=1205&RID=ND3XJNDZ01N","EU392072.1")
Tragopogon acanthocarpus tRNA-Leu (trnL) gene, intron; chloroplast	Tragopogon acanthocarpus	93.5	93.5	100%	2e-15	100.00	435	=HYPERLINK("https://www.ncbi.nlm.nih.gov/nucleotide/EU392071.1?report=genbank&log$=nucltop&blast_rank=1206&RID=ND3XJNDZ01N","EU392071.1")
Saussurea atkinsonii tRNA-Leu (trnL) gene, intron; chloroplast	Saussurea atkinsonii	93.5	93.5	100%	2e-15	100.00	476	=HYPERLINK("https://www.ncbi.nlm.nih.gov/nucleotide/EU326093.1?report=genbank&log$=nucltop&blast_rank=1207&RID=ND3XJNDZ01N","EU326093.1")
Lactuca lessertiana tRNA-Leu (trnL) gene, intron; chloroplast	Lactuca lessertiana	93.5	93.5	100%	2e-15	100.00	476	=HYPERLINK("https://www.ncbi.nlm.nih.gov/nucleotide/EU326068.1?report=genbank&log$=nucltop&blast_rank=1208&RID=ND3XJNDZ01N","EU326068.1")
Berkheya sp. M140902 tRNA-Leu (trnL) gene, partial sequence; chloroplast	Berkheya sp. M140902	93.5	93.5	100%	2e-15	100.00	487	=HYPERLINK("https://www.ncbi.nlm.nih.gov/nucleotide/EF556502.1?report=genbank&log$=nucltop&blast_rank=1209&RID=ND3XJNDZ01N","EF556502.1")
Tragopogon gracilis tRNA-Leu (trnL) gene, intron; chloroplast	Tragopogon gracilis	93.5	93.5	100%	2e-15	100.00	450	=HYPERLINK("https://www.ncbi.nlm.nih.gov/nucleotide/EU124018.1?report=genbank&log$=nucltop&blast_rank=1210&RID=ND3XJNDZ01N","EU124018.1")
Tragopogon subalpinus tRNA-Leu (trnL) gene, intron; chloroplast	Tragopogon subalpinus	93.5	93.5	100%	2e-15	100.00	449	=HYPERLINK("https://www.ncbi.nlm.nih.gov/nucleotide/EU124017.1?report=genbank&log$=nucltop&blast_rank=1211&RID=ND3XJNDZ01N","EU124017.1")
Tragopogon badachschanicus tRNA-Leu (trnL) gene, intron; chloroplast	Tragopogon badachschanicus	93.5	93.5	100%	2e-15	100.00	443	=HYPERLINK("https://www.ncbi.nlm.nih.gov/nucleotide/EU124016.1?report=genbank&log$=nucltop&blast_rank=1212&RID=ND3XJNDZ01N","EU124016.1")
Tragopogon kashmirianus tRNA-Leu (trnL) gene, intron; chloroplast	Tragopogon kashmirianus	93.5	93.5	100%	2e-15	100.00	449	=HYPERLINK("https://www.ncbi.nlm.nih.gov/nucleotide/EU124015.1?report=genbank&log$=nucltop&blast_rank=1213&RID=ND3XJNDZ01N","EU124015.1")
Tugarinovia mongolica voucher X.Hou 0701 tRNA-Leu (trnL) gene, partial sequence; and trnL-trnF intergenic spacer, complete sequence	Tugarinovia mongolica	93.5	93.5	100%	2e-15	100.00	929	=HYPERLINK("https://www.ncbi.nlm.nih.gov/nucleotide/EF627049.1?report=genbank&log$=nucltop&blast_rank=1214&RID=ND3XJNDZ01N","EF627049.1")
Linzia gerberiformis isolate Linziage314 tRNA-Leu (trnL) gene, partial sequence; trnL-trnF intergenic spacer, complete sequence; and tRNA-Phe (trnF) gene, partial sequence; chloroplast	Linzia gerberiformis	93.5	93.5	100%	2e-15	100.00	824	=HYPERLINK("https://www.ncbi.nlm.nih.gov/nucleotide/EF155879.1?report=genbank&log$=nucltop&blast_rank=1215&RID=ND3XJNDZ01N","EF155879.1")
Distephanus polygalifolius isolate DistephanuspK12 tRNA-Leu (trnL) gene, partial sequence; trnL-trnF intergenic spacer, complete sequence; and tRNA-Phe (trnF) gene, partial sequence; chloroplast	Distephanus polygalifolius	93.5	93.5	100%	2e-15	100.00	824	=HYPERLINK("https://www.ncbi.nlm.nih.gov/nucleotide/EF155850.1?report=genbank&log$=nucltop&blast_rank=1216&RID=ND3XJNDZ01N","EF155850.1")
Vernonia madagascariensis isolate Distephanusm415 tRNA-Leu (trnL) gene, partial sequence; trnL-trnF intergenic spacer, complete sequence; and tRNA-Phe (trnF) gene, partial sequence; chloroplast	Vernonia madagascariensis	93.5	93.5	100%	2e-15	100.00	823	=HYPERLINK("https://www.ncbi.nlm.nih.gov/nucleotide/EF155849.1?report=genbank&log$=nucltop&blast_rank=1217&RID=ND3XJNDZ01N","EF155849.1")
Tragopogon undulatus voucher N. K. Schvedchikova s. n. (MW) tRNA-Leu (trnL) gene, intron; plastid	Tragopogon undulatus	93.5	93.5	100%	2e-15	100.00	502	=HYPERLINK("https://www.ncbi.nlm.nih.gov/nucleotide/EF383139.1?report=genbank&log$=nucltop&blast_rank=1218&RID=ND3XJNDZ01N","EF383139.1")
Tragopogon stenophyllus voucher M. Ownbey 274276 (WS) tRNA-Leu (trnL) gene, intron; plastid	Tragopogon stenophyllus	93.5	93.5	100%	2e-15	100.00	480	=HYPERLINK("https://www.ncbi.nlm.nih.gov/nucleotide/EF383138.1?report=genbank&log$=nucltop&blast_rank=1219&RID=ND3XJNDZ01N","EF383138.1")
Tragopogon segetus voucher T. Popova s. n. (LE) tRNA-Leu (trnL) gene, intron; plastid	Tragopogon segetum	93.5	93.5	100%	2e-15	100.00	514	=HYPERLINK("https://www.ncbi.nlm.nih.gov/nucleotide/EF383135.1?report=genbank&log$=nucltop&blast_rank=1220&RID=ND3XJNDZ01N","EF383135.1")
Tragopogon serotinus voucher S. Kuthatheladze s. n. (LE) tRNA-Leu (trnL) gene, intron; plastid	Tragopogon serotinus	93.5	93.5	100%	2e-15	100.00	504	=HYPERLINK("https://www.ncbi.nlm.nih.gov/nucleotide/EF383136.1?report=genbank&log$=nucltop&blast_rank=1221&RID=ND3XJNDZ01N","EF383136.1")
Tragopogon samaritani voucher Ownbey M. 274420 (WS) tRNA-Leu (trnL) gene, intron; plastid	Tragopogon samaritani	93.5	93.5	100%	2e-15	100.00	475	=HYPERLINK("https://www.ncbi.nlm.nih.gov/nucleotide/EF383134.1?report=genbank&log$=nucltop&blast_rank=1222&RID=ND3XJNDZ01N","EF383134.1")
Tragopogon ruber voucher E. Mavrodiev field collections from South Russia tRNA-Leu (trnL) gene, intron; plastid	Tragopogon ruber	93.5	93.5	100%	2e-15	100.00	514	=HYPERLINK("https://www.ncbi.nlm.nih.gov/nucleotide/EF374332.1?report=genbank&log$=nucltop&blast_rank=1223&RID=ND3XJNDZ01N","EF374332.1")
Tragopogon podolicus voucher V. A. Sagalaev s.n. (VOLG) tRNA-Leu (trnL) gene, intron; plastid	Tragopogon podolicus	93.5	93.5	100%	2e-15	100.00	516	=HYPERLINK("https://www.ncbi.nlm.nih.gov/nucleotide/EF374321.1?report=genbank&log$=nucltop&blast_rank=1224&RID=ND3XJNDZ01N","EF374321.1")
Tragopogon rechingeri voucher P. Wendelbo 2. 06. 1959, #15553 (W) tRNA-Leu (trnL) gene, intron; plastid	Tragopogon rechingeri	93.5	93.5	100%	2e-15	100.00	489	=HYPERLINK("https://www.ncbi.nlm.nih.gov/nucleotide/EF374330.1?report=genbank&log$=nucltop&blast_rank=1225&RID=ND3XJNDZ01N","EF374330.1")
Tragopogon pusillus voucher S. Lipshitz 1948 (LE) tRNA-Leu (trnL) gene, intron; plastid	Tragopogon pusillus	93.5	93.5	100%	2e-15	100.00	437	=HYPERLINK("https://www.ncbi.nlm.nih.gov/nucleotide/EF374329.1?report=genbank&log$=nucltop&blast_rank=1226&RID=ND3XJNDZ01N","EF374329.1")
Tragopogon pterodes voucher 1903. K. H. Rechinger, M. Ownbey (K) tRNA-Leu (trnL) gene, intron; plastid	Tragopogon pterodes	93.5	93.5	100%	2e-15	100.00	502	=HYPERLINK("https://www.ncbi.nlm.nih.gov/nucleotide/EF374328.1?report=genbank&log$=nucltop&blast_rank=1227&RID=ND3XJNDZ01N","EF374328.1")
Tragopogon pterocarpus voucher 1972 E. Nazarova, s.n. (LE) tRNA-Leu (trnL) gene, intron; plastid	Tragopogon pterocarpus	93.5	93.5	100%	2e-15	100.00	469	=HYPERLINK("https://www.ncbi.nlm.nih.gov/nucleotide/EF374327.1?report=genbank&log$=nucltop&blast_rank=1228&RID=ND3XJNDZ01N","EF374327.1")
Tragopogon porrifolius voucher M. Ownbey. #2427 (WS) tRNA-Leu (trnL) gene, intron; plastid	Tragopogon porrifolius	93.5	93.5	100%	2e-15	100.00	516	=HYPERLINK("https://www.ncbi.nlm.nih.gov/nucleotide/EF374324.1?report=genbank&log$=nucltop&blast_rank=1229&RID=ND3XJNDZ01N","EF374324.1")
Tragopogon porrifolius voucher Soltis and Soltis collections 2004 #2611-2 tRNA-Leu (trnL) gene, intron; plastid	Tragopogon porrifolius	93.5	93.5	100%	2e-15	100.00	454	=HYPERLINK("https://www.ncbi.nlm.nih.gov/nucleotide/EF374323.1?report=genbank&log$=nucltop&blast_rank=1230&RID=ND3XJNDZ01N","EF374323.1")
Tragopogon porrifolius voucher G. Blanca et al. 1982, field collection s.n. tRNA-Leu (trnL) gene, intron; plastid	Tragopogon porrifolius	93.5	93.5	100%	2e-15	100.00	514	=HYPERLINK("https://www.ncbi.nlm.nih.gov/nucleotide/EF374322.1?report=genbank&log$=nucltop&blast_rank=1231&RID=ND3XJNDZ01N","EF374322.1")
Tragopogon orientalis voucher Ownbey 274728 (WS) tRNA-Leu (trnL) gene, intron; plastid	Tragopogon orientalis	93.5	93.5	100%	2e-15	100.00	499	=HYPERLINK("https://www.ncbi.nlm.nih.gov/nucleotide/EF374320.1?report=genbank&log$=nucltop&blast_rank=1232&RID=ND3XJNDZ01N","EF374320.1")
Tragopogon olympicus voucher 1853 s.n. (LE) tRNA-Leu (trnL) gene, intron; plastid	Tragopogon olympicus	93.5	93.5	100%	2e-15	100.00	516	=HYPERLINK("https://www.ncbi.nlm.nih.gov/nucleotide/EF374319.1?report=genbank&log$=nucltop&blast_rank=1233&RID=ND3XJNDZ01N","EF374319.1")
Tragopogon meskheticus voucher D. Sosnovsky 1945 s.n. (LE) tRNA-Leu (trnL) gene, intron; plastid	Tragopogon meskheticus	93.5	93.5	100%	2e-15	100.00	516	=HYPERLINK("https://www.ncbi.nlm.nih.gov/nucleotide/EF374318.1?report=genbank&log$=nucltop&blast_rank=1234&RID=ND3XJNDZ01N","EF374318.1")
Tragopogon marginatus voucher S. Kuthatheladze 1972 (LE) tRNA-Leu (trnL) gene, intron; plastid	Tragopogon marginatus	93.5	93.5	100%	2e-15	100.00	515	=HYPERLINK("https://www.ncbi.nlm.nih.gov/nucleotide/EF374317.1?report=genbank&log$=nucltop&blast_rank=1235&RID=ND3XJNDZ01N","EF374317.1")
Tragopogon makaschwilii voucher S. Kuthatheladze 1953 s.n. (LE) tRNA-Leu (trnL) gene, intron; plastid	Tragopogon makaschwilii	93.5	93.5	100%	2e-15	100.00	516	=HYPERLINK("https://www.ncbi.nlm.nih.gov/nucleotide/EF374316.1?report=genbank&log$=nucltop&blast_rank=1236&RID=ND3XJNDZ01N","EF374316.1")
Tragopogon major voucher 274198 (WS) tRNA-Leu (trnL) gene, intron; plastid	Tragopogon major	93.5	93.5	100%	2e-15	100.00	515	=HYPERLINK("https://www.ncbi.nlm.nih.gov/nucleotide/EF374315.1?report=genbank&log$=nucltop&blast_rank=1237&RID=ND3XJNDZ01N","EF374315.1")
Tragopogon latifolius voucher E. Nazarova 1979 #132916 (ERE) tRNA-Leu (trnL) gene, intron; plastid	Tragopogon latifolius	93.5	93.5	100%	2e-15	100.00	517	=HYPERLINK("https://www.ncbi.nlm.nih.gov/nucleotide/EF374314.1?report=genbank&log$=nucltop&blast_rank=1238&RID=ND3XJNDZ01N","EF374314.1")
Tragopogon lamottei voucher F. Valle, G. Blanca 1982, field collection tRNA-Leu (trnL) gene, intron; plastid	Tragopogon lamottei	93.5	93.5	100%	2e-15	100.00	500	=HYPERLINK("https://www.ncbi.nlm.nih.gov/nucleotide/EF374313.1?report=genbank&log$=nucltop&blast_rank=1239&RID=ND3XJNDZ01N","EF374313.1")
Tragopogon krascheninnikovii voucher S. Kuthatheladze 1979 (LE) tRNA-Leu (trnL) gene, intron; plastid	Tragopogon krascheninnikovii	93.5	93.5	100%	2e-15	100.00	517	=HYPERLINK("https://www.ncbi.nlm.nih.gov/nucleotide/EF374312.1?report=genbank&log$=nucltop&blast_rank=1240&RID=ND3XJNDZ01N","EF374312.1")
Tragopogon kemulariae voucher E. Nazarova 1951 #34564E (ERE) tRNA-Leu (trnL) gene, intron; plastid	Tragopogon kemulariae	93.5	93.5	100%	2e-15	100.00	444	=HYPERLINK("https://www.ncbi.nlm.nih.gov/nucleotide/EF374311.1?report=genbank&log$=nucltop&blast_rank=1241&RID=ND3XJNDZ01N","EF374311.1")
Tragopogon graminifolius voucher E. Nazarova 1983 #1255 (ERE) tRNA-Leu (trnL) gene, intron; plastid	Tragopogon graminifolius	93.5	93.5	100%	2e-15	100.00	480	=HYPERLINK("https://www.ncbi.nlm.nih.gov/nucleotide/EF374310.1?report=genbank&log$=nucltop&blast_rank=1242&RID=ND3XJNDZ01N","EF374310.1")
Tragopogon dubius voucher M. Ownbey, #274197 (WS) tRNA-Leu (trnL) gene, intron; plastid	Tragopogon dubius	93.5	93.5	100%	2e-15	100.00	513	=HYPERLINK("https://www.ncbi.nlm.nih.gov/nucleotide/EF374307.1?report=genbank&log$=nucltop&blast_rank=1243&RID=ND3XJNDZ01N","EF374307.1")
Tragopogon dasyrhynchus voucher E. Mavrodiev, 2002, s.n., field collection tRNA-Leu (trnL) gene, intron; plastid	Tragopogon dasyrhynchus	93.5	93.5	100%	2e-15	100.00	507	=HYPERLINK("https://www.ncbi.nlm.nih.gov/nucleotide/EF374305.1?report=genbank&log$=nucltop&blast_rank=1244&RID=ND3XJNDZ01N","EF374305.1")
Tragopogon cupani voucher M. Ownbey 1953, #274133 (WS) tRNA-Leu (trnL) gene, intron; plastid	Tragopogon cupani	93.5	181	100%	2e-15	100.00	1048	=HYPERLINK("https://www.ncbi.nlm.nih.gov/nucleotide/EF374304.1?report=genbank&log$=nucltop&blast_rank=1245&RID=ND3XJNDZ01N","EF374304.1")
Tragopogon coloratus voucher Georgia. s.n. (LE) tRNA-Leu (trnL) gene, intron; plastid	Tragopogon coloratus	93.5	93.5	100%	2e-15	100.00	1015	=HYPERLINK("https://www.ncbi.nlm.nih.gov/nucleotide/EF374303.1?report=genbank&log$=nucltop&blast_rank=1246&RID=ND3XJNDZ01N","EF374303.1")
Tragopogon coloratus voucher E Nazarova 1979, #856(ERE) tRNA-Leu (trnL) gene, intron; plastid	Tragopogon coloratus	93.5	186	100%	2e-15	100.00	1031	=HYPERLINK("https://www.ncbi.nlm.nih.gov/nucleotide/EF374302.1?report=genbank&log$=nucltop&blast_rank=1247&RID=ND3XJNDZ01N","EF374302.1")
Tragopogon collinus voucher N. Tzvelev 1952 (LE) tRNA-Leu (trnL) gene, intron; plastid	Tragopogon collinus	93.5	186	100%	2e-15	100.00	1033	=HYPERLINK("https://www.ncbi.nlm.nih.gov/nucleotide/EF374301.1?report=genbank&log$=nucltop&blast_rank=1248&RID=ND3XJNDZ01N","EF374301.1")
Tragopogon balcanicus voucher A. Chochrjakov s.n.(MHA) tRNA-Leu (trnL) gene, intron; plastid	Tragopogon balcanicus	93.5	186	100%	2e-15	100.00	1033	=HYPERLINK("https://www.ncbi.nlm.nih.gov/nucleotide/EF374300.1?report=genbank&log$=nucltop&blast_rank=1249&RID=ND3XJNDZ01N","EF374300.1")
Tragopogon aureus voucher A. Chochrjakov 1993 (MHA) tRNA-Leu (trnL) gene, intron; plastid	Tragopogon aureus	93.5	186	100%	2e-15	100.00	1043	=HYPERLINK("https://www.ncbi.nlm.nih.gov/nucleotide/EF374299.1?report=genbank&log$=nucltop&blast_rank=1250&RID=ND3XJNDZ01N","EF374299.1")
Tragopogon armeniacus voucher A. Chechurov s.n. (LE) tRNA-Leu (trnL) gene, intron; plastid	Tragopogon armeniacus	93.5	186	100%	2e-15	100.00	1032	=HYPERLINK("https://www.ncbi.nlm.nih.gov/nucleotide/EF374298.1?report=genbank&log$=nucltop&blast_rank=1251&RID=ND3XJNDZ01N","EF374298.1")
Tragopogon angustifolius voucher G. Blanca et al. 1990, field collection s.n. tRNA-Leu (trnL) gene, intron; plastid	Tragopogon angustifolius	93.5	186	100%	2e-15	100.00	1038	=HYPERLINK("https://www.ncbi.nlm.nih.gov/nucleotide/EF374297.1?report=genbank&log$=nucltop&blast_rank=1252&RID=ND3XJNDZ01N","EF374297.1")
Tragopogon albinervis voucher V. A. Mattews s.n.(K) tRNA-Leu (trnL) gene, intron; plastid	Tragopogon albinervis	93.5	186	100%	2e-15	100.00	995	=HYPERLINK("https://www.ncbi.nlm.nih.gov/nucleotide/EF374296.1?report=genbank&log$=nucltop&blast_rank=1253&RID=ND3XJNDZ01N","EF374296.1")
Saussurea forrestii tRNA-Leu (trnL) gene and trnL-trnF intergenic spacer, partial sequence; chloroplast	Saussurea forrestii	93.5	93.5	100%	2e-15	100.00	817	=HYPERLINK("https://www.ncbi.nlm.nih.gov/nucleotide/DQ874338.1?report=genbank&log$=nucltop&blast_rank=1254&RID=ND3XJNDZ01N","DQ874338.1")
Atractylodes lancea tRNA-Leu (trnL) gene and trnL-trnF intergenic spacer, partial sequence; chloroplast	Atractylodes lancea	93.5	93.5	100%	2e-15	100.00	902	=HYPERLINK("https://www.ncbi.nlm.nih.gov/nucleotide/EF028337.1?report=genbank&log$=nucltop&blast_rank=1255&RID=ND3XJNDZ01N","EF028337.1")
Atractylodes chinensis tRNA-Leu (trnL) gene and trnL-trnF intergenic spacer, partial sequence; chloroplast	Atractylodes chinensis	93.5	93.5	100%	2e-15	100.00	898	=HYPERLINK("https://www.ncbi.nlm.nih.gov/nucleotide/EF028335.1?report=genbank&log$=nucltop&blast_rank=1256&RID=ND3XJNDZ01N","EF028335.1")
Atractylodes macrocephala tRNA-Leu (trnL) gene and trnL-trnF intergenic spacer, partial sequence; chloroplast	Atractylodes macrocephala	93.5	93.5	100%	2e-15	100.00	886	=HYPERLINK("https://www.ncbi.nlm.nih.gov/nucleotide/EF028334.1?report=genbank&log$=nucltop&blast_rank=1257&RID=ND3XJNDZ01N","EF028334.1")
Berkheya carduoides trnT-trnL intergenic spacer, partial sequence; tRNA-Leu (trnL) gene, complete sequence; and trnL-trnF intergenic spacer, partial sequence; chloroplast	Berkheya carduoides	93.5	93.5	100%	2e-15	100.00	1461	=HYPERLINK("https://www.ncbi.nlm.nih.gov/nucleotide/DQ444804.1?report=genbank&log$=nucltop&blast_rank=1258&RID=ND3XJNDZ01N","DQ444804.1")
Zoegea leptaurea tRNA-Leu (trnL) gene and trnL-trnF intergenic spacer, partial sequence; chloroplast	Zoegea leptaurea	93.5	93.5	100%	2e-15	100.00	825	=HYPERLINK("https://www.ncbi.nlm.nih.gov/nucleotide/AY772383.1?report=genbank&log$=nucltop&blast_rank=1259&RID=ND3XJNDZ01N","AY772383.1")
Xeranthemum inapertum tRNA-Leu (trnL) gene and trnL-trnF intergenic spacer, partial sequence; chloroplast	Xeranthemum inapertum	93.5	93.5	100%	2e-15	100.00	845	=HYPERLINK("https://www.ncbi.nlm.nih.gov/nucleotide/AY772381.1?report=genbank&log$=nucltop&blast_rank=1260&RID=ND3XJNDZ01N","AY772381.1")
Volutaria crupinoides tRNA-Leu (trnL) gene and trnL-trnF intergenic spacer, partial sequence; chloroplast	Volutaria crupinoides	93.5	93.5	100%	2e-15	100.00	819	=HYPERLINK("https://www.ncbi.nlm.nih.gov/nucleotide/AY772379.1?report=genbank&log$=nucltop&blast_rank=1261&RID=ND3XJNDZ01N","AY772379.1")
Tugarinovia mongolica tRNA-Leu (trnL) gene and trnL-trnF intergenic spacer, partial sequence; chloroplast	Tugarinovia mongolica	93.5	93.5	100%	2e-15	100.00	821	=HYPERLINK("https://www.ncbi.nlm.nih.gov/nucleotide/AY772377.1?report=genbank&log$=nucltop&blast_rank=1262&RID=ND3XJNDZ01N","AY772377.1")
Tarchonanthus camphoratus tRNA-Leu (trnL) gene and trnL-trnF intergenic spacer, partial sequence; chloroplast	Tarchonanthus camphoratus	93.5	93.5	100%	2e-15	100.00	810	=HYPERLINK("https://www.ncbi.nlm.nih.gov/nucleotide/AY772375.1?report=genbank&log$=nucltop&blast_rank=1263&RID=ND3XJNDZ01N","AY772375.1")
Syreitschikovia spinulosa tRNA-Leu (trnL) gene and trnL-trnF intergenic spacer, partial sequence; chloroplast	Syreitschikovia spinulosa	93.5	93.5	100%	2e-15	100.00	820	=HYPERLINK("https://www.ncbi.nlm.nih.gov/nucleotide/AY772374.1?report=genbank&log$=nucltop&blast_rank=1264&RID=ND3XJNDZ01N","AY772374.1")
Synurus palmatopinnatifidus tRNA-Leu (trnL) gene and trnL-trnF intergenic spacer, partial sequence; chloroplast	Synurus palmatopinnatifidus	93.5	93.5	100%	2e-15	100.00	820	=HYPERLINK("https://www.ncbi.nlm.nih.gov/nucleotide/AY772373.1?report=genbank&log$=nucltop&blast_rank=1265&RID=ND3XJNDZ01N","AY772373.1")
Stizolophus balsamita tRNA-Leu (trnL) gene and trnL-trnF intergenic spacer, partial sequence; chloroplast	Stizolophus balsamita	93.5	93.5	100%	2e-15	100.00	820	=HYPERLINK("https://www.ncbi.nlm.nih.gov/nucleotide/AY772371.1?report=genbank&log$=nucltop&blast_rank=1266&RID=ND3XJNDZ01N","AY772371.1")
Leuzea australis tRNA-Leu (trnL) gene and trnL-trnF intergenic spacer, partial sequence; chloroplast	Leuzea australis	93.5	93.5	100%	2e-15	100.00	820	=HYPERLINK("https://www.ncbi.nlm.nih.gov/nucleotide/AY772370.1?report=genbank&log$=nucltop&blast_rank=1267&RID=ND3XJNDZ01N","AY772370.1")
Leuzea acaulis tRNA-Leu (trnL) gene and trnL-trnF intergenic spacer, partial sequence; chloroplast	Leuzea acaulis	93.5	93.5	100%	2e-15	100.00	817	=HYPERLINK("https://www.ncbi.nlm.nih.gov/nucleotide/AY772369.1?report=genbank&log$=nucltop&blast_rank=1268&RID=ND3XJNDZ01N","AY772369.1")
Staehelina lobelii tRNA-Leu (trnL) gene and trnL-trnF intergenic spacer, partial sequence; chloroplast	Staehelina lobelii	93.5	93.5	100%	2e-15	100.00	813	=HYPERLINK("https://www.ncbi.nlm.nih.gov/nucleotide/AY772367.1?report=genbank&log$=nucltop&blast_rank=1269&RID=ND3XJNDZ01N","AY772367.1")
Staehelina fruticosa tRNA-Leu (trnL) gene and trnL-trnF intergenic spacer, partial sequence; chloroplast	Staehelina fruticosa	93.5	93.5	100%	2e-15	100.00	813	=HYPERLINK("https://www.ncbi.nlm.nih.gov/nucleotide/AY772366.1?report=genbank&log$=nucltop&blast_rank=1270&RID=ND3XJNDZ01N","AY772366.1")
Siebera pungens tRNA-Leu (trnL) gene and trnL-trnF intergenic spacer, partial sequence; chloroplast	Siebera pungens	93.5	93.5	100%	2e-15	100.00	817	=HYPERLINK("https://www.ncbi.nlm.nih.gov/nucleotide/AY772363.1?report=genbank&log$=nucltop&blast_rank=1271&RID=ND3XJNDZ01N","AY772363.1")
Serratula coronata tRNA-Leu (trnL) gene and trnL-trnF intergenic spacer, partial sequence; chloroplast	Serratula coronata	93.5	93.5	100%	2e-15	100.00	825	=HYPERLINK("https://www.ncbi.nlm.nih.gov/nucleotide/AY772362.1?report=genbank&log$=nucltop&blast_rank=1272&RID=ND3XJNDZ01N","AY772362.1")
Schischkinia albispina tRNA-Leu (trnL) gene and trnL-trnF intergenic spacer, partial sequence; chloroplast	Schischkinia albispina	93.5	93.5	100%	2e-15	100.00	819	=HYPERLINK("https://www.ncbi.nlm.nih.gov/nucleotide/AY772360.1?report=genbank&log$=nucltop&blast_rank=1273&RID=ND3XJNDZ01N","AY772360.1")
Saussurea maximowiczii tRNA-Leu (trnL) gene and trnL-trnF intergenic spacer, partial sequence; chloroplast	Saussurea maximowiczii	93.5	93.5	100%	2e-15	100.00	820	=HYPERLINK("https://www.ncbi.nlm.nih.gov/nucleotide/AY772359.1?report=genbank&log$=nucltop&blast_rank=1274&RID=ND3XJNDZ01N","AY772359.1")
Ptilostemon diacanthus tRNA-Leu (trnL) gene and trnL-trnF intergenic spacer, partial sequence; chloroplast	Ptilostemon diacanthus	93.5	93.5	100%	2e-15	100.00	812	=HYPERLINK("https://www.ncbi.nlm.nih.gov/nucleotide/AY772355.1?report=genbank&log$=nucltop&blast_rank=1275&RID=ND3XJNDZ01N","AY772355.1")
Ptilostemon afer tRNA-Leu (trnL) gene and trnL-trnF intergenic spacer, partial sequence; chloroplast	Ptilostemon afer	93.5	93.5	100%	2e-15	100.00	812	=HYPERLINK("https://www.ncbi.nlm.nih.gov/nucleotide/AY772354.1?report=genbank&log$=nucltop&blast_rank=1276&RID=ND3XJNDZ01N","AY772354.1")
Psephellus pulcherrimus tRNA-Leu (trnL) gene and trnL-trnF intergenic spacer, partial sequence; chloroplast	Psephellus pulcherrimus	93.5	93.5	100%	2e-15	100.00	820	=HYPERLINK("https://www.ncbi.nlm.nih.gov/nucleotide/AY772353.1?report=genbank&log$=nucltop&blast_rank=1277&RID=ND3XJNDZ01N","AY772353.1")
Psephellus persicus tRNA-Leu (trnL) gene and trnL-trnF intergenic spacer, partial sequence; chloroplast	Psephellus persicus	93.5	93.5	100%	2e-15	100.00	820	=HYPERLINK("https://www.ncbi.nlm.nih.gov/nucleotide/AY772352.1?report=genbank&log$=nucltop&blast_rank=1278&RID=ND3XJNDZ01N","AY772352.1")
Psephellus gilanicus tRNA-Leu (trnL) gene and trnL-trnF intergenic spacer, partial sequence; chloroplast	Psephellus gilanicus	93.5	93.5	100%	2e-15	100.00	820	=HYPERLINK("https://www.ncbi.nlm.nih.gov/nucleotide/AY772351.1?report=genbank&log$=nucltop&blast_rank=1279&RID=ND3XJNDZ01N","AY772351.1")
Picnomon acarna tRNA-Leu (trnL) gene and trnL-trnF intergenic spacer, partial sequence; chloroplast	Picnomon acarna	93.5	93.5	100%	2e-15	100.00	820	=HYPERLINK("https://www.ncbi.nlm.nih.gov/nucleotide/AY772349.1?report=genbank&log$=nucltop&blast_rank=1280&RID=ND3XJNDZ01N","AY772349.1")
Oligochaeta minima tRNA-Leu (trnL) gene and trnL-trnF intergenic spacer, partial sequence; chloroplast	Oligochaeta minima	93.5	93.5	100%	2e-15	100.00	774	=HYPERLINK("https://www.ncbi.nlm.nih.gov/nucleotide/AY772345.1?report=genbank&log$=nucltop&blast_rank=1281&RID=ND3XJNDZ01N","AY772345.1")
Oligochaeta divaricata tRNA-Leu (trnL) gene and trnL-trnF intergenic spacer, partial sequence; chloroplast	Oligochaeta divaricata	93.5	93.5	100%	2e-15	100.00	820	=HYPERLINK("https://www.ncbi.nlm.nih.gov/nucleotide/AY772344.1?report=genbank&log$=nucltop&blast_rank=1282&RID=ND3XJNDZ01N","AY772344.1")
Olgaea pectinata tRNA-Leu (trnL) gene and trnL-trnF intergenic spacer, partial sequence; chloroplast	Olgaea pectinata	93.5	93.5	100%	2e-15	100.00	820	=HYPERLINK("https://www.ncbi.nlm.nih.gov/nucleotide/AY772343.1?report=genbank&log$=nucltop&blast_rank=1283&RID=ND3XJNDZ01N","AY772343.1")
Olgaea baldschuanica tRNA-Leu (trnL) gene and trnL-trnF intergenic spacer, partial sequence; chloroplast	Olgaea baldschuanica	93.5	93.5	100%	2e-15	100.00	820	=HYPERLINK("https://www.ncbi.nlm.nih.gov/nucleotide/AY772342.1?report=genbank&log$=nucltop&blast_rank=1284&RID=ND3XJNDZ01N","AY772342.1")
Oldenburgia intermedia tRNA-Leu (trnL) gene and trnL-trnF intergenic spacer, partial sequence; chloroplast	Oldenburgia intermedia	93.5	93.5	100%	2e-15	100.00	815	=HYPERLINK("https://www.ncbi.nlm.nih.gov/nucleotide/AY772341.1?report=genbank&log$=nucltop&blast_rank=1285&RID=ND3XJNDZ01N","AY772341.1")
Notobasis syriaca tRNA-Leu (trnL) gene and trnL-trnF intergenic spacer, partial sequence; chloroplast	Notobasis syriaca	93.5	93.5	100%	2e-15	100.00	819	=HYPERLINK("https://www.ncbi.nlm.nih.gov/nucleotide/AY772340.1?report=genbank&log$=nucltop&blast_rank=1286&RID=ND3XJNDZ01N","AY772340.1")
Myopordon aucheri tRNA-Leu (trnL) gene and trnL-trnF intergenic spacer, partial sequence; chloroplast	Myopordon aucheri	93.5	93.5	100%	2e-15	100.00	820	=HYPERLINK("https://www.ncbi.nlm.nih.gov/nucleotide/AY772338.1?report=genbank&log$=nucltop&blast_rank=1287&RID=ND3XJNDZ01N","AY772338.1")
Lamyropappus schakaptaricus tRNA-Leu (trnL) gene and trnL-trnF intergenic spacer, partial sequence; chloroplast	Lamyropappus schakaptaricus	93.5	93.5	100%	2e-15	100.00	821	=HYPERLINK("https://www.ncbi.nlm.nih.gov/nucleotide/AY772335.1?report=genbank&log$=nucltop&blast_rank=1288&RID=ND3XJNDZ01N","AY772335.1")
Klasea serratuloides tRNA-Leu (trnL) gene and trnL-trnF intergenic spacer, partial sequence; chloroplast	Klasea serratuloides	93.5	93.5	100%	2e-15	100.00	825	=HYPERLINK("https://www.ncbi.nlm.nih.gov/nucleotide/AY772334.1?report=genbank&log$=nucltop&blast_rank=1289&RID=ND3XJNDZ01N","AY772334.1")
Echinops tschimganicus tRNA-Leu (trnL) gene and trnL-trnF intergenic spacer, partial sequence; chloroplast	Echinops tschimganicus	93.5	93.5	100%	2e-15	100.00	820	=HYPERLINK("https://www.ncbi.nlm.nih.gov/nucleotide/AY772325.1?report=genbank&log$=nucltop&blast_rank=1290&RID=ND3XJNDZ01N","AY772325.1")
Echinops persicus tRNA-Leu (trnL) gene and trnL-trnF intergenic spacer, partial sequence; chloroplast	Echinops persicus	93.5	93.5	100%	2e-15	100.00	820	=HYPERLINK("https://www.ncbi.nlm.nih.gov/nucleotide/AY772324.1?report=genbank&log$=nucltop&blast_rank=1291&RID=ND3XJNDZ01N","AY772324.1")
Echinops niveus tRNA-Leu (trnL) gene and trnL-trnF intergenic spacer, partial sequence; chloroplast	Echinops niveus	93.5	93.5	100%	2e-15	100.00	820	=HYPERLINK("https://www.ncbi.nlm.nih.gov/nucleotide/AY772323.1?report=genbank&log$=nucltop&blast_rank=1292&RID=ND3XJNDZ01N","AY772323.1")
Crupina vulgaris tRNA-Leu (trnL) gene and trnL-trnF intergenic spacer, partial sequence; chloroplast	Crupina vulgaris	93.5	93.5	100%	2e-15	100.00	733	=HYPERLINK("https://www.ncbi.nlm.nih.gov/nucleotide/AY772320.1?report=genbank&log$=nucltop&blast_rank=1293&RID=ND3XJNDZ01N","AY772320.1")
Centaurea aegialophila tRNA-Leu (trnL) gene and trnL-trnF intergenic spacer, partial sequence; chloroplast	Centaurea aegialophila	93.5	93.5	100%	2e-15	100.00	820	=HYPERLINK("https://www.ncbi.nlm.nih.gov/nucleotide/AY772318.1?report=genbank&log$=nucltop&blast_rank=1294&RID=ND3XJNDZ01N","AY772318.1")
Cousiniopsis atractyloides tRNA-Leu (trnL) gene and trnL-trnF intergenic spacer, partial sequence; chloroplast	Cousiniopsis atractyloides	93.5	93.5	100%	2e-15	100.00	815	=HYPERLINK("https://www.ncbi.nlm.nih.gov/nucleotide/AY772317.1?report=genbank&log$=nucltop&blast_rank=1295&RID=ND3XJNDZ01N","AY772317.1")
Cousinia astracanica tRNA-Leu (trnL) gene and trnL-trnF intergenic spacer, partial sequence; chloroplast	Cousinia astracanica	93.5	93.5	100%	2e-15	100.00	820	=HYPERLINK("https://www.ncbi.nlm.nih.gov/nucleotide/AY772308.1?report=genbank&log$=nucltop&blast_rank=1296&RID=ND3XJNDZ01N","AY772308.1")
[truncated: 156 more rows]
