# Supplementary material for: Ecology of community reassembly: Movements and diets of megafauna during a decade of restoration in Mozambique
Source: Ecology. 2026 Apr 12;107(4):e70386. doi: 10.1002/ecy.70386 (PMC13071350; doi:10.1002/ecy.70386)
Supplement: Supplementary file 1 — Data S1. [file ECY-107-e70386-s001.zip › Data_S1/Dataset_20/DietDataFilteringScripts/DNA_metabarcoding_data_processing/additional_files_scripts/NCBI_blast_results/atcacgttttccgaaaacaagcaaaggttcagaaagcgaaaataaaaaag.csv]

Description	Scientific Name	Max Score	Total Score	Query Cover	E value	Per. ident	Acc. Len	Accession
Laennecia sophiifolia tnrL-trnF intergenic spacer, partial sequence; chloroplast	Laennecia sophiifolia	93.5	93.5	100%	2e-15	100.00	764	=HYPERLINK("https://www.ncbi.nlm.nih.gov/nucleotide/MT214767.1?report=genbank&log$=nucltop&blast_rank=1&RID=NCZ41K54016","MT214767.1")
Erigeron janivultus tnrL-trnF intergenic spacer, partial sequence; chloroplast	Erigeron janivultus	93.5	93.5	100%	2e-15	100.00	814	=HYPERLINK("https://www.ncbi.nlm.nih.gov/nucleotide/MT214756.1?report=genbank&log$=nucltop&blast_rank=2&RID=NCZ41K54016","MT214756.1")
Conyza coronopifolia tnrL-trnF intergenic spacer, partial sequence; chloroplast	Conyza coronopifolia	93.5	93.5	100%	2e-15	100.00	786	=HYPERLINK("https://www.ncbi.nlm.nih.gov/nucleotide/MT214744.1?report=genbank&log$=nucltop&blast_rank=3&RID=NCZ41K54016","MT214744.1")
Erigeron canadensis tnrL-trnF intergenic spacer, partial sequence; chloroplast	Erigeron canadensis	93.5	93.5	100%	2e-15	100.00	786	=HYPERLINK("https://www.ncbi.nlm.nih.gov/nucleotide/MT214743.1?report=genbank&log$=nucltop&blast_rank=4&RID=NCZ41K54016","MT214743.1")
Conyza bonariensis tnrL-trnF intergenic spacer, partial sequence; chloroplast	Conyza bonariensis	93.5	93.5	100%	2e-15	100.00	820	=HYPERLINK("https://www.ncbi.nlm.nih.gov/nucleotide/MT214742.1?report=genbank&log$=nucltop&blast_rank=5&RID=NCZ41K54016","MT214742.1")
Baccharis salicifolia tnrL-trnF intergenic spacer, partial sequence; chloroplast	Baccharis salicifolia	93.5	93.5	100%	2e-15	100.00	760	=HYPERLINK("https://www.ncbi.nlm.nih.gov/nucleotide/MT214731.1?report=genbank&log$=nucltop&blast_rank=6&RID=NCZ41K54016","MT214731.1")
Aphanostephus ramosissimus tnrL-trnF intergenic spacer, partial sequence; chloroplast	Aphanostephus ramosissimus	93.5	93.5	100%	2e-15	100.00	781	=HYPERLINK("https://www.ncbi.nlm.nih.gov/nucleotide/MT214729.1?report=genbank&log$=nucltop&blast_rank=7&RID=NCZ41K54016","MT214729.1")
Heteroplexis incana chloroplast, complete genome	Heteroplexis incana	93.5	93.5	100%	2e-15	100.00	152605	=HYPERLINK("https://www.ncbi.nlm.nih.gov/nucleotide/NC_048508.1?report=genbank&log$=nucltop&blast_rank=8&RID=NCZ41K54016","NC_048508.1")
Erigeron canadensis voucher CCANA20171209 chloroplast, complete genome	Erigeron canadensis	93.5	93.5	100%	2e-15	100.00	152721	=HYPERLINK("https://www.ncbi.nlm.nih.gov/nucleotide/NC_046789.1?report=genbank&log$=nucltop&blast_rank=9&RID=NCZ41K54016","NC_046789.1")
Erigeron breviscapus chloroplast, complete genome	Erigeron breviscapus	93.5	93.5	100%	2e-15	100.00	152183	=HYPERLINK("https://www.ncbi.nlm.nih.gov/nucleotide/MK414770.1?report=genbank&log$=nucltop&blast_rank=10&RID=NCZ41K54016","MK414770.1")
Aster hypoleucus chloroplast, complete genome	Aster hypoleucus	93.5	93.5	100%	2e-15	100.00	152300	=HYPERLINK("https://www.ncbi.nlm.nih.gov/nucleotide/NC_046503.1?report=genbank&log$=nucltop&blast_rank=11&RID=NCZ41K54016","NC_046503.1")
Baccharis sp. ACF191 tRNA-Leu (trnL) gene and trnL-trnF intergenic spacer, partial sequence; chloroplast	Baccharis sp. ACF191	93.5	93.5	100%	2e-15	100.00	704	=HYPERLINK("https://www.ncbi.nlm.nih.gov/nucleotide/MN371459.1?report=genbank&log$=nucltop&blast_rank=12&RID=NCZ41K54016","MN371459.1")
Baccharis wrightii isolate GH1934 tRNA-Leu (trnL) gene and trnL-trnF intergenic spacer, partial sequence; chloroplast	Baccharis wrightii	93.5	93.5	100%	2e-15	100.00	701	=HYPERLINK("https://www.ncbi.nlm.nih.gov/nucleotide/MN371455.1?report=genbank&log$=nucltop&blast_rank=13&RID=NCZ41K54016","MN371455.1")
Baccharis wagenitzii isolate GH1776 tRNA-Leu (trnL) gene and trnL-trnF intergenic spacer, partial sequence; chloroplast	Baccharis wagenitzii	93.5	93.5	100%	2e-15	100.00	713	=HYPERLINK("https://www.ncbi.nlm.nih.gov/nucleotide/MN371453.1?report=genbank&log$=nucltop&blast_rank=14&RID=NCZ41K54016","MN371453.1")
Baccharis vulneraria isolate GH1451 tRNA-Leu (trnL) gene and trnL-trnF intergenic spacer, partial sequence; chloroplast	Baccharis vulneraria	93.5	93.5	100%	2e-15	100.00	701	=HYPERLINK("https://www.ncbi.nlm.nih.gov/nucleotide/MN371452.1?report=genbank&log$=nucltop&blast_rank=15&RID=NCZ41K54016","MN371452.1")
Baccharis vismioides isolate GH1702 tRNA-Leu (trnL) gene and trnL-trnF intergenic spacer, partial sequence; chloroplast	Baccharis vismioides	93.5	93.5	100%	2e-15	100.00	701	=HYPERLINK("https://www.ncbi.nlm.nih.gov/nucleotide/MN371451.1?report=genbank&log$=nucltop&blast_rank=16&RID=NCZ41K54016","MN371451.1")
Baccharis umbelliformis isolate GS154 tRNA-Leu (trnL) gene and trnL-trnF intergenic spacer, partial sequence; chloroplast	Baccharis umbelliformis	93.5	93.5	100%	2e-15	100.00	712	=HYPERLINK("https://www.ncbi.nlm.nih.gov/nucleotide/MN371446.1?report=genbank&log$=nucltop&blast_rank=17&RID=NCZ41K54016","MN371446.1")
Baccharis umbellata isolate GF200 tRNA-Leu (trnL) gene and trnL-trnF intergenic spacer, partial sequence; chloroplast	Baccharis umbellata	93.5	93.5	100%	2e-15	100.00	707	=HYPERLINK("https://www.ncbi.nlm.nih.gov/nucleotide/MN371445.1?report=genbank&log$=nucltop&blast_rank=18&RID=NCZ41K54016","MN371445.1")
Baccharis ulicina isolate GH1846 tRNA-Leu (trnL) gene and trnL-trnF intergenic spacer, partial sequence; chloroplast	Baccharis ulicina	93.5	93.5	100%	2e-15	100.00	701	=HYPERLINK("https://www.ncbi.nlm.nih.gov/nucleotide/MN371444.1?report=genbank&log$=nucltop&blast_rank=19&RID=NCZ41K54016","MN371444.1")
Baccharis uleana isolate GH1812 tRNA-Leu (trnL) gene and trnL-trnF intergenic spacer, partial sequence; chloroplast	Baccharis uleana	93.5	93.5	100%	2e-15	100.00	702	=HYPERLINK("https://www.ncbi.nlm.nih.gov/nucleotide/MN371443.1?report=genbank&log$=nucltop&blast_rank=20&RID=NCZ41K54016","MN371443.1")
Baccharis truncata isolate GH1635 tRNA-Leu (trnL) gene and trnL-trnF intergenic spacer, partial sequence; chloroplast	Baccharis truncata	93.5	93.5	100%	2e-15	100.00	707	=HYPERLINK("https://www.ncbi.nlm.nih.gov/nucleotide/MN371441.1?report=genbank&log$=nucltop&blast_rank=21&RID=NCZ41K54016","MN371441.1")
Baccharis trineura isolate GH1889 tRNA-Leu (trnL) gene and trnL-trnF intergenic spacer, partial sequence; chloroplast	Baccharis trineura	93.5	93.5	100%	2e-15	100.00	697	=HYPERLINK("https://www.ncbi.nlm.nih.gov/nucleotide/MN371440.1?report=genbank&log$=nucltop&blast_rank=22&RID=NCZ41K54016","MN371440.1")
Baccharis trilobata isolate GH1602 tRNA-Leu (trnL) gene and trnL-trnF intergenic spacer, partial sequence; chloroplast	Baccharis trilobata	93.5	93.5	100%	2e-15	100.00	707	=HYPERLINK("https://www.ncbi.nlm.nih.gov/nucleotide/MN371438.1?report=genbank&log$=nucltop&blast_rank=23&RID=NCZ41K54016","MN371438.1")
Baccharis tricuneata isolate GH2128 tRNA-Leu (trnL) gene and trnL-trnF intergenic spacer, partial sequence; chloroplast	Baccharis tricuneata	93.5	93.5	100%	2e-15	100.00	708	=HYPERLINK("https://www.ncbi.nlm.nih.gov/nucleotide/MN371436.1?report=genbank&log$=nucltop&blast_rank=24&RID=NCZ41K54016","MN371436.1")
Baccharis tola isolate GH2026 tRNA-Leu (trnL) gene and trnL-trnF intergenic spacer, partial sequence; chloroplast	Baccharis tola	93.5	93.5	100%	2e-15	100.00	715	=HYPERLINK("https://www.ncbi.nlm.nih.gov/nucleotide/MN371435.1?report=genbank&log$=nucltop&blast_rank=25&RID=NCZ41K54016","MN371435.1")
Baccharis tetroica isolate GH2123 tRNA-Leu (trnL) gene and trnL-trnF intergenic spacer, partial sequence; chloroplast	Baccharis tetroica	93.5	93.5	100%	2e-15	100.00	708	=HYPERLINK("https://www.ncbi.nlm.nih.gov/nucleotide/MN371433.1?report=genbank&log$=nucltop&blast_rank=26&RID=NCZ41K54016","MN371433.1")
Baccharis tarchonanthoides isolate GH1708 tRNA-Leu (trnL) gene and trnL-trnF intergenic spacer, partial sequence; chloroplast	Baccharis tarchonanthoides	93.5	93.5	100%	2e-15	100.00	692	=HYPERLINK("https://www.ncbi.nlm.nih.gov/nucleotide/MN371431.1?report=genbank&log$=nucltop&blast_rank=27&RID=NCZ41K54016","MN371431.1")
Baccharis subtropicalis isolate GH1509 tRNA-Leu (trnL) gene and trnL-trnF intergenic spacer, partial sequence; chloroplast	Baccharis subtropicalis	93.5	93.5	100%	2e-15	100.00	707	=HYPERLINK("https://www.ncbi.nlm.nih.gov/nucleotide/MN371430.1?report=genbank&log$=nucltop&blast_rank=28&RID=NCZ41K54016","MN371430.1")
Baccharis subopposita isolate GHGH2012 tRNA-Leu (trnL) gene and trnL-trnF intergenic spacer, partial sequence; chloroplast	Baccharis subopposita	93.5	93.5	100%	2e-15	100.00	707	=HYPERLINK("https://www.ncbi.nlm.nih.gov/nucleotide/MN371429.1?report=genbank&log$=nucltop&blast_rank=29&RID=NCZ41K54016","MN371429.1")
Baccharis subalata isolate GH2064 tRNA-Leu (trnL) gene and trnL-trnF intergenic spacer, partial sequence; chloroplast	Baccharis subalata	93.5	93.5	100%	2e-15	100.00	707	=HYPERLINK("https://www.ncbi.nlm.nih.gov/nucleotide/MN371427.1?report=genbank&log$=nucltop&blast_rank=30&RID=NCZ41K54016","MN371427.1")
Baccharis stenophylla isolate GH1652 tRNA-Leu (trnL) gene and trnL-trnF intergenic spacer, partial sequence; chloroplast	Baccharis stenophylla	93.5	93.5	100%	2e-15	100.00	693	=HYPERLINK("https://www.ncbi.nlm.nih.gov/nucleotide/MN371425.1?report=genbank&log$=nucltop&blast_rank=31&RID=NCZ41K54016","MN371425.1")
Baccharis spicata isolate GH1478 tRNA-Leu (trnL) gene and trnL-trnF intergenic spacer, partial sequence; chloroplast	Baccharis spicata	93.5	93.5	100%	2e-15	100.00	704	=HYPERLINK("https://www.ncbi.nlm.nih.gov/nucleotide/MN371424.1?report=genbank&log$=nucltop&blast_rank=32&RID=NCZ41K54016","MN371424.1")
Baccharis spicata isolate GH1124 tRNA-Leu (trnL) gene and trnL-trnF intergenic spacer, partial sequence; chloroplast	Baccharis spicata	93.5	93.5	100%	2e-15	100.00	715	=HYPERLINK("https://www.ncbi.nlm.nih.gov/nucleotide/MN371423.1?report=genbank&log$=nucltop&blast_rank=33&RID=NCZ41K54016","MN371423.1")
Baccharis sphenophylla isolate GH1438 tRNA-Leu (trnL) gene and trnL-trnF intergenic spacer, partial sequence; chloroplast	Baccharis sphenophylla	93.5	93.5	100%	2e-15	100.00	707	=HYPERLINK("https://www.ncbi.nlm.nih.gov/nucleotide/MN371422.1?report=genbank&log$=nucltop&blast_rank=34&RID=NCZ41K54016","MN371422.1")
Baccharis spartioides isolate GH1840 tRNA-Leu (trnL) gene and trnL-trnF intergenic spacer, partial sequence; chloroplast	Baccharis spartioides	93.5	93.5	100%	2e-15	100.00	713	=HYPERLINK("https://www.ncbi.nlm.nih.gov/nucleotide/MN371420.1?report=genbank&log$=nucltop&blast_rank=35&RID=NCZ41K54016","MN371420.1")
Baccharis sessiliflora isolate CTO793 tRNA-Leu (trnL) gene and trnL-trnF intergenic spacer, partial sequence; chloroplast	Baccharis sessiliflora	93.5	93.5	100%	2e-15	100.00	707	=HYPERLINK("https://www.ncbi.nlm.nih.gov/nucleotide/MN371416.1?report=genbank&log$=nucltop&blast_rank=36&RID=NCZ41K54016","MN371416.1")
Baccharis scopulorum isolate GH1779 tRNA-Leu (trnL) gene and trnL-trnF intergenic spacer, partial sequence; chloroplast	Baccharis scopulorum	93.5	93.5	100%	2e-15	100.00	707	=HYPERLINK("https://www.ncbi.nlm.nih.gov/nucleotide/MN371410.1?report=genbank&log$=nucltop&blast_rank=37&RID=NCZ41K54016","MN371410.1")
Baccharis saliens isolate GH2058 tRNA-Leu (trnL) gene and trnL-trnF intergenic spacer, partial sequence; chloroplast	Baccharis saliens	93.5	93.5	100%	2e-15	100.00	708	=HYPERLINK("https://www.ncbi.nlm.nih.gov/nucleotide/MN371407.1?report=genbank&log$=nucltop&blast_rank=38&RID=NCZ41K54016","MN371407.1")
Baccharis salicina isolate GH1933 tRNA-Leu (trnL) gene and trnL-trnF intergenic spacer, partial sequence; chloroplast	Baccharis salicina	93.5	93.5	100%	2e-15	100.00	707	=HYPERLINK("https://www.ncbi.nlm.nih.gov/nucleotide/MN371406.1?report=genbank&log$=nucltop&blast_rank=39&RID=NCZ41K54016","MN371406.1")
Baccharis salicifolia isolate GH1923 tRNA-Leu (trnL) gene and trnL-trnF intergenic spacer, partial sequence; chloroplast	Baccharis salicifolia	93.5	93.5	100%	2e-15	100.00	701	=HYPERLINK("https://www.ncbi.nlm.nih.gov/nucleotide/MN371405.1?report=genbank&log$=nucltop&blast_rank=40&RID=NCZ41K54016","MN371405.1")
Baccharis sagittalis isolate GH1329 tRNA-Leu (trnL) gene and trnL-trnF intergenic spacer, partial sequence; chloroplast	Baccharis sagittalis	93.5	93.5	100%	2e-15	100.00	714	=HYPERLINK("https://www.ncbi.nlm.nih.gov/nucleotide/MN371404.1?report=genbank&log$=nucltop&blast_rank=41&RID=NCZ41K54016","MN371404.1")
Baccharis rupicola isolate GH2127 tRNA-Leu (trnL) gene and trnL-trnF intergenic spacer, partial sequence; chloroplast	Baccharis rupicola	93.5	93.5	100%	2e-15	100.00	701	=HYPERLINK("https://www.ncbi.nlm.nih.gov/nucleotide/MN371403.1?report=genbank&log$=nucltop&blast_rank=42&RID=NCZ41K54016","MN371403.1")
Baccharis rufidula isolate GH1362 tRNA-Leu (trnL) gene and trnL-trnF intergenic spacer, partial sequence; chloroplast	Baccharis rufidula	93.5	93.5	100%	2e-15	100.00	724	=HYPERLINK("https://www.ncbi.nlm.nih.gov/nucleotide/MN371402.1?report=genbank&log$=nucltop&blast_rank=43&RID=NCZ41K54016","MN371402.1")
Baccharis riograndensis isolate GH1243 tRNA-Leu (trnL) gene and trnL-trnF intergenic spacer, partial sequence; chloroplast	Baccharis riograndensis	93.5	93.5	100%	2e-15	100.00	707	=HYPERLINK("https://www.ncbi.nlm.nih.gov/nucleotide/MN371400.1?report=genbank&log$=nucltop&blast_rank=44&RID=NCZ41K54016","MN371400.1")
Baccharis kurtziana isolate GH1881 tRNA-Leu (trnL) gene and trnL-trnF intergenic spacer, partial sequence; chloroplast	Baccharis kurtziana	93.5	93.5	100%	2e-15	100.00	707	=HYPERLINK("https://www.ncbi.nlm.nih.gov/nucleotide/MN371399.1?report=genbank&log$=nucltop&blast_rank=45&RID=NCZ41K54016","MN371399.1")
Baccharis kurtziana isolate GH1880 tRNA-Leu (trnL) gene and trnL-trnF intergenic spacer, partial sequence; chloroplast	Baccharis kurtziana	93.5	93.5	100%	2e-15	100.00	707	=HYPERLINK("https://www.ncbi.nlm.nih.gov/nucleotide/MN371398.1?report=genbank&log$=nucltop&blast_rank=46&RID=NCZ41K54016","MN371398.1")
Apopyros warmingii voucher B.Loeuille 744 (SPF) tRNA-Leu (trnL) gene and trnL-trnF intergenic spacer, partial sequence; chloroplast	Apopyros warmingii	93.5	93.5	100%	2e-15	100.00	724	=HYPERLINK("https://www.ncbi.nlm.nih.gov/nucleotide/MN268501.1?report=genbank&log$=nucltop&blast_rank=47&RID=NCZ41K54016","MN268501.1")
Asteropsis megapotamica voucher G.Heiden 1317 (SPF) tRNA-Leu (trnL) gene and trnL-trnF intergenic spacer, partial sequence; chloroplast	Asteropsis megapotamica	93.5	93.5	100%	2e-15	100.00	697	=HYPERLINK("https://www.ncbi.nlm.nih.gov/nucleotide/MN268500.1?report=genbank&log$=nucltop&blast_rank=48&RID=NCZ41K54016","MN268500.1")
Baccharis aliena voucher G.Heiden 1508 (SPF) tRNA-Leu (trnL) gene and trnL-trnF intergenic spacer, partial sequence; chloroplast	Baccharis aliena	93.5	93.5	100%	2e-15	100.00	700	=HYPERLINK("https://www.ncbi.nlm.nih.gov/nucleotide/MN268497.1?report=genbank&log$=nucltop&blast_rank=49&RID=NCZ41K54016","MN268497.1")
Baccharis angusticeps voucher G.Heiden 1445 (SPF) tRNA-Leu (trnL) gene and trnL-trnF intergenic spacer, partial sequence; chloroplast	Baccharis angusticeps	93.5	93.5	100%	2e-15	100.00	708	=HYPERLINK("https://www.ncbi.nlm.nih.gov/nucleotide/MN268494.1?report=genbank&log$=nucltop&blast_rank=50&RID=NCZ41K54016","MN268494.1")
Baccharis anomala voucher G.Heiden 1694 (SPF) tRNA-Leu (trnL) gene and trnL-trnF intergenic spacer, partial sequence; chloroplast	Baccharis anomala	93.5	93.5	100%	2e-15	100.00	702	=HYPERLINK("https://www.ncbi.nlm.nih.gov/nucleotide/MN268492.1?report=genbank&log$=nucltop&blast_rank=51&RID=NCZ41K54016","MN268492.1")
Baccharis aphylla voucher G.Heiden 1712 (SPF) tRNA-Leu (trnL) gene and trnL-trnF intergenic spacer, partial sequence; chloroplast	Baccharis aphylla	93.5	93.5	100%	2e-15	100.00	708	=HYPERLINK("https://www.ncbi.nlm.nih.gov/nucleotide/MN268490.1?report=genbank&log$=nucltop&blast_rank=52&RID=NCZ41K54016","MN268490.1")
Baccharis arguta voucher G.Heiden 2039 (SPF) tRNA-Leu (trnL) gene and trnL-trnF intergenic spacer, partial sequence; chloroplast	Baccharis arguta	93.5	93.5	100%	2e-15	100.00	702	=HYPERLINK("https://www.ncbi.nlm.nih.gov/nucleotide/MN268485.1?report=genbank&log$=nucltop&blast_rank=53&RID=NCZ41K54016","MN268485.1")
Baccharis brevifolia voucher G.Heiden 1711 (SPF) tRNA-Leu (trnL) gene and trnL-trnF intergenic spacer, partial sequence; chloroplast	Baccharis brevifolia	93.5	93.5	100%	2e-15	100.00	708	=HYPERLINK("https://www.ncbi.nlm.nih.gov/nucleotide/MN268478.1?report=genbank&log$=nucltop&blast_rank=54&RID=NCZ41K54016","MN268478.1")
Baccharis breviseta voucher G.Heiden 2131 (SPF) tRNA-Leu (trnL) gene and trnL-trnF intergenic spacer, partial sequence; chloroplast	Baccharis breviseta	93.5	93.5	100%	2e-15	100.00	702	=HYPERLINK("https://www.ncbi.nlm.nih.gov/nucleotide/MN268477.1?report=genbank&log$=nucltop&blast_rank=55&RID=NCZ41K54016","MN268477.1")
Baccharis buxifolia voucher C.M.Siniscalchi 397 (SPF) tRNA-Leu (trnL) gene and trnL-trnF intergenic spacer, partial sequence; chloroplast	Baccharis buxifolia	93.5	93.5	100%	2e-15	100.00	708	=HYPERLINK("https://www.ncbi.nlm.nih.gov/nucleotide/MN268474.1?report=genbank&log$=nucltop&blast_rank=56&RID=NCZ41K54016","MN268474.1")
Baccharis caprariifolia voucher G.Heiden 1416 (SPF) tRNA-Leu (trnL) gene and trnL-trnF intergenic spacer, partial sequence; chloroplast	Baccharis caprariifolia	93.5	93.5	100%	2e-15	100.00	708	=HYPERLINK("https://www.ncbi.nlm.nih.gov/nucleotide/MN268469.1?report=genbank&log$=nucltop&blast_rank=57&RID=NCZ41K54016","MN268469.1")
Baccharis chilco voucher G.Heiden 2118 (SPF) tRNA-Leu (trnL) gene and trnL-trnF intergenic spacer, partial sequence; chloroplast	Baccharis chilco	93.5	93.5	100%	2e-15	100.00	709	=HYPERLINK("https://www.ncbi.nlm.nih.gov/nucleotide/MN268467.1?report=genbank&log$=nucltop&blast_rank=58&RID=NCZ41K54016","MN268467.1")
Baccharis concinna voucher G.Heiden 1350 (SPF) tRNA-Leu (trnL) gene and trnL-trnF intergenic spacer, partial sequence; chloroplast	Baccharis concinna	93.5	93.5	100%	2e-15	100.00	704	=HYPERLINK("https://www.ncbi.nlm.nih.gov/nucleotide/MN268462.1?report=genbank&log$=nucltop&blast_rank=59&RID=NCZ41K54016","MN268462.1")
Baccharis coridifolia voucher G.Heiden 1268 (SPF) tRNA-Leu (trnL) gene and trnL-trnF intergenic spacer, partial sequence; chloroplast	Baccharis coridifolia	93.5	93.5	100%	2e-15	100.00	707	=HYPERLINK("https://www.ncbi.nlm.nih.gov/nucleotide/MN268460.1?report=genbank&log$=nucltop&blast_rank=60&RID=NCZ41K54016","MN268460.1")
Baccharis genistelloides subsp. crispa voucher G.Heiden 1465 (SPF) tRNA-Leu (trnL) gene and trnL-trnF intergenic spacer, partial sequence; chloroplast	Baccharis genistelloides subsp. crispa	93.5	93.5	100%	2e-15	100.00	714	=HYPERLINK("https://www.ncbi.nlm.nih.gov/nucleotide/MN268458.1?report=genbank&log$=nucltop&blast_rank=61&RID=NCZ41K54016","MN268458.1")
Baccharis curitybensis voucher G.Heiden 1817 (SPF) tRNA-Leu (trnL) gene and trnL-trnF intergenic spacer, partial sequence; chloroplast	Baccharis curitybensis	93.5	93.5	100%	2e-15	100.00	693	=HYPERLINK("https://www.ncbi.nlm.nih.gov/nucleotide/MN268456.1?report=genbank&log$=nucltop&blast_rank=62&RID=NCZ41K54016","MN268456.1")
Baccharis darwinii voucher G.Heiden 1659 (SPF) tRNA-Leu (trnL) gene and trnL-trnF intergenic spacer, partial sequence; chloroplast	Baccharis darwinii	93.5	93.5	100%	2e-15	100.00	702	=HYPERLINK("https://www.ncbi.nlm.nih.gov/nucleotide/MN268455.1?report=genbank&log$=nucltop&blast_rank=63&RID=NCZ41K54016","MN268455.1")
Baccharis debilis voucher G.Heiden 2017 (SPF) tRNA-Leu (trnL) gene and trnL-trnF intergenic spacer, partial sequence; chloroplast	Baccharis debilis	93.5	93.5	100%	2e-15	100.00	702	=HYPERLINK("https://www.ncbi.nlm.nih.gov/nucleotide/MN268454.1?report=genbank&log$=nucltop&blast_rank=64&RID=NCZ41K54016","MN268454.1")
Baccharis decussata voucher G.Heiden 2115 (SPF) tRNA-Leu (trnL) gene and trnL-trnF intergenic spacer, partial sequence; chloroplast	Baccharis decussata	93.5	93.5	100%	2e-15	100.00	702	=HYPERLINK("https://www.ncbi.nlm.nih.gov/nucleotide/MN268452.1?report=genbank&log$=nucltop&blast_rank=65&RID=NCZ41K54016","MN268452.1")
Baccharis deltoidea voucher G.Heiden 2007 (SPF) tRNA-Leu (trnL) gene and trnL-trnF intergenic spacer, partial sequence; chloroplast	Baccharis deltoidea	93.5	93.5	100%	2e-15	100.00	708	=HYPERLINK("https://www.ncbi.nlm.nih.gov/nucleotide/MN268451.1?report=genbank&log$=nucltop&blast_rank=66&RID=NCZ41K54016","MN268451.1")
Baccharis densiflora voucher G.Heiden 2036 (SPF) tRNA-Leu (trnL) gene and trnL-trnF intergenic spacer, partial sequence; chloroplast	Baccharis densiflora	93.5	93.5	100%	2e-15	100.00	702	=HYPERLINK("https://www.ncbi.nlm.nih.gov/nucleotide/MN268449.1?report=genbank&log$=nucltop&blast_rank=67&RID=NCZ41K54016","MN268449.1")
Baccharis dentata voucher G.Heiden 1802 (SPF) tRNA-Leu (trnL) gene and trnL-trnF intergenic spacer, partial sequence; chloroplast	Baccharis dentata	93.5	93.5	100%	2e-15	100.00	708	=HYPERLINK("https://www.ncbi.nlm.nih.gov/nucleotide/MN268448.1?report=genbank&log$=nucltop&blast_rank=68&RID=NCZ41K54016","MN268448.1")
Baccharis dioica voucher G.Heiden 1920 (SPF) tRNA-Leu (trnL) gene and trnL-trnF intergenic spacer, partial sequence; chloroplast	Baccharis dioica	93.5	93.5	100%	2e-15	100.00	709	=HYPERLINK("https://www.ncbi.nlm.nih.gov/nucleotide/MN268447.1?report=genbank&log$=nucltop&blast_rank=69&RID=NCZ41K54016","MN268447.1")
Baccharis dracunculifolia voucher G.Heiden 1851 (SPF) tRNA-Leu (trnL) gene and trnL-trnF intergenic spacer, partial sequence; chloroplast	Baccharis dracunculifolia	93.5	93.5	100%	2e-15	100.00	708	=HYPERLINK("https://www.ncbi.nlm.nih.gov/nucleotide/MN268446.1?report=genbank&log$=nucltop&blast_rank=70&RID=NCZ41K54016","MN268446.1")
Baccharis dunensis voucher G.Heiden 1054 (SPF) tRNA-Leu (trnL) gene and trnL-trnF intergenic spacer, partial sequence; chloroplast	Baccharis dunensis	93.5	93.5	100%	2e-15	100.00	708	=HYPERLINK("https://www.ncbi.nlm.nih.gov/nucleotide/MN268444.1?report=genbank&log$=nucltop&blast_rank=71&RID=NCZ41K54016","MN268444.1")
Baccharis effusa voucher G.Heiden 1860 (SPF) tRNA-Leu (trnL) gene and trnL-trnF intergenic spacer, partial sequence; chloroplast	Baccharis effusa	93.5	93.5	100%	2e-15	100.00	588	=HYPERLINK("https://www.ncbi.nlm.nih.gov/nucleotide/MN268443.1?report=genbank&log$=nucltop&blast_rank=72&RID=NCZ41K54016","MN268443.1")
Baccharis flabellata voucher G.Heiden 1665 (SPF) tRNA-Leu (trnL) gene and trnL-trnF intergenic spacer, partial sequence; chloroplast	Baccharis flabellata	93.5	93.5	100%	2e-15	100.00	708	=HYPERLINK("https://www.ncbi.nlm.nih.gov/nucleotide/MN268439.1?report=genbank&log$=nucltop&blast_rank=73&RID=NCZ41K54016","MN268439.1")
Baccharis flexuosiramosa voucher G.Heiden 1783 (SPF) tRNA-Leu (trnL) gene and trnL-trnF intergenic spacer, partial sequence; chloroplast	Baccharis flexuosiramosa	93.5	93.5	100%	2e-15	100.00	708	=HYPERLINK("https://www.ncbi.nlm.nih.gov/nucleotide/MN268438.1?report=genbank&log$=nucltop&blast_rank=74&RID=NCZ41K54016","MN268438.1")
Baccharis floccosa voucher G.Heiden 1788 (SPF) tRNA-Leu (trnL) gene and trnL-trnF intergenic spacer, partial sequence; chloroplast	Baccharis floccosa	93.5	93.5	100%	2e-15	100.00	710	=HYPERLINK("https://www.ncbi.nlm.nih.gov/nucleotide/MN268437.1?report=genbank&log$=nucltop&blast_rank=75&RID=NCZ41K54016","MN268437.1")
Baccharis gaucha voucher G.Heiden 1734 (SPF) tRNA-Leu (trnL) gene and trnL-trnF intergenic spacer, partial sequence; chloroplast	Baccharis gaucha	93.5	93.5	100%	2e-15	100.00	703	=HYPERLINK("https://www.ncbi.nlm.nih.gov/nucleotide/MN268436.1?report=genbank&log$=nucltop&blast_rank=76&RID=NCZ41K54016","MN268436.1")
Baccharis gilliesii voucher G.Sancho 139 (LP, US) tRNA-Leu (trnL) gene and trnL-trnF intergenic spacer, partial sequence; chloroplast	Baccharis gilliesii	93.5	93.5	100%	2e-15	100.00	702	=HYPERLINK("https://www.ncbi.nlm.nih.gov/nucleotide/MN268432.1?report=genbank&log$=nucltop&blast_rank=77&RID=NCZ41K54016","MN268432.1")
Baccharis gnaphalioides voucher G.Heiden 1051 (SPF) tRNA-Leu (trnL) gene and trnL-trnF intergenic spacer, partial sequence; chloroplast	Baccharis gnaphalioides	93.5	93.5	100%	2e-15	100.00	700	=HYPERLINK("https://www.ncbi.nlm.nih.gov/nucleotide/MN268428.1?report=genbank&log$=nucltop&blast_rank=78&RID=NCZ41K54016","MN268428.1")
Baccharis gracilis voucher G.Heiden 1422 (SPF) tRNA-Leu (trnL) gene and trnL-trnF intergenic spacer, partial sequence; chloroplast	Baccharis gracilis	93.5	93.5	100%	2e-15	100.00	702	=HYPERLINK("https://www.ncbi.nlm.nih.gov/nucleotide/MN268427.1?report=genbank&log$=nucltop&blast_rank=79&RID=NCZ41K54016","MN268427.1")
Baccharis grandimucronata voucher G.Heiden 793 (SPF) tRNA-Leu (trnL) gene and trnL-trnF intergenic spacer, partial sequence; chloroplast	Baccharis grandimucronata	93.5	93.5	100%	2e-15	100.00	702	=HYPERLINK("https://www.ncbi.nlm.nih.gov/nucleotide/MN268426.1?report=genbank&log$=nucltop&blast_rank=80&RID=NCZ41K54016","MN268426.1")
Baccharis helichrysoides voucher G.Heiden 1691 (SPF) tRNA-Leu (trnL) gene and trnL-trnF intergenic spacer, partial sequence; chloroplast	Baccharis helichrysoides	93.5	93.5	100%	2e-15	100.00	703	=HYPERLINK("https://www.ncbi.nlm.nih.gov/nucleotide/MN268423.1?report=genbank&log$=nucltop&blast_rank=81&RID=NCZ41K54016","MN268423.1")
Baccharis hypericifolia voucher G.Heiden 2069 (SPF) tRNA-Leu (trnL) gene and trnL-trnF intergenic spacer, partial sequence; chloroplast	Baccharis hypericifolia	93.5	93.5	100%	2e-15	100.00	694	=HYPERLINK("https://www.ncbi.nlm.nih.gov/nucleotide/MN268420.1?report=genbank&log$=nucltop&blast_rank=82&RID=NCZ41K54016","MN268420.1")
Baccharis illinita voucher G.Heiden 1586 (SPF) tRNA-Leu (trnL) gene and trnL-trnF intergenic spacer, partial sequence; chloroplast	Baccharis illinita	93.5	93.5	100%	2e-15	100.00	708	=HYPERLINK("https://www.ncbi.nlm.nih.gov/nucleotide/MN268419.1?report=genbank&log$=nucltop&blast_rank=83&RID=NCZ41K54016","MN268419.1")
Baccharis imbricata voucher G.Heiden 1945 (SPF) tRNA-Leu (trnL) gene and trnL-trnF intergenic spacer, partial sequence; chloroplast	Baccharis imbricata	93.5	93.5	100%	2e-15	100.00	706	=HYPERLINK("https://www.ncbi.nlm.nih.gov/nucleotide/MN268418.1?report=genbank&log$=nucltop&blast_rank=84&RID=NCZ41K54016","MN268418.1")
Baccharis jocheniana voucher G.Heiden 1464 (SPF) tRNA-Leu (trnL) gene and trnL-trnF intergenic spacer, partial sequence; chloroplast	Baccharis jocheniana	93.5	93.5	100%	2e-15	100.00	721	=HYPERLINK("https://www.ncbi.nlm.nih.gov/nucleotide/MN268410.1?report=genbank&log$=nucltop&blast_rank=85&RID=NCZ41K54016","MN268410.1")
Baccharis juncea voucher G.Heiden 1470 (SPF) tRNA-Leu (trnL) gene and trnL-trnF intergenic spacer, partial sequence; chloroplast	Baccharis juncea	93.5	93.5	100%	2e-15	100.00	715	=HYPERLINK("https://www.ncbi.nlm.nih.gov/nucleotide/MN268409.1?report=genbank&log$=nucltop&blast_rank=86&RID=NCZ41K54016","MN268409.1")
Baccharis latifolia voucher G.Heiden 2042 (SPF) tRNA-Leu (trnL) gene and trnL-trnF intergenic spacer, partial sequence; chloroplast	Baccharis latifolia	93.5	93.5	100%	2e-15	100.00	715	=HYPERLINK("https://www.ncbi.nlm.nih.gov/nucleotide/MN268406.1?report=genbank&log$=nucltop&blast_rank=87&RID=NCZ41K54016","MN268406.1")
Baccharis leucopappa voucher G.Heiden 1975 (SPF) tRNA-Leu (trnL) gene and trnL-trnF intergenic spacer, partial sequence; chloroplast	Baccharis leucopappa	93.5	93.5	100%	2e-15	100.00	713	=HYPERLINK("https://www.ncbi.nlm.nih.gov/nucleotide/MN268402.1?report=genbank&log$=nucltop&blast_rank=88&RID=NCZ41K54016","MN268402.1")
Baccharis ligustrina voucher B.Loeuille 548 (MBM) tRNA-Leu (trnL) gene and trnL-trnF intergenic spacer, partial sequence; chloroplast	Baccharis ligustrina	93.5	93.5	100%	2e-15	100.00	715	=HYPERLINK("https://www.ncbi.nlm.nih.gov/nucleotide/MN268401.1?report=genbank&log$=nucltop&blast_rank=89&RID=NCZ41K54016","MN268401.1")
Baccharis lychnophora voucher A.C.Fernandes 922 (BHCB, SPF) tRNA-Leu (trnL) gene and trnL-trnF intergenic spacer, partial sequence; chloroplast	Baccharis lychnophora	93.5	93.5	100%	2e-15	100.00	706	=HYPERLINK("https://www.ncbi.nlm.nih.gov/nucleotide/MN268397.1?report=genbank&log$=nucltop&blast_rank=90&RID=NCZ41K54016","MN268397.1")
Baccharis macrophylla voucher G.Heiden 827 (SPF) tRNA-Leu (trnL) gene and trnL-trnF intergenic spacer, partial sequence; chloroplast	Baccharis macrophylla	93.5	93.5	100%	2e-15	100.00	738	=HYPERLINK("https://www.ncbi.nlm.nih.gov/nucleotide/MN268396.1?report=genbank&log$=nucltop&blast_rank=91&RID=NCZ41K54016","MN268396.1")
Baccharis malmei voucher G.Heiden 1703 (SPF) tRNA-Leu (trnL) gene and trnL-trnF intergenic spacer, partial sequence; chloroplast	Baccharis malmei	93.5	93.5	100%	2e-15	100.00	717	=HYPERLINK("https://www.ncbi.nlm.nih.gov/nucleotide/MN268394.1?report=genbank&log$=nucltop&blast_rank=92&RID=NCZ41K54016","MN268394.1")
Baccharis maxima voucher G.Heiden 980 (SPF) tRNA-Leu (trnL) gene and trnL-trnF intergenic spacer, partial sequence; chloroplast	Baccharis maxima	93.5	93.5	100%	2e-15	100.00	720	=HYPERLINK("https://www.ncbi.nlm.nih.gov/nucleotide/MN268393.1?report=genbank&log$=nucltop&blast_rank=93&RID=NCZ41K54016","MN268393.1")
Baccharis megapotamica voucher G.Heiden 1184 (SPF) tRNA-Leu (trnL) gene and trnL-trnF intergenic spacer, partial sequence; chloroplast	Baccharis megapotamica	93.5	93.5	100%	2e-15	100.00	721	=HYPERLINK("https://www.ncbi.nlm.nih.gov/nucleotide/MN268391.1?report=genbank&log$=nucltop&blast_rank=94&RID=NCZ41K54016","MN268391.1")
Baccharis mesoneura voucher G.Heiden 1700 (SPF) tRNA-Leu (trnL) gene and trnL-trnF intergenic spacer, partial sequence; chloroplast	Baccharis mesoneura	93.5	93.5	100%	2e-15	100.00	721	=HYPERLINK("https://www.ncbi.nlm.nih.gov/nucleotide/MN268390.1?report=genbank&log$=nucltop&blast_rank=95&RID=NCZ41K54016","MN268390.1")
Baccharis montana voucher G.Heiden 1718 (SPF) tRNA-Leu (trnL) gene and trnL-trnF intergenic spacer, partial sequence; chloroplast	Baccharis montana	93.5	93.5	100%	2e-15	100.00	721	=HYPERLINK("https://www.ncbi.nlm.nih.gov/nucleotide/MN268385.1?report=genbank&log$=nucltop&blast_rank=96&RID=NCZ41K54016","MN268385.1")
Baccharis multibracteata voucher C.M.Siniscalchi 393 (SPF) tRNA-Leu (trnL) gene and trnL-trnF intergenic spacer, partial sequence; chloroplast	Baccharis multibracteata	93.5	93.5	100%	2e-15	100.00	715	=HYPERLINK("https://www.ncbi.nlm.nih.gov/nucleotide/MN268384.1?report=genbank&log$=nucltop&blast_rank=97&RID=NCZ41K54016","MN268384.1")
Baccharis napaea voucher G.Heiden 1581 (SPF) tRNA-Leu (trnL) gene and trnL-trnF intergenic spacer, partial sequence; chloroplast	Baccharis napaea	93.5	93.5	100%	2e-15	100.00	735	=HYPERLINK("https://www.ncbi.nlm.nih.gov/nucleotide/MN268381.1?report=genbank&log$=nucltop&blast_rank=98&RID=NCZ41K54016","MN268381.1")
Baccharis nebularis voucher G.Heiden 1450 (SPF) tRNA-Leu (trnL) gene and trnL-trnF intergenic spacer, partial sequence; chloroplast	Baccharis nebularis	93.5	93.5	100%	2e-15	100.00	706	=HYPERLINK("https://www.ncbi.nlm.nih.gov/nucleotide/MN268379.1?report=genbank&log$=nucltop&blast_rank=99&RID=NCZ41K54016","MN268379.1")
Baccharis neorupestris voucher G.Heiden 1871 (SPF) tRNA-Leu (trnL) gene and trnL-trnF intergenic spacer, partial sequence; chloroplast	Baccharis neorupestris	93.5	93.5	100%	2e-15	100.00	722	=HYPERLINK("https://www.ncbi.nlm.nih.gov/nucleotide/MN268377.1?report=genbank&log$=nucltop&blast_rank=100&RID=NCZ41K54016","MN268377.1")
Baccharis nitida voucher G.Heiden 2059 (SPF) tRNA-Leu (trnL) gene and trnL-trnF intergenic spacer, partial sequence; chloroplast	Baccharis nitida	93.5	93.5	100%	2e-15	100.00	712	=HYPERLINK("https://www.ncbi.nlm.nih.gov/nucleotide/MN268376.1?report=genbank&log$=nucltop&blast_rank=101&RID=NCZ41K54016","MN268376.1")
Baccharis obdeltata voucher G.Heiden 1385 (SPF) tRNA-Leu (trnL) gene and trnL-trnF intergenic spacer, partial sequence; chloroplast	Baccharis obdeltata	93.5	93.5	100%	2e-15	100.00	721	=HYPERLINK("https://www.ncbi.nlm.nih.gov/nucleotide/MN268372.1?report=genbank&log$=nucltop&blast_rank=102&RID=NCZ41K54016","MN268372.1")
Baccharis oblongifolia voucher G.Heiden 2090 (SPF) tRNA-Leu (trnL) gene and trnL-trnF intergenic spacer, partial sequence; chloroplast	Baccharis oblongifolia	93.5	93.5	100%	2e-15	100.00	715	=HYPERLINK("https://www.ncbi.nlm.nih.gov/nucleotide/MN268371.1?report=genbank&log$=nucltop&blast_rank=103&RID=NCZ41K54016","MN268371.1")
Baccharis opuntioides voucher G.Heiden 1949 (SPF) tRNA-Leu (trnL) gene and trnL-trnF intergenic spacer, partial sequence; chloroplast	Baccharis opuntioides	93.5	93.5	100%	2e-15	100.00	727	=HYPERLINK("https://www.ncbi.nlm.nih.gov/nucleotide/MN268368.1?report=genbank&log$=nucltop&blast_rank=104&RID=NCZ41K54016","MN268368.1")
Baccharis orbignyana voucher C.T.Oliveira 926 (SPF) tRNA-Leu (trnL) gene and trnL-trnF intergenic spacer, partial sequence; chloroplast	Baccharis orbignyana	93.5	93.5	100%	2e-15	100.00	715	=HYPERLINK("https://www.ncbi.nlm.nih.gov/nucleotide/MN268367.1?report=genbank&log$=nucltop&blast_rank=105&RID=NCZ41K54016","MN268367.1")
Baccharis palustris voucher G.Heiden 1756 (SPF) tRNA-Leu (trnL) gene and trnL-trnF intergenic spacer, partial sequence; chloroplast	Baccharis palustris	93.5	93.5	100%	2e-15	100.00	728	=HYPERLINK("https://www.ncbi.nlm.nih.gov/nucleotide/MN268364.1?report=genbank&log$=nucltop&blast_rank=106&RID=NCZ41K54016","MN268364.1")
Baccharis pampeana voucher G.Heiden 1287 (SPF) tRNA-Leu (trnL) gene and trnL-trnF intergenic spacer, partial sequence; chloroplast	Baccharis pampeana	93.5	93.5	100%	2e-15	100.00	720	=HYPERLINK("https://www.ncbi.nlm.nih.gov/nucleotide/MN268363.1?report=genbank&log$=nucltop&blast_rank=107&RID=NCZ41K54016","MN268363.1")
Baccharis paranensis voucher G.Heiden 1782 (SPF) tRNA-Leu (trnL) gene and trnL-trnF intergenic spacer, partial sequence; chloroplast	Baccharis paranensis	93.5	93.5	100%	2e-15	100.00	721	=HYPERLINK("https://www.ncbi.nlm.nih.gov/nucleotide/MN268361.1?report=genbank&log$=nucltop&blast_rank=108&RID=NCZ41K54016","MN268361.1")
Baccharis patens voucher G.Heiden 1732 (SPF) tRNA-Leu (trnL) gene and trnL-trnF intergenic spacer, partial sequence; chloroplast	Baccharis patens	93.5	93.5	100%	2e-15	100.00	715	=HYPERLINK("https://www.ncbi.nlm.nih.gov/nucleotide/MN268358.1?report=genbank&log$=nucltop&blast_rank=109&RID=NCZ41K54016","MN268358.1")
Baccharis pauciflosculosa voucher G.Heiden 1558 (SPF) tRNA-Leu (trnL) gene and trnL-trnF intergenic spacer, partial sequence; chloroplast	Baccharis pauciflosculosa	93.5	93.5	100%	2e-15	100.00	712	=HYPERLINK("https://www.ncbi.nlm.nih.gov/nucleotide/MN268357.1?report=genbank&log$=nucltop&blast_rank=110&RID=NCZ41K54016","MN268357.1")
Baccharis pedersenii voucher G.Heiden 1290 (SPF) tRNA-Leu (trnL) gene and trnL-trnF intergenic spacer, partial sequence; chloroplast	Baccharis pedersenii	93.5	93.5	100%	2e-15	100.00	721	=HYPERLINK("https://www.ncbi.nlm.nih.gov/nucleotide/MN268356.1?report=genbank&log$=nucltop&blast_rank=111&RID=NCZ41K54016","MN268356.1")
Baccharis pedunculata voucher G.Heiden 2094 (SPF) tRNA-Leu (trnL) gene and trnL-trnF intergenic spacer, partial sequence; chloroplast	Baccharis pedunculata	93.5	93.5	100%	2e-15	100.00	715	=HYPERLINK("https://www.ncbi.nlm.nih.gov/nucleotide/MN268355.1?report=genbank&log$=nucltop&blast_rank=112&RID=NCZ41K54016","MN268355.1")
Baccharis penningtonii voucher G.Heiden 1472 (SPF) tRNA-Leu (trnL) gene and trnL-trnF intergenic spacer, partial sequence; chloroplast	Baccharis penningtonii	93.5	93.5	100%	2e-15	100.00	721	=HYPERLINK("https://www.ncbi.nlm.nih.gov/nucleotide/MN268354.1?report=genbank&log$=nucltop&blast_rank=113&RID=NCZ41K54016","MN268354.1")
Baccharis pentaptera voucher G.Heiden 1477 (SPF) tRNA-Leu (trnL) gene and trnL-trnF intergenic spacer, partial sequence; chloroplast	Baccharis pentaptera	93.5	93.5	100%	2e-15	100.00	721	=HYPERLINK("https://www.ncbi.nlm.nih.gov/nucleotide/MN268353.1?report=genbank&log$=nucltop&blast_rank=114&RID=NCZ41K54016","MN268353.1")
Baccharis pentlandii voucher G.Heiden 2053 (SPF) tRNA-Leu (trnL) gene and trnL-trnF intergenic spacer, partial sequence; chloroplast	Baccharis pentlandii	93.5	93.5	100%	2e-15	100.00	715	=HYPERLINK("https://www.ncbi.nlm.nih.gov/nucleotide/MN268352.1?report=genbank&log$=nucltop&blast_rank=115&RID=NCZ41K54016","MN268352.1")
Baccharis perulata voucher G.Heiden 1650 (SPF) tRNA-Leu (trnL) gene and trnL-trnF intergenic spacer, partial sequence; chloroplast	Baccharis perulata	93.5	93.5	100%	2e-15	100.00	715	=HYPERLINK("https://www.ncbi.nlm.nih.gov/nucleotide/MN268349.1?report=genbank&log$=nucltop&blast_rank=116&RID=NCZ41K54016","MN268349.1")
Baccharis phylicifolia voucher G.Heiden 1528 (SPF) tRNA-Leu (trnL) gene and trnL-trnF intergenic spacer, partial sequence; chloroplast	Baccharis phylicifolia	93.5	93.5	100%	2e-15	100.00	716	=HYPERLINK("https://www.ncbi.nlm.nih.gov/nucleotide/MN268347.1?report=genbank&log$=nucltop&blast_rank=117&RID=NCZ41K54016","MN268347.1")
Baccharis phyteumoides voucher G.Heiden 1471 (SPF) tRNA-Leu (trnL) gene and trnL-trnF intergenic spacer, partial sequence; chloroplast	Baccharis phyteumoides	93.5	93.5	100%	2e-15	100.00	728	=HYPERLINK("https://www.ncbi.nlm.nih.gov/nucleotide/MN268346.1?report=genbank&log$=nucltop&blast_rank=118&RID=NCZ41K54016","MN268346.1")
Baccharis pilularis voucher G.Heiden 1922 (SPF) tRNA-Leu (trnL) gene and trnL-trnF intergenic spacer, partial sequence; chloroplast	Baccharis pilularis	93.5	93.5	100%	2e-15	100.00	721	=HYPERLINK("https://www.ncbi.nlm.nih.gov/nucleotide/MN268345.1?report=genbank&log$=nucltop&blast_rank=119&RID=NCZ41K54016","MN268345.1")
Baccharis pingraea voucher G.Heiden 1302 (SPF) tRNA-Leu (trnL) gene and trnL-trnF intergenic spacer, partial sequence; chloroplast	Baccharis pingraea	93.5	93.5	100%	2e-15	100.00	707	=HYPERLINK("https://www.ncbi.nlm.nih.gov/nucleotide/MN268344.1?report=genbank&log$=nucltop&blast_rank=120&RID=NCZ41K54016","MN268344.1")
Baccharis platypoda voucher G.Heiden 1347 (SPF) tRNA-Leu (trnL) gene and trnL-trnF intergenic spacer, partial sequence; chloroplast	Baccharis platypoda	93.5	93.5	100%	2e-15	100.00	727	=HYPERLINK("https://www.ncbi.nlm.nih.gov/nucleotide/MN268343.1?report=genbank&log$=nucltop&blast_rank=121&RID=NCZ41K54016","MN268343.1")
Baccharis plummerae voucher G.Heiden 1925 (SPF) tRNA-Leu (trnL) gene and trnL-trnF intergenic spacer, partial sequence; chloroplast	Baccharis plummerae	93.5	93.5	100%	2e-15	100.00	712	=HYPERLINK("https://www.ncbi.nlm.nih.gov/nucleotide/MN268342.1?report=genbank&log$=nucltop&blast_rank=122&RID=NCZ41K54016","MN268342.1")
Baccharis pluricapitulata voucher G.Heiden 1906 (SPF) tRNA-Leu (trnL) gene and trnL-trnF intergenic spacer, partial sequence; chloroplast	Baccharis pluricapitulata	93.5	93.5	100%	2e-15	100.00	716	=HYPERLINK("https://www.ncbi.nlm.nih.gov/nucleotide/MN268341.1?report=genbank&log$=nucltop&blast_rank=123&RID=NCZ41K54016","MN268341.1")
Baccharis polygona voucher G.Heiden 1361 (SPF) tRNA-Leu (trnL) gene and trnL-trnF intergenic spacer, partial sequence; chloroplast	Baccharis polygona	93.5	93.5	100%	2e-15	100.00	726	=HYPERLINK("https://www.ncbi.nlm.nih.gov/nucleotide/MN268338.1?report=genbank&log$=nucltop&blast_rank=124&RID=NCZ41K54016","MN268338.1")
Baccharis polyphylla voucher A.C.Fernandes 190 (BHCB, SPF) tRNA-Leu (trnL) gene and trnL-trnF intergenic spacer, partial sequence; chloroplast	Baccharis polyphylla	93.5	93.5	100%	2e-15	100.00	721	=HYPERLINK("https://www.ncbi.nlm.nih.gov/nucleotide/MN268337.1?report=genbank&log$=nucltop&blast_rank=125&RID=NCZ41K54016","MN268337.1")
Baccharis pseudovaccinioides voucher G.Heiden 781 (SPF) tRNA-Leu (trnL) gene and trnL-trnF intergenic spacer, partial sequence; chloroplast	Baccharis pseudovaccinioides	93.5	93.5	100%	2e-15	100.00	721	=HYPERLINK("https://www.ncbi.nlm.nih.gov/nucleotide/MN268334.1?report=genbank&log$=nucltop&blast_rank=126&RID=NCZ41K54016","MN268334.1")
Baccharis pseudovillosa voucher G.Heiden 1330 (SPF) tRNA-Leu (trnL) gene and trnL-trnF intergenic spacer, partial sequence; chloroplast	Baccharis pseudovillosa	93.5	93.5	100%	2e-15	100.00	721	=HYPERLINK("https://www.ncbi.nlm.nih.gov/nucleotide/MN268333.1?report=genbank&log$=nucltop&blast_rank=127&RID=NCZ41K54016","MN268333.1")
Baccharis punctulata voucher G.Heiden 1892 (SPF) tRNA-Leu (trnL) gene and trnL-trnF intergenic spacer, partial sequence; chloroplast	Baccharis punctulata	93.5	93.5	100%	2e-15	100.00	722	=HYPERLINK("https://www.ncbi.nlm.nih.gov/nucleotide/MN268331.1?report=genbank&log$=nucltop&blast_rank=128&RID=NCZ41K54016","MN268331.1")
Baccharis quitensis voucher G.Heiden 2018 (SPF) tRNA-Leu (trnL) gene and trnL-trnF intergenic spacer, partial sequence; chloroplast	Baccharis quitensis	93.5	93.5	100%	2e-15	100.00	716	=HYPERLINK("https://www.ncbi.nlm.nih.gov/nucleotide/MN268330.1?report=genbank&log$=nucltop&blast_rank=129&RID=NCZ41K54016","MN268330.1")
Baccharis racemosa voucher M.Munoz 5336 (SPF) tRNA-Leu (trnL) gene and trnL-trnF intergenic spacer, partial sequence; chloroplast	Baccharis racemosa	93.5	93.5	100%	2e-15	100.00	715	=HYPERLINK("https://www.ncbi.nlm.nih.gov/nucleotide/MN268329.1?report=genbank&log$=nucltop&blast_rank=130&RID=NCZ41K54016","MN268329.1")
Baccharis ramboi voucher G.Heiden 1527 (SPF) tRNA-Leu (trnL) gene and trnL-trnF intergenic spacer, partial sequence; chloroplast	Baccharis ramboi	93.5	93.5	100%	2e-15	100.00	721	=HYPERLINK("https://www.ncbi.nlm.nih.gov/nucleotide/MN268328.1?report=genbank&log$=nucltop&blast_rank=131&RID=NCZ41K54016","MN268328.1")
Baccharis ramosissima voucher G.Heiden 1354 (SPF) tRNA-Leu (trnL) gene and trnL-trnF intergenic spacer, partial sequence; chloroplast	Baccharis ramosissima	93.5	93.5	100%	2e-15	100.00	721	=HYPERLINK("https://www.ncbi.nlm.nih.gov/nucleotide/MN268327.1?report=genbank&log$=nucltop&blast_rank=132&RID=NCZ41K54016","MN268327.1")
Baccharis regnellii voucher G.Heiden 1815 (SPF) tRNA-Leu (trnL) gene and trnL-trnF intergenic spacer, partial sequence; chloroplast	Baccharis regnellii	93.5	93.5	100%	2e-15	100.00	732	=HYPERLINK("https://www.ncbi.nlm.nih.gov/nucleotide/MN268326.1?report=genbank&log$=nucltop&blast_rank=133&RID=NCZ41K54016","MN268326.1")
Baccharis retamoides voucher G.Heiden 1831 (SPF) tRNA-Leu (trnL) gene and trnL-trnF intergenic spacer, partial sequence; chloroplast	Baccharis retamoides	93.5	93.5	100%	2e-15	100.00	723	=HYPERLINK("https://www.ncbi.nlm.nih.gov/nucleotide/MN268325.1?report=genbank&log$=nucltop&blast_rank=134&RID=NCZ41K54016","MN268325.1")
Baccharis reticularia voucher G.Heiden 1630 (SPF) tRNA-Leu (trnL) gene and trnL-trnF intergenic spacer, partial sequence; chloroplast	Baccharis reticularia	93.5	93.5	100%	2e-15	100.00	721	=HYPERLINK("https://www.ncbi.nlm.nih.gov/nucleotide/MN268324.1?report=genbank&log$=nucltop&blast_rank=135&RID=NCZ41K54016","MN268324.1")
Baccharis reticularioides voucher G.Heiden 1426 (SPF) tRNA-Leu (trnL) gene and trnL-trnF intergenic spacer, partial sequence; chloroplast	Baccharis reticularioides	93.5	93.5	100%	2e-15	100.00	717	=HYPERLINK("https://www.ncbi.nlm.nih.gov/nucleotide/MN268323.1?report=genbank&log$=nucltop&blast_rank=136&RID=NCZ41K54016","MN268323.1")
Baccharis retusa voucher G.Heiden 1991 (SPF) tRNA-Leu (trnL) gene and trnL-trnF intergenic spacer, partial sequence; chloroplast	Baccharis retusa	93.5	93.5	100%	2e-15	100.00	708	=HYPERLINK("https://www.ncbi.nlm.nih.gov/nucleotide/MN268322.1?report=genbank&log$=nucltop&blast_rank=137&RID=NCZ41K54016","MN268322.1")
Baccharis revoluta voucher G.Heiden 2122 (SPF) tRNA-Leu (trnL) gene and trnL-trnF intergenic spacer, partial sequence; chloroplast	Baccharis revoluta	93.5	93.5	100%	2e-15	100.00	715	=HYPERLINK("https://www.ncbi.nlm.nih.gov/nucleotide/MN268321.1?report=genbank&log$=nucltop&blast_rank=138&RID=NCZ41K54016","MN268321.1")
Baccharis neglecta voucher G.Heiden 1937 (SPF) tRNA-Leu (trnL) gene, partial sequence; trnL-trnF intergenic spacer, complete sequence; and tRNA-Phe (trnF) gene, partial sequence; chloroplast	Baccharis neglecta	93.5	93.5	100%	2e-15	100.00	852	=HYPERLINK("https://www.ncbi.nlm.nih.gov/nucleotide/MN069587.1?report=genbank&log$=nucltop&blast_rank=139&RID=NCZ41K54016","MN069587.1")
Erigeron grandiflorus voucher ID:169256 tRNA-Leu (trnL) gene, partial sequence; trnL-trnF intergenic spacer, complete sequence; and tRNA-Phe (trnF) gene, partial sequence; chloroplast	Erigeron grandiflorus	93.5	93.5	100%	2e-15	100.00	528	=HYPERLINK("https://www.ncbi.nlm.nih.gov/nucleotide/MK801035.1?report=genbank&log$=nucltop&blast_rank=140&RID=NCZ41K54016","MK801035.1")
Erigeron compositus voucher ID:169187 trnT-trnL intergenic spacer, partial sequence; tRNA-Leu (trnL) gene and trnL-trnF intergenic spacer, complete sequence; and tRNA-Phe (trnF) gene, partial sequence; chloroplast	Erigeron compositus	93.5	93.5	100%	2e-15	100.00	1067	=HYPERLINK("https://www.ncbi.nlm.nih.gov/nucleotide/MK801033.1?report=genbank&log$=nucltop&blast_rank=141&RID=NCZ41K54016","MK801033.1")
Erigeron compositus voucher ID:169275 trnT-trnL intergenic spacer, partial sequence; tRNA-Leu (trnL) gene and trnL-trnF intergenic spacer, complete sequence; and tRNA-Phe (trnF) gene, partial sequence; chloroplast	Erigeron compositus	93.5	93.5	100%	2e-15	100.00	1067	=HYPERLINK("https://www.ncbi.nlm.nih.gov/nucleotide/MK801032.1?report=genbank&log$=nucltop&blast_rank=142&RID=NCZ41K54016","MK801032.1")
Nidorella auriculata voucher JG-16-P03_E10 tRNA-Leu (trnL) gene, partial sequence; trnL-trnF intergenic spacer, complete sequence; and tRNA-Phe (trnF) gene, partial sequence; chloroplast	Nidorella auriculata	93.5	93.5	100%	2e-15	100.00	474	=HYPERLINK("https://www.ncbi.nlm.nih.gov/nucleotide/MK187155.1?report=genbank&log$=nucltop&blast_rank=143&RID=NCZ41K54016","MK187155.1")
Nidorella auriculata voucher JG-16-P06_E6 tRNA-Leu (trnL) gene, partial sequence; trnL-trnF intergenic spacer, complete sequence; and tRNA-Phe (trnF) gene, partial sequence; chloroplast	Nidorella auriculata	93.5	93.5	100%	2e-15	100.00	419	=HYPERLINK("https://www.ncbi.nlm.nih.gov/nucleotide/MK187154.1?report=genbank&log$=nucltop&blast_rank=144&RID=NCZ41K54016","MK187154.1")
Gyrodoma hispida voucher JG-16-P01_C10 tRNA-Leu (trnL) gene, partial sequence; trnL-trnF intergenic spacer, complete sequence; and tRNA-Phe (trnF) gene, partial sequence; chloroplast	Gyrodoma hispida	93.5	93.5	100%	2e-15	100.00	474	=HYPERLINK("https://www.ncbi.nlm.nih.gov/nucleotide/MK187081.1?report=genbank&log$=nucltop&blast_rank=145&RID=NCZ41K54016","MK187081.1")
Grangea maderaspatana voucher JG-16-P06_A6 tRNA-Leu (trnL) gene, partial sequence; trnL-trnF intergenic spacer, complete sequence; and tRNA-Phe (trnF) gene, partial sequence; chloroplast	Grangea maderaspatana	93.5	93.5	100%	2e-15	100.00	434	=HYPERLINK("https://www.ncbi.nlm.nih.gov/nucleotide/MK187074.1?report=genbank&log$=nucltop&blast_rank=146&RID=NCZ41K54016","MK187074.1")
Aster dianchuanensis voucher LWP0708147 tRNA-Leu (trnL) gene and trnL-trnF intergenic spacer, partial sequence; chloroplast	Aster dianchuanensis	93.5	93.5	100%	2e-15	100.00	855	=HYPERLINK("https://www.ncbi.nlm.nih.gov/nucleotide/MK693201.1?report=genbank&log$=nucltop&blast_rank=147&RID=NCZ41K54016","MK693201.1")
Erigeron breviscapus chloroplast, complete genome	Erigeron breviscapus	93.5	93.5	100%	2e-15	100.00	152357	=HYPERLINK("https://www.ncbi.nlm.nih.gov/nucleotide/NC_043882.1?report=genbank&log$=nucltop&blast_rank=148&RID=NCZ41K54016","NC_043882.1")
Aster rupestris voucher LWP-LZ17090113 trnL-trnF intergenic spacer region, partial sequence; chloroplast	Linochilus rupestris	93.5	93.5	100%	2e-15	100.00	846	=HYPERLINK("https://www.ncbi.nlm.nih.gov/nucleotide/MH936492.1?report=genbank&log$=nucltop&blast_rank=149&RID=NCZ41K54016","MH936492.1")
Aster ageratoides var. pendulus voucher LWP1710048 trnL-trnF intergenic spacer region, partial sequence; chloroplast	Aster ageratoides var. pendulus	93.5	93.5	100%	2e-15	100.00	861	=HYPERLINK("https://www.ncbi.nlm.nih.gov/nucleotide/MH936491.1?report=genbank&log$=nucltop&blast_rank=150&RID=NCZ41K54016","MH936491.1")
Aster ageratoides var. gerlachii voucher LWP1809096 trnL-trnF intergenic spacer region, partial sequence; chloroplast	Aster ageratoides var. gerlachii	93.5	93.5	100%	2e-15	100.00	860	=HYPERLINK("https://www.ncbi.nlm.nih.gov/nucleotide/MH936490.1?report=genbank&log$=nucltop&blast_rank=151&RID=NCZ41K54016","MH936490.1")
Aster ageratoides var. scaberulus voucher 1611052 trnL-trnF intergenic spacer region, partial sequence; chloroplast	Aster ageratoides var. scaberulus	93.5	93.5	100%	2e-15	100.00	855	=HYPERLINK("https://www.ncbi.nlm.nih.gov/nucleotide/MH936488.1?report=genbank&log$=nucltop&blast_rank=152&RID=NCZ41K54016","MH936488.1")
Aster ageratoides var. ageratoides voucher LWP080911 trnL-trnF intergenic spacer region, partial sequence; chloroplast	Aster ageratoides var. ageratoides	93.5	93.5	100%	2e-15	100.00	855	=HYPERLINK("https://www.ncbi.nlm.nih.gov/nucleotide/MH936486.1?report=genbank&log$=nucltop&blast_rank=153&RID=NCZ41K54016","MH936486.1")
Aster brevicaulis voucher LWP1707003 tRNA-Leu (trnL) gene and trnL-trnF intergenic spacer, partial sequence; chloroplast	Aster brevicaulis	93.5	93.5	100%	2e-15	100.00	861	=HYPERLINK("https://www.ncbi.nlm.nih.gov/nucleotide/MH638215.1?report=genbank&log$=nucltop&blast_rank=154&RID=NCZ41K54016","MH638215.1")
Tripolium pannonicum chloroplast DNA, tRNA-Leu (trnL) and trnL-trnF intergenic spacer, partial sequence, specimen_voucher: TARI<IRN>:61625	Tripolium pannonicum	93.5	93.5	100%	2e-15	100.00	841	=HYPERLINK("https://www.ncbi.nlm.nih.gov/nucleotide/LC387778.1?report=genbank&log$=nucltop&blast_rank=155&RID=NCZ41K54016","LC387778.1")
Psychrogeton obovatus chloroplast DNA, tRNA-Leu (trnL) and trnL-trnF intergenic spacer, partial sequence, specimen_voucher: TARI<IRN>:42160	Psychrogeton obovatus	93.5	93.5	100%	2e-15	100.00	842	=HYPERLINK("https://www.ncbi.nlm.nih.gov/nucleotide/LC387770.1?report=genbank&log$=nucltop&blast_rank=156&RID=NCZ41K54016","LC387770.1")
Psychrogeton amorphoglossus chloroplast DNA, tRNA-Leu (trnL) and trnL-trnF intergenic spacer, partial sequence, specimen_voucher: TARI<IRN>:40873	Psychrogeton amorphoglossus	93.5	93.5	100%	2e-15	100.00	838	=HYPERLINK("https://www.ncbi.nlm.nih.gov/nucleotide/LC387760.1?report=genbank&log$=nucltop&blast_rank=157&RID=NCZ41K54016","LC387760.1")
Psychrogeton aellenii chloroplast DNA, tRNA-Leu (trnL) and trnL-trnF intergenic spacer, partial sequence, specimen_voucher: FUMH:29239	Psychrogeton aellenii	93.5	93.5	100%	2e-15	100.00	842	=HYPERLINK("https://www.ncbi.nlm.nih.gov/nucleotide/LC387755.1?report=genbank&log$=nucltop&blast_rank=158&RID=NCZ41K54016","LC387755.1")
Neobrachyactis roylei chloroplast DNA, tRNA-Leu (trnL) and trnL-trnF intergenic spacer, partial sequence, specimen_voucher: Shahid Bahonar University of Kerman1238	Neobrachyactis roylei	93.5	93.5	100%	2e-15	100.00	837	=HYPERLINK("https://www.ncbi.nlm.nih.gov/nucleotide/LC387754.1?report=genbank&log$=nucltop&blast_rank=159&RID=NCZ41K54016","LC387754.1")
Myriactis wallichii chloroplast DNA, tRNA-Leu (trnL) and trnL-trnF intergenic spacer, partial sequence, specimen_voucher: FUMH:15885	Myriactis wallichii	93.5	93.5	100%	2e-15	100.00	870	=HYPERLINK("https://www.ncbi.nlm.nih.gov/nucleotide/LC387753.1?report=genbank&log$=nucltop&blast_rank=160&RID=NCZ41K54016","LC387753.1")
Aster altaicus chloroplast DNA, tRNA-Leu (trnL) and trnL-trnF intergenic spacer, partial sequence, specimen_voucher: FUMH:15545	Aster altaicus	93.5	93.5	100%	2e-15	100.00	842	=HYPERLINK("https://www.ncbi.nlm.nih.gov/nucleotide/LC387750.1?report=genbank&log$=nucltop&blast_rank=161&RID=NCZ41K54016","LC387750.1")
Galatella villosa chloroplast DNA, tRNA-Leu (trnL) and trnL-trnF intergenic spacer, partial sequence, specimen_voucher: TARI<IRN>:4018	Galatella villosa	93.5	93.5	100%	2e-15	100.00	864	=HYPERLINK("https://www.ncbi.nlm.nih.gov/nucleotide/LC387749.1?report=genbank&log$=nucltop&blast_rank=162&RID=NCZ41K54016","LC387749.1")
Galatella villosa chloroplast DNA, tRNA-Leu (trnL) and trnL-trnF intergenic spacer, partial sequence, specimen_voucher: TARI<IRN>:3258	Galatella villosa	93.5	93.5	100%	2e-15	100.00	842	=HYPERLINK("https://www.ncbi.nlm.nih.gov/nucleotide/LC387747.1?report=genbank&log$=nucltop&blast_rank=163&RID=NCZ41K54016","LC387747.1")
Galatella scoparia chloroplast DNA, tRNA-Leu (trnL) and trnL-trnF intergenic spacer, partial sequence, specimen_voucher: TARI<IRN>:3257	Galatella scoparia	93.5	93.5	100%	2e-15	100.00	836	=HYPERLINK("https://www.ncbi.nlm.nih.gov/nucleotide/LC387746.1?report=genbank&log$=nucltop&blast_rank=164&RID=NCZ41K54016","LC387746.1")
Galatella punctata chloroplast DNA, tRNA-Leu (trnL) and trnL-trnF intergenic spacer, partial sequence, specimen_voucher: TUH:17600	Galatella punctata	93.5	93.5	100%	2e-15	100.00	842	=HYPERLINK("https://www.ncbi.nlm.nih.gov/nucleotide/LC387745.1?report=genbank&log$=nucltop&blast_rank=165&RID=NCZ41K54016","LC387745.1")
Galatella litvinovii chloroplast DNA, tRNA-Leu (trnL) and trnL-trnF intergenic spacer, partial sequence, specimen_voucher: FUMH:39249	Galatella litvinovii	93.5	93.5	100%	2e-15	100.00	842	=HYPERLINK("https://www.ncbi.nlm.nih.gov/nucleotide/LC387744.1?report=genbank&log$=nucltop&blast_rank=166&RID=NCZ41K54016","LC387744.1")
Erigeron annuus chloroplast DNA, tRNA-Leu (trnL) and trnL-trnF intergenic spacer, partial sequence, specimen_voucher: TARI<IRN>:13173	Erigeron annuus	93.5	93.5	100%	2e-15	100.00	864	=HYPERLINK("https://www.ncbi.nlm.nih.gov/nucleotide/LC387739.1?report=genbank&log$=nucltop&blast_rank=167&RID=NCZ41K54016","LC387739.1")
Erigeron acris subsp. acris chloroplast DNA, tRNA-Leu (trnL) and trnL-trnF intergenic spacer, partial sequence, specimen_voucher: TARI<IRN>:23961	Erigeron acris subsp. acris	93.5	93.5	100%	2e-15	100.00	866	=HYPERLINK("https://www.ncbi.nlm.nih.gov/nucleotide/LC387734.1?report=genbank&log$=nucltop&blast_rank=168&RID=NCZ41K54016","LC387734.1")
Dichrocephala integrifolia chloroplast DNA, tRNA-Leu (trnL) and trnL-trnF intergenic spacer, partial sequence, specimen_voucher: FUMH:34389	Dichrocephala integrifolia	93.5	93.5	100%	2e-15	100.00	870	=HYPERLINK("https://www.ncbi.nlm.nih.gov/nucleotide/LC387733.1?report=genbank&log$=nucltop&blast_rank=169&RID=NCZ41K54016","LC387733.1")
Symphyotrichum subulatum var. squamatum chloroplast DNA, tRNA-Leu (trnL) and trnL-trnF intergenic spacer, partial sequence, specimen_voucher: FUMH:38407	Symphyotrichum subulatum var. squamatum	93.5	93.5	100%	2e-15	100.00	836	=HYPERLINK("https://www.ncbi.nlm.nih.gov/nucleotide/LC387732.1?report=genbank&log$=nucltop&blast_rank=170&RID=NCZ41K54016","LC387732.1")
Erigeron canadensis chloroplast DNA, tRNA-Leu (trnL) and trnL-trnF intergenic spacer, partial sequence, specimen_voucher: TARI<IRN>:14509	Erigeron canadensis	93.5	93.5	100%	2e-15	100.00	863	=HYPERLINK("https://www.ncbi.nlm.nih.gov/nucleotide/LC387731.1?report=genbank&log$=nucltop&blast_rank=171&RID=NCZ41K54016","LC387731.1")
Conyza bonariensis chloroplast DNA, tRNA-Leu (trnL) and trnL-trnF intergenic spacer, partial sequence, specimen_voucher: TARI<IRN>:67229	Conyza bonariensis	93.5	93.5	100%	2e-15	100.00	864	=HYPERLINK("https://www.ncbi.nlm.nih.gov/nucleotide/LC387730.1?report=genbank&log$=nucltop&blast_rank=172&RID=NCZ41K54016","LC387730.1")
Chamaegeron oligocephalus chloroplast DNA, tRNA-Leu (trnL) and trnL-trnF intergenic spacer, partial sequence, specimen_voucher: FUMH:14922	Chamaegeron oligocephalus	93.5	93.5	100%	2e-15	100.00	841	=HYPERLINK("https://www.ncbi.nlm.nih.gov/nucleotide/LC387729.1?report=genbank&log$=nucltop&blast_rank=173&RID=NCZ41K54016","LC387729.1")
Chamaegeron keredjensis chloroplast DNA, tRNA-Leu (trnL) and trnL-trnF intergenic spacer, partial sequence, specimen_voucher: TARI<IRN>:1927	Chamaegeron keredjensis	93.5	93.5	100%	2e-15	100.00	841	=HYPERLINK("https://www.ncbi.nlm.nih.gov/nucleotide/LC387728.1?report=genbank&log$=nucltop&blast_rank=174&RID=NCZ41K54016","LC387728.1")
Chamaegeron keredjensis chloroplast DNA, tRNA-Leu (trnL) and trnL-trnF intergenic spacer, partial sequence, specimen_voucher: TARI<IRN>:61185	Chamaegeron keredjensis	93.5	93.5	100%	2e-15	100.00	841	=HYPERLINK("https://www.ncbi.nlm.nih.gov/nucleotide/LC387727.1?report=genbank&log$=nucltop&blast_rank=175&RID=NCZ41K54016","LC387727.1")
Chamaegeron bungei chloroplast DNA, tRNA-Leu (trnL) and trnL-trnF intergenic spacer, partial sequence, specimen_voucher: FUMH:27968	Chamaegeron bungei	93.5	93.5	100%	2e-15	100.00	840	=HYPERLINK("https://www.ncbi.nlm.nih.gov/nucleotide/LC387726.1?report=genbank&log$=nucltop&blast_rank=176&RID=NCZ41K54016","LC387726.1")
Chamaegeron asterellus chloroplast DNA, tRNA-Leu (trnL) and trnL-trnF intergenic spacer, partial sequence, specimen_voucher: Shahid Bahonar university of Kerman1234	Chamaegeron asterellus	93.5	93.5	100%	2e-15	100.00	841	=HYPERLINK("https://www.ncbi.nlm.nih.gov/nucleotide/LC387725.1?report=genbank&log$=nucltop&blast_rank=177&RID=NCZ41K54016","LC387725.1")
Bellis perennis chloroplast DNA, tRNA-Leu (trnL) and trnL-trnF intergenic spacer, partial sequence, specimen_voucher: TARI<IRN>:60038	Bellis perennis	93.5	93.5	100%	2e-15	100.00	837	=HYPERLINK("https://www.ncbi.nlm.nih.gov/nucleotide/LC387723.1?report=genbank&log$=nucltop&blast_rank=178&RID=NCZ41K54016","LC387723.1")
Bellis annua chloroplast DNA, tRNA-Leu (trnL) and trnL-trnF intergenic spacer, partial sequence, specimen_voucher: TARI<IRN>:3038	Bellis annua	93.5	93.5	100%	2e-15	100.00	838	=HYPERLINK("https://www.ncbi.nlm.nih.gov/nucleotide/LC387722.1?report=genbank&log$=nucltop&blast_rank=179&RID=NCZ41K54016","LC387722.1")
Aster alpinus chloroplast DNA, tRNA-Leu (trnL) and trnL-trnF intergenic spacer, partial sequence, specimen_voucher: TARI<IRN>:27775	Aster alpinus	93.5	93.5	100%	2e-15	100.00	842	=HYPERLINK("https://www.ncbi.nlm.nih.gov/nucleotide/LC387719.1?report=genbank&log$=nucltop&blast_rank=180&RID=NCZ41K54016","LC387719.1")
Aster tataricus chloroplast, complete genome	Aster tataricus	93.5	93.5	100%	2e-15	100.00	152992	=HYPERLINK("https://www.ncbi.nlm.nih.gov/nucleotide/NC_042913.1?report=genbank&log$=nucltop&blast_rank=181&RID=NCZ41K54016","NC_042913.1")
Parastrephia quadrangularis tRNA-Leu (trnL) gene, partial sequence; plastid	Parastrephia quadrangularis	93.5	93.5	100%	2e-15	100.00	508	=HYPERLINK("https://www.ncbi.nlm.nih.gov/nucleotide/MH115373.1?report=genbank&log$=nucltop&blast_rank=182&RID=NCZ41K54016","MH115373.1")
Baccharis tola tRNA-Leu (trnL) gene, partial sequence; plastid	Baccharis tola	93.5	93.5	100%	2e-15	100.00	520	=HYPERLINK("https://www.ncbi.nlm.nih.gov/nucleotide/MH115337.1?report=genbank&log$=nucltop&blast_rank=183&RID=NCZ41K54016","MH115337.1")
Solidago virgaurea chloroplast genomic DNA containing trnL(UAA) intron region, isolate L750-2-10 - Sequence 1	Solidago virgaurea	93.5	93.5	100%	2e-15	100.00	232	=HYPERLINK("https://www.ncbi.nlm.nih.gov/nucleotide/LT606756.1?report=genbank&log$=nucltop&blast_rank=184&RID=NCZ41K54016","LT606756.1")
Aster tonglingensis isolate TT001 tRNA-Leu (trnL) gene and trnL-trnF intergenic spacer, partial sequence; chloroplast	Aster tonglingensis	93.5	93.5	100%	2e-15	100.00	875	=HYPERLINK("https://www.ncbi.nlm.nih.gov/nucleotide/MH807117.1?report=genbank&log$=nucltop&blast_rank=185&RID=NCZ41K54016","MH807117.1")
Aster dolichophyllus isolate TD001 tRNA-Leu (trnL) gene and trnL-trnF intergenic spacer, partial sequence; chloroplast	Aster dolichophyllus	93.5	93.5	100%	2e-15	100.00	875	=HYPERLINK("https://www.ncbi.nlm.nih.gov/nucleotide/MH807096.1?report=genbank&log$=nucltop&blast_rank=186&RID=NCZ41K54016","MH807096.1")
Eschenbachia blinii chloroplast, complete genome	Eschenbachia blinii	93.5	93.5	100%	2e-15	100.00	152503	=HYPERLINK("https://www.ncbi.nlm.nih.gov/nucleotide/NC_037605.1?report=genbank&log$=nucltop&blast_rank=187&RID=NCZ41K54016","NC_037605.1")
Conyza bonariensis chloroplast, complete genome	Conyza bonariensis	93.5	93.5	100%	2e-15	100.00	152076	=HYPERLINK("https://www.ncbi.nlm.nih.gov/nucleotide/KX792499.2?report=genbank&log$=nucltop&blast_rank=188&RID=NCZ41K54016","KX792499.2")
Conyza bonariensis chloroplast, complete genome	Conyza bonariensis	93.5	93.5	100%	2e-15	100.00	153014	=HYPERLINK("https://www.ncbi.nlm.nih.gov/nucleotide/NC_035884.1?report=genbank&log$=nucltop&blast_rank=189&RID=NCZ41K54016","NC_035884.1")
Aster altaicus chloroplast, complete genome	Aster altaicus	93.5	93.5	100%	2e-15	100.00	152446	=HYPERLINK("https://www.ncbi.nlm.nih.gov/nucleotide/NC_034996.1?report=genbank&log$=nucltop&blast_rank=190&RID=NCZ41K54016","NC_034996.1")
Diplostephium hippophae voucher HUSA:Vargas 393 chloroplast, complete genome	Diplostephium hippophae	93.5	93.5	100%	2e-15	100.00	152197	=HYPERLINK("https://www.ncbi.nlm.nih.gov/nucleotide/NC_034831.1?report=genbank&log$=nucltop&blast_rank=191&RID=NCZ41K54016","NC_034831.1")
Diplostephium pulchrum chloroplast, complete genome	Diplostephium pulchrum	93.5	93.5	100%	2e-15	100.00	151927	=HYPERLINK("https://www.ncbi.nlm.nih.gov/nucleotide/KX063942.1?report=genbank&log$=nucltop&blast_rank=192&RID=NCZ41K54016","KX063942.1")
Diplostephium oblanceolatum voucher QCA:Vargas 465 chloroplast, complete genome	Diplostephium oblanceolatum	93.5	93.5	100%	2e-15	100.00	151895	=HYPERLINK("https://www.ncbi.nlm.nih.gov/nucleotide/NC_034830.1?report=genbank&log$=nucltop&blast_rank=193&RID=NCZ41K54016","NC_034830.1")
Diplostephium goodspeedii voucher HUSA:Vargas 373 chloroplast, complete genome	Diplostephium goodspeedii	93.5	93.5	100%	2e-15	100.00	152006	=HYPERLINK("https://www.ncbi.nlm.nih.gov/nucleotide/NC_034901.1?report=genbank&log$=nucltop&blast_rank=194&RID=NCZ41K54016","NC_034901.1")
Diplostephium sp. CAJ2 voucher HUSA:Vargas 415 chloroplast, complete genome	Diplostephium sp. CAJ2	93.5	93.5	100%	2e-15	100.00	152216	=HYPERLINK("https://www.ncbi.nlm.nih.gov/nucleotide/KX063938.1?report=genbank&log$=nucltop&blast_rank=195&RID=NCZ41K54016","KX063938.1")
Diplostephium coriaceum voucher US:Barclay 6691 chloroplast, complete genome	Linochilus coriaceus	93.5	93.5	100%	2e-15	100.00	152290	=HYPERLINK("https://www.ncbi.nlm.nih.gov/nucleotide/NC_034899.1?report=genbank&log$=nucltop&blast_rank=196&RID=NCZ41K54016","NC_034899.1")
Aztecaster matudae voucher TEX:Hinton 29102 chloroplast, complete genome	Aztecaster matudae	93.5	93.5	100%	2e-15	100.00	151925	=HYPERLINK("https://www.ncbi.nlm.nih.gov/nucleotide/NC_034898.1?report=genbank&log$=nucltop&blast_rank=197&RID=NCZ41K54016","NC_034898.1")
Diplostephium sagasteguii voucher F:Sagastegui 16951 chloroplast, complete genome	Diplostephium sagasteguii	93.5	93.5	100%	2e-15	100.00	152214	=HYPERLINK("https://www.ncbi.nlm.nih.gov/nucleotide/NC_034828.1?report=genbank&log$=nucltop&blast_rank=198&RID=NCZ41K54016","NC_034828.1")
Diplostephium inesianum voucher US:Barclay 6546 chloroplast, complete genome	Linochilus inesianus	93.5	93.5	100%	2e-15	100.00	152328	=HYPERLINK("https://www.ncbi.nlm.nih.gov/nucleotide/NC_034895.1?report=genbank&log$=nucltop&blast_rank=199&RID=NCZ41K54016","NC_034895.1")
Diplostephium frontinense voucher ANDES:Vargas 524 chloroplast, complete genome	Linochilus frontinensis	93.5	93.5	100%	2e-15	100.00	152365	=HYPERLINK("https://www.ncbi.nlm.nih.gov/nucleotide/NC_034893.1?report=genbank&log$=nucltop&blast_rank=200&RID=NCZ41K54016","NC_034893.1")
Diplostephium empetrifolium voucher QCA:Vargas 469 chloroplast, complete genome	Diplostephium empetrifolium	93.5	93.5	100%	2e-15	100.00	152461	=HYPERLINK("https://www.ncbi.nlm.nih.gov/nucleotide/NC_034891.1?report=genbank&log$=nucltop&blast_rank=201&RID=NCZ41K54016","NC_034891.1")
Diplostephium serratifolium voucher F:Sagastegui 16159a chloroplast, complete genome	Diplostephium serratifolium	93.5	93.5	100%	2e-15	100.00	152060	=HYPERLINK("https://www.ncbi.nlm.nih.gov/nucleotide/NC_034826.1?report=genbank&log$=nucltop&blast_rank=202&RID=NCZ41K54016","NC_034826.1")
Westoniella kohkemperi voucher TEX:Pruskii 3925 chloroplast, complete genome	Westoniella kohkemperi	93.5	93.5	100%	2e-15	100.00	151824	=HYPERLINK("https://www.ncbi.nlm.nih.gov/nucleotide/NC_034889.1?report=genbank&log$=nucltop&blast_rank=203&RID=NCZ41K54016","NC_034889.1")
Diplostephium meyenii voucher HUSA:Vargas 351 chloroplast, complete genome	Diplostephium meyenii	93.5	93.5	100%	2e-15	100.00	152537	=HYPERLINK("https://www.ncbi.nlm.nih.gov/nucleotide/NC_034824.1?report=genbank&log$=nucltop&blast_rank=204&RID=NCZ41K54016","NC_034824.1")
Diplostephium sp. CAJ2 voucher HUSA:Vargas 427 chloroplast, complete genome	Diplostephium sp. CAJ2	93.5	93.5	100%	2e-15	100.00	151440	=HYPERLINK("https://www.ncbi.nlm.nih.gov/nucleotide/KX063918.1?report=genbank&log$=nucltop&blast_rank=205&RID=NCZ41K54016","KX063918.1")
Diplostephium spinulosum voucher ANDES:Vargas 445 chloroplast, complete genome	Diplostephium spinulosum	93.5	93.5	100%	2e-15	100.00	152155	=HYPERLINK("https://www.ncbi.nlm.nih.gov/nucleotide/NC_034823.1?report=genbank&log$=nucltop&blast_rank=206&RID=NCZ41K54016","NC_034823.1")
Diplostephium romeroi voucher US:Barclay 6775 chloroplast, complete genome	Linochilus romeroi	93.5	93.5	100%	2e-15	100.00	152275	=HYPERLINK("https://www.ncbi.nlm.nih.gov/nucleotide/NC_034885.1?report=genbank&log$=nucltop&blast_rank=207&RID=NCZ41K54016","NC_034885.1")
Hinterhubera ericoides voucher TEX:Stergios 20385 chloroplast, complete genome	Hinterhubera ericoides	93.5	93.5	100%	2e-15	100.00	150711	=HYPERLINK("https://www.ncbi.nlm.nih.gov/nucleotide/NC_034884.1?report=genbank&log$=nucltop&blast_rank=208&RID=NCZ41K54016","NC_034884.1")
Diplostephium foliosissimum voucher F:Sagastegui 16804 chloroplast, complete genome	Diplostephium foliosissimum	93.5	93.5	100%	2e-15	100.00	152260	=HYPERLINK("https://www.ncbi.nlm.nih.gov/nucleotide/NC_034883.1?report=genbank&log$=nucltop&blast_rank=209&RID=NCZ41K54016","NC_034883.1")
Diplostephium azureum voucher HUSA:Vargas 389 chloroplast, complete genome	Diplostephium azureum	93.5	93.5	100%	2e-15	100.00	152124	=HYPERLINK("https://www.ncbi.nlm.nih.gov/nucleotide/NC_034882.1?report=genbank&log$=nucltop&blast_rank=210&RID=NCZ41K54016","NC_034882.1")
Diplostephium sp. CAJ2 voucher HUSA:Vargas 419 chloroplast, complete genome	Diplostephium sp. CAJ2	93.5	93.5	100%	2e-15	100.00	151822	=HYPERLINK("https://www.ncbi.nlm.nih.gov/nucleotide/KX063904.1?report=genbank&log$=nucltop&blast_rank=211&RID=NCZ41K54016","KX063904.1")
Diplostephium sp. CAJ2 voucher F:Sagastegui 15758 chloroplast, complete genome	Diplostephium sp. CAJ2	93.5	93.5	100%	2e-15	100.00	152520	=HYPERLINK("https://www.ncbi.nlm.nih.gov/nucleotide/KX063902.1?report=genbank&log$=nucltop&blast_rank=212&RID=NCZ41K54016","KX063902.1")
Laennecia sophiifolia voucher TEX:Reina 2010-805 chloroplast, complete genome	Laennecia sophiifolia	93.5	93.5	100%	2e-15	100.00	151899	=HYPERLINK("https://www.ncbi.nlm.nih.gov/nucleotide/NC_034877.1?report=genbank&log$=nucltop&blast_rank=213&RID=NCZ41K54016","NC_034877.1")
Diplostephium eriophorum voucher ANDES:Vargas 505 chloroplast, complete genome	Linochilus eriophorus	93.5	93.5	100%	2e-15	100.00	151802	=HYPERLINK("https://www.ncbi.nlm.nih.gov/nucleotide/NC_034874.1?report=genbank&log$=nucltop&blast_rank=214&RID=NCZ41K54016","NC_034874.1")
Diplostephium cajamarquillense voucher F:Sagastegui 17024 chloroplast, complete genome	Diplostephium cajamarquillense	93.5	93.5	100%	2e-15	100.00	152070	=HYPERLINK("https://www.ncbi.nlm.nih.gov/nucleotide/NC_034872.1?report=genbank&log$=nucltop&blast_rank=215&RID=NCZ41K54016","NC_034872.1")
Diplostephium haenkei voucher HUSA:Vargas 372 chloroplast, complete genome	Diplostephium haenkei	93.5	93.5	100%	2e-15	100.00	152292	=HYPERLINK("https://www.ncbi.nlm.nih.gov/nucleotide/NC_034871.1?report=genbank&log$=nucltop&blast_rank=216&RID=NCZ41K54016","NC_034871.1")
Diplostephium cinereum voucher HUSA:Caceres 1494 chloroplast, complete genome	Diplostephium cinereum	93.5	93.5	100%	2e-15	100.00	152554	=HYPERLINK("https://www.ncbi.nlm.nih.gov/nucleotide/NC_034869.1?report=genbank&log$=nucltop&blast_rank=217&RID=NCZ41K54016","NC_034869.1")
Baccharis tricuneata voucher HUSA:Vargas 356 chloroplast, complete genome	Baccharis tricuneata	93.5	93.5	100%	2e-15	100.00	152360	=HYPERLINK("https://www.ncbi.nlm.nih.gov/nucleotide/NC_034868.1?report=genbank&log$=nucltop&blast_rank=218&RID=NCZ41K54016","NC_034868.1")
Diplostephium gnidioides voucher HUSA:Vargas 430 chloroplast, complete genome	Diplostephium gnidioides	93.5	93.5	100%	2e-15	100.00	152144	=HYPERLINK("https://www.ncbi.nlm.nih.gov/nucleotide/NC_034867.1?report=genbank&log$=nucltop&blast_rank=219&RID=NCZ41K54016","NC_034867.1")
Blakiella bartsiifolia voucher TEX:Cuatrecasas 28129 chloroplast, complete genome	Blakiella bartsiifolia	93.5	93.5	100%	2e-15	100.00	151965	=HYPERLINK("https://www.ncbi.nlm.nih.gov/nucleotide/NC_034866.1?report=genbank&log$=nucltop&blast_rank=220&RID=NCZ41K54016","NC_034866.1")
Diplostephium oxapampanum voucher HUSA:Vargas 408 chloroplast, complete genome	Diplostephium oxapampanum	93.5	93.5	100%	2e-15	100.00	151637	=HYPERLINK("https://www.ncbi.nlm.nih.gov/nucleotide/NC_034815.1?report=genbank&log$=nucltop&blast_rank=221&RID=NCZ41K54016","NC_034815.1")
Diplostephium juniperinum voucher QCA:Vargas 480 chloroplast, complete genome	Diplostephium juniperinum	93.5	93.5	100%	2e-15	100.00	152454	=HYPERLINK("https://www.ncbi.nlm.nih.gov/nucleotide/NC_034813.1?report=genbank&log$=nucltop&blast_rank=222&RID=NCZ41K54016","NC_034813.1")
Diplostephium rupestre voucher ANDES:Vargas 504 chloroplast, complete genome	Linochilus rupestris	93.5	93.5	100%	2e-15	100.00	152027	=HYPERLINK("https://www.ncbi.nlm.nih.gov/nucleotide/NC_034865.1?report=genbank&log$=nucltop&blast_rank=223&RID=NCZ41K54016","NC_034865.1")
Exostigma notobellidiastrum voucher TEX:Tressens 6388 chloroplast, complete genome	Exostigma notobellidiastrum	93.5	93.5	100%	2e-15	100.00	151699	=HYPERLINK("https://www.ncbi.nlm.nih.gov/nucleotide/NC_034864.1?report=genbank&log$=nucltop&blast_rank=224&RID=NCZ41K54016","NC_034864.1")
Lagenophora cuchumatanica voucher TEX:De Jong 694 chloroplast, complete genome	Lagenophora cuchumatanica	93.5	93.5	100%	2e-15	100.00	152462	=HYPERLINK("https://www.ncbi.nlm.nih.gov/nucleotide/NC_034819.1?report=genbank&log$=nucltop&blast_rank=225&RID=NCZ41K54016","NC_034819.1")
Diplostephium gynoxyoides voucher HUSA:Vargas 395 chloroplast, complete genome	Diplostephium gynoxyoides	93.5	93.5	100%	2e-15	100.00	151662	=HYPERLINK("https://www.ncbi.nlm.nih.gov/nucleotide/NC_034862.1?report=genbank&log$=nucltop&blast_rank=226&RID=NCZ41K54016","NC_034862.1")
Diplostephium colombianum voucher ANDES:Vargas 299 chloroplast, complete genome	Linochilus colombianus	93.5	93.5	100%	2e-15	100.00	152314	=HYPERLINK("https://www.ncbi.nlm.nih.gov/nucleotide/NC_034861.1?report=genbank&log$=nucltop&blast_rank=227&RID=NCZ41K54016","NC_034861.1")
Laestadia muscicola voucher TEX:Paco 31 chloroplast, complete genome	Laestadia muscicola	93.5	93.5	100%	2e-15	100.00	152366	=HYPERLINK("https://www.ncbi.nlm.nih.gov/nucleotide/NC_034858.1?report=genbank&log$=nucltop&blast_rank=228&RID=NCZ41K54016","NC_034858.1")
Diplostephium callilepis voucher HUSA:Vargas 376 chloroplast, complete genome	Diplostephium callilepis	93.5	93.5	100%	2e-15	100.00	152110	=HYPERLINK("https://www.ncbi.nlm.nih.gov/nucleotide/NC_034856.1?report=genbank&log$=nucltop&blast_rank=229&RID=NCZ41K54016","NC_034856.1")
Heterothalamus alienus voucher TEX:Bartlett 20909 chloroplast, complete genome	Baccharis aliena	93.5	93.5	100%	2e-15	100.00	152252	=HYPERLINK("https://www.ncbi.nlm.nih.gov/nucleotide/NC_034855.1?report=genbank&log$=nucltop&blast_rank=230&RID=NCZ41K54016","NC_034855.1")
Diplostephium lechleri voucher HUSA:Vargas 381 chloroplast, complete genome	Diplostephium lechleri	93.5	93.5	100%	2e-15	100.00	152067	=HYPERLINK("https://www.ncbi.nlm.nih.gov/nucleotide/NC_034816.1?report=genbank&log$=nucltop&blast_rank=231&RID=NCZ41K54016","NC_034816.1")
Diplostephium sp. CAJ2 voucher HUSA:Ortiz 815 chloroplast, complete genome	Diplostephium sp. CAJ2	93.5	93.5	100%	2e-15	100.00	152274	=HYPERLINK("https://www.ncbi.nlm.nih.gov/nucleotide/KX063867.1?report=genbank&log$=nucltop&blast_rank=232&RID=NCZ41K54016","KX063867.1")
Diplostephium glandulosum voucher ANDES:Vargas 247 chloroplast, complete genome	Diplostephium glandulosum	93.5	93.5	100%	2e-15	100.00	151400	=HYPERLINK("https://www.ncbi.nlm.nih.gov/nucleotide/NC_034854.1?report=genbank&log$=nucltop&blast_rank=233&RID=NCZ41K54016","NC_034854.1")
Baccharis genistelloides voucher HUSA:Vargas 358 chloroplast, complete genome	Baccharis genistelloides	93.5	93.5	100%	2e-15	100.00	153239	=HYPERLINK("https://www.ncbi.nlm.nih.gov/nucleotide/NC_034852.1?report=genbank&log$=nucltop&blast_rank=234&RID=NCZ41K54016","NC_034852.1")
Diplostephium jelskii voucher USM<PER>:Cano 14716 chloroplast, complete genome	Diplostephium jelskii	93.5	93.5	100%	2e-15	100.00	152142	=HYPERLINK("https://www.ncbi.nlm.nih.gov/nucleotide/NC_034811.1?report=genbank&log$=nucltop&blast_rank=235&RID=NCZ41K54016","NC_034811.1")
Archibaccharis asperifolia voucher TEX:Trujillo 1192 chloroplast, complete genome	Archibaccharis asperifolia	93.5	93.5	100%	2e-15	100.00	151984	=HYPERLINK("https://www.ncbi.nlm.nih.gov/nucleotide/NC_034848.1?report=genbank&log$=nucltop&blast_rank=236&RID=NCZ41K54016","NC_034848.1")
Diplostephium sp. CAJ2 voucher HUSA:Vargas 414 chloroplast, complete genome	Diplostephium sp. CAJ2	93.5	93.5	100%	2e-15	100.00	151906	=HYPERLINK("https://www.ncbi.nlm.nih.gov/nucleotide/KX063858.1?report=genbank&log$=nucltop&blast_rank=237&RID=NCZ41K54016","KX063858.1")
Diplostephium pulchrum voucher HUSA:Vargas 404 chloroplast, complete genome	Diplostephium pulchrum	93.5	93.5	100%	2e-15	100.00	152236	=HYPERLINK("https://www.ncbi.nlm.nih.gov/nucleotide/NC_034810.1?report=genbank&log$=nucltop&blast_rank=238&RID=NCZ41K54016","NC_034810.1")
Bellis perennis tRNA-Leu (trnL) gene, partial sequence; chloroplast	Bellis perennis	93.5	93.5	100%	2e-15	100.00	504	=HYPERLINK("https://www.ncbi.nlm.nih.gov/nucleotide/KY697544.1?report=genbank&log$=nucltop&blast_rank=239&RID=NCZ41K54016","KY697544.1")
Aster alpinus tRNA-Leu (trnL) gene, partial sequence; chloroplast	Aster alpinus	93.5	93.5	100%	2e-15	100.00	514	=HYPERLINK("https://www.ncbi.nlm.nih.gov/nucleotide/KY697473.1?report=genbank&log$=nucltop&blast_rank=240&RID=NCZ41K54016","KY697473.1")
Symphyotrichum subulatum var. squamatum isolate I19 tRNA-Leu (trnL) gene, partial sequence; chloroplast	Symphyotrichum subulatum var. squamatum	93.5	93.5	100%	2e-15	100.00	837	=HYPERLINK("https://www.ncbi.nlm.nih.gov/nucleotide/KP175211.1?report=genbank&log$=nucltop&blast_rank=241&RID=NCZ41K54016","KP175211.1")
Monoptilon bellioides isolate DH09 tRNA-Leu (trnL) gene, partial sequence; chloroplast	Monoptilon bellioides	93.5	93.5	100%	2e-15	100.00	826	=HYPERLINK("https://www.ncbi.nlm.nih.gov/nucleotide/KP175192.1?report=genbank&log$=nucltop&blast_rank=242&RID=NCZ41K54016","KP175192.1")
Minuria integerrima isolate AH08 tRNA-Leu (trnL) gene, partial sequence; chloroplast	Minuria integerrima	93.5	93.5	100%	2e-15	100.00	848	=HYPERLINK("https://www.ncbi.nlm.nih.gov/nucleotide/KP175190.1?report=genbank&log$=nucltop&blast_rank=243&RID=NCZ41K54016","KP175190.1")
Laennecia coulteri isolate DH08 tRNA-Leu (trnL) gene, partial sequence; chloroplast	Laennecia coulteri	93.5	93.5	100%	2e-15	100.00	854	=HYPERLINK("https://www.ncbi.nlm.nih.gov/nucleotide/KP175188.1?report=genbank&log$=nucltop&blast_rank=244&RID=NCZ41K54016","KP175188.1")
Galatella sedifolia isolate DA18 tRNA-Leu (trnL) gene, partial sequence; chloroplast	Galatella sedifolia	93.5	93.5	100%	2e-15	100.00	843	=HYPERLINK("https://www.ncbi.nlm.nih.gov/nucleotide/KP175176.1?report=genbank&log$=nucltop&blast_rank=245&RID=NCZ41K54016","KP175176.1")
Erigeron uniflorus isolate DA17 tRNA-Leu (trnL) gene, partial sequence; chloroplast	Erigeron uniflorus	93.5	93.5	100%	2e-15	100.00	864	=HYPERLINK("https://www.ncbi.nlm.nih.gov/nucleotide/KP175173.1?report=genbank&log$=nucltop&blast_rank=246&RID=NCZ41K54016","KP175173.1")
Erigeron philadelphicus isolate AH06 tRNA-Leu (trnL) gene, partial sequence; chloroplast	Erigeron philadelphicus	93.5	93.5	100%	2e-15	100.00	824	=HYPERLINK("https://www.ncbi.nlm.nih.gov/nucleotide/KP175172.1?report=genbank&log$=nucltop&blast_rank=247&RID=NCZ41K54016","KP175172.1")
Erigeron karvinskianus isolate 59 tRNA-Leu (trnL) gene, partial sequence; chloroplast	Erigeron karvinskianus	93.5	93.5	100%	2e-15	100.00	880	=HYPERLINK("https://www.ncbi.nlm.nih.gov/nucleotide/KP175171.1?report=genbank&log$=nucltop&blast_rank=248&RID=NCZ41K54016","KP175171.1")
Erigeron glaucus isolate 145 tRNA-Leu (trnL) gene, partial sequence; chloroplast	Erigeron glaucus	93.5	93.5	100%	2e-15	100.00	865	=HYPERLINK("https://www.ncbi.nlm.nih.gov/nucleotide/KP175170.1?report=genbank&log$=nucltop&blast_rank=249&RID=NCZ41K54016","KP175170.1")
Conyza bonariensis isolate E04 tRNA-Leu (trnL) gene, partial sequence; chloroplast	Conyza bonariensis	93.5	93.5	100%	2e-15	100.00	857	=HYPERLINK("https://www.ncbi.nlm.nih.gov/nucleotide/KP175169.1?report=genbank&log$=nucltop&blast_rank=250&RID=NCZ41K54016","KP175169.1")
Erigeron atticus isolate IH52 tRNA-Leu (trnL) gene, partial sequence; chloroplast	Erigeron atticus	93.5	93.5	100%	2e-15	100.00	878	=HYPERLINK("https://www.ncbi.nlm.nih.gov/nucleotide/KP175168.1?report=genbank&log$=nucltop&blast_rank=251&RID=NCZ41K54016","KP175168.1")
Erigeron acris isolate E01 tRNA-Leu (trnL) gene, partial sequence; chloroplast	Erigeron acris	93.5	93.5	100%	2e-15	100.00	879	=HYPERLINK("https://www.ncbi.nlm.nih.gov/nucleotide/KP175167.1?report=genbank&log$=nucltop&blast_rank=252&RID=NCZ41K54016","KP175167.1")
Ericameria parryi isolate 238 tRNA-Leu (trnL) gene, partial sequence; chloroplast	Ericameria parryi	93.5	93.5	100%	2e-15	100.00	856	=HYPERLINK("https://www.ncbi.nlm.nih.gov/nucleotide/KP175166.1?report=genbank&log$=nucltop&blast_rank=253&RID=NCZ41K54016","KP175166.1")
Doellingeria umbellata isolate DA15 tRNA-Leu (trnL) gene, partial sequence; chloroplast	Doellingeria umbellata	93.5	93.5	100%	2e-15	100.00	835	=HYPERLINK("https://www.ncbi.nlm.nih.gov/nucleotide/KP175164.1?report=genbank&log$=nucltop&blast_rank=254&RID=NCZ41K54016","KP175164.1")
Chaetopappa ericoides isolate AH17 tRNA-Leu (trnL) gene, partial sequence; chloroplast	Chaetopappa ericoides	93.5	93.5	100%	2e-15	100.00	850	=HYPERLINK("https://www.ncbi.nlm.nih.gov/nucleotide/KP175156.1?report=genbank&log$=nucltop&blast_rank=255&RID=NCZ41K54016","KP175156.1")
Calotis hispidula isolate DA04 tRNA-Leu (trnL) gene, partial sequence; chloroplast	Calotis hispidula	93.5	93.5	100%	2e-15	100.00	837	=HYPERLINK("https://www.ncbi.nlm.nih.gov/nucleotide/KP175155.1?report=genbank&log$=nucltop&blast_rank=256&RID=NCZ41K54016","KP175155.1")
Brachyscome melanocarpa isolate DA02 tRNA-Leu (trnL) gene, partial sequence; chloroplast	Brachyscome melanocarpa	93.5	93.5	100%	2e-15	100.00	840	=HYPERLINK("https://www.ncbi.nlm.nih.gov/nucleotide/KP175153.1?report=genbank&log$=nucltop&blast_rank=257&RID=NCZ41K54016","KP175153.1")
Bellium crassifolium isolate B06 tRNA-Leu (trnL) gene, partial sequence; chloroplast	Bellium crassifolium	93.5	93.5	100%	2e-15	100.00	831	=HYPERLINK("https://www.ncbi.nlm.nih.gov/nucleotide/KP175151.1?report=genbank&log$=nucltop&blast_rank=258&RID=NCZ41K54016","KP175151.1")
Bellium bellidioides isolate IH16 tRNA-Leu (trnL) gene, partial sequence; chloroplast	Bellium bellidioides	93.5	93.5	100%	2e-15	100.00	852	=HYPERLINK("https://www.ncbi.nlm.nih.gov/nucleotide/KP175150.1?report=genbank&log$=nucltop&blast_rank=259&RID=NCZ41K54016","KP175150.1")
Bellis sylvestris isolate IH14 tRNA-Leu (trnL) gene, partial sequence; chloroplast	Bellis sylvestris	93.5	93.5	100%	2e-15	100.00	852	=HYPERLINK("https://www.ncbi.nlm.nih.gov/nucleotide/KP175149.1?report=genbank&log$=nucltop&blast_rank=260&RID=NCZ41K54016","KP175149.1")
Bellis pusilla isolate IH103 tRNA-Leu (trnL) gene, partial sequence; chloroplast	Bellis pusilla	93.5	93.5	100%	2e-15	100.00	826	=HYPERLINK("https://www.ncbi.nlm.nih.gov/nucleotide/KP175148.1?report=genbank&log$=nucltop&blast_rank=261&RID=NCZ41K54016","KP175148.1")
Bellis annua isolate IH13 tRNA-Leu (trnL) gene, partial sequence; chloroplast	Bellis annua	93.5	93.5	100%	2e-15	100.00	850	=HYPERLINK("https://www.ncbi.nlm.nih.gov/nucleotide/KP175147.1?report=genbank&log$=nucltop&blast_rank=262&RID=NCZ41K54016","KP175147.1")
Baccharis salicina isolate 86 tRNA-Leu (trnL) gene, partial sequence; chloroplast	Baccharis salicina	93.5	93.5	100%	2e-15	100.00	830	=HYPERLINK("https://www.ncbi.nlm.nih.gov/nucleotide/KP175145.1?report=genbank&log$=nucltop&blast_rank=263&RID=NCZ41K54016","KP175145.1")
Astranthium xylopodum isolate DH02 tRNA-Leu (trnL) gene, partial sequence; chloroplast	Astranthium xylopodum	93.5	93.5	100%	2e-15	100.00	831	=HYPERLINK("https://www.ncbi.nlm.nih.gov/nucleotide/KP175143.1?report=genbank&log$=nucltop&blast_rank=264&RID=NCZ41K54016","KP175143.1")
Symphyotrichum novae-angliae TrnL gene, intron; chloroplast	Symphyotrichum novae-angliae	93.5	93.5	100%	2e-15	100.00	888	=HYPERLINK("https://www.ncbi.nlm.nih.gov/nucleotide/AH007233.2?report=genbank&log$=nucltop&blast_rank=265&RID=NCZ41K54016","AH007233.2")
Ericameria nauseosa var. graveolens voucher MONT:87379 tRNA-Leu (trnL-UAA) gene, partial sequence; chloroplast	Ericameria nauseosa var. graveolens	93.5	93.5	100%	2e-15	100.00	473	=HYPERLINK("https://www.ncbi.nlm.nih.gov/nucleotide/OQ819349.1?report=genbank&log$=nucltop&blast_rank=266&RID=NCZ41K54016","OQ819349.1")
Baccharis sphaerocephala voucher EIF 13401 trnL-trnF intergenic spacer region, partial sequence; chloroplast	Baccharis sphaerocephala	93.5	93.5	100%	2e-15	100.00	861	=HYPERLINK("https://www.ncbi.nlm.nih.gov/nucleotide/OQ451349.1?report=genbank&log$=nucltop&blast_rank=267&RID=NCZ41K54016","OQ451349.1")
Baccharis salicifolia voucher EIF 15096 trnL-trnF intergenic spacer region, partial sequence; chloroplast	Baccharis salicifolia	93.5	93.5	100%	2e-15	100.00	862	=HYPERLINK("https://www.ncbi.nlm.nih.gov/nucleotide/OQ451348.1?report=genbank&log$=nucltop&blast_rank=268&RID=NCZ41K54016","OQ451348.1")
Baccharis rhomboidalis voucher EIF 11988 trnL-trnF intergenic spacer region, partial sequence; chloroplast	Baccharis rhomboidalis	93.5	93.5	100%	2e-15	100.00	868	=HYPERLINK("https://www.ncbi.nlm.nih.gov/nucleotide/OQ451347.1?report=genbank&log$=nucltop&blast_rank=269&RID=NCZ41K54016","OQ451347.1")
Baccharis racemosa voucher EIF 10062 trnL-trnF intergenic spacer region, partial sequence; chloroplast	Baccharis racemosa	93.5	93.5	100%	2e-15	100.00	852	=HYPERLINK("https://www.ncbi.nlm.nih.gov/nucleotide/OQ451346.1?report=genbank&log$=nucltop&blast_rank=270&RID=NCZ41K54016","OQ451346.1")
Baccharis obovata voucher EIF 11515 trnL-trnF intergenic spacer region, partial sequence; chloroplast	Baccharis obovata	93.5	93.5	100%	2e-15	100.00	865	=HYPERLINK("https://www.ncbi.nlm.nih.gov/nucleotide/OQ451345.1?report=genbank&log$=nucltop&blast_rank=271&RID=NCZ41K54016","OQ451345.1")
Baccharis neaei voucher EIF 12333 trnL-trnF intergenic spacer region, partial sequence; chloroplast	Baccharis neaei	93.5	93.5	100%	2e-15	100.00	869	=HYPERLINK("https://www.ncbi.nlm.nih.gov/nucleotide/OQ451344.1?report=genbank&log$=nucltop&blast_rank=272&RID=NCZ41K54016","OQ451344.1")
Baccharis linearis voucher EIF 11363 trnL-trnF intergenic spacer region, partial sequence; chloroplast	Baccharis linearis	93.5	93.5	100%	2e-15	100.00	867	=HYPERLINK("https://www.ncbi.nlm.nih.gov/nucleotide/OQ451343.1?report=genbank&log$=nucltop&blast_rank=273&RID=NCZ41K54016","OQ451343.1")
Baccharis concava voucher EIF 11498 trnL-trnF intergenic spacer region, partial sequence; chloroplast	Baccharis concava	93.5	93.5	100%	2e-15	100.00	867	=HYPERLINK("https://www.ncbi.nlm.nih.gov/nucleotide/OQ451341.1?report=genbank&log$=nucltop&blast_rank=274&RID=NCZ41K54016","OQ451341.1")
Erigeron acris chloroplast, complete sequence	Erigeron acris	93.5	93.5	100%	2e-15	100.00	152720	=HYPERLINK("https://www.ncbi.nlm.nih.gov/nucleotide/NC_082050.1?report=genbank&log$=nucltop&blast_rank=275&RID=NCZ41K54016","NC_082050.1")
Baccharis coridifolia voucher CA100MVFA tRNA-Leu (trnL) gene, partial sequence; chloroplast	Baccharis coridifolia	93.5	93.5	100%	2e-15	100.00	458	=HYPERLINK("https://www.ncbi.nlm.nih.gov/nucleotide/OQ269557.1?report=genbank&log$=nucltop&blast_rank=276&RID=NCZ41K54016","OQ269557.1")
Baccharis cognata voucher CA23MVFA tRNA-Leu (trnL) gene, partial sequence; chloroplast	Baccharis cognata	93.5	93.5	100%	2e-15	100.00	456	=HYPERLINK("https://www.ncbi.nlm.nih.gov/nucleotide/OQ269556.1?report=genbank&log$=nucltop&blast_rank=277&RID=NCZ41K54016","OQ269556.1")
Aster poliothamnus chloroplast, complete genome	Aster poliothamnus	93.5	93.5	100%	2e-15	100.00	152565	=HYPERLINK("https://www.ncbi.nlm.nih.gov/nucleotide/NC_079626.1?report=genbank&log$=nucltop&blast_rank=278&RID=NCZ41K54016","NC_079626.1")
Aster farreri chloroplast, complete genome	Aster farreri	93.5	93.5	100%	2e-15	100.00	152774	=HYPERLINK("https://www.ncbi.nlm.nih.gov/nucleotide/NC_077585.1?report=genbank&log$=nucltop&blast_rank=279&RID=NCZ41K54016","NC_077585.1")
Aster diplostephioides chloroplast, complete genome	Aster diplostephioides	93.5	93.5	100%	2e-15	100.00	152970	=HYPERLINK("https://www.ncbi.nlm.nih.gov/nucleotide/NC_077584.1?report=genbank&log$=nucltop&blast_rank=280&RID=NCZ41K54016","NC_077584.1")
Aster souliei chloroplast, complete genome	Aster souliei	93.5	93.5	100%	2e-15	100.00	152599	=HYPERLINK("https://www.ncbi.nlm.nih.gov/nucleotide/NC_073537.1?report=genbank&log$=nucltop&blast_rank=281&RID=NCZ41K54016","NC_073537.1")
Aster asteroides chloroplast, complete genome	Aster asteroides	93.5	93.5	100%	2e-15	100.00	152549	=HYPERLINK("https://www.ncbi.nlm.nih.gov/nucleotide/NC_073536.1?report=genbank&log$=nucltop&blast_rank=282&RID=NCZ41K54016","NC_073536.1")
Aster yunnanensis var. labrangensis chloroplast, complete genome	Aster yunnanensis var. labrangensis	93.5	93.5	100%	2e-15	100.00	153087	=HYPERLINK("https://www.ncbi.nlm.nih.gov/nucleotide/OQ569735.1?report=genbank&log$=nucltop&blast_rank=283&RID=NCZ41K54016","OQ569735.1")
Aster salwinensis voucher FZX1620 trnL gene and trnL-trnF intergenic spacer, partial sequence; chloroplast	Aster salwinensis	93.5	93.5	100%	2e-15	100.00	844	=HYPERLINK("https://www.ncbi.nlm.nih.gov/nucleotide/KP313715.1?report=genbank&log$=nucltop&blast_rank=284&RID=NCZ41K54016","KP313715.1")
Aster smithianus voucher FZX0143 trnL gene and trnL-trnF intergenic spacer, partial sequence; chloroplast	Aster smithianus	93.5	93.5	100%	2e-15	100.00	832	=HYPERLINK("https://www.ncbi.nlm.nih.gov/nucleotide/KP313711.1?report=genbank&log$=nucltop&blast_rank=285&RID=NCZ41K54016","KP313711.1")
Aster procerus voucher FZX0693 trnL gene and trnL-trnF intergenic spacer, partial sequence; chloroplast	Aster procerus	93.5	93.5	100%	2e-15	100.00	832	=HYPERLINK("https://www.ncbi.nlm.nih.gov/nucleotide/KP313709.1?report=genbank&log$=nucltop&blast_rank=286&RID=NCZ41K54016","KP313709.1")
Aster verticillatus voucher YT18266 trnL gene and trnL-trnF intergenic spacer, partial sequence; chloroplast	Aster verticillatus	93.5	93.5	100%	2e-15	100.00	841	=HYPERLINK("https://www.ncbi.nlm.nih.gov/nucleotide/KP313706.1?report=genbank&log$=nucltop&blast_rank=287&RID=NCZ41K54016","KP313706.1")
Aster tianmenshanensis voucher ZCF2718 trnL gene and trnL-trnF intergenic spacer, partial sequence; chloroplast	Aster tianmenshanensis	93.5	93.5	100%	2e-15	100.00	832	=HYPERLINK("https://www.ncbi.nlm.nih.gov/nucleotide/KP313703.1?report=genbank&log$=nucltop&blast_rank=288&RID=NCZ41K54016","KP313703.1")
Keysseria helenae voucher HI:Wood 12265 tRNA-Leu (trnL) gene and trnL-trnF intergenic spacer, partial sequence; chloroplast	Keysseria helenae	93.5	93.5	100%	2e-15	100.00	805	=HYPERLINK("https://www.ncbi.nlm.nih.gov/nucleotide/KP017358.1?report=genbank&log$=nucltop&blast_rank=289&RID=NCZ41K54016","KP017358.1")
Lagenophora hirsuta voucher LP<ARG>:Sancho & Bush 109 tRNA-Leu (trnL) gene and trnL-trnF intergenic spacer, partial sequence; chloroplast	Lagenophora hirsuta	93.5	93.5	100%	2e-15	100.00	805	=HYPERLINK("https://www.ncbi.nlm.nih.gov/nucleotide/KP017357.1?report=genbank&log$=nucltop&blast_rank=290&RID=NCZ41K54016","KP017357.1")
Lagenophora hariotii voucher LP<ARG>:Bonifacino et al 3020b tRNA-Leu (trnL) gene and trnL-trnF intergenic spacer, partial sequence; chloroplast	Lagenophora hariotii	93.5	93.5	100%	2e-15	100.00	805	=HYPERLINK("https://www.ncbi.nlm.nih.gov/nucleotide/KP017356.1?report=genbank&log$=nucltop&blast_rank=291&RID=NCZ41K54016","KP017356.1")
Lagenophora strangulata voucher CHR:Wagstaff & Sancho 605143 tRNA-Leu (trnL) gene and trnL-trnF intergenic spacer, partial sequence; chloroplast	Lagenophora strangulata	93.5	93.5	100%	2e-15	100.00	805	=HYPERLINK("https://www.ncbi.nlm.nih.gov/nucleotide/KP017355.1?report=genbank&log$=nucltop&blast_rank=292&RID=NCZ41K54016","KP017355.1")
Lagenophora stipitata voucher CHR:de Lange 7276 tRNA-Leu (trnL) gene and trnL-trnF intergenic spacer, partial sequence; chloroplast	Lagenophora stipitata	93.5	93.5	100%	2e-15	100.00	801	=HYPERLINK("https://www.ncbi.nlm.nih.gov/nucleotide/KP017354.1?report=genbank&log$=nucltop&blast_rank=293&RID=NCZ41K54016","KP017354.1")
Lagenophora petiolata voucher CHR:Rance 605090 tRNA-Leu (trnL) gene and trnL-trnF intergenic spacer, partial sequence; chloroplast	Lagenophora petiolata	93.5	93.5	100%	2e-15	100.00	805	=HYPERLINK("https://www.ncbi.nlm.nih.gov/nucleotide/KP017351.1?report=genbank&log$=nucltop&blast_rank=294&RID=NCZ41K54016","KP017351.1")
Dimorphocoma minutula isolate ASL596 tRNA-Leu (trnL) gene, partial sequence; trnL-trnF intergenic spacer, complete sequence; and tRNA-Phe (trnF) gene, partial sequence; chloroplast	Dimorphocoma minutula	93.5	93.5	100%	2e-15	100.00	841	=HYPERLINK("https://www.ncbi.nlm.nih.gov/nucleotide/JX564692.1?report=genbank&log$=nucltop&blast_rank=295&RID=NCZ41K54016","JX564692.1")
Vittadinia eremaea isolate ASL515 tRNA-Leu (trnL) gene, partial sequence; trnL-trnF intergenic spacer, complete sequence; and tRNA-Phe (trnF) gene, partial sequence; chloroplast	Vittadinia eremaea	93.5	93.5	100%	2e-15	100.00	903	=HYPERLINK("https://www.ncbi.nlm.nih.gov/nucleotide/JX564689.1?report=genbank&log$=nucltop&blast_rank=296&RID=NCZ41K54016","JX564689.1")
Kippistia suaedifolia isolate ASL437 tRNA-Leu (trnL) gene, partial sequence; trnL-trnF intergenic spacer, complete sequence; and tRNA-Phe (trnF) gene, partial sequence; chloroplast	Kippistia suaedifolia	93.5	93.5	100%	2e-15	100.00	892	=HYPERLINK("https://www.ncbi.nlm.nih.gov/nucleotide/JX564673.1?report=genbank&log$=nucltop&blast_rank=297&RID=NCZ41K54016","JX564673.1")
Ixiochlamys cuneifolia isolate ASL436 tRNA-Leu (trnL) gene, partial sequence; trnL-trnF intergenic spacer, complete sequence; and tRNA-Phe (trnF) gene, partial sequence; chloroplast	Ixiochlamys cuneifolia	93.5	93.5	100%	2e-15	100.00	881	=HYPERLINK("https://www.ncbi.nlm.nih.gov/nucleotide/JX564672.1?report=genbank&log$=nucltop&blast_rank=298&RID=NCZ41K54016","JX564672.1")
Hullsia argillicola isolate ASL527 tRNA-Leu (trnL) gene, partial sequence; trnL-trnF intergenic spacer, complete sequence; and tRNA-Phe (trnF) gene, partial sequence; chloroplast	Hullsia argillicola	93.5	93.5	100%	2e-15	100.00	861	=HYPERLINK("https://www.ncbi.nlm.nih.gov/nucleotide/JX564670.1?report=genbank&log$=nucltop&blast_rank=299&RID=NCZ41K54016","JX564670.1")
Erigeron nitidus isolate ASL433 tRNA-Leu (trnL) gene, partial sequence; trnL-trnF intergenic spacer, complete sequence; and tRNA-Phe (trnF) gene, partial sequence; chloroplast	Pappochroma nitidum	93.5	93.5	100%	2e-15	100.00	881	=HYPERLINK("https://www.ncbi.nlm.nih.gov/nucleotide/JX564661.1?report=genbank&log$=nucltop&blast_rank=300&RID=NCZ41K54016","JX564661.1")
Dichromochlamys dentatifolia isolate ASL432 tRNA-Leu (trnL) gene, partial sequence; trnL-trnF intergenic spacer, complete sequence; and tRNA-Phe (trnF) gene, partial sequence; chloroplast	Dichromochlamys dentatifolia	93.5	93.5	100%	2e-15	100.00	852	=HYPERLINK("https://www.ncbi.nlm.nih.gov/nucleotide/JX564658.1?report=genbank&log$=nucltop&blast_rank=301&RID=NCZ41K54016","JX564658.1")
Camptacra barbata isolate ASL430 tRNA-Leu (trnL) gene, partial sequence; trnL-trnF intergenic spacer, complete sequence; and tRNA-Phe (trnF) gene, partial sequence; chloroplast	Camptacra barbata	93.5	93.5	100%	2e-15	100.00	881	=HYPERLINK("https://www.ncbi.nlm.nih.gov/nucleotide/JX564652.1?report=genbank&log$=nucltop&blast_rank=302&RID=NCZ41K54016","JX564652.1")
Calotis lappulacea isolate ASL511 tRNA-Leu (trnL) gene, partial sequence; trnL-trnF intergenic spacer, complete sequence; and tRNA-Phe (trnF) gene, partial sequence; chloroplast	Calotis lappulacea	93.5	93.5	100%	2e-15	100.00	876	=HYPERLINK("https://www.ncbi.nlm.nih.gov/nucleotide/JX564651.1?report=genbank&log$=nucltop&blast_rank=303&RID=NCZ41K54016","JX564651.1")
Brachyscome ciliaris isolate ASL514 tRNA-Leu (trnL) gene, partial sequence; trnL-trnF intergenic spacer, complete sequence; and tRNA-Phe (trnF) gene, partial sequence; chloroplast	Brachyscome ciliaris	93.5	93.5	100%	2e-15	100.00	889	=HYPERLINK("https://www.ncbi.nlm.nih.gov/nucleotide/JX564649.1?report=genbank&log$=nucltop&blast_rank=304&RID=NCZ41K54016","JX564649.1")
Diplostephium paposanum trnL gene and trnL-trnF intergenic spacer, partial sequence; chloroplast	Diplostephium paposanum	93.5	93.5	100%	2e-15	100.00	824	=HYPERLINK("https://www.ncbi.nlm.nih.gov/nucleotide/OP038910.1?report=genbank&log$=nucltop&blast_rank=305&RID=NCZ41K54016","OP038910.1")
Aster huangpingensis voucher LWP-LZ1709022 tRNA-Leu (trnL) gene, partial sequence; trnL-trnF intergenic spacer, complete sequence; and tRNA-Phe (trnF) gene, partial sequence; chloroplast	Aster huangpingensis	93.5	93.5	100%	2e-15	100.00	855	=HYPERLINK("https://www.ncbi.nlm.nih.gov/nucleotide/ON055160.1?report=genbank&log$=nucltop&blast_rank=306&RID=NCZ41K54016","ON055160.1")
Aster chuanshanensis voucher LWP1510150 tRNA-Leu (trnL) gene, partial sequence; trnL-trnF intergenic spacer, complete sequence; and tRNA-Phe (trnF) gene, partial sequence; chloroplast	Aster chuanshanensis	93.5	93.5	100%	2e-15	100.00	855	=HYPERLINK("https://www.ncbi.nlm.nih.gov/nucleotide/ON055159.1?report=genbank&log$=nucltop&blast_rank=307&RID=NCZ41K54016","ON055159.1")
Aster shimadae voucher LWP1208194 tRNA-Leu (trnL) gene, partial sequence; trnL-trnF intergenic spacer, complete sequence; and tRNA-Phe (trnF) gene, partial sequence; chloroplast	Aster shimadae	93.5	93.5	100%	2e-15	100.00	855	=HYPERLINK("https://www.ncbi.nlm.nih.gov/nucleotide/ON055158.1?report=genbank&log$=nucltop&blast_rank=308&RID=NCZ41K54016","ON055158.1")
Aster marchandii voucher XJW2019100901 tRNA-Leu (trnL) gene, partial sequence; trnL-trnF intergenic spacer, complete sequence; and tRNA-Phe (trnF) gene, partial sequence; chloroplast	Aster marchandii	93.5	93.5	100%	2e-15	100.00	855	=HYPERLINK("https://www.ncbi.nlm.nih.gov/nucleotide/ON055157.1?report=genbank&log$=nucltop&blast_rank=309&RID=NCZ41K54016","ON055157.1")
Aster sanqingshanica voucher XJW2020062404 tRNA-Leu (trnL) gene, partial sequence; trnL-trnF intergenic spacer, complete sequence; and tRNA-Phe (trnF) gene, partial sequence; chloroplast	Aster sanqingshanica	93.5	93.5	100%	2e-15	100.00	855	=HYPERLINK("https://www.ncbi.nlm.nih.gov/nucleotide/ON055156.1?report=genbank&log$=nucltop&blast_rank=310&RID=NCZ41K54016","ON055156.1")
Aster quanzhouensis voucher YGJ2112001 tRNA-Leu (trnL) gene, partial sequence; trnL-trnF intergenic spacer, complete sequence; and tRNA-Phe (trnF) gene, partial sequence; chloroplast	Aster quanzhouensis	93.5	93.5	100%	2e-15	100.00	855	=HYPERLINK("https://www.ncbi.nlm.nih.gov/nucleotide/ON055155.1?report=genbank&log$=nucltop&blast_rank=311&RID=NCZ41K54016","ON055155.1")
Aster quanzhouensis voucher YGJ2110001 tRNA-Leu (trnL) gene, partial sequence; trnL-trnF intergenic spacer, complete sequence; and tRNA-Phe (trnF) gene, partial sequence; chloroplast	Aster quanzhouensis	93.5	93.5	100%	2e-15	100.00	855	=HYPERLINK("https://www.ncbi.nlm.nih.gov/nucleotide/ON055154.1?report=genbank&log$=nucltop&blast_rank=312&RID=NCZ41K54016","ON055154.1")
Aster altaicus chloroplast, complete genome	Aster altaicus	93.5	93.5	100%	2e-15	100.00	152473	=HYPERLINK("https://www.ncbi.nlm.nih.gov/nucleotide/NC_072176.1?report=genbank&log$=nucltop&blast_rank=313&RID=NCZ41K54016","NC_072176.1")
Aster spathulifolius chloroplast, complete genome	Aster spathulifolius	93.5	93.5	100%	2e-15	100.00	149510	=HYPERLINK("https://www.ncbi.nlm.nih.gov/nucleotide/NC_027434.1?report=genbank&log$=nucltop&blast_rank=314&RID=NCZ41K54016","NC_027434.1")
Asterothamnus centraliasiaticus chloroplast, complete genome	Asterothamnus centraliasiaticus	93.5	93.5	100%	2e-15	100.00	152205	=HYPERLINK("https://www.ncbi.nlm.nih.gov/nucleotide/OP909739.1?report=genbank&log$=nucltop&blast_rank=315&RID=NCZ41K54016","OP909739.1")
Aster sp. ML-2022a voucher Su20211110 trnL and trnL-trnF intergenic spacer, partial sequence; chloroplast	Aster sp. ML-2022a	93.5	93.5	100%	2e-15	100.00	855	=HYPERLINK("https://www.ncbi.nlm.nih.gov/nucleotide/ON205956.1?report=genbank&log$=nucltop&blast_rank=316&RID=NCZ41K54016","ON205956.1")
Aster tonglingensis voucher XY02861 trnL gene and trnL-trnF intergenic spacer, partial sequence	Aster tonglingensis	93.5	93.5	100%	2e-15	100.00	855	=HYPERLINK("https://www.ncbi.nlm.nih.gov/nucleotide/ON205955.1?report=genbank&log$=nucltop&blast_rank=317&RID=NCZ41K54016","ON205955.1")
Conyza stricta voucher F11_K1268_Unknown_sp tRNA-Leu (trnL) gene, intron; chloroplast	Conyza stricta	93.5	93.5	100%	2e-15	100.00	478	=HYPERLINK("https://www.ncbi.nlm.nih.gov/nucleotide/KR738406.1?report=genbank&log$=nucltop&blast_rank=318&RID=NCZ41K54016","KR738406.1")
Asteraceae sp. TRK-2015 voucher E6_K1214_Unknown_sp tRNA-Leu (trnL) gene, intron; chloroplast	Asteraceae sp. TRK-2015	93.5	93.5	100%	2e-15	100.00	464	=HYPERLINK("https://www.ncbi.nlm.nih.gov/nucleotide/KR738362.1?report=genbank&log$=nucltop&blast_rank=319&RID=NCZ41K54016","KR738362.1")
Asteraceae sp. TRK-2015 voucher F6_K1214_Unknown_sp tRNA-Leu (trnL) gene, intron; chloroplast	Asteraceae sp. TRK-2015	93.5	93.5	100%	2e-15	100.00	472	=HYPERLINK("https://www.ncbi.nlm.nih.gov/nucleotide/KR738036.1?report=genbank&log$=nucltop&blast_rank=320&RID=NCZ41K54016","KR738036.1")
Asteraceae sp. TRK-2015 voucher G6_K1214_Unknown_sp tRNA-Leu (trnL) gene, intron; chloroplast	Asteraceae sp. TRK-2015	93.5	93.5	100%	2e-15	100.00	465	=HYPERLINK("https://www.ncbi.nlm.nih.gov/nucleotide/KR737903.1?report=genbank&log$=nucltop&blast_rank=321&RID=NCZ41K54016","KR737903.1")
Psiadia punctulata voucher D5_K1267_Psiadia_punctulata tRNA-Leu (trnL) gene, intron; chloroplast	Psiadia punctulata	93.5	93.5	100%	2e-15	100.00	474	=HYPERLINK("https://www.ncbi.nlm.nih.gov/nucleotide/KR737637.1?report=genbank&log$=nucltop&blast_rank=322&RID=NCZ41K54016","KR737637.1")
Aster yunnanensis chloroplast, complete genome	Aster yunnanensis	93.5	93.5	100%	2e-15	100.00	152589	=HYPERLINK("https://www.ncbi.nlm.nih.gov/nucleotide/NC_069917.1?report=genbank&log$=nucltop&blast_rank=323&RID=NCZ41K54016","NC_069917.1")
Aster falcifolius chloroplast, complete genome	Aster falcifolius	93.5	93.5	100%	2e-15	100.00	152664	=HYPERLINK("https://www.ncbi.nlm.nih.gov/nucleotide/NC_069916.1?report=genbank&log$=nucltop&blast_rank=324&RID=NCZ41K54016","NC_069916.1")
Aster pycnophyllus chloroplast, complete genome	Aster pycnophyllus	93.5	93.5	100%	2e-15	100.00	152721	=HYPERLINK("https://www.ncbi.nlm.nih.gov/nucleotide/NC_069915.1?report=genbank&log$=nucltop&blast_rank=325&RID=NCZ41K54016","NC_069915.1")
Aster procerus chloroplast, complete genome	Aster procerus	93.5	93.5	100%	2e-15	100.00	152656	=HYPERLINK("https://www.ncbi.nlm.nih.gov/nucleotide/NC_069914.1?report=genbank&log$=nucltop&blast_rank=326&RID=NCZ41K54016","NC_069914.1")
Erigeron caespitosus isolate CP32 tRNA-Leu (trnL) gene, partial sequence; chloroplast	Erigeron caespitosus	93.5	93.5	100%	2e-15	100.00	162	=HYPERLINK("https://www.ncbi.nlm.nih.gov/nucleotide/KP208356.1?report=genbank&log$=nucltop&blast_rank=327&RID=NCZ41K54016","KP208356.1")
Brachyscome angustifolia chloroplast, complete genome	Brachyscome angustifolia	93.5	93.5	100%	2e-15	100.00	151721	=HYPERLINK("https://www.ncbi.nlm.nih.gov/nucleotide/NC_068891.1?report=genbank&log$=nucltop&blast_rank=328&RID=NCZ41K54016","NC_068891.1")
Aster sp. XL-2021 chloroplast, complete genome	Aster sp. XL-2021	93.5	93.5	100%	2e-15	100.00	152384	=HYPERLINK("https://www.ncbi.nlm.nih.gov/nucleotide/ON120847.1?report=genbank&log$=nucltop&blast_rank=329&RID=NCZ41K54016","ON120847.1")
Erigeron canadensis isolate ET17 tRNA-Leu (trnL) gene, intron; chloroplast	Erigeron canadensis	93.5	93.5	100%	2e-15	100.00	261	=HYPERLINK("https://www.ncbi.nlm.nih.gov/nucleotide/OM731619.1?report=genbank&log$=nucltop&blast_rank=330&RID=NCZ41K54016","OM731619.1")
Erigeron canadensis isolate ET16b tRNA-Leu (trnL) gene, intron; chloroplast	Erigeron canadensis	93.5	93.5	100%	2e-15	100.00	261	=HYPERLINK("https://www.ncbi.nlm.nih.gov/nucleotide/OM731618.1?report=genbank&log$=nucltop&blast_rank=331&RID=NCZ41K54016","OM731618.1")
Erigeron canadensis isolate ET16a tRNA-Leu (trnL) gene, intron; chloroplast	Erigeron canadensis	93.5	93.5	100%	2e-15	100.00	261	=HYPERLINK("https://www.ncbi.nlm.nih.gov/nucleotide/OM731617.1?report=genbank&log$=nucltop&blast_rank=332&RID=NCZ41K54016","OM731617.1")
Erigeron canadensis isolate ET14b tRNA-Leu (trnL) gene, intron; chloroplast	Erigeron canadensis	93.5	93.5	100%	2e-15	100.00	261	=HYPERLINK("https://www.ncbi.nlm.nih.gov/nucleotide/OM731616.1?report=genbank&log$=nucltop&blast_rank=333&RID=NCZ41K54016","OM731616.1")
Erigeron canadensis isolate ET14a tRNA-Leu (trnL) gene, intron; chloroplast	Erigeron canadensis	93.5	93.5	100%	2e-15	100.00	261	=HYPERLINK("https://www.ncbi.nlm.nih.gov/nucleotide/OM731615.1?report=genbank&log$=nucltop&blast_rank=334&RID=NCZ41K54016","OM731615.1")
Erigeron canadensis isolate ET13 tRNA-Leu (trnL) gene, intron; chloroplast	Erigeron canadensis	93.5	93.5	100%	2e-15	100.00	261	=HYPERLINK("https://www.ncbi.nlm.nih.gov/nucleotide/OM731614.1?report=genbank&log$=nucltop&blast_rank=335&RID=NCZ41K54016","OM731614.1")
Erigeron canadensis isolate ET12 tRNA-Leu (trnL) gene, intron; chloroplast	Erigeron canadensis	93.5	93.5	100%	2e-15	100.00	261	=HYPERLINK("https://www.ncbi.nlm.nih.gov/nucleotide/OM731613.1?report=genbank&log$=nucltop&blast_rank=336&RID=NCZ41K54016","OM731613.1")
Erigeron canadensis isolate ET11b tRNA-Leu (trnL) gene, intron; chloroplast	Erigeron canadensis	93.5	93.5	100%	2e-15	100.00	261	=HYPERLINK("https://www.ncbi.nlm.nih.gov/nucleotide/OM731612.1?report=genbank&log$=nucltop&blast_rank=337&RID=NCZ41K54016","OM731612.1")
Erigeron canadensis isolate ET11a tRNA-Leu (trnL) gene, intron; chloroplast	Erigeron canadensis	93.5	93.5	100%	2e-15	100.00	261	=HYPERLINK("https://www.ncbi.nlm.nih.gov/nucleotide/OM731611.1?report=genbank&log$=nucltop&blast_rank=338&RID=NCZ41K54016","OM731611.1")
Erigeron canadensis isolate ET10 tRNA-Leu (trnL) gene, intron; chloroplast	Erigeron canadensis	93.5	93.5	100%	2e-15	100.00	261	=HYPERLINK("https://www.ncbi.nlm.nih.gov/nucleotide/OM731610.1?report=genbank&log$=nucltop&blast_rank=339&RID=NCZ41K54016","OM731610.1")
Erigeron canadensis isolate ET9c tRNA-Leu (trnL) gene, intron; chloroplast	Erigeron canadensis	93.5	93.5	100%	2e-15	100.00	261	=HYPERLINK("https://www.ncbi.nlm.nih.gov/nucleotide/OM731609.1?report=genbank&log$=nucltop&blast_rank=340&RID=NCZ41K54016","OM731609.1")
Erigeron canadensis isolate ET9b tRNA-Leu (trnL) gene, intron; chloroplast	Erigeron canadensis	93.5	93.5	100%	2e-15	100.00	262	=HYPERLINK("https://www.ncbi.nlm.nih.gov/nucleotide/OM731608.1?report=genbank&log$=nucltop&blast_rank=341&RID=NCZ41K54016","OM731608.1")
Erigeron canadensis isolate ET9a tRNA-Leu (trnL) gene, intron; chloroplast	Erigeron canadensis	93.5	93.5	100%	2e-15	100.00	261	=HYPERLINK("https://www.ncbi.nlm.nih.gov/nucleotide/OM731607.1?report=genbank&log$=nucltop&blast_rank=342&RID=NCZ41K54016","OM731607.1")
Erigeron canadensis isolate ET8 tRNA-Leu (trnL) gene, intron; chloroplast	Erigeron canadensis	93.5	93.5	100%	2e-15	100.00	261	=HYPERLINK("https://www.ncbi.nlm.nih.gov/nucleotide/OM731606.1?report=genbank&log$=nucltop&blast_rank=343&RID=NCZ41K54016","OM731606.1")
Erigeron canadensis isolate ET7b tRNA-Leu (trnL) gene, intron; chloroplast	Erigeron canadensis	93.5	93.5	100%	2e-15	100.00	261	=HYPERLINK("https://www.ncbi.nlm.nih.gov/nucleotide/OM731605.1?report=genbank&log$=nucltop&blast_rank=344&RID=NCZ41K54016","OM731605.1")
Erigeron canadensis isolate ET7a tRNA-Leu (trnL) gene, intron; chloroplast	Erigeron canadensis	93.5	93.5	100%	2e-15	100.00	261	=HYPERLINK("https://www.ncbi.nlm.nih.gov/nucleotide/OM731604.1?report=genbank&log$=nucltop&blast_rank=345&RID=NCZ41K54016","OM731604.1")
Erigeron canadensis isolate ET6b tRNA-Leu (trnL) gene, intron; chloroplast	Erigeron canadensis	93.5	93.5	100%	2e-15	100.00	261	=HYPERLINK("https://www.ncbi.nlm.nih.gov/nucleotide/OM731603.1?report=genbank&log$=nucltop&blast_rank=346&RID=NCZ41K54016","OM731603.1")
Erigeron canadensis isolate ET5b tRNA-Leu (trnL) gene, intron; chloroplast	Erigeron canadensis	93.5	93.5	100%	2e-15	100.00	261	=HYPERLINK("https://www.ncbi.nlm.nih.gov/nucleotide/OM731601.1?report=genbank&log$=nucltop&blast_rank=347&RID=NCZ41K54016","OM731601.1")
Erigeron canadensis isolate ET5a tRNA-Leu (trnL) gene, intron; chloroplast	Erigeron canadensis	93.5	93.5	100%	2e-15	100.00	261	=HYPERLINK("https://www.ncbi.nlm.nih.gov/nucleotide/OM731600.1?report=genbank&log$=nucltop&blast_rank=348&RID=NCZ41K54016","OM731600.1")
Erigeron canadensis isolate ET4 tRNA-Leu (trnL) gene, intron; chloroplast	Erigeron canadensis	93.5	93.5	100%	2e-15	100.00	261	=HYPERLINK("https://www.ncbi.nlm.nih.gov/nucleotide/OM731599.1?report=genbank&log$=nucltop&blast_rank=349&RID=NCZ41K54016","OM731599.1")
Erigeron canadensis isolate ET3 tRNA-Leu (trnL) gene, intron; chloroplast	Erigeron canadensis	93.5	93.5	100%	2e-15	100.00	261	=HYPERLINK("https://www.ncbi.nlm.nih.gov/nucleotide/OM731598.1?report=genbank&log$=nucltop&blast_rank=350&RID=NCZ41K54016","OM731598.1")
Erigeron canadensis isolate ET2b tRNA-Leu (trnL) gene, intron; chloroplast	Erigeron canadensis	93.5	93.5	100%	2e-15	100.00	261	=HYPERLINK("https://www.ncbi.nlm.nih.gov/nucleotide/OM731597.1?report=genbank&log$=nucltop&blast_rank=351&RID=NCZ41K54016","OM731597.1")
Aster fanjingshanicus chloroplast, complete genome	Aster fanjingshanicus	93.5	93.5	100%	2e-15	100.00	153225	=HYPERLINK("https://www.ncbi.nlm.nih.gov/nucleotide/ON055287.1?report=genbank&log$=nucltop&blast_rank=352&RID=NCZ41K54016","ON055287.1")
Erigeron annuus chloroplast, complete genome	Erigeron annuus	93.5	93.5	100%	2e-15	100.00	153283	=HYPERLINK("https://www.ncbi.nlm.nih.gov/nucleotide/NC_067595.1?report=genbank&log$=nucltop&blast_rank=353&RID=NCZ41K54016","NC_067595.1")
Apodocephala oliganthoides voucher Razafimandimbison 2975 tRNA-Leu (trnL) gene, partial sequence; trnL-trnF intergenic spacer, complete sequence; and tRNA-Phe (trnF) gene, partial sequence; chloroplast	Apodocephala oliganthoides	93.5	93.5	100%	2e-15	100.00	894	=HYPERLINK("https://www.ncbi.nlm.nih.gov/nucleotide/MZ352994.1?report=genbank&log$=nucltop&blast_rank=354&RID=NCZ41K54016","MZ352994.1")
Apodocephala pauciflora voucher Razafimandimbison 2951 tRNA-Leu (trnL) gene, partial sequence; trnL-trnF intergenic spacer, complete sequence; and tRNA-Phe (trnF) gene, partial sequence; chloroplast	Apodocephala pauciflora	93.5	93.5	100%	2e-15	100.00	894	=HYPERLINK("https://www.ncbi.nlm.nih.gov/nucleotide/MZ352993.1?report=genbank&log$=nucltop&blast_rank=355&RID=NCZ41K54016","MZ352993.1")
Apodocephala pauciflora voucher Razafimandimbison 2933 tRNA-Leu (trnL) gene, partial sequence; trnL-trnF intergenic spacer, complete sequence; and tRNA-Phe (trnF) gene, partial sequence; chloroplast	Apodocephala pauciflora	93.5	93.5	100%	2e-15	100.00	897	=HYPERLINK("https://www.ncbi.nlm.nih.gov/nucleotide/MZ352992.1?report=genbank&log$=nucltop&blast_rank=356&RID=NCZ41K54016","MZ352992.1")
Conyza blakei isolate P115 tRNA-Leu (trnL) gene, partial sequence; chloroplast	Conyza blakei	93.5	93.5	100%	2e-15	100.00	447	=HYPERLINK("https://www.ncbi.nlm.nih.gov/nucleotide/KP057631.1?report=genbank&log$=nucltop&blast_rank=357&RID=NCZ41K54016","KP057631.1")
Baccharis gnaphalioides isolate P127 tRNA-Leu (trnL) gene, partial sequence; chloroplast	Baccharis gnaphalioides	93.5	93.5	100%	2e-15	100.00	441	=HYPERLINK("https://www.ncbi.nlm.nih.gov/nucleotide/KP057630.1?report=genbank&log$=nucltop&blast_rank=358&RID=NCZ41K54016","KP057630.1")
Baccharis gnaphalioides isolate P095 tRNA-Leu (trnL) gene, partial sequence; chloroplast	Baccharis gnaphalioides	93.5	93.5	100%	2e-15	100.00	441	=HYPERLINK("https://www.ncbi.nlm.nih.gov/nucleotide/KP057629.1?report=genbank&log$=nucltop&blast_rank=359&RID=NCZ41K54016","KP057629.1")
Aster tataricus chloroplast, complete genome	Aster tataricus	93.5	93.5	100%	2e-15	100.00	152992	=HYPERLINK("https://www.ncbi.nlm.nih.gov/nucleotide/MZ636544.1?report=genbank&log$=nucltop&blast_rank=360&RID=NCZ41K54016","MZ636544.1")
Aster lavandulifolius chloroplast, complete genome	Aster lavandulifolius	93.5	93.5	100%	2e-15	100.00	152441	=HYPERLINK("https://www.ncbi.nlm.nih.gov/nucleotide/MZ474495.1?report=genbank&log$=nucltop&blast_rank=361&RID=NCZ41K54016","MZ474495.1")
Heteroplexis vernonioides chloroplast, complete genome	Heteroplexis vernonioides	93.5	93.5	100%	2e-15	100.00	153221	=HYPERLINK("https://www.ncbi.nlm.nih.gov/nucleotide/NC_065380.1?report=genbank&log$=nucltop&blast_rank=362&RID=NCZ41K54016","NC_065380.1")
Erigeron multiradiatus voucher ZW82104 trnL-trnF intergenic spacer region, partial sequence; chloroplast	Erigeron multiradiatus	93.5	93.5	100%	2e-15	100.00	879	=HYPERLINK("https://www.ncbi.nlm.nih.gov/nucleotide/ON473036.1?report=genbank&log$=nucltop&blast_rank=363&RID=NCZ41K54016","ON473036.1")
Erigeron breviscapus voucher ZW82303 trnL-trnF intergenic spacer region, partial sequence; chloroplast	Erigeron breviscapus	93.5	93.5	100%	2e-15	100.00	879	=HYPERLINK("https://www.ncbi.nlm.nih.gov/nucleotide/ON473035.1?report=genbank&log$=nucltop&blast_rank=364&RID=NCZ41K54016","ON473035.1")
Erigeron acris voucher ZW82302 trnL-trnF intergenic spacer region, partial sequence; chloroplast	Erigeron acris	93.5	93.5	100%	2e-15	100.00	879	=HYPERLINK("https://www.ncbi.nlm.nih.gov/nucleotide/ON473034.1?report=genbank&log$=nucltop&blast_rank=365&RID=NCZ41K54016","ON473034.1")
Aster yunnanensis voucher ZW62715 trnL-trnF intergenic spacer region, partial sequence; chloroplast	Aster yunnanensis	93.5	93.5	100%	2e-15	100.00	867	=HYPERLINK("https://www.ncbi.nlm.nih.gov/nucleotide/ON473033.1?report=genbank&log$=nucltop&blast_rank=366&RID=NCZ41K54016","ON473033.1")
Aster yunnanensis var. angustior voucher ZW62201 trnL-trnF intergenic spacer region, partial sequence; chloroplast	Aster yunnanensis var. angustior	93.5	93.5	100%	2e-15	100.00	853	=HYPERLINK("https://www.ncbi.nlm.nih.gov/nucleotide/ON473032.1?report=genbank&log$=nucltop&blast_rank=367&RID=NCZ41K54016","ON473032.1")
Aster trinervius voucher ZW71502 trnL-trnF intergenic spacer region, partial sequence; chloroplast	Aster trinervius	93.5	93.5	100%	2e-15	100.00	855	=HYPERLINK("https://www.ncbi.nlm.nih.gov/nucleotide/ON473031.1?report=genbank&log$=nucltop&blast_rank=368&RID=NCZ41K54016","ON473031.1")
Aster tongolensis voucher ZW62203 trnL-trnF intergenic spacer region, partial sequence; chloroplast	Aster tongolensis	93.5	93.5	100%	2e-15	100.00	855	=HYPERLINK("https://www.ncbi.nlm.nih.gov/nucleotide/ON473030.1?report=genbank&log$=nucltop&blast_rank=369&RID=NCZ41K54016","ON473030.1")
Aster techinensis voucher ZW62603 trnL-trnF intergenic spacer region, partial sequence; chloroplast	Aster techinensis	93.5	93.5	100%	2e-15	100.00	855	=HYPERLINK("https://www.ncbi.nlm.nih.gov/nucleotide/ON473029.1?report=genbank&log$=nucltop&blast_rank=370&RID=NCZ41K54016","ON473029.1")
Aster souliei voucher ZW62605 trnL-trnF intergenic spacer region, partial sequence; chloroplast	Aster souliei	93.5	93.5	100%	2e-15	100.00	854	=HYPERLINK("https://www.ncbi.nlm.nih.gov/nucleotide/ON473028.1?report=genbank&log$=nucltop&blast_rank=371&RID=NCZ41K54016","ON473028.1")
Aster setchuenensis voucher ZW73007 trnL-trnF intergenic spacer region, partial sequence; chloroplast	Aster setchuenensis	93.5	93.5	100%	2e-15	100.00	855	=HYPERLINK("https://www.ncbi.nlm.nih.gov/nucleotide/ON473027.1?report=genbank&log$=nucltop&blast_rank=372&RID=NCZ41K54016","ON473027.1")
Aster salwinensis voucher ZW62709 trnL-trnF intergenic spacer region, partial sequence; chloroplast	Aster salwinensis	93.5	93.5	100%	2e-15	100.00	867	=HYPERLINK("https://www.ncbi.nlm.nih.gov/nucleotide/ON473026.1?report=genbank&log$=nucltop&blast_rank=373&RID=NCZ41K54016","ON473026.1")
Aster megalanthus voucher ZW62906 trnL-trnF intergenic spacer region, partial sequence; chloroplast	Aster megalanthus	93.5	93.5	100%	2e-15	100.00	855	=HYPERLINK("https://www.ncbi.nlm.nih.gov/nucleotide/ON473025.1?report=genbank&log$=nucltop&blast_rank=374&RID=NCZ41K54016","ON473025.1")
Aster lingulatus voucher ZW72703 trnL-trnF intergenic spacer region, partial sequence; chloroplast	Aster lingulatus	93.5	93.5	100%	2e-15	100.00	855	=HYPERLINK("https://www.ncbi.nlm.nih.gov/nucleotide/ON473024.1?report=genbank&log$=nucltop&blast_rank=375&RID=NCZ41K54016","ON473024.1")
Aster likiangensis voucher ZW62402 trnL-trnF intergenic spacer region, partial sequence; chloroplast	Aster likiangensis	93.5	93.5	100%	2e-15	100.00	866	=HYPERLINK("https://www.ncbi.nlm.nih.gov/nucleotide/ON473023.1?report=genbank&log$=nucltop&blast_rank=376&RID=NCZ41K54016","ON473023.1")
Aster himalaicus voucher ZW60701 trnL-trnF intergenic spacer region, partial sequence; chloroplast	Aster himalaicus	93.5	93.5	100%	2e-15	100.00	851	=HYPERLINK("https://www.ncbi.nlm.nih.gov/nucleotide/ON473022.1?report=genbank&log$=nucltop&blast_rank=377&RID=NCZ41K54016","ON473022.1")
Aster flaccidus voucher ZW71501 trnL-trnF intergenic spacer region, partial sequence; chloroplast	Aster flaccidus	93.5	93.5	100%	2e-15	100.00	867	=HYPERLINK("https://www.ncbi.nlm.nih.gov/nucleotide/ON473021.1?report=genbank&log$=nucltop&blast_rank=378&RID=NCZ41K54016","ON473021.1")
Aster flaccidus voucher ZW62802 trnL-trnF intergenic spacer region, partial sequence; chloroplast	Aster flaccidus	93.5	93.5	100%	2e-15	100.00	867	=HYPERLINK("https://www.ncbi.nlm.nih.gov/nucleotide/ON473020.1?report=genbank&log$=nucltop&blast_rank=379&RID=NCZ41K54016","ON473020.1")
Aster diplostephioides voucher ZW62701 trnL-trnF intergenic spacer region, partial sequence; chloroplast	Aster diplostephioides	93.5	93.5	100%	2e-15	100.00	855	=HYPERLINK("https://www.ncbi.nlm.nih.gov/nucleotide/ON473019.1?report=genbank&log$=nucltop&blast_rank=380&RID=NCZ41K54016","ON473019.1")
Aster brevis voucher ZW62404 trnL-trnF intergenic spacer region, partial sequence; chloroplast	Aster brevis	93.5	93.5	100%	2e-15	100.00	855	=HYPERLINK("https://www.ncbi.nlm.nih.gov/nucleotide/ON473018.1?report=genbank&log$=nucltop&blast_rank=381&RID=NCZ41K54016","ON473018.1")
Aster brachytrichus voucher ZW62908 trnL-trnF intergenic spacer region, partial sequence; chloroplast	Aster brachytrichus	93.5	93.5	100%	2e-15	100.00	855	=HYPERLINK("https://www.ncbi.nlm.nih.gov/nucleotide/ON473017.1?report=genbank&log$=nucltop&blast_rank=382&RID=NCZ41K54016","ON473017.1")
Aster bietii voucher ZW62705 trnL-trnF intergenic spacer region, partial sequence; chloroplast	Aster bietii	93.5	93.5	100%	2e-15	100.00	867	=HYPERLINK("https://www.ncbi.nlm.nih.gov/nucleotide/ON473016.1?report=genbank&log$=nucltop&blast_rank=383&RID=NCZ41K54016","ON473016.1")
Aster batangensis voucher ZW62205 trnL-trnF intergenic spacer region, partial sequence; chloroplast	Aster batangensis	93.5	93.5	100%	2e-15	100.00	855	=HYPERLINK("https://www.ncbi.nlm.nih.gov/nucleotide/ON473015.1?report=genbank&log$=nucltop&blast_rank=384&RID=NCZ41K54016","ON473015.1")
Aster asteroides voucher ZW62206 trnL-trnF intergenic spacer region, partial sequence; chloroplast	Aster asteroides	93.5	93.5	100%	2e-15	100.00	865	=HYPERLINK("https://www.ncbi.nlm.nih.gov/nucleotide/ON473014.1?report=genbank&log$=nucltop&blast_rank=385&RID=NCZ41K54016","ON473014.1")
Aster ageratoides voucher ZW70201 trnL-trnF intergenic spacer region, partial sequence; chloroplast	Aster ageratoides	93.5	93.5	100%	2e-15	100.00	867	=HYPERLINK("https://www.ncbi.nlm.nih.gov/nucleotide/ON473012.1?report=genbank&log$=nucltop&blast_rank=386&RID=NCZ41K54016","ON473012.1")
Heteroplexis microcephala chloroplast, complete genome	Heteroplexis microcephala	93.5	93.5	100%	2e-15	100.00	152984	=HYPERLINK("https://www.ncbi.nlm.nih.gov/nucleotide/NC_064362.1?report=genbank&log$=nucltop&blast_rank=387&RID=NCZ41K54016","NC_064362.1")
Aster polius chloroplast, complete genome	Aster polius	93.5	93.5	100%	2e-15	100.00	152045	=HYPERLINK("https://www.ncbi.nlm.nih.gov/nucleotide/NC_063453.1?report=genbank&log$=nucltop&blast_rank=388&RID=NCZ41K54016","NC_063453.1")
Aster lavandulifolius chloroplast, complete genome	Aster lavandulifolius	93.5	93.5	100%	2e-15	100.00	152719	=HYPERLINK("https://www.ncbi.nlm.nih.gov/nucleotide/NC_063955.1?report=genbank&log$=nucltop&blast_rank=389&RID=NCZ41K54016","NC_063955.1")
Aster argyropholis chloroplast, complete genome	Aster argyropholis	93.5	93.5	100%	2e-15	100.00	152725	=HYPERLINK("https://www.ncbi.nlm.nih.gov/nucleotide/NC_063954.1?report=genbank&log$=nucltop&blast_rank=390&RID=NCZ41K54016","NC_063954.1")
Aster albescens chloroplast, complete genome	Aster albescens	93.5	93.5	100%	2e-15	100.00	152729	=HYPERLINK("https://www.ncbi.nlm.nih.gov/nucleotide/NC_063953.1?report=genbank&log$=nucltop&blast_rank=391&RID=NCZ41K54016","NC_063953.1")
Bellis perennis tRNA-Leu (trnL) gene, partial sequence; chloroplast	Bellis perennis	93.5	93.5	100%	2e-15	100.00	487	=HYPERLINK("https://www.ncbi.nlm.nih.gov/nucleotide/MZ965252.1?report=genbank&log$=nucltop&blast_rank=392&RID=NCZ41K54016","MZ965252.1")
Heteropappus gouldii chloroplast, complete genome	Heteropappus gouldii	93.5	93.5	100%	2e-15	100.00	152450	=HYPERLINK("https://www.ncbi.nlm.nih.gov/nucleotide/NC_061598.1?report=genbank&log$=nucltop&blast_rank=393&RID=NCZ41K54016","NC_061598.1")
Podocoma bellidifolia voucher G.Heiden 1714 (SPF) tRNA-Leu (trnL) gene and trnL-trnF intergenic spacer, partial sequence; chloroplast	Podocoma bellidifolia	93.5	93.5	100%	2e-15	100.00	700	=HYPERLINK("https://www.ncbi.nlm.nih.gov/nucleotide/MN331467.1?report=genbank&log$=nucltop&blast_rank=394&RID=NCZ41K54016","MN331467.1")
Parastrephia lucida voucher G.Heiden 2024 (SPF) tRNA-Leu (trnL) gene and trnL-trnF intergenic spacer, partial sequence; chloroplast	Parastrephia lucida	93.5	93.5	100%	2e-15	100.00	695	=HYPERLINK("https://www.ncbi.nlm.nih.gov/nucleotide/MN331464.1?report=genbank&log$=nucltop&blast_rank=395&RID=NCZ41K54016","MN331464.1")
Neja filiformis voucher G.Heiden 1259 (SPF) tRNA-Leu (trnL) gene and trnL-trnF intergenic spacer, partial sequence; chloroplast	Neja filiformis	93.5	93.5	100%	2e-15	100.00	723	=HYPERLINK("https://www.ncbi.nlm.nih.gov/nucleotide/MN331461.1?report=genbank&log$=nucltop&blast_rank=396&RID=NCZ41K54016","MN331461.1")
Leptostelma catharinense voucher G.Heiden 1492 (SPF) tRNA-Leu (trnL) gene and trnL-trnF intergenic spacer, partial sequence; chloroplast	Leptostelma catharinense	93.5	93.5	100%	2e-15	100.00	722	=HYPERLINK("https://www.ncbi.nlm.nih.gov/nucleotide/MN331460.1?report=genbank&log$=nucltop&blast_rank=397&RID=NCZ41K54016","MN331460.1")
Inulopsis scaposa voucher G.Heiden 1420 (SPF) tRNA-Leu (trnL) gene and trnL-trnF intergenic spacer, partial sequence; chloroplast	Inulopsis scaposa	93.5	93.5	100%	2e-15	100.00	701	=HYPERLINK("https://www.ncbi.nlm.nih.gov/nucleotide/MN331459.1?report=genbank&log$=nucltop&blast_rank=398&RID=NCZ41K54016","MN331459.1")
Hysterionica nidorelloides voucher G.Heiden 1271 (SPF) tRNA-Leu (trnL) gene and trnL-trnF intergenic spacer, partial sequence; chloroplast	Hysterionica nidorelloides	93.5	93.5	100%	2e-15	100.00	723	=HYPERLINK("https://www.ncbi.nlm.nih.gov/nucleotide/MN331458.1?report=genbank&log$=nucltop&blast_rank=399&RID=NCZ41K54016","MN331458.1")
Exostigma rivulare voucher G.Heiden 1938 (SPF) tRNA-Leu (trnL) gene and trnL-trnF intergenic spacer, partial sequence; chloroplast	Exostigma rivulare	93.5	93.5	100%	2e-15	100.00	701	=HYPERLINK("https://www.ncbi.nlm.nih.gov/nucleotide/MN331456.1?report=genbank&log$=nucltop&blast_rank=400&RID=NCZ41K54016","MN331456.1")
Exostigma notobellidiastrum voucher G.Heiden 1893 (SPF) tRNA-Leu (trnL) gene and trnL-trnF intergenic spacer, partial sequence; chloroplast	Exostigma notobellidiastrum	93.5	93.5	100%	2e-15	100.00	700	=HYPERLINK("https://www.ncbi.nlm.nih.gov/nucleotide/MN331455.1?report=genbank&log$=nucltop&blast_rank=401&RID=NCZ41K54016","MN331455.1")
Erigeron uniflorus voucher G.Heiden 2109 (SPF) tRNA-Leu (trnL) gene and trnL-trnF intergenic spacer, partial sequence; chloroplast	Erigeron uniflorus	93.5	93.5	100%	2e-15	100.00	748	=HYPERLINK("https://www.ncbi.nlm.nih.gov/nucleotide/MN331454.1?report=genbank&log$=nucltop&blast_rank=402&RID=NCZ41K54016","MN331454.1")
Bellis perennis voucher G.Heiden 2110 (SPF) tRNA-Leu (trnL) gene and trnL-trnF intergenic spacer, partial sequence; chloroplast	Bellis perennis	93.5	93.5	100%	2e-15	100.00	697	=HYPERLINK("https://www.ncbi.nlm.nih.gov/nucleotide/MN331452.1?report=genbank&log$=nucltop&blast_rank=403&RID=NCZ41K54016","MN331452.1")
Baccharis sp. VR102 voucher V.Rivera 102 (SPF) tRNA-Leu (trnL) gene and trnL-trnF intergenic spacer, partial sequence; chloroplast	Baccharis sp. VR102	93.5	93.5	100%	2e-15	100.00	707	=HYPERLINK("https://www.ncbi.nlm.nih.gov/nucleotide/MN331451.1?report=genbank&log$=nucltop&blast_rank=404&RID=NCZ41K54016","MN331451.1")
Baccharis sp. GH2091 voucher G.Heiden 2091 (SPF) tRNA-Leu (trnL) gene and trnL-trnF intergenic spacer, partial sequence; chloroplast	Baccharis sp. GH2091	93.5	93.5	100%	2e-15	100.00	707	=HYPERLINK("https://www.ncbi.nlm.nih.gov/nucleotide/MN331450.1?report=genbank&log$=nucltop&blast_rank=405&RID=NCZ41K54016","MN331450.1")
Baccharis sp. GH1873 voucher G.Heiden 1873 (SPF) tRNA-Leu (trnL) gene and trnL-trnF intergenic spacer, partial sequence; chloroplast	Baccharis sp. GH1873	93.5	93.5	100%	2e-15	100.00	701	=HYPERLINK("https://www.ncbi.nlm.nih.gov/nucleotide/MN331449.1?report=genbank&log$=nucltop&blast_rank=406&RID=NCZ41K54016","MN331449.1")
Baccharis sp. GH1615 voucher G.Heiden 1615 (SPF) tRNA-Leu (trnL) gene and trnL-trnF intergenic spacer, partial sequence; chloroplast	Baccharis sp. GH1615	93.5	93.5	100%	2e-15	100.00	701	=HYPERLINK("https://www.ncbi.nlm.nih.gov/nucleotide/MN331448.1?report=genbank&log$=nucltop&blast_rank=407&RID=NCZ41K54016","MN331448.1")
Aster chusanensis isolate 129 tRNA-Leu (trnL) gene and trnL-F intergenic spacer, partial sequence; chloroplast	Aster chusanensis	93.5	93.5	100%	2e-15	100.00	826	=HYPERLINK("https://www.ncbi.nlm.nih.gov/nucleotide/KJ587676.1?report=genbank&log$=nucltop&blast_rank=408&RID=NCZ41K54016","KJ587676.1")
Aster oharai isolate 175 tRNA-Leu (trnL) gene and trnL-F intergenic spacer, partial sequence; chloroplast	Aster oharai	93.5	93.5	100%	2e-15	100.00	826	=HYPERLINK("https://www.ncbi.nlm.nih.gov/nucleotide/KJ587652.1?report=genbank&log$=nucltop&blast_rank=409&RID=NCZ41K54016","KJ587652.1")
Erigeron acris isolate xt_plant109 tRNA-Leu (trnL) gene, intron; chloroplast	Erigeron acris	93.5	93.5	100%	2e-15	100.00	418	=HYPERLINK("https://www.ncbi.nlm.nih.gov/nucleotide/KJ746384.1?report=genbank&log$=nucltop&blast_rank=410&RID=NCZ41K54016","KJ746384.1")
Aster amellus isolate xt_plant105 tRNA-Leu (trnL) gene, intron; chloroplast	Aster amellus	93.5	93.5	100%	2e-15	100.00	414	=HYPERLINK("https://www.ncbi.nlm.nih.gov/nucleotide/KJ746383.1?report=genbank&log$=nucltop&blast_rank=411&RID=NCZ41K54016","KJ746383.1")
Heteroplexis impressinervia chloroplast, complete sequence	Heteroplexis impressinervia	93.5	93.5	100%	2e-15	100.00	153083	=HYPERLINK("https://www.ncbi.nlm.nih.gov/nucleotide/NC_060295.1?report=genbank&log$=nucltop&blast_rank=412&RID=NCZ41K54016","NC_060295.1")
Aster tongolensis chloroplast, complete genome	Aster tongolensis	93.5	93.5	100%	2e-15	100.00	152571	=HYPERLINK("https://www.ncbi.nlm.nih.gov/nucleotide/OK323962.1?report=genbank&log$=nucltop&blast_rank=413&RID=NCZ41K54016","OK323962.1")
Aster souliei chloroplast, complete genome	Aster souliei	93.5	93.5	100%	2e-15	100.00	152587	=HYPERLINK("https://www.ncbi.nlm.nih.gov/nucleotide/OK323961.1?report=genbank&log$=nucltop&blast_rank=414&RID=NCZ41K54016","OK323961.1")
Aster sampsonii chloroplast, complete genome	Aster sampsonii	93.5	93.5	100%	2e-15	100.00	152686	=HYPERLINK("https://www.ncbi.nlm.nih.gov/nucleotide/NC_058574.1?report=genbank&log$=nucltop&blast_rank=415&RID=NCZ41K54016","NC_058574.1")
Erigeron annuus chloroplast, complete genome	Erigeron annuus	93.5	93.5	100%	2e-15	100.00	153177	=HYPERLINK("https://www.ncbi.nlm.nih.gov/nucleotide/MZ361990.1?report=genbank&log$=nucltop&blast_rank=416&RID=NCZ41K54016","MZ361990.1")
Aster batangensis chloroplast, complete genome	Aster batangensis	93.5	93.5	100%	2e-15	100.00	152605	=HYPERLINK("https://www.ncbi.nlm.nih.gov/nucleotide/MZ292735.1?report=genbank&log$=nucltop&blast_rank=417&RID=NCZ41K54016","MZ292735.1")
Aster indicus chloroplast, complete genome	Aster indicus	93.5	93.5	100%	2e-15	100.00	152928	=HYPERLINK("https://www.ncbi.nlm.nih.gov/nucleotide/MT431327.1?report=genbank&log$=nucltop&blast_rank=418&RID=NCZ41K54016","MT431327.1")
Aster savatieri FN037 chloroplast trnL gene, intron region	Aster savatieri	93.5	93.5	100%	2e-15	100.00	89	=HYPERLINK("https://www.ncbi.nlm.nih.gov/nucleotide/LC568645.1?report=genbank&log$=nucltop&blast_rank=419&RID=NCZ41K54016","LC568645.1")
Aster microcephalus var. ovatus FN036 chloroplast trnL gene, intron region	Aster microcephalus var. ovatus	93.5	93.5	100%	2e-15	100.00	89	=HYPERLINK("https://www.ncbi.nlm.nih.gov/nucleotide/LC568644.1?report=genbank&log$=nucltop&blast_rank=420&RID=NCZ41K54016","LC568644.1")
Heteroplexis sericophylla chloroplast, complete genome	Heteroplexis sericophylla	93.5	93.5	100%	2e-15	100.00	152629	=HYPERLINK("https://www.ncbi.nlm.nih.gov/nucleotide/MK942054.1?report=genbank&log$=nucltop&blast_rank=421&RID=NCZ41K54016","MK942054.1")
Aster ageratoides chloroplast, complete genome	Aster ageratoides	93.5	93.5	100%	2e-15	100.00	153071	=HYPERLINK("https://www.ncbi.nlm.nih.gov/nucleotide/NC_058273.1?report=genbank&log$=nucltop&blast_rank=422&RID=NCZ41K54016","NC_058273.1")
Conyza sumatrensis chloroplast trnL gene, intron, partial sequence, isolate: OGA0039	Conyza sumatrensis	93.5	93.5	100%	2e-15	100.00	395	=HYPERLINK("https://www.ncbi.nlm.nih.gov/nucleotide/AB817356.1?report=genbank&log$=nucltop&blast_rank=423&RID=NCZ41K54016","AB817356.1")
Diplostephium meyenii trnL-trnF intergenic spacer region, partial sequence; chloroplast	Diplostephium meyenii	93.5	93.5	100%	2e-15	100.00	817	=HYPERLINK("https://www.ncbi.nlm.nih.gov/nucleotide/MT593135.1?report=genbank&log$=nucltop&blast_rank=424&RID=NCZ41K54016","MT593135.1")
Erigeron breviscapus chloroplast, complete genome	Erigeron breviscapus	93.5	93.5	100%	2e-15	100.00	152367	=HYPERLINK("https://www.ncbi.nlm.nih.gov/nucleotide/MN449489.1?report=genbank&log$=nucltop&blast_rank=425&RID=NCZ41K54016","MN449489.1")
multira Erigeron multiradiatus chloroplast complete genome	Erigeron multiradiatus	93.5	93.5	100%	2e-15	100.00	152281	=HYPERLINK("https://www.ncbi.nlm.nih.gov/nucleotide/NC_056169.1?report=genbank&log$=nucltop&blast_rank=426&RID=NCZ41K54016","NC_056169.1")
Galatella x feketegaborii isolate GvxGl_Hu1 tRNA-Leu (trnL) gene, partial sequence; trnL-trnF intergenic spacer, complete sequence; and tRNA-Phe (trnF) gene, partial sequence; plastid	Galatella x feketegaborii	93.5	93.5	100%	2e-15	100.00	846	=HYPERLINK("https://www.ncbi.nlm.nih.gov/nucleotide/MT682328.1?report=genbank&log$=nucltop&blast_rank=427&RID=NCZ41K54016","MT682328.1")
Galatella linosyris isolate Gl_Hu tRNA-Leu (trnL) gene, partial sequence; trnL-trnF intergenic spacer, complete sequence; and tRNA-Phe (trnF) gene, partial sequence; plastid	Galatella linosyris	93.5	93.5	100%	2e-15	100.00	846	=HYPERLINK("https://www.ncbi.nlm.nih.gov/nucleotide/MT682325.1?report=genbank&log$=nucltop&blast_rank=428&RID=NCZ41K54016","MT682325.1")
Erigeron canadensis chloroplast, complete genome	Erigeron canadensis	93.5	93.5	100%	2e-15	100.00	152767	=HYPERLINK("https://www.ncbi.nlm.nih.gov/nucleotide/MT806101.1?report=genbank&log$=nucltop&blast_rank=429&RID=NCZ41K54016","MT806101.1")
Bellis perennis trnL-trnF intergenic spacer region, partial sequence; chloroplast	Bellis perennis	93.5	93.5	100%	2e-15	100.00	886	=HYPERLINK("https://www.ncbi.nlm.nih.gov/nucleotide/MN919085.1?report=genbank&log$=nucltop&blast_rank=430&RID=NCZ41K54016","MN919085.1")
Aster pekinensis voucher 198-2 chloroplast, complete genome	Aster pekinensis	93.5	93.5	100%	2e-15	100.00	152815	=HYPERLINK("https://www.ncbi.nlm.nih.gov/nucleotide/NC_056301.1?report=genbank&log$=nucltop&blast_rank=431&RID=NCZ41K54016","NC_056301.1")
Aster flaccidus chloroplast, complete genome	Aster flaccidus	93.5	93.5	100%	2e-15	100.00	151329	=HYPERLINK("https://www.ncbi.nlm.nih.gov/nucleotide/MN122101.1?report=genbank&log$=nucltop&blast_rank=432&RID=NCZ41K54016","MN122101.1")
Conyza japonica tRNA-Leu (trnL) gene and trnL-trnF intergenic spacer, partial sequence; chloroplast	Conyza japonica	93.5	93.5	100%	2e-15	100.00	861	=HYPERLINK("https://www.ncbi.nlm.nih.gov/nucleotide/JN315914.1?report=genbank&log$=nucltop&blast_rank=433&RID=NCZ41K54016","JN315914.1")
Tripolium vulgare tRNA-Leu (trnL) gene and trnL-trnF intergenic spacer, partial sequence; chloroplast	Tripolium vulgare	93.5	93.5	100%	2e-15	100.00	854	=HYPERLINK("https://www.ncbi.nlm.nih.gov/nucleotide/JN315913.1?report=genbank&log$=nucltop&blast_rank=434&RID=NCZ41K54016","JN315913.1")
Kalimeris longipetiolata tRNA-Leu (trnL) gene and trnL-trnF intergenic spacer, partial sequence; chloroplast	Cordiofontis longipetiolata	93.5	93.5	100%	2e-15	100.00	855	=HYPERLINK("https://www.ncbi.nlm.nih.gov/nucleotide/JN315912.1?report=genbank&log$=nucltop&blast_rank=435&RID=NCZ41K54016","JN315912.1")
Crinitina linosyris tRNA-Leu (trnL) gene and trnL-trnF intergenic spacer, partial sequence; chloroplast	Galatella linosyris	93.5	93.5	100%	2e-15	100.00	855	=HYPERLINK("https://www.ncbi.nlm.nih.gov/nucleotide/JN315908.1?report=genbank&log$=nucltop&blast_rank=436&RID=NCZ41K54016","JN315908.1")
Aster scaber tRNA-Leu (trnL) gene and trnL-trnF intergenic spacer, partial sequence; chloroplast	Aster scaber	93.5	93.5	100%	2e-15	100.00	855	=HYPERLINK("https://www.ncbi.nlm.nih.gov/nucleotide/JN315910.1?report=genbank&log$=nucltop&blast_rank=437&RID=NCZ41K54016","JN315910.1")
Galatella villosa tRNA-Leu (trnL) gene and trnL-trnF intergenic spacer, partial sequence; chloroplast	Galatella villosa	93.5	93.5	100%	2e-15	100.00	855	=HYPERLINK("https://www.ncbi.nlm.nih.gov/nucleotide/JN315909.1?report=genbank&log$=nucltop&blast_rank=438&RID=NCZ41K54016","JN315909.1")
Aster nitidus tRNA-Leu (trnL) gene and trnL-trnF intergenic spacer, partial sequence; chloroplast	Aster nitidus	93.5	93.5	100%	2e-15	100.00	855	=HYPERLINK("https://www.ncbi.nlm.nih.gov/nucleotide/JN543792.1?report=genbank&log$=nucltop&blast_rank=439&RID=NCZ41K54016","JN543792.1")
Aster gramineus tRNA-Leu (trnL) gene and trnL-trnF intergenic spacer, partial sequence; chloroplast	Aster gramineus	93.5	93.5	100%	2e-15	100.00	855	=HYPERLINK("https://www.ncbi.nlm.nih.gov/nucleotide/JN315904.1?report=genbank&log$=nucltop&blast_rank=440&RID=NCZ41K54016","JN315904.1")
Erigeron breviscapus tRNA-Leu (trnL) gene and trnL-trnF intergenic spacer, partial sequence; chloroplast	Erigeron breviscapus	93.5	93.5	100%	2e-15	100.00	879	=HYPERLINK("https://www.ncbi.nlm.nih.gov/nucleotide/JN315901.1?report=genbank&log$=nucltop&blast_rank=441&RID=NCZ41K54016","JN315901.1")
Erigeron annuus tRNA-Leu (trnL) gene and trnL-trnF intergenic spacer, partial sequence; chloroplast	Erigeron annuus	93.5	93.5	100%	2e-15	100.00	877	=HYPERLINK("https://www.ncbi.nlm.nih.gov/nucleotide/JN315900.1?report=genbank&log$=nucltop&blast_rank=442&RID=NCZ41K54016","JN315900.1")
Conyza sumatrensis tRNA-Leu (trnL) gene and trnL-trnF intergenic spacer, partial sequence; chloroplast	Conyza sumatrensis	93.5	93.5	100%	2e-15	100.00	877	=HYPERLINK("https://www.ncbi.nlm.nih.gov/nucleotide/JN315899.1?report=genbank&log$=nucltop&blast_rank=443&RID=NCZ41K54016","JN315899.1")
Myriactis nepalensis tRNA-Leu (trnL) gene and trnL-trnF intergenic spacer, partial sequence; chloroplast	Myriactis nepalensis	93.5	93.5	100%	2e-15	100.00	883	=HYPERLINK("https://www.ncbi.nlm.nih.gov/nucleotide/JN315897.1?report=genbank&log$=nucltop&blast_rank=444&RID=NCZ41K54016","JN315897.1")
Grangea maderaspatana tRNA-Leu (trnL) gene and trnL-trnF intergenic spacer, partial sequence; chloroplast	Grangea maderaspatana	93.5	93.5	100%	2e-15	100.00	855	=HYPERLINK("https://www.ncbi.nlm.nih.gov/nucleotide/JN315896.1?report=genbank&log$=nucltop&blast_rank=445&RID=NCZ41K54016","JN315896.1")
Bellis perennis tRNA-Leu (trnL) gene and trnL-trnF intergenic spacer, partial sequence; chloroplast	Bellis perennis	93.5	93.5	100%	2e-15	100.00	850	=HYPERLINK("https://www.ncbi.nlm.nih.gov/nucleotide/JN315894.1?report=genbank&log$=nucltop&blast_rank=446&RID=NCZ41K54016","JN315894.1")
Aster auriculatus tRNA-Leu (trnL) gene and trnL-trnF intergenic spacer, partial sequence; chloroplast	Aster auriculatus	93.5	93.5	100%	2e-15	100.00	855	=HYPERLINK("https://www.ncbi.nlm.nih.gov/nucleotide/JN543756.1?report=genbank&log$=nucltop&blast_rank=447&RID=NCZ41K54016","JN543756.1")
Aster senecioides tRNA-Leu (trnL) gene and trnL-trnF intergenic spacer, partial sequence; chloroplast	Aster senecioides	93.5	93.5	100%	2e-15	100.00	867	=HYPERLINK("https://www.ncbi.nlm.nih.gov/nucleotide/JN543858.1?report=genbank&log$=nucltop&blast_rank=448&RID=NCZ41K54016","JN543858.1")
Aster yunnanensis tRNA-Leu (trnL) gene and trnL-trnF intergenic spacer, partial sequence; chloroplast	Aster yunnanensis	93.5	93.5	100%	2e-15	100.00	867	=HYPERLINK("https://www.ncbi.nlm.nih.gov/nucleotide/JN543855.1?report=genbank&log$=nucltop&blast_rank=449&RID=NCZ41K54016","JN543855.1")
Aster brachytrichus tRNA-Leu (trnL) gene and trnL-trnF intergenic spacer, partial sequence; chloroplast	Aster brachytrichus	93.5	93.5	100%	2e-15	100.00	867	=HYPERLINK("https://www.ncbi.nlm.nih.gov/nucleotide/JN543840.1?report=genbank&log$=nucltop&blast_rank=450&RID=NCZ41K54016","JN543840.1")
Aster altaicus var. millefolius tRNA-Leu (trnL) gene and trnL-trnF intergenic spacer, partial sequence; chloroplast	Aster altaicus var. millefolius	93.5	93.5	100%	2e-15	100.00	855	=HYPERLINK("https://www.ncbi.nlm.nih.gov/nucleotide/JN543711.1?report=genbank&log$=nucltop&blast_rank=451&RID=NCZ41K54016","JN543711.1")
Aster fanjingshanicus tRNA-Leu (trnL) gene and trnL-trnF intergenic spacer, partial sequence; chloroplast	Aster fanjingshanicus	93.5	93.5	100%	2e-15	100.00	877	=HYPERLINK("https://www.ncbi.nlm.nih.gov/nucleotide/JN543831.1?report=genbank&log$=nucltop&blast_rank=452&RID=NCZ41K54016","JN543831.1")
Aster ageratoides var. lasiocladus tRNA-Leu (trnL) gene and trnL-trnF intergenic spacer, partial sequence; chloroplast	Aster ageratoides var. lasiocladus	93.5	93.5	100%	2e-15	100.00	855	=HYPERLINK("https://www.ncbi.nlm.nih.gov/nucleotide/JN543783.1?report=genbank&log$=nucltop&blast_rank=453&RID=NCZ41K54016","JN543783.1")
Aster baccharoides tRNA-Leu (trnL) gene and trnL-trnF intergenic spacer, partial sequence; chloroplast	Aster baccharoides	93.5	93.5	100%	2e-15	100.00	855	=HYPERLINK("https://www.ncbi.nlm.nih.gov/nucleotide/JN543807.1?report=genbank&log$=nucltop&blast_rank=454&RID=NCZ41K54016","JN543807.1")
Aster argyropholis tRNA-Leu (trnL) gene and trnL-trnF intergenic spacer, partial sequence; chloroplast	Aster argyropholis	93.5	93.5	100%	2e-15	100.00	855	=HYPERLINK("https://www.ncbi.nlm.nih.gov/nucleotide/JN543795.1?report=genbank&log$=nucltop&blast_rank=455&RID=NCZ41K54016","JN543795.1")
Aster hersileoides tRNA-Leu (trnL) gene and trnL-trnF intergenic spacer, partial sequence; chloroplast	Aster hersileoides	93.5	93.5	100%	2e-15	100.00	855	=HYPERLINK("https://www.ncbi.nlm.nih.gov/nucleotide/JN543789.1?report=genbank&log$=nucltop&blast_rank=456&RID=NCZ41K54016","JN543789.1")
Aster smithianus tRNA-Leu (trnL) gene and trnL-trnF intergenic spacer, partial sequence; chloroplast	Aster smithianus	93.5	93.5	100%	2e-15	100.00	855	=HYPERLINK("https://www.ncbi.nlm.nih.gov/nucleotide/JN543780.1?report=genbank&log$=nucltop&blast_rank=457&RID=NCZ41K54016","JN543780.1")
Aster taliangshanensis tRNA-Leu (trnL) gene and trnL-trnF intergenic spacer, partial sequence; chloroplast	Aster taliangshanensis	93.5	93.5	100%	2e-15	100.00	854	=HYPERLINK("https://www.ncbi.nlm.nih.gov/nucleotide/JN543774.1?report=genbank&log$=nucltop&blast_rank=458&RID=NCZ41K54016","JN543774.1")
Aster sikuensis tRNA-Leu (trnL) gene and trnL-trnF intergenic spacer, partial sequence; chloroplast	Aster sikuensis	93.5	93.5	100%	2e-15	100.00	855	=HYPERLINK("https://www.ncbi.nlm.nih.gov/nucleotide/JN543768.1?report=genbank&log$=nucltop&blast_rank=459&RID=NCZ41K54016","JN543768.1")
Aster poliothamnus tRNA-Leu (trnL) gene and trnL-trnF intergenic spacer, partial sequence; chloroplast	Aster poliothamnus	93.5	93.5	100%	2e-15	100.00	855	=HYPERLINK("https://www.ncbi.nlm.nih.gov/nucleotide/JN543765.1?report=genbank&log$=nucltop&blast_rank=460&RID=NCZ41K54016","JN543765.1")
Aster fuscescens tRNA-Leu (trnL) gene and trnL-trnF intergenic spacer, partial sequence; chloroplast	Aster fuscescens	93.5	93.5	100%	2e-15	100.00	855	=HYPERLINK("https://www.ncbi.nlm.nih.gov/nucleotide/JN543753.1?report=genbank&log$=nucltop&blast_rank=461&RID=NCZ41K54016","JN543753.1")
Aster maackii tRNA-Leu (trnL) gene and trnL-trnF intergenic spacer, partial sequence; chloroplast	Aster maackii	93.5	93.5	100%	2e-15	100.00	855	=HYPERLINK("https://www.ncbi.nlm.nih.gov/nucleotide/JN543747.1?report=genbank&log$=nucltop&blast_rank=462&RID=NCZ41K54016","JN543747.1")
Aster fastigiatus tRNA-Leu (trnL) gene and trnL-trnF intergenic spacer, partial sequence; chloroplast	Aster fastigiatus	93.5	93.5	100%	2e-15	100.00	855	=HYPERLINK("https://www.ncbi.nlm.nih.gov/nucleotide/JN543741.1?report=genbank&log$=nucltop&blast_rank=463&RID=NCZ41K54016","JN543741.1")
Rhinactinidia eremophila tRNA-Leu (trnL) gene and trnL-trnF intergenic spacer, partial sequence; chloroplast	Rhinactinidia eremophila	93.5	93.5	100%	2e-15	100.00	855	=HYPERLINK("https://www.ncbi.nlm.nih.gov/nucleotide/JN543729.1?report=genbank&log$=nucltop&blast_rank=464&RID=NCZ41K54016","JN543729.1")
Aster pseudosimplex tRNA-Leu (trnL) gene and trnL-trnF intergenic spacer, partial sequence; chloroplast	Aster pseudosimplex	93.5	93.5	100%	2e-15	100.00	855	=HYPERLINK("https://www.ncbi.nlm.nih.gov/nucleotide/JN543735.1?report=genbank&log$=nucltop&blast_rank=465&RID=NCZ41K54016","JN543735.1")
Aster integrifolius tRNA-Leu (trnL) gene and trnL-trnF intergenic spacer, partial sequence; chloroplast	Aster integrifolius	93.5	93.5	100%	2e-15	100.00	855	=HYPERLINK("https://www.ncbi.nlm.nih.gov/nucleotide/JN543720.1?report=genbank&log$=nucltop&blast_rank=466&RID=NCZ41K54016","JN543720.1")
Aster limoniifolius tRNA-Leu (trnL) gene and trnL-trnF intergenic spacer, partial sequence; chloroplast	Aster limoniifolius	93.5	93.5	100%	2e-15	100.00	855	=HYPERLINK("https://www.ncbi.nlm.nih.gov/nucleotide/JN543726.1?report=genbank&log$=nucltop&blast_rank=467&RID=NCZ41K54016","JN543726.1")
Aster incisus tRNA-Leu (trnL) gene and trnL-trnF intergenic spacer, partial sequence; chloroplast	Aster incisus	93.5	93.5	100%	2e-15	100.00	855	=HYPERLINK("https://www.ncbi.nlm.nih.gov/nucleotide/JN543723.1?report=genbank&log$=nucltop&blast_rank=468&RID=NCZ41K54016","JN543723.1")
Aster indicus tRNA-Leu (trnL) gene and trnL-trnF intergenic spacer, partial sequence; chloroplast	Aster indicus	93.5	93.5	100%	2e-15	100.00	855	=HYPERLINK("https://www.ncbi.nlm.nih.gov/nucleotide/JN543717.1?report=genbank&log$=nucltop&blast_rank=469&RID=NCZ41K54016","JN543717.1")
Aster crenatifolius tRNA-Leu (trnL) gene and trnL-trnF intergenic spacer, partial sequence; chloroplast	Aster crenatifolius	93.5	93.5	100%	2e-15	100.00	855	=HYPERLINK("https://www.ncbi.nlm.nih.gov/nucleotide/JN543714.1?report=genbank&log$=nucltop&blast_rank=470&RID=NCZ41K54016","JN543714.1")
Aster verticillatus tRNA-Leu (trnL) gene and trnL-trnF intergenic spacer, partial sequence; chloroplast	Aster verticillatus	93.5	93.5	100%	2e-15	100.00	864	=HYPERLINK("https://www.ncbi.nlm.nih.gov/nucleotide/JN543708.1?report=genbank&log$=nucltop&blast_rank=471&RID=NCZ41K54016","JN543708.1")
Hinterhubera columbica voucher Bonifacino 2569 tRNA-Leu (trnL) gene and trnL-trnF intergenic spacer, partial sequence; chloroplast	Hinterhubera columbica	93.5	93.5	100%	2e-15	100.00	798	=HYPERLINK("https://www.ncbi.nlm.nih.gov/nucleotide/JQ083196.1?report=genbank&log$=nucltop&blast_rank=472&RID=NCZ41K54016","JQ083196.1")
Diplostephium cinereum voucher Bonifacino 1410 tRNA-Leu (trnL) gene and trnL-trnF intergenic spacer, partial sequence; chloroplast	Diplostephium cinereum	93.5	93.5	100%	2e-15	100.00	796	=HYPERLINK("https://www.ncbi.nlm.nih.gov/nucleotide/JQ083195.1?report=genbank&log$=nucltop&blast_rank=473&RID=NCZ41K54016","JQ083195.1")
Conyza canadensis voucher EC1 tRNA-Leu (trnL) gene, complete sequence; and trnL-trnF intergenic spacer, partial sequence; plastid	Erigeron canadensis	93.5	93.5	100%	2e-15	100.00	714	=HYPERLINK("https://www.ncbi.nlm.nih.gov/nucleotide/JQ041864.1?report=genbank&log$=nucltop&blast_rank=474&RID=NCZ41K54016","JQ041864.1")
Bellis perennis voucher BP3co tRNA-Leu (trnL) gene and trnL-trnF intergenic spacer, partial sequence; plastid	Bellis perennis	93.5	93.5	100%	2e-15	100.00	638	=HYPERLINK("https://www.ncbi.nlm.nih.gov/nucleotide/JQ041862.1?report=genbank&log$=nucltop&blast_rank=475&RID=NCZ41K54016","JQ041862.1")
Bellis perennis voucher BP1 tRNA-Leu (trnL) gene, partial sequence; chloroplast	Bellis perennis	93.5	93.5	100%	2e-15	100.00	405	=HYPERLINK("https://www.ncbi.nlm.nih.gov/nucleotide/JQ041871.1?report=genbank&log$=nucltop&blast_rank=476&RID=NCZ41K54016","JQ041871.1")
Aster flaccidus chloroplast, complete genome	Aster flaccidus	93.5	93.5	100%	2e-15	100.00	152431	=HYPERLINK("https://www.ncbi.nlm.nih.gov/nucleotide/NC_052918.1?report=genbank&log$=nucltop&blast_rank=477&RID=NCZ41K54016","NC_052918.1")
Aster spathulifolius chloroplast, complete genome	Aster spathulifolius	93.5	93.5	100%	2e-15	100.00	152732	=HYPERLINK("https://www.ncbi.nlm.nih.gov/nucleotide/MN539621.1?report=genbank&log$=nucltop&blast_rank=478&RID=NCZ41K54016","MN539621.1")
Aster altaicus var. uchiyamae chloroplast, complete genome	Aster altaicus var. uchiyamae	93.5	93.5	100%	2e-15	100.00	152457	=HYPERLINK("https://www.ncbi.nlm.nih.gov/nucleotide/NC_049875.1?report=genbank&log$=nucltop&blast_rank=479&RID=NCZ41K54016","NC_049875.1")
Aster alpinus tRNA-Leu (trnL) gene, intron; chloroplast	Aster alpinus	93.5	93.5	100%	2e-15	100.00	89	=HYPERLINK("https://www.ncbi.nlm.nih.gov/nucleotide/HQ323833.1?report=genbank&log$=nucltop&blast_rank=480&RID=NCZ41K54016","HQ323833.1")
Vittadinia australis voucher CHR:500653 tRNA-Leu (trnL) gene and trnL-trnF intergenic spacer, partial sequence; chloroplast	Vittadinia australis	93.5	93.5	100%	2e-15	100.00	889	=HYPERLINK("https://www.ncbi.nlm.nih.gov/nucleotide/HQ439901.1?report=genbank&log$=nucltop&blast_rank=481&RID=NCZ41K54016","HQ439901.1")
Brachyscome humilis voucher CHR:514150 tRNA-Leu (trnL) gene and trnL-trnF intergenic spacer, partial sequence; chloroplast	Brachyscome humilis	93.5	93.5	100%	2e-15	100.00	872	=HYPERLINK("https://www.ncbi.nlm.nih.gov/nucleotide/HQ439867.1?report=genbank&log$=nucltop&blast_rank=482&RID=NCZ41K54016","HQ439867.1")
Erigeron glabellus var. glabellus voucher USAS:Hiiesalu 27 tRNA-Leu (trnL) gene, partial sequence; chloroplast	Erigeron glabellus var. glabellus	93.5	93.5	100%	2e-15	100.00	417	=HYPERLINK("https://www.ncbi.nlm.nih.gov/nucleotide/HM590279.1?report=genbank&log$=nucltop&blast_rank=483&RID=NCZ41K54016","HM590279.1")
Doellingeria infirma tRNA-Leu (trnL) gene and trnL-trnF intergenic spacer, partial sequence; chloroplast	Doellingeria infirma	93.5	93.5	100%	2e-15	100.00	800	=HYPERLINK("https://www.ncbi.nlm.nih.gov/nucleotide/GU480727.1?report=genbank&log$=nucltop&blast_rank=484&RID=NCZ41K54016","GU480727.1")
Erigeron porsildii isolate 0741g tRNA-Leu (trnL) gene, partial sequence; chloroplast	Erigeron porsildii	93.5	93.5	100%	2e-15	100.00	478	=HYPERLINK("https://www.ncbi.nlm.nih.gov/nucleotide/GQ244940.1?report=genbank&log$=nucltop&blast_rank=485&RID=NCZ41K54016","GQ244940.1")
Erigeron porsildii isolate 0562g tRNA-Leu (trnL) gene, partial sequence; chloroplast	Erigeron porsildii	93.5	93.5	100%	2e-15	100.00	478	=HYPERLINK("https://www.ncbi.nlm.nih.gov/nucleotide/GQ244939.1?report=genbank&log$=nucltop&blast_rank=486&RID=NCZ41K54016","GQ244939.1")
Erigeron hyperboreus isolate 1071o tRNA-Leu (trnL) gene, partial sequence; chloroplast	Erigeron hyperboreus	93.5	93.5	100%	2e-15	100.00	500	=HYPERLINK("https://www.ncbi.nlm.nih.gov/nucleotide/GQ244937.1?report=genbank&log$=nucltop&blast_rank=487&RID=NCZ41K54016","GQ244937.1")
Erigeron elatus chloroplast tRNA-Leu gene intron, isolate EC_2137_OA	Erigeron elatus	93.5	93.5	100%	2e-15	100.00	478	=HYPERLINK("https://www.ncbi.nlm.nih.gov/nucleotide/HE993565.1?report=genbank&log$=nucltop&blast_rank=488&RID=NCZ41K54016","HE993565.1")
Aster alpinus tRNA-Leu (trnL) gene, partial sequence; chloroplast	Aster alpinus	93.5	93.5	100%	2e-15	100.00	474	=HYPERLINK("https://www.ncbi.nlm.nih.gov/nucleotide/GQ244620.1?report=genbank&log$=nucltop&blast_rank=489&RID=NCZ41K54016","GQ244620.1")
Formania mekongensis tRNA-Leu (trnL) gene and trnL-trnF intergenic spacer, partial sequence; chloroplast	Formania mekongensis	93.5	93.5	100%	2e-15	100.00	858	=HYPERLINK("https://www.ncbi.nlm.nih.gov/nucleotide/AY572952.1?report=genbank&log$=nucltop&blast_rank=490&RID=NCZ41K54016","AY572952.1")
Asteraceae environmental sample partial tRNA-Leu gene intron, isolated from Peltoschema maculiventris, collected in Australia, New South Wales, The Rock Nature Reserve, clone E818	Asteraceae environmental sample	93.5	93.5	100%	2e-15	100.00	474	=HYPERLINK("https://www.ncbi.nlm.nih.gov/nucleotide/FM160482.1?report=genbank&log$=nucltop&blast_rank=491&RID=NCZ41K54016","FM160482.1")
Asteraceae environmental sample partial tRNA-Leu gene intron, isolated from Ethomela podagrosa, collected in Australia, New South Wales, Mount Kosciuszko National Park	Asteraceae environmental sample	93.5	93.5	100%	2e-15	100.00	474	=HYPERLINK("https://www.ncbi.nlm.nih.gov/nucleotide/FM160438.1?report=genbank&log$=nucltop&blast_rank=492&RID=NCZ41K54016","FM160438.1")
Erigeron tenuis tRNA-Leu (trnL) gene and trnL-trnF intergenic spacer, complete sequence; chloroplast	Erigeron tenuis	93.5	93.5	100%	2e-15	100.00	821	=HYPERLINK("https://www.ncbi.nlm.nih.gov/nucleotide/EU385067.1?report=genbank&log$=nucltop&blast_rank=493&RID=NCZ41K54016","EU385067.1")
Baccharis neglecta tRNA-Leu (trnL) gene and trnL-trnF intergenic spacer, complete sequence; chloroplast	Baccharis neglecta	93.5	93.5	100%	2e-15	100.00	804	=HYPERLINK("https://www.ncbi.nlm.nih.gov/nucleotide/EU385041.1?report=genbank&log$=nucltop&blast_rank=494&RID=NCZ41K54016","EU385041.1")
Erodiophyllum elderi chloroplast trnL gene and trnL-trnF intergenic spacer region, partial sequence	Erodiophyllum elderi	93.5	93.5	100%	2e-15	100.00	841	=HYPERLINK("https://www.ncbi.nlm.nih.gov/nucleotide/AY143599.1?report=genbank&log$=nucltop&blast_rank=495&RID=NCZ41K54016","AY143599.1")
Chondropyxis halophila chloroplast trnL gene and trnL-trnF intergenic spacer region, partial sequence	Chondropyxis halophila	93.5	93.5	100%	2e-15	100.00	855	=HYPERLINK("https://www.ncbi.nlm.nih.gov/nucleotide/AY143594.1?report=genbank&log$=nucltop&blast_rank=496&RID=NCZ41K54016","AY143594.1")
Olearia tomentosa tRNA-Leu (trnL) gene and trnL-trnF intergenic spacer, partial sequence	Olearia tomentosa	93.5	93.5	100%	2e-15	100.00	841	=HYPERLINK("https://www.ncbi.nlm.nih.gov/nucleotide/AF452505.1?report=genbank&log$=nucltop&blast_rank=497&RID=NCZ41K54016","AF452505.1")
Baccharis conyzoides voucher G.Heiden 1410 (SPF) tRNA-Leu (trnL) gene and trnL-trnF intergenic spacer, partial sequence; chloroplast	Baccharis conyzoides	91.6	91.6	98%	6e-15	100.00	696	=HYPERLINK("https://www.ncbi.nlm.nih.gov/nucleotide/MN268461.1?report=genbank&log$=nucltop&blast_rank=498&RID=NCZ41K54016","MN268461.1")
Diplostephium crypteriophyllum voucher QCA:Vargas 467 chloroplast, complete genome	Diplostephium crypteriophyllum	91.6	91.6	98%	6e-15	100.00	151665	=HYPERLINK("https://www.ncbi.nlm.nih.gov/nucleotide/NC_034881.1?report=genbank&log$=nucltop&blast_rank=499&RID=NCZ41K54016","NC_034881.1")
Baccharis sp. ACF196 voucher A.C.Fernandes 196 (BHCB, SPF) tRNA-Leu (trnL) gene and trnL-trnF intergenic spacer, partial sequence; chloroplast	Baccharis sp. ACF196	91.6	91.6	98%	6e-15	100.00	712	=HYPERLINK("https://www.ncbi.nlm.nih.gov/nucleotide/MN331443.1?report=genbank&log$=nucltop&blast_rank=500&RID=NCZ41K54016","MN331443.1")
Baccharis thymifolia isolate GH1836 tRNA-Leu (trnL) gene and trnL-trnF intergenic spacer, partial sequence; chloroplast	Baccharis thymifolia	89.8	89.8	96%	2e-14	100.00	701	=HYPERLINK("https://www.ncbi.nlm.nih.gov/nucleotide/MN371434.1?report=genbank&log$=nucltop&blast_rank=501&RID=NCZ41K54016","MN371434.1")
Baccharis calliprinos voucher G.Heiden 1858 (SPF) tRNA-Leu (trnL) gene and trnL-trnF intergenic spacer, partial sequence; chloroplast	Baccharis calliprinos	89.8	89.8	96%	2e-14	100.00	701	=HYPERLINK("https://www.ncbi.nlm.nih.gov/nucleotide/MN268471.1?report=genbank&log$=nucltop&blast_rank=502&RID=NCZ41K54016","MN268471.1")
Baccharis grisebachii voucher G.Heiden 1839 (SPF) tRNA-Leu (trnL) gene and trnL-trnF intergenic spacer, partial sequence; chloroplast	Baccharis grisebachii	89.8	89.8	96%	2e-14	100.00	702	=HYPERLINK("https://www.ncbi.nlm.nih.gov/nucleotide/MN268425.1?report=genbank&log$=nucltop&blast_rank=503&RID=NCZ41K54016","MN268425.1")
Baccharis nivalis voucher M.Bonifacino 4024 (MVFA) tRNA-Leu (trnL) gene and trnL-trnF intergenic spacer, partial sequence; chloroplast	Baccharis nivalis	89.8	89.8	96%	2e-14	100.00	708	=HYPERLINK("https://www.ncbi.nlm.nih.gov/nucleotide/MN268375.1?report=genbank&log$=nucltop&blast_rank=504&RID=NCZ41K54016","MN268375.1")
Solidago virgaurea chloroplast genomic DNA containing trnL(UAA) intron region, isolate L750-2-4 - Sequence 1	Solidago virgaurea	89.8	89.8	96%	2e-14	100.00	216	=HYPERLINK("https://www.ncbi.nlm.nih.gov/nucleotide/LT606838.1?report=genbank&log$=nucltop&blast_rank=505&RID=NCZ41K54016","LT606838.1")
Embryophyte environmental sample chloroplast genomic DNA containing trnL(UAA) intron region, isolate L750-2-6 - Sequence 3	embryophyte environmental sample	87.9	87.9	94%	8e-14	100.00	377	=HYPERLINK("https://www.ncbi.nlm.nih.gov/nucleotide/LT606872.1?report=genbank&log$=nucltop&blast_rank=506&RID=NCZ41K54016","LT606872.1")
Baccharis sarothroides isolate GH1929 tRNA-Leu (trnL) gene and trnL-trnF intergenic spacer, partial sequence; chloroplast	Baccharis sarothroides	76.8	76.8	82%	2e-10	100.00	712	=HYPERLINK("https://www.ncbi.nlm.nih.gov/nucleotide/MN371408.1?report=genbank&log$=nucltop&blast_rank=507&RID=NCZ41K54016","MN371408.1")
