# Supplementary material for: Ecology of community reassembly: Movements and diets of megafauna during a decade of restoration in Mozambique
Source: Ecology. 2026 Apr 12;107(4):e70386. doi: 10.1002/ecy.70386 (PMC13071350; doi:10.1002/ecy.70386)
Supplement: Supplementary file 1 — Data S1. [file ECY-107-e70386-s001.zip › Data_S1/Dataset_20/DietDataFilteringScripts/DNA_metabarcoding_data_processing/additional_files_scripts/NCBI_blast_results/atcacgttttctgaaaacaaacaaaggttcagaaagcgaaaataaaaaag.csv]

Description	Scientific Name	Max Score	Total Score	Query Cover	E value	Per. ident	Acc. Len	Accession
Eutrochium purpureum voucher S9 tRNA-Leu (trnL) gene, partial sequence; chloroplast	Eutrochium purpureum	93.5	93.5	100%	2e-15	100.00	470	=HYPERLINK("https://www.ncbi.nlm.nih.gov/nucleotide/MN167320.1?report=genbank&log$=nucltop&blast_rank=1&RID=ND9NSC8V016","MN167320.1")
Eclipta prostrata voucher JG-16-P01_G7 tRNA-Leu (trnL) gene, partial sequence; trnL-trnF intergenic spacer, complete sequence; and tRNA-Phe (trnF) gene, partial sequence; chloroplast	Eclipta prostrata	93.5	93.5	100%	2e-15	100.00	470	=HYPERLINK("https://www.ncbi.nlm.nih.gov/nucleotide/MK187055.1?report=genbank&log$=nucltop&blast_rank=2&RID=ND9NSC8V016","MK187055.1")
Eclipta alba chloroplast, complete genome	Eclipta alba	93.5	93.5	100%	2e-15	100.00	151733	=HYPERLINK("https://www.ncbi.nlm.nih.gov/nucleotide/NC_039774.1?report=genbank&log$=nucltop&blast_rank=3&RID=ND9NSC8V016","NC_039774.1")
Sphagneticola calendulacea chloroplast, complete genome	Sphagneticola calendulacea	93.5	93.5	100%	2e-15	100.00	151748	=HYPERLINK("https://www.ncbi.nlm.nih.gov/nucleotide/NC_039346.1?report=genbank&log$=nucltop&blast_rank=4&RID=ND9NSC8V016","NC_039346.1")
Oedera epaleacea voucher NBG:1748 tRNA-Leu gene and trnL-trnF intergenic spacer, partial sequence; chloroplast	Oedera epaleacea	93.5	93.5	100%	2e-15	100.00	821	=HYPERLINK("https://www.ncbi.nlm.nih.gov/nucleotide/KY694236.1?report=genbank&log$=nucltop&blast_rank=5&RID=ND9NSC8V016","KY694236.1")
Oedera epaleacea voucher PRE:272 tRNA-Leu gene and trnL-trnF intergenic spacer, partial sequence; chloroplast	Oedera epaleacea	93.5	93.5	100%	2e-15	100.00	874	=HYPERLINK("https://www.ncbi.nlm.nih.gov/nucleotide/KY694235.1?report=genbank&log$=nucltop&blast_rank=6&RID=ND9NSC8V016","KY694235.1")
Oritrophium peruvianum voucher ANDES:Vargas 448 chloroplast, complete genome	Oritrophium peruvianum	93.5	93.5	100%	2e-15	100.00	151723	=HYPERLINK("https://www.ncbi.nlm.nih.gov/nucleotide/NC_034849.1?report=genbank&log$=nucltop&blast_rank=7&RID=ND9NSC8V016","NC_034849.1")
Gaillardia aristata voucher GaiAri-210715-AD2 tRNA-Leu (trnL) gene, partial sequence; chloroplast	Gaillardia aristata	93.5	93.5	100%	2e-15	100.00	449	=HYPERLINK("https://www.ncbi.nlm.nih.gov/nucleotide/OR571800.1?report=genbank&log$=nucltop&blast_rank=8&RID=ND9NSC8V016","OR571800.1")
Gaillardia aristata trnL gene, intron; chloroplast	Gaillardia aristata	93.5	93.5	100%	2e-15	100.00	881	=HYPERLINK("https://www.ncbi.nlm.nih.gov/nucleotide/AH007239.2?report=genbank&log$=nucltop&blast_rank=9&RID=ND9NSC8V016","AH007239.2")
Eclipta prostrata chloroplast, complete genome	Eclipta prostrata	93.5	93.5	100%	2e-15	100.00	151757	=HYPERLINK("https://www.ncbi.nlm.nih.gov/nucleotide/NC_030773.1?report=genbank&log$=nucltop&blast_rank=10&RID=ND9NSC8V016","NC_030773.1")
Gaillardia pulchella chloroplast, complete sequence	Gaillardia pulchella	93.5	93.5	100%	2e-15	100.00	151778	=HYPERLINK("https://www.ncbi.nlm.nih.gov/nucleotide/NC_082051.1?report=genbank&log$=nucltop&blast_rank=11&RID=ND9NSC8V016","NC_082051.1")
Nicolasia pedunculata genomic DNA containing partial tRNA-Leu (trnL) gene, tRNA-Leu (trnL)-tRNA-Phe (trnF) IGS and partial tRNA-Phe (trnF) gene, specimen voucher Fanshawe 5769 (M)	Nicolasia pedunculata	93.5	93.5	100%	2e-15	100.00	881	=HYPERLINK("https://www.ncbi.nlm.nih.gov/nucleotide/LN607138.1?report=genbank&log$=nucltop&blast_rank=12&RID=ND9NSC8V016","LN607138.1")
Nicolasia felicioides genomic DNA containing partial tRNA-Leu (trnL) gene, tRNA-Leu (trnL)-tRNA-Phe (trnF) IGS and partial tRNA-Phe (trnF) gene, specimen voucher Robinson 5682 (S)	Nicolasia felicioides	93.5	93.5	100%	2e-15	100.00	886	=HYPERLINK("https://www.ncbi.nlm.nih.gov/nucleotide/LN607135.1?report=genbank&log$=nucltop&blast_rank=13&RID=ND9NSC8V016","LN607135.1")
Nicolasia costata genomic DNA containing partial tRNA-Leu (trnL) gene, tRNA-Leu (trnL)-tRNA-Phe (trnF) IGS and partial tRNA-Phe (trnF) gene, specimen voucher Smith 3733 (M)	Nicolasia costata	93.5	93.5	100%	2e-15	100.00	878	=HYPERLINK("https://www.ncbi.nlm.nih.gov/nucleotide/LN607134.1?report=genbank&log$=nucltop&blast_rank=14&RID=ND9NSC8V016","LN607134.1")
Karelinia caspia genomic DNA containing partial tRNA-Leu (trnL) gene, tRNA-Leu (trnL)-tRNA-Phe (trnF) IGS and partial tRNA-Phe (trnF) gene, specimen voucher Nikulina s. n. (LE)	Karelinia caspia	93.5	93.5	100%	2e-15	100.00	888	=HYPERLINK("https://www.ncbi.nlm.nih.gov/nucleotide/LN607125.1?report=genbank&log$=nucltop&blast_rank=15&RID=ND9NSC8V016","LN607125.1")
Moquiniastrum pulchrum isolate Goc_pulchra_464 tRNA-Leu (trnL) gene, partial sequence; trnL-trnF intergenic spacer, complete sequence; and tRNA-Phe (trnF) gene, partial sequence; chloroplast	Moquiniastrum pulchrum	93.5	93.5	100%	2e-15	100.00	850	=HYPERLINK("https://www.ncbi.nlm.nih.gov/nucleotide/KF989685.1?report=genbank&log$=nucltop&blast_rank=16&RID=ND9NSC8V016","KF989685.1")
Moquiniastrum polymorphum isolate Goc_polymorpha_378 tRNA-Leu (trnL) gene, partial sequence; trnL-trnF intergenic spacer, complete sequence; and tRNA-Phe (trnF) gene, partial sequence; chloroplast	Moquiniastrum polymorphum	93.5	93.5	100%	2e-15	100.00	851	=HYPERLINK("https://www.ncbi.nlm.nih.gov/nucleotide/KF989683.1?report=genbank&log$=nucltop&blast_rank=17&RID=ND9NSC8V016","KF989683.1")
Moquiniastrum barrosoae isolate Goc_barrosoae_411 tRNA-Leu (trnL) gene, partial sequence; trnL-trnF intergenic spacer, complete sequence; and tRNA-Phe (trnF) gene, partial sequence; chloroplast	Moquiniastrum barrosoae	93.5	93.5	100%	2e-15	100.00	851	=HYPERLINK("https://www.ncbi.nlm.nih.gov/nucleotide/KF989657.1?report=genbank&log$=nucltop&blast_rank=18&RID=ND9NSC8V016","KF989657.1")
Asteroideae sp. D3-001 chloroplast DNA, tRNA-Leu (trnL) and trnL-trnF intergenic spacer, partial sequence	Asteroideae sp. D3-001	93.5	93.5	100%	2e-15	100.00	227	=HYPERLINK("https://www.ncbi.nlm.nih.gov/nucleotide/AB889431.1?report=genbank&log$=nucltop&blast_rank=19&RID=ND9NSC8V016","AB889431.1")
Munnozia hastifolia isolate MUN trnL-trnF intergenic spacer region, partial sequence; chloroplast	Munnozia hastifolia	93.5	93.5	100%	2e-15	100.00	841	=HYPERLINK("https://www.ncbi.nlm.nih.gov/nucleotide/MK869769.1?report=genbank&log$=nucltop&blast_rank=20&RID=ND9NSC8V016","MK869769.1")
Eclipta prostrata tRNA-Leu (trnL) gene, partial sequence; chloroplast gene for chloroplast product	Eclipta prostrata	93.5	93.5	100%	2e-15	100.00	486	=HYPERLINK("https://www.ncbi.nlm.nih.gov/nucleotide/AY216042.1?report=genbank&log$=nucltop&blast_rank=21&RID=ND9NSC8V016","AY216042.1")
Munnozia nivea voucher Buitron 464 (US) tRNA-Leu (trnL) gene, partial sequence; trnL-trnF intergenic spacer, complete sequence; and tRNA-Phe (trnF) gene, partial sequence; chloroplast	Munnozia nivea	93.5	93.5	100%	2e-15	100.00	849	=HYPERLINK("https://www.ncbi.nlm.nih.gov/nucleotide/JN837246.1?report=genbank&log$=nucltop&blast_rank=22&RID=ND9NSC8V016","JN837246.1")
Gaillardia aristata voucher USAS:Hiiesalu 32 tRNA-Leu (trnL) gene, partial sequence; chloroplast	Gaillardia aristata	93.5	93.5	100%	2e-15	100.00	477	=HYPERLINK("https://www.ncbi.nlm.nih.gov/nucleotide/HM590288.1?report=genbank&log$=nucltop&blast_rank=23&RID=ND9NSC8V016","HM590288.1")
Munnozia annua chloroplast DNA, IGS between trnL and trnF, partial sequence, specimen_voucher: Sagastegui 17550 (F)	Munnozia annua	93.5	93.5	100%	2e-15	100.00	912	=HYPERLINK("https://www.ncbi.nlm.nih.gov/nucleotide/AB355594.1?report=genbank&log$=nucltop&blast_rank=24&RID=ND9NSC8V016","AB355594.1")
Gaillardia suavis voucher Buthod & Fagin AB-2222 (OKL) trnT-trnL intergenic spacer, tRNA-Leu (trnL) gene, and trnL-trnF intergenic spacer, complete sequence; chloroplast	Gaillardia suavis	93.5	93.5	100%	2e-15	100.00	1205	=HYPERLINK("https://www.ncbi.nlm.nih.gov/nucleotide/DQ395171.1?report=genbank&log$=nucltop&blast_rank=25&RID=ND9NSC8V016","DQ395171.1")
Gaillardia pulchella voucher Watson 1868 (ARIZ) trnT-trnL intergenic spacer, tRNA-Leu (trnL) gene, and trnL-trnF intergenic spacer, complete sequence; chloroplast	Gaillardia pulchella	93.5	93.5	100%	2e-15	100.00	1207	=HYPERLINK("https://www.ncbi.nlm.nih.gov/nucleotide/DQ395165.1?report=genbank&log$=nucltop&blast_rank=26&RID=ND9NSC8V016","DQ395165.1")
Gaillardia powellii voucher Villarreal & Vazquez 4848 (TEX) trnT-trnL intergenic spacer, tRNA-Leu (trnL) gene, and trnL-trnF intergenic spacer, complete sequence; chloroplast	Gaillardia powellii	93.5	93.5	100%	2e-15	100.00	1202	=HYPERLINK("https://www.ncbi.nlm.nih.gov/nucleotide/DQ395164.1?report=genbank&log$=nucltop&blast_rank=27&RID=ND9NSC8V016","DQ395164.1")
Gaillardia henricksonii voucher Henrickson 15223 (TEX) trnT-trnL intergenic spacer, tRNA-Leu (trnL) gene, and trnL-trnF intergenic spacer, complete sequence; chloroplast	Gaillardia henricksonii	93.5	93.5	100%	2e-15	100.00	1211	=HYPERLINK("https://www.ncbi.nlm.nih.gov/nucleotide/DQ395155.1?report=genbank&log$=nucltop&blast_rank=28&RID=ND9NSC8V016","DQ395155.1")
Gaillardia gypsophila voucher Carranza & Carranza 640 (ARIZ) trnT-trnL intergenic spacer, tRNA-Leu (trnL) gene, and trnL-trnF intergenic spacer, complete sequence; chloroplast	Gaillardia gypsophila	93.5	93.5	100%	2e-15	100.00	1232	=HYPERLINK("https://www.ncbi.nlm.nih.gov/nucleotide/DQ395154.1?report=genbank&log$=nucltop&blast_rank=29&RID=ND9NSC8V016","DQ395154.1")
Gaillardia comosa voucher Snow & Valdez-Reyna 6682 (TEX) trnT-trnL intergenic spacer, tRNA-Leu (trnL) gene, and trnL-trnF intergenic spacer, complete sequence; chloroplast	Gaillardia comosa	93.5	93.5	100%	2e-15	100.00	1233	=HYPERLINK("https://www.ncbi.nlm.nih.gov/nucleotide/DQ395152.1?report=genbank&log$=nucltop&blast_rank=30&RID=ND9NSC8V016","DQ395152.1")
Gaillardia aristata voucher Kirkpatrick 1969 (BRY) trnT-trnL intergenic spacer, tRNA-Leu (trnL) gene, and trnL-trnF intergenic spacer, complete sequence; chloroplast	Gaillardia aristata	93.5	93.5	100%	2e-15	100.00	1207	=HYPERLINK("https://www.ncbi.nlm.nih.gov/nucleotide/DQ395149.1?report=genbank&log$=nucltop&blast_rank=31&RID=ND9NSC8V016","DQ395149.1")
Gaillardia aristata voucher McKinnon & Smith 354 (BRY) trnT-trnL intergenic spacer, tRNA-Leu (trnL) gene, and trnL-trnF intergenic spacer, complete sequence; chloroplast	Gaillardia aristata	93.5	93.5	100%	2e-15	100.00	1208	=HYPERLINK("https://www.ncbi.nlm.nih.gov/nucleotide/DQ395147.1?report=genbank&log$=nucltop&blast_rank=32&RID=ND9NSC8V016","DQ395147.1")
Gaillardia amblyodon voucher Turner & Turner 95-88 (TEX) trnT-trnL intergenic spacer, tRNA-Leu (trnL) gene, and trnL-trnF intergenic spacer, complete sequence; chloroplast	Gaillardia amblyodon	93.5	93.5	100%	2e-15	100.00	1209	=HYPERLINK("https://www.ncbi.nlm.nih.gov/nucleotide/DQ395146.1?report=genbank&log$=nucltop&blast_rank=33&RID=ND9NSC8V016","DQ395146.1")
Gaillardia aestivalis var. winkleri voucher Marlowe 45 (WS) trnT-trnL intergenic spacer, tRNA-Leu (trnL) gene, and trnL-trnF intergenic spacer, complete sequence; chloroplast	Gaillardia aestivalis var. winkleri	93.5	93.5	100%	2e-15	100.00	1210	=HYPERLINK("https://www.ncbi.nlm.nih.gov/nucleotide/DQ395145.1?report=genbank&log$=nucltop&blast_rank=34&RID=ND9NSC8V016","DQ395145.1")
Gaillardia aestivalis voucher Benesh 103 (OKL) trnT-trnL intergenic spacer, tRNA-Leu (trnL) gene, and trnL-trnF intergenic spacer, complete sequence; chloroplast	Gaillardia aestivalis	93.5	93.5	100%	2e-15	100.00	1216	=HYPERLINK("https://www.ncbi.nlm.nih.gov/nucleotide/DQ395144.1?report=genbank&log$=nucltop&blast_rank=35&RID=ND9NSC8V016","DQ395144.1")
