# Supplementary material for: Ecology of community reassembly: Movements and diets of megafauna during a decade of restoration in Mozambique
Source: Ecology. 2026 Apr 12;107(4):e70386. doi: 10.1002/ecy.70386 (PMC13071350; doi:10.1002/ecy.70386)
Supplement: Supplementary file 1 — Data S1. [file ECY-107-e70386-s001.zip › Data_S1/Dataset_20/DietDataFilteringScripts/DNA_metabarcoding_data_processing/additional_files_scripts/NCBI_blast_results/atcattttcatttcaaaaaaaaggaaaaaaaattatatatattttttattttcctttaataaaaataaagag.csv]

Description	Scientific Name	Max Score	Total Score	Query Cover	E value	Per. ident	Acc. Len	Accession
Fimbristylis squarrosa voucher A.G.Reutemann_63(SF) trnL gene, intron; chloroplast	Fimbristylis squarrosa	131	131	100%	2e-26	100.00	553	=HYPERLINK("https://www.ncbi.nlm.nih.gov/nucleotide/MG844236.1?report=genbank&log$=nucltop&blast_rank=1&RID=ND59VWAX016","MG844236.1")
Fimbristylis dichotoma voucher A.G.Reutemann_103(SF) trnL gene, intron; chloroplast	Fimbristylis dichotoma	131	131	100%	2e-26	100.00	558	=HYPERLINK("https://www.ncbi.nlm.nih.gov/nucleotide/MG844234.1?report=genbank&log$=nucltop&blast_rank=2&RID=ND59VWAX016","MG844234.1")
Fimbristylis dichotoma voucher R.Ardissone_415(ICN) trnL gene, intron; chloroplast	Fimbristylis dichotoma	131	131	100%	2e-26	100.00	558	=HYPERLINK("https://www.ncbi.nlm.nih.gov/nucleotide/MG844233.1?report=genbank&log$=nucltop&blast_rank=3&RID=ND59VWAX016","MG844233.1")
Fimbristylis sp. OGA0444 chloroplast trnL gene, intron, partial sequence	Fimbristylis sp. OGA0444	131	131	100%	2e-26	100.00	574	=HYPERLINK("https://www.ncbi.nlm.nih.gov/nucleotide/AB817637.1?report=genbank&log$=nucltop&blast_rank=4&RID=ND59VWAX016","AB817637.1")
Fimbristylis aestivalis tRNA-Leu (trnL) gene and trnL-trnF intergenic spacer, partial sequence; chloroplast	Fimbristylis aestivalis	131	131	100%	2e-26	100.00	1003	=HYPERLINK("https://www.ncbi.nlm.nih.gov/nucleotide/JX644785.1?report=genbank&log$=nucltop&blast_rank=5&RID=ND59VWAX016","JX644785.1")
Fimbristylis dichotoma voucher J. Dalby 01/24 (NSW) tRNA-Leu, trnL-trnF intergenic spacer, partial sequence; plastid	Fimbristylis dichotoma	131	131	100%	2e-26	100.00	1120	=HYPERLINK("https://www.ncbi.nlm.nih.gov/nucleotide/AY506727.1?report=genbank&log$=nucltop&blast_rank=6&RID=ND59VWAX016","AY506727.1")
Bulbostylis juncoides tRNA-Leu, partial sequence; trnL-trnF intergenic spacer, complete sequence; and tRNA-Phe, partial sequence; chloroplast genes for chloroplast products	Bulbostylis juncoides	131	131	100%	2e-26	100.00	1081	=HYPERLINK("https://www.ncbi.nlm.nih.gov/nucleotide/AF285063.1?report=genbank&log$=nucltop&blast_rank=7&RID=ND59VWAX016","AF285063.1")
