# Supplementary material for: Ecology of community reassembly: Movements and diets of megafauna during a decade of restoration in Mozambique
Source: Ecology. 2026 Apr 12;107(4):e70386. doi: 10.1002/ecy.70386 (PMC13071350; doi:10.1002/ecy.70386)
Supplement: Supplementary file 1 — Data S1. [file ECY-107-e70386-s001.zip › Data_S1/Dataset_20/DietDataFilteringScripts/DNA_metabarcoding_data_processing/additional_files_scripts/NCBI_blast_results/atccacttttttcaaaaaagtggttctcaaactagaacccaaaggaaaag.csv]

Description	Scientific Name	Max Score	Total Score	Query Cover	E value	Per. ident	Acc. Len	Accession
Sorghum bicolor isolate SbJ200 chloroplast, complete genome	Sorghum bicolor	93.5	93.5	100%	2e-15	100.00	140663	=HYPERLINK("https://www.ncbi.nlm.nih.gov/nucleotide/MK348612.1?report=genbank&log$=nucltop&blast_rank=1&RID=NCYCRHKY016","MK348612.1")
Sorghum sudanense chloroplast, complete genome	Sorghum bicolor subsp. drummondii	93.5	93.5	100%	2e-15	100.00	140755	=HYPERLINK("https://www.ncbi.nlm.nih.gov/nucleotide/NC_042790.1?report=genbank&log$=nucltop&blast_rank=2&RID=NCYCRHKY016","NC_042790.1")
Sorghum propinquum chloroplast, complete genome	Sorghum propinquum	93.5	93.5	100%	2e-15	100.00	140642	=HYPERLINK("https://www.ncbi.nlm.nih.gov/nucleotide/NC_042789.1?report=genbank&log$=nucltop&blast_rank=3&RID=NCYCRHKY016","NC_042789.1")
Sorghum propinquum genome assembly, organelle: plastid	Sorghum propinquum	93.5	93.5	100%	2e-15	100.00	140753	=HYPERLINK("https://www.ncbi.nlm.nih.gov/nucleotide/LS423604.1?report=genbank&log$=nucltop&blast_rank=4&RID=NCYCRHKY016","LS423604.1")
Sorghum x drummondii genome assembly, organelle: plastid	Sorghum bicolor subsp. drummondii	93.5	93.5	100%	2e-15	100.00	140754	=HYPERLINK("https://www.ncbi.nlm.nih.gov/nucleotide/LS398106.1?report=genbank&log$=nucltop&blast_rank=5&RID=NCYCRHKY016","LS398106.1")
Sorghum halepense genome assembly, organelle: plastid	Sorghum halepense	93.5	93.5	100%	2e-15	100.00	140810	=HYPERLINK("https://www.ncbi.nlm.nih.gov/nucleotide/LS398105.1?report=genbank&log$=nucltop&blast_rank=6&RID=NCYCRHKY016","LS398105.1")
Sorghum arundinaceum genome assembly, organelle: plastid	Sorghum arundinaceum	93.5	93.5	100%	2e-15	100.00	140821	=HYPERLINK("https://www.ncbi.nlm.nih.gov/nucleotide/LS398103.1?report=genbank&log$=nucltop&blast_rank=7&RID=NCYCRHKY016","LS398103.1")
Sorghum halepense voucher KL81 tRNA-Leu (trnL) gene, partial sequence; chloroplast	Sorghum halepense	93.5	93.5	100%	2e-15	100.00	523	=HYPERLINK("https://www.ncbi.nlm.nih.gov/nucleotide/MG709461.1?report=genbank&log$=nucltop&blast_rank=8&RID=NCYCRHKY016","MG709461.1")
Hemisorghum mekongense chloroplast, complete genome	Sorghum mekongense	93.5	93.5	100%	2e-15	100.00	140765	=HYPERLINK("https://www.ncbi.nlm.nih.gov/nucleotide/NC_035022.1?report=genbank&log$=nucltop&blast_rank=9&RID=NCYCRHKY016","NC_035022.1")
Sorghum halepense tRNA-Leu (trnL-UAA) gene, partial sequence; trnL-trnF intergenic spacer, complete sequence; and tRNA-Phe (trnF-GAA) gene, partial sequence; chloroplast	Sorghum halepense	93.5	93.5	100%	2e-15	100.00	817	=HYPERLINK("https://www.ncbi.nlm.nih.gov/nucleotide/KX372492.1?report=genbank&log$=nucltop&blast_rank=10&RID=NCYCRHKY016","KX372492.1")
Sorghum bicolor tRNA-Leu (trnL-UAA) gene and trnL-trnF intergenic spacer, partial sequence; chloroplast	Sorghum bicolor	93.5	93.5	100%	2e-15	100.00	804	=HYPERLINK("https://www.ncbi.nlm.nih.gov/nucleotide/KX372491.1?report=genbank&log$=nucltop&blast_rank=11&RID=NCYCRHKY016","KX372491.1")
Sorghum halepense chloroplast, complete genome	Sorghum halepense	93.5	93.5	100%	2e-15	100.00	140812	=HYPERLINK("https://www.ncbi.nlm.nih.gov/nucleotide/OR683735.1?report=genbank&log$=nucltop&blast_rank=12&RID=NCYCRHKY016","OR683735.1")
Sorghum bicolor x Sorghum bicolor subsp. drummondii chloroplast, complete genome	Sorghum bicolor x Sorghum bicolor subsp. drummondii	93.5	93.5	100%	2e-15	100.00	140643	=HYPERLINK("https://www.ncbi.nlm.nih.gov/nucleotide/NC_082845.1?report=genbank&log$=nucltop&blast_rank=13&RID=NCYCRHKY016","NC_082845.1")
Sorghum bicolor subsp. drummondii chloroplast, complete genome	Sorghum bicolor subsp. drummondii	93.5	93.5	100%	2e-15	100.00	140754	=HYPERLINK("https://www.ncbi.nlm.nih.gov/nucleotide/OR353656.1?report=genbank&log$=nucltop&blast_rank=14&RID=NCYCRHKY016","OR353656.1")
Sorghum bicolor cultivar Dochna chloroplast, complete genome	Sorghum bicolor	93.5	93.5	100%	2e-15	100.00	140644	=HYPERLINK("https://www.ncbi.nlm.nih.gov/nucleotide/OQ843017.1?report=genbank&log$=nucltop&blast_rank=15&RID=NCYCRHKY016","OQ843017.1")
Sorghum bicolor cultivar Hwanggum Chal chloroplast, complete genome	Sorghum bicolor	93.5	93.5	100%	2e-15	100.00	140753	=HYPERLINK("https://www.ncbi.nlm.nih.gov/nucleotide/MT333846.1?report=genbank&log$=nucltop&blast_rank=16&RID=NCYCRHKY016","MT333846.1")
Sorghum bicolor cultivar Donganme chloroplast, complete genome	Sorghum bicolor	93.5	93.5	100%	2e-15	100.00	140644	=HYPERLINK("https://www.ncbi.nlm.nih.gov/nucleotide/MT333845.1?report=genbank&log$=nucltop&blast_rank=17&RID=NCYCRHKY016","MT333845.1")
Tracheophyta environmental sample clone H2-5 tRNA-Leu (trnL) gene, partial sequence; chloroplast	Tracheophyta environmental sample	93.5	93.5	100%	2e-15	100.00	483	=HYPERLINK("https://www.ncbi.nlm.nih.gov/nucleotide/KF616430.1?report=genbank&log$=nucltop&blast_rank=18&RID=NCYCRHKY016","KF616430.1")
Tracheophyta environmental sample clone H2-4 tRNA-Leu (trnL) gene, partial sequence; chloroplast	Tracheophyta environmental sample	93.5	93.5	100%	2e-15	100.00	483	=HYPERLINK("https://www.ncbi.nlm.nih.gov/nucleotide/KF616429.1?report=genbank&log$=nucltop&blast_rank=19&RID=NCYCRHKY016","KF616429.1")
Tracheophyta environmental sample clone H2-1 tRNA-Leu (trnL) gene, partial sequence; chloroplast	Tracheophyta environmental sample	93.5	93.5	100%	2e-15	100.00	483	=HYPERLINK("https://www.ncbi.nlm.nih.gov/nucleotide/KF616426.1?report=genbank&log$=nucltop&blast_rank=20&RID=NCYCRHKY016","KF616426.1")
Sorghum bicolor subsp. drummondii chloroplast, complete genome	Sorghum bicolor subsp. drummondii	93.5	93.5	100%	2e-15	100.00	140754	=HYPERLINK("https://www.ncbi.nlm.nih.gov/nucleotide/MW999225.1?report=genbank&log$=nucltop&blast_rank=21&RID=NCYCRHKY016","MW999225.1")
Sorghum halepense chloroplast trnL gene, intron, partial sequence, isolate: OGA0501	Sorghum halepense	93.5	93.5	100%	2e-15	100.00	397	=HYPERLINK("https://www.ncbi.nlm.nih.gov/nucleotide/AB817681.1?report=genbank&log$=nucltop&blast_rank=22&RID=NCYCRHKY016","AB817681.1")
Sorghum bicolor isolate 48 tRNA-Leu (trnL) gene, partial sequence; trnL-trnF intergenic spacer, complete sequence; and tRNA-Phe (trnF) gene, partial sequence; chloroplast	Sorghum bicolor	93.5	93.5	100%	2e-15	100.00	791	=HYPERLINK("https://www.ncbi.nlm.nih.gov/nucleotide/GQ867663.1?report=genbank&log$=nucltop&blast_rank=23&RID=NCYCRHKY016","GQ867663.1")
Sorghum propinquum tRNA-Leu (trnL) gene, partial sequence; trnL-trnF intergenic spacer, complete sequence; and tRNA-Phe (trnF) gene, partial sequence; chloroplast	Sorghum propinquum	93.5	93.5	100%	2e-15	100.00	741	=HYPERLINK("https://www.ncbi.nlm.nih.gov/nucleotide/GQ869999.1?report=genbank&log$=nucltop&blast_rank=24&RID=NCYCRHKY016","GQ869999.1")
Sorghum halepense voucher Sanchez-Ken 602 ISC tRNA-Leu (trnL) gene and trnL-trnF intergenic spacer, partial sequence; chloroplast	Sorghum halepense	93.5	93.5	100%	2e-15	100.00	741	=HYPERLINK("https://www.ncbi.nlm.nih.gov/nucleotide/DQ005004.1?report=genbank&log$=nucltop&blast_rank=25&RID=NCYCRHKY016","DQ005004.1")
Sorghum arundinaceum voucher PI 524718 RSA tRNA-Leu (trnL) gene and trnL-trnF intergenic spacer, partial sequence; chloroplast	Sorghum arundinaceum	93.5	93.5	100%	2e-15	100.00	742	=HYPERLINK("https://www.ncbi.nlm.nih.gov/nucleotide/DQ005003.1?report=genbank&log$=nucltop&blast_rank=26&RID=NCYCRHKY016","DQ005003.1")
Sorghum bicolor chloroplast, complete genome	Sorghum bicolor	93.5	93.5	100%	2e-15	100.00	140754	=HYPERLINK("https://www.ncbi.nlm.nih.gov/nucleotide/NC_008602.1?report=genbank&log$=nucltop&blast_rank=27&RID=NCYCRHKY016","NC_008602.1")
Sorghum halepense chloroplast tRNA-Leu (trnL) gene, partial sequence; trnL-trnF intergenic spacer region, complete sequence; and tRNA-Phe (trnF) gene, partial sequence	Sorghum halepense	93.5	93.5	100%	2e-15	100.00	813	=HYPERLINK("https://www.ncbi.nlm.nih.gov/nucleotide/AY116244.1?report=genbank&log$=nucltop&blast_rank=28&RID=NCYCRHKY016","AY116244.1")
Sorghum bicolor chloroplast partial tRNA-Leu (UAA) gene, intron, specimen voucher Sor 771/87 (IPK)	Sorghum bicolor	93.5	93.5	100%	2e-15	100.00	508	=HYPERLINK("https://www.ncbi.nlm.nih.gov/nucleotide/AJ854505.1?report=genbank&log$=nucltop&blast_rank=29&RID=NCYCRHKY016","AJ854505.1")
Sorghum bicolor chloroplast partial tRNA-Leu (UAA) gene, intron, specimen voucher Sor 759/86 (IPK)	Sorghum bicolor	93.5	93.5	100%	2e-15	100.00	456	=HYPERLINK("https://www.ncbi.nlm.nih.gov/nucleotide/AJ854503.1?report=genbank&log$=nucltop&blast_rank=30&RID=NCYCRHKY016","AJ854503.1")
Sorghum bicolor chloroplast partial tRNA-Leu (UAA) gene, intron, specimen voucher Sor 733/85 (IPK)	Sorghum bicolor	93.5	93.5	100%	2e-15	100.00	455	=HYPERLINK("https://www.ncbi.nlm.nih.gov/nucleotide/AJ854502.1?report=genbank&log$=nucltop&blast_rank=31&RID=NCYCRHKY016","AJ854502.1")
Sorghum bicolor chloroplast split Leu-tRNA(taa) gene, complete cds	Sorghum bicolor	93.5	93.5	100%	2e-15	100.00	862	=HYPERLINK("https://www.ncbi.nlm.nih.gov/nucleotide/M13662.1?report=genbank&log$=nucltop&blast_rank=32&RID=NCYCRHKY016","M13662.1")
