# Supplementary material for: Ecology of community reassembly: Movements and diets of megafauna during a decade of restoration in Mozambique
Source: Ecology. 2026 Apr 12;107(4):e70386. doi: 10.1002/ecy.70386 (PMC13071350; doi:10.1002/ecy.70386)
Supplement: Supplementary file 1 — Data S1. [file ECY-107-e70386-s001.zip › Data_S1/Dataset_20/DietDataFilteringScripts/DNA_metabarcoding_data_processing/additional_files_scripts/NCBI_blast_results/atccatgttttgagaaaacaagcggttctcgaactagaacccaaaggaaaag.csv]

Description	Scientific Name	Max Score	Total Score	Query Cover	E value	Per. ident	Acc. Len	Accession
Oryza sativa isolate Jingeng818 chloroplast, complete genome	Oryza sativa	97.1	97.1	100%	2e-16	100.00	134435	=HYPERLINK("https://www.ncbi.nlm.nih.gov/nucleotide/MK348618.1?report=genbank&log$=nucltop&blast_rank=1&RID=NAR4WAAH016","MK348618.1")
Oryza sativa cultivar Siam Oon trnL-trnF intergenic spacer, partial sequence; chloroplast	Oryza sativa	97.1	97.1	100%	2e-16	100.00	947	=HYPERLINK("https://www.ncbi.nlm.nih.gov/nucleotide/MH150992.1?report=genbank&log$=nucltop&blast_rank=2&RID=NAR4WAAH016","MH150992.1")
Oryza sativa cultivar Siam Mutiara trnL-trnF intergenic spacer, partial sequence; chloroplast	Oryza sativa	97.1	97.1	100%	2e-16	100.00	949	=HYPERLINK("https://www.ncbi.nlm.nih.gov/nucleotide/MH150991.1?report=genbank&log$=nucltop&blast_rank=3&RID=NAR4WAAH016","MH150991.1")
Oryza sativa cultivar Siam Kuning trnL-trnF intergenic spacer, partial sequence; chloroplast	Oryza sativa	97.1	97.1	100%	2e-16	100.00	946	=HYPERLINK("https://www.ncbi.nlm.nih.gov/nucleotide/MH150990.1?report=genbank&log$=nucltop&blast_rank=4&RID=NAR4WAAH016","MH150990.1")
Oryza sativa cultivar Siam Babirik trnL-trnF intergenic spacer, partial sequence; chloroplast	Oryza sativa	97.1	97.1	100%	2e-16	100.00	946	=HYPERLINK("https://www.ncbi.nlm.nih.gov/nucleotide/MH150989.1?report=genbank&log$=nucltop&blast_rank=5&RID=NAR4WAAH016","MH150989.1")
Oryza sativa cultivar Sardani trnL-trnF intergenic spacer, partial sequence; chloroplast	Oryza sativa	97.1	97.1	100%	2e-16	100.00	931	=HYPERLINK("https://www.ncbi.nlm.nih.gov/nucleotide/MH150988.1?report=genbank&log$=nucltop&blast_rank=6&RID=NAR4WAAH016","MH150988.1")
Oryza sativa cultivar Pandak Putih trnL-trnF intergenic spacer, partial sequence; chloroplast	Oryza sativa	97.1	97.1	100%	2e-16	100.00	947	=HYPERLINK("https://www.ncbi.nlm.nih.gov/nucleotide/MH150987.1?report=genbank&log$=nucltop&blast_rank=7&RID=NAR4WAAH016","MH150987.1")
Oryza sativa cultivar Pandak Laut trnL-trnF intergenic spacer, partial sequence; chloroplast	Oryza sativa	97.1	97.1	100%	2e-16	100.00	937	=HYPERLINK("https://www.ncbi.nlm.nih.gov/nucleotide/MH150986.1?report=genbank&log$=nucltop&blast_rank=8&RID=NAR4WAAH016","MH150986.1")
Oryza sativa cultivar Lakatan Wangi trnL-trnF intergenic spacer, partial sequence; chloroplast	Oryza sativa	97.1	97.1	100%	2e-16	100.00	939	=HYPERLINK("https://www.ncbi.nlm.nih.gov/nucleotide/MH150985.1?report=genbank&log$=nucltop&blast_rank=9&RID=NAR4WAAH016","MH150985.1")
Oryza sativa cultivar Lakatan Siam trnL-trnF intergenic spacer, partial sequence; chloroplast	Oryza sativa	97.1	97.1	100%	2e-16	100.00	947	=HYPERLINK("https://www.ncbi.nlm.nih.gov/nucleotide/MH150984.1?report=genbank&log$=nucltop&blast_rank=10&RID=NAR4WAAH016","MH150984.1")
Oryza sativa cultivar Lakatan Pacar trnL-trnF intergenic spacer, partial sequence; chloroplast	Oryza sativa	97.1	97.1	100%	2e-16	100.00	953	=HYPERLINK("https://www.ncbi.nlm.nih.gov/nucleotide/MH150983.1?report=genbank&log$=nucltop&blast_rank=11&RID=NAR4WAAH016","MH150983.1")
Oryza sativa cultivar Lakatan trnL-trnF intergenic spacer, partial sequence; chloroplast	Oryza sativa	97.1	97.1	100%	2e-16	100.00	950	=HYPERLINK("https://www.ncbi.nlm.nih.gov/nucleotide/MH150982.1?report=genbank&log$=nucltop&blast_rank=12&RID=NAR4WAAH016","MH150982.1")
Oryza sativa cultivar Ganal Perak trnL-trnF intergenic spacer, partial sequence; chloroplast	Oryza sativa	97.1	97.1	100%	2e-16	100.00	945	=HYPERLINK("https://www.ncbi.nlm.nih.gov/nucleotide/MH150981.1?report=genbank&log$=nucltop&blast_rank=13&RID=NAR4WAAH016","MH150981.1")
Oryza sativa cultivar Ciherang trnL-trnF intergenic spacer, partial sequence; chloroplast	Oryza sativa	97.1	97.1	100%	2e-16	100.00	948	=HYPERLINK("https://www.ncbi.nlm.nih.gov/nucleotide/MH150980.1?report=genbank&log$=nucltop&blast_rank=14&RID=NAR4WAAH016","MH150980.1")
Oryza sativa cultivar Bayar Putih trnL-trnF intergenic spacer, partial sequence; chloroplast	Oryza sativa	97.1	97.1	100%	2e-16	100.00	946	=HYPERLINK("https://www.ncbi.nlm.nih.gov/nucleotide/MH150979.1?report=genbank&log$=nucltop&blast_rank=15&RID=NAR4WAAH016","MH150979.1")
Oryza sativa cultivar Bayar Papuyu trnL-trnF intergenic spacer, partial sequence; chloroplast	Oryza sativa	97.1	97.1	100%	2e-16	100.00	936	=HYPERLINK("https://www.ncbi.nlm.nih.gov/nucleotide/MH150978.1?report=genbank&log$=nucltop&blast_rank=16&RID=NAR4WAAH016","MH150978.1")
Oryza sativa cultivar Banih Putih trnL-trnF intergenic spacer, partial sequence; chloroplast	Oryza sativa	97.1	97.1	100%	2e-16	100.00	947	=HYPERLINK("https://www.ncbi.nlm.nih.gov/nucleotide/MH150977.1?report=genbank&log$=nucltop&blast_rank=17&RID=NAR4WAAH016","MH150977.1")
Oryza sativa cultivar Adil Ganal trnL-trnF intergenic spacer, partial sequence; chloroplast	Oryza sativa	97.1	97.1	100%	2e-16	100.00	946	=HYPERLINK("https://www.ncbi.nlm.nih.gov/nucleotide/MH150976.1?report=genbank&log$=nucltop&blast_rank=18&RID=NAR4WAAH016","MH150976.1")
Oryza environmental sample chloroplast Bee_pollen_18_trnL_trnF gene for tRNA-Leu (trnL), trnL-trnF IGS, and tRNA-Phe (trnF), partial and complete sequence	Oryza environmental sample	97.1	97.1	100%	2e-16	100.00	802	=HYPERLINK("https://www.ncbi.nlm.nih.gov/nucleotide/LC375703.1?report=genbank&log$=nucltop&blast_rank=19&RID=NAR4WAAH016","LC375703.1")
Oryza sativa cultivar N22 voucher IRRI:IRIS 179-1440867 chloroplast, complete genome	Oryza sativa	97.1	97.1	100%	2e-16	100.00	134503	=HYPERLINK("https://www.ncbi.nlm.nih.gov/nucleotide/MG252500.1?report=genbank&log$=nucltop&blast_rank=20&RID=NAR4WAAH016","MG252500.1")
Oryza coarctata chloroplast, complete genome	Oryza coarctata	97.1	97.1	100%	2e-16	100.00	134750	=HYPERLINK("https://www.ncbi.nlm.nih.gov/nucleotide/NC_036934.1?report=genbank&log$=nucltop&blast_rank=21&RID=NAR4WAAH016","NC_036934.1")
Oryza sativa Indica Group cultivar Shuhui498 chloroplast, complete genome	Oryza sativa Indica Group	97.1	97.1	100%	2e-16	100.00	134546	=HYPERLINK("https://www.ncbi.nlm.nih.gov/nucleotide/CP018170.1?report=genbank&log$=nucltop&blast_rank=22&RID=NAR4WAAH016","CP018170.1")
Oryza longistaminata chloroplast, complete genome	Oryza longistaminata	97.1	97.1	100%	2e-16	100.00	134557	=HYPERLINK("https://www.ncbi.nlm.nih.gov/nucleotide/KF359907.1?report=genbank&log$=nucltop&blast_rank=23&RID=NAR4WAAH016","KF359907.1")
Oryza meridionalis chloroplast, complete genome	Oryza meridionalis	97.1	97.1	100%	2e-16	100.00	134553	=HYPERLINK("https://www.ncbi.nlm.nih.gov/nucleotide/KF359906.1?report=genbank&log$=nucltop&blast_rank=24&RID=NAR4WAAH016","KF359906.1")
Oryza barthii chloroplast, complete genome	Oryza barthii	97.1	97.1	100%	2e-16	100.00	134581	=HYPERLINK("https://www.ncbi.nlm.nih.gov/nucleotide/KF359904.1?report=genbank&log$=nucltop&blast_rank=25&RID=NAR4WAAH016","KF359904.1")
Oryza glaberrima chloroplast, complete genome	Oryza glaberrima	97.1	97.1	100%	2e-16	100.00	134661	=HYPERLINK("https://www.ncbi.nlm.nih.gov/nucleotide/KF359903.1?report=genbank&log$=nucltop&blast_rank=26&RID=NAR4WAAH016","KF359903.1")
Oryza rufipogon chloroplast, complete genome	Oryza rufipogon	97.1	97.1	100%	2e-16	100.00	134587	=HYPERLINK("https://www.ncbi.nlm.nih.gov/nucleotide/KF359902.1?report=genbank&log$=nucltop&blast_rank=27&RID=NAR4WAAH016","KF359902.1")
Oryza sativa genome assembly, chromosome: 12	Oryza sativa	97.1	97.1	100%	2e-16	100.00	28993288	=HYPERLINK("https://www.ncbi.nlm.nih.gov/nucleotide/OX637257.1?report=genbank&log$=nucltop&blast_rank=28&RID=NAR4WAAH016","OX637257.1")
Oryza sativa genome assembly, chromosome: 10	Oryza sativa	97.1	291	100%	2e-16	100.00	19643871	=HYPERLINK("https://www.ncbi.nlm.nih.gov/nucleotide/OX637255.1?report=genbank&log$=nucltop&blast_rank=29&RID=NAR4WAAH016","OX637255.1")
Oryza sativa genome assembly, chromosome: 1	Oryza sativa	97.1	97.1	100%	2e-16	100.00	51113606	=HYPERLINK("https://www.ncbi.nlm.nih.gov/nucleotide/OX637246.1?report=genbank&log$=nucltop&blast_rank=30&RID=NAR4WAAH016","OX637246.1")
Oryza glumipatula cultivar W2201 chloroplast, complete genome	Oryza glumipatula	97.1	97.1	100%	2e-16	100.00	134575	=HYPERLINK("https://www.ncbi.nlm.nih.gov/nucleotide/KR364803.1?report=genbank&log$=nucltop&blast_rank=31&RID=NAR4WAAH016","KR364803.1")
Oryza glumipatula cultivar W1187 chloroplast, complete genome	Oryza glumipatula	97.1	97.1	100%	2e-16	100.00	134401	=HYPERLINK("https://www.ncbi.nlm.nih.gov/nucleotide/KR364802.1?report=genbank&log$=nucltop&blast_rank=32&RID=NAR4WAAH016","KR364802.1")
Oryza sativa Indica Group cultivar RP Bio-226 chloroplast, complete genome	Oryza sativa Indica Group	97.1	97.1	100%	2e-16	100.00	134493	=HYPERLINK("https://www.ncbi.nlm.nih.gov/nucleotide/KU705873.1?report=genbank&log$=nucltop&blast_rank=33&RID=NAR4WAAH016","KU705873.1")
Oryza sativa Japonica Group DNA, chromosome 10, cultivar: Nipponbare, complete sequence	Oryza sativa Japonica Group	97.1	194	100%	2e-16	100.00	23207287	=HYPERLINK("https://www.ncbi.nlm.nih.gov/nucleotide/AP014966.1?report=genbank&log$=nucltop&blast_rank=34&RID=NAR4WAAH016","AP014966.1")
Oryza sativa Japonica Group DNA, chromosome 1, cultivar: Nipponbare, complete sequence	Oryza sativa Japonica Group	97.1	97.1	100%	2e-16	100.00	43270923	=HYPERLINK("https://www.ncbi.nlm.nih.gov/nucleotide/AP014957.1?report=genbank&log$=nucltop&blast_rank=35&RID=NAR4WAAH016","AP014957.1")
Oryza sativa Tropical Japonica Group chloroplast, complete genome	Oryza sativa tropical japonica subgroup	97.1	97.1	100%	2e-16	100.00	134536	=HYPERLINK("https://www.ncbi.nlm.nih.gov/nucleotide/KT289404.1?report=genbank&log$=nucltop&blast_rank=36&RID=NAR4WAAH016","KT289404.1")
Oryza sativa Aromatic Japonica Group cultivar basmati chloroplast, complete genome	Oryza sativa aromatic subgroup	97.1	97.1	100%	2e-16	100.00	134499	=HYPERLINK("https://www.ncbi.nlm.nih.gov/nucleotide/KT289403.1?report=genbank&log$=nucltop&blast_rank=37&RID=NAR4WAAH016","KT289403.1")
Oryza longistaminata chloroplast, complete genome	Oryza longistaminata	97.1	97.1	100%	2e-16	100.00	134558	=HYPERLINK("https://www.ncbi.nlm.nih.gov/nucleotide/KM088024.1?report=genbank&log$=nucltop&blast_rank=38&RID=NAR4WAAH016","KM088024.1")
Oryza barthii chloroplast, complete genome	Oryza barthii	97.1	97.1	100%	2e-16	100.00	134590	=HYPERLINK("https://www.ncbi.nlm.nih.gov/nucleotide/KM088023.1?report=genbank&log$=nucltop&blast_rank=39&RID=NAR4WAAH016","KM088023.1")
Oryza nivara chloroplast, complete genome	Oryza sativa f. spontanea	97.1	97.1	100%	2e-16	100.00	134516	=HYPERLINK("https://www.ncbi.nlm.nih.gov/nucleotide/KM088022.1?report=genbank&log$=nucltop&blast_rank=40&RID=NAR4WAAH016","KM088022.1")
Oryza glaberrima chloroplast, complete genome	Oryza glaberrima	97.1	97.1	100%	2e-16	100.00	134598	=HYPERLINK("https://www.ncbi.nlm.nih.gov/nucleotide/KM088021.1?report=genbank&log$=nucltop&blast_rank=41&RID=NAR4WAAH016","KM088021.1")
Oryza barthii voucher WAB0028952 chloroplast, complete genome	Oryza barthii	97.1	97.1	100%	2e-16	100.00	134613	=HYPERLINK("https://www.ncbi.nlm.nih.gov/nucleotide/KM103381.1?report=genbank&log$=nucltop&blast_rank=42&RID=NAR4WAAH016","KM103381.1")
Oryza barthii voucher WAB0028903 chloroplast, complete genome	Oryza barthii	97.1	97.1	100%	2e-16	100.00	134678	=HYPERLINK("https://www.ncbi.nlm.nih.gov/nucleotide/KM103380.1?report=genbank&log$=nucltop&blast_rank=43&RID=NAR4WAAH016","KM103380.1")
Oryza barthii voucher WAB0028976 chloroplast, complete genome	Oryza barthii	97.1	97.1	100%	2e-16	100.00	134678	=HYPERLINK("https://www.ncbi.nlm.nih.gov/nucleotide/KM103379.1?report=genbank&log$=nucltop&blast_rank=44&RID=NAR4WAAH016","KM103379.1")
Oryza barthii voucher IRGC104574 chloroplast, complete genome	Oryza barthii	97.1	97.1	100%	2e-16	100.00	134585	=HYPERLINK("https://www.ncbi.nlm.nih.gov/nucleotide/KM103378.1?report=genbank&log$=nucltop&blast_rank=45&RID=NAR4WAAH016","KM103378.1")
Oryza glaberrima voucher HHU-KNR2013252 from South Korea chloroplast, complete genome	Oryza glaberrima	97.1	97.1	100%	2e-16	100.00	134586	=HYPERLINK("https://www.ncbi.nlm.nih.gov/nucleotide/KM103377.1?report=genbank&log$=nucltop&blast_rank=46&RID=NAR4WAAH016","KM103377.1")
Oryza glumipatula voucher W2112 chloroplast, complete genome	Oryza glumipatula	97.1	97.1	100%	2e-16	100.00	134575	=HYPERLINK("https://www.ncbi.nlm.nih.gov/nucleotide/KM103374.1?report=genbank&log$=nucltop&blast_rank=47&RID=NAR4WAAH016","KM103374.1")
Oryza meridionalis voucher W1943 chloroplast, complete genome	Oryza meridionalis	97.1	97.1	100%	2e-16	100.00	134556	=HYPERLINK("https://www.ncbi.nlm.nih.gov/nucleotide/KM103373.1?report=genbank&log$=nucltop&blast_rank=48&RID=NAR4WAAH016","KM103373.1")
Oryza rufipogon voucher W1588 chloroplast, complete genome	Oryza rufipogon	97.1	97.1	100%	2e-16	100.00	134510	=HYPERLINK("https://www.ncbi.nlm.nih.gov/nucleotide/KM103372.1?report=genbank&log$=nucltop&blast_rank=49&RID=NAR4WAAH016","KM103372.1")
Oryza glaberrima voucher IRGC103937 chloroplast, complete genome	Oryza glaberrima	97.1	97.1	100%	2e-16	100.00	134598	=HYPERLINK("https://www.ncbi.nlm.nih.gov/nucleotide/KM103370.1?report=genbank&log$=nucltop&blast_rank=50&RID=NAR4WAAH016","KM103370.1")
Oryza sativa cultivar TN1 chloroplast, complete genome	Oryza sativa	97.1	97.1	100%	2e-16	100.00	134502	=HYPERLINK("https://www.ncbi.nlm.nih.gov/nucleotide/NC_031333.1?report=genbank&log$=nucltop&blast_rank=51&RID=NAR4WAAH016","NC_031333.1")
Oryza longistaminata isolate 81953 chloroplast, complete genome	Oryza longistaminata	97.1	97.1	100%	2e-16	100.00	134563	=HYPERLINK("https://www.ncbi.nlm.nih.gov/nucleotide/KM881642.1?report=genbank&log$=nucltop&blast_rank=52&RID=NAR4WAAH016","KM881642.1")
Oryza longistaminata isolate 103905 chloroplast, complete genome	Oryza longistaminata	97.1	97.1	100%	2e-16	100.00	134567	=HYPERLINK("https://www.ncbi.nlm.nih.gov/nucleotide/NC_027462.1?report=genbank&log$=nucltop&blast_rank=53&RID=NAR4WAAH016","NC_027462.1")
Oryza glumipatula chloroplast, complete genome	Oryza glumipatula	97.1	97.1	100%	2e-16	100.00	134583	=HYPERLINK("https://www.ncbi.nlm.nih.gov/nucleotide/NC_027461.1?report=genbank&log$=nucltop&blast_rank=54&RID=NAR4WAAH016","NC_027461.1")
Oryza sativa genome assembly, organelle: plastid:chloroplast	Oryza sativa	97.1	97.1	100%	2e-16	100.00	134556	=HYPERLINK("https://www.ncbi.nlm.nih.gov/nucleotide/HG997303.1?report=genbank&log$=nucltop&blast_rank=55&RID=NAR4WAAH016","HG997303.1")
Oryza glaberrima isolate 104040 chloroplast, complete genome	Oryza glaberrima	97.1	97.1	100%	2e-16	100.00	134606	=HYPERLINK("https://www.ncbi.nlm.nih.gov/nucleotide/KM881638.1?report=genbank&log$=nucltop&blast_rank=56&RID=NAR4WAAH016","KM881638.1")
Oryza barthii isolate 86481 chloroplast, complete genome	Oryza barthii	97.1	97.1	100%	2e-16	100.00	134640	=HYPERLINK("https://www.ncbi.nlm.nih.gov/nucleotide/KM881637.1?report=genbank&log$=nucltop&blast_rank=57&RID=NAR4WAAH016","KM881637.1")
Oryza barthii isolate 104124 chloroplast, complete genome	Oryza barthii	97.1	97.1	100%	2e-16	100.00	134596	=HYPERLINK("https://www.ncbi.nlm.nih.gov/nucleotide/KM881636.1?report=genbank&log$=nucltop&blast_rank=58&RID=NAR4WAAH016","KM881636.1")
Oryza barthii isolate 101381 chloroplast, complete genome	Oryza barthii	97.1	97.1	100%	2e-16	100.00	134603	=HYPERLINK("https://www.ncbi.nlm.nih.gov/nucleotide/KM881635.1?report=genbank&log$=nucltop&blast_rank=59&RID=NAR4WAAH016","KM881635.1")
Oryza barthii isolate 103590 chloroplast, complete genome	Oryza barthii	97.1	97.1	100%	2e-16	100.00	134674	=HYPERLINK("https://www.ncbi.nlm.nih.gov/nucleotide/NC_027460.1?report=genbank&log$=nucltop&blast_rank=60&RID=NAR4WAAH016","NC_027460.1")
Oryza sativa Japonica Group Taichung 65 chloroplast DNA, complete genome	Oryza sativa Japonica Group	97.1	97.1	100%	2e-16	100.00	134551	=HYPERLINK("https://www.ncbi.nlm.nih.gov/nucleotide/LC739565.1?report=genbank&log$=nucltop&blast_rank=61&RID=NAR4WAAH016","LC739565.1")
Oryza sp. chloroplast, complete genome	Oryza sp.	97.1	97.1	100%	2e-16	100.00	134551	=HYPERLINK("https://www.ncbi.nlm.nih.gov/nucleotide/ON101253.1?report=genbank&log$=nucltop&blast_rank=62&RID=NAR4WAAH016","ON101253.1")
Oryza sativa Japonica Group cultivar Changxianggeng 1813 chromosome 7	Oryza sativa Japonica Group	97.1	97.1	100%	2e-16	100.00	43598337	=HYPERLINK("https://www.ncbi.nlm.nih.gov/nucleotide/CP101147.1?report=genbank&log$=nucltop&blast_rank=63&RID=NAR4WAAH016","CP101147.1")
Oryza sativa Japonica Group cultivar Changxianggeng 1813 chromosome 5	Oryza sativa Japonica Group	97.1	97.1	100%	2e-16	100.00	28379153	=HYPERLINK("https://www.ncbi.nlm.nih.gov/nucleotide/CP101145.1?report=genbank&log$=nucltop&blast_rank=64&RID=NAR4WAAH016","CP101145.1")
Oryza sativa Japonica Group cultivar Changxianggeng 1813 chromosome 1	Oryza sativa Japonica Group	97.1	97.1	100%	2e-16	100.00	24418402	=HYPERLINK("https://www.ncbi.nlm.nih.gov/nucleotide/CP101141.1?report=genbank&log$=nucltop&blast_rank=65&RID=NAR4WAAH016","CP101141.1")
Oryza nivara chloroplast, complete genome	Oryza nivara	97.1	97.1	100%	2e-16	100.00	134555	=HYPERLINK("https://www.ncbi.nlm.nih.gov/nucleotide/OL912836.1?report=genbank&log$=nucltop&blast_rank=66&RID=NAR4WAAH016","OL912836.1")
Oryza glaberrima isolate P92 chloroplast, complete genome	Oryza glaberrima	97.1	97.1	100%	2e-16	100.00	134595	=HYPERLINK("https://www.ncbi.nlm.nih.gov/nucleotide/MW528842.1?report=genbank&log$=nucltop&blast_rank=67&RID=NAR4WAAH016","MW528842.1")
Oryza glaberrima isolate P91 chloroplast, complete genome	Oryza glaberrima	97.1	97.1	100%	2e-16	100.00	134596	=HYPERLINK("https://www.ncbi.nlm.nih.gov/nucleotide/MW528841.1?report=genbank&log$=nucltop&blast_rank=68&RID=NAR4WAAH016","MW528841.1")
Oryza glaberrima isolate P90 chloroplast, complete genome	Oryza glaberrima	97.1	97.1	100%	2e-16	100.00	134575	=HYPERLINK("https://www.ncbi.nlm.nih.gov/nucleotide/MW528840.1?report=genbank&log$=nucltop&blast_rank=69&RID=NAR4WAAH016","MW528840.1")
Oryza glaberrima isolate P10 chloroplast, complete genome	Oryza glaberrima	97.1	97.1	100%	2e-16	100.00	134540	=HYPERLINK("https://www.ncbi.nlm.nih.gov/nucleotide/MW528838.1?report=genbank&log$=nucltop&blast_rank=70&RID=NAR4WAAH016","MW528838.1")
Oryza glaberrima isolate ICR650 chloroplast, complete genome	Oryza glaberrima	97.1	97.1	100%	2e-16	100.00	134561	=HYPERLINK("https://www.ncbi.nlm.nih.gov/nucleotide/MW528837.1?report=genbank&log$=nucltop&blast_rank=71&RID=NAR4WAAH016","MW528837.1")
Oryza nivara CN_HLJ_W_S163 chloroplast DNA, complete genome	Oryza nivara	97.1	97.1	100%	2e-16	100.00	134555	=HYPERLINK("https://www.ncbi.nlm.nih.gov/nucleotide/LC666910.1?report=genbank&log$=nucltop&blast_rank=72&RID=NAR4WAAH016","LC666910.1")
Oryza rufipogon genome assembly, organelle: plastid:chloroplast	Oryza rufipogon	97.1	97.1	100%	2e-16	100.00	134553	=HYPERLINK("https://www.ncbi.nlm.nih.gov/nucleotide/OV050091.1?report=genbank&log$=nucltop&blast_rank=73&RID=NAR4WAAH016","OV050091.1")
Oryza rufipogon genome assembly, organelle: plastid:chloroplast	Oryza rufipogon	97.1	97.1	100%	2e-16	100.00	134536	=HYPERLINK("https://www.ncbi.nlm.nih.gov/nucleotide/OV050069.1?report=genbank&log$=nucltop&blast_rank=74&RID=NAR4WAAH016","OV050069.1")
Oryza rufipogon genome assembly, organelle: plastid:chloroplast	Oryza rufipogon	97.1	97.1	100%	2e-16	100.00	134507	=HYPERLINK("https://www.ncbi.nlm.nih.gov/nucleotide/OV050068.1?report=genbank&log$=nucltop&blast_rank=75&RID=NAR4WAAH016","OV050068.1")
Oryza rufipogon genome assembly, organelle: plastid:chloroplast	Oryza rufipogon	97.1	97.1	100%	2e-16	100.00	134537	=HYPERLINK("https://www.ncbi.nlm.nih.gov/nucleotide/OV050067.1?report=genbank&log$=nucltop&blast_rank=76&RID=NAR4WAAH016","OV050067.1")
Oryza rufipogon genome assembly, organelle: plastid:chloroplast	Oryza rufipogon	97.1	97.1	100%	2e-16	100.00	134536	=HYPERLINK("https://www.ncbi.nlm.nih.gov/nucleotide/OV050066.1?report=genbank&log$=nucltop&blast_rank=77&RID=NAR4WAAH016","OV050066.1")
Oryza rufipogon genome assembly, organelle: plastid:chloroplast	Oryza rufipogon	97.1	97.1	100%	2e-16	100.00	134515	=HYPERLINK("https://www.ncbi.nlm.nih.gov/nucleotide/OV050065.1?report=genbank&log$=nucltop&blast_rank=78&RID=NAR4WAAH016","OV050065.1")
Oryza rufipogon genome assembly, organelle: plastid:chloroplast	Oryza rufipogon	97.1	97.1	100%	2e-16	100.00	134502	=HYPERLINK("https://www.ncbi.nlm.nih.gov/nucleotide/OV050064.1?report=genbank&log$=nucltop&blast_rank=79&RID=NAR4WAAH016","OV050064.1")
Oryza rufipogon genome assembly, organelle: plastid:chloroplast	Oryza rufipogon	97.1	97.1	100%	2e-16	100.00	134540	=HYPERLINK("https://www.ncbi.nlm.nih.gov/nucleotide/OV050063.1?report=genbank&log$=nucltop&blast_rank=80&RID=NAR4WAAH016","OV050063.1")
Oryza rufipogon genome assembly, organelle: plastid:chloroplast	Oryza rufipogon	97.1	97.1	100%	2e-16	100.00	134514	=HYPERLINK("https://www.ncbi.nlm.nih.gov/nucleotide/OV050062.1?report=genbank&log$=nucltop&blast_rank=81&RID=NAR4WAAH016","OV050062.1")
Oryza rufipogon genome assembly, organelle: plastid:chloroplast	Oryza rufipogon	97.1	97.1	100%	2e-16	100.00	134543	=HYPERLINK("https://www.ncbi.nlm.nih.gov/nucleotide/OV050061.1?report=genbank&log$=nucltop&blast_rank=82&RID=NAR4WAAH016","OV050061.1")
Oryza rufipogon genome assembly, organelle: plastid:chloroplast	Oryza rufipogon	97.1	97.1	100%	2e-16	100.00	134496	=HYPERLINK("https://www.ncbi.nlm.nih.gov/nucleotide/OV050060.1?report=genbank&log$=nucltop&blast_rank=83&RID=NAR4WAAH016","OV050060.1")
Oryza rufipogon genome assembly, organelle: plastid:chloroplast	Oryza rufipogon	97.1	97.1	100%	2e-16	100.00	134582	=HYPERLINK("https://www.ncbi.nlm.nih.gov/nucleotide/OV050059.1?report=genbank&log$=nucltop&blast_rank=84&RID=NAR4WAAH016","OV050059.1")
Oryza rufipogon genome assembly, organelle: plastid:chloroplast	Oryza rufipogon	97.1	97.1	100%	2e-16	100.00	134510	=HYPERLINK("https://www.ncbi.nlm.nih.gov/nucleotide/OV050058.1?report=genbank&log$=nucltop&blast_rank=85&RID=NAR4WAAH016","OV050058.1")
Oryza rufipogon genome assembly, organelle: plastid:chloroplast	Oryza rufipogon	97.1	97.1	100%	2e-16	100.00	134590	=HYPERLINK("https://www.ncbi.nlm.nih.gov/nucleotide/OV050057.1?report=genbank&log$=nucltop&blast_rank=86&RID=NAR4WAAH016","OV050057.1")
Oryza rufipogon genome assembly, organelle: plastid:chloroplast	Oryza rufipogon	97.1	97.1	100%	2e-16	100.00	134557	=HYPERLINK("https://www.ncbi.nlm.nih.gov/nucleotide/OV050056.1?report=genbank&log$=nucltop&blast_rank=87&RID=NAR4WAAH016","OV050056.1")
Oryza rufipogon genome assembly, organelle: plastid:chloroplast	Oryza rufipogon	97.1	97.1	100%	2e-16	100.00	134483	=HYPERLINK("https://www.ncbi.nlm.nih.gov/nucleotide/OV050055.1?report=genbank&log$=nucltop&blast_rank=88&RID=NAR4WAAH016","OV050055.1")
Oryza rufipogon genome assembly, organelle: plastid:chloroplast	Oryza rufipogon	97.1	97.1	100%	2e-16	100.00	134582	=HYPERLINK("https://www.ncbi.nlm.nih.gov/nucleotide/OV050054.1?report=genbank&log$=nucltop&blast_rank=89&RID=NAR4WAAH016","OV050054.1")
Oryza rufipogon genome assembly, organelle: plastid:chloroplast	Oryza rufipogon	97.1	97.1	100%	2e-16	100.00	134536	=HYPERLINK("https://www.ncbi.nlm.nih.gov/nucleotide/OV050053.1?report=genbank&log$=nucltop&blast_rank=90&RID=NAR4WAAH016","OV050053.1")
Oryza rufipogon genome assembly, organelle: plastid:chloroplast	Oryza rufipogon	97.1	97.1	100%	2e-16	100.00	134515	=HYPERLINK("https://www.ncbi.nlm.nih.gov/nucleotide/OV050052.1?report=genbank&log$=nucltop&blast_rank=91&RID=NAR4WAAH016","OV050052.1")
Oryza rufipogon genome assembly, organelle: plastid:chloroplast	Oryza rufipogon	97.1	97.1	100%	2e-16	100.00	134595	=HYPERLINK("https://www.ncbi.nlm.nih.gov/nucleotide/OV050051.1?report=genbank&log$=nucltop&blast_rank=92&RID=NAR4WAAH016","OV050051.1")
Oryza rufipogon genome assembly, organelle: plastid:chloroplast	Oryza rufipogon	97.1	97.1	100%	2e-16	100.00	134517	=HYPERLINK("https://www.ncbi.nlm.nih.gov/nucleotide/OV050050.1?report=genbank&log$=nucltop&blast_rank=93&RID=NAR4WAAH016","OV050050.1")
Oryza rufipogon genome assembly, organelle: plastid:chloroplast	Oryza rufipogon	97.1	97.1	100%	2e-16	100.00	134514	=HYPERLINK("https://www.ncbi.nlm.nih.gov/nucleotide/OV050049.1?report=genbank&log$=nucltop&blast_rank=94&RID=NAR4WAAH016","OV050049.1")
Oryza rufipogon genome assembly, organelle: plastid:chloroplast	Oryza rufipogon	97.1	97.1	100%	2e-16	100.00	134536	=HYPERLINK("https://www.ncbi.nlm.nih.gov/nucleotide/OV050048.1?report=genbank&log$=nucltop&blast_rank=95&RID=NAR4WAAH016","OV050048.1")
Oryza rufipogon genome assembly, organelle: plastid:chloroplast	Oryza rufipogon	97.1	97.1	100%	2e-16	100.00	134495	=HYPERLINK("https://www.ncbi.nlm.nih.gov/nucleotide/OV050047.1?report=genbank&log$=nucltop&blast_rank=96&RID=NAR4WAAH016","OV050047.1")
Oryza rufipogon genome assembly, organelle: plastid:chloroplast	Oryza rufipogon	97.1	97.1	100%	2e-16	100.00	134494	=HYPERLINK("https://www.ncbi.nlm.nih.gov/nucleotide/OV050046.1?report=genbank&log$=nucltop&blast_rank=97&RID=NAR4WAAH016","OV050046.1")
Oryza rufipogon genome assembly, organelle: plastid:chloroplast	Oryza rufipogon	97.1	97.1	100%	2e-16	100.00	134579	=HYPERLINK("https://www.ncbi.nlm.nih.gov/nucleotide/OV050045.1?report=genbank&log$=nucltop&blast_rank=98&RID=NAR4WAAH016","OV050045.1")
Oryza rufipogon genome assembly, organelle: plastid:chloroplast	Oryza rufipogon	97.1	97.1	100%	2e-16	100.00	134551	=HYPERLINK("https://www.ncbi.nlm.nih.gov/nucleotide/OV050044.1?report=genbank&log$=nucltop&blast_rank=99&RID=NAR4WAAH016","OV050044.1")
Oryza rufipogon genome assembly, organelle: plastid:chloroplast	Oryza rufipogon	97.1	97.1	100%	2e-16	100.00	134513	=HYPERLINK("https://www.ncbi.nlm.nih.gov/nucleotide/OV050043.1?report=genbank&log$=nucltop&blast_rank=100&RID=NAR4WAAH016","OV050043.1")
Oryza rufipogon genome assembly, organelle: plastid:chloroplast	Oryza rufipogon	97.1	97.1	100%	2e-16	100.00	134494	=HYPERLINK("https://www.ncbi.nlm.nih.gov/nucleotide/OV050042.1?report=genbank&log$=nucltop&blast_rank=101&RID=NAR4WAAH016","OV050042.1")
Oryza rufipogon genome assembly, organelle: plastid:chloroplast	Oryza rufipogon	97.1	97.1	100%	2e-16	100.00	134579	=HYPERLINK("https://www.ncbi.nlm.nih.gov/nucleotide/OV050041.1?report=genbank&log$=nucltop&blast_rank=102&RID=NAR4WAAH016","OV050041.1")
Oryza rufipogon genome assembly, organelle: plastid:chloroplast	Oryza rufipogon	97.1	97.1	100%	2e-16	100.00	134536	=HYPERLINK("https://www.ncbi.nlm.nih.gov/nucleotide/OV050040.1?report=genbank&log$=nucltop&blast_rank=103&RID=NAR4WAAH016","OV050040.1")
Oryza rufipogon genome assembly, organelle: plastid:chloroplast	Oryza rufipogon	97.1	97.1	100%	2e-16	100.00	134542	=HYPERLINK("https://www.ncbi.nlm.nih.gov/nucleotide/OV050039.1?report=genbank&log$=nucltop&blast_rank=104&RID=NAR4WAAH016","OV050039.1")
Oryza rufipogon genome assembly, organelle: plastid:chloroplast	Oryza rufipogon	97.1	97.1	100%	2e-16	100.00	134541	=HYPERLINK("https://www.ncbi.nlm.nih.gov/nucleotide/OV050038.1?report=genbank&log$=nucltop&blast_rank=105&RID=NAR4WAAH016","OV050038.1")
Oryza rufipogon genome assembly, organelle: plastid:chloroplast	Oryza rufipogon	97.1	97.1	100%	2e-16	100.00	134510	=HYPERLINK("https://www.ncbi.nlm.nih.gov/nucleotide/OV050037.1?report=genbank&log$=nucltop&blast_rank=106&RID=NAR4WAAH016","OV050037.1")
Oryza rufipogon genome assembly, organelle: plastid:chloroplast	Oryza rufipogon	97.1	97.1	100%	2e-16	100.00	134536	=HYPERLINK("https://www.ncbi.nlm.nih.gov/nucleotide/OV050036.1?report=genbank&log$=nucltop&blast_rank=107&RID=NAR4WAAH016","OV050036.1")
Oryza rufipogon genome assembly, organelle: plastid:chloroplast	Oryza rufipogon	97.1	97.1	100%	2e-16	100.00	134535	=HYPERLINK("https://www.ncbi.nlm.nih.gov/nucleotide/OV050029.1?report=genbank&log$=nucltop&blast_rank=108&RID=NAR4WAAH016","OV050029.1")
Oryza rufipogon genome assembly, organelle: plastid:chloroplast	Oryza rufipogon	97.1	97.1	100%	2e-16	100.00	134516	=HYPERLINK("https://www.ncbi.nlm.nih.gov/nucleotide/OV050028.1?report=genbank&log$=nucltop&blast_rank=109&RID=NAR4WAAH016","OV050028.1")
Oryza rufipogon genome assembly, organelle: plastid:chloroplast	Oryza rufipogon	97.1	97.1	100%	2e-16	100.00	134472	=HYPERLINK("https://www.ncbi.nlm.nih.gov/nucleotide/OV050027.1?report=genbank&log$=nucltop&blast_rank=110&RID=NAR4WAAH016","OV050027.1")
Oryza rufipogon genome assembly, organelle: plastid:chloroplast	Oryza rufipogon	97.1	97.1	100%	2e-16	100.00	134531	=HYPERLINK("https://www.ncbi.nlm.nih.gov/nucleotide/OV050026.1?report=genbank&log$=nucltop&blast_rank=111&RID=NAR4WAAH016","OV050026.1")
Oryza rufipogon genome assembly, organelle: plastid:chloroplast	Oryza rufipogon	97.1	97.1	100%	2e-16	100.00	134496	=HYPERLINK("https://www.ncbi.nlm.nih.gov/nucleotide/OV050025.1?report=genbank&log$=nucltop&blast_rank=112&RID=NAR4WAAH016","OV050025.1")
Oryza rufipogon genome assembly, organelle: plastid:chloroplast	Oryza rufipogon	97.1	97.1	100%	2e-16	100.00	134588	=HYPERLINK("https://www.ncbi.nlm.nih.gov/nucleotide/OV050024.1?report=genbank&log$=nucltop&blast_rank=113&RID=NAR4WAAH016","OV050024.1")
Oryza rufipogon genome assembly, organelle: plastid:chloroplast	Oryza rufipogon	97.1	97.1	100%	2e-16	100.00	134483	=HYPERLINK("https://www.ncbi.nlm.nih.gov/nucleotide/OV050023.1?report=genbank&log$=nucltop&blast_rank=114&RID=NAR4WAAH016","OV050023.1")
Oryza rufipogon genome assembly, organelle: plastid:chloroplast	Oryza rufipogon	97.1	97.1	100%	2e-16	100.00	134536	=HYPERLINK("https://www.ncbi.nlm.nih.gov/nucleotide/OV050022.1?report=genbank&log$=nucltop&blast_rank=115&RID=NAR4WAAH016","OV050022.1")
Oryza rufipogon genome assembly, organelle: plastid:chloroplast	Oryza rufipogon	97.1	97.1	100%	2e-16	100.00	134537	=HYPERLINK("https://www.ncbi.nlm.nih.gov/nucleotide/OV050021.1?report=genbank&log$=nucltop&blast_rank=116&RID=NAR4WAAH016","OV050021.1")
Oryza rufipogon genome assembly, organelle: plastid:chloroplast	Oryza rufipogon	97.1	97.1	100%	2e-16	100.00	134496	=HYPERLINK("https://www.ncbi.nlm.nih.gov/nucleotide/OV050020.1?report=genbank&log$=nucltop&blast_rank=117&RID=NAR4WAAH016","OV050020.1")
Oryza rufipogon genome assembly, organelle: plastid:chloroplast	Oryza rufipogon	97.1	97.1	100%	2e-16	100.00	134538	=HYPERLINK("https://www.ncbi.nlm.nih.gov/nucleotide/OV050019.1?report=genbank&log$=nucltop&blast_rank=118&RID=NAR4WAAH016","OV050019.1")
Oryza rufipogon genome assembly, organelle: plastid:chloroplast	Oryza rufipogon	97.1	97.1	100%	2e-16	100.00	134557	=HYPERLINK("https://www.ncbi.nlm.nih.gov/nucleotide/OV050018.1?report=genbank&log$=nucltop&blast_rank=119&RID=NAR4WAAH016","OV050018.1")
Oryza rufipogon genome assembly, organelle: plastid:chloroplast	Oryza rufipogon	97.1	97.1	100%	2e-16	100.00	134534	=HYPERLINK("https://www.ncbi.nlm.nih.gov/nucleotide/OV050017.1?report=genbank&log$=nucltop&blast_rank=120&RID=NAR4WAAH016","OV050017.1")
Oryza rufipogon genome assembly, organelle: plastid:chloroplast	Oryza rufipogon	97.1	97.1	100%	2e-16	100.00	134494	=HYPERLINK("https://www.ncbi.nlm.nih.gov/nucleotide/OV050016.1?report=genbank&log$=nucltop&blast_rank=121&RID=NAR4WAAH016","OV050016.1")
Oryza rufipogon genome assembly, organelle: plastid:chloroplast	Oryza rufipogon	97.1	97.1	100%	2e-16	100.00	134595	=HYPERLINK("https://www.ncbi.nlm.nih.gov/nucleotide/OV050015.1?report=genbank&log$=nucltop&blast_rank=122&RID=NAR4WAAH016","OV050015.1")
Oryza rufipogon genome assembly, organelle: plastid:chloroplast	Oryza rufipogon	97.1	97.1	100%	2e-16	100.00	134595	=HYPERLINK("https://www.ncbi.nlm.nih.gov/nucleotide/OV050014.1?report=genbank&log$=nucltop&blast_rank=123&RID=NAR4WAAH016","OV050014.1")
Oryza rufipogon genome assembly, organelle: plastid:chloroplast	Oryza rufipogon	97.1	97.1	100%	2e-16	100.00	134520	=HYPERLINK("https://www.ncbi.nlm.nih.gov/nucleotide/OV050013.1?report=genbank&log$=nucltop&blast_rank=124&RID=NAR4WAAH016","OV050013.1")
Oryza rufipogon genome assembly, organelle: plastid:chloroplast	Oryza rufipogon	97.1	97.1	100%	2e-16	100.00	134516	=HYPERLINK("https://www.ncbi.nlm.nih.gov/nucleotide/OV050012.1?report=genbank&log$=nucltop&blast_rank=125&RID=NAR4WAAH016","OV050012.1")
Oryza rufipogon genome assembly, organelle: plastid:chloroplast	Oryza rufipogon	97.1	97.1	100%	2e-16	100.00	134536	=HYPERLINK("https://www.ncbi.nlm.nih.gov/nucleotide/OV050011.1?report=genbank&log$=nucltop&blast_rank=126&RID=NAR4WAAH016","OV050011.1")
Oryza rufipogon genome assembly, organelle: plastid:chloroplast	Oryza rufipogon	97.1	97.1	100%	2e-16	100.00	134511	=HYPERLINK("https://www.ncbi.nlm.nih.gov/nucleotide/OV050010.1?report=genbank&log$=nucltop&blast_rank=127&RID=NAR4WAAH016","OV050010.1")
Oryza rufipogon genome assembly, organelle: plastid:chloroplast	Oryza rufipogon	97.1	97.1	100%	2e-16	100.00	134516	=HYPERLINK("https://www.ncbi.nlm.nih.gov/nucleotide/OV050009.1?report=genbank&log$=nucltop&blast_rank=128&RID=NAR4WAAH016","OV050009.1")
Oryza rufipogon genome assembly, organelle: plastid:chloroplast	Oryza rufipogon	97.1	97.1	100%	2e-16	100.00	134561	=HYPERLINK("https://www.ncbi.nlm.nih.gov/nucleotide/OV050008.1?report=genbank&log$=nucltop&blast_rank=129&RID=NAR4WAAH016","OV050008.1")
Oryza rufipogon genome assembly, organelle: plastid:chloroplast	Oryza rufipogon	97.1	97.1	100%	2e-16	100.00	134569	=HYPERLINK("https://www.ncbi.nlm.nih.gov/nucleotide/OV050007.1?report=genbank&log$=nucltop&blast_rank=130&RID=NAR4WAAH016","OV050007.1")
Oryza rufipogon genome assembly, organelle: plastid:chloroplast	Oryza rufipogon	97.1	97.1	100%	2e-16	100.00	134514	=HYPERLINK("https://www.ncbi.nlm.nih.gov/nucleotide/OV050006.1?report=genbank&log$=nucltop&blast_rank=131&RID=NAR4WAAH016","OV050006.1")
Oryza rufipogon genome assembly, organelle: plastid:chloroplast	Oryza rufipogon	97.1	97.1	100%	2e-16	100.00	134595	=HYPERLINK("https://www.ncbi.nlm.nih.gov/nucleotide/OV050005.1?report=genbank&log$=nucltop&blast_rank=132&RID=NAR4WAAH016","OV050005.1")
Oryza rufipogon genome assembly, organelle: plastid:chloroplast	Oryza rufipogon	97.1	97.1	100%	2e-16	100.00	134536	=HYPERLINK("https://www.ncbi.nlm.nih.gov/nucleotide/OV050004.1?report=genbank&log$=nucltop&blast_rank=133&RID=NAR4WAAH016","OV050004.1")
Oryza rufipogon genome assembly, organelle: plastid:chloroplast	Oryza rufipogon	97.1	97.1	100%	2e-16	100.00	134514	=HYPERLINK("https://www.ncbi.nlm.nih.gov/nucleotide/OV050003.1?report=genbank&log$=nucltop&blast_rank=134&RID=NAR4WAAH016","OV050003.1")
Oryza rufipogon genome assembly, organelle: plastid:chloroplast	Oryza rufipogon	97.1	97.1	100%	2e-16	100.00	134519	=HYPERLINK("https://www.ncbi.nlm.nih.gov/nucleotide/OV050002.1?report=genbank&log$=nucltop&blast_rank=135&RID=NAR4WAAH016","OV050002.1")
Oryza meridionalis genome assembly, organelle: plastid:chloroplast	Oryza meridionalis	97.1	97.1	100%	2e-16	100.00	134548	=HYPERLINK("https://www.ncbi.nlm.nih.gov/nucleotide/OV050001.1?report=genbank&log$=nucltop&blast_rank=136&RID=NAR4WAAH016","OV050001.1")
Oryza rufipogon genome assembly, organelle: plastid:chloroplast	Oryza rufipogon	97.1	97.1	100%	2e-16	100.00	134536	=HYPERLINK("https://www.ncbi.nlm.nih.gov/nucleotide/OV050000.1?report=genbank&log$=nucltop&blast_rank=137&RID=NAR4WAAH016","OV050000.1")
Oryza meridionalis genome assembly, organelle: plastid:chloroplast	Oryza meridionalis	97.1	97.1	100%	2e-16	100.00	134556	=HYPERLINK("https://www.ncbi.nlm.nih.gov/nucleotide/OV049999.1?report=genbank&log$=nucltop&blast_rank=138&RID=NAR4WAAH016","OV049999.1")
Oryza meridionalis genome assembly, organelle: plastid:chloroplast	Oryza meridionalis	97.1	97.1	100%	2e-16	100.00	134547	=HYPERLINK("https://www.ncbi.nlm.nih.gov/nucleotide/OV049998.1?report=genbank&log$=nucltop&blast_rank=139&RID=NAR4WAAH016","OV049998.1")
Oryza rufipogon genome assembly, organelle: plastid:chloroplast	Oryza rufipogon	97.1	97.1	100%	2e-16	100.00	134542	=HYPERLINK("https://www.ncbi.nlm.nih.gov/nucleotide/OV049997.1?report=genbank&log$=nucltop&blast_rank=140&RID=NAR4WAAH016","OV049997.1")
Oryza rufipogon genome assembly, organelle: plastid:chloroplast	Oryza rufipogon	97.1	97.1	100%	2e-16	100.00	134495	=HYPERLINK("https://www.ncbi.nlm.nih.gov/nucleotide/OV049996.1?report=genbank&log$=nucltop&blast_rank=141&RID=NAR4WAAH016","OV049996.1")
Oryza rufipogon genome assembly, organelle: plastid:chloroplast	Oryza rufipogon	97.1	97.1	100%	2e-16	100.00	134514	=HYPERLINK("https://www.ncbi.nlm.nih.gov/nucleotide/OV049995.1?report=genbank&log$=nucltop&blast_rank=142&RID=NAR4WAAH016","OV049995.1")
Oryza rufipogon genome assembly, organelle: plastid:chloroplast	Oryza rufipogon	97.1	97.1	100%	2e-16	100.00	134483	=HYPERLINK("https://www.ncbi.nlm.nih.gov/nucleotide/OV049994.1?report=genbank&log$=nucltop&blast_rank=143&RID=NAR4WAAH016","OV049994.1")
Oryza rufipogon genome assembly, organelle: plastid:chloroplast	Oryza rufipogon	97.1	97.1	100%	2e-16	100.00	134502	=HYPERLINK("https://www.ncbi.nlm.nih.gov/nucleotide/OV049993.1?report=genbank&log$=nucltop&blast_rank=144&RID=NAR4WAAH016","OV049993.1")
Oryza rufipogon genome assembly, organelle: plastid:chloroplast	Oryza rufipogon	97.1	97.1	100%	2e-16	100.00	134513	=HYPERLINK("https://www.ncbi.nlm.nih.gov/nucleotide/OV049992.1?report=genbank&log$=nucltop&blast_rank=145&RID=NAR4WAAH016","OV049992.1")
Oryza rufipogon genome assembly, organelle: plastid:chloroplast	Oryza rufipogon	97.1	97.1	100%	2e-16	100.00	134503	=HYPERLINK("https://www.ncbi.nlm.nih.gov/nucleotide/OV049991.1?report=genbank&log$=nucltop&blast_rank=146&RID=NAR4WAAH016","OV049991.1")
Oryza rufipogon genome assembly, organelle: plastid:chloroplast	Oryza rufipogon	97.1	97.1	100%	2e-16	100.00	134472	=HYPERLINK("https://www.ncbi.nlm.nih.gov/nucleotide/OV049990.1?report=genbank&log$=nucltop&blast_rank=147&RID=NAR4WAAH016","OV049990.1")
Oryza rufipogon genome assembly, organelle: plastid:chloroplast	Oryza rufipogon	97.1	97.1	100%	2e-16	100.00	134536	=HYPERLINK("https://www.ncbi.nlm.nih.gov/nucleotide/OV049989.1?report=genbank&log$=nucltop&blast_rank=148&RID=NAR4WAAH016","OV049989.1")
Oryza rufipogon genome assembly, organelle: plastid:chloroplast	Oryza rufipogon	97.1	97.1	100%	2e-16	100.00	134545	=HYPERLINK("https://www.ncbi.nlm.nih.gov/nucleotide/OV049988.1?report=genbank&log$=nucltop&blast_rank=149&RID=NAR4WAAH016","OV049988.1")
Oryza rufipogon genome assembly, organelle: plastid:chloroplast	Oryza rufipogon	97.1	97.1	100%	2e-16	100.00	134499	=HYPERLINK("https://www.ncbi.nlm.nih.gov/nucleotide/OV049987.1?report=genbank&log$=nucltop&blast_rank=150&RID=NAR4WAAH016","OV049987.1")
Oryza rufipogon genome assembly, organelle: plastid:chloroplast	Oryza rufipogon	97.1	97.1	100%	2e-16	100.00	134536	=HYPERLINK("https://www.ncbi.nlm.nih.gov/nucleotide/OV049985.1?report=genbank&log$=nucltop&blast_rank=151&RID=NAR4WAAH016","OV049985.1")
Oryza rufipogon genome assembly, organelle: plastid:chloroplast	Oryza rufipogon	97.1	97.1	100%	2e-16	100.00	134516	=HYPERLINK("https://www.ncbi.nlm.nih.gov/nucleotide/OV049984.1?report=genbank&log$=nucltop&blast_rank=152&RID=NAR4WAAH016","OV049984.1")
Oryza rufipogon genome assembly, organelle: plastid:chloroplast	Oryza rufipogon	97.1	97.1	100%	2e-16	100.00	134495	=HYPERLINK("https://www.ncbi.nlm.nih.gov/nucleotide/OV049983.1?report=genbank&log$=nucltop&blast_rank=153&RID=NAR4WAAH016","OV049983.1")
Oryza rufipogon genome assembly, organelle: plastid:chloroplast	Oryza rufipogon	97.1	97.1	100%	2e-16	100.00	134537	=HYPERLINK("https://www.ncbi.nlm.nih.gov/nucleotide/OV049982.1?report=genbank&log$=nucltop&blast_rank=154&RID=NAR4WAAH016","OV049982.1")
Oryza rufipogon genome assembly, organelle: plastid:chloroplast	Oryza rufipogon	97.1	97.1	100%	2e-16	100.00	134515	=HYPERLINK("https://www.ncbi.nlm.nih.gov/nucleotide/OV049981.1?report=genbank&log$=nucltop&blast_rank=155&RID=NAR4WAAH016","OV049981.1")
Oryza rufipogon genome assembly, organelle: plastid:chloroplast	Oryza rufipogon	97.1	97.1	100%	2e-16	100.00	134538	=HYPERLINK("https://www.ncbi.nlm.nih.gov/nucleotide/OV049980.1?report=genbank&log$=nucltop&blast_rank=156&RID=NAR4WAAH016","OV049980.1")
Oryza rufipogon genome assembly, organelle: plastid:chloroplast	Oryza rufipogon	97.1	97.1	100%	2e-16	100.00	134509	=HYPERLINK("https://www.ncbi.nlm.nih.gov/nucleotide/OV049979.1?report=genbank&log$=nucltop&blast_rank=157&RID=NAR4WAAH016","OV049979.1")
Oryza rufipogon genome assembly, organelle: plastid:chloroplast	Oryza rufipogon	97.1	97.1	100%	2e-16	100.00	134595	=HYPERLINK("https://www.ncbi.nlm.nih.gov/nucleotide/OV049978.1?report=genbank&log$=nucltop&blast_rank=158&RID=NAR4WAAH016","OV049978.1")
Oryza rufipogon genome assembly, organelle: plastid:chloroplast	Oryza rufipogon	97.1	97.1	100%	2e-16	100.00	134516	=HYPERLINK("https://www.ncbi.nlm.nih.gov/nucleotide/OV049977.1?report=genbank&log$=nucltop&blast_rank=159&RID=NAR4WAAH016","OV049977.1")
Oryza rufipogon genome assembly, organelle: plastid:chloroplast	Oryza rufipogon	97.1	97.1	100%	2e-16	100.00	134496	=HYPERLINK("https://www.ncbi.nlm.nih.gov/nucleotide/OV049976.1?report=genbank&log$=nucltop&blast_rank=160&RID=NAR4WAAH016","OV049976.1")
Oryza rufipogon genome assembly, organelle: plastid:chloroplast	Oryza rufipogon	97.1	97.1	100%	2e-16	100.00	134501	=HYPERLINK("https://www.ncbi.nlm.nih.gov/nucleotide/OV049975.1?report=genbank&log$=nucltop&blast_rank=161&RID=NAR4WAAH016","OV049975.1")
Oryza rufipogon genome assembly, organelle: plastid:chloroplast	Oryza rufipogon	97.1	97.1	100%	2e-16	100.00	134516	=HYPERLINK("https://www.ncbi.nlm.nih.gov/nucleotide/OV049974.1?report=genbank&log$=nucltop&blast_rank=162&RID=NAR4WAAH016","OV049974.1")
Oryza rufipogon genome assembly, organelle: plastid:chloroplast	Oryza rufipogon	97.1	97.1	100%	2e-16	100.00	134515	=HYPERLINK("https://www.ncbi.nlm.nih.gov/nucleotide/OV049973.1?report=genbank&log$=nucltop&blast_rank=163&RID=NAR4WAAH016","OV049973.1")
Oryza rufipogon genome assembly, organelle: plastid:chloroplast	Oryza rufipogon	97.1	97.1	100%	2e-16	100.00	134556	=HYPERLINK("https://www.ncbi.nlm.nih.gov/nucleotide/OV049972.1?report=genbank&log$=nucltop&blast_rank=164&RID=NAR4WAAH016","OV049972.1")
Oryza rufipogon genome assembly, organelle: plastid:chloroplast	Oryza rufipogon	97.1	97.1	100%	2e-16	100.00	134583	=HYPERLINK("https://www.ncbi.nlm.nih.gov/nucleotide/OV049971.1?report=genbank&log$=nucltop&blast_rank=165&RID=NAR4WAAH016","OV049971.1")
Oryza rufipogon genome assembly, organelle: plastid:chloroplast	Oryza rufipogon	97.1	97.1	100%	2e-16	100.00	134501	=HYPERLINK("https://www.ncbi.nlm.nih.gov/nucleotide/OV049970.1?report=genbank&log$=nucltop&blast_rank=166&RID=NAR4WAAH016","OV049970.1")
Oryza rufipogon genome assembly, organelle: plastid:chloroplast	Oryza rufipogon	97.1	97.1	100%	2e-16	100.00	134598	=HYPERLINK("https://www.ncbi.nlm.nih.gov/nucleotide/OV049969.1?report=genbank&log$=nucltop&blast_rank=167&RID=NAR4WAAH016","OV049969.1")
Oryza rufipogon genome assembly, organelle: plastid:chloroplast	Oryza rufipogon	97.1	97.1	100%	2e-16	100.00	134553	=HYPERLINK("https://www.ncbi.nlm.nih.gov/nucleotide/OV049968.1?report=genbank&log$=nucltop&blast_rank=168&RID=NAR4WAAH016","OV049968.1")
Oryza rufipogon genome assembly, organelle: plastid:chloroplast	Oryza rufipogon	97.1	97.1	100%	2e-16	100.00	134556	=HYPERLINK("https://www.ncbi.nlm.nih.gov/nucleotide/OV049967.1?report=genbank&log$=nucltop&blast_rank=169&RID=NAR4WAAH016","OV049967.1")
Oryza rufipogon genome assembly, organelle: plastid:chloroplast	Oryza rufipogon	97.1	97.1	100%	2e-16	100.00	134553	=HYPERLINK("https://www.ncbi.nlm.nih.gov/nucleotide/OV049966.1?report=genbank&log$=nucltop&blast_rank=170&RID=NAR4WAAH016","OV049966.1")
Oryza rufipogon genome assembly, organelle: plastid:chloroplast	Oryza rufipogon	97.1	97.1	100%	2e-16	100.00	134502	=HYPERLINK("https://www.ncbi.nlm.nih.gov/nucleotide/OV049965.1?report=genbank&log$=nucltop&blast_rank=171&RID=NAR4WAAH016","OV049965.1")
Oryza rufipogon genome assembly, organelle: plastid:chloroplast	Oryza rufipogon	97.1	97.1	100%	2e-16	100.00	134516	=HYPERLINK("https://www.ncbi.nlm.nih.gov/nucleotide/OV049964.1?report=genbank&log$=nucltop&blast_rank=172&RID=NAR4WAAH016","OV049964.1")
Oryza rufipogon genome assembly, organelle: plastid:chloroplast	Oryza rufipogon	97.1	97.1	100%	2e-16	100.00	134496	=HYPERLINK("https://www.ncbi.nlm.nih.gov/nucleotide/OV049963.1?report=genbank&log$=nucltop&blast_rank=173&RID=NAR4WAAH016","OV049963.1")
Oryza rufipogon genome assembly, organelle: plastid:chloroplast	Oryza rufipogon	97.1	97.1	100%	2e-16	100.00	134536	=HYPERLINK("https://www.ncbi.nlm.nih.gov/nucleotide/OV049962.1?report=genbank&log$=nucltop&blast_rank=174&RID=NAR4WAAH016","OV049962.1")
Oryza rufipogon genome assembly, organelle: plastid:chloroplast	Oryza rufipogon	97.1	97.1	100%	2e-16	100.00	134513	=HYPERLINK("https://www.ncbi.nlm.nih.gov/nucleotide/OV049959.1?report=genbank&log$=nucltop&blast_rank=175&RID=NAR4WAAH016","OV049959.1")
Oryza rufipogon genome assembly, organelle: plastid:chloroplast	Oryza rufipogon	97.1	97.1	100%	2e-16	100.00	134537	=HYPERLINK("https://www.ncbi.nlm.nih.gov/nucleotide/OV049958.1?report=genbank&log$=nucltop&blast_rank=176&RID=NAR4WAAH016","OV049958.1")
Oryza rufipogon genome assembly, organelle: plastid:chloroplast	Oryza rufipogon	97.1	97.1	100%	2e-16	100.00	134536	=HYPERLINK("https://www.ncbi.nlm.nih.gov/nucleotide/OV049957.1?report=genbank&log$=nucltop&blast_rank=177&RID=NAR4WAAH016","OV049957.1")
Oryza rufipogon genome assembly, organelle: plastid:chloroplast	Oryza rufipogon	97.1	97.1	100%	2e-16	100.00	134502	=HYPERLINK("https://www.ncbi.nlm.nih.gov/nucleotide/OV049956.1?report=genbank&log$=nucltop&blast_rank=178&RID=NAR4WAAH016","OV049956.1")
Oryza rufipogon genome assembly, organelle: plastid:chloroplast	Oryza rufipogon	97.1	97.1	100%	2e-16	100.00	134535	=HYPERLINK("https://www.ncbi.nlm.nih.gov/nucleotide/OV049955.1?report=genbank&log$=nucltop&blast_rank=179&RID=NAR4WAAH016","OV049955.1")
Oryza rufipogon genome assembly, organelle: plastid:chloroplast	Oryza rufipogon	97.1	97.1	100%	2e-16	100.00	134536	=HYPERLINK("https://www.ncbi.nlm.nih.gov/nucleotide/OV049953.1?report=genbank&log$=nucltop&blast_rank=180&RID=NAR4WAAH016","OV049953.1")
Oryza rufipogon genome assembly, organelle: plastid:chloroplast	Oryza rufipogon	97.1	97.1	100%	2e-16	100.00	134537	=HYPERLINK("https://www.ncbi.nlm.nih.gov/nucleotide/OV049951.1?report=genbank&log$=nucltop&blast_rank=181&RID=NAR4WAAH016","OV049951.1")
Oryza rufipogon genome assembly, organelle: plastid:chloroplast	Oryza rufipogon	97.1	97.1	100%	2e-16	100.00	134513	=HYPERLINK("https://www.ncbi.nlm.nih.gov/nucleotide/OV049950.1?report=genbank&log$=nucltop&blast_rank=182&RID=NAR4WAAH016","OV049950.1")
Oryza rufipogon genome assembly, organelle: plastid:chloroplast	Oryza rufipogon	97.1	97.1	100%	2e-16	100.00	134595	=HYPERLINK("https://www.ncbi.nlm.nih.gov/nucleotide/OV049949.1?report=genbank&log$=nucltop&blast_rank=183&RID=NAR4WAAH016","OV049949.1")
Oryza rufipogon genome assembly, organelle: plastid:chloroplast	Oryza rufipogon	97.1	97.1	100%	2e-16	100.00	134542	=HYPERLINK("https://www.ncbi.nlm.nih.gov/nucleotide/OV049948.1?report=genbank&log$=nucltop&blast_rank=184&RID=NAR4WAAH016","OV049948.1")
Oryza rufipogon genome assembly, organelle: plastid:chloroplast	Oryza rufipogon	97.1	97.1	100%	2e-16	100.00	134587	=HYPERLINK("https://www.ncbi.nlm.nih.gov/nucleotide/OV049947.1?report=genbank&log$=nucltop&blast_rank=185&RID=NAR4WAAH016","OV049947.1")
Oryza rufipogon genome assembly, organelle: plastid:chloroplast	Oryza rufipogon	97.1	97.1	100%	2e-16	100.00	134439	=HYPERLINK("https://www.ncbi.nlm.nih.gov/nucleotide/OV049946.1?report=genbank&log$=nucltop&blast_rank=186&RID=NAR4WAAH016","OV049946.1")
Oryza rufipogon genome assembly, organelle: plastid:chloroplast	Oryza rufipogon	97.1	97.1	100%	2e-16	100.00	134555	=HYPERLINK("https://www.ncbi.nlm.nih.gov/nucleotide/OV049945.1?report=genbank&log$=nucltop&blast_rank=187&RID=NAR4WAAH016","OV049945.1")
Oryza rufipogon genome assembly, organelle: plastid:chloroplast	Oryza rufipogon	97.1	97.1	100%	2e-16	100.00	134542	=HYPERLINK("https://www.ncbi.nlm.nih.gov/nucleotide/OV049944.1?report=genbank&log$=nucltop&blast_rank=188&RID=NAR4WAAH016","OV049944.1")
Oryza rufipogon genome assembly, organelle: plastid:chloroplast	Oryza rufipogon	97.1	97.1	100%	2e-16	100.00	134519	=HYPERLINK("https://www.ncbi.nlm.nih.gov/nucleotide/OV049943.1?report=genbank&log$=nucltop&blast_rank=189&RID=NAR4WAAH016","OV049943.1")
Oryza rufipogon genome assembly, organelle: plastid:chloroplast	Oryza rufipogon	97.1	97.1	100%	2e-16	100.00	134540	=HYPERLINK("https://www.ncbi.nlm.nih.gov/nucleotide/OV049942.1?report=genbank&log$=nucltop&blast_rank=190&RID=NAR4WAAH016","OV049942.1")
Oryza rufipogon genome assembly, organelle: plastid:chloroplast	Oryza rufipogon	97.1	97.1	100%	2e-16	100.00	134514	=HYPERLINK("https://www.ncbi.nlm.nih.gov/nucleotide/OV049941.1?report=genbank&log$=nucltop&blast_rank=191&RID=NAR4WAAH016","OV049941.1")
Oryza rufipogon genome assembly, organelle: plastid:chloroplast	Oryza rufipogon	97.1	97.1	100%	2e-16	100.00	134538	=HYPERLINK("https://www.ncbi.nlm.nih.gov/nucleotide/OV049940.1?report=genbank&log$=nucltop&blast_rank=192&RID=NAR4WAAH016","OV049940.1")
Oryza rufipogon genome assembly, organelle: plastid:chloroplast	Oryza rufipogon	97.1	97.1	100%	2e-16	100.00	134535	=HYPERLINK("https://www.ncbi.nlm.nih.gov/nucleotide/OV049938.1?report=genbank&log$=nucltop&blast_rank=193&RID=NAR4WAAH016","OV049938.1")
Oryza rufipogon genome assembly, organelle: plastid:chloroplast	Oryza rufipogon	97.1	97.1	100%	2e-16	100.00	134484	=HYPERLINK("https://www.ncbi.nlm.nih.gov/nucleotide/OV049937.1?report=genbank&log$=nucltop&blast_rank=194&RID=NAR4WAAH016","OV049937.1")
Oryza rufipogon genome assembly, organelle: plastid:chloroplast	Oryza rufipogon	97.1	97.1	100%	2e-16	100.00	134584	=HYPERLINK("https://www.ncbi.nlm.nih.gov/nucleotide/OV049936.1?report=genbank&log$=nucltop&blast_rank=195&RID=NAR4WAAH016","OV049936.1")
Oryza rufipogon genome assembly, organelle: plastid:chloroplast	Oryza rufipogon	97.1	97.1	100%	2e-16	100.00	134536	=HYPERLINK("https://www.ncbi.nlm.nih.gov/nucleotide/OV049935.1?report=genbank&log$=nucltop&blast_rank=196&RID=NAR4WAAH016","OV049935.1")
Oryza barthii strain W1063 genome assembly, organelle: plastid:chloroplast	Oryza barthii	97.1	97.1	100%	2e-16	100.00	134596	=HYPERLINK("https://www.ncbi.nlm.nih.gov/nucleotide/OV049934.1?report=genbank&log$=nucltop&blast_rank=197&RID=NAR4WAAH016","OV049934.1")
Oryza barthii strain W1050 genome assembly, organelle: plastid:chloroplast	Oryza barthii	97.1	97.1	100%	2e-16	100.00	134579	=HYPERLINK("https://www.ncbi.nlm.nih.gov/nucleotide/OV049933.1?report=genbank&log$=nucltop&blast_rank=198&RID=NAR4WAAH016","OV049933.1")
Oryza rufipogon genome assembly, organelle: plastid:chloroplast	Oryza rufipogon	97.1	97.1	100%	2e-16	100.00	134537	=HYPERLINK("https://www.ncbi.nlm.nih.gov/nucleotide/OV049932.1?report=genbank&log$=nucltop&blast_rank=199&RID=NAR4WAAH016","OV049932.1")
Oryza barthii strain W0698 genome assembly, organelle: plastid:chloroplast	Oryza barthii	97.1	97.1	100%	2e-16	100.00	134596	=HYPERLINK("https://www.ncbi.nlm.nih.gov/nucleotide/OV049931.1?report=genbank&log$=nucltop&blast_rank=200&RID=NAR4WAAH016","OV049931.1")
Oryza rufipogon genome assembly, organelle: plastid:chloroplast	Oryza rufipogon	97.1	97.1	100%	2e-16	100.00	134536	=HYPERLINK("https://www.ncbi.nlm.nih.gov/nucleotide/OV049930.1?report=genbank&log$=nucltop&blast_rank=201&RID=NAR4WAAH016","OV049930.1")
Oryza barthii strain W0652 genome assembly, organelle: plastid:chloroplast	Oryza barthii	97.1	97.1	100%	2e-16	100.00	134656	=HYPERLINK("https://www.ncbi.nlm.nih.gov/nucleotide/OV049929.1?report=genbank&log$=nucltop&blast_rank=202&RID=NAR4WAAH016","OV049929.1")
Oryza rufipogon genome assembly, organelle: plastid:chloroplast	Oryza rufipogon	97.1	97.1	100%	2e-16	100.00	134481	=HYPERLINK("https://www.ncbi.nlm.nih.gov/nucleotide/OV049923.1?report=genbank&log$=nucltop&blast_rank=203&RID=NAR4WAAH016","OV049923.1")
Oryza rufipogon genome assembly, organelle: plastid:chloroplast	Oryza rufipogon	97.1	97.1	100%	2e-16	100.00	134582	=HYPERLINK("https://www.ncbi.nlm.nih.gov/nucleotide/OV049922.1?report=genbank&log$=nucltop&blast_rank=204&RID=NAR4WAAH016","OV049922.1")
Oryza rufipogon genome assembly, organelle: plastid:chloroplast	Oryza rufipogon	97.1	97.1	100%	2e-16	100.00	134494	=HYPERLINK("https://www.ncbi.nlm.nih.gov/nucleotide/OV049921.1?report=genbank&log$=nucltop&blast_rank=205&RID=NAR4WAAH016","OV049921.1")
Oryza rufipogon genome assembly, organelle: plastid:chloroplast	Oryza rufipogon	97.1	97.1	100%	2e-16	100.00	134541	=HYPERLINK("https://www.ncbi.nlm.nih.gov/nucleotide/OV049920.1?report=genbank&log$=nucltop&blast_rank=206&RID=NAR4WAAH016","OV049920.1")
Oryza rufipogon genome assembly, organelle: plastid:chloroplast	Oryza rufipogon	97.1	97.1	100%	2e-16	100.00	134509	=HYPERLINK("https://www.ncbi.nlm.nih.gov/nucleotide/OV049918.1?report=genbank&log$=nucltop&blast_rank=207&RID=NAR4WAAH016","OV049918.1")
Oryza rufipogon genome assembly, organelle: plastid:chloroplast	Oryza rufipogon	97.1	97.1	100%	2e-16	100.00	134494	=HYPERLINK("https://www.ncbi.nlm.nih.gov/nucleotide/OV049917.1?report=genbank&log$=nucltop&blast_rank=208&RID=NAR4WAAH016","OV049917.1")
Oryza rufipogon genome assembly, organelle: plastid:chloroplast	Oryza rufipogon	97.1	97.1	100%	2e-16	100.00	134583	=HYPERLINK("https://www.ncbi.nlm.nih.gov/nucleotide/OV049916.1?report=genbank&log$=nucltop&blast_rank=209&RID=NAR4WAAH016","OV049916.1")
Oryza rufipogon genome assembly, organelle: plastid:chloroplast	Oryza rufipogon	97.1	97.1	100%	2e-16	100.00	134535	=HYPERLINK("https://www.ncbi.nlm.nih.gov/nucleotide/OV049915.1?report=genbank&log$=nucltop&blast_rank=210&RID=NAR4WAAH016","OV049915.1")
Oryza rufipogon genome assembly, organelle: plastid:chloroplast	Oryza rufipogon	97.1	97.1	100%	2e-16	100.00	134587	=HYPERLINK("https://www.ncbi.nlm.nih.gov/nucleotide/OV049914.1?report=genbank&log$=nucltop&blast_rank=211&RID=NAR4WAAH016","OV049914.1")
Oryza rufipogon genome assembly, organelle: plastid:chloroplast	Oryza rufipogon	97.1	97.1	100%	2e-16	100.00	134639	=HYPERLINK("https://www.ncbi.nlm.nih.gov/nucleotide/OV049912.1?report=genbank&log$=nucltop&blast_rank=212&RID=NAR4WAAH016","OV049912.1")
Oryza barthii genome assembly, organelle: plastid:chloroplast	Oryza barthii	97.1	97.1	100%	2e-16	100.00	134598	=HYPERLINK("https://www.ncbi.nlm.nih.gov/nucleotide/OV049911.1?report=genbank&log$=nucltop&blast_rank=213&RID=NAR4WAAH016","OV049911.1")
Oryza rufipogon genome assembly, organelle: plastid:chloroplast	Oryza rufipogon	97.1	97.1	100%	2e-16	100.00	134549	=HYPERLINK("https://www.ncbi.nlm.nih.gov/nucleotide/OV049910.1?report=genbank&log$=nucltop&blast_rank=214&RID=NAR4WAAH016","OV049910.1")
Oryza rufipogon genome assembly, organelle: plastid:chloroplast	Oryza rufipogon	97.1	97.1	100%	2e-16	100.00	134541	=HYPERLINK("https://www.ncbi.nlm.nih.gov/nucleotide/OV049909.1?report=genbank&log$=nucltop&blast_rank=215&RID=NAR4WAAH016","OV049909.1")
Oryza rufipogon genome assembly, organelle: plastid:chloroplast	Oryza rufipogon	97.1	97.1	100%	2e-16	100.00	134502	=HYPERLINK("https://www.ncbi.nlm.nih.gov/nucleotide/OV049908.1?report=genbank&log$=nucltop&blast_rank=216&RID=NAR4WAAH016","OV049908.1")
Oryza rufipogon genome assembly, organelle: plastid:chloroplast	Oryza rufipogon	97.1	97.1	100%	2e-16	100.00	134480	=HYPERLINK("https://www.ncbi.nlm.nih.gov/nucleotide/OV049907.1?report=genbank&log$=nucltop&blast_rank=217&RID=NAR4WAAH016","OV049907.1")
Oryza rufipogon genome assembly, organelle: plastid:chloroplast	Oryza rufipogon	97.1	97.1	100%	2e-16	100.00	134495	=HYPERLINK("https://www.ncbi.nlm.nih.gov/nucleotide/OV049906.1?report=genbank&log$=nucltop&blast_rank=218&RID=NAR4WAAH016","OV049906.1")
Oryza rufipogon genome assembly, organelle: plastid:chloroplast	Oryza rufipogon	97.1	97.1	100%	2e-16	100.00	134537	=HYPERLINK("https://www.ncbi.nlm.nih.gov/nucleotide/OV049905.1?report=genbank&log$=nucltop&blast_rank=219&RID=NAR4WAAH016","OV049905.1")
Oryza rufipogon genome assembly, organelle: plastid:chloroplast	Oryza rufipogon	97.1	97.1	100%	2e-16	100.00	134538	=HYPERLINK("https://www.ncbi.nlm.nih.gov/nucleotide/OV049904.1?report=genbank&log$=nucltop&blast_rank=220&RID=NAR4WAAH016","OV049904.1")
Oryza rufipogon genome assembly, organelle: plastid:chloroplast	Oryza rufipogon	97.1	97.1	100%	2e-16	100.00	134584	=HYPERLINK("https://www.ncbi.nlm.nih.gov/nucleotide/OV049903.1?report=genbank&log$=nucltop&blast_rank=221&RID=NAR4WAAH016","OV049903.1")
Oryza rufipogon genome assembly, organelle: plastid:chloroplast	Oryza rufipogon	97.1	97.1	100%	2e-16	100.00	134516	=HYPERLINK("https://www.ncbi.nlm.nih.gov/nucleotide/OV049902.1?report=genbank&log$=nucltop&blast_rank=222&RID=NAR4WAAH016","OV049902.1")
Oryza rufipogon genome assembly, organelle: plastid:chloroplast	Oryza rufipogon	97.1	97.1	100%	2e-16	100.00	134582	=HYPERLINK("https://www.ncbi.nlm.nih.gov/nucleotide/OV049901.1?report=genbank&log$=nucltop&blast_rank=223&RID=NAR4WAAH016","OV049901.1")
Oryza rufipogon genome assembly, organelle: plastid:chloroplast	Oryza rufipogon	97.1	97.1	100%	2e-16	100.00	134538	=HYPERLINK("https://www.ncbi.nlm.nih.gov/nucleotide/OV049900.1?report=genbank&log$=nucltop&blast_rank=224&RID=NAR4WAAH016","OV049900.1")
Oryza rufipogon genome assembly, organelle: plastid:chloroplast	Oryza rufipogon	97.1	97.1	100%	2e-16	100.00	134583	=HYPERLINK("https://www.ncbi.nlm.nih.gov/nucleotide/OV049899.1?report=genbank&log$=nucltop&blast_rank=225&RID=NAR4WAAH016","OV049899.1")
Oryza rufipogon genome assembly, organelle: plastid:chloroplast	Oryza rufipogon	97.1	97.1	100%	2e-16	100.00	134541	=HYPERLINK("https://www.ncbi.nlm.nih.gov/nucleotide/OV049898.1?report=genbank&log$=nucltop&blast_rank=226&RID=NAR4WAAH016","OV049898.1")
Oryza rufipogon genome assembly, organelle: plastid:chloroplast	Oryza rufipogon	97.1	97.1	100%	2e-16	100.00	134582	=HYPERLINK("https://www.ncbi.nlm.nih.gov/nucleotide/OV049897.1?report=genbank&log$=nucltop&blast_rank=227&RID=NAR4WAAH016","OV049897.1")
Oryza rufipogon genome assembly, organelle: plastid:chloroplast	Oryza rufipogon	97.1	97.1	100%	2e-16	100.00	134534	=HYPERLINK("https://www.ncbi.nlm.nih.gov/nucleotide/OV049896.1?report=genbank&log$=nucltop&blast_rank=228&RID=NAR4WAAH016","OV049896.1")
Oryza rufipogon genome assembly, organelle: plastid:chloroplast	Oryza rufipogon	97.1	97.1	100%	2e-16	100.00	134553	=HYPERLINK("https://www.ncbi.nlm.nih.gov/nucleotide/OV049895.1?report=genbank&log$=nucltop&blast_rank=229&RID=NAR4WAAH016","OV049895.1")
Oryza rufipogon genome assembly, organelle: plastid:chloroplast	Oryza rufipogon	97.1	97.1	100%	2e-16	100.00	134536	=HYPERLINK("https://www.ncbi.nlm.nih.gov/nucleotide/OV049894.1?report=genbank&log$=nucltop&blast_rank=230&RID=NAR4WAAH016","OV049894.1")
Oryza rufipogon genome assembly, organelle: plastid:chloroplast	Oryza rufipogon	97.1	97.1	100%	2e-16	100.00	134500	=HYPERLINK("https://www.ncbi.nlm.nih.gov/nucleotide/OV049893.1?report=genbank&log$=nucltop&blast_rank=231&RID=NAR4WAAH016","OV049893.1")
Oryza rufipogon genome assembly, organelle: plastid:chloroplast	Oryza rufipogon	97.1	97.1	100%	2e-16	100.00	134595	=HYPERLINK("https://www.ncbi.nlm.nih.gov/nucleotide/OV049892.1?report=genbank&log$=nucltop&blast_rank=232&RID=NAR4WAAH016","OV049892.1")
Oryza rufipogon genome assembly, organelle: plastid:chloroplast	Oryza rufipogon	97.1	97.1	100%	2e-16	100.00	134536	=HYPERLINK("https://www.ncbi.nlm.nih.gov/nucleotide/OV049891.1?report=genbank&log$=nucltop&blast_rank=233&RID=NAR4WAAH016","OV049891.1")
Oryza rufipogon genome assembly, organelle: plastid:chloroplast	Oryza rufipogon	97.1	97.1	100%	2e-16	100.00	134590	=HYPERLINK("https://www.ncbi.nlm.nih.gov/nucleotide/OV049890.1?report=genbank&log$=nucltop&blast_rank=234&RID=NAR4WAAH016","OV049890.1")
Oryza rufipogon genome assembly, organelle: plastid:chloroplast	Oryza rufipogon	97.1	97.1	100%	2e-16	100.00	134517	=HYPERLINK("https://www.ncbi.nlm.nih.gov/nucleotide/OV049888.1?report=genbank&log$=nucltop&blast_rank=235&RID=NAR4WAAH016","OV049888.1")
Oryza rufipogon genome assembly, organelle: plastid:chloroplast	Oryza rufipogon	97.1	97.1	100%	2e-16	100.00	134587	=HYPERLINK("https://www.ncbi.nlm.nih.gov/nucleotide/OV049887.1?report=genbank&log$=nucltop&blast_rank=236&RID=NAR4WAAH016","OV049887.1")
Oryza rufipogon genome assembly, organelle: plastid:chloroplast	Oryza rufipogon	97.1	97.1	100%	2e-16	100.00	134514	=HYPERLINK("https://www.ncbi.nlm.nih.gov/nucleotide/OV049886.1?report=genbank&log$=nucltop&blast_rank=237&RID=NAR4WAAH016","OV049886.1")
Oryza rufipogon genome assembly, organelle: plastid:chloroplast	Oryza rufipogon	97.1	97.1	100%	2e-16	100.00	134509	=HYPERLINK("https://www.ncbi.nlm.nih.gov/nucleotide/OV049885.1?report=genbank&log$=nucltop&blast_rank=238&RID=NAR4WAAH016","OV049885.1")
Oryza rufipogon genome assembly, organelle: plastid:chloroplast	Oryza rufipogon	97.1	97.1	100%	2e-16	100.00	134695	=HYPERLINK("https://www.ncbi.nlm.nih.gov/nucleotide/OV049883.1?report=genbank&log$=nucltop&blast_rank=239&RID=NAR4WAAH016","OV049883.1")
Oryza rufipogon genome assembly, organelle: plastid:chloroplast	Oryza rufipogon	97.1	97.1	100%	2e-16	100.00	134536	=HYPERLINK("https://www.ncbi.nlm.nih.gov/nucleotide/OV049882.1?report=genbank&log$=nucltop&blast_rank=240&RID=NAR4WAAH016","OV049882.1")
Oryza rufipogon genome assembly, organelle: plastid:chloroplast	Oryza rufipogon	97.1	97.1	100%	2e-16	100.00	134587	=HYPERLINK("https://www.ncbi.nlm.nih.gov/nucleotide/OV049854.1?report=genbank&log$=nucltop&blast_rank=241&RID=NAR4WAAH016","OV049854.1")
Oryza rufipogon genome assembly, organelle: plastid:chloroplast	Oryza rufipogon	97.1	97.1	100%	2e-16	100.00	134516	=HYPERLINK("https://www.ncbi.nlm.nih.gov/nucleotide/OV049853.1?report=genbank&log$=nucltop&blast_rank=242&RID=NAR4WAAH016","OV049853.1")
Oryza rufipogon genome assembly, organelle: plastid:chloroplast	Oryza rufipogon	97.1	97.1	100%	2e-16	100.00	134536	=HYPERLINK("https://www.ncbi.nlm.nih.gov/nucleotide/OV049852.1?report=genbank&log$=nucltop&blast_rank=243&RID=NAR4WAAH016","OV049852.1")
Oryza glaberrima genome assembly, organelle: plastid:chloroplast	Oryza glaberrima	97.1	97.1	100%	2e-16	100.00	134586	=HYPERLINK("https://www.ncbi.nlm.nih.gov/nucleotide/OV049851.1?report=genbank&log$=nucltop&blast_rank=244&RID=NAR4WAAH016","OV049851.1")
Oryza rufipogon genome assembly, organelle: plastid:chloroplast	Oryza rufipogon	97.1	97.1	100%	2e-16	100.00	134537	=HYPERLINK("https://www.ncbi.nlm.nih.gov/nucleotide/OV049850.1?report=genbank&log$=nucltop&blast_rank=245&RID=NAR4WAAH016","OV049850.1")
Oryza rufipogon genome assembly, organelle: plastid:chloroplast	Oryza rufipogon	97.1	97.1	100%	2e-16	100.00	134540	=HYPERLINK("https://www.ncbi.nlm.nih.gov/nucleotide/OV049849.1?report=genbank&log$=nucltop&blast_rank=246&RID=NAR4WAAH016","OV049849.1")
Oryza rufipogon genome assembly, organelle: plastid:chloroplast	Oryza rufipogon	97.1	97.1	100%	2e-16	100.00	134536	=HYPERLINK("https://www.ncbi.nlm.nih.gov/nucleotide/OV049848.1?report=genbank&log$=nucltop&blast_rank=247&RID=NAR4WAAH016","OV049848.1")
Oryza rufipogon genome assembly, organelle: plastid:chloroplast	Oryza rufipogon	97.1	97.1	100%	2e-16	100.00	134555	=HYPERLINK("https://www.ncbi.nlm.nih.gov/nucleotide/OV049847.1?report=genbank&log$=nucltop&blast_rank=248&RID=NAR4WAAH016","OV049847.1")
Oryza rufipogon genome assembly, organelle: plastid:chloroplast	Oryza rufipogon	97.1	97.1	100%	2e-16	100.00	134520	=HYPERLINK("https://www.ncbi.nlm.nih.gov/nucleotide/OV049846.1?report=genbank&log$=nucltop&blast_rank=249&RID=NAR4WAAH016","OV049846.1")
Oryza rufipogon genome assembly, organelle: plastid:chloroplast	Oryza rufipogon	97.1	97.1	100%	2e-16	100.00	134553	=HYPERLINK("https://www.ncbi.nlm.nih.gov/nucleotide/OV049844.1?report=genbank&log$=nucltop&blast_rank=250&RID=NAR4WAAH016","OV049844.1")
Oryza rufipogon genome assembly, organelle: plastid:chloroplast	Oryza rufipogon	97.1	97.1	100%	2e-16	100.00	134536	=HYPERLINK("https://www.ncbi.nlm.nih.gov/nucleotide/OV049843.1?report=genbank&log$=nucltop&blast_rank=251&RID=NAR4WAAH016","OV049843.1")
Oryza rufipogon genome assembly, organelle: plastid:chloroplast	Oryza rufipogon	97.1	97.1	100%	2e-16	100.00	134541	=HYPERLINK("https://www.ncbi.nlm.nih.gov/nucleotide/OV049842.1?report=genbank&log$=nucltop&blast_rank=252&RID=NAR4WAAH016","OV049842.1")
Oryza meridionalis genome assembly, organelle: plastid:chloroplast	Oryza meridionalis	97.1	97.1	100%	2e-16	100.00	134548	=HYPERLINK("https://www.ncbi.nlm.nih.gov/nucleotide/OV049841.1?report=genbank&log$=nucltop&blast_rank=253&RID=NAR4WAAH016","OV049841.1")
Oryza rufipogon genome assembly, organelle: plastid:chloroplast	Oryza rufipogon	97.1	97.1	100%	2e-16	100.00	134537	=HYPERLINK("https://www.ncbi.nlm.nih.gov/nucleotide/OV049840.1?report=genbank&log$=nucltop&blast_rank=254&RID=NAR4WAAH016","OV049840.1")
Oryza rufipogon genome assembly, organelle: plastid:chloroplast	Oryza rufipogon	97.1	97.1	100%	2e-16	100.00	134536	=HYPERLINK("https://www.ncbi.nlm.nih.gov/nucleotide/OV049839.1?report=genbank&log$=nucltop&blast_rank=255&RID=NAR4WAAH016","OV049839.1")
Oryza rufipogon genome assembly, organelle: plastid:chloroplast	Oryza rufipogon	97.1	97.1	100%	2e-16	100.00	134537	=HYPERLINK("https://www.ncbi.nlm.nih.gov/nucleotide/OV049838.1?report=genbank&log$=nucltop&blast_rank=256&RID=NAR4WAAH016","OV049838.1")
Oryza rufipogon genome assembly, organelle: plastid:chloroplast	Oryza rufipogon	97.1	97.1	100%	2e-16	100.00	134494	=HYPERLINK("https://www.ncbi.nlm.nih.gov/nucleotide/OV049837.1?report=genbank&log$=nucltop&blast_rank=257&RID=NAR4WAAH016","OV049837.1")
Oryza rufipogon genome assembly, organelle: plastid:chloroplast	Oryza rufipogon	97.1	97.1	100%	2e-16	100.00	134555	=HYPERLINK("https://www.ncbi.nlm.nih.gov/nucleotide/OV049836.1?report=genbank&log$=nucltop&blast_rank=258&RID=NAR4WAAH016","OV049836.1")
Oryza rufipogon genome assembly, organelle: plastid:chloroplast	Oryza rufipogon	97.1	97.1	100%	2e-16	100.00	134582	=HYPERLINK("https://www.ncbi.nlm.nih.gov/nucleotide/OV049835.1?report=genbank&log$=nucltop&blast_rank=259&RID=NAR4WAAH016","OV049835.1")
Oryza rufipogon genome assembly, organelle: plastid:chloroplast	Oryza rufipogon	97.1	97.1	100%	2e-16	100.00	134540	=HYPERLINK("https://www.ncbi.nlm.nih.gov/nucleotide/OV049833.1?report=genbank&log$=nucltop&blast_rank=260&RID=NAR4WAAH016","OV049833.1")
Oryza rufipogon genome assembly, organelle: plastid:chloroplast	Oryza rufipogon	97.1	97.1	100%	2e-16	100.00	134517	=HYPERLINK("https://www.ncbi.nlm.nih.gov/nucleotide/OV049831.1?report=genbank&log$=nucltop&blast_rank=261&RID=NAR4WAAH016","OV049831.1")
Oryza rufipogon genome assembly, organelle: plastid:chloroplast	Oryza rufipogon	97.1	97.1	100%	2e-16	100.00	134543	=HYPERLINK("https://www.ncbi.nlm.nih.gov/nucleotide/OV049830.1?report=genbank&log$=nucltop&blast_rank=262&RID=NAR4WAAH016","OV049830.1")
Oryza rufipogon genome assembly, organelle: plastid:chloroplast	Oryza rufipogon	97.1	97.1	100%	2e-16	100.00	134479	=HYPERLINK("https://www.ncbi.nlm.nih.gov/nucleotide/OV049828.1?report=genbank&log$=nucltop&blast_rank=263&RID=NAR4WAAH016","OV049828.1")
Oryza rufipogon genome assembly, organelle: plastid:chloroplast	Oryza rufipogon	97.1	97.1	100%	2e-16	100.00	134582	=HYPERLINK("https://www.ncbi.nlm.nih.gov/nucleotide/OV049827.1?report=genbank&log$=nucltop&blast_rank=264&RID=NAR4WAAH016","OV049827.1")
Oryza rufipogon genome assembly, organelle: plastid:chloroplast	Oryza rufipogon	97.1	97.1	100%	2e-16	100.00	134536	=HYPERLINK("https://www.ncbi.nlm.nih.gov/nucleotide/OV049826.1?report=genbank&log$=nucltop&blast_rank=265&RID=NAR4WAAH016","OV049826.1")
Oryza rufipogon genome assembly, organelle: plastid:chloroplast	Oryza rufipogon	97.1	97.1	100%	2e-16	100.00	134516	=HYPERLINK("https://www.ncbi.nlm.nih.gov/nucleotide/OV049825.1?report=genbank&log$=nucltop&blast_rank=266&RID=NAR4WAAH016","OV049825.1")
Oryza rufipogon genome assembly, organelle: plastid:chloroplast	Oryza rufipogon	97.1	97.1	100%	2e-16	100.00	134582	=HYPERLINK("https://www.ncbi.nlm.nih.gov/nucleotide/OV049824.1?report=genbank&log$=nucltop&blast_rank=267&RID=NAR4WAAH016","OV049824.1")
Oryza rufipogon genome assembly, organelle: plastid:chloroplast	Oryza rufipogon	97.1	97.1	100%	2e-16	100.00	134535	=HYPERLINK("https://www.ncbi.nlm.nih.gov/nucleotide/OV049823.1?report=genbank&log$=nucltop&blast_rank=268&RID=NAR4WAAH016","OV049823.1")
Oryza rufipogon genome assembly, organelle: plastid:chloroplast	Oryza rufipogon	97.1	97.1	100%	2e-16	100.00	134553	=HYPERLINK("https://www.ncbi.nlm.nih.gov/nucleotide/OV049822.1?report=genbank&log$=nucltop&blast_rank=269&RID=NAR4WAAH016","OV049822.1")
Oryza rufipogon genome assembly, organelle: plastid:chloroplast	Oryza rufipogon	97.1	97.1	100%	2e-16	100.00	134495	=HYPERLINK("https://www.ncbi.nlm.nih.gov/nucleotide/OV049820.1?report=genbank&log$=nucltop&blast_rank=270&RID=NAR4WAAH016","OV049820.1")
Oryza rufipogon genome assembly, organelle: plastid:chloroplast	Oryza rufipogon	97.1	97.1	100%	2e-16	100.00	134502	=HYPERLINK("https://www.ncbi.nlm.nih.gov/nucleotide/OV049818.1?report=genbank&log$=nucltop&blast_rank=271&RID=NAR4WAAH016","OV049818.1")
Oryza rufipogon genome assembly, organelle: plastid:chloroplast	Oryza rufipogon	97.1	97.1	100%	2e-16	100.00	134517	=HYPERLINK("https://www.ncbi.nlm.nih.gov/nucleotide/OV049817.1?report=genbank&log$=nucltop&blast_rank=272&RID=NAR4WAAH016","OV049817.1")
Oryza rufipogon genome assembly, organelle: plastid:chloroplast	Oryza rufipogon	97.1	97.1	100%	2e-16	100.00	134501	=HYPERLINK("https://www.ncbi.nlm.nih.gov/nucleotide/OV049807.1?report=genbank&log$=nucltop&blast_rank=273&RID=NAR4WAAH016","OV049807.1")
Oryza rufipogon genome assembly, organelle: plastid:chloroplast	Oryza rufipogon	97.1	97.1	100%	2e-16	100.00	134537	=HYPERLINK("https://www.ncbi.nlm.nih.gov/nucleotide/OV049806.1?report=genbank&log$=nucltop&blast_rank=274&RID=NAR4WAAH016","OV049806.1")
Oryza rufipogon genome assembly, organelle: plastid:chloroplast	Oryza rufipogon	97.1	97.1	100%	2e-16	100.00	134582	=HYPERLINK("https://www.ncbi.nlm.nih.gov/nucleotide/OV049805.1?report=genbank&log$=nucltop&blast_rank=275&RID=NAR4WAAH016","OV049805.1")
Oryza rufipogon genome assembly, organelle: plastid:chloroplast	Oryza rufipogon	97.1	97.1	100%	2e-16	100.00	134537	=HYPERLINK("https://www.ncbi.nlm.nih.gov/nucleotide/OV049804.1?report=genbank&log$=nucltop&blast_rank=276&RID=NAR4WAAH016","OV049804.1")
Oryza rufipogon genome assembly, organelle: plastid:chloroplast	Oryza rufipogon	97.1	97.1	100%	2e-16	100.00	134501	=HYPERLINK("https://www.ncbi.nlm.nih.gov/nucleotide/OV049803.1?report=genbank&log$=nucltop&blast_rank=277&RID=NAR4WAAH016","OV049803.1")
Oryza rufipogon genome assembly, organelle: plastid:chloroplast	Oryza rufipogon	97.1	97.1	100%	2e-16	100.00	134517	=HYPERLINK("https://www.ncbi.nlm.nih.gov/nucleotide/OV049802.1?report=genbank&log$=nucltop&blast_rank=278&RID=NAR4WAAH016","OV049802.1")
Oryza rufipogon genome assembly, organelle: plastid:chloroplast	Oryza rufipogon	97.1	97.1	100%	2e-16	100.00	134501	=HYPERLINK("https://www.ncbi.nlm.nih.gov/nucleotide/OV049801.1?report=genbank&log$=nucltop&blast_rank=279&RID=NAR4WAAH016","OV049801.1")
Oryza rufipogon genome assembly, organelle: plastid:chloroplast	Oryza rufipogon	97.1	97.1	100%	2e-16	100.00	134587	=HYPERLINK("https://www.ncbi.nlm.nih.gov/nucleotide/OV049800.1?report=genbank&log$=nucltop&blast_rank=280&RID=NAR4WAAH016","OV049800.1")
Oryza rufipogon genome assembly, organelle: plastid:chloroplast	Oryza rufipogon	97.1	97.1	100%	2e-16	100.00	134540	=HYPERLINK("https://www.ncbi.nlm.nih.gov/nucleotide/OV049799.1?report=genbank&log$=nucltop&blast_rank=281&RID=NAR4WAAH016","OV049799.1")
Oryza rufipogon genome assembly, organelle: plastid:chloroplast	Oryza rufipogon	97.1	97.1	100%	2e-16	100.00	134506	=HYPERLINK("https://www.ncbi.nlm.nih.gov/nucleotide/OV049798.1?report=genbank&log$=nucltop&blast_rank=282&RID=NAR4WAAH016","OV049798.1")
Oryza rufipogon genome assembly, organelle: plastid:chloroplast	Oryza rufipogon	97.1	97.1	100%	2e-16	100.00	134536	=HYPERLINK("https://www.ncbi.nlm.nih.gov/nucleotide/OV049797.1?report=genbank&log$=nucltop&blast_rank=283&RID=NAR4WAAH016","OV049797.1")
Oryza meridionalis genome assembly, organelle: plastid:chloroplast	Oryza meridionalis	97.1	97.1	100%	2e-16	100.00	134543	=HYPERLINK("https://www.ncbi.nlm.nih.gov/nucleotide/OV049986.1?report=genbank&log$=nucltop&blast_rank=284&RID=NAR4WAAH016","OV049986.1")
Oryza glaberrima plastid, complete genome	Oryza glaberrima	97.1	97.1	100%	2e-16	100.00	132629	=HYPERLINK("https://www.ncbi.nlm.nih.gov/nucleotide/NC_024175.1?report=genbank&log$=nucltop&blast_rank=285&RID=NAR4WAAH016","NC_024175.1")
Oryza sativa f. spontanea chloroplast, complete genome	Oryza sativa f. spontanea	97.1	97.1	100%	2e-16	100.00	134502	=HYPERLINK("https://www.ncbi.nlm.nih.gov/nucleotide/MT712789.1?report=genbank&log$=nucltop&blast_rank=286&RID=NAR4WAAH016","MT712789.1")
Oryza sativa genome assembly, organelle: plastid:chloroplast	Oryza sativa	97.1	97.1	100%	2e-16	100.00	134557	=HYPERLINK("https://www.ncbi.nlm.nih.gov/nucleotide/HG997785.1?report=genbank&log$=nucltop&blast_rank=287&RID=NAR4WAAH016","HG997785.1")
Oryza sativa genome assembly, organelle: plastid:chloroplast	Oryza sativa	97.1	97.1	100%	2e-16	100.00	134503	=HYPERLINK("https://www.ncbi.nlm.nih.gov/nucleotide/HG996751.1?report=genbank&log$=nucltop&blast_rank=288&RID=NAR4WAAH016","HG996751.1")
Oryza sativa genome assembly, organelle: plastid:chloroplast	Oryza sativa	97.1	97.1	100%	2e-16	100.00	134551	=HYPERLINK("https://www.ncbi.nlm.nih.gov/nucleotide/HG996742.1?report=genbank&log$=nucltop&blast_rank=289&RID=NAR4WAAH016","HG996742.1")
Oryza sativa genome assembly, organelle: plastid:chloroplast	Oryza sativa	97.1	97.1	100%	2e-16	100.00	134502	=HYPERLINK("https://www.ncbi.nlm.nih.gov/nucleotide/HG996735.1?report=genbank&log$=nucltop&blast_rank=290&RID=NAR4WAAH016","HG996735.1")
Oryza sativa genome assembly, organelle: plastid:chloroplast	Oryza sativa	97.1	97.1	100%	2e-16	100.00	134495	=HYPERLINK("https://www.ncbi.nlm.nih.gov/nucleotide/HG996690.1?report=genbank&log$=nucltop&blast_rank=291&RID=NAR4WAAH016","HG996690.1")
Oryza sativa genome assembly, organelle: plastid:chloroplast	Oryza sativa	97.1	97.1	100%	2e-16	100.00	134503	=HYPERLINK("https://www.ncbi.nlm.nih.gov/nucleotide/HG996684.1?report=genbank&log$=nucltop&blast_rank=292&RID=NAR4WAAH016","HG996684.1")
Oryza sativa genome assembly, organelle: plastid:chloroplast	Oryza sativa	97.1	97.1	100%	2e-16	100.00	134498	=HYPERLINK("https://www.ncbi.nlm.nih.gov/nucleotide/HG996681.1?report=genbank&log$=nucltop&blast_rank=293&RID=NAR4WAAH016","HG996681.1")
Oryza sativa genome assembly, organelle: plastid:chloroplast	Oryza sativa	97.1	97.1	100%	2e-16	100.00	134504	=HYPERLINK("https://www.ncbi.nlm.nih.gov/nucleotide/HG996649.1?report=genbank&log$=nucltop&blast_rank=294&RID=NAR4WAAH016","HG996649.1")
Oryza sativa genome assembly, organelle: plastid:chloroplast	Oryza sativa	97.1	97.1	100%	2e-16	100.00	134536	=HYPERLINK("https://www.ncbi.nlm.nih.gov/nucleotide/HG996624.1?report=genbank&log$=nucltop&blast_rank=295&RID=NAR4WAAH016","HG996624.1")
Oryza sativa genome assembly, organelle: plastid:chloroplast	Oryza sativa	97.1	97.1	100%	2e-16	100.00	134497	=HYPERLINK("https://www.ncbi.nlm.nih.gov/nucleotide/HG996620.1?report=genbank&log$=nucltop&blast_rank=296&RID=NAR4WAAH016","HG996620.1")
Oryza sativa genome assembly, organelle: plastid:chloroplast	Oryza sativa	97.1	97.1	100%	2e-16	100.00	134555	=HYPERLINK("https://www.ncbi.nlm.nih.gov/nucleotide/HG996607.1?report=genbank&log$=nucltop&blast_rank=297&RID=NAR4WAAH016","HG996607.1")
Oryza sativa genome assembly, organelle: plastid:chloroplast	Oryza sativa	97.1	97.1	100%	2e-16	100.00	134486	=HYPERLINK("https://www.ncbi.nlm.nih.gov/nucleotide/HG996606.1?report=genbank&log$=nucltop&blast_rank=298&RID=NAR4WAAH016","HG996606.1")
Oryza sativa genome assembly, organelle: plastid:chloroplast	Oryza sativa	97.1	97.1	100%	2e-16	100.00	134553	=HYPERLINK("https://www.ncbi.nlm.nih.gov/nucleotide/HG996604.1?report=genbank&log$=nucltop&blast_rank=299&RID=NAR4WAAH016","HG996604.1")
Oryza sativa genome assembly, organelle: plastid:chloroplast	Oryza sativa	97.1	97.1	100%	2e-16	100.00	134501	=HYPERLINK("https://www.ncbi.nlm.nih.gov/nucleotide/HG996601.1?report=genbank&log$=nucltop&blast_rank=300&RID=NAR4WAAH016","HG996601.1")
Oryza sativa genome assembly, organelle: plastid:chloroplast	Oryza sativa	97.1	97.1	100%	2e-16	100.00	134498	=HYPERLINK("https://www.ncbi.nlm.nih.gov/nucleotide/HG996599.1?report=genbank&log$=nucltop&blast_rank=301&RID=NAR4WAAH016","HG996599.1")
Oryza sativa genome assembly, organelle: plastid:chloroplast	Oryza sativa	97.1	97.1	100%	2e-16	100.00	134498	=HYPERLINK("https://www.ncbi.nlm.nih.gov/nucleotide/HG996596.1?report=genbank&log$=nucltop&blast_rank=302&RID=NAR4WAAH016","HG996596.1")
Oryza sativa genome assembly, organelle: plastid:chloroplast	Oryza sativa	97.1	97.1	100%	2e-16	100.00	134550	=HYPERLINK("https://www.ncbi.nlm.nih.gov/nucleotide/HG996595.1?report=genbank&log$=nucltop&blast_rank=303&RID=NAR4WAAH016","HG996595.1")
Oryza sativa genome assembly, organelle: plastid:chloroplast	Oryza sativa	97.1	97.1	100%	2e-16	100.00	134545	=HYPERLINK("https://www.ncbi.nlm.nih.gov/nucleotide/HG996593.1?report=genbank&log$=nucltop&blast_rank=304&RID=NAR4WAAH016","HG996593.1")
Oryza sativa genome assembly, organelle: plastid:chloroplast	Oryza sativa	97.1	97.1	100%	2e-16	100.00	134542	=HYPERLINK("https://www.ncbi.nlm.nih.gov/nucleotide/HG996592.1?report=genbank&log$=nucltop&blast_rank=305&RID=NAR4WAAH016","HG996592.1")
Oryza sativa genome assembly, organelle: plastid:chloroplast	Oryza sativa	97.1	97.1	100%	2e-16	100.00	134551	=HYPERLINK("https://www.ncbi.nlm.nih.gov/nucleotide/HG996590.1?report=genbank&log$=nucltop&blast_rank=306&RID=NAR4WAAH016","HG996590.1")
Oryza sativa genome assembly, organelle: plastid:chloroplast	Oryza sativa	97.1	97.1	100%	2e-16	100.00	134498	=HYPERLINK("https://www.ncbi.nlm.nih.gov/nucleotide/HG996587.1?report=genbank&log$=nucltop&blast_rank=307&RID=NAR4WAAH016","HG996587.1")
Oryza sativa genome assembly, organelle: plastid:chloroplast	Oryza sativa	97.1	97.1	100%	2e-16	100.00	134504	=HYPERLINK("https://www.ncbi.nlm.nih.gov/nucleotide/HG996580.1?report=genbank&log$=nucltop&blast_rank=308&RID=NAR4WAAH016","HG996580.1")
Oryza sativa genome assembly, organelle: plastid:chloroplast	Oryza sativa	97.1	97.1	100%	2e-16	100.00	134565	=HYPERLINK("https://www.ncbi.nlm.nih.gov/nucleotide/HG996572.1?report=genbank&log$=nucltop&blast_rank=309&RID=NAR4WAAH016","HG996572.1")
Oryza sativa genome assembly, organelle: plastid:chloroplast	Oryza sativa	97.1	97.1	100%	2e-16	100.00	134534	=HYPERLINK("https://www.ncbi.nlm.nih.gov/nucleotide/HG996570.1?report=genbank&log$=nucltop&blast_rank=310&RID=NAR4WAAH016","HG996570.1")
Oryza sativa genome assembly, organelle: plastid:chloroplast	Oryza sativa	97.1	97.1	100%	2e-16	100.00	134533	=HYPERLINK("https://www.ncbi.nlm.nih.gov/nucleotide/HG996521.1?report=genbank&log$=nucltop&blast_rank=311&RID=NAR4WAAH016","HG996521.1")
Oryza rufipogon genome assembly, organelle: plastid:chloroplast	Oryza rufipogon	97.1	97.1	100%	2e-16	100.00	134516	=HYPERLINK("https://www.ncbi.nlm.nih.gov/nucleotide/HG998570.1?report=genbank&log$=nucltop&blast_rank=312&RID=NAR4WAAH016","HG998570.1")
Oryza rufipogon genome assembly, organelle: plastid:chloroplast	Oryza rufipogon	97.1	97.1	100%	2e-16	100.00	134595	=HYPERLINK("https://www.ncbi.nlm.nih.gov/nucleotide/HG998569.1?report=genbank&log$=nucltop&blast_rank=313&RID=NAR4WAAH016","HG998569.1")
Oryza rufipogon genome assembly, organelle: plastid:chloroplast	Oryza rufipogon	97.1	97.1	100%	2e-16	100.00	134537	=HYPERLINK("https://www.ncbi.nlm.nih.gov/nucleotide/HG998568.1?report=genbank&log$=nucltop&blast_rank=314&RID=NAR4WAAH016","HG998568.1")
Oryza rufipogon genome assembly, organelle: plastid:chloroplast	Oryza rufipogon	97.1	97.1	100%	2e-16	100.00	134536	=HYPERLINK("https://www.ncbi.nlm.nih.gov/nucleotide/HG998567.1?report=genbank&log$=nucltop&blast_rank=315&RID=NAR4WAAH016","HG998567.1")
Oryza rufipogon genome assembly, organelle: plastid:chloroplast	Oryza rufipogon	97.1	97.1	100%	2e-16	100.00	134484	=HYPERLINK("https://www.ncbi.nlm.nih.gov/nucleotide/HG998566.1?report=genbank&log$=nucltop&blast_rank=316&RID=NAR4WAAH016","HG998566.1")
Oryza rufipogon genome assembly, organelle: plastid:chloroplast	Oryza rufipogon	97.1	97.1	100%	2e-16	100.00	134516	=HYPERLINK("https://www.ncbi.nlm.nih.gov/nucleotide/HG998565.1?report=genbank&log$=nucltop&blast_rank=317&RID=NAR4WAAH016","HG998565.1")
Oryza rufipogon genome assembly, organelle: plastid:chloroplast	Oryza rufipogon	97.1	97.1	100%	2e-16	100.00	134537	=HYPERLINK("https://www.ncbi.nlm.nih.gov/nucleotide/HG998564.1?report=genbank&log$=nucltop&blast_rank=318&RID=NAR4WAAH016","HG998564.1")
Oryza rufipogon genome assembly, organelle: plastid:chloroplast	Oryza rufipogon	97.1	97.1	100%	2e-16	100.00	134543	=HYPERLINK("https://www.ncbi.nlm.nih.gov/nucleotide/HG998563.1?report=genbank&log$=nucltop&blast_rank=319&RID=NAR4WAAH016","HG998563.1")
Oryza rufipogon genome assembly, organelle: plastid:chloroplast	Oryza rufipogon	97.1	97.1	100%	2e-16	100.00	134547	=HYPERLINK("https://www.ncbi.nlm.nih.gov/nucleotide/HG998562.1?report=genbank&log$=nucltop&blast_rank=320&RID=NAR4WAAH016","HG998562.1")
Oryza rufipogon genome assembly, organelle: plastid:chloroplast	Oryza rufipogon	97.1	97.1	100%	2e-16	100.00	134537	=HYPERLINK("https://www.ncbi.nlm.nih.gov/nucleotide/HG998561.1?report=genbank&log$=nucltop&blast_rank=321&RID=NAR4WAAH016","HG998561.1")
Oryza rufipogon genome assembly, organelle: plastid:chloroplast	Oryza rufipogon	97.1	97.1	100%	2e-16	100.00	134537	=HYPERLINK("https://www.ncbi.nlm.nih.gov/nucleotide/HG998560.1?report=genbank&log$=nucltop&blast_rank=322&RID=NAR4WAAH016","HG998560.1")
Oryza rufipogon genome assembly, organelle: plastid:chloroplast	Oryza rufipogon	97.1	97.1	100%	2e-16	100.00	134503	=HYPERLINK("https://www.ncbi.nlm.nih.gov/nucleotide/HG998559.1?report=genbank&log$=nucltop&blast_rank=323&RID=NAR4WAAH016","HG998559.1")
Oryza rufipogon genome assembly, organelle: plastid:chloroplast	Oryza rufipogon	97.1	97.1	100%	2e-16	100.00	134516	=HYPERLINK("https://www.ncbi.nlm.nih.gov/nucleotide/HG998558.1?report=genbank&log$=nucltop&blast_rank=324&RID=NAR4WAAH016","HG998558.1")
Oryza rufipogon genome assembly, organelle: plastid:chloroplast	Oryza rufipogon	97.1	97.1	100%	2e-16	100.00	134535	=HYPERLINK("https://www.ncbi.nlm.nih.gov/nucleotide/HG998557.1?report=genbank&log$=nucltop&blast_rank=325&RID=NAR4WAAH016","HG998557.1")
Oryza rufipogon genome assembly, organelle: plastid:chloroplast	Oryza rufipogon	97.1	97.1	100%	2e-16	100.00	134513	=HYPERLINK("https://www.ncbi.nlm.nih.gov/nucleotide/HG998556.1?report=genbank&log$=nucltop&blast_rank=326&RID=NAR4WAAH016","HG998556.1")
Oryza rufipogon genome assembly, organelle: plastid:chloroplast	Oryza rufipogon	97.1	97.1	100%	2e-16	100.00	134517	=HYPERLINK("https://www.ncbi.nlm.nih.gov/nucleotide/HG998555.1?report=genbank&log$=nucltop&blast_rank=327&RID=NAR4WAAH016","HG998555.1")
Oryza rufipogon genome assembly, organelle: plastid:chloroplast	Oryza rufipogon	97.1	97.1	100%	2e-16	100.00	134536	=HYPERLINK("https://www.ncbi.nlm.nih.gov/nucleotide/HG998554.1?report=genbank&log$=nucltop&blast_rank=328&RID=NAR4WAAH016","HG998554.1")
Oryza rufipogon genome assembly, organelle: plastid:chloroplast	Oryza rufipogon	97.1	97.1	100%	2e-16	100.00	134536	=HYPERLINK("https://www.ncbi.nlm.nih.gov/nucleotide/HG998553.1?report=genbank&log$=nucltop&blast_rank=329&RID=NAR4WAAH016","HG998553.1")
Oryza rufipogon genome assembly, organelle: plastid:chloroplast	Oryza rufipogon	97.1	97.1	100%	2e-16	100.00	134517	=HYPERLINK("https://www.ncbi.nlm.nih.gov/nucleotide/HG998552.1?report=genbank&log$=nucltop&blast_rank=330&RID=NAR4WAAH016","HG998552.1")
Oryza rufipogon genome assembly, organelle: plastid:chloroplast	Oryza rufipogon	97.1	97.1	100%	2e-16	100.00	134589	=HYPERLINK("https://www.ncbi.nlm.nih.gov/nucleotide/HG998551.1?report=genbank&log$=nucltop&blast_rank=331&RID=NAR4WAAH016","HG998551.1")
Oryza rufipogon genome assembly, organelle: plastid:chloroplast	Oryza rufipogon	97.1	97.1	100%	2e-16	100.00	134538	=HYPERLINK("https://www.ncbi.nlm.nih.gov/nucleotide/HG998550.1?report=genbank&log$=nucltop&blast_rank=332&RID=NAR4WAAH016","HG998550.1")
Oryza rufipogon genome assembly, organelle: plastid:chloroplast	Oryza rufipogon	97.1	97.1	100%	2e-16	100.00	134528	=HYPERLINK("https://www.ncbi.nlm.nih.gov/nucleotide/HG998549.1?report=genbank&log$=nucltop&blast_rank=333&RID=NAR4WAAH016","HG998549.1")
Oryza rufipogon genome assembly, organelle: plastid:chloroplast	Oryza rufipogon	97.1	97.1	100%	2e-16	100.00	134545	=HYPERLINK("https://www.ncbi.nlm.nih.gov/nucleotide/HG998548.1?report=genbank&log$=nucltop&blast_rank=334&RID=NAR4WAAH016","HG998548.1")
Oryza rufipogon genome assembly, organelle: plastid:chloroplast	Oryza rufipogon	97.1	97.1	100%	2e-16	100.00	134536	=HYPERLINK("https://www.ncbi.nlm.nih.gov/nucleotide/HG998547.1?report=genbank&log$=nucltop&blast_rank=335&RID=NAR4WAAH016","HG998547.1")
Oryza rufipogon genome assembly, organelle: plastid:chloroplast	Oryza rufipogon	97.1	97.1	100%	2e-16	100.00	134537	=HYPERLINK("https://www.ncbi.nlm.nih.gov/nucleotide/HG998546.1?report=genbank&log$=nucltop&blast_rank=336&RID=NAR4WAAH016","HG998546.1")
Oryza rufipogon genome assembly, organelle: plastid:chloroplast	Oryza rufipogon	97.1	97.1	100%	2e-16	100.00	134557	=HYPERLINK("https://www.ncbi.nlm.nih.gov/nucleotide/HG998545.1?report=genbank&log$=nucltop&blast_rank=337&RID=NAR4WAAH016","HG998545.1")
Oryza rufipogon genome assembly, organelle: plastid:chloroplast	Oryza rufipogon	97.1	97.1	100%	2e-16	100.00	134536	=HYPERLINK("https://www.ncbi.nlm.nih.gov/nucleotide/HG998544.1?report=genbank&log$=nucltop&blast_rank=338&RID=NAR4WAAH016","HG998544.1")
Oryza rufipogon genome assembly, organelle: plastid:chloroplast	Oryza rufipogon	97.1	97.1	100%	2e-16	100.00	134515	=HYPERLINK("https://www.ncbi.nlm.nih.gov/nucleotide/HG998543.1?report=genbank&log$=nucltop&blast_rank=339&RID=NAR4WAAH016","HG998543.1")
Oryza rufipogon genome assembly, organelle: plastid:chloroplast	Oryza rufipogon	97.1	97.1	100%	2e-16	100.00	134483	=HYPERLINK("https://www.ncbi.nlm.nih.gov/nucleotide/HG998542.1?report=genbank&log$=nucltop&blast_rank=340&RID=NAR4WAAH016","HG998542.1")
Oryza rufipogon genome assembly, organelle: plastid:chloroplast	Oryza rufipogon	97.1	97.1	100%	2e-16	100.00	134532	=HYPERLINK("https://www.ncbi.nlm.nih.gov/nucleotide/HG998541.1?report=genbank&log$=nucltop&blast_rank=341&RID=NAR4WAAH016","HG998541.1")
Oryza rufipogon genome assembly, organelle: plastid:chloroplast	Oryza rufipogon	97.1	97.1	100%	2e-16	100.00	134494	=HYPERLINK("https://www.ncbi.nlm.nih.gov/nucleotide/HG998540.1?report=genbank&log$=nucltop&blast_rank=342&RID=NAR4WAAH016","HG998540.1")
Oryza rufipogon genome assembly, organelle: plastid:chloroplast	Oryza rufipogon	97.1	97.1	100%	2e-16	100.00	134494	=HYPERLINK("https://www.ncbi.nlm.nih.gov/nucleotide/HG998539.1?report=genbank&log$=nucltop&blast_rank=343&RID=NAR4WAAH016","HG998539.1")
Oryza rufipogon genome assembly, organelle: plastid:chloroplast	Oryza rufipogon	97.1	97.1	100%	2e-16	100.00	134536	=HYPERLINK("https://www.ncbi.nlm.nih.gov/nucleotide/HG998538.1?report=genbank&log$=nucltop&blast_rank=344&RID=NAR4WAAH016","HG998538.1")
Oryza barthii strain W1642 genome assembly, organelle: plastid:chloroplast	Oryza barthii	97.1	97.1	100%	2e-16	100.00	134635	=HYPERLINK("https://www.ncbi.nlm.nih.gov/nucleotide/HG998537.1?report=genbank&log$=nucltop&blast_rank=345&RID=NAR4WAAH016","HG998537.1")
Oryza rufipogon genome assembly, organelle: plastid:chloroplast	Oryza rufipogon	97.1	97.1	100%	2e-16	100.00	134516	=HYPERLINK("https://www.ncbi.nlm.nih.gov/nucleotide/HG998536.1?report=genbank&log$=nucltop&blast_rank=346&RID=NAR4WAAH016","HG998536.1")
Oryza rufipogon genome assembly, organelle: plastid:chloroplast	Oryza rufipogon	97.1	97.1	100%	2e-16	100.00	134514	=HYPERLINK("https://www.ncbi.nlm.nih.gov/nucleotide/HG998535.1?report=genbank&log$=nucltop&blast_rank=347&RID=NAR4WAAH016","HG998535.1")
Oryza rufipogon genome assembly, organelle: plastid:chloroplast	Oryza rufipogon	97.1	97.1	100%	2e-16	100.00	134538	=HYPERLINK("https://www.ncbi.nlm.nih.gov/nucleotide/HG998534.1?report=genbank&log$=nucltop&blast_rank=348&RID=NAR4WAAH016","HG998534.1")
Oryza rufipogon genome assembly, organelle: plastid:chloroplast	Oryza rufipogon	97.1	97.1	100%	2e-16	100.00	134494	=HYPERLINK("https://www.ncbi.nlm.nih.gov/nucleotide/HG998533.1?report=genbank&log$=nucltop&blast_rank=349&RID=NAR4WAAH016","HG998533.1")
Oryza rufipogon genome assembly, organelle: plastid:chloroplast	Oryza rufipogon	97.1	97.1	100%	2e-16	100.00	134515	=HYPERLINK("https://www.ncbi.nlm.nih.gov/nucleotide/HG998532.1?report=genbank&log$=nucltop&blast_rank=350&RID=NAR4WAAH016","HG998532.1")
Oryza rufipogon genome assembly, organelle: plastid:chloroplast	Oryza rufipogon	97.1	97.1	100%	2e-16	100.00	134549	=HYPERLINK("https://www.ncbi.nlm.nih.gov/nucleotide/HG998531.1?report=genbank&log$=nucltop&blast_rank=351&RID=NAR4WAAH016","HG998531.1")
Oryza rufipogon genome assembly, organelle: plastid:chloroplast	Oryza rufipogon	97.1	97.1	100%	2e-16	100.00	134590	=HYPERLINK("https://www.ncbi.nlm.nih.gov/nucleotide/HG998530.1?report=genbank&log$=nucltop&blast_rank=352&RID=NAR4WAAH016","HG998530.1")
Oryza rufipogon genome assembly, organelle: plastid:chloroplast	Oryza rufipogon	97.1	97.1	100%	2e-16	100.00	134503	=HYPERLINK("https://www.ncbi.nlm.nih.gov/nucleotide/HG998529.1?report=genbank&log$=nucltop&blast_rank=353&RID=NAR4WAAH016","HG998529.1")
Oryza rufipogon genome assembly, organelle: plastid:chloroplast	Oryza rufipogon	97.1	97.1	100%	2e-16	100.00	134538	=HYPERLINK("https://www.ncbi.nlm.nih.gov/nucleotide/HG998528.1?report=genbank&log$=nucltop&blast_rank=354&RID=NAR4WAAH016","HG998528.1")
Oryza rufipogon genome assembly, organelle: plastid:chloroplast	Oryza rufipogon	97.1	97.1	100%	2e-16	100.00	134495	=HYPERLINK("https://www.ncbi.nlm.nih.gov/nucleotide/HG998527.1?report=genbank&log$=nucltop&blast_rank=355&RID=NAR4WAAH016","HG998527.1")
Oryza rufipogon genome assembly, organelle: plastid:chloroplast	Oryza rufipogon	97.1	97.1	100%	2e-16	100.00	134511	=HYPERLINK("https://www.ncbi.nlm.nih.gov/nucleotide/HG998526.1?report=genbank&log$=nucltop&blast_rank=356&RID=NAR4WAAH016","HG998526.1")
Oryza meridionalis genome assembly, organelle: plastid:chloroplast	Oryza meridionalis	97.1	97.1	100%	2e-16	100.00	134548	=HYPERLINK("https://www.ncbi.nlm.nih.gov/nucleotide/HG998525.1?report=genbank&log$=nucltop&blast_rank=357&RID=NAR4WAAH016","HG998525.1")
Oryza rufipogon genome assembly, organelle: plastid:chloroplast	Oryza rufipogon	97.1	97.1	100%	2e-16	100.00	134494	=HYPERLINK("https://www.ncbi.nlm.nih.gov/nucleotide/HG998524.1?report=genbank&log$=nucltop&blast_rank=358&RID=NAR4WAAH016","HG998524.1")
Oryza rufipogon genome assembly, organelle: plastid:chloroplast	Oryza rufipogon	97.1	97.1	100%	2e-16	100.00	134583	=HYPERLINK("https://www.ncbi.nlm.nih.gov/nucleotide/HG998523.1?report=genbank&log$=nucltop&blast_rank=359&RID=NAR4WAAH016","HG998523.1")
Oryza rufipogon genome assembly, organelle: plastid:chloroplast	Oryza rufipogon	97.1	97.1	100%	2e-16	100.00	134536	=HYPERLINK("https://www.ncbi.nlm.nih.gov/nucleotide/HG998522.1?report=genbank&log$=nucltop&blast_rank=360&RID=NAR4WAAH016","HG998522.1")
Oryza rufipogon genome assembly, organelle: plastid:chloroplast	Oryza rufipogon	97.1	97.1	100%	2e-16	100.00	134515	=HYPERLINK("https://www.ncbi.nlm.nih.gov/nucleotide/HG998521.1?report=genbank&log$=nucltop&blast_rank=361&RID=NAR4WAAH016","HG998521.1")
Oryza rufipogon genome assembly, organelle: plastid:chloroplast	Oryza rufipogon	97.1	97.1	100%	2e-16	100.00	134541	=HYPERLINK("https://www.ncbi.nlm.nih.gov/nucleotide/HG998520.1?report=genbank&log$=nucltop&blast_rank=362&RID=NAR4WAAH016","HG998520.1")
Oryza rufipogon genome assembly, organelle: plastid:chloroplast	Oryza rufipogon	97.1	97.1	100%	2e-16	100.00	134516	=HYPERLINK("https://www.ncbi.nlm.nih.gov/nucleotide/HG998519.1?report=genbank&log$=nucltop&blast_rank=363&RID=NAR4WAAH016","HG998519.1")
Oryza rufipogon genome assembly, organelle: plastid:chloroplast	Oryza rufipogon	97.1	97.1	100%	2e-16	100.00	134541	=HYPERLINK("https://www.ncbi.nlm.nih.gov/nucleotide/HG998518.1?report=genbank&log$=nucltop&blast_rank=364&RID=NAR4WAAH016","HG998518.1")
Oryza rufipogon genome assembly, organelle: plastid:chloroplast	Oryza rufipogon	97.1	97.1	100%	2e-16	100.00	134515	=HYPERLINK("https://www.ncbi.nlm.nih.gov/nucleotide/HG998517.1?report=genbank&log$=nucltop&blast_rank=365&RID=NAR4WAAH016","HG998517.1")
Oryza rufipogon genome assembly, organelle: plastid:chloroplast	Oryza rufipogon	97.1	97.1	100%	2e-16	100.00	134539	=HYPERLINK("https://www.ncbi.nlm.nih.gov/nucleotide/HG998516.1?report=genbank&log$=nucltop&blast_rank=366&RID=NAR4WAAH016","HG998516.1")
Oryza rufipogon genome assembly, organelle: plastid:chloroplast	Oryza rufipogon	97.1	97.1	100%	2e-16	100.00	134514	=HYPERLINK("https://www.ncbi.nlm.nih.gov/nucleotide/HG998515.1?report=genbank&log$=nucltop&blast_rank=367&RID=NAR4WAAH016","HG998515.1")
Oryza rufipogon genome assembly, organelle: plastid:chloroplast	Oryza rufipogon	97.1	97.1	100%	2e-16	100.00	134541	=HYPERLINK("https://www.ncbi.nlm.nih.gov/nucleotide/HG998514.1?report=genbank&log$=nucltop&blast_rank=368&RID=NAR4WAAH016","HG998514.1")
Oryza rufipogon genome assembly, organelle: plastid:chloroplast	Oryza rufipogon	97.1	97.1	100%	2e-16	100.00	134500	=HYPERLINK("https://www.ncbi.nlm.nih.gov/nucleotide/HG998513.1?report=genbank&log$=nucltop&blast_rank=369&RID=NAR4WAAH016","HG998513.1")
Oryza rufipogon genome assembly, organelle: plastid:chloroplast	Oryza rufipogon	97.1	97.1	100%	2e-16	100.00	134550	=HYPERLINK("https://www.ncbi.nlm.nih.gov/nucleotide/HG998512.1?report=genbank&log$=nucltop&blast_rank=370&RID=NAR4WAAH016","HG998512.1")
Oryza meridionalis genome assembly, organelle: plastid:chloroplast	Oryza meridionalis	97.1	97.1	100%	2e-16	100.00	134552	=HYPERLINK("https://www.ncbi.nlm.nih.gov/nucleotide/HG998511.1?report=genbank&log$=nucltop&blast_rank=371&RID=NAR4WAAH016","HG998511.1")
Oryza rufipogon genome assembly, organelle: plastid:chloroplast	Oryza rufipogon	97.1	97.1	100%	2e-16	100.00	134537	=HYPERLINK("https://www.ncbi.nlm.nih.gov/nucleotide/HG998510.1?report=genbank&log$=nucltop&blast_rank=372&RID=NAR4WAAH016","HG998510.1")
Oryza rufipogon genome assembly, organelle: plastid:chloroplast	Oryza rufipogon	97.1	97.1	100%	2e-16	100.00	134540	=HYPERLINK("https://www.ncbi.nlm.nih.gov/nucleotide/HG998509.1?report=genbank&log$=nucltop&blast_rank=373&RID=NAR4WAAH016","HG998509.1")
Oryza rufipogon genome assembly, organelle: plastid:chloroplast	Oryza rufipogon	97.1	97.1	100%	2e-16	100.00	134494	=HYPERLINK("https://www.ncbi.nlm.nih.gov/nucleotide/HG998508.1?report=genbank&log$=nucltop&blast_rank=374&RID=NAR4WAAH016","HG998508.1")
Oryza meridionalis genome assembly, organelle: plastid:chloroplast	Oryza meridionalis	97.1	97.1	100%	2e-16	100.00	134536	=HYPERLINK("https://www.ncbi.nlm.nih.gov/nucleotide/HG998507.1?report=genbank&log$=nucltop&blast_rank=375&RID=NAR4WAAH016","HG998507.1")
Oryza rufipogon genome assembly, organelle: plastid:chloroplast	Oryza rufipogon	97.1	97.1	100%	2e-16	100.00	134545	=HYPERLINK("https://www.ncbi.nlm.nih.gov/nucleotide/HG998506.1?report=genbank&log$=nucltop&blast_rank=376&RID=NAR4WAAH016","HG998506.1")
Oryza rufipogon genome assembly, organelle: plastid:chloroplast	Oryza rufipogon	97.1	97.1	100%	2e-16	100.00	134502	=HYPERLINK("https://www.ncbi.nlm.nih.gov/nucleotide/HG998505.1?report=genbank&log$=nucltop&blast_rank=377&RID=NAR4WAAH016","HG998505.1")
Oryza rufipogon genome assembly, organelle: plastid:chloroplast	Oryza rufipogon	97.1	97.1	100%	2e-16	100.00	134543	=HYPERLINK("https://www.ncbi.nlm.nih.gov/nucleotide/HG998504.1?report=genbank&log$=nucltop&blast_rank=378&RID=NAR4WAAH016","HG998504.1")
Oryza rufipogon genome assembly, organelle: plastid:chloroplast	Oryza rufipogon	97.1	97.1	100%	2e-16	100.00	134502	=HYPERLINK("https://www.ncbi.nlm.nih.gov/nucleotide/HG998503.1?report=genbank&log$=nucltop&blast_rank=379&RID=NAR4WAAH016","HG998503.1")
Oryza rufipogon genome assembly, organelle: plastid:chloroplast	Oryza rufipogon	97.1	97.1	100%	2e-16	100.00	134494	=HYPERLINK("https://www.ncbi.nlm.nih.gov/nucleotide/HG998502.1?report=genbank&log$=nucltop&blast_rank=380&RID=NAR4WAAH016","HG998502.1")
Oryza rufipogon genome assembly, organelle: plastid:chloroplast	Oryza rufipogon	97.1	97.1	100%	2e-16	100.00	134535	=HYPERLINK("https://www.ncbi.nlm.nih.gov/nucleotide/HG998501.1?report=genbank&log$=nucltop&blast_rank=381&RID=NAR4WAAH016","HG998501.1")
Oryza rufipogon genome assembly, organelle: plastid:chloroplast	Oryza rufipogon	97.1	97.1	100%	2e-16	100.00	134415	=HYPERLINK("https://www.ncbi.nlm.nih.gov/nucleotide/HG998500.1?report=genbank&log$=nucltop&blast_rank=382&RID=NAR4WAAH016","HG998500.1")
Oryza rufipogon genome assembly, organelle: plastid:chloroplast	Oryza rufipogon	97.1	97.1	100%	2e-16	100.00	134539	=HYPERLINK("https://www.ncbi.nlm.nih.gov/nucleotide/HG998498.1?report=genbank&log$=nucltop&blast_rank=383&RID=NAR4WAAH016","HG998498.1")
Oryza rufipogon genome assembly, organelle: plastid:chloroplast	Oryza rufipogon	97.1	97.1	100%	2e-16	100.00	134368	=HYPERLINK("https://www.ncbi.nlm.nih.gov/nucleotide/HG998497.1?report=genbank&log$=nucltop&blast_rank=384&RID=NAR4WAAH016","HG998497.1")
Oryza rufipogon genome assembly, organelle: plastid:chloroplast	Oryza rufipogon	97.1	97.1	100%	2e-16	100.00	134545	=HYPERLINK("https://www.ncbi.nlm.nih.gov/nucleotide/HG998496.1?report=genbank&log$=nucltop&blast_rank=385&RID=NAR4WAAH016","HG998496.1")
Oryza rufipogon genome assembly, organelle: plastid:chloroplast	Oryza rufipogon	97.1	97.1	100%	2e-16	100.00	134516	=HYPERLINK("https://www.ncbi.nlm.nih.gov/nucleotide/HG998495.1?report=genbank&log$=nucltop&blast_rank=386&RID=NAR4WAAH016","HG998495.1")
Oryza rufipogon genome assembly, organelle: plastid:chloroplast	Oryza rufipogon	97.1	97.1	100%	2e-16	100.00	134484	=HYPERLINK("https://www.ncbi.nlm.nih.gov/nucleotide/HG998494.1?report=genbank&log$=nucltop&blast_rank=387&RID=NAR4WAAH016","HG998494.1")
Oryza rufipogon genome assembly, organelle: plastid:chloroplast	Oryza rufipogon	97.1	97.1	100%	2e-16	100.00	134569	=HYPERLINK("https://www.ncbi.nlm.nih.gov/nucleotide/HG998493.1?report=genbank&log$=nucltop&blast_rank=388&RID=NAR4WAAH016","HG998493.1")
Oryza rufipogon genome assembly, organelle: plastid:chloroplast	Oryza rufipogon	97.1	97.1	100%	2e-16	100.00	134484	=HYPERLINK("https://www.ncbi.nlm.nih.gov/nucleotide/HG998492.1?report=genbank&log$=nucltop&blast_rank=389&RID=NAR4WAAH016","HG998492.1")
Oryza rufipogon genome assembly, organelle: plastid:chloroplast	Oryza rufipogon	97.1	97.1	100%	2e-16	100.00	134516	=HYPERLINK("https://www.ncbi.nlm.nih.gov/nucleotide/HG998491.1?report=genbank&log$=nucltop&blast_rank=390&RID=NAR4WAAH016","HG998491.1")
Oryza rufipogon genome assembly, organelle: plastid:chloroplast	Oryza rufipogon	97.1	97.1	100%	2e-16	100.00	134536	=HYPERLINK("https://www.ncbi.nlm.nih.gov/nucleotide/HG998490.1?report=genbank&log$=nucltop&blast_rank=391&RID=NAR4WAAH016","HG998490.1")
Oryza rufipogon genome assembly, organelle: plastid:chloroplast	Oryza rufipogon	97.1	97.1	100%	2e-16	100.00	134516	=HYPERLINK("https://www.ncbi.nlm.nih.gov/nucleotide/HG998489.1?report=genbank&log$=nucltop&blast_rank=392&RID=NAR4WAAH016","HG998489.1")
Oryza rufipogon genome assembly, organelle: plastid:chloroplast	Oryza rufipogon	97.1	97.1	100%	2e-16	100.00	134547	=HYPERLINK("https://www.ncbi.nlm.nih.gov/nucleotide/HG998488.1?report=genbank&log$=nucltop&blast_rank=393&RID=NAR4WAAH016","HG998488.1")
Oryza rufipogon genome assembly, organelle: plastid:chloroplast	Oryza rufipogon	97.1	97.1	100%	2e-16	100.00	134502	=HYPERLINK("https://www.ncbi.nlm.nih.gov/nucleotide/HG998487.1?report=genbank&log$=nucltop&blast_rank=394&RID=NAR4WAAH016","HG998487.1")
Oryza rufipogon genome assembly, organelle: plastid:chloroplast	Oryza rufipogon	97.1	97.1	100%	2e-16	100.00	134536	=HYPERLINK("https://www.ncbi.nlm.nih.gov/nucleotide/HG998486.1?report=genbank&log$=nucltop&blast_rank=395&RID=NAR4WAAH016","HG998486.1")
Oryza rufipogon genome assembly, organelle: plastid:chloroplast	Oryza rufipogon	97.1	97.1	100%	2e-16	100.00	134545	=HYPERLINK("https://www.ncbi.nlm.nih.gov/nucleotide/HG998485.1?report=genbank&log$=nucltop&blast_rank=396&RID=NAR4WAAH016","HG998485.1")
Oryza rufipogon genome assembly, organelle: plastid:chloroplast	Oryza rufipogon	97.1	97.1	100%	2e-16	100.00	134545	=HYPERLINK("https://www.ncbi.nlm.nih.gov/nucleotide/HG998484.1?report=genbank&log$=nucltop&blast_rank=397&RID=NAR4WAAH016","HG998484.1")
Oryza rufipogon genome assembly, organelle: plastid:chloroplast	Oryza rufipogon	97.1	97.1	100%	2e-16	100.00	134532	=HYPERLINK("https://www.ncbi.nlm.nih.gov/nucleotide/HG998483.1?report=genbank&log$=nucltop&blast_rank=398&RID=NAR4WAAH016","HG998483.1")
Oryza rufipogon genome assembly, organelle: plastid:chloroplast	Oryza rufipogon	97.1	97.1	100%	2e-16	100.00	134536	=HYPERLINK("https://www.ncbi.nlm.nih.gov/nucleotide/HG998482.1?report=genbank&log$=nucltop&blast_rank=399&RID=NAR4WAAH016","HG998482.1")
Oryza rufipogon genome assembly, organelle: plastid:chloroplast	Oryza rufipogon	97.1	97.1	100%	2e-16	100.00	134516	=HYPERLINK("https://www.ncbi.nlm.nih.gov/nucleotide/HG998481.1?report=genbank&log$=nucltop&blast_rank=400&RID=NAR4WAAH016","HG998481.1")
Oryza rufipogon genome assembly, organelle: plastid:chloroplast	Oryza rufipogon	97.1	97.1	100%	2e-16	100.00	134516	=HYPERLINK("https://www.ncbi.nlm.nih.gov/nucleotide/HG998480.1?report=genbank&log$=nucltop&blast_rank=401&RID=NAR4WAAH016","HG998480.1")
Oryza sativa genome assembly, organelle: plastid:chloroplast	Oryza sativa	97.1	97.1	100%	2e-16	100.00	134549	=HYPERLINK("https://www.ncbi.nlm.nih.gov/nucleotide/HG998478.1?report=genbank&log$=nucltop&blast_rank=402&RID=NAR4WAAH016","HG998478.1")
Oryza sativa genome assembly, organelle: plastid:chloroplast	Oryza sativa	97.1	97.1	100%	2e-16	100.00	134533	=HYPERLINK("https://www.ncbi.nlm.nih.gov/nucleotide/HG998476.1?report=genbank&log$=nucltop&blast_rank=403&RID=NAR4WAAH016","HG998476.1")
Oryza sativa genome assembly, organelle: plastid:chloroplast	Oryza sativa	97.1	97.1	100%	2e-16	100.00	134506	=HYPERLINK("https://www.ncbi.nlm.nih.gov/nucleotide/HG998467.1?report=genbank&log$=nucltop&blast_rank=404&RID=NAR4WAAH016","HG998467.1")
Oryza sativa genome assembly, organelle: plastid:chloroplast	Oryza sativa	97.1	97.1	100%	2e-16	100.00	134550	=HYPERLINK("https://www.ncbi.nlm.nih.gov/nucleotide/HG998466.1?report=genbank&log$=nucltop&blast_rank=405&RID=NAR4WAAH016","HG998466.1")
Oryza sativa genome assembly, organelle: plastid:chloroplast	Oryza sativa	97.1	97.1	100%	2e-16	100.00	134531	=HYPERLINK("https://www.ncbi.nlm.nih.gov/nucleotide/HG998463.1?report=genbank&log$=nucltop&blast_rank=406&RID=NAR4WAAH016","HG998463.1")
Oryza sativa genome assembly, organelle: plastid:chloroplast	Oryza sativa	97.1	97.1	100%	2e-16	100.00	134551	=HYPERLINK("https://www.ncbi.nlm.nih.gov/nucleotide/HG998458.1?report=genbank&log$=nucltop&blast_rank=407&RID=NAR4WAAH016","HG998458.1")
Oryza sativa genome assembly, organelle: plastid:chloroplast	Oryza sativa	97.1	97.1	100%	2e-16	100.00	134562	=HYPERLINK("https://www.ncbi.nlm.nih.gov/nucleotide/HG998456.1?report=genbank&log$=nucltop&blast_rank=408&RID=NAR4WAAH016","HG998456.1")
Oryza sativa genome assembly, organelle: plastid:chloroplast	Oryza sativa	97.1	97.1	100%	2e-16	100.00	134158	=HYPERLINK("https://www.ncbi.nlm.nih.gov/nucleotide/HG998451.1?report=genbank&log$=nucltop&blast_rank=409&RID=NAR4WAAH016","HG998451.1")
Oryza sativa genome assembly, organelle: plastid:chloroplast	Oryza sativa	97.1	97.1	100%	2e-16	100.00	134497	=HYPERLINK("https://www.ncbi.nlm.nih.gov/nucleotide/HG998372.1?report=genbank&log$=nucltop&blast_rank=410&RID=NAR4WAAH016","HG998372.1")
Oryza sativa genome assembly, organelle: plastid:chloroplast	Oryza sativa	97.1	97.1	100%	2e-16	100.00	134551	=HYPERLINK("https://www.ncbi.nlm.nih.gov/nucleotide/HG998370.1?report=genbank&log$=nucltop&blast_rank=411&RID=NAR4WAAH016","HG998370.1")
Oryza sativa genome assembly, organelle: plastid:chloroplast	Oryza sativa	97.1	97.1	100%	2e-16	100.00	134503	=HYPERLINK("https://www.ncbi.nlm.nih.gov/nucleotide/HG998364.1?report=genbank&log$=nucltop&blast_rank=412&RID=NAR4WAAH016","HG998364.1")
Oryza sativa genome assembly, organelle: plastid:chloroplast	Oryza sativa	97.1	97.1	100%	2e-16	100.00	134556	=HYPERLINK("https://www.ncbi.nlm.nih.gov/nucleotide/HG998362.1?report=genbank&log$=nucltop&blast_rank=413&RID=NAR4WAAH016","HG998362.1")
Oryza sativa genome assembly, organelle: plastid:chloroplast	Oryza sativa	97.1	97.1	100%	2e-16	100.00	134535	=HYPERLINK("https://www.ncbi.nlm.nih.gov/nucleotide/HG998361.1?report=genbank&log$=nucltop&blast_rank=414&RID=NAR4WAAH016","HG998361.1")
Oryza sativa genome assembly, organelle: plastid:chloroplast	Oryza sativa	97.1	97.1	100%	2e-16	100.00	134555	=HYPERLINK("https://www.ncbi.nlm.nih.gov/nucleotide/HG998350.1?report=genbank&log$=nucltop&blast_rank=415&RID=NAR4WAAH016","HG998350.1")
Oryza sativa genome assembly, organelle: plastid:chloroplast	Oryza sativa	97.1	97.1	100%	2e-16	100.00	134552	=HYPERLINK("https://www.ncbi.nlm.nih.gov/nucleotide/HG998348.1?report=genbank&log$=nucltop&blast_rank=416&RID=NAR4WAAH016","HG998348.1")
Oryza sativa genome assembly, organelle: plastid:chloroplast	Oryza sativa	97.1	97.1	100%	2e-16	100.00	134558	=HYPERLINK("https://www.ncbi.nlm.nih.gov/nucleotide/HG998338.1?report=genbank&log$=nucltop&blast_rank=417&RID=NAR4WAAH016","HG998338.1")
Oryza sativa genome assembly, organelle: plastid:chloroplast	Oryza sativa	97.1	97.1	100%	2e-16	100.00	134557	=HYPERLINK("https://www.ncbi.nlm.nih.gov/nucleotide/HG998336.1?report=genbank&log$=nucltop&blast_rank=418&RID=NAR4WAAH016","HG998336.1")
Oryza sativa genome assembly, organelle: plastid:chloroplast	Oryza sativa	97.1	97.1	100%	2e-16	100.00	134502	=HYPERLINK("https://www.ncbi.nlm.nih.gov/nucleotide/HG998332.1?report=genbank&log$=nucltop&blast_rank=419&RID=NAR4WAAH016","HG998332.1")
Oryza sativa genome assembly, organelle: plastid:chloroplast	Oryza sativa	97.1	97.1	100%	2e-16	100.00	134415	=HYPERLINK("https://www.ncbi.nlm.nih.gov/nucleotide/HG998329.1?report=genbank&log$=nucltop&blast_rank=420&RID=NAR4WAAH016","HG998329.1")
Oryza sativa genome assembly, organelle: plastid:chloroplast	Oryza sativa	97.1	97.1	100%	2e-16	100.00	134497	=HYPERLINK("https://www.ncbi.nlm.nih.gov/nucleotide/HG998319.1?report=genbank&log$=nucltop&blast_rank=421&RID=NAR4WAAH016","HG998319.1")
Oryza sativa genome assembly, organelle: plastid:chloroplast	Oryza sativa	97.1	97.1	100%	2e-16	100.00	134557	=HYPERLINK("https://www.ncbi.nlm.nih.gov/nucleotide/HG998315.1?report=genbank&log$=nucltop&blast_rank=422&RID=NAR4WAAH016","HG998315.1")
Oryza sativa genome assembly, organelle: plastid:chloroplast	Oryza sativa	97.1	97.1	100%	2e-16	100.00	134504	=HYPERLINK("https://www.ncbi.nlm.nih.gov/nucleotide/HG998312.1?report=genbank&log$=nucltop&blast_rank=423&RID=NAR4WAAH016","HG998312.1")
Oryza sativa genome assembly, organelle: plastid:chloroplast	Oryza sativa	97.1	97.1	100%	2e-16	100.00	134470	=HYPERLINK("https://www.ncbi.nlm.nih.gov/nucleotide/HG998307.1?report=genbank&log$=nucltop&blast_rank=424&RID=NAR4WAAH016","HG998307.1")
Oryza sativa genome assembly, organelle: plastid:chloroplast	Oryza sativa	97.1	97.1	100%	2e-16	100.00	134551	=HYPERLINK("https://www.ncbi.nlm.nih.gov/nucleotide/HG998305.1?report=genbank&log$=nucltop&blast_rank=425&RID=NAR4WAAH016","HG998305.1")
Oryza sativa genome assembly, organelle: plastid:chloroplast	Oryza sativa	97.1	97.1	100%	2e-16	100.00	134505	=HYPERLINK("https://www.ncbi.nlm.nih.gov/nucleotide/HG998302.1?report=genbank&log$=nucltop&blast_rank=426&RID=NAR4WAAH016","HG998302.1")
Oryza sativa genome assembly, organelle: plastid:chloroplast	Oryza sativa	97.1	97.1	100%	2e-16	100.00	134501	=HYPERLINK("https://www.ncbi.nlm.nih.gov/nucleotide/HG998301.1?report=genbank&log$=nucltop&blast_rank=427&RID=NAR4WAAH016","HG998301.1")
Oryza sativa genome assembly, organelle: plastid:chloroplast	Oryza sativa	97.1	97.1	100%	2e-16	100.00	134502	=HYPERLINK("https://www.ncbi.nlm.nih.gov/nucleotide/HG998293.1?report=genbank&log$=nucltop&blast_rank=428&RID=NAR4WAAH016","HG998293.1")
Oryza sativa genome assembly, organelle: plastid:chloroplast	Oryza sativa	97.1	97.1	100%	2e-16	100.00	134502	=HYPERLINK("https://www.ncbi.nlm.nih.gov/nucleotide/HG998292.1?report=genbank&log$=nucltop&blast_rank=429&RID=NAR4WAAH016","HG998292.1")
Oryza sativa genome assembly, organelle: plastid:chloroplast	Oryza sativa	97.1	97.1	100%	2e-16	100.00	134470	=HYPERLINK("https://www.ncbi.nlm.nih.gov/nucleotide/HG998289.1?report=genbank&log$=nucltop&blast_rank=430&RID=NAR4WAAH016","HG998289.1")
Oryza sativa genome assembly, organelle: plastid:chloroplast	Oryza sativa	97.1	97.1	100%	2e-16	100.00	134535	=HYPERLINK("https://www.ncbi.nlm.nih.gov/nucleotide/HG998287.1?report=genbank&log$=nucltop&blast_rank=431&RID=NAR4WAAH016","HG998287.1")
Oryza sativa genome assembly, organelle: plastid:chloroplast	Oryza sativa	97.1	97.1	100%	2e-16	100.00	134502	=HYPERLINK("https://www.ncbi.nlm.nih.gov/nucleotide/HG998284.1?report=genbank&log$=nucltop&blast_rank=432&RID=NAR4WAAH016","HG998284.1")
Oryza sativa genome assembly, organelle: plastid:chloroplast	Oryza sativa	97.1	97.1	100%	2e-16	100.00	134504	=HYPERLINK("https://www.ncbi.nlm.nih.gov/nucleotide/HG998283.1?report=genbank&log$=nucltop&blast_rank=433&RID=NAR4WAAH016","HG998283.1")
Oryza sativa genome assembly, organelle: plastid:chloroplast	Oryza sativa	97.1	97.1	100%	2e-16	100.00	134553	=HYPERLINK("https://www.ncbi.nlm.nih.gov/nucleotide/HG998277.1?report=genbank&log$=nucltop&blast_rank=434&RID=NAR4WAAH016","HG998277.1")
Oryza sativa genome assembly, organelle: plastid:chloroplast	Oryza sativa	97.1	97.1	100%	2e-16	100.00	134502	=HYPERLINK("https://www.ncbi.nlm.nih.gov/nucleotide/HG998270.1?report=genbank&log$=nucltop&blast_rank=435&RID=NAR4WAAH016","HG998270.1")
Oryza sativa genome assembly, organelle: plastid:chloroplast	Oryza sativa	97.1	97.1	100%	2e-16	100.00	134539	=HYPERLINK("https://www.ncbi.nlm.nih.gov/nucleotide/HG998269.1?report=genbank&log$=nucltop&blast_rank=436&RID=NAR4WAAH016","HG998269.1")
Oryza sativa genome assembly, organelle: plastid:chloroplast	Oryza sativa	97.1	97.1	100%	2e-16	100.00	134502	=HYPERLINK("https://www.ncbi.nlm.nih.gov/nucleotide/HG998266.1?report=genbank&log$=nucltop&blast_rank=437&RID=NAR4WAAH016","HG998266.1")
Oryza sativa genome assembly, organelle: plastid:chloroplast	Oryza sativa	97.1	97.1	100%	2e-16	100.00	134533	=HYPERLINK("https://www.ncbi.nlm.nih.gov/nucleotide/HG998260.1?report=genbank&log$=nucltop&blast_rank=438&RID=NAR4WAAH016","HG998260.1")
Oryza sativa genome assembly, organelle: plastid:chloroplast	Oryza sativa	97.1	97.1	100%	2e-16	100.00	134556	=HYPERLINK("https://www.ncbi.nlm.nih.gov/nucleotide/HG998259.1?report=genbank&log$=nucltop&blast_rank=439&RID=NAR4WAAH016","HG998259.1")
Oryza sativa genome assembly, organelle: plastid:chloroplast	Oryza sativa	97.1	97.1	100%	2e-16	100.00	134501	=HYPERLINK("https://www.ncbi.nlm.nih.gov/nucleotide/HG998256.1?report=genbank&log$=nucltop&blast_rank=440&RID=NAR4WAAH016","HG998256.1")
Oryza sativa genome assembly, organelle: plastid:chloroplast	Oryza sativa	97.1	97.1	100%	2e-16	100.00	134504	=HYPERLINK("https://www.ncbi.nlm.nih.gov/nucleotide/HG998255.1?report=genbank&log$=nucltop&blast_rank=441&RID=NAR4WAAH016","HG998255.1")
Oryza sativa genome assembly, organelle: plastid:chloroplast	Oryza sativa	97.1	97.1	100%	2e-16	100.00	134550	=HYPERLINK("https://www.ncbi.nlm.nih.gov/nucleotide/HG998250.1?report=genbank&log$=nucltop&blast_rank=442&RID=NAR4WAAH016","HG998250.1")
Oryza sativa genome assembly, organelle: plastid:chloroplast	Oryza sativa	97.1	97.1	100%	2e-16	100.00	134555	=HYPERLINK("https://www.ncbi.nlm.nih.gov/nucleotide/HG998249.1?report=genbank&log$=nucltop&blast_rank=443&RID=NAR4WAAH016","HG998249.1")
Oryza sativa genome assembly, organelle: plastid:chloroplast	Oryza sativa	97.1	97.1	100%	2e-16	100.00	134556	=HYPERLINK("https://www.ncbi.nlm.nih.gov/nucleotide/HG998247.1?report=genbank&log$=nucltop&blast_rank=444&RID=NAR4WAAH016","HG998247.1")
Oryza sativa genome assembly, organelle: plastid:chloroplast	Oryza sativa	97.1	97.1	100%	2e-16	100.00	134503	=HYPERLINK("https://www.ncbi.nlm.nih.gov/nucleotide/HG998242.1?report=genbank&log$=nucltop&blast_rank=445&RID=NAR4WAAH016","HG998242.1")
Oryza sativa genome assembly, organelle: plastid:chloroplast	Oryza sativa	97.1	97.1	100%	2e-16	100.00	134502	=HYPERLINK("https://www.ncbi.nlm.nih.gov/nucleotide/HG998239.1?report=genbank&log$=nucltop&blast_rank=446&RID=NAR4WAAH016","HG998239.1")
Oryza sativa genome assembly, organelle: plastid:chloroplast	Oryza sativa	97.1	97.1	100%	2e-16	100.00	134495	=HYPERLINK("https://www.ncbi.nlm.nih.gov/nucleotide/HG998237.1?report=genbank&log$=nucltop&blast_rank=447&RID=NAR4WAAH016","HG998237.1")
Oryza sativa genome assembly, organelle: plastid:chloroplast	Oryza sativa	97.1	97.1	100%	2e-16	100.00	134531	=HYPERLINK("https://www.ncbi.nlm.nih.gov/nucleotide/HG998234.1?report=genbank&log$=nucltop&blast_rank=448&RID=NAR4WAAH016","HG998234.1")
Oryza sativa genome assembly, organelle: plastid:chloroplast	Oryza sativa	97.1	97.1	100%	2e-16	100.00	134502	=HYPERLINK("https://www.ncbi.nlm.nih.gov/nucleotide/HG998233.1?report=genbank&log$=nucltop&blast_rank=449&RID=NAR4WAAH016","HG998233.1")
Oryza sativa genome assembly, organelle: plastid:chloroplast	Oryza sativa	97.1	97.1	100%	2e-16	100.00	134536	=HYPERLINK("https://www.ncbi.nlm.nih.gov/nucleotide/HG998230.1?report=genbank&log$=nucltop&blast_rank=450&RID=NAR4WAAH016","HG998230.1")
Oryza sativa genome assembly, organelle: plastid:chloroplast	Oryza sativa	97.1	97.1	100%	2e-16	100.00	134555	=HYPERLINK("https://www.ncbi.nlm.nih.gov/nucleotide/HG998223.1?report=genbank&log$=nucltop&blast_rank=451&RID=NAR4WAAH016","HG998223.1")
Oryza sativa genome assembly, organelle: plastid:chloroplast	Oryza sativa	97.1	97.1	100%	2e-16	100.00	134540	=HYPERLINK("https://www.ncbi.nlm.nih.gov/nucleotide/HG998222.1?report=genbank&log$=nucltop&blast_rank=452&RID=NAR4WAAH016","HG998222.1")
Oryza sativa genome assembly, organelle: plastid:chloroplast	Oryza sativa	97.1	97.1	100%	2e-16	100.00	134503	=HYPERLINK("https://www.ncbi.nlm.nih.gov/nucleotide/HG998219.1?report=genbank&log$=nucltop&blast_rank=453&RID=NAR4WAAH016","HG998219.1")
Oryza sativa genome assembly, organelle: plastid:chloroplast	Oryza sativa	97.1	97.1	100%	2e-16	100.00	134551	=HYPERLINK("https://www.ncbi.nlm.nih.gov/nucleotide/HG998217.1?report=genbank&log$=nucltop&blast_rank=454&RID=NAR4WAAH016","HG998217.1")
Oryza sativa genome assembly, organelle: plastid:chloroplast	Oryza sativa	97.1	97.1	100%	2e-16	100.00	134503	=HYPERLINK("https://www.ncbi.nlm.nih.gov/nucleotide/HG998211.1?report=genbank&log$=nucltop&blast_rank=455&RID=NAR4WAAH016","HG998211.1")
Oryza sativa genome assembly, organelle: plastid:chloroplast	Oryza sativa	97.1	97.1	100%	2e-16	100.00	134537	=HYPERLINK("https://www.ncbi.nlm.nih.gov/nucleotide/HG998210.1?report=genbank&log$=nucltop&blast_rank=456&RID=NAR4WAAH016","HG998210.1")
Oryza sativa genome assembly, organelle: plastid:chloroplast	Oryza sativa	97.1	97.1	100%	2e-16	100.00	134556	=HYPERLINK("https://www.ncbi.nlm.nih.gov/nucleotide/HG998209.1?report=genbank&log$=nucltop&blast_rank=457&RID=NAR4WAAH016","HG998209.1")
Oryza sativa genome assembly, organelle: plastid:chloroplast	Oryza sativa	97.1	97.1	100%	2e-16	100.00	134551	=HYPERLINK("https://www.ncbi.nlm.nih.gov/nucleotide/HG998208.1?report=genbank&log$=nucltop&blast_rank=458&RID=NAR4WAAH016","HG998208.1")
Oryza sativa genome assembly, organelle: plastid:chloroplast	Oryza sativa	97.1	97.1	100%	2e-16	100.00	134535	=HYPERLINK("https://www.ncbi.nlm.nih.gov/nucleotide/HG998203.1?report=genbank&log$=nucltop&blast_rank=459&RID=NAR4WAAH016","HG998203.1")
Oryza sativa genome assembly, organelle: plastid:chloroplast	Oryza sativa	97.1	97.1	100%	2e-16	100.00	134555	=HYPERLINK("https://www.ncbi.nlm.nih.gov/nucleotide/HG998202.1?report=genbank&log$=nucltop&blast_rank=460&RID=NAR4WAAH016","HG998202.1")
Oryza sativa genome assembly, organelle: plastid:chloroplast	Oryza sativa	97.1	97.1	100%	2e-16	100.00	134558	=HYPERLINK("https://www.ncbi.nlm.nih.gov/nucleotide/HG998196.1?report=genbank&log$=nucltop&blast_rank=461&RID=NAR4WAAH016","HG998196.1")
Oryza sativa genome assembly, organelle: plastid:chloroplast	Oryza sativa	97.1	97.1	100%	2e-16	100.00	134493	=HYPERLINK("https://www.ncbi.nlm.nih.gov/nucleotide/HG998195.1?report=genbank&log$=nucltop&blast_rank=462&RID=NAR4WAAH016","HG998195.1")
Oryza sativa genome assembly, organelle: plastid:chloroplast	Oryza sativa	97.1	97.1	100%	2e-16	100.00	134541	=HYPERLINK("https://www.ncbi.nlm.nih.gov/nucleotide/HG998143.1?report=genbank&log$=nucltop&blast_rank=463&RID=NAR4WAAH016","HG998143.1")
Oryza sativa genome assembly, organelle: plastid:chloroplast	Oryza sativa	97.1	97.1	100%	2e-16	100.00	134536	=HYPERLINK("https://www.ncbi.nlm.nih.gov/nucleotide/HG998141.1?report=genbank&log$=nucltop&blast_rank=464&RID=NAR4WAAH016","HG998141.1")
Oryza sativa genome assembly, organelle: plastid:chloroplast	Oryza sativa	97.1	97.1	100%	2e-16	100.00	134541	=HYPERLINK("https://www.ncbi.nlm.nih.gov/nucleotide/HG998140.1?report=genbank&log$=nucltop&blast_rank=465&RID=NAR4WAAH016","HG998140.1")
Oryza sativa genome assembly, organelle: plastid:chloroplast	Oryza sativa	97.1	97.1	100%	2e-16	100.00	134502	=HYPERLINK("https://www.ncbi.nlm.nih.gov/nucleotide/HG998139.1?report=genbank&log$=nucltop&blast_rank=466&RID=NAR4WAAH016","HG998139.1")
Oryza sativa genome assembly, organelle: plastid:chloroplast	Oryza sativa	97.1	97.1	100%	2e-16	100.00	134535	=HYPERLINK("https://www.ncbi.nlm.nih.gov/nucleotide/HG998138.1?report=genbank&log$=nucltop&blast_rank=467&RID=NAR4WAAH016","HG998138.1")
Oryza sativa genome assembly, organelle: plastid:chloroplast	Oryza sativa	97.1	97.1	100%	2e-16	100.00	134555	=HYPERLINK("https://www.ncbi.nlm.nih.gov/nucleotide/HG998133.1?report=genbank&log$=nucltop&blast_rank=468&RID=NAR4WAAH016","HG998133.1")
Oryza sativa genome assembly, organelle: plastid:chloroplast	Oryza sativa	97.1	97.1	100%	2e-16	100.00	134574	=HYPERLINK("https://www.ncbi.nlm.nih.gov/nucleotide/HG998132.1?report=genbank&log$=nucltop&blast_rank=469&RID=NAR4WAAH016","HG998132.1")
Oryza sativa genome assembly, organelle: plastid:chloroplast	Oryza sativa	97.1	97.1	100%	2e-16	100.00	134529	=HYPERLINK("https://www.ncbi.nlm.nih.gov/nucleotide/HG998130.1?report=genbank&log$=nucltop&blast_rank=470&RID=NAR4WAAH016","HG998130.1")
Oryza sativa genome assembly, organelle: plastid:chloroplast	Oryza sativa	97.1	97.1	100%	2e-16	100.00	134502	=HYPERLINK("https://www.ncbi.nlm.nih.gov/nucleotide/HG998128.1?report=genbank&log$=nucltop&blast_rank=471&RID=NAR4WAAH016","HG998128.1")
Oryza sativa genome assembly, organelle: plastid:chloroplast	Oryza sativa	97.1	97.1	100%	2e-16	100.00	134536	=HYPERLINK("https://www.ncbi.nlm.nih.gov/nucleotide/HG998126.1?report=genbank&log$=nucltop&blast_rank=472&RID=NAR4WAAH016","HG998126.1")
Oryza sativa genome assembly, organelle: plastid:chloroplast	Oryza sativa	97.1	97.1	100%	2e-16	100.00	134516	=HYPERLINK("https://www.ncbi.nlm.nih.gov/nucleotide/HG998043.1?report=genbank&log$=nucltop&blast_rank=473&RID=NAR4WAAH016","HG998043.1")
Oryza sativa genome assembly, organelle: plastid:chloroplast	Oryza sativa	97.1	97.1	100%	2e-16	100.00	134503	=HYPERLINK("https://www.ncbi.nlm.nih.gov/nucleotide/HG997817.1?report=genbank&log$=nucltop&blast_rank=474&RID=NAR4WAAH016","HG997817.1")
Oryza sativa genome assembly, organelle: plastid:chloroplast	Oryza sativa	97.1	97.1	100%	2e-16	100.00	134421	=HYPERLINK("https://www.ncbi.nlm.nih.gov/nucleotide/HG997786.1?report=genbank&log$=nucltop&blast_rank=475&RID=NAR4WAAH016","HG997786.1")
Oryza sativa genome assembly, organelle: plastid:chloroplast	Oryza sativa	97.1	97.1	100%	2e-16	100.00	134556	=HYPERLINK("https://www.ncbi.nlm.nih.gov/nucleotide/HG997783.1?report=genbank&log$=nucltop&blast_rank=476&RID=NAR4WAAH016","HG997783.1")
Oryza sativa genome assembly, organelle: plastid:chloroplast	Oryza sativa	97.1	97.1	100%	2e-16	100.00	134555	=HYPERLINK("https://www.ncbi.nlm.nih.gov/nucleotide/HG997782.1?report=genbank&log$=nucltop&blast_rank=477&RID=NAR4WAAH016","HG997782.1")
Oryza sativa genome assembly, organelle: plastid:chloroplast	Oryza sativa	97.1	97.1	100%	2e-16	100.00	134550	=HYPERLINK("https://www.ncbi.nlm.nih.gov/nucleotide/HG997780.1?report=genbank&log$=nucltop&blast_rank=478&RID=NAR4WAAH016","HG997780.1")
Oryza sativa genome assembly, organelle: plastid:chloroplast	Oryza sativa	97.1	97.1	100%	2e-16	100.00	134556	=HYPERLINK("https://www.ncbi.nlm.nih.gov/nucleotide/HG997773.1?report=genbank&log$=nucltop&blast_rank=479&RID=NAR4WAAH016","HG997773.1")
Oryza sativa genome assembly, organelle: plastid:chloroplast	Oryza sativa	97.1	97.1	100%	2e-16	100.00	134534	=HYPERLINK("https://www.ncbi.nlm.nih.gov/nucleotide/HG997770.1?report=genbank&log$=nucltop&blast_rank=480&RID=NAR4WAAH016","HG997770.1")
Oryza sativa genome assembly, organelle: plastid:chloroplast	Oryza sativa	97.1	97.1	100%	2e-16	100.00	134577	=HYPERLINK("https://www.ncbi.nlm.nih.gov/nucleotide/HG997764.1?report=genbank&log$=nucltop&blast_rank=481&RID=NAR4WAAH016","HG997764.1")
Oryza sativa genome assembly, organelle: plastid:chloroplast	Oryza sativa	97.1	97.1	100%	2e-16	100.00	134586	=HYPERLINK("https://www.ncbi.nlm.nih.gov/nucleotide/HG997763.1?report=genbank&log$=nucltop&blast_rank=482&RID=NAR4WAAH016","HG997763.1")
Oryza sativa genome assembly, organelle: plastid:chloroplast	Oryza sativa	97.1	97.1	100%	2e-16	100.00	134487	=HYPERLINK("https://www.ncbi.nlm.nih.gov/nucleotide/HG997751.1?report=genbank&log$=nucltop&blast_rank=483&RID=NAR4WAAH016","HG997751.1")
Oryza sativa genome assembly, organelle: plastid:chloroplast	Oryza sativa	97.1	97.1	100%	2e-16	100.00	134535	=HYPERLINK("https://www.ncbi.nlm.nih.gov/nucleotide/HG997747.1?report=genbank&log$=nucltop&blast_rank=484&RID=NAR4WAAH016","HG997747.1")
Oryza sativa genome assembly, organelle: plastid:chloroplast	Oryza sativa	97.1	97.1	100%	2e-16	100.00	134551	=HYPERLINK("https://www.ncbi.nlm.nih.gov/nucleotide/HG997742.1?report=genbank&log$=nucltop&blast_rank=485&RID=NAR4WAAH016","HG997742.1")
Oryza sativa genome assembly, organelle: plastid:chloroplast	Oryza sativa	97.1	97.1	100%	2e-16	100.00	134532	=HYPERLINK("https://www.ncbi.nlm.nih.gov/nucleotide/HG997740.1?report=genbank&log$=nucltop&blast_rank=486&RID=NAR4WAAH016","HG997740.1")
Oryza sativa genome assembly, organelle: plastid:chloroplast	Oryza sativa	97.1	97.1	100%	2e-16	100.00	134555	=HYPERLINK("https://www.ncbi.nlm.nih.gov/nucleotide/HG997738.1?report=genbank&log$=nucltop&blast_rank=487&RID=NAR4WAAH016","HG997738.1")
Oryza sativa genome assembly, organelle: plastid:chloroplast	Oryza sativa	97.1	97.1	100%	2e-16	100.00	134549	=HYPERLINK("https://www.ncbi.nlm.nih.gov/nucleotide/HG997733.1?report=genbank&log$=nucltop&blast_rank=488&RID=NAR4WAAH016","HG997733.1")
Oryza sativa genome assembly, organelle: plastid:chloroplast	Oryza sativa	97.1	97.1	100%	2e-16	100.00	134556	=HYPERLINK("https://www.ncbi.nlm.nih.gov/nucleotide/HG997727.1?report=genbank&log$=nucltop&blast_rank=489&RID=NAR4WAAH016","HG997727.1")
Oryza sativa genome assembly, organelle: plastid:chloroplast	Oryza sativa	97.1	97.1	100%	2e-16	100.00	134557	=HYPERLINK("https://www.ncbi.nlm.nih.gov/nucleotide/HG997724.1?report=genbank&log$=nucltop&blast_rank=490&RID=NAR4WAAH016","HG997724.1")
Oryza sativa genome assembly, organelle: plastid:chloroplast	Oryza sativa	97.1	97.1	100%	2e-16	100.00	134502	=HYPERLINK("https://www.ncbi.nlm.nih.gov/nucleotide/HG997717.1?report=genbank&log$=nucltop&blast_rank=491&RID=NAR4WAAH016","HG997717.1")
Oryza sativa genome assembly, organelle: plastid:chloroplast	Oryza sativa	97.1	97.1	100%	2e-16	100.00	134557	=HYPERLINK("https://www.ncbi.nlm.nih.gov/nucleotide/HG997713.1?report=genbank&log$=nucltop&blast_rank=492&RID=NAR4WAAH016","HG997713.1")
Oryza sativa genome assembly, organelle: plastid:chloroplast	Oryza sativa	97.1	97.1	100%	2e-16	100.00	134551	=HYPERLINK("https://www.ncbi.nlm.nih.gov/nucleotide/HG997708.1?report=genbank&log$=nucltop&blast_rank=493&RID=NAR4WAAH016","HG997708.1")
Oryza sativa genome assembly, organelle: plastid:chloroplast	Oryza sativa	97.1	97.1	100%	2e-16	100.00	134535	=HYPERLINK("https://www.ncbi.nlm.nih.gov/nucleotide/HG997707.1?report=genbank&log$=nucltop&blast_rank=494&RID=NAR4WAAH016","HG997707.1")
Oryza sativa genome assembly, organelle: plastid:chloroplast	Oryza sativa	97.1	97.1	100%	2e-16	100.00	134556	=HYPERLINK("https://www.ncbi.nlm.nih.gov/nucleotide/HG997704.1?report=genbank&log$=nucltop&blast_rank=495&RID=NAR4WAAH016","HG997704.1")
Oryza sativa genome assembly, organelle: plastid:chloroplast	Oryza sativa	97.1	97.1	100%	2e-16	100.00	134557	=HYPERLINK("https://www.ncbi.nlm.nih.gov/nucleotide/HG997702.1?report=genbank&log$=nucltop&blast_rank=496&RID=NAR4WAAH016","HG997702.1")
Oryza sativa genome assembly, organelle: plastid:chloroplast	Oryza sativa	97.1	97.1	100%	2e-16	100.00	134502	=HYPERLINK("https://www.ncbi.nlm.nih.gov/nucleotide/HG997701.1?report=genbank&log$=nucltop&blast_rank=497&RID=NAR4WAAH016","HG997701.1")
Oryza sativa genome assembly, organelle: plastid:chloroplast	Oryza sativa	97.1	97.1	100%	2e-16	100.00	134556	=HYPERLINK("https://www.ncbi.nlm.nih.gov/nucleotide/HG997700.1?report=genbank&log$=nucltop&blast_rank=498&RID=NAR4WAAH016","HG997700.1")
Oryza sativa genome assembly, organelle: plastid:chloroplast	Oryza sativa	97.1	97.1	100%	2e-16	100.00	134537	=HYPERLINK("https://www.ncbi.nlm.nih.gov/nucleotide/HG997690.1?report=genbank&log$=nucltop&blast_rank=499&RID=NAR4WAAH016","HG997690.1")
Oryza sativa genome assembly, organelle: plastid:chloroplast	Oryza sativa	97.1	97.1	100%	2e-16	100.00	134496	=HYPERLINK("https://www.ncbi.nlm.nih.gov/nucleotide/HG997686.1?report=genbank&log$=nucltop&blast_rank=500&RID=NAR4WAAH016","HG997686.1")
Oryza sativa genome assembly, organelle: plastid:chloroplast	Oryza sativa	97.1	97.1	100%	2e-16	100.00	134553	=HYPERLINK("https://www.ncbi.nlm.nih.gov/nucleotide/HG997683.1?report=genbank&log$=nucltop&blast_rank=501&RID=NAR4WAAH016","HG997683.1")
Oryza sativa genome assembly, organelle: plastid:chloroplast	Oryza sativa	97.1	97.1	100%	2e-16	100.00	134557	=HYPERLINK("https://www.ncbi.nlm.nih.gov/nucleotide/HG997678.1?report=genbank&log$=nucltop&blast_rank=502&RID=NAR4WAAH016","HG997678.1")
Oryza sativa genome assembly, organelle: plastid:chloroplast	Oryza sativa	97.1	97.1	100%	2e-16	100.00	134502	=HYPERLINK("https://www.ncbi.nlm.nih.gov/nucleotide/HG997674.1?report=genbank&log$=nucltop&blast_rank=503&RID=NAR4WAAH016","HG997674.1")
Oryza sativa genome assembly, organelle: plastid:chloroplast	Oryza sativa	97.1	97.1	100%	2e-16	100.00	134556	=HYPERLINK("https://www.ncbi.nlm.nih.gov/nucleotide/HG997671.1?report=genbank&log$=nucltop&blast_rank=504&RID=NAR4WAAH016","HG997671.1")
Oryza sativa genome assembly, organelle: plastid:chloroplast	Oryza sativa	97.1	97.1	100%	2e-16	100.00	134497	=HYPERLINK("https://www.ncbi.nlm.nih.gov/nucleotide/HG997670.1?report=genbank&log$=nucltop&blast_rank=505&RID=NAR4WAAH016","HG997670.1")
Oryza sativa genome assembly, organelle: plastid:chloroplast	Oryza sativa	97.1	97.1	100%	2e-16	100.00	134539	=HYPERLINK("https://www.ncbi.nlm.nih.gov/nucleotide/HG997667.1?report=genbank&log$=nucltop&blast_rank=506&RID=NAR4WAAH016","HG997667.1")
Oryza sativa genome assembly, organelle: plastid:chloroplast	Oryza sativa	97.1	97.1	100%	2e-16	100.00	134502	=HYPERLINK("https://www.ncbi.nlm.nih.gov/nucleotide/HG997664.1?report=genbank&log$=nucltop&blast_rank=507&RID=NAR4WAAH016","HG997664.1")
Oryza sativa genome assembly, organelle: plastid:chloroplast	Oryza sativa	97.1	97.1	100%	2e-16	100.00	134502	=HYPERLINK("https://www.ncbi.nlm.nih.gov/nucleotide/HG997662.1?report=genbank&log$=nucltop&blast_rank=508&RID=NAR4WAAH016","HG997662.1")
Oryza sativa genome assembly, organelle: plastid:chloroplast	Oryza sativa	97.1	97.1	100%	2e-16	100.00	134535	=HYPERLINK("https://www.ncbi.nlm.nih.gov/nucleotide/HG997660.1?report=genbank&log$=nucltop&blast_rank=509&RID=NAR4WAAH016","HG997660.1")
Oryza sativa genome assembly, organelle: plastid:chloroplast	Oryza sativa	97.1	97.1	100%	2e-16	100.00	134504	=HYPERLINK("https://www.ncbi.nlm.nih.gov/nucleotide/HG997659.1?report=genbank&log$=nucltop&blast_rank=510&RID=NAR4WAAH016","HG997659.1")
Oryza sativa genome assembly, organelle: plastid:chloroplast	Oryza sativa	97.1	97.1	100%	2e-16	100.00	134502	=HYPERLINK("https://www.ncbi.nlm.nih.gov/nucleotide/HG997653.1?report=genbank&log$=nucltop&blast_rank=511&RID=NAR4WAAH016","HG997653.1")
Oryza sativa genome assembly, organelle: plastid:chloroplast	Oryza sativa	97.1	97.1	100%	2e-16	100.00	134495	=HYPERLINK("https://www.ncbi.nlm.nih.gov/nucleotide/HG997649.1?report=genbank&log$=nucltop&blast_rank=512&RID=NAR4WAAH016","HG997649.1")
Oryza sativa genome assembly, organelle: plastid:chloroplast	Oryza sativa	97.1	97.1	100%	2e-16	100.00	134535	=HYPERLINK("https://www.ncbi.nlm.nih.gov/nucleotide/HG997647.1?report=genbank&log$=nucltop&blast_rank=513&RID=NAR4WAAH016","HG997647.1")
Oryza sativa genome assembly, organelle: plastid:chloroplast	Oryza sativa	97.1	97.1	100%	2e-16	100.00	134536	=HYPERLINK("https://www.ncbi.nlm.nih.gov/nucleotide/HG997642.1?report=genbank&log$=nucltop&blast_rank=514&RID=NAR4WAAH016","HG997642.1")
Oryza sativa genome assembly, organelle: plastid:chloroplast	Oryza sativa	97.1	97.1	100%	2e-16	100.00	134507	=HYPERLINK("https://www.ncbi.nlm.nih.gov/nucleotide/HG997638.1?report=genbank&log$=nucltop&blast_rank=515&RID=NAR4WAAH016","HG997638.1")
Oryza sativa genome assembly, organelle: plastid:chloroplast	Oryza sativa	97.1	97.1	100%	2e-16	100.00	134535	=HYPERLINK("https://www.ncbi.nlm.nih.gov/nucleotide/HG997637.1?report=genbank&log$=nucltop&blast_rank=516&RID=NAR4WAAH016","HG997637.1")
Oryza sativa genome assembly, organelle: plastid:chloroplast	Oryza sativa	97.1	97.1	100%	2e-16	100.00	134540	=HYPERLINK("https://www.ncbi.nlm.nih.gov/nucleotide/HG997629.1?report=genbank&log$=nucltop&blast_rank=517&RID=NAR4WAAH016","HG997629.1")
Oryza sativa genome assembly, organelle: plastid:chloroplast	Oryza sativa	97.1	97.1	100%	2e-16	100.00	134532	=HYPERLINK("https://www.ncbi.nlm.nih.gov/nucleotide/HG997628.1?report=genbank&log$=nucltop&blast_rank=518&RID=NAR4WAAH016","HG997628.1")
Oryza sativa genome assembly, organelle: plastid:chloroplast	Oryza sativa	97.1	97.1	100%	2e-16	100.00	134537	=HYPERLINK("https://www.ncbi.nlm.nih.gov/nucleotide/HG997623.1?report=genbank&log$=nucltop&blast_rank=519&RID=NAR4WAAH016","HG997623.1")
Oryza sativa genome assembly, organelle: plastid:chloroplast	Oryza sativa	97.1	97.1	100%	2e-16	100.00	134535	=HYPERLINK("https://www.ncbi.nlm.nih.gov/nucleotide/HG997617.1?report=genbank&log$=nucltop&blast_rank=520&RID=NAR4WAAH016","HG997617.1")
Oryza sativa genome assembly, organelle: plastid:chloroplast	Oryza sativa	97.1	97.1	100%	2e-16	100.00	134505	=HYPERLINK("https://www.ncbi.nlm.nih.gov/nucleotide/HG997616.1?report=genbank&log$=nucltop&blast_rank=521&RID=NAR4WAAH016","HG997616.1")
Oryza sativa genome assembly, organelle: plastid:chloroplast	Oryza sativa	97.1	97.1	100%	2e-16	100.00	134503	=HYPERLINK("https://www.ncbi.nlm.nih.gov/nucleotide/HG997606.1?report=genbank&log$=nucltop&blast_rank=522&RID=NAR4WAAH016","HG997606.1")
Oryza sativa genome assembly, organelle: plastid:chloroplast	Oryza sativa	97.1	97.1	100%	2e-16	100.00	134556	=HYPERLINK("https://www.ncbi.nlm.nih.gov/nucleotide/HG997605.1?report=genbank&log$=nucltop&blast_rank=523&RID=NAR4WAAH016","HG997605.1")
Oryza sativa genome assembly, organelle: plastid:chloroplast	Oryza sativa	97.1	97.1	100%	2e-16	100.00	134502	=HYPERLINK("https://www.ncbi.nlm.nih.gov/nucleotide/HG997603.1?report=genbank&log$=nucltop&blast_rank=524&RID=NAR4WAAH016","HG997603.1")
Oryza sativa genome assembly, organelle: plastid:chloroplast	Oryza sativa	97.1	97.1	100%	2e-16	100.00	134495	=HYPERLINK("https://www.ncbi.nlm.nih.gov/nucleotide/HG997594.1?report=genbank&log$=nucltop&blast_rank=525&RID=NAR4WAAH016","HG997594.1")
Oryza sativa genome assembly, organelle: plastid:chloroplast	Oryza sativa	97.1	97.1	100%	2e-16	100.00	134535	=HYPERLINK("https://www.ncbi.nlm.nih.gov/nucleotide/HG997593.1?report=genbank&log$=nucltop&blast_rank=526&RID=NAR4WAAH016","HG997593.1")
Oryza sativa genome assembly, organelle: plastid:chloroplast	Oryza sativa	97.1	97.1	100%	2e-16	100.00	134558	=HYPERLINK("https://www.ncbi.nlm.nih.gov/nucleotide/HG997588.1?report=genbank&log$=nucltop&blast_rank=527&RID=NAR4WAAH016","HG997588.1")
Oryza sativa genome assembly, organelle: plastid:chloroplast	Oryza sativa	97.1	97.1	100%	2e-16	100.00	134503	=HYPERLINK("https://www.ncbi.nlm.nih.gov/nucleotide/HG997585.1?report=genbank&log$=nucltop&blast_rank=528&RID=NAR4WAAH016","HG997585.1")
Oryza sativa genome assembly, organelle: plastid:chloroplast	Oryza sativa	97.1	97.1	100%	2e-16	100.00	134537	=HYPERLINK("https://www.ncbi.nlm.nih.gov/nucleotide/HG997584.1?report=genbank&log$=nucltop&blast_rank=529&RID=NAR4WAAH016","HG997584.1")
Oryza sativa genome assembly, organelle: plastid:chloroplast	Oryza sativa	97.1	97.1	100%	2e-16	100.00	134503	=HYPERLINK("https://www.ncbi.nlm.nih.gov/nucleotide/HG997583.1?report=genbank&log$=nucltop&blast_rank=530&RID=NAR4WAAH016","HG997583.1")
Oryza sativa genome assembly, organelle: plastid:chloroplast	Oryza sativa	97.1	97.1	100%	2e-16	100.00	134496	=HYPERLINK("https://www.ncbi.nlm.nih.gov/nucleotide/HG997581.1?report=genbank&log$=nucltop&blast_rank=531&RID=NAR4WAAH016","HG997581.1")
Oryza sativa genome assembly, organelle: plastid:chloroplast	Oryza sativa	97.1	97.1	100%	2e-16	100.00	134556	=HYPERLINK("https://www.ncbi.nlm.nih.gov/nucleotide/HG997578.1?report=genbank&log$=nucltop&blast_rank=532&RID=NAR4WAAH016","HG997578.1")
Oryza sativa genome assembly, organelle: plastid:chloroplast	Oryza sativa	97.1	97.1	100%	2e-16	100.00	134503	=HYPERLINK("https://www.ncbi.nlm.nih.gov/nucleotide/HG997575.1?report=genbank&log$=nucltop&blast_rank=533&RID=NAR4WAAH016","HG997575.1")
Oryza sativa genome assembly, organelle: plastid:chloroplast	Oryza sativa	97.1	97.1	100%	2e-16	100.00	134503	=HYPERLINK("https://www.ncbi.nlm.nih.gov/nucleotide/HG997574.1?report=genbank&log$=nucltop&blast_rank=534&RID=NAR4WAAH016","HG997574.1")
Oryza sativa genome assembly, organelle: plastid:chloroplast	Oryza sativa	97.1	97.1	100%	2e-16	100.00	134550	=HYPERLINK("https://www.ncbi.nlm.nih.gov/nucleotide/HG997570.1?report=genbank&log$=nucltop&blast_rank=535&RID=NAR4WAAH016","HG997570.1")
Oryza sativa genome assembly, organelle: plastid:chloroplast	Oryza sativa	97.1	97.1	100%	2e-16	100.00	134550	=HYPERLINK("https://www.ncbi.nlm.nih.gov/nucleotide/HG997568.1?report=genbank&log$=nucltop&blast_rank=536&RID=NAR4WAAH016","HG997568.1")
Oryza sativa genome assembly, organelle: plastid:chloroplast	Oryza sativa	97.1	97.1	100%	2e-16	100.00	134557	=HYPERLINK("https://www.ncbi.nlm.nih.gov/nucleotide/HG997563.1?report=genbank&log$=nucltop&blast_rank=537&RID=NAR4WAAH016","HG997563.1")
Oryza sativa genome assembly, organelle: plastid:chloroplast	Oryza sativa	97.1	97.1	100%	2e-16	100.00	134502	=HYPERLINK("https://www.ncbi.nlm.nih.gov/nucleotide/HG997562.1?report=genbank&log$=nucltop&blast_rank=538&RID=NAR4WAAH016","HG997562.1")
Oryza sativa genome assembly, organelle: plastid:chloroplast	Oryza sativa	97.1	97.1	100%	2e-16	100.00	134582	=HYPERLINK("https://www.ncbi.nlm.nih.gov/nucleotide/HG997555.1?report=genbank&log$=nucltop&blast_rank=539&RID=NAR4WAAH016","HG997555.1")
Oryza sativa genome assembly, organelle: plastid:chloroplast	Oryza sativa	97.1	97.1	100%	2e-16	100.00	134502	=HYPERLINK("https://www.ncbi.nlm.nih.gov/nucleotide/HG997554.1?report=genbank&log$=nucltop&blast_rank=540&RID=NAR4WAAH016","HG997554.1")
Oryza sativa genome assembly, organelle: plastid:chloroplast	Oryza sativa	97.1	97.1	100%	2e-16	100.00	134497	=HYPERLINK("https://www.ncbi.nlm.nih.gov/nucleotide/HG997553.1?report=genbank&log$=nucltop&blast_rank=541&RID=NAR4WAAH016","HG997553.1")
Oryza sativa genome assembly, organelle: plastid:chloroplast	Oryza sativa	97.1	97.1	100%	2e-16	100.00	134503	=HYPERLINK("https://www.ncbi.nlm.nih.gov/nucleotide/HG997551.1?report=genbank&log$=nucltop&blast_rank=542&RID=NAR4WAAH016","HG997551.1")
Oryza sativa genome assembly, organelle: plastid:chloroplast	Oryza sativa	97.1	97.1	100%	2e-16	100.00	134501	=HYPERLINK("https://www.ncbi.nlm.nih.gov/nucleotide/HG997550.1?report=genbank&log$=nucltop&blast_rank=543&RID=NAR4WAAH016","HG997550.1")
Oryza sativa genome assembly, organelle: plastid:chloroplast	Oryza sativa	97.1	97.1	100%	2e-16	100.00	134555	=HYPERLINK("https://www.ncbi.nlm.nih.gov/nucleotide/HG997539.1?report=genbank&log$=nucltop&blast_rank=544&RID=NAR4WAAH016","HG997539.1")
Oryza sativa genome assembly, organelle: plastid:chloroplast	Oryza sativa	97.1	97.1	100%	2e-16	100.00	134537	=HYPERLINK("https://www.ncbi.nlm.nih.gov/nucleotide/HG997536.1?report=genbank&log$=nucltop&blast_rank=545&RID=NAR4WAAH016","HG997536.1")
Oryza sativa genome assembly, organelle: plastid:chloroplast	Oryza sativa	97.1	97.1	100%	2e-16	100.00	134501	=HYPERLINK("https://www.ncbi.nlm.nih.gov/nucleotide/HG997535.1?report=genbank&log$=nucltop&blast_rank=546&RID=NAR4WAAH016","HG997535.1")
Oryza sativa genome assembly, organelle: plastid:chloroplast	Oryza sativa	97.1	97.1	100%	2e-16	100.00	134533	=HYPERLINK("https://www.ncbi.nlm.nih.gov/nucleotide/HG997531.1?report=genbank&log$=nucltop&blast_rank=547&RID=NAR4WAAH016","HG997531.1")
Oryza sativa genome assembly, organelle: plastid:chloroplast	Oryza sativa	97.1	97.1	100%	2e-16	100.00	134539	=HYPERLINK("https://www.ncbi.nlm.nih.gov/nucleotide/HG997524.1?report=genbank&log$=nucltop&blast_rank=548&RID=NAR4WAAH016","HG997524.1")
Oryza sativa genome assembly, organelle: plastid:chloroplast	Oryza sativa	97.1	97.1	100%	2e-16	100.00	134501	=HYPERLINK("https://www.ncbi.nlm.nih.gov/nucleotide/HG997523.1?report=genbank&log$=nucltop&blast_rank=549&RID=NAR4WAAH016","HG997523.1")
Oryza sativa genome assembly, organelle: plastid:chloroplast	Oryza sativa	97.1	97.1	100%	2e-16	100.00	134557	=HYPERLINK("https://www.ncbi.nlm.nih.gov/nucleotide/HG997521.1?report=genbank&log$=nucltop&blast_rank=550&RID=NAR4WAAH016","HG997521.1")
Oryza sativa genome assembly, organelle: plastid:chloroplast	Oryza sativa	97.1	97.1	100%	2e-16	100.00	134535	=HYPERLINK("https://www.ncbi.nlm.nih.gov/nucleotide/HG997519.1?report=genbank&log$=nucltop&blast_rank=551&RID=NAR4WAAH016","HG997519.1")
Oryza sativa genome assembly, organelle: plastid:chloroplast	Oryza sativa	97.1	97.1	100%	2e-16	100.00	134557	=HYPERLINK("https://www.ncbi.nlm.nih.gov/nucleotide/HG997512.1?report=genbank&log$=nucltop&blast_rank=552&RID=NAR4WAAH016","HG997512.1")
Oryza sativa genome assembly, organelle: plastid:chloroplast	Oryza sativa	97.1	97.1	100%	2e-16	100.00	134535	=HYPERLINK("https://www.ncbi.nlm.nih.gov/nucleotide/HG997511.1?report=genbank&log$=nucltop&blast_rank=553&RID=NAR4WAAH016","HG997511.1")
Oryza sativa genome assembly, organelle: plastid:chloroplast	Oryza sativa	97.1	97.1	100%	2e-16	100.00	134535	=HYPERLINK("https://www.ncbi.nlm.nih.gov/nucleotide/HG997508.1?report=genbank&log$=nucltop&blast_rank=554&RID=NAR4WAAH016","HG997508.1")
Oryza sativa genome assembly, organelle: plastid:chloroplast	Oryza sativa	97.1	97.1	100%	2e-16	100.00	134502	=HYPERLINK("https://www.ncbi.nlm.nih.gov/nucleotide/HG997506.1?report=genbank&log$=nucltop&blast_rank=555&RID=NAR4WAAH016","HG997506.1")
Oryza sativa genome assembly, organelle: plastid:chloroplast	Oryza sativa	97.1	97.1	100%	2e-16	100.00	134536	=HYPERLINK("https://www.ncbi.nlm.nih.gov/nucleotide/HG997505.1?report=genbank&log$=nucltop&blast_rank=556&RID=NAR4WAAH016","HG997505.1")
Oryza sativa genome assembly, organelle: plastid:chloroplast	Oryza sativa	97.1	97.1	100%	2e-16	100.00	134558	=HYPERLINK("https://www.ncbi.nlm.nih.gov/nucleotide/HG997504.1?report=genbank&log$=nucltop&blast_rank=557&RID=NAR4WAAH016","HG997504.1")
Oryza sativa genome assembly, organelle: plastid:chloroplast	Oryza sativa	97.1	97.1	100%	2e-16	100.00	134556	=HYPERLINK("https://www.ncbi.nlm.nih.gov/nucleotide/HG997502.1?report=genbank&log$=nucltop&blast_rank=558&RID=NAR4WAAH016","HG997502.1")
Oryza sativa genome assembly, organelle: plastid:chloroplast	Oryza sativa	97.1	97.1	100%	2e-16	100.00	134555	=HYPERLINK("https://www.ncbi.nlm.nih.gov/nucleotide/HG997501.1?report=genbank&log$=nucltop&blast_rank=559&RID=NAR4WAAH016","HG997501.1")
Oryza sativa genome assembly, organelle: plastid:chloroplast	Oryza sativa	97.1	97.1	100%	2e-16	100.00	134535	=HYPERLINK("https://www.ncbi.nlm.nih.gov/nucleotide/HG997500.1?report=genbank&log$=nucltop&blast_rank=560&RID=NAR4WAAH016","HG997500.1")
Oryza sativa genome assembly, organelle: plastid:chloroplast	Oryza sativa	97.1	97.1	100%	2e-16	100.00	134503	=HYPERLINK("https://www.ncbi.nlm.nih.gov/nucleotide/HG997498.1?report=genbank&log$=nucltop&blast_rank=561&RID=NAR4WAAH016","HG997498.1")
Oryza sativa genome assembly, organelle: plastid:chloroplast	Oryza sativa	97.1	97.1	100%	2e-16	100.00	134496	=HYPERLINK("https://www.ncbi.nlm.nih.gov/nucleotide/HG997497.1?report=genbank&log$=nucltop&blast_rank=562&RID=NAR4WAAH016","HG997497.1")
Oryza sativa genome assembly, organelle: plastid:chloroplast	Oryza sativa	97.1	97.1	100%	2e-16	100.00	134553	=HYPERLINK("https://www.ncbi.nlm.nih.gov/nucleotide/HG997495.1?report=genbank&log$=nucltop&blast_rank=563&RID=NAR4WAAH016","HG997495.1")
Oryza sativa genome assembly, organelle: plastid:chloroplast	Oryza sativa	97.1	97.1	100%	2e-16	100.00	134556	=HYPERLINK("https://www.ncbi.nlm.nih.gov/nucleotide/HG997492.1?report=genbank&log$=nucltop&blast_rank=564&RID=NAR4WAAH016","HG997492.1")
Oryza sativa genome assembly, organelle: plastid:chloroplast	Oryza sativa	97.1	97.1	100%	2e-16	100.00	134503	=HYPERLINK("https://www.ncbi.nlm.nih.gov/nucleotide/HG997486.1?report=genbank&log$=nucltop&blast_rank=565&RID=NAR4WAAH016","HG997486.1")
Oryza sativa genome assembly, organelle: plastid:chloroplast	Oryza sativa	97.1	97.1	100%	2e-16	100.00	134503	=HYPERLINK("https://www.ncbi.nlm.nih.gov/nucleotide/HG997483.1?report=genbank&log$=nucltop&blast_rank=566&RID=NAR4WAAH016","HG997483.1")
Oryza sativa genome assembly, organelle: plastid:chloroplast	Oryza sativa	97.1	97.1	100%	2e-16	100.00	134535	=HYPERLINK("https://www.ncbi.nlm.nih.gov/nucleotide/HG997480.1?report=genbank&log$=nucltop&blast_rank=567&RID=NAR4WAAH016","HG997480.1")
Oryza sativa genome assembly, organelle: plastid:chloroplast	Oryza sativa	97.1	97.1	100%	2e-16	100.00	134529	=HYPERLINK("https://www.ncbi.nlm.nih.gov/nucleotide/HG997479.1?report=genbank&log$=nucltop&blast_rank=568&RID=NAR4WAAH016","HG997479.1")
Oryza sativa genome assembly, organelle: plastid:chloroplast	Oryza sativa	97.1	97.1	100%	2e-16	100.00	134502	=HYPERLINK("https://www.ncbi.nlm.nih.gov/nucleotide/HG997478.1?report=genbank&log$=nucltop&blast_rank=569&RID=NAR4WAAH016","HG997478.1")
Oryza sativa genome assembly, organelle: plastid:chloroplast	Oryza sativa	97.1	97.1	100%	2e-16	100.00	134558	=HYPERLINK("https://www.ncbi.nlm.nih.gov/nucleotide/HG997474.1?report=genbank&log$=nucltop&blast_rank=570&RID=NAR4WAAH016","HG997474.1")
Oryza sativa genome assembly, organelle: plastid:chloroplast	Oryza sativa	97.1	97.1	100%	2e-16	100.00	134504	=HYPERLINK("https://www.ncbi.nlm.nih.gov/nucleotide/HG997472.1?report=genbank&log$=nucltop&blast_rank=571&RID=NAR4WAAH016","HG997472.1")
Oryza sativa genome assembly, organelle: plastid:chloroplast	Oryza sativa	97.1	97.1	100%	2e-16	100.00	134556	=HYPERLINK("https://www.ncbi.nlm.nih.gov/nucleotide/HG997471.1?report=genbank&log$=nucltop&blast_rank=572&RID=NAR4WAAH016","HG997471.1")
Oryza sativa genome assembly, organelle: plastid:chloroplast	Oryza sativa	97.1	97.1	100%	2e-16	100.00	134536	=HYPERLINK("https://www.ncbi.nlm.nih.gov/nucleotide/HG997467.1?report=genbank&log$=nucltop&blast_rank=573&RID=NAR4WAAH016","HG997467.1")
Oryza sativa genome assembly, organelle: plastid:chloroplast	Oryza sativa	97.1	97.1	100%	2e-16	100.00	134494	=HYPERLINK("https://www.ncbi.nlm.nih.gov/nucleotide/HG997464.1?report=genbank&log$=nucltop&blast_rank=574&RID=NAR4WAAH016","HG997464.1")
Oryza sativa genome assembly, organelle: plastid:chloroplast	Oryza sativa	97.1	97.1	100%	2e-16	100.00	134551	=HYPERLINK("https://www.ncbi.nlm.nih.gov/nucleotide/HG997461.1?report=genbank&log$=nucltop&blast_rank=575&RID=NAR4WAAH016","HG997461.1")
Oryza sativa genome assembly, organelle: plastid:chloroplast	Oryza sativa	97.1	97.1	100%	2e-16	100.00	134508	=HYPERLINK("https://www.ncbi.nlm.nih.gov/nucleotide/HG997460.1?report=genbank&log$=nucltop&blast_rank=576&RID=NAR4WAAH016","HG997460.1")
Oryza sativa genome assembly, organelle: plastid:chloroplast	Oryza sativa	97.1	97.1	100%	2e-16	100.00	134541	=HYPERLINK("https://www.ncbi.nlm.nih.gov/nucleotide/HG997457.1?report=genbank&log$=nucltop&blast_rank=577&RID=NAR4WAAH016","HG997457.1")
Oryza sativa genome assembly, organelle: plastid:chloroplast	Oryza sativa	97.1	97.1	100%	2e-16	100.00	134536	=HYPERLINK("https://www.ncbi.nlm.nih.gov/nucleotide/HG997455.1?report=genbank&log$=nucltop&blast_rank=578&RID=NAR4WAAH016","HG997455.1")
Oryza sativa genome assembly, organelle: plastid:chloroplast	Oryza sativa	97.1	97.1	100%	2e-16	100.00	134504	=HYPERLINK("https://www.ncbi.nlm.nih.gov/nucleotide/HG997453.1?report=genbank&log$=nucltop&blast_rank=579&RID=NAR4WAAH016","HG997453.1")
Oryza sativa genome assembly, organelle: plastid:chloroplast	Oryza sativa	97.1	97.1	100%	2e-16	100.00	134555	=HYPERLINK("https://www.ncbi.nlm.nih.gov/nucleotide/HG997452.1?report=genbank&log$=nucltop&blast_rank=580&RID=NAR4WAAH016","HG997452.1")
Oryza sativa genome assembly, organelle: plastid:chloroplast	Oryza sativa	97.1	97.1	100%	2e-16	100.00	134536	=HYPERLINK("https://www.ncbi.nlm.nih.gov/nucleotide/HG997450.1?report=genbank&log$=nucltop&blast_rank=581&RID=NAR4WAAH016","HG997450.1")
Oryza sativa genome assembly, organelle: plastid:chloroplast	Oryza sativa	97.1	97.1	100%	2e-16	100.00	134550	=HYPERLINK("https://www.ncbi.nlm.nih.gov/nucleotide/HG997449.1?report=genbank&log$=nucltop&blast_rank=582&RID=NAR4WAAH016","HG997449.1")
Oryza sativa genome assembly, organelle: plastid:chloroplast	Oryza sativa	97.1	97.1	100%	2e-16	100.00	134529	=HYPERLINK("https://www.ncbi.nlm.nih.gov/nucleotide/HG997448.1?report=genbank&log$=nucltop&blast_rank=583&RID=NAR4WAAH016","HG997448.1")
Oryza sativa genome assembly, organelle: plastid:chloroplast	Oryza sativa	97.1	97.1	100%	2e-16	100.00	134556	=HYPERLINK("https://www.ncbi.nlm.nih.gov/nucleotide/HG997447.1?report=genbank&log$=nucltop&blast_rank=584&RID=NAR4WAAH016","HG997447.1")
Oryza sativa genome assembly, organelle: plastid:chloroplast	Oryza sativa	97.1	97.1	100%	2e-16	100.00	134538	=HYPERLINK("https://www.ncbi.nlm.nih.gov/nucleotide/HG997437.1?report=genbank&log$=nucltop&blast_rank=585&RID=NAR4WAAH016","HG997437.1")
Oryza sativa genome assembly, organelle: plastid:chloroplast	Oryza sativa	97.1	97.1	100%	2e-16	100.00	134557	=HYPERLINK("https://www.ncbi.nlm.nih.gov/nucleotide/HG997434.1?report=genbank&log$=nucltop&blast_rank=586&RID=NAR4WAAH016","HG997434.1")
Oryza sativa genome assembly, organelle: plastid:chloroplast	Oryza sativa	97.1	97.1	100%	2e-16	100.00	134558	=HYPERLINK("https://www.ncbi.nlm.nih.gov/nucleotide/HG997431.1?report=genbank&log$=nucltop&blast_rank=587&RID=NAR4WAAH016","HG997431.1")
Oryza sativa genome assembly, organelle: plastid:chloroplast	Oryza sativa	97.1	97.1	100%	2e-16	100.00	134494	=HYPERLINK("https://www.ncbi.nlm.nih.gov/nucleotide/HG997427.1?report=genbank&log$=nucltop&blast_rank=588&RID=NAR4WAAH016","HG997427.1")
Oryza sativa genome assembly, organelle: plastid:chloroplast	Oryza sativa	97.1	97.1	100%	2e-16	100.00	134556	=HYPERLINK("https://www.ncbi.nlm.nih.gov/nucleotide/HG997424.1?report=genbank&log$=nucltop&blast_rank=589&RID=NAR4WAAH016","HG997424.1")
Oryza sativa genome assembly, organelle: plastid:chloroplast	Oryza sativa	97.1	97.1	100%	2e-16	100.00	134526	=HYPERLINK("https://www.ncbi.nlm.nih.gov/nucleotide/HG997420.1?report=genbank&log$=nucltop&blast_rank=590&RID=NAR4WAAH016","HG997420.1")
Oryza sativa genome assembly, organelle: plastid:chloroplast	Oryza sativa	97.1	97.1	100%	2e-16	100.00	134546	=HYPERLINK("https://www.ncbi.nlm.nih.gov/nucleotide/HG997419.1?report=genbank&log$=nucltop&blast_rank=591&RID=NAR4WAAH016","HG997419.1")
Oryza sativa genome assembly, organelle: plastid:chloroplast	Oryza sativa	97.1	97.1	100%	2e-16	100.00	134556	=HYPERLINK("https://www.ncbi.nlm.nih.gov/nucleotide/HG997417.1?report=genbank&log$=nucltop&blast_rank=592&RID=NAR4WAAH016","HG997417.1")
Oryza sativa genome assembly, organelle: plastid:chloroplast	Oryza sativa	97.1	97.1	100%	2e-16	100.00	134559	=HYPERLINK("https://www.ncbi.nlm.nih.gov/nucleotide/HG997415.1?report=genbank&log$=nucltop&blast_rank=593&RID=NAR4WAAH016","HG997415.1")
Oryza sativa genome assembly, organelle: plastid:chloroplast	Oryza sativa	97.1	97.1	100%	2e-16	100.00	134536	=HYPERLINK("https://www.ncbi.nlm.nih.gov/nucleotide/HG997414.1?report=genbank&log$=nucltop&blast_rank=594&RID=NAR4WAAH016","HG997414.1")
Oryza sativa genome assembly, organelle: plastid:chloroplast	Oryza sativa	97.1	97.1	100%	2e-16	100.00	134557	=HYPERLINK("https://www.ncbi.nlm.nih.gov/nucleotide/HG997412.1?report=genbank&log$=nucltop&blast_rank=595&RID=NAR4WAAH016","HG997412.1")
Oryza sativa genome assembly, organelle: plastid:chloroplast	Oryza sativa	97.1	97.1	100%	2e-16	100.00	134503	=HYPERLINK("https://www.ncbi.nlm.nih.gov/nucleotide/HG997411.1?report=genbank&log$=nucltop&blast_rank=596&RID=NAR4WAAH016","HG997411.1")
Oryza sativa genome assembly, organelle: plastid:chloroplast	Oryza sativa	97.1	97.1	100%	2e-16	100.00	134545	=HYPERLINK("https://www.ncbi.nlm.nih.gov/nucleotide/HG997410.1?report=genbank&log$=nucltop&blast_rank=597&RID=NAR4WAAH016","HG997410.1")
Oryza sativa genome assembly, organelle: plastid:chloroplast	Oryza sativa	97.1	97.1	100%	2e-16	100.00	134504	=HYPERLINK("https://www.ncbi.nlm.nih.gov/nucleotide/HG997407.1?report=genbank&log$=nucltop&blast_rank=598&RID=NAR4WAAH016","HG997407.1")
Oryza sativa genome assembly, organelle: plastid:chloroplast	Oryza sativa	97.1	97.1	100%	2e-16	100.00	134551	=HYPERLINK("https://www.ncbi.nlm.nih.gov/nucleotide/HG997406.1?report=genbank&log$=nucltop&blast_rank=599&RID=NAR4WAAH016","HG997406.1")
Oryza sativa genome assembly, organelle: plastid:chloroplast	Oryza sativa	97.1	97.1	100%	2e-16	100.00	134540	=HYPERLINK("https://www.ncbi.nlm.nih.gov/nucleotide/HG997405.1?report=genbank&log$=nucltop&blast_rank=600&RID=NAR4WAAH016","HG997405.1")
Oryza sativa genome assembly, organelle: plastid:chloroplast	Oryza sativa	97.1	97.1	100%	2e-16	100.00	134527	=HYPERLINK("https://www.ncbi.nlm.nih.gov/nucleotide/HG997404.1?report=genbank&log$=nucltop&blast_rank=601&RID=NAR4WAAH016","HG997404.1")
Oryza sativa genome assembly, organelle: plastid:chloroplast	Oryza sativa	97.1	97.1	100%	2e-16	100.00	134551	=HYPERLINK("https://www.ncbi.nlm.nih.gov/nucleotide/HG997403.1?report=genbank&log$=nucltop&blast_rank=602&RID=NAR4WAAH016","HG997403.1")
Oryza sativa genome assembly, organelle: plastid:chloroplast	Oryza sativa	97.1	97.1	100%	2e-16	100.00	134502	=HYPERLINK("https://www.ncbi.nlm.nih.gov/nucleotide/HG997402.1?report=genbank&log$=nucltop&blast_rank=603&RID=NAR4WAAH016","HG997402.1")
Oryza sativa genome assembly, organelle: plastid:chloroplast	Oryza sativa	97.1	97.1	100%	2e-16	100.00	134522	=HYPERLINK("https://www.ncbi.nlm.nih.gov/nucleotide/HG997401.1?report=genbank&log$=nucltop&blast_rank=604&RID=NAR4WAAH016","HG997401.1")
Oryza sativa genome assembly, organelle: plastid:chloroplast	Oryza sativa	97.1	97.1	100%	2e-16	100.00	134494	=HYPERLINK("https://www.ncbi.nlm.nih.gov/nucleotide/HG997394.1?report=genbank&log$=nucltop&blast_rank=605&RID=NAR4WAAH016","HG997394.1")
Oryza sativa genome assembly, organelle: plastid:chloroplast	Oryza sativa	97.1	97.1	100%	2e-16	100.00	134503	=HYPERLINK("https://www.ncbi.nlm.nih.gov/nucleotide/HG997392.1?report=genbank&log$=nucltop&blast_rank=606&RID=NAR4WAAH016","HG997392.1")
Oryza sativa genome assembly, organelle: plastid:chloroplast	Oryza sativa	97.1	97.1	100%	2e-16	100.00	134556	=HYPERLINK("https://www.ncbi.nlm.nih.gov/nucleotide/HG997390.1?report=genbank&log$=nucltop&blast_rank=607&RID=NAR4WAAH016","HG997390.1")
Oryza sativa genome assembly, organelle: plastid:chloroplast	Oryza sativa	97.1	97.1	100%	2e-16	100.00	134532	=HYPERLINK("https://www.ncbi.nlm.nih.gov/nucleotide/HG997385.1?report=genbank&log$=nucltop&blast_rank=608&RID=NAR4WAAH016","HG997385.1")
Oryza sativa genome assembly, organelle: plastid:chloroplast	Oryza sativa	97.1	97.1	100%	2e-16	100.00	134537	=HYPERLINK("https://www.ncbi.nlm.nih.gov/nucleotide/HG997382.1?report=genbank&log$=nucltop&blast_rank=609&RID=NAR4WAAH016","HG997382.1")
Oryza sativa genome assembly, organelle: plastid:chloroplast	Oryza sativa	97.1	97.1	100%	2e-16	100.00	134494	=HYPERLINK("https://www.ncbi.nlm.nih.gov/nucleotide/HG997380.1?report=genbank&log$=nucltop&blast_rank=610&RID=NAR4WAAH016","HG997380.1")
Oryza sativa genome assembly, organelle: plastid:chloroplast	Oryza sativa	97.1	97.1	100%	2e-16	100.00	134532	=HYPERLINK("https://www.ncbi.nlm.nih.gov/nucleotide/HG997379.1?report=genbank&log$=nucltop&blast_rank=611&RID=NAR4WAAH016","HG997379.1")
Oryza sativa genome assembly, organelle: plastid:chloroplast	Oryza sativa	97.1	97.1	100%	2e-16	100.00	134521	=HYPERLINK("https://www.ncbi.nlm.nih.gov/nucleotide/HG997378.1?report=genbank&log$=nucltop&blast_rank=612&RID=NAR4WAAH016","HG997378.1")
Oryza sativa genome assembly, organelle: plastid:chloroplast	Oryza sativa	97.1	97.1	100%	2e-16	100.00	134511	=HYPERLINK("https://www.ncbi.nlm.nih.gov/nucleotide/HG997375.1?report=genbank&log$=nucltop&blast_rank=613&RID=NAR4WAAH016","HG997375.1")
Oryza sativa genome assembly, organelle: plastid:chloroplast	Oryza sativa	97.1	97.1	100%	2e-16	100.00	134536	=HYPERLINK("https://www.ncbi.nlm.nih.gov/nucleotide/HG997372.1?report=genbank&log$=nucltop&blast_rank=614&RID=NAR4WAAH016","HG997372.1")
Oryza sativa genome assembly, organelle: plastid:chloroplast	Oryza sativa	97.1	97.1	100%	2e-16	100.00	134537	=HYPERLINK("https://www.ncbi.nlm.nih.gov/nucleotide/HG997369.1?report=genbank&log$=nucltop&blast_rank=615&RID=NAR4WAAH016","HG997369.1")
Oryza sativa genome assembly, organelle: plastid:chloroplast	Oryza sativa	97.1	97.1	100%	2e-16	100.00	134534	=HYPERLINK("https://www.ncbi.nlm.nih.gov/nucleotide/HG997368.1?report=genbank&log$=nucltop&blast_rank=616&RID=NAR4WAAH016","HG997368.1")
Oryza sativa genome assembly, organelle: plastid:chloroplast	Oryza sativa	97.1	97.1	100%	2e-16	100.00	134534	=HYPERLINK("https://www.ncbi.nlm.nih.gov/nucleotide/HG997367.1?report=genbank&log$=nucltop&blast_rank=617&RID=NAR4WAAH016","HG997367.1")
Oryza sativa genome assembly, organelle: plastid:chloroplast	Oryza sativa	97.1	97.1	100%	2e-16	100.00	134268	=HYPERLINK("https://www.ncbi.nlm.nih.gov/nucleotide/HG997366.1?report=genbank&log$=nucltop&blast_rank=618&RID=NAR4WAAH016","HG997366.1")
Oryza sativa genome assembly, organelle: plastid:chloroplast	Oryza sativa	97.1	97.1	100%	2e-16	100.00	134503	=HYPERLINK("https://www.ncbi.nlm.nih.gov/nucleotide/HG997365.1?report=genbank&log$=nucltop&blast_rank=619&RID=NAR4WAAH016","HG997365.1")
Oryza sativa genome assembly, organelle: plastid:chloroplast	Oryza sativa	97.1	97.1	100%	2e-16	100.00	134266	=HYPERLINK("https://www.ncbi.nlm.nih.gov/nucleotide/HG997364.1?report=genbank&log$=nucltop&blast_rank=620&RID=NAR4WAAH016","HG997364.1")
Oryza sativa genome assembly, organelle: plastid:chloroplast	Oryza sativa	97.1	97.1	100%	2e-16	100.00	134529	=HYPERLINK("https://www.ncbi.nlm.nih.gov/nucleotide/HG997363.1?report=genbank&log$=nucltop&blast_rank=621&RID=NAR4WAAH016","HG997363.1")
Oryza sativa genome assembly, organelle: plastid:chloroplast	Oryza sativa	97.1	97.1	100%	2e-16	100.00	134502	=HYPERLINK("https://www.ncbi.nlm.nih.gov/nucleotide/HG997361.1?report=genbank&log$=nucltop&blast_rank=622&RID=NAR4WAAH016","HG997361.1")
Oryza sativa genome assembly, organelle: plastid:chloroplast	Oryza sativa	97.1	97.1	100%	2e-16	100.00	134536	=HYPERLINK("https://www.ncbi.nlm.nih.gov/nucleotide/HG997360.1?report=genbank&log$=nucltop&blast_rank=623&RID=NAR4WAAH016","HG997360.1")
Oryza sativa genome assembly, organelle: plastid:chloroplast	Oryza sativa	97.1	97.1	100%	2e-16	100.00	134502	=HYPERLINK("https://www.ncbi.nlm.nih.gov/nucleotide/HG997359.1?report=genbank&log$=nucltop&blast_rank=624&RID=NAR4WAAH016","HG997359.1")
Oryza sativa genome assembly, organelle: plastid:chloroplast	Oryza sativa	97.1	97.1	100%	2e-16	100.00	134496	=HYPERLINK("https://www.ncbi.nlm.nih.gov/nucleotide/HG997358.1?report=genbank&log$=nucltop&blast_rank=625&RID=NAR4WAAH016","HG997358.1")
Oryza sativa genome assembly, organelle: plastid:chloroplast	Oryza sativa	97.1	97.1	100%	2e-16	100.00	134270	=HYPERLINK("https://www.ncbi.nlm.nih.gov/nucleotide/HG997357.1?report=genbank&log$=nucltop&blast_rank=626&RID=NAR4WAAH016","HG997357.1")
Oryza sativa genome assembly, organelle: plastid:chloroplast	Oryza sativa	97.1	97.1	100%	2e-16	100.00	134503	=HYPERLINK("https://www.ncbi.nlm.nih.gov/nucleotide/HG997355.1?report=genbank&log$=nucltop&blast_rank=627&RID=NAR4WAAH016","HG997355.1")
Oryza sativa genome assembly, organelle: plastid:chloroplast	Oryza sativa	97.1	97.1	100%	2e-16	100.00	134549	=HYPERLINK("https://www.ncbi.nlm.nih.gov/nucleotide/HG997354.1?report=genbank&log$=nucltop&blast_rank=628&RID=NAR4WAAH016","HG997354.1")
Oryza sativa genome assembly, organelle: plastid:chloroplast	Oryza sativa	97.1	97.1	100%	2e-16	100.00	134501	=HYPERLINK("https://www.ncbi.nlm.nih.gov/nucleotide/HG997353.1?report=genbank&log$=nucltop&blast_rank=629&RID=NAR4WAAH016","HG997353.1")
Oryza sativa genome assembly, organelle: plastid:chloroplast	Oryza sativa	97.1	97.1	100%	2e-16	100.00	134558	=HYPERLINK("https://www.ncbi.nlm.nih.gov/nucleotide/HG997352.1?report=genbank&log$=nucltop&blast_rank=630&RID=NAR4WAAH016","HG997352.1")
Oryza sativa genome assembly, organelle: plastid:chloroplast	Oryza sativa	97.1	97.1	100%	2e-16	100.00	134556	=HYPERLINK("https://www.ncbi.nlm.nih.gov/nucleotide/HG997348.1?report=genbank&log$=nucltop&blast_rank=631&RID=NAR4WAAH016","HG997348.1")
Oryza sativa genome assembly, organelle: plastid:chloroplast	Oryza sativa	97.1	97.1	100%	2e-16	100.00	134504	=HYPERLINK("https://www.ncbi.nlm.nih.gov/nucleotide/HG997347.1?report=genbank&log$=nucltop&blast_rank=632&RID=NAR4WAAH016","HG997347.1")
Oryza sativa genome assembly, organelle: plastid:chloroplast	Oryza sativa	97.1	97.1	100%	2e-16	100.00	134535	=HYPERLINK("https://www.ncbi.nlm.nih.gov/nucleotide/HG997346.1?report=genbank&log$=nucltop&blast_rank=633&RID=NAR4WAAH016","HG997346.1")
Oryza sativa genome assembly, organelle: plastid:chloroplast	Oryza sativa	97.1	97.1	100%	2e-16	100.00	134503	=HYPERLINK("https://www.ncbi.nlm.nih.gov/nucleotide/HG997345.1?report=genbank&log$=nucltop&blast_rank=634&RID=NAR4WAAH016","HG997345.1")
Oryza sativa genome assembly, organelle: plastid:chloroplast	Oryza sativa	97.1	97.1	100%	2e-16	100.00	134503	=HYPERLINK("https://www.ncbi.nlm.nih.gov/nucleotide/HG997344.1?report=genbank&log$=nucltop&blast_rank=635&RID=NAR4WAAH016","HG997344.1")
Oryza sativa genome assembly, organelle: plastid:chloroplast	Oryza sativa	97.1	97.1	100%	2e-16	100.00	134558	=HYPERLINK("https://www.ncbi.nlm.nih.gov/nucleotide/HG997343.1?report=genbank&log$=nucltop&blast_rank=636&RID=NAR4WAAH016","HG997343.1")
Oryza sativa genome assembly, organelle: plastid:chloroplast	Oryza sativa	97.1	97.1	100%	2e-16	100.00	134557	=HYPERLINK("https://www.ncbi.nlm.nih.gov/nucleotide/HG997342.1?report=genbank&log$=nucltop&blast_rank=637&RID=NAR4WAAH016","HG997342.1")
Oryza sativa genome assembly, organelle: plastid:chloroplast	Oryza sativa	97.1	97.1	100%	2e-16	100.00	134557	=HYPERLINK("https://www.ncbi.nlm.nih.gov/nucleotide/HG997341.1?report=genbank&log$=nucltop&blast_rank=638&RID=NAR4WAAH016","HG997341.1")
Oryza sativa genome assembly, organelle: plastid:chloroplast	Oryza sativa	97.1	97.1	100%	2e-16	100.00	134539	=HYPERLINK("https://www.ncbi.nlm.nih.gov/nucleotide/HG997340.1?report=genbank&log$=nucltop&blast_rank=639&RID=NAR4WAAH016","HG997340.1")
Oryza sativa genome assembly, organelle: plastid:chloroplast	Oryza sativa	97.1	97.1	100%	2e-16	100.00	134536	=HYPERLINK("https://www.ncbi.nlm.nih.gov/nucleotide/HG997339.1?report=genbank&log$=nucltop&blast_rank=640&RID=NAR4WAAH016","HG997339.1")
Oryza sativa genome assembly, organelle: plastid:chloroplast	Oryza sativa	97.1	97.1	100%	2e-16	100.00	134503	=HYPERLINK("https://www.ncbi.nlm.nih.gov/nucleotide/HG997338.1?report=genbank&log$=nucltop&blast_rank=641&RID=NAR4WAAH016","HG997338.1")
Oryza sativa genome assembly, organelle: plastid:chloroplast	Oryza sativa	97.1	97.1	100%	2e-16	100.00	134535	=HYPERLINK("https://www.ncbi.nlm.nih.gov/nucleotide/HG997336.1?report=genbank&log$=nucltop&blast_rank=642&RID=NAR4WAAH016","HG997336.1")
Oryza sativa genome assembly, organelle: plastid:chloroplast	Oryza sativa	97.1	97.1	100%	2e-16	100.00	134538	=HYPERLINK("https://www.ncbi.nlm.nih.gov/nucleotide/HG997335.1?report=genbank&log$=nucltop&blast_rank=643&RID=NAR4WAAH016","HG997335.1")
Oryza sativa genome assembly, organelle: plastid:chloroplast	Oryza sativa	97.1	97.1	100%	2e-16	100.00	134537	=HYPERLINK("https://www.ncbi.nlm.nih.gov/nucleotide/HG997334.1?report=genbank&log$=nucltop&blast_rank=644&RID=NAR4WAAH016","HG997334.1")
Oryza sativa genome assembly, organelle: plastid:chloroplast	Oryza sativa	97.1	97.1	100%	2e-16	100.00	134541	=HYPERLINK("https://www.ncbi.nlm.nih.gov/nucleotide/HG997333.1?report=genbank&log$=nucltop&blast_rank=645&RID=NAR4WAAH016","HG997333.1")
Oryza sativa genome assembly, organelle: plastid:chloroplast	Oryza sativa	97.1	97.1	100%	2e-16	100.00	134495	=HYPERLINK("https://www.ncbi.nlm.nih.gov/nucleotide/HG997331.1?report=genbank&log$=nucltop&blast_rank=646&RID=NAR4WAAH016","HG997331.1")
Oryza sativa genome assembly, organelle: plastid:chloroplast	Oryza sativa	97.1	97.1	100%	2e-16	100.00	134498	=HYPERLINK("https://www.ncbi.nlm.nih.gov/nucleotide/HG997329.1?report=genbank&log$=nucltop&blast_rank=647&RID=NAR4WAAH016","HG997329.1")
Oryza sativa genome assembly, organelle: plastid:chloroplast	Oryza sativa	97.1	97.1	100%	2e-16	100.00	134536	=HYPERLINK("https://www.ncbi.nlm.nih.gov/nucleotide/HG997328.1?report=genbank&log$=nucltop&blast_rank=648&RID=NAR4WAAH016","HG997328.1")
Oryza sativa genome assembly, organelle: plastid:chloroplast	Oryza sativa	97.1	97.1	100%	2e-16	100.00	134551	=HYPERLINK("https://www.ncbi.nlm.nih.gov/nucleotide/HG997327.1?report=genbank&log$=nucltop&blast_rank=649&RID=NAR4WAAH016","HG997327.1")
Oryza sativa genome assembly, organelle: plastid:chloroplast	Oryza sativa	97.1	97.1	100%	2e-16	100.00	134556	=HYPERLINK("https://www.ncbi.nlm.nih.gov/nucleotide/HG997326.1?report=genbank&log$=nucltop&blast_rank=650&RID=NAR4WAAH016","HG997326.1")
Oryza sativa genome assembly, organelle: plastid:chloroplast	Oryza sativa	97.1	97.1	100%	2e-16	100.00	134560	=HYPERLINK("https://www.ncbi.nlm.nih.gov/nucleotide/HG997325.1?report=genbank&log$=nucltop&blast_rank=651&RID=NAR4WAAH016","HG997325.1")
Oryza sativa genome assembly, organelle: plastid:chloroplast	Oryza sativa	97.1	97.1	100%	2e-16	100.00	134555	=HYPERLINK("https://www.ncbi.nlm.nih.gov/nucleotide/HG997324.1?report=genbank&log$=nucltop&blast_rank=652&RID=NAR4WAAH016","HG997324.1")
Oryza sativa genome assembly, organelle: plastid:chloroplast	Oryza sativa	97.1	97.1	100%	2e-16	100.00	134502	=HYPERLINK("https://www.ncbi.nlm.nih.gov/nucleotide/HG997322.1?report=genbank&log$=nucltop&blast_rank=653&RID=NAR4WAAH016","HG997322.1")
Oryza sativa genome assembly, organelle: plastid:chloroplast	Oryza sativa	97.1	97.1	100%	2e-16	100.00	134555	=HYPERLINK("https://www.ncbi.nlm.nih.gov/nucleotide/HG997320.1?report=genbank&log$=nucltop&blast_rank=654&RID=NAR4WAAH016","HG997320.1")
Oryza sativa genome assembly, organelle: plastid:chloroplast	Oryza sativa	97.1	97.1	100%	2e-16	100.00	134494	=HYPERLINK("https://www.ncbi.nlm.nih.gov/nucleotide/HG997319.1?report=genbank&log$=nucltop&blast_rank=655&RID=NAR4WAAH016","HG997319.1")
Oryza sativa genome assembly, organelle: plastid:chloroplast	Oryza sativa	97.1	97.1	100%	2e-16	100.00	134535	=HYPERLINK("https://www.ncbi.nlm.nih.gov/nucleotide/HG997314.1?report=genbank&log$=nucltop&blast_rank=656&RID=NAR4WAAH016","HG997314.1")
Oryza sativa genome assembly, organelle: plastid:chloroplast	Oryza sativa	97.1	97.1	100%	2e-16	100.00	134502	=HYPERLINK("https://www.ncbi.nlm.nih.gov/nucleotide/HG997313.1?report=genbank&log$=nucltop&blast_rank=657&RID=NAR4WAAH016","HG997313.1")
Oryza sativa genome assembly, organelle: plastid:chloroplast	Oryza sativa	97.1	97.1	100%	2e-16	100.00	134522	=HYPERLINK("https://www.ncbi.nlm.nih.gov/nucleotide/HG997311.1?report=genbank&log$=nucltop&blast_rank=658&RID=NAR4WAAH016","HG997311.1")
Oryza sativa genome assembly, organelle: plastid:chloroplast	Oryza sativa	97.1	97.1	100%	2e-16	100.00	134533	=HYPERLINK("https://www.ncbi.nlm.nih.gov/nucleotide/HG997308.1?report=genbank&log$=nucltop&blast_rank=659&RID=NAR4WAAH016","HG997308.1")
Oryza sativa genome assembly, organelle: plastid:chloroplast	Oryza sativa	97.1	97.1	100%	2e-16	100.00	134537	=HYPERLINK("https://www.ncbi.nlm.nih.gov/nucleotide/HG997307.1?report=genbank&log$=nucltop&blast_rank=660&RID=NAR4WAAH016","HG997307.1")
Oryza sativa genome assembly, organelle: plastid:chloroplast	Oryza sativa	97.1	97.1	100%	2e-16	100.00	134535	=HYPERLINK("https://www.ncbi.nlm.nih.gov/nucleotide/HG997305.1?report=genbank&log$=nucltop&blast_rank=661&RID=NAR4WAAH016","HG997305.1")
Oryza sativa genome assembly, organelle: plastid:chloroplast	Oryza sativa	97.1	97.1	100%	2e-16	100.00	134535	=HYPERLINK("https://www.ncbi.nlm.nih.gov/nucleotide/HG997300.1?report=genbank&log$=nucltop&blast_rank=662&RID=NAR4WAAH016","HG997300.1")
Oryza sativa genome assembly, organelle: plastid:chloroplast	Oryza sativa	97.1	97.1	100%	2e-16	100.00	134533	=HYPERLINK("https://www.ncbi.nlm.nih.gov/nucleotide/HG997296.1?report=genbank&log$=nucltop&blast_rank=663&RID=NAR4WAAH016","HG997296.1")
Oryza sativa genome assembly, organelle: plastid:chloroplast	Oryza sativa	97.1	97.1	100%	2e-16	100.00	134495	=HYPERLINK("https://www.ncbi.nlm.nih.gov/nucleotide/HG997295.1?report=genbank&log$=nucltop&blast_rank=664&RID=NAR4WAAH016","HG997295.1")
Oryza sativa genome assembly, organelle: plastid:chloroplast	Oryza sativa	97.1	97.1	100%	2e-16	100.00	134553	=HYPERLINK("https://www.ncbi.nlm.nih.gov/nucleotide/HG997294.1?report=genbank&log$=nucltop&blast_rank=665&RID=NAR4WAAH016","HG997294.1")
Oryza sativa genome assembly, organelle: plastid:chloroplast	Oryza sativa	97.1	97.1	100%	2e-16	100.00	134534	=HYPERLINK("https://www.ncbi.nlm.nih.gov/nucleotide/HG997292.1?report=genbank&log$=nucltop&blast_rank=666&RID=NAR4WAAH016","HG997292.1")
Oryza sativa genome assembly, organelle: plastid:chloroplast	Oryza sativa	97.1	97.1	100%	2e-16	100.00	134582	=HYPERLINK("https://www.ncbi.nlm.nih.gov/nucleotide/HG997291.1?report=genbank&log$=nucltop&blast_rank=667&RID=NAR4WAAH016","HG997291.1")
Oryza sativa genome assembly, organelle: plastid:chloroplast	Oryza sativa	97.1	97.1	100%	2e-16	100.00	134562	=HYPERLINK("https://www.ncbi.nlm.nih.gov/nucleotide/HG997290.1?report=genbank&log$=nucltop&blast_rank=668&RID=NAR4WAAH016","HG997290.1")
Oryza sativa genome assembly, organelle: plastid:chloroplast	Oryza sativa	97.1	97.1	100%	2e-16	100.00	134502	=HYPERLINK("https://www.ncbi.nlm.nih.gov/nucleotide/HG997286.1?report=genbank&log$=nucltop&blast_rank=669&RID=NAR4WAAH016","HG997286.1")
Oryza sativa genome assembly, organelle: plastid:chloroplast	Oryza sativa	97.1	97.1	100%	2e-16	100.00	134545	=HYPERLINK("https://www.ncbi.nlm.nih.gov/nucleotide/HG997284.1?report=genbank&log$=nucltop&blast_rank=670&RID=NAR4WAAH016","HG997284.1")
Oryza sativa genome assembly, organelle: plastid:chloroplast	Oryza sativa	97.1	97.1	100%	2e-16	100.00	134502	=HYPERLINK("https://www.ncbi.nlm.nih.gov/nucleotide/HG997283.1?report=genbank&log$=nucltop&blast_rank=671&RID=NAR4WAAH016","HG997283.1")
Oryza sativa genome assembly, organelle: plastid:chloroplast	Oryza sativa	97.1	97.1	100%	2e-16	100.00	134536	=HYPERLINK("https://www.ncbi.nlm.nih.gov/nucleotide/HG997282.1?report=genbank&log$=nucltop&blast_rank=672&RID=NAR4WAAH016","HG997282.1")
Oryza sativa genome assembly, organelle: plastid:chloroplast	Oryza sativa	97.1	97.1	100%	2e-16	100.00	134555	=HYPERLINK("https://www.ncbi.nlm.nih.gov/nucleotide/HG997277.1?report=genbank&log$=nucltop&blast_rank=673&RID=NAR4WAAH016","HG997277.1")
Oryza sativa genome assembly, organelle: plastid:chloroplast	Oryza sativa	97.1	97.1	100%	2e-16	100.00	134535	=HYPERLINK("https://www.ncbi.nlm.nih.gov/nucleotide/HG997276.1?report=genbank&log$=nucltop&blast_rank=674&RID=NAR4WAAH016","HG997276.1")
Oryza sativa genome assembly, organelle: plastid:chloroplast	Oryza sativa	97.1	97.1	100%	2e-16	100.00	134470	=HYPERLINK("https://www.ncbi.nlm.nih.gov/nucleotide/HG997274.1?report=genbank&log$=nucltop&blast_rank=675&RID=NAR4WAAH016","HG997274.1")
Oryza sativa genome assembly, organelle: plastid:chloroplast	Oryza sativa	97.1	97.1	100%	2e-16	100.00	134542	=HYPERLINK("https://www.ncbi.nlm.nih.gov/nucleotide/HG997272.1?report=genbank&log$=nucltop&blast_rank=676&RID=NAR4WAAH016","HG997272.1")
Oryza sativa genome assembly, organelle: plastid:chloroplast	Oryza sativa	97.1	97.1	100%	2e-16	100.00	134556	=HYPERLINK("https://www.ncbi.nlm.nih.gov/nucleotide/HG997270.1?report=genbank&log$=nucltop&blast_rank=677&RID=NAR4WAAH016","HG997270.1")
Oryza sativa genome assembly, organelle: plastid:chloroplast	Oryza sativa	97.1	97.1	100%	2e-16	100.00	134557	=HYPERLINK("https://www.ncbi.nlm.nih.gov/nucleotide/HG997269.1?report=genbank&log$=nucltop&blast_rank=678&RID=NAR4WAAH016","HG997269.1")
Oryza sativa genome assembly, organelle: plastid:chloroplast	Oryza sativa	97.1	97.1	100%	2e-16	100.00	134556	=HYPERLINK("https://www.ncbi.nlm.nih.gov/nucleotide/HG997268.1?report=genbank&log$=nucltop&blast_rank=679&RID=NAR4WAAH016","HG997268.1")
Oryza sativa genome assembly, organelle: plastid:chloroplast	Oryza sativa	97.1	97.1	100%	2e-16	100.00	134498	=HYPERLINK("https://www.ncbi.nlm.nih.gov/nucleotide/HG997266.1?report=genbank&log$=nucltop&blast_rank=680&RID=NAR4WAAH016","HG997266.1")
Oryza sativa genome assembly, organelle: plastid:chloroplast	Oryza sativa	97.1	97.1	100%	2e-16	100.00	134503	=HYPERLINK("https://www.ncbi.nlm.nih.gov/nucleotide/HG997264.1?report=genbank&log$=nucltop&blast_rank=681&RID=NAR4WAAH016","HG997264.1")
Oryza sativa genome assembly, organelle: plastid:chloroplast	Oryza sativa	97.1	97.1	100%	2e-16	100.00	134535	=HYPERLINK("https://www.ncbi.nlm.nih.gov/nucleotide/HG997262.1?report=genbank&log$=nucltop&blast_rank=682&RID=NAR4WAAH016","HG997262.1")
Oryza sativa genome assembly, organelle: plastid:chloroplast	Oryza sativa	97.1	97.1	100%	2e-16	100.00	134510	=HYPERLINK("https://www.ncbi.nlm.nih.gov/nucleotide/HG997261.1?report=genbank&log$=nucltop&blast_rank=683&RID=NAR4WAAH016","HG997261.1")
Oryza sativa genome assembly, organelle: plastid:chloroplast	Oryza sativa	97.1	97.1	100%	2e-16	100.00	134502	=HYPERLINK("https://www.ncbi.nlm.nih.gov/nucleotide/HG997258.1?report=genbank&log$=nucltop&blast_rank=684&RID=NAR4WAAH016","HG997258.1")
Oryza sativa genome assembly, organelle: plastid:chloroplast	Oryza sativa	97.1	97.1	100%	2e-16	100.00	134536	=HYPERLINK("https://www.ncbi.nlm.nih.gov/nucleotide/HG997257.1?report=genbank&log$=nucltop&blast_rank=685&RID=NAR4WAAH016","HG997257.1")
Oryza sativa genome assembly, organelle: plastid:chloroplast	Oryza sativa	97.1	97.1	100%	2e-16	100.00	134556	=HYPERLINK("https://www.ncbi.nlm.nih.gov/nucleotide/HG997255.1?report=genbank&log$=nucltop&blast_rank=686&RID=NAR4WAAH016","HG997255.1")
Oryza sativa genome assembly, organelle: plastid:chloroplast	Oryza sativa	97.1	97.1	100%	2e-16	100.00	134504	=HYPERLINK("https://www.ncbi.nlm.nih.gov/nucleotide/HG997253.1?report=genbank&log$=nucltop&blast_rank=687&RID=NAR4WAAH016","HG997253.1")
Oryza sativa genome assembly, organelle: plastid:chloroplast	Oryza sativa	97.1	97.1	100%	2e-16	100.00	134501	=HYPERLINK("https://www.ncbi.nlm.nih.gov/nucleotide/HG997252.1?report=genbank&log$=nucltop&blast_rank=688&RID=NAR4WAAH016","HG997252.1")
Oryza sativa genome assembly, organelle: plastid:chloroplast	Oryza sativa	97.1	97.1	100%	2e-16	100.00	134555	=HYPERLINK("https://www.ncbi.nlm.nih.gov/nucleotide/HG997251.1?report=genbank&log$=nucltop&blast_rank=689&RID=NAR4WAAH016","HG997251.1")
Oryza sativa genome assembly, organelle: plastid:chloroplast	Oryza sativa	97.1	97.1	100%	2e-16	100.00	134503	=HYPERLINK("https://www.ncbi.nlm.nih.gov/nucleotide/HG997250.1?report=genbank&log$=nucltop&blast_rank=690&RID=NAR4WAAH016","HG997250.1")
Oryza sativa genome assembly, organelle: plastid:chloroplast	Oryza sativa	97.1	97.1	100%	2e-16	100.00	134555	=HYPERLINK("https://www.ncbi.nlm.nih.gov/nucleotide/HG997249.1?report=genbank&log$=nucltop&blast_rank=691&RID=NAR4WAAH016","HG997249.1")
Oryza sativa genome assembly, organelle: plastid:chloroplast	Oryza sativa	97.1	97.1	100%	2e-16	100.00	134545	=HYPERLINK("https://www.ncbi.nlm.nih.gov/nucleotide/HG997248.1?report=genbank&log$=nucltop&blast_rank=692&RID=NAR4WAAH016","HG997248.1")
Oryza sativa genome assembly, organelle: plastid:chloroplast	Oryza sativa	97.1	97.1	100%	2e-16	100.00	134557	=HYPERLINK("https://www.ncbi.nlm.nih.gov/nucleotide/HG997242.1?report=genbank&log$=nucltop&blast_rank=693&RID=NAR4WAAH016","HG997242.1")
Oryza sativa genome assembly, organelle: plastid:chloroplast	Oryza sativa	97.1	97.1	100%	2e-16	100.00	134557	=HYPERLINK("https://www.ncbi.nlm.nih.gov/nucleotide/HG997240.1?report=genbank&log$=nucltop&blast_rank=694&RID=NAR4WAAH016","HG997240.1")
Oryza sativa genome assembly, organelle: plastid:chloroplast	Oryza sativa	97.1	97.1	100%	2e-16	100.00	134531	=HYPERLINK("https://www.ncbi.nlm.nih.gov/nucleotide/HG997239.1?report=genbank&log$=nucltop&blast_rank=695&RID=NAR4WAAH016","HG997239.1")
Oryza sativa genome assembly, organelle: plastid:chloroplast	Oryza sativa	97.1	97.1	100%	2e-16	100.00	134551	=HYPERLINK("https://www.ncbi.nlm.nih.gov/nucleotide/HG996806.1?report=genbank&log$=nucltop&blast_rank=696&RID=NAR4WAAH016","HG996806.1")
Oryza sativa genome assembly, organelle: plastid:chloroplast	Oryza sativa	97.1	97.1	100%	2e-16	100.00	134551	=HYPERLINK("https://www.ncbi.nlm.nih.gov/nucleotide/HG996803.1?report=genbank&log$=nucltop&blast_rank=697&RID=NAR4WAAH016","HG996803.1")
Oryza sativa genome assembly, organelle: plastid:chloroplast	Oryza sativa	97.1	97.1	100%	2e-16	100.00	134582	=HYPERLINK("https://www.ncbi.nlm.nih.gov/nucleotide/HG996801.1?report=genbank&log$=nucltop&blast_rank=698&RID=NAR4WAAH016","HG996801.1")
Oryza sativa genome assembly, organelle: plastid:chloroplast	Oryza sativa	97.1	97.1	100%	2e-16	100.00	134556	=HYPERLINK("https://www.ncbi.nlm.nih.gov/nucleotide/HG996800.1?report=genbank&log$=nucltop&blast_rank=699&RID=NAR4WAAH016","HG996800.1")
Oryza sativa genome assembly, organelle: plastid:chloroplast	Oryza sativa	97.1	97.1	100%	2e-16	100.00	134501	=HYPERLINK("https://www.ncbi.nlm.nih.gov/nucleotide/HG996798.1?report=genbank&log$=nucltop&blast_rank=700&RID=NAR4WAAH016","HG996798.1")
Oryza sativa genome assembly, organelle: plastid:chloroplast	Oryza sativa	97.1	97.1	100%	2e-16	100.00	134533	=HYPERLINK("https://www.ncbi.nlm.nih.gov/nucleotide/HG996797.1?report=genbank&log$=nucltop&blast_rank=701&RID=NAR4WAAH016","HG996797.1")
Oryza sativa genome assembly, organelle: plastid:chloroplast	Oryza sativa	97.1	97.1	100%	2e-16	100.00	134536	=HYPERLINK("https://www.ncbi.nlm.nih.gov/nucleotide/HG996796.1?report=genbank&log$=nucltop&blast_rank=702&RID=NAR4WAAH016","HG996796.1")
Oryza sativa genome assembly, organelle: plastid:chloroplast	Oryza sativa	97.1	97.1	100%	2e-16	100.00	134495	=HYPERLINK("https://www.ncbi.nlm.nih.gov/nucleotide/HG996795.1?report=genbank&log$=nucltop&blast_rank=703&RID=NAR4WAAH016","HG996795.1")
Oryza sativa genome assembly, organelle: plastid:chloroplast	Oryza sativa	97.1	97.1	100%	2e-16	100.00	134557	=HYPERLINK("https://www.ncbi.nlm.nih.gov/nucleotide/HG996794.1?report=genbank&log$=nucltop&blast_rank=704&RID=NAR4WAAH016","HG996794.1")
Oryza sativa genome assembly, organelle: plastid:chloroplast	Oryza sativa	97.1	97.1	100%	2e-16	100.00	134502	=HYPERLINK("https://www.ncbi.nlm.nih.gov/nucleotide/HG996792.1?report=genbank&log$=nucltop&blast_rank=705&RID=NAR4WAAH016","HG996792.1")
Oryza sativa genome assembly, organelle: plastid:chloroplast	Oryza sativa	97.1	97.1	100%	2e-16	100.00	134503	=HYPERLINK("https://www.ncbi.nlm.nih.gov/nucleotide/HG996791.1?report=genbank&log$=nucltop&blast_rank=706&RID=NAR4WAAH016","HG996791.1")
Oryza sativa genome assembly, organelle: plastid:chloroplast	Oryza sativa	97.1	97.1	100%	2e-16	100.00	134551	=HYPERLINK("https://www.ncbi.nlm.nih.gov/nucleotide/HG996789.1?report=genbank&log$=nucltop&blast_rank=707&RID=NAR4WAAH016","HG996789.1")
Oryza sativa genome assembly, organelle: plastid:chloroplast	Oryza sativa	97.1	97.1	100%	2e-16	100.00	134421	=HYPERLINK("https://www.ncbi.nlm.nih.gov/nucleotide/HG996788.1?report=genbank&log$=nucltop&blast_rank=708&RID=NAR4WAAH016","HG996788.1")
Oryza sativa genome assembly, organelle: plastid:chloroplast	Oryza sativa	97.1	97.1	100%	2e-16	100.00	134503	=HYPERLINK("https://www.ncbi.nlm.nih.gov/nucleotide/HG996786.1?report=genbank&log$=nucltop&blast_rank=709&RID=NAR4WAAH016","HG996786.1")
Oryza sativa genome assembly, organelle: plastid:chloroplast	Oryza sativa	97.1	97.1	100%	2e-16	100.00	134549	=HYPERLINK("https://www.ncbi.nlm.nih.gov/nucleotide/HG996780.1?report=genbank&log$=nucltop&blast_rank=710&RID=NAR4WAAH016","HG996780.1")
Oryza sativa genome assembly, organelle: plastid:chloroplast	Oryza sativa	97.1	97.1	100%	2e-16	100.00	134503	=HYPERLINK("https://www.ncbi.nlm.nih.gov/nucleotide/HG996779.1?report=genbank&log$=nucltop&blast_rank=711&RID=NAR4WAAH016","HG996779.1")
Oryza sativa genome assembly, organelle: plastid:chloroplast	Oryza sativa	97.1	97.1	100%	2e-16	100.00	134590	=HYPERLINK("https://www.ncbi.nlm.nih.gov/nucleotide/HG996775.1?report=genbank&log$=nucltop&blast_rank=712&RID=NAR4WAAH016","HG996775.1")
Oryza sativa genome assembly, organelle: plastid:chloroplast	Oryza sativa	97.1	97.1	100%	2e-16	100.00	134556	=HYPERLINK("https://www.ncbi.nlm.nih.gov/nucleotide/HG996762.1?report=genbank&log$=nucltop&blast_rank=713&RID=NAR4WAAH016","HG996762.1")
Oryza sativa genome assembly, organelle: plastid:chloroplast	Oryza sativa	97.1	97.1	100%	2e-16	100.00	134534	=HYPERLINK("https://www.ncbi.nlm.nih.gov/nucleotide/HG996760.1?report=genbank&log$=nucltop&blast_rank=714&RID=NAR4WAAH016","HG996760.1")
Oryza sativa genome assembly, organelle: plastid:chloroplast	Oryza sativa	97.1	97.1	100%	2e-16	100.00	134535	=HYPERLINK("https://www.ncbi.nlm.nih.gov/nucleotide/HG996758.1?report=genbank&log$=nucltop&blast_rank=715&RID=NAR4WAAH016","HG996758.1")
Oryza sativa genome assembly, organelle: plastid:chloroplast	Oryza sativa	97.1	97.1	100%	2e-16	100.00	134503	=HYPERLINK("https://www.ncbi.nlm.nih.gov/nucleotide/HG996756.1?report=genbank&log$=nucltop&blast_rank=716&RID=NAR4WAAH016","HG996756.1")
Oryza sativa genome assembly, organelle: plastid:chloroplast	Oryza sativa	97.1	97.1	100%	2e-16	100.00	134530	=HYPERLINK("https://www.ncbi.nlm.nih.gov/nucleotide/HG996755.1?report=genbank&log$=nucltop&blast_rank=717&RID=NAR4WAAH016","HG996755.1")
Oryza sativa genome assembly, organelle: plastid:chloroplast	Oryza sativa	97.1	97.1	100%	2e-16	100.00	134551	=HYPERLINK("https://www.ncbi.nlm.nih.gov/nucleotide/HG996754.1?report=genbank&log$=nucltop&blast_rank=718&RID=NAR4WAAH016","HG996754.1")
Oryza glaberrima cultivar RAM3 chloroplast, complete genome	Oryza glaberrima	97.1	97.1	100%	2e-16	100.00	134602	=HYPERLINK("https://www.ncbi.nlm.nih.gov/nucleotide/MZ151337.1?report=genbank&log$=nucltop&blast_rank=719&RID=NAR4WAAH016","MZ151337.1")
Oryza rufipogon cultivar DongXiang chloroplast, complete genome	Oryza rufipogon	97.1	97.1	100%	2e-16	100.00	134537	=HYPERLINK("https://www.ncbi.nlm.nih.gov/nucleotide/KF562709.1?report=genbank&log$=nucltop&blast_rank=720&RID=NAR4WAAH016","KF562709.1")
Oryza sativa cultivar SR86 chloroplast, complete genome	Oryza sativa	97.1	97.1	100%	2e-16	100.00	134496	=HYPERLINK("https://www.ncbi.nlm.nih.gov/nucleotide/MZ424305.1?report=genbank&log$=nucltop&blast_rank=721&RID=NAR4WAAH016","MZ424305.1")
Oryza nivara CX19 chloroplast DNA, complete genome	Oryza nivara	97.1	97.1	100%	2e-16	100.00	134502	=HYPERLINK("https://www.ncbi.nlm.nih.gov/nucleotide/LC642244.1?report=genbank&log$=nucltop&blast_rank=722&RID=NAR4WAAH016","LC642244.1")
Oryza rufipogon chloroplast, complete genome	Oryza rufipogon	97.1	97.1	100%	2e-16	100.00	134557	=HYPERLINK("https://www.ncbi.nlm.nih.gov/nucleotide/KF428978.1?report=genbank&log$=nucltop&blast_rank=723&RID=NAR4WAAH016","KF428978.1")
Oryza rufipogon isolate Or136 chloroplast, complete genome	Oryza rufipogon	97.1	97.1	100%	2e-16	100.00	134921	=HYPERLINK("https://www.ncbi.nlm.nih.gov/nucleotide/MW711322.1?report=genbank&log$=nucltop&blast_rank=724&RID=NAR4WAAH016","MW711322.1")
Oryza rufipogon isolate Or135 chloroplast, complete genome	Oryza rufipogon	97.1	97.1	100%	2e-16	100.00	134963	=HYPERLINK("https://www.ncbi.nlm.nih.gov/nucleotide/MW711321.1?report=genbank&log$=nucltop&blast_rank=725&RID=NAR4WAAH016","MW711321.1")
Oryza sativa Indica Group chloroplast, complete genome	Oryza sativa Indica Group	97.1	97.1	100%	2e-16	100.00	134459	=HYPERLINK("https://www.ncbi.nlm.nih.gov/nucleotide/JN861110.1?report=genbank&log$=nucltop&blast_rank=726&RID=NAR4WAAH016","JN861110.1")
Oryza sativa Indica Group cultivar Hassawi chloroplast, complete genome	Oryza sativa Indica Group	97.1	97.1	100%	2e-16	100.00	134448	=HYPERLINK("https://www.ncbi.nlm.nih.gov/nucleotide/JN861109.1?report=genbank&log$=nucltop&blast_rank=727&RID=NAR4WAAH016","JN861109.1")
Oryza sativa Indica Group cultivar Zhenshan 97 chloroplast, complete genome	Oryza sativa Indica Group	97.1	97.1	100%	2e-16	100.00	134501	=HYPERLINK("https://www.ncbi.nlm.nih.gov/nucleotide/CP056064.1?report=genbank&log$=nucltop&blast_rank=728&RID=NAR4WAAH016","CP056064.1")
Oryza sativa Indica Group cultivar Zhenshan 97 chromosome 12	Oryza sativa Indica Group	97.1	97.1	100%	2e-16	100.00	27232431	=HYPERLINK("https://www.ncbi.nlm.nih.gov/nucleotide/CP056063.1?report=genbank&log$=nucltop&blast_rank=729&RID=NAR4WAAH016","CP056063.1")
Oryza sativa Indica Group cultivar Zhenshan 97 chromosome 1	Oryza sativa Indica Group	97.1	97.1	100%	2e-16	100.00	44754788	=HYPERLINK("https://www.ncbi.nlm.nih.gov/nucleotide/CP056052.1?report=genbank&log$=nucltop&blast_rank=730&RID=NAR4WAAH016","CP056052.1")
Oryza sativa Indica Group cultivar Minghui 63 chloroplast, complete genome	Oryza sativa Indica Group	97.1	97.1	100%	2e-16	100.00	134506	=HYPERLINK("https://www.ncbi.nlm.nih.gov/nucleotide/CP054688.1?report=genbank&log$=nucltop&blast_rank=731&RID=NAR4WAAH016","CP054688.1")
Oryza sativa Indica Group cultivar Minghui 63 chromosome 12	Oryza sativa Indica Group	97.1	97.1	100%	2e-16	100.00	26942889	=HYPERLINK("https://www.ncbi.nlm.nih.gov/nucleotide/CP054687.1?report=genbank&log$=nucltop&blast_rank=732&RID=NAR4WAAH016","CP054687.1")
Oryza sativa temperate japonica subgroup chloroplast, complete genome	Oryza sativa temperate japonica subgroup	97.1	97.1	100%	2e-16	100.00	134556	=HYPERLINK("https://www.ncbi.nlm.nih.gov/nucleotide/MW001303.1?report=genbank&log$=nucltop&blast_rank=733&RID=NAR4WAAH016","MW001303.1")
Oryza rufipogon voucher AusTRCF 309313 chloroplast, complete genome	Oryza rufipogon	97.1	97.1	100%	2e-16	100.00	134557	=HYPERLINK("https://www.ncbi.nlm.nih.gov/nucleotide/JN005833.1?report=genbank&log$=nucltop&blast_rank=734&RID=NAR4WAAH016","JN005833.1")
Oryza rufipogon chloroplast, complete genome	Oryza rufipogon	97.1	97.1	100%	2e-16	100.00	134544	=HYPERLINK("https://www.ncbi.nlm.nih.gov/nucleotide/NC_017835.1?report=genbank&log$=nucltop&blast_rank=735&RID=NAR4WAAH016","NC_017835.1")
Oryza meridionalis chloroplast, complete genome	Oryza meridionalis	97.1	97.1	100%	2e-16	100.00	134558	=HYPERLINK("https://www.ncbi.nlm.nih.gov/nucleotide/NC_016927.1?report=genbank&log$=nucltop&blast_rank=736&RID=NAR4WAAH016","NC_016927.1")
Oryza sativa genome assembly, organelle: plastid:chloroplast	Oryza sativa	97.1	97.1	100%	2e-16	100.00	134502	=HYPERLINK("https://www.ncbi.nlm.nih.gov/nucleotide/HG996785.1?report=genbank&log$=nucltop&blast_rank=737&RID=NAR4WAAH016","HG996785.1")
Oryza meridionalis isolate 300118 chloroplast, partial genome	Oryza meridionalis	97.1	97.1	100%	2e-16	100.00	134551	=HYPERLINK("https://www.ncbi.nlm.nih.gov/nucleotide/GU592208.1?report=genbank&log$=nucltop&blast_rank=738&RID=NAR4WAAH016","GU592208.1")
Oryza sativa genome assembly, organelle: plastid:chloroplast	Oryza sativa	97.1	97.1	100%	2e-16	100.00	134551	=HYPERLINK("https://www.ncbi.nlm.nih.gov/nucleotide/HG996772.1?report=genbank&log$=nucltop&blast_rank=739&RID=NAR4WAAH016","HG996772.1")
Secale cereale tRNA-Leu (trnL) gene, partial sequence; chloroplast	Secale cereale	97.1	97.1	100%	2e-16	100.00	557	=HYPERLINK("https://www.ncbi.nlm.nih.gov/nucleotide/GU595140.1?report=genbank&log$=nucltop&blast_rank=740&RID=NAR4WAAH016","GU595140.1")
Oryza sativa Indica Group cultivar Liangyoupeijiu tRNA-Leu (trnL) gene, partial sequence; chloroplast	Oryza sativa Indica Group	97.1	97.1	100%	2e-16	100.00	570	=HYPERLINK("https://www.ncbi.nlm.nih.gov/nucleotide/GU595138.1?report=genbank&log$=nucltop&blast_rank=741&RID=NAR4WAAH016","GU595138.1")
Oryza sativa Indica Group cultivar Peiliangyou 210 tRNA-Leu (trnL) gene, partial sequence; chloroplast	Oryza sativa Indica Group	97.1	97.1	100%	2e-16	100.00	570	=HYPERLINK("https://www.ncbi.nlm.nih.gov/nucleotide/GU595118.1?report=genbank&log$=nucltop&blast_rank=742&RID=NAR4WAAH016","GU595118.1")
Oryza rufipogon tRNA-Leu (trnL) gene, partial sequence; chloroplast	Oryza rufipogon	97.1	97.1	100%	2e-16	100.00	557	=HYPERLINK("https://www.ncbi.nlm.nih.gov/nucleotide/GU595130.1?report=genbank&log$=nucltop&blast_rank=743&RID=NAR4WAAH016","GU595130.1")
Oryza sativa Indica Group cultivar Peiai 64S tRNA-Leu (trnL) gene, partial sequence; chloroplast	Oryza sativa Indica Group	97.1	97.1	100%	2e-16	100.00	555	=HYPERLINK("https://www.ncbi.nlm.nih.gov/nucleotide/GU595129.1?report=genbank&log$=nucltop&blast_rank=744&RID=NAR4WAAH016","GU595129.1")
Oryza sativa Indica Group cultivar 9311 tRNA-Leu (trnL) gene, partial sequence; chloroplast	Oryza sativa Indica Group	97.1	97.1	100%	2e-16	100.00	562	=HYPERLINK("https://www.ncbi.nlm.nih.gov/nucleotide/GU595096.1?report=genbank&log$=nucltop&blast_rank=745&RID=NAR4WAAH016","GU595096.1")
Oryza sativa Indica Group cultivar Siyou 63 tRNA-Leu (trnL) gene, partial sequence; chloroplast	Oryza sativa Indica Group	97.1	97.1	100%	2e-16	100.00	569	=HYPERLINK("https://www.ncbi.nlm.nih.gov/nucleotide/GU595124.1?report=genbank&log$=nucltop&blast_rank=746&RID=NAR4WAAH016","GU595124.1")
Oryza sativa Indica Group cultivar Shanyougui 97 tRNA-Leu (trnL) gene, partial sequence; chloroplast	Oryza sativa Indica Group	97.1	97.1	100%	2e-16	100.00	571	=HYPERLINK("https://www.ncbi.nlm.nih.gov/nucleotide/GU595125.1?report=genbank&log$=nucltop&blast_rank=747&RID=NAR4WAAH016","GU595125.1")
Oryza sativa Indica Group cultivar Shanyou 63 tRNA-Leu (trnL) gene, partial sequence; chloroplast	Oryza sativa Indica Group	97.1	97.1	100%	2e-16	100.00	570	=HYPERLINK("https://www.ncbi.nlm.nih.gov/nucleotide/GU595123.1?report=genbank&log$=nucltop&blast_rank=748&RID=NAR4WAAH016","GU595123.1")
Oryza sativa Japonica Group cultivar Nipponbare tRNA-Leu (trnL) gene, partial sequence; chloroplast	Oryza sativa Japonica Group	97.1	97.1	100%	2e-16	100.00	564	=HYPERLINK("https://www.ncbi.nlm.nih.gov/nucleotide/GU595122.1?report=genbank&log$=nucltop&blast_rank=749&RID=NAR4WAAH016","GU595122.1")
Oryza sativa Indica Group cultivar R288 father tRNA-Leu (trnL) gene, partial sequence; chloroplast	Oryza sativa Indica Group	97.1	97.1	100%	2e-16	100.00	566	=HYPERLINK("https://www.ncbi.nlm.nih.gov/nucleotide/GU595121.1?report=genbank&log$=nucltop&blast_rank=750&RID=NAR4WAAH016","GU595121.1")
Oryza rufipogon isolate 37 tRNA-Leu (trnL) gene, partial sequence; chloroplast	Oryza rufipogon	97.1	97.1	100%	2e-16	100.00	569	=HYPERLINK("https://www.ncbi.nlm.nih.gov/nucleotide/GU595120.1?report=genbank&log$=nucltop&blast_rank=751&RID=NAR4WAAH016","GU595120.1")
Oryza rufipogon isolate 24 tRNA-Leu (trnL) gene, partial sequence; chloroplast	Oryza rufipogon	97.1	97.1	100%	2e-16	100.00	567	=HYPERLINK("https://www.ncbi.nlm.nih.gov/nucleotide/GU595119.1?report=genbank&log$=nucltop&blast_rank=752&RID=NAR4WAAH016","GU595119.1")
Oryza sativa Indica Group cultivar Peiliangyou 198 tRNA-Leu (trnL) gene, partial sequence; chloroplast	Oryza sativa Indica Group	97.1	97.1	100%	2e-16	100.00	567	=HYPERLINK("https://www.ncbi.nlm.nih.gov/nucleotide/GU595117.1?report=genbank&log$=nucltop&blast_rank=753&RID=NAR4WAAH016","GU595117.1")
Oryza sativa Indica Group cultivar Miyang 46 tRNA-Leu (trnL) gene, partial sequence; chloroplast	Oryza sativa Indica Group	97.1	97.1	100%	2e-16	100.00	556	=HYPERLINK("https://www.ncbi.nlm.nih.gov/nucleotide/GU595116.1?report=genbank&log$=nucltop&blast_rank=754&RID=NAR4WAAH016","GU595116.1")
Oryza sativa Indica Group cultivar Minghui 63 tRNA-Leu (trnL) gene, partial sequence; chloroplast	Oryza sativa Indica Group	97.1	97.1	100%	2e-16	100.00	569	=HYPERLINK("https://www.ncbi.nlm.nih.gov/nucleotide/GU595115.1?report=genbank&log$=nucltop&blast_rank=755&RID=NAR4WAAH016","GU595115.1")
Oryza rufipogon tRNA-Leu (trnL) gene, partial sequence; chloroplast	Oryza rufipogon	97.1	97.1	100%	2e-16	100.00	541	=HYPERLINK("https://www.ncbi.nlm.nih.gov/nucleotide/GU595114.1?report=genbank&log$=nucltop&blast_rank=756&RID=NAR4WAAH016","GU595114.1")
Oryza rufipogon tRNA-Leu (trnL) gene, partial sequence; chloroplast	Oryza rufipogon	97.1	97.1	100%	2e-16	100.00	572	=HYPERLINK("https://www.ncbi.nlm.nih.gov/nucleotide/GU595113.1?report=genbank&log$=nucltop&blast_rank=757&RID=NAR4WAAH016","GU595113.1")
Oryza sativa Indica Group cultivar Gui 99 tRNA-Leu (trnL) gene, partial sequence; chloroplast	Oryza sativa Indica Group	97.1	97.1	100%	2e-16	100.00	568	=HYPERLINK("https://www.ncbi.nlm.nih.gov/nucleotide/GU595103.1?report=genbank&log$=nucltop&blast_rank=758&RID=NAR4WAAH016","GU595103.1")
Oryza sativa Indica Group cultivar Jinyou 198 tRNA-Leu (trnL) gene, partial sequence; chloroplast	Oryza sativa Indica Group	97.1	97.1	100%	2e-16	100.00	568	=HYPERLINK("https://www.ncbi.nlm.nih.gov/nucleotide/GU595109.1?report=genbank&log$=nucltop&blast_rank=759&RID=NAR4WAAH016","GU595109.1")
Oryza eichingeri tRNA-Leu (trnL) gene, partial sequence; chloroplast	Oryza eichingeri	97.1	97.1	100%	2e-16	100.00	553	=HYPERLINK("https://www.ncbi.nlm.nih.gov/nucleotide/GU595108.1?report=genbank&log$=nucltop&blast_rank=760&RID=NAR4WAAH016","GU595108.1")
Oryza sativa Indica Group cultivar Gangyou 364 tRNA-Leu (trnL) gene, partial sequence; chloroplast	Oryza sativa Indica Group	97.1	97.1	100%	2e-16	100.00	573	=HYPERLINK("https://www.ncbi.nlm.nih.gov/nucleotide/GU595107.1?report=genbank&log$=nucltop&blast_rank=761&RID=NAR4WAAH016","GU595107.1")
Oryza rufipogon tRNA-Leu (trnL) gene, partial sequence; chloroplast	Oryza rufipogon	97.1	97.1	100%	2e-16	100.00	559	=HYPERLINK("https://www.ncbi.nlm.nih.gov/nucleotide/GU595106.1?report=genbank&log$=nucltop&blast_rank=762&RID=NAR4WAAH016","GU595106.1")
Oryza sativa Indica Group cultivar You 501 tRNA-Leu (trnL) gene, partial sequence; chloroplast	Oryza sativa Indica Group	97.1	97.1	100%	2e-16	100.00	560	=HYPERLINK("https://www.ncbi.nlm.nih.gov/nucleotide/GU595102.1?report=genbank&log$=nucltop&blast_rank=763&RID=NAR4WAAH016","GU595102.1")
Oryza sativa Indica Group cultivar Exiang No.1 tRNA-Leu (trnL) gene, partial sequence; chloroplast	Oryza sativa Indica Group	97.1	97.1	100%	2e-16	100.00	567	=HYPERLINK("https://www.ncbi.nlm.nih.gov/nucleotide/GU595101.1?report=genbank&log$=nucltop&blast_rank=764&RID=NAR4WAAH016","GU595101.1")
Oryza rufipogon tRNA-Leu (trnL) gene, partial sequence; chloroplast	Oryza rufipogon	97.1	97.1	100%	2e-16	100.00	565	=HYPERLINK("https://www.ncbi.nlm.nih.gov/nucleotide/GU595099.1?report=genbank&log$=nucltop&blast_rank=765&RID=NAR4WAAH016","GU595099.1")
Oryza longistaminata tRNA-Leu (trnL) gene, partial sequence; chloroplast	Oryza longistaminata	97.1	97.1	100%	2e-16	100.00	561	=HYPERLINK("https://www.ncbi.nlm.nih.gov/nucleotide/GU595098.1?report=genbank&log$=nucltop&blast_rank=766&RID=NAR4WAAH016","GU595098.1")
Oryza rufipogon bio-material IRGC:105480 tRNA-Leu (trnL) gene, partial sequence; chloroplast	Oryza rufipogon	97.1	97.1	100%	2e-16	100.00	563	=HYPERLINK("https://www.ncbi.nlm.nih.gov/nucleotide/FJ908533.1?report=genbank&log$=nucltop&blast_rank=767&RID=NAR4WAAH016","FJ908533.1")
Oryza rufipogon tRNA-Leu (trnL) gene, partial sequence; trnL-trnF intergenic spacer, complete sequence; and tRNA-Phe (trnF) gene, partial sequence; chloroplast	Oryza rufipogon	97.1	97.1	100%	2e-16	100.00	808	=HYPERLINK("https://www.ncbi.nlm.nih.gov/nucleotide/EU434094.1?report=genbank&log$=nucltop&blast_rank=768&RID=NAR4WAAH016","EU434094.1")
Oryza longistaminata tRNA-Leu (trnL) and trnL-trnF intergenic spacer, partial sequence; chloroplast	Oryza longistaminata	97.1	97.1	100%	2e-16	100.00	791	=HYPERLINK("https://www.ncbi.nlm.nih.gov/nucleotide/AY768778.1?report=genbank&log$=nucltop&blast_rank=769&RID=NAR4WAAH016","AY768778.1")
Oryza sativa Japonica Group cultivar Nipponbare chloroplast, complete genome	Oryza sativa Japonica Group	97.1	97.1	100%	2e-16	100.00	134551	=HYPERLINK("https://www.ncbi.nlm.nih.gov/nucleotide/AY522330.1?report=genbank&log$=nucltop&blast_rank=770&RID=NAR4WAAH016","AY522330.1")
Oryza sativa Indica Group chloroplast, complete genome	Oryza sativa Indica Group	97.1	97.1	100%	2e-16	100.00	134496	=HYPERLINK("https://www.ncbi.nlm.nih.gov/nucleotide/NC_008155.1?report=genbank&log$=nucltop&blast_rank=771&RID=NAR4WAAH016","NC_008155.1")
Oryza punctata tRNA-Leu (trnL) gene, partial sequence; chloroplast	Oryza punctata	97.1	97.1	100%	2e-16	100.00	615	=HYPERLINK("https://www.ncbi.nlm.nih.gov/nucleotide/DQ131553.1?report=genbank&log$=nucltop&blast_rank=772&RID=NAR4WAAH016","DQ131553.1")
Oryza sativa tRNA-Leu (trnL) gene, partial sequence; chloroplast	Oryza sativa Indica Group	97.1	97.1	100%	2e-16	100.00	615	=HYPERLINK("https://www.ncbi.nlm.nih.gov/nucleotide/DQ131552.1?report=genbank&log$=nucltop&blast_rank=773&RID=NAR4WAAH016","DQ131552.1")
Oryza meridionalis tRNA-Leu (trnL) gene, partial sequence; trnL-trnF intergenic spacer, complete sequence; and tRNA-Phe (trnF) gene, partial sequence; chloroplast	Oryza meridionalis	97.1	97.1	100%	2e-16	100.00	881	=HYPERLINK("https://www.ncbi.nlm.nih.gov/nucleotide/DQ143172.1?report=genbank&log$=nucltop&blast_rank=774&RID=NAR4WAAH016","DQ143172.1")
Oryza glumipatula tRNA-Leu (trnL) gene, partial sequence; trnL-trnF intergenic spacer, complete sequence; and tRNA-Phe (trnF) gene, partial sequence; chloroplast	Oryza glumipatula	97.1	97.1	100%	2e-16	100.00	881	=HYPERLINK("https://www.ncbi.nlm.nih.gov/nucleotide/DQ143169.1?report=genbank&log$=nucltop&blast_rank=775&RID=NAR4WAAH016","DQ143169.1")
Oryza longistaminata tRNA-Leu (trnL) gene, partial sequence; trnL-trnF intergenic spacer, complete sequence; and tRNA-Phe (trnF) gene, partial sequence; chloroplast	Oryza longistaminata	97.1	97.1	100%	2e-16	100.00	881	=HYPERLINK("https://www.ncbi.nlm.nih.gov/nucleotide/DQ143167.1?report=genbank&log$=nucltop&blast_rank=776&RID=NAR4WAAH016","DQ143167.1")
Oryza nivara tRNA-Leu (trnL) gene, partial sequence; trnL-trnF intergenic spacer, complete sequence; and tRNA-Phe (trnF) gene, partial sequence; chloroplast	Oryza nivara	97.1	97.1	100%	2e-16	100.00	882	=HYPERLINK("https://www.ncbi.nlm.nih.gov/nucleotide/DQ143165.1?report=genbank&log$=nucltop&blast_rank=777&RID=NAR4WAAH016","DQ143165.1")
Oryza barthii tRNA-Leu (trnL) gene, partial sequence; trnL-trnF intergenic spacer, complete sequence; and tRNA-Phe (trnF) gene, partial sequence; chloroplast	Oryza barthii	97.1	97.1	100%	2e-16	100.00	881	=HYPERLINK("https://www.ncbi.nlm.nih.gov/nucleotide/DQ143164.1?report=genbank&log$=nucltop&blast_rank=778&RID=NAR4WAAH016","DQ143164.1")
Oryza barthii tRNA-Leu (trnL) gene, partial sequence; trnL-trnF intergenic spacer, complete sequence; and tRNA-Phe (trnF) gene, partial sequence; chloroplast	Oryza barthii	97.1	97.1	100%	2e-16	100.00	881	=HYPERLINK("https://www.ncbi.nlm.nih.gov/nucleotide/DQ143163.1?report=genbank&log$=nucltop&blast_rank=779&RID=NAR4WAAH016","DQ143163.1")
Oryza rufipogon tRNA-Leu (trnL) gene, partial sequence; trnL-trnF intergenic spacer, complete sequence; and tRNA-Phe (trnF) gene, partial sequence; chloroplast	Oryza rufipogon	97.1	97.1	100%	2e-16	100.00	882	=HYPERLINK("https://www.ncbi.nlm.nih.gov/nucleotide/DQ143161.1?report=genbank&log$=nucltop&blast_rank=780&RID=NAR4WAAH016","DQ143161.1")
Oryza glaberrima tRNA-Leu (trnL) gene, partial sequence; trnL-trnF intergenic spacer, complete sequence; and tRNA-Phe (trnF) gene, partial sequence; chloroplast	Oryza glaberrima	97.1	97.1	100%	2e-16	100.00	881	=HYPERLINK("https://www.ncbi.nlm.nih.gov/nucleotide/DQ143159.1?report=genbank&log$=nucltop&blast_rank=781&RID=NAR4WAAH016","DQ143159.1")
Oryza sativa Japonica Group cultivar Lemont tRNA-Leu (trnL) gene, partial sequence; trnL-trnF intergenic spacer, complete sequence; and tRNA-Phe (trnF) gene, partial sequence; chloroplast	Oryza sativa Japonica Group	97.1	97.1	100%	2e-16	100.00	882	=HYPERLINK("https://www.ncbi.nlm.nih.gov/nucleotide/DQ143158.1?report=genbank&log$=nucltop&blast_rank=782&RID=NAR4WAAH016","DQ143158.1")
Oryza sativa Japonica Group cultivar Nipponbare tRNA-Leu (trnL) gene, partial sequence; trnL-trnF intergenic spacer, complete sequence; and tRNA-Phe (trnF) gene, partial sequence; chloroplast	Oryza sativa Japonica Group	97.1	97.1	100%	2e-16	100.00	878	=HYPERLINK("https://www.ncbi.nlm.nih.gov/nucleotide/DQ143157.1?report=genbank&log$=nucltop&blast_rank=783&RID=NAR4WAAH016","DQ143157.1")
Oryza sativa Indica Group cultivar Milyang 23 tRNA-Leu (trnL) gene, partial sequence; trnL-trnF intergenic spacer, complete sequence; and tRNA-Phe (trnF) gene, partial sequence; chloroplast	Oryza sativa Indica Group	97.1	97.1	100%	2e-16	100.00	882	=HYPERLINK("https://www.ncbi.nlm.nih.gov/nucleotide/DQ143156.1?report=genbank&log$=nucltop&blast_rank=784&RID=NAR4WAAH016","DQ143156.1")
Oryza sativa Indica Group cultivar 93-11 tRNA-Leu (trnL) gene, partial sequence; trnL-trnF intergenic spacer, complete sequence; and tRNA-Phe (trnF) gene, partial sequence; chloroplast	Oryza sativa Indica Group	97.1	97.1	100%	2e-16	100.00	881	=HYPERLINK("https://www.ncbi.nlm.nih.gov/nucleotide/DQ143155.1?report=genbank&log$=nucltop&blast_rank=785&RID=NAR4WAAH016","DQ143155.1")
Oryza glumipatula F tRNA-Leu gene, partial sequence; chloroplast	Oryza glumipatula	97.1	97.1	100%	2e-16	100.00	735	=HYPERLINK("https://www.ncbi.nlm.nih.gov/nucleotide/DQ289217.1?report=genbank&log$=nucltop&blast_rank=786&RID=NAR4WAAH016","DQ289217.1")
Oryza barthii E tRNA-Leu gene, partial sequence; chloroplast	Oryza barthii	97.1	97.1	100%	2e-16	100.00	733	=HYPERLINK("https://www.ncbi.nlm.nih.gov/nucleotide/DQ289216.1?report=genbank&log$=nucltop&blast_rank=787&RID=NAR4WAAH016","DQ289216.1")
Oryza sativa D tRNA-Leu gene, partial sequence; chloroplast	Oryza sativa	97.1	97.1	100%	2e-16	100.00	732	=HYPERLINK("https://www.ncbi.nlm.nih.gov/nucleotide/DQ289215.1?report=genbank&log$=nucltop&blast_rank=788&RID=NAR4WAAH016","DQ289215.1")
Oryza sativa C tRNA-Leu gene, partial sequence; chloroplast	Oryza sativa	97.1	97.1	100%	2e-16	100.00	726	=HYPERLINK("https://www.ncbi.nlm.nih.gov/nucleotide/DQ289214.1?report=genbank&log$=nucltop&blast_rank=789&RID=NAR4WAAH016","DQ289214.1")
Oryza sativa B tRNA-Leu gene, partial sequence; chloroplast	Oryza sativa	97.1	97.1	100%	2e-16	100.00	733	=HYPERLINK("https://www.ncbi.nlm.nih.gov/nucleotide/DQ289213.1?report=genbank&log$=nucltop&blast_rank=790&RID=NAR4WAAH016","DQ289213.1")
Oryza sativa A tRNA-Leu gene, partial sequence; chloroplast	Oryza sativa	97.1	97.1	100%	2e-16	100.00	738	=HYPERLINK("https://www.ncbi.nlm.nih.gov/nucleotide/DQ289212.1?report=genbank&log$=nucltop&blast_rank=791&RID=NAR4WAAH016","DQ289212.1")
Oryza sativa (indica cultivar-group) tRNA-Leu (trnL) gene, partial sequence; chloroplast	Oryza sativa Indica Group	97.1	97.1	100%	2e-16	100.00	553	=HYPERLINK("https://www.ncbi.nlm.nih.gov/nucleotide/AY792515.1?report=genbank&log$=nucltop&blast_rank=792&RID=NAR4WAAH016","AY792515.1")
Oryza rufipogon tRNA-Leu (trnL) gene and trnL-trnF intergenic spacer, partial sequence	Oryza rufipogon	97.1	97.1	100%	2e-16	100.00	791	=HYPERLINK("https://www.ncbi.nlm.nih.gov/nucleotide/AY749368.1?report=genbank&log$=nucltop&blast_rank=793&RID=NAR4WAAH016","AY749368.1")
Oryza sativa Japonica Group chromosome 10 clone OSJNAb0075K12, complete sequence	Oryza sativa Japonica Group	97.1	97.1	100%	2e-16	100.00	125936	=HYPERLINK("https://www.ncbi.nlm.nih.gov/nucleotide/AC122148.1?report=genbank&log$=nucltop&blast_rank=794&RID=NAR4WAAH016","AC122148.1")
Oryza sativa (japonica cultivar-group) cultivar Nipponbare from chromosome 10, complete sequence	Oryza sativa Japonica Group	97.1	97.1	100%	2e-16	100.00	134933	=HYPERLINK("https://www.ncbi.nlm.nih.gov/nucleotide/AC092750.2?report=genbank&log$=nucltop&blast_rank=795&RID=NAR4WAAH016","AC092750.2")
Oryza sativa chloroplast partial tRNA-Leu (UAA) gene, intron, isolate Ri5	Oryza sativa	97.1	97.1	100%	2e-16	100.00	511	=HYPERLINK("https://www.ncbi.nlm.nih.gov/nucleotide/AJ854510.1?report=genbank&log$=nucltop&blast_rank=796&RID=NAR4WAAH016","AJ854510.1")
Oryza sativa chloroplast partial tRNA-Leu (UAA) gene, intron, isolate Ri4	Oryza sativa	97.1	97.1	100%	2e-16	100.00	436	=HYPERLINK("https://www.ncbi.nlm.nih.gov/nucleotide/AJ854509.1?report=genbank&log$=nucltop&blast_rank=797&RID=NAR4WAAH016","AJ854509.1")
Oryza sativa chloroplast partial tRNA-Leu (UAA) gene, intron, isolate Ri2	Oryza sativa	97.1	97.1	100%	2e-16	100.00	574	=HYPERLINK("https://www.ncbi.nlm.nih.gov/nucleotide/AJ854507.1?report=genbank&log$=nucltop&blast_rank=798&RID=NAR4WAAH016","AJ854507.1")
Oryza sativa chloroplast partial tRNA-Leu (UAA) gene, intron, isolate Ri1	Oryza sativa	97.1	97.1	100%	2e-16	100.00	512	=HYPERLINK("https://www.ncbi.nlm.nih.gov/nucleotide/AJ854506.1?report=genbank&log$=nucltop&blast_rank=799&RID=NAR4WAAH016","AJ854506.1")
Oryza nivara chloroplast, complete genome	Oryza sativa f. spontanea	97.1	97.1	100%	2e-16	100.00	134494	=HYPERLINK("https://www.ncbi.nlm.nih.gov/nucleotide/NC_005973.1?report=genbank&log$=nucltop&blast_rank=800&RID=NAR4WAAH016","NC_005973.1")
Oryza sativa chromosome 10 BAC OSJNBb0005J14 genomic sequence, complete sequence	Oryza sativa Japonica Group	97.1	97.1	100%	2e-16	100.00	116932	=HYPERLINK("https://www.ncbi.nlm.nih.gov/nucleotide/AC074232.11?report=genbank&log$=nucltop&blast_rank=801&RID=NAR4WAAH016","AC074232.11")
Oryza sativa Japonica Group genomic DNA, chromosome 1, PAC clone:P0557A01	Oryza sativa Japonica Group	97.1	97.1	100%	2e-16	100.00	147201	=HYPERLINK("https://www.ncbi.nlm.nih.gov/nucleotide/AP003280.2?report=genbank&log$=nucltop&blast_rank=802&RID=NAR4WAAH016","AP003280.2")
Oryza sativa Japonica Group plastid, complete genome	Oryza sativa Japonica Group	97.1	97.1	100%	2e-16	100.00	134525	=HYPERLINK("https://www.ncbi.nlm.nih.gov/nucleotide/NC_001320.1?report=genbank&log$=nucltop&blast_rank=803&RID=NAR4WAAH016","NC_001320.1")
