# Supplementary material for: Ecology of community reassembly: Movements and diets of megafauna during a decade of restoration in Mozambique
Source: Ecology. 2026 Apr 12;107(4):e70386. doi: 10.1002/ecy.70386 (PMC13071350; doi:10.1002/ecy.70386)
Supplement: Supplementary file 1 — Data S1. [file ECY-107-e70386-s001.zip › Data_S1/Dataset_20/DietDataFilteringScripts/DNA_metabarcoding_data_processing/additional_files_scripts/NCBI_blast_results/atcccaaaacaaacagaggggttcagaaagtgaaaaaggg.csv]

Description	Scientific Name	Max Score	Total Score	Query Cover	E value	Per. ident	Acc. Len	Accession
Allophylus africanus voucher JG-16-P05_B3 tRNA-Leu (trnL) gene, partial sequence; trnL-trnF intergenic spacer, complete sequence; and tRNA-Phe (trnF) gene, partial sequence; chloroplast	Allophylus africanus	75.0	75.0	100%	3e-10	100.00	561	=HYPERLINK("https://www.ncbi.nlm.nih.gov/nucleotide/MK186971.1?report=genbank&log$=nucltop&blast_rank=1&RID=NAPPP3A7013","MK186971.1")
Allophylus sp. JP-2019 voucher JG-16-P05_D10 tRNA-Leu (trnL) gene, partial sequence; trnL-trnF intergenic spacer, complete sequence; and tRNA-Phe (trnF) gene, partial sequence; chloroplast	Allophylus sp. JP-2019	75.0	75.0	100%	3e-10	100.00	521	=HYPERLINK("https://www.ncbi.nlm.nih.gov/nucleotide/MK186970.1?report=genbank&log$=nucltop&blast_rank=2&RID=NAPPP3A7013","MK186970.1")
Allophylus sp. Acevedo-Rodriguez 14847 voucher Acevedo-Rodriguez 14847 (NY) tRNA-Leu (trnL) gene, partial sequence; chloroplast	Allophylus sp. Acevedo-Rodriguez 14847	75.0	75.0	100%	3e-10	100.00	480	=HYPERLINK("https://www.ncbi.nlm.nih.gov/nucleotide/KX585001.1?report=genbank&log$=nucltop&blast_rank=3&RID=NAPPP3A7013","KX585001.1")
Allophylus puberulus voucher Somner 1069 (US) tRNA-Leu (trnL) gene, partial sequence; chloroplast	Allophylus puberulus	75.0	75.0	100%	3e-10	100.00	528	=HYPERLINK("https://www.ncbi.nlm.nih.gov/nucleotide/KX584998.1?report=genbank&log$=nucltop&blast_rank=4&RID=NAPPP3A7013","KX584998.1")
Allophylus poungouensis voucher McPherson 16109 (MO) tRNA-Leu (trnL) gene, partial sequence; chloroplast	Allophylus poungouensis	75.0	75.0	100%	3e-10	100.00	561	=HYPERLINK("https://www.ncbi.nlm.nih.gov/nucleotide/KX584997.1?report=genbank&log$=nucltop&blast_rank=5&RID=NAPPP3A7013","KX584997.1")
Allophylus pervillei voucher P. Hoffmann 399 (MO) tRNA-Leu (trnL) gene, partial sequence; chloroplast	Allophylus pervillei	75.0	75.0	100%	3e-10	100.00	561	=HYPERLINK("https://www.ncbi.nlm.nih.gov/nucleotide/KX584996.1?report=genbank&log$=nucltop&blast_rank=6&RID=NAPPP3A7013","KX584996.1")
Allophylus hirtellus voucher Cheek 5059 tRNA-Leu (trnL) gene, partial sequence; chloroplast	Allophylus hirtellus	75.0	75.0	100%	3e-10	100.00	562	=HYPERLINK("https://www.ncbi.nlm.nih.gov/nucleotide/KX584995.1?report=genbank&log$=nucltop&blast_rank=7&RID=NAPPP3A7013","KX584995.1")
Allophylus gardineri voucher Pignal 1834 (MO) tRNA-Leu (trnL) gene, partial sequence; chloroplast	Allophylus gardineri	75.0	75.0	100%	3e-10	100.00	523	=HYPERLINK("https://www.ncbi.nlm.nih.gov/nucleotide/KX584994.1?report=genbank&log$=nucltop&blast_rank=8&RID=NAPPP3A7013","KX584994.1")
Allophylus decipiens voucher Phillipson 4194 (MO) tRNA-Leu (trnL) gene, partial sequence; chloroplast	Allophylus decipiens	75.0	75.0	100%	3e-10	100.00	536	=HYPERLINK("https://www.ncbi.nlm.nih.gov/nucleotide/KX584992.1?report=genbank&log$=nucltop&blast_rank=9&RID=NAPPP3A7013","KX584992.1")
Allophylus chirindensis voucher Hizza 26 (MO) tRNA-Leu (trnL) gene, partial sequence; chloroplast	Allophylus chirindensis	75.0	75.0	100%	3e-10	100.00	534	=HYPERLINK("https://www.ncbi.nlm.nih.gov/nucleotide/KX584989.1?report=genbank&log$=nucltop&blast_rank=10&RID=NAPPP3A7013","KX584989.1")
Allophylus chaunostachys voucher Mwangoko 729 (MO) tRNA-Leu (trnL) gene, partial sequence; chloroplast	Allophylus chaunostachys	75.0	75.0	100%	3e-10	100.00	539	=HYPERLINK("https://www.ncbi.nlm.nih.gov/nucleotide/KX584988.1?report=genbank&log$=nucltop&blast_rank=11&RID=NAPPP3A7013","KX584988.1")
Allophylus bojerianus voucher Ratovoson 961 (MO) tRNA-Leu (trnL) gene, partial sequence; chloroplast	Allophylus bojerianus	75.0	75.0	100%	3e-10	100.00	537	=HYPERLINK("https://www.ncbi.nlm.nih.gov/nucleotide/KX584987.1?report=genbank&log$=nucltop&blast_rank=12&RID=NAPPP3A7013","KX584987.1")
Allophylus arboreus voucher Wohlhauser & Stiefle 60072 (MO) tRNA-Leu (trnL) gene, partial sequence; chloroplast	Allophylus arboreus	75.0	75.0	100%	3e-10	100.00	561	=HYPERLINK("https://www.ncbi.nlm.nih.gov/nucleotide/KX584985.1?report=genbank&log$=nucltop&blast_rank=13&RID=NAPPP3A7013","KX584985.1")
Allophylus africanus voucher Balkwill 4206 (MO) tRNA-Leu (trnL) gene, partial sequence; chloroplast	Allophylus africanus	75.0	75.0	100%	3e-10	100.00	544	=HYPERLINK("https://www.ncbi.nlm.nih.gov/nucleotide/KX584984.1?report=genbank&log$=nucltop&blast_rank=14&RID=NAPPP3A7013","KX584984.1")
Allophylus abyssinicus voucher Desissa & Binggeli DD-318 (MO) tRNA-Leu (trnL) gene, partial sequence; chloroplast	Allophylus abyssinicus	75.0	75.0	100%	3e-10	100.00	561	=HYPERLINK("https://www.ncbi.nlm.nih.gov/nucleotide/KX584983.1?report=genbank&log$=nucltop&blast_rank=15&RID=NAPPP3A7013","KX584983.1")
Allophylastrum frutescens voucher Lima 812 (K) tRNA-Leu (trnL) gene, partial sequence; chloroplast	Allophylastrum frutescens	75.0	75.0	100%	3e-10	100.00	565	=HYPERLINK("https://www.ncbi.nlm.nih.gov/nucleotide/KX584982.1?report=genbank&log$=nucltop&blast_rank=16&RID=NAPPP3A7013","KX584982.1")
Allophylus edulis voucher CA15MVFA tRNA-Leu (trnL) gene, partial sequence; chloroplast	Allophylus edulis	75.0	75.0	100%	3e-10	100.00	545	=HYPERLINK("https://www.ncbi.nlm.nih.gov/nucleotide/OQ269526.1?report=genbank&log$=nucltop&blast_rank=17&RID=NAPPP3A7013","OQ269526.1")
Allophylus viridis chloroplast, complete genome	Allophylus viridis	75.0	75.0	100%	3e-10	100.00	169213	=HYPERLINK("https://www.ncbi.nlm.nih.gov/nucleotide/NC_063682.1?report=genbank&log$=nucltop&blast_rank=18&RID=NAPPP3A7013","NC_063682.1")
Allophylus spicatus tRNA-Leu (trnL) gene, intron; plastid	Allophylus spicatus	75.0	75.0	100%	3e-10	100.00	506	=HYPERLINK("https://www.ncbi.nlm.nih.gov/nucleotide/JN191061.1?report=genbank&log$=nucltop&blast_rank=19&RID=NAPPP3A7013","JN191061.1")
Allophylus sp. Adeyemi 3441 tRNA-Leu (trnL) gene, intron; plastid	Allophylus sp. Adeyemi 3441	75.0	75.0	100%	3e-10	100.00	509	=HYPERLINK("https://www.ncbi.nlm.nih.gov/nucleotide/JN191060.1?report=genbank&log$=nucltop&blast_rank=20&RID=NAPPP3A7013","JN191060.1")
Allophylus bullatus tRNA-Leu (trnL) gene, intron; plastid	Allophylus bullatus	75.0	75.0	100%	3e-10	100.00	500	=HYPERLINK("https://www.ncbi.nlm.nih.gov/nucleotide/JN191057.1?report=genbank&log$=nucltop&blast_rank=21&RID=NAPPP3A7013","JN191057.1")
Allophylus sp. Mada203 tRNA-Leu (trnL) gene, intron; chloroplast	Allophylus sp. Mada203	75.0	75.0	100%	3e-10	100.00	576	=HYPERLINK("https://www.ncbi.nlm.nih.gov/nucleotide/KC479310.1?report=genbank&log$=nucltop&blast_rank=22&RID=NAPPP3A7013","KC479310.1")
Sapindus oligophyllus voucher Yuan s.n. tRNA-Leu (trnL) gene, intron; chloroplast	Sapindus oligophyllus	75.0	75.0	100%	3e-10	100.00	500	=HYPERLINK("https://www.ncbi.nlm.nih.gov/nucleotide/EU721159.1?report=genbank&log$=nucltop&blast_rank=23&RID=NAPPP3A7013","EU721159.1")
Allophylus edulis voucher Groppo 1148 (SPF) tRNA-Leu (trnL) gene and trnL-trnF intergenic spacer, partial sequence; chloroplast	Allophylus edulis	75.0	75.0	100%	3e-10	100.00	872	=HYPERLINK("https://www.ncbi.nlm.nih.gov/nucleotide/EU853777.1?report=genbank&log$=nucltop&blast_rank=24&RID=NAPPP3A7013","EU853777.1")
Allophylus longipes tRNA-Leu (trnL) gene, and trnL-trnF intergenic spacer, partial sequence	Allophylus longipes	75.0	75.0	100%	3e-10	100.00	943	=HYPERLINK("https://www.ncbi.nlm.nih.gov/nucleotide/AY207572.1?report=genbank&log$=nucltop&blast_rank=25&RID=NAPPP3A7013","AY207572.1")
