# Supplementary material for: Ecology of community reassembly: Movements and diets of megafauna during a decade of restoration in Mozambique
Source: Ecology. 2026 Apr 12;107(4):e70386. doi: 10.1002/ecy.70386 (PMC13071350; doi:10.1002/ecy.70386)
Supplement: Supplementary file 1 — Data S1. [file ECY-107-e70386-s001.zip › Data_S1/Dataset_20/DietDataFilteringScripts/DNA_metabarcoding_data_processing/additional_files_scripts/NCBI_blast_results/atcccgttttatgaaaacaaaacaaacaggggttcagaaagtgagaaaagg.csv]

Description	Scientific Name	Max Score	Total Score	Query Cover	E value	Per. ident	Acc. Len	Accession
Pometia tomentosa chloroplast, complete genome	Pometia pinnata	95.3	95.3	100%	5e-16	100.00	160818	=HYPERLINK("https://www.ncbi.nlm.nih.gov/nucleotide/NC_048999.1?report=genbank&log$=nucltop&blast_rank=1&RID=NAP139KR016","NC_048999.1")
Talisia hexaphylla voucher A110331 tRNA-Leu(UAA) (trnL) gene, intron; chloroplast	Talisia hexaphylla	95.3	95.3	100%	5e-16	100.00	907	=HYPERLINK("https://www.ncbi.nlm.nih.gov/nucleotide/MK797667.1?report=genbank&log$=nucltop&blast_rank=2&RID=NAP139KR016","MK797667.1")
Talisia guianensis voucher OT2474 tRNA-Leu(UAA) (trnL) gene, intron; chloroplast	Talisia guianensis	95.3	95.3	100%	5e-16	100.00	891	=HYPERLINK("https://www.ncbi.nlm.nih.gov/nucleotide/MK797666.1?report=genbank&log$=nucltop&blast_rank=3&RID=NAP139KR016","MK797666.1")
Melicoccus pedicellaris voucher A110223 tRNA-Leu(UAA) (trnL) gene, intron; chloroplast	Melicoccus pedicellaris	95.3	95.3	100%	5e-16	100.00	873	=HYPERLINK("https://www.ncbi.nlm.nih.gov/nucleotide/MK797426.1?report=genbank&log$=nucltop&blast_rank=4&RID=NAP139KR016","MK797426.1")
Litchi chinensis isolate L1 cultivar Brewster tRNA-Leu (trnL) gene, intron; chloroplast	Litchi chinensis	95.3	95.3	100%	5e-16	100.00	262	=HYPERLINK("https://www.ncbi.nlm.nih.gov/nucleotide/KY174233.1?report=genbank&log$=nucltop&blast_rank=5&RID=NAP139KR016","KY174233.1")
Dimocarpus fumatus isolate D5 tRNA-Leu (trnL) gene, intron; chloroplast	Dimocarpus fumatus	95.3	95.3	100%	5e-16	100.00	256	=HYPERLINK("https://www.ncbi.nlm.nih.gov/nucleotide/KY174228.1?report=genbank&log$=nucltop&blast_rank=6&RID=NAP139KR016","KY174228.1")
Dimocarpus malesianus isolate D1 tRNA-Leu (trnL) gene, intron; chloroplast	Dimocarpus malesianus	95.3	95.3	100%	5e-16	100.00	263	=HYPERLINK("https://www.ncbi.nlm.nih.gov/nucleotide/KY174225.1?report=genbank&log$=nucltop&blast_rank=7&RID=NAP139KR016","KY174225.1")
Litchi chinensis chloroplast, complete genome	Litchi chinensis	95.3	95.3	100%	5e-16	100.00	162524	=HYPERLINK("https://www.ncbi.nlm.nih.gov/nucleotide/NC_035238.1?report=genbank&log$=nucltop&blast_rank=8&RID=NAP139KR016","NC_035238.1")
Guindilia dissecta voucher Ferrucci 2928 (CTES) tRNA-Leu (trnL) gene, partial sequence; chloroplast	Guindilia dissecta	95.3	95.3	100%	5e-16	100.00	592	=HYPERLINK("https://www.ncbi.nlm.nih.gov/nucleotide/KX585017.1?report=genbank&log$=nucltop&blast_rank=9&RID=NAP139KR016","KX585017.1")
Guindilia trinervis voucher NG 4977_EIF trnL-trnF intergenic spacer region, partial sequence; chloroplast	Guindilia trinervis	95.3	95.3	100%	5e-16	100.00	957	=HYPERLINK("https://www.ncbi.nlm.nih.gov/nucleotide/OQ451386.1?report=genbank&log$=nucltop&blast_rank=10&RID=NAP139KR016","OQ451386.1")
Nephelium laurinum voucher Q4U120 tRNA-Leu (trnL) gene and trnL-trnF intergenic spacer, partial sequence; chloroplast	Nephelium laurinum	95.3	95.3	100%	5e-16	100.00	900	=HYPERLINK("https://www.ncbi.nlm.nih.gov/nucleotide/KU853243.1?report=genbank&log$=nucltop&blast_rank=11&RID=NAP139KR016","KU853243.1")
Nephelium ramboutan-ake voucher LSY10 plastid, complete genome	Nephelium ramboutan-ake	95.3	95.3	100%	5e-16	100.00	161265	=HYPERLINK("https://www.ncbi.nlm.nih.gov/nucleotide/NC_070102.1?report=genbank&log$=nucltop&blast_rank=12&RID=NAP139KR016","NC_070102.1")
Radlkofera calodendron tRNA-Leu (trnL) gene, intron; plastid	Radlkofera calodendron	95.3	95.3	100%	5e-16	100.00	514	=HYPERLINK("https://www.ncbi.nlm.nih.gov/nucleotide/JN191095.1?report=genbank&log$=nucltop&blast_rank=13&RID=NAP139KR016","JN191095.1")
Placodiscus leptostachys tRNA-Leu (trnL) gene, intron; plastid	Placodiscus leptostachys	95.3	95.3	100%	5e-16	100.00	513	=HYPERLINK("https://www.ncbi.nlm.nih.gov/nucleotide/JN191093.1?report=genbank&log$=nucltop&blast_rank=14&RID=NAP139KR016","JN191093.1")
Pancovia sp. 2 Adeyemi 1186 tRNA-Leu (trnL) gene, intron; plastid	Pancovia sp. 2 Adeyemi 1186	95.3	95.3	100%	5e-16	100.00	515	=HYPERLINK("https://www.ncbi.nlm.nih.gov/nucleotide/JN191091.1?report=genbank&log$=nucltop&blast_rank=15&RID=NAP139KR016","JN191091.1")
Chytranthus atroviolaceus tRNA-Leu (trnL) gene, intron; plastid	Chytranthus atroviolaceus	95.3	95.3	100%	5e-16	100.00	508	=HYPERLINK("https://www.ncbi.nlm.nih.gov/nucleotide/JN191089.1?report=genbank&log$=nucltop&blast_rank=16&RID=NAP139KR016","JN191089.1")
Litchi chinensis tRNA-Leu (trnL) gene, intron; plastid	Litchi chinensis	95.3	95.3	100%	5e-16	100.00	509	=HYPERLINK("https://www.ncbi.nlm.nih.gov/nucleotide/JN191088.1?report=genbank&log$=nucltop&blast_rank=17&RID=NAP139KR016","JN191088.1")
Melicoccus bijugatus tRNA-Leu (trnL) gene, intron; plastid	Melicoccus bijugatus	95.3	95.3	100%	5e-16	100.00	509	=HYPERLINK("https://www.ncbi.nlm.nih.gov/nucleotide/JN191087.1?report=genbank&log$=nucltop&blast_rank=18&RID=NAP139KR016","JN191087.1")
Lecaniodiscus cupanioides tRNA-Leu (trnL) gene, intron; plastid	Lecaniodiscus cupanioides	95.3	95.3	100%	5e-16	100.00	510	=HYPERLINK("https://www.ncbi.nlm.nih.gov/nucleotide/JN191084.1?report=genbank&log$=nucltop&blast_rank=19&RID=NAP139KR016","JN191084.1")
Glenniea africana tRNA-Leu (trnL) gene, intron; plastid	Glenniea africana	95.3	95.3	100%	5e-16	100.00	513	=HYPERLINK("https://www.ncbi.nlm.nih.gov/nucleotide/JN191080.1?report=genbank&log$=nucltop&blast_rank=20&RID=NAP139KR016","JN191080.1")
Eriocoelum macrocarpum tRNA-Leu (trnL) gene, intron; plastid	Eriocoelum macrocarpum	95.3	95.3	100%	5e-16	100.00	514	=HYPERLINK("https://www.ncbi.nlm.nih.gov/nucleotide/JN191079.1?report=genbank&log$=nucltop&blast_rank=21&RID=NAP139KR016","JN191079.1")
Eriocoelum microspermum tRNA-Leu (trnL) gene, intron; plastid	Eriocoelum microspermum	95.3	95.3	100%	5e-16	100.00	511	=HYPERLINK("https://www.ncbi.nlm.nih.gov/nucleotide/JN191078.1?report=genbank&log$=nucltop&blast_rank=22&RID=NAP139KR016","JN191078.1")
Eriocoelum kerstingii tRNA-Leu (trnL) gene, intron; plastid	Eriocoelum kerstingii	95.3	95.3	100%	5e-16	100.00	514	=HYPERLINK("https://www.ncbi.nlm.nih.gov/nucleotide/JN191077.1?report=genbank&log$=nucltop&blast_rank=23&RID=NAP139KR016","JN191077.1")
Chytranthus talbotii tRNA-Leu (trnL) gene, intron; plastid	Chytranthus talbotii	95.3	95.3	100%	5e-16	100.00	515	=HYPERLINK("https://www.ncbi.nlm.nih.gov/nucleotide/JN191072.1?report=genbank&log$=nucltop&blast_rank=24&RID=NAP139KR016","JN191072.1")
Chytranthus sp. 1 Adeyemi 3445 tRNA-Leu (trnL) gene, intron; plastid	Chytranthus sp. 1 Adeyemi 3445	95.3	95.3	100%	5e-16	100.00	514	=HYPERLINK("https://www.ncbi.nlm.nih.gov/nucleotide/JN191070.1?report=genbank&log$=nucltop&blast_rank=25&RID=NAP139KR016","JN191070.1")
Chytranthus setosus tRNA-Leu (trnL) gene, intron; plastid	Chytranthus setosus	95.3	95.3	100%	5e-16	100.00	522	=HYPERLINK("https://www.ncbi.nlm.nih.gov/nucleotide/JN191069.1?report=genbank&log$=nucltop&blast_rank=26&RID=NAP139KR016","JN191069.1")
Chytranthus macrobotrys tRNA-Leu (trnL) gene, intron; plastid	Chytranthus macrobotrys	95.3	95.3	100%	5e-16	100.00	517	=HYPERLINK("https://www.ncbi.nlm.nih.gov/nucleotide/JN191068.1?report=genbank&log$=nucltop&blast_rank=27&RID=NAP139KR016","JN191068.1")
Chytranthus carneus tRNA-Leu (trnL) gene, intron; plastid	Chytranthus carneus	95.3	95.3	100%	5e-16	100.00	519	=HYPERLINK("https://www.ncbi.nlm.nih.gov/nucleotide/JN191066.1?report=genbank&log$=nucltop&blast_rank=28&RID=NAP139KR016","JN191066.1")
Blighia welwitschii tRNA-Leu (trnL) gene, intron; plastid	Blighia welwitschii	95.3	95.3	100%	5e-16	100.00	508	=HYPERLINK("https://www.ncbi.nlm.nih.gov/nucleotide/JN191064.1?report=genbank&log$=nucltop&blast_rank=29&RID=NAP139KR016","JN191064.1")
Blighia sapida tRNA-Leu (trnL) gene, intron; plastid	Blighia sapida	95.3	95.3	100%	5e-16	100.00	508	=HYPERLINK("https://www.ncbi.nlm.nih.gov/nucleotide/JN191063.1?report=genbank&log$=nucltop&blast_rank=30&RID=NAP139KR016","JN191063.1")
Litchi chinensis chloroplast, complete genome	Litchi chinensis	95.3	95.3	100%	5e-16	100.00	162525	=HYPERLINK("https://www.ncbi.nlm.nih.gov/nucleotide/MW067100.1?report=genbank&log$=nucltop&blast_rank=31&RID=NAP139KR016","MW067100.1")
Nephelium lappaceum cultivar Baoyan7 chloroplast, complete genome	Nephelium lappaceum	95.3	95.3	100%	5e-16	100.00	161321	=HYPERLINK("https://www.ncbi.nlm.nih.gov/nucleotide/MT936934.1?report=genbank&log$=nucltop&blast_rank=32&RID=NAP139KR016","MT936934.1")
Podonephelium sp. SB-2012 voucher Munzinger 2705 tRNA-Leu (trnL) gene, intron; chloroplast	Podonephelium sp. SB-2012	95.3	95.3	100%	5e-16	100.00	499	=HYPERLINK("https://www.ncbi.nlm.nih.gov/nucleotide/JN681510.1?report=genbank&log$=nucltop&blast_rank=33&RID=NAP139KR016","JN681510.1")
Podonephelium sp. SB-2012 voucher Munzinger & al. 5804 tRNA-Leu (trnL) gene, intron; chloroplast	Podonephelium sp. SB-2012	95.3	95.3	100%	5e-16	100.00	505	=HYPERLINK("https://www.ncbi.nlm.nih.gov/nucleotide/JN681508.1?report=genbank&log$=nucltop&blast_rank=34&RID=NAP139KR016","JN681508.1")
Podonephelium sp. SB-2012 voucher Munzinger & al. 4418 tRNA-Leu (trnL) gene, intron; chloroplast	Podonephelium sp. SB-2012	95.3	95.3	100%	5e-16	100.00	501	=HYPERLINK("https://www.ncbi.nlm.nih.gov/nucleotide/JN681507.1?report=genbank&log$=nucltop&blast_rank=35&RID=NAP139KR016","JN681507.1")
Podonephelium sp. SB-2012 voucher Callmander 829 tRNA-Leu (trnL) gene, intron; chloroplast	Podonephelium sp. SB-2012	95.3	95.3	100%	5e-16	100.00	502	=HYPERLINK("https://www.ncbi.nlm.nih.gov/nucleotide/JN681506.1?report=genbank&log$=nucltop&blast_rank=36&RID=NAP139KR016","JN681506.1")
Podonephelium concolor voucher Munzinger & al. 5845 tRNA-Leu (trnL) gene, intron; chloroplast	Podonephelium concolor	95.3	95.3	100%	5e-16	100.00	505	=HYPERLINK("https://www.ncbi.nlm.nih.gov/nucleotide/JN681503.1?report=genbank&log$=nucltop&blast_rank=37&RID=NAP139KR016","JN681503.1")
Elattostachys apetala voucher Munzinger 2084 tRNA-Leu (trnL) gene, intron; chloroplast	Elattostachys apetala	95.3	95.3	100%	5e-16	100.00	506	=HYPERLINK("https://www.ncbi.nlm.nih.gov/nucleotide/JN681488.1?report=genbank&log$=nucltop&blast_rank=38&RID=NAP139KR016","JN681488.1")
Alectryon sp. Munzinger 2176 tRNA-Leu (trnL) gene, intron; chloroplast	Alectryon sp. Munzinger 2176	95.3	95.3	100%	5e-16	100.00	506	=HYPERLINK("https://www.ncbi.nlm.nih.gov/nucleotide/JN681460.1?report=genbank&log$=nucltop&blast_rank=39&RID=NAP139KR016","JN681460.1")
Alectryon carinatum voucher Hequet & Komornicki 3807 tRNA-Leu (trnL) gene, intron; chloroplast	Alectryon carinatus	95.3	95.3	100%	5e-16	100.00	505	=HYPERLINK("https://www.ncbi.nlm.nih.gov/nucleotide/JN681459.1?report=genbank&log$=nucltop&blast_rank=40&RID=NAP139KR016","JN681459.1")
Nephelium lappaceum chloroplast, complete genome	Nephelium lappaceum	95.3	95.3	100%	5e-16	100.00	161356	=HYPERLINK("https://www.ncbi.nlm.nih.gov/nucleotide/NC_053699.1?report=genbank&log$=nucltop&blast_rank=41&RID=NAP139KR016","NC_053699.1")
Dilodendron bipinnatum tRNA-Leu (trnL) gene and trnL-trnF intergenic spacer, partial sequence; chloroplast	Dilodendron bipinnatum	95.3	95.3	100%	5e-16	100.00	979	=HYPERLINK("https://www.ncbi.nlm.nih.gov/nucleotide/AY594510.1?report=genbank&log$=nucltop&blast_rank=42&RID=NAP139KR016","AY594510.1")
Melicoccus pedicellaris voucher NL110553 tRNA-Leu(UAA) (trnL) gene, intron; chloroplast	Melicoccus pedicellaris	95.3	95.3	100%	5e-16	100.00	494	=HYPERLINK("https://www.ncbi.nlm.nih.gov/nucleotide/FJ039343.1?report=genbank&log$=nucltop&blast_rank=43&RID=NAP139KR016","FJ039343.1")
Talisia angustifolia voucher Zardini 43668 tRNA-Leu (trnL) gene, intron; chloroplast	Talisia angustifolia	95.3	95.3	100%	5e-16	100.00	504	=HYPERLINK("https://www.ncbi.nlm.nih.gov/nucleotide/EU721328.1?report=genbank&log$=nucltop&blast_rank=44&RID=NAP139KR016","EU721328.1")
Pseudima sp. McPherson 15867 tRNA-Leu (trnL) gene, intron; chloroplast	Pseudima sp. McPherson 15867	95.3	95.3	100%	5e-16	100.00	503	=HYPERLINK("https://www.ncbi.nlm.nih.gov/nucleotide/EU721326.1?report=genbank&log$=nucltop&blast_rank=45&RID=NAP139KR016","EU721326.1")
Laccodiscus klaineanus voucher Walters 1269 tRNA-Leu (trnL) gene, intron; chloroplast	Laccodiscus klaineanus	95.3	95.3	100%	5e-16	100.00	504	=HYPERLINK("https://www.ncbi.nlm.nih.gov/nucleotide/EU721319.1?report=genbank&log$=nucltop&blast_rank=46&RID=NAP139KR016","EU721319.1")
Eriocoelum microspermum voucher Bradley 1025 tRNA-Leu (trnL) gene, intron; chloroplast	Eriocoelum microspermum	95.3	95.3	100%	5e-16	100.00	509	=HYPERLINK("https://www.ncbi.nlm.nih.gov/nucleotide/EU721309.1?report=genbank&log$=nucltop&blast_rank=47&RID=NAP139KR016","EU721309.1")
Eriocoelum kerstingii voucher Merello 1586 tRNA-Leu (trnL) gene, intron; chloroplast	Eriocoelum kerstingii	95.3	95.3	100%	5e-16	100.00	509	=HYPERLINK("https://www.ncbi.nlm.nih.gov/nucleotide/EU721308.1?report=genbank&log$=nucltop&blast_rank=48&RID=NAP139KR016","EU721308.1")
Elattostachys apetala voucher Munzinger 692 tRNA-Leu (trnL) gene, intron; chloroplast	Elattostachys apetala	95.3	95.3	100%	5e-16	100.00	504	=HYPERLINK("https://www.ncbi.nlm.nih.gov/nucleotide/EU721306.1?report=genbank&log$=nucltop&blast_rank=49&RID=NAP139KR016","EU721306.1")
Elattostachys sp. Lowry 5650A tRNA-Leu (trnL) gene, intron; chloroplast	Elattostachys sp. Lowry 5650A	95.3	95.3	100%	5e-16	100.00	503	=HYPERLINK("https://www.ncbi.nlm.nih.gov/nucleotide/EU721298.1?report=genbank&log$=nucltop&blast_rank=50&RID=NAP139KR016","EU721298.1")
Dilodendron bipinnatum voucher Acevedo 11129 tRNA-Leu (trnL) gene, intron; chloroplast	Dilodendron bipinnatum	95.3	95.3	100%	5e-16	100.00	502	=HYPERLINK("https://www.ncbi.nlm.nih.gov/nucleotide/EU721296.1?report=genbank&log$=nucltop&blast_rank=51&RID=NAP139KR016","EU721296.1")
Deinbollia pervillei voucher Callmander 688 tRNA-Leu (trnL) gene, intron; chloroplast	Deinbollia pervillei	95.3	95.3	100%	5e-16	100.00	505	=HYPERLINK("https://www.ncbi.nlm.nih.gov/nucleotide/EU721283.1?report=genbank&log$=nucltop&blast_rank=52&RID=NAP139KR016","EU721283.1")
Deinbollia macrocarpa voucher Buerki 144 tRNA-Leu (trnL) gene, intron; chloroplast	Deinbollia macrocarpa	95.3	95.3	100%	5e-16	100.00	496	=HYPERLINK("https://www.ncbi.nlm.nih.gov/nucleotide/EU721275.1?report=genbank&log$=nucltop&blast_rank=53&RID=NAP139KR016","EU721275.1")
Glenniea pervillei voucher Andriamihajarivo 1053 tRNA-Leu (trnL) gene, intron; chloroplast	Glenniea pervillei	95.3	95.3	100%	5e-16	100.00	505	=HYPERLINK("https://www.ncbi.nlm.nih.gov/nucleotide/EU721260.1?report=genbank&log$=nucltop&blast_rank=54&RID=NAP139KR016","EU721260.1")
Podonephelium homei voucher Pillon 156 tRNA-Leu (trnL) gene, intron; chloroplast	Podonephelium homei	95.3	95.3	100%	5e-16	100.00	503	=HYPERLINK("https://www.ncbi.nlm.nih.gov/nucleotide/EU721259.1?report=genbank&log$=nucltop&blast_rank=55&RID=NAP139KR016","EU721259.1")
Talisia obovata voucher R.Lombello 13 tRNA-Leu (trnL) gene, intron; chloroplast	Talisia obovata	95.3	95.3	100%	5e-16	100.00	505	=HYPERLINK("https://www.ncbi.nlm.nih.gov/nucleotide/EU721255.1?report=genbank&log$=nucltop&blast_rank=56&RID=NAP139KR016","EU721255.1")
Chytranthus carneus voucher Chase 2868 tRNA-Leu (trnL) gene, intron; chloroplast	Chytranthus carneus	95.3	95.3	100%	5e-16	100.00	514	=HYPERLINK("https://www.ncbi.nlm.nih.gov/nucleotide/EU721248.1?report=genbank&log$=nucltop&blast_rank=57&RID=NAP139KR016","EU721248.1")
Jagera javanica voucher Chase 2130 tRNA-Leu (trnL) gene, intron; chloroplast	Jagera javanica	95.3	95.3	100%	5e-16	100.00	508	=HYPERLINK("https://www.ncbi.nlm.nih.gov/nucleotide/EU721236.1?report=genbank&log$=nucltop&blast_rank=58&RID=NAP139KR016","EU721236.1")
Deinbollia macrocarpa voucher Antilahimena 4293 tRNA-Leu (trnL) gene, intron; chloroplast	Deinbollia macrocarpa	95.3	95.3	100%	5e-16	100.00	506	=HYPERLINK("https://www.ncbi.nlm.nih.gov/nucleotide/EU721226.1?report=genbank&log$=nucltop&blast_rank=59&RID=NAP139KR016","EU721226.1")
Diploglottis campbelli voucher Chase 2048 tRNA-Leu (trnL) gene, intron; chloroplast	Diploglottis campbellii	95.3	95.3	100%	5e-16	100.00	507	=HYPERLINK("https://www.ncbi.nlm.nih.gov/nucleotide/EU721224.1?report=genbank&log$=nucltop&blast_rank=60&RID=NAP139KR016","EU721224.1")
Elattostachys nervosa voucher Chase 2022 tRNA-Leu (trnL) gene, intron; chloroplast	Elattostachys nervosa	95.3	95.3	100%	5e-16	100.00	502	=HYPERLINK("https://www.ncbi.nlm.nih.gov/nucleotide/EU721222.1?report=genbank&log$=nucltop&blast_rank=61&RID=NAP139KR016","EU721222.1")
Tristiropsis acutangula voucher Chase 1358 tRNA-Leu (trnL) gene, intron; chloroplast	Tristiropsis acutangula	95.3	95.3	100%	5e-16	100.00	509	=HYPERLINK("https://www.ncbi.nlm.nih.gov/nucleotide/EU721220.1?report=genbank&log$=nucltop&blast_rank=62&RID=NAP139KR016","EU721220.1")
Dimocarpus longan voucher Chase 1351 tRNA-Leu (trnL) gene, intron; chloroplast	Dimocarpus longan	95.3	95.3	100%	5e-16	100.00	507	=HYPERLINK("https://www.ncbi.nlm.nih.gov/nucleotide/EU721213.1?report=genbank&log$=nucltop&blast_rank=63&RID=NAP139KR016","EU721213.1")
Guindilia trinervis voucher Chase 802 tRNA-Leu (trnL) gene, intron; chloroplast	Guindilia trinervis	95.3	95.3	100%	5e-16	100.00	504	=HYPERLINK("https://www.ncbi.nlm.nih.gov/nucleotide/EU721211.1?report=genbank&log$=nucltop&blast_rank=64&RID=NAP139KR016","EU721211.1")
Blomia prisca voucher Acevedo 12242 tRNA-Leu (trnL) gene, intron; chloroplast	Blomia prisca	95.3	95.3	100%	5e-16	100.00	508	=HYPERLINK("https://www.ncbi.nlm.nih.gov/nucleotide/EU721208.1?report=genbank&log$=nucltop&blast_rank=65&RID=NAP139KR016","EU721208.1")
Melicoccus bijugatus voucher Acevedo s.n. tRNA-Leu (trnL) gene, intron; chloroplast	Melicoccus bijugatus	95.3	95.3	100%	5e-16	100.00	505	=HYPERLINK("https://www.ncbi.nlm.nih.gov/nucleotide/EU721207.1?report=genbank&log$=nucltop&blast_rank=66&RID=NAP139KR016","EU721207.1")
Jagera javanica voucher Edwards KE178 tRNA-Leu (trnL) gene, intron; chloroplast	Jagera javanica	95.3	95.3	100%	5e-16	100.00	507	=HYPERLINK("https://www.ncbi.nlm.nih.gov/nucleotide/EU721205.1?report=genbank&log$=nucltop&blast_rank=67&RID=NAP139KR016","EU721205.1")
Elattostachys megalantha voucher Irvine IRV507 tRNA-Leu (trnL) gene, intron; chloroplast	Elattostachys megalantha	95.3	95.3	100%	5e-16	100.00	502	=HYPERLINK("https://www.ncbi.nlm.nih.gov/nucleotide/EU721204.1?report=genbank&log$=nucltop&blast_rank=68&RID=NAP139KR016","EU721204.1")
Jagera pseudorhus voucher Edwards KE41 tRNA-Leu (trnL) gene, intron; chloroplast	Jagera pseudorhus	95.3	95.3	100%	5e-16	100.00	507	=HYPERLINK("https://www.ncbi.nlm.nih.gov/nucleotide/EU721200.1?report=genbank&log$=nucltop&blast_rank=69&RID=NAP139KR016","EU721200.1")
Dimocarpus australianus voucher Edwards KE34 tRNA-Leu (trnL) gene, intron; chloroplast	Dimocarpus australianus	95.3	95.3	100%	5e-16	100.00	471	=HYPERLINK("https://www.ncbi.nlm.nih.gov/nucleotide/EU721193.1?report=genbank&log$=nucltop&blast_rank=70&RID=NAP139KR016","EU721193.1")
Alectryon coriaceus voucher Edwards KE59 tRNA-Leu (trnL) gene, intron; chloroplast	Alectryon coriaceus	95.3	95.3	100%	5e-16	100.00	503	=HYPERLINK("https://www.ncbi.nlm.nih.gov/nucleotide/EU721192.1?report=genbank&log$=nucltop&blast_rank=71&RID=NAP139KR016","EU721192.1")
Atalaya capensis voucher Edwards KE509 tRNA-Leu (trnL) gene, intron; chloroplast	Atalaya capensis	95.3	95.3	100%	5e-16	100.00	503	=HYPERLINK("https://www.ncbi.nlm.nih.gov/nucleotide/EU721188.1?report=genbank&log$=nucltop&blast_rank=72&RID=NAP139KR016","EU721188.1")
Dictyoneura obtusa voucher Edwards KE142 tRNA-Leu (trnL) gene, intron; chloroplast	Dictyoneura obtusa	95.3	95.3	100%	5e-16	100.00	502	=HYPERLINK("https://www.ncbi.nlm.nih.gov/nucleotide/EU721187.1?report=genbank&log$=nucltop&blast_rank=73&RID=NAP139KR016","EU721187.1")
Atalaya alata voucher Edwards KE228 tRNA-Leu (trnL) gene, intron; chloroplast	Atalaya alata	95.3	95.3	100%	5e-16	100.00	502	=HYPERLINK("https://www.ncbi.nlm.nih.gov/nucleotide/EU721184.1?report=genbank&log$=nucltop&blast_rank=74&RID=NAP139KR016","EU721184.1")
Nephelium lappaceum voucher Edwards KE222 tRNA-Leu (trnL) gene, intron; chloroplast	Nephelium lappaceum	95.3	95.3	100%	5e-16	100.00	504	=HYPERLINK("https://www.ncbi.nlm.nih.gov/nucleotide/EU721175.1?report=genbank&log$=nucltop&blast_rank=75&RID=NAP139KR016","EU721175.1")
Lecaniodiscus fraxinifolius voucher Edwards KE194 tRNA-Leu (trnL) gene, intron; chloroplast	Lecaniodiscus fraxinifolius	95.3	95.3	100%	5e-16	100.00	511	=HYPERLINK("https://www.ncbi.nlm.nih.gov/nucleotide/EU721172.1?report=genbank&log$=nucltop&blast_rank=76&RID=NAP139KR016","EU721172.1")
Blighia sapida voucher Edwards KE86 tRNA-Leu (trnL) gene, intron; chloroplast	Blighia sapida	95.3	95.3	100%	5e-16	100.00	503	=HYPERLINK("https://www.ncbi.nlm.nih.gov/nucleotide/EU721170.1?report=genbank&log$=nucltop&blast_rank=77&RID=NAP139KR016","EU721170.1")
Alectryon connatus voucher Chase 2047 tRNA-Leu (trnL) gene, intron; chloroplast	Alectryon connatus	95.3	95.3	100%	5e-16	100.00	504	=HYPERLINK("https://www.ncbi.nlm.nih.gov/nucleotide/EU721169.1?report=genbank&log$=nucltop&blast_rank=78&RID=NAP139KR016","EU721169.1")
Pancovia golungensis voucher Edwards KE231 tRNA-Leu (trnL) gene, intron; chloroplast	Pancovia golungensis	95.3	95.3	100%	5e-16	100.00	510	=HYPERLINK("https://www.ncbi.nlm.nih.gov/nucleotide/EU721165.1?report=genbank&log$=nucltop&blast_rank=79&RID=NAP139KR016","EU721165.1")
Elattostachys microcarpa voucher Edwards KE98 tRNA-Leu (trnL) gene, intron; chloroplast	Elattostachys microcarpa	95.3	95.3	100%	5e-16	100.00	502	=HYPERLINK("https://www.ncbi.nlm.nih.gov/nucleotide/EU721163.1?report=genbank&log$=nucltop&blast_rank=80&RID=NAP139KR016","EU721163.1")
Lepidopetalum fructoglabrum voucher Edwards KE139 tRNA-Leu (trnL) gene, intron; chloroplast	Lepidopetalum fructoglabrum	95.3	95.3	100%	5e-16	100.00	501	=HYPERLINK("https://www.ncbi.nlm.nih.gov/nucleotide/EU721161.1?report=genbank&log$=nucltop&blast_rank=81&RID=NAP139KR016","EU721161.1")
Atalaya angustifolia voucher West 5349 tRNA-Leu (trnL) gene, intron; chloroplast	Atalaya angustifolia	95.3	95.3	100%	5e-16	100.00	451	=HYPERLINK("https://www.ncbi.nlm.nih.gov/nucleotide/EU721160.1?report=genbank&log$=nucltop&blast_rank=82&RID=NAP139KR016","EU721160.1")
Pometia pinnata voucher Yuan s.n. tRNA-Leu (trnL) gene, intron; chloroplast	Pometia pinnata	95.3	95.3	100%	5e-16	100.00	503	=HYPERLINK("https://www.ncbi.nlm.nih.gov/nucleotide/EU721154.1?report=genbank&log$=nucltop&blast_rank=83&RID=NAP139KR016","EU721154.1")
Nephelium lappaceum voucher Yuan s.n. tRNA-Leu (trnL) gene, intron; chloroplast	Nephelium lappaceum	95.3	95.3	100%	5e-16	100.00	504	=HYPERLINK("https://www.ncbi.nlm.nih.gov/nucleotide/EU721153.1?report=genbank&log$=nucltop&blast_rank=84&RID=NAP139KR016","EU721153.1")
Litchi chinensis voucher Yuan s.n. tRNA-Leu (trnL) gene, intron; chloroplast	Litchi chinensis	95.3	95.3	100%	5e-16	100.00	503	=HYPERLINK("https://www.ncbi.nlm.nih.gov/nucleotide/EU721152.1?report=genbank&log$=nucltop&blast_rank=85&RID=NAP139KR016","EU721152.1")
Deinbollia pervillei voucher Phillipson 5919 tRNA-Leu (trnL) gene, intron; chloroplast	Deinbollia pervillei	95.3	95.3	100%	5e-16	100.00	506	=HYPERLINK("https://www.ncbi.nlm.nih.gov/nucleotide/EU721145.1?report=genbank&log$=nucltop&blast_rank=86&RID=NAP139KR016","EU721145.1")
Sapindaceae environmental sample partial tRNA-Leu gene intron, isolated from Paropsides JAJ92, collected in Australia, New South Wales, Woko National Park	Sapindaceae environmental sample	95.3	95.3	100%	5e-16	100.00	502	=HYPERLINK("https://www.ncbi.nlm.nih.gov/nucleotide/FM160455.1?report=genbank&log$=nucltop&blast_rank=87&RID=NAP139KR016","FM160455.1")
Sapindaceae environmental sample partial tRNA-Leu gene intron, isolated from Oomela elliptica, collected in Australia, New South Wales, Red Cedar Flora Reserve	Sapindaceae environmental sample	95.3	95.3	100%	5e-16	100.00	552	=HYPERLINK("https://www.ncbi.nlm.nih.gov/nucleotide/FM160451.1?report=genbank&log$=nucltop&blast_rank=88&RID=NAP139KR016","FM160451.1")
Sapindaceae environmental sample partial tRNA-Leu gene intron, isolated from Oomela distincta, collected in Australia, New South Wales, Red Cedar Flora Reserve	Sapindaceae environmental sample	95.3	95.3	100%	5e-16	100.00	571	=HYPERLINK("https://www.ncbi.nlm.nih.gov/nucleotide/FM160450.1?report=genbank&log$=nucltop&blast_rank=89&RID=NAP139KR016","FM160450.1")
