# Supplementary material for: Ecology of community reassembly: Movements and diets of megafauna during a decade of restoration in Mozambique
Source: Ecology. 2026 Apr 12;107(4):e70386. doi: 10.1002/ecy.70386 (PMC13071350; doi:10.1002/ecy.70386)
Supplement: Supplementary file 1 — Data S1. [file ECY-107-e70386-s001.zip › Data_S1/Dataset_20/DietDataFilteringScripts/DNA_metabarcoding_data_processing/additional_files_scripts/NCBI_blast_results/atcccgttttccaaaagaaaagtaaacaaaaaaag.csv]

Description	Scientific Name	Max Score	Total Score	Query Cover	E value	Per. ident	Acc. Len	Accession
Aeschynomene denticulata chloroplast partial tRNA-Leu gene intron, clone 1	Aeschynomene denticulata	64.4	64.4	100%	2e-07	100.00	488	=HYPERLINK("https://www.ncbi.nlm.nih.gov/nucleotide/FM211260.1?report=genbank&log$=nucltop&blast_rank=1&RID=NDB5FSUJ016","FM211260.1")
Aeschynomene indica chloroplast partial tRNA-Leu gene intron, clone 4	Aeschynomene indica	64.4	64.4	100%	2e-07	100.00	483	=HYPERLINK("https://www.ncbi.nlm.nih.gov/nucleotide/FM211235.1?report=genbank&log$=nucltop&blast_rank=2&RID=NDB5FSUJ016","FM211235.1")
Aeschynomene evenia chloroplast partial tRNA-Leu gene intron, clone 1	Aeschynomene evenia	64.4	64.4	100%	2e-07	100.00	483	=HYPERLINK("https://www.ncbi.nlm.nih.gov/nucleotide/FM211228.1?report=genbank&log$=nucltop&blast_rank=3&RID=NDB5FSUJ016","FM211228.1")
Aeschynomene hispida chloroplast partial tRNA-Leu gene intron, clone 1	Aeschynomene hispida	64.4	64.4	100%	2e-07	100.00	483	=HYPERLINK("https://www.ncbi.nlm.nih.gov/nucleotide/FM211225.1?report=genbank&log$=nucltop&blast_rank=4&RID=NDB5FSUJ016","FM211225.1")
Aeschynomene indica tRNA-Leu (trnL) gene, partial intron sequence; chloroplast gene for chloroplast product	Aeschynomene indica	64.4	64.4	100%	2e-07	100.00	529	=HYPERLINK("https://www.ncbi.nlm.nih.gov/nucleotide/AF208927.1?report=genbank&log$=nucltop&blast_rank=5&RID=NDB5FSUJ016","AF208927.1")
