# Supplementary material for: Ecology of community reassembly: Movements and diets of megafauna during a decade of restoration in Mozambique
Source: Ecology. 2026 Apr 12;107(4):e70386. doi: 10.1002/ecy.70386 (PMC13071350; doi:10.1002/ecy.70386)
Supplement: Supplementary file 1 — Data S1. [file ECY-107-e70386-s001.zip › Data_S1/Dataset_20/DietDataFilteringScripts/DNA_metabarcoding_data_processing/additional_files_scripts/NCBI_blast_results/atcccgttttccgaaaacaaagaaaagttcagaaagttataataaaaaagg.csv]

Description	Scientific Name	Max Score	Total Score	Query Cover	E value	Per. ident	Acc. Len	Accession
Fabaceae sp. JP-2019a tRNA-Leu (trnL) gene, partial sequence; trnL-trnF intergenic spacer, complete sequence; and tRNA-Phe (trnF) gene, partial sequence; chloroplast	Fabaceae sp. JP-2019a	95.3	95.3	100%	5e-16	100.00	512	=HYPERLINK("https://www.ncbi.nlm.nih.gov/nucleotide/MK187192.1?report=genbank&log$=nucltop&blast_rank=1&RID=NAR2YSUY013","MK187192.1")
Fabaceae sp. JP-2019 voucher JG-16-P01_E4 tRNA-Leu (trnL) gene, partial sequence; trnL-trnF intergenic spacer, complete sequence; and tRNA-Phe (trnF) gene, partial sequence; chloroplast	Lotus arabicus	95.3	95.3	100%	5e-16	100.00	541	=HYPERLINK("https://www.ncbi.nlm.nih.gov/nucleotide/MK187063.1?report=genbank&log$=nucltop&blast_rank=2&RID=NAR2YSUY013","MK187063.1")
Amphicarpaea bracteata TUS:Kevin Campbell 311 chloroplast trnL, trnF genes, partial sequence	Amphicarpaea bracteata	95.3	95.3	100%	5e-16	100.00	1017	=HYPERLINK("https://www.ncbi.nlm.nih.gov/nucleotide/LC315111.1?report=genbank&log$=nucltop&blast_rank=3&RID=NAR2YSUY013","LC315111.1")
Amphicarpaea ferruginea TUS:J.Murata et al. 62 chloroplast trnL, trnF genes, partial sequence	Amphicarpaea ferruginea	95.3	95.3	100%	5e-16	100.00	998	=HYPERLINK("https://www.ncbi.nlm.nih.gov/nucleotide/LC315110.1?report=genbank&log$=nucltop&blast_rank=4&RID=NAR2YSUY013","LC315110.1")
Amphicarpaea ferruginea TUS:M.Suzuki et al. 8881875 chloroplast trnL, trnF genes, partial sequence	Amphicarpaea ferruginea	95.3	95.3	100%	5e-16	100.00	999	=HYPERLINK("https://www.ncbi.nlm.nih.gov/nucleotide/LC315109.1?report=genbank&log$=nucltop&blast_rank=5&RID=NAR2YSUY013","LC315109.1")
Teramnus labialis TUS:S.F.Huang 4656 chloroplast trnL, trnF genes, partial sequence	Teramnus labialis	95.3	95.3	100%	5e-16	100.00	1026	=HYPERLINK("https://www.ncbi.nlm.nih.gov/nucleotide/LC315106.1?report=genbank&log$=nucltop&blast_rank=6&RID=NAR2YSUY013","LC315106.1")
Amphicarpaea ferruginea voucher SWFU20210776MFY chloroplast, complete genome	Amphicarpaea ferruginea	95.3	95.3	100%	5e-16	100.00	152531	=HYPERLINK("https://www.ncbi.nlm.nih.gov/nucleotide/NC_063696.1?report=genbank&log$=nucltop&blast_rank=7&RID=NAR2YSUY013","NC_063696.1")
Teramnus uncinatus isolate 9 tRNA-Leu (trnL) gene, partial sequence; trnL-trnF intergenic spacer, complete sequence; and tRNA-Phe (trnF) gene, partial sequence; chloroplast	Teramnus uncinatus	95.3	95.3	100%	5e-16	100.00	994	=HYPERLINK("https://www.ncbi.nlm.nih.gov/nucleotide/EU717330.1?report=genbank&log$=nucltop&blast_rank=8&RID=NAR2YSUY013","EU717330.1")
Amphicarpaea bracteata isolate 10 tRNA-Leu (trnL) gene, partial sequence; trnL-trnF intergenic spacer, complete sequence; and tRNA-Phe (trnF) gene, partial sequence; chloroplast	Amphicarpaea bracteata	95.3	95.3	100%	5e-16	100.00	982	=HYPERLINK("https://www.ncbi.nlm.nih.gov/nucleotide/EU717317.1?report=genbank&log$=nucltop&blast_rank=9&RID=NAR2YSUY013","EU717317.1")
Amphicarpaea bracteata voucher Anderson 20434 (BRY) tRNA-Leu (trnL) gene, partial sequence; trnL-trnF intergenic spacer, complete sequence; and tRNA-Phe (trnF) gene, partial sequence; chloroplast	Amphicarpaea bracteata	95.3	95.3	100%	5e-16	100.00	953	=HYPERLINK("https://www.ncbi.nlm.nih.gov/nucleotide/EF543424.1?report=genbank&log$=nucltop&blast_rank=10&RID=NAR2YSUY013","EF543424.1")
