# Supplementary material for: Ecology of community reassembly: Movements and diets of megafauna during a decade of restoration in Mozambique
Source: Ecology. 2026 Apr 12;107(4):e70386. doi: 10.1002/ecy.70386 (PMC13071350; doi:10.1002/ecy.70386)
Supplement: Supplementary file 1 — Data S1. [file ECY-107-e70386-s001.zip › Data_S1/Dataset_20/DietDataFilteringScripts/DNA_metabarcoding_data_processing/additional_files_scripts/NCBI_blast_results/atcccgttttccgaaaacaacagaaaactatatataataaaaaaag.csv]

Description	Scientific Name	Max Score	Total Score	Query Cover	E value	Per. ident	Acc. Len	Accession
Cissus rotundifolia var. rotundifolia voucher JG-16-P04_G3 tRNA-Leu (trnL) gene, partial sequence; trnL-trnF intergenic spacer, complete sequence; and tRNA-Phe (trnF) gene, partial sequence; chloroplast	Cissus rotundifolia var. rotundifolia	86.1	86.1	100%	2e-13	100.00	543	=HYPERLINK("https://www.ncbi.nlm.nih.gov/nucleotide/MK187017.1?report=genbank&log$=nucltop&blast_rank=1&RID=ND8WU2HA013","MK187017.1")
Cissus oliveri voucher African Tropical Biodiversity Programme 688 (MO) tRNA-Leu (trnL) gene, partial sequence; trnL-trnF intergenic spacer, complete sequence; and tRNA-Phe (trnF) gene, partial sequence; chloroplast	Cissus oliveri	86.1	86.1	100%	2e-13	100.00	895	=HYPERLINK("https://www.ncbi.nlm.nih.gov/nucleotide/JX476891.1?report=genbank&log$=nucltop&blast_rank=2&RID=ND8WU2HA013","JX476891.1")
