# Supplementary material for: Ecology of community reassembly: Movements and diets of megafauna during a decade of restoration in Mozambique
Source: Ecology. 2026 Apr 12;107(4):e70386. doi: 10.1002/ecy.70386 (PMC13071350; doi:10.1002/ecy.70386)
Supplement: Supplementary file 1 — Data S1. [file ECY-107-e70386-s001.zip › Data_S1/Dataset_20/DietDataFilteringScripts/DNA_metabarcoding_data_processing/additional_files_scripts/NCBI_blast_results/atcccgttttccgaaaaccagaaaacgctaataacaaaag.csv]

Description	Scientific Name	Max Score	Total Score	Query Cover	E value	Per. ident	Acc. Len	Accession
Cyphostemma maranguense voucher Luke and Luke 11691 (US) tRNA-Leu (trnL) gene, partial sequence; trnL-trnF intergenic spacer, complete sequence; and tRNA-Phe (trnF) gene, partial sequence; chloroplast	Cyphostemma maranguense	75.0	75.0	100%	3e-10	100.00	747	=HYPERLINK("https://www.ncbi.nlm.nih.gov/nucleotide/MH086965.1?report=genbank&log$=nucltop&blast_rank=1&RID=ND8BNWUW013","MH086965.1")
Cyphostemma sandersonii voucher D. Hearn Tow3 (BALT) tRNA-Leu (trnL) gene, partial sequence; trnL-trnF intergenic spacer, complete sequence; and tRNA-Phe (trnF) gene, partial sequence; chloroplast	Cyphostemma sandersonii	75.0	75.0	100%	3e-10	100.00	810	=HYPERLINK("https://www.ncbi.nlm.nih.gov/nucleotide/MH086959.1?report=genbank&log$=nucltop&blast_rank=2&RID=ND8BNWUW013","MH086959.1")
Cyphostemma digitatum voucher D. Hearn AL5 (BALT) tRNA-Leu (trnL) gene, partial sequence; trnL-trnF intergenic spacer, complete sequence; and tRNA-Phe (trnF) gene, partial sequence; chloroplast	Cyphostemma digitatum	75.0	75.0	100%	3e-10	100.00	772	=HYPERLINK("https://www.ncbi.nlm.nih.gov/nucleotide/MH086941.1?report=genbank&log$=nucltop&blast_rank=3&RID=ND8BNWUW013","MH086941.1")
Cyphostemma hypoleucum voucher D. Hearn AL4 (BALT) tRNA-Leu (trnL) gene, partial sequence; trnL-trnF intergenic spacer, complete sequence; and tRNA-Phe (trnF) gene, partial sequence; chloroplast	Cyphostemma hypoleucum	75.0	75.0	100%	3e-10	100.00	754	=HYPERLINK("https://www.ncbi.nlm.nih.gov/nucleotide/MH086940.1?report=genbank&log$=nucltop&blast_rank=4&RID=ND8BNWUW013","MH086940.1")
Cyphostemma sp. Luke & Luke 11641 voucher US:Luke & Luke 11641 tRNA-Leu (trnL) gene and trnL-trnF intergenic spacer, partial sequence; chloroplast	Cyphostemma sp. Luke & Luke 11641	75.0	75.0	100%	3e-10	100.00	723	=HYPERLINK("https://www.ncbi.nlm.nih.gov/nucleotide/KX951237.1?report=genbank&log$=nucltop&blast_rank=5&RID=ND8BNWUW013","KX951237.1")
Cyphostemma serpens voucher F4_K1268_Cyphostemma_sp tRNA-Leu (trnL) gene, intron; chloroplast	Cyphostemma serpens	75.0	75.0	100%	3e-10	100.00	461	=HYPERLINK("https://www.ncbi.nlm.nih.gov/nucleotide/KR738377.1?report=genbank&log$=nucltop&blast_rank=6&RID=ND8BNWUW013","KR738377.1")
Cyphostemma serpens voucher E4_K1268_Cyphostemma_sp tRNA-Leu (trnL) gene, intron; chloroplast	Cyphostemma serpens	75.0	75.0	100%	3e-10	100.00	523	=HYPERLINK("https://www.ncbi.nlm.nih.gov/nucleotide/KR738195.1?report=genbank&log$=nucltop&blast_rank=7&RID=ND8BNWUW013","KR738195.1")
Cyphostemma serpens voucher G4_K1268_Cyphostemma_sp tRNA-Leu (trnL) gene, intron; chloroplast	Cyphostemma serpens	75.0	75.0	100%	3e-10	100.00	535	=HYPERLINK("https://www.ncbi.nlm.nih.gov/nucleotide/KR737925.1?report=genbank&log$=nucltop&blast_rank=8&RID=ND8BNWUW013","KR737925.1")
Cyphostemma sandersonii voucher Wen#2010-086 chloroplast, complete genome	Cyphostemma sandersonii	75.0	75.0	100%	3e-10	100.00	158723	=HYPERLINK("https://www.ncbi.nlm.nih.gov/nucleotide/NC_061716.1?report=genbank&log$=nucltop&blast_rank=9&RID=ND8BNWUW013","NC_061716.1")
Cyphostemma vanmeelii voucher Luke & Luke 11642 (US) tRNA-Leu (trnL) gene, partial sequence; trnL-trnF intergenic spacer, complete sequence; and tRNA-Phe (trnF) gene, partial sequence; chloroplast	Cyphostemma vanmeelii	75.0	75.0	100%	3e-10	100.00	735	=HYPERLINK("https://www.ncbi.nlm.nih.gov/nucleotide/KC166675.1?report=genbank&log$=nucltop&blast_rank=10&RID=ND8BNWUW013","KC166675.1")
Cyphostemma serpens voucher Luke & Luke 11654 (US) tRNA-Leu (trnL) gene, partial sequence; trnL-trnF intergenic spacer, complete sequence; and tRNA-Phe (trnF) gene, partial sequence; chloroplast	Cyphostemma serpens	75.0	75.0	100%	3e-10	100.00	744	=HYPERLINK("https://www.ncbi.nlm.nih.gov/nucleotide/KC166673.1?report=genbank&log$=nucltop&blast_rank=11&RID=ND8BNWUW013","KC166673.1")
Cyphostemma serpens voucher Luke 11450 (US) tRNA-Leu (trnL) gene, partial sequence; trnL-trnF intergenic spacer, complete sequence; and tRNA-Phe (trnF) gene, partial sequence; chloroplast	Cyphostemma serpens	75.0	75.0	100%	3e-10	100.00	767	=HYPERLINK("https://www.ncbi.nlm.nih.gov/nucleotide/KC166672.1?report=genbank&log$=nucltop&blast_rank=12&RID=ND8BNWUW013","KC166672.1")
Cyphostemma sandersonii voucher Wen 2010-094 (US) tRNA-Leu (trnL) gene, partial sequence; trnL-trnF intergenic spacer, complete sequence; and tRNA-Phe (trnF) gene, partial sequence; chloroplast	Cyphostemma sandersonii	75.0	75.0	100%	3e-10	100.00	767	=HYPERLINK("https://www.ncbi.nlm.nih.gov/nucleotide/KC166671.1?report=genbank&log$=nucltop&blast_rank=13&RID=ND8BNWUW013","KC166671.1")
Cyphostemma pseudosesquipedale voucher Luke & Luke 11617 (US) tRNA-Leu (trnL) gene, partial sequence; trnL-trnF intergenic spacer, complete sequence; and tRNA-Phe (trnF) gene, partial sequence; chloroplast	Cyphostemma pseudosesquipedale	75.0	75.0	100%	3e-10	100.00	751	=HYPERLINK("https://www.ncbi.nlm.nih.gov/nucleotide/KC166668.1?report=genbank&log$=nucltop&blast_rank=14&RID=ND8BNWUW013","KC166668.1")
Cyphostemma jiguu voucher Luke & Luke 11659 (US) tRNA-Leu (trnL) gene, partial sequence; trnL-trnF intergenic spacer, complete sequence; and tRNA-Phe (trnF) gene, partial sequence; chloroplast	Cyphostemma jiguu	75.0	75.0	100%	3e-10	100.00	764	=HYPERLINK("https://www.ncbi.nlm.nih.gov/nucleotide/KC166658.1?report=genbank&log$=nucltop&blast_rank=15&RID=ND8BNWUW013","KC166658.1")
Cyphostemma heterotrichum voucher Lovett et al. 4027 (MO) tRNA-Leu (trnL) gene, partial sequence; trnL-trnF intergenic spacer, complete sequence; and tRNA-Phe (trnF) gene, partial sequence; chloroplast	Cyphostemma heterotrichum	75.0	75.0	100%	3e-10	100.00	768	=HYPERLINK("https://www.ncbi.nlm.nih.gov/nucleotide/KC166654.1?report=genbank&log$=nucltop&blast_rank=16&RID=ND8BNWUW013","KC166654.1")
Cyphostemma dysocarpum voucher Luke & Luke 11672 (US) tRNA-Leu (trnL) gene, partial sequence; trnL-trnF intergenic spacer, complete sequence; and tRNA-Phe (trnF) gene, partial sequence; chloroplast	Cyphostemma dysocarpum	75.0	75.0	100%	3e-10	100.00	742	=HYPERLINK("https://www.ncbi.nlm.nih.gov/nucleotide/KC166650.1?report=genbank&log$=nucltop&blast_rank=17&RID=ND8BNWUW013","KC166650.1")
Cyphostemma buchananii voucher Luke & Luke 11653 (US) tRNA-Leu (trnL) gene, partial sequence; trnL-trnF intergenic spacer, complete sequence; and tRNA-Phe (trnF) gene, partial sequence; chloroplast	Cyphostemma buchananii	75.0	75.0	100%	3e-10	100.00	753	=HYPERLINK("https://www.ncbi.nlm.nih.gov/nucleotide/KC166648.1?report=genbank&log$=nucltop&blast_rank=18&RID=ND8BNWUW013","KC166648.1")
Cyphostemma heterotrichum voucher Lovett 4027 (US) tRNA-Leu (trnL) gene, partial sequence; trnL-trnF intergenic spacer, complete sequence; and tRNA-Phe (trnF) gene, partial sequence; chloroplast	Cyphostemma heterotrichum	75.0	75.0	100%	3e-10	100.00	784	=HYPERLINK("https://www.ncbi.nlm.nih.gov/nucleotide/JF437326.1?report=genbank&log$=nucltop&blast_rank=19&RID=ND8BNWUW013","JF437326.1")
Cyphostemma cyphopetalum voucher Luke & Luke 11451 (US) tRNA-Leu (trnL) gene, partial sequence; trnL-trnF intergenic spacer, complete sequence; and tRNA-Phe (trnF) gene, partial sequence; chloroplast	Cyphostemma cyphopetalum	75.0	75.0	100%	3e-10	100.00	783	=HYPERLINK("https://www.ncbi.nlm.nih.gov/nucleotide/JF437323.1?report=genbank&log$=nucltop&blast_rank=20&RID=ND8BNWUW013","JF437323.1")
Cyphostemma sp. RG 6878 tRNA-Leu (trnL) gene, partial sequence; trnL-trnF intergenic spacer, complete sequence; and tRNA-Phe (trnF) gene, partial sequence; chloroplast	Cyphostemma sp. RG 6878	75.0	75.0	100%	3e-10	100.00	782	=HYPERLINK("https://www.ncbi.nlm.nih.gov/nucleotide/JF437322.1?report=genbank&log$=nucltop&blast_rank=21&RID=ND8BNWUW013","JF437322.1")
Cyphostemma sp. Luke 11552 tRNA-Leu (trnL) gene, partial sequence; trnL-trnF intergenic spacer, complete sequence; and tRNA-Phe (trnF) gene, partial sequence; chloroplast	Cyphostemma sp. Luke 11552	75.0	75.0	100%	3e-10	100.00	783	=HYPERLINK("https://www.ncbi.nlm.nih.gov/nucleotide/JF437320.1?report=genbank&log$=nucltop&blast_rank=22&RID=ND8BNWUW013","JF437320.1")
Cyphostemma simulans chloroplast DNA, trnL-trnF IGS, partial sequence	Cyphostemma simulans	75.0	75.0	100%	3e-10	100.00	871	=HYPERLINK("https://www.ncbi.nlm.nih.gov/nucleotide/AB235028.1?report=genbank&log$=nucltop&blast_rank=23&RID=ND8BNWUW013","AB235028.1")
