# Supplementary material for: Ecology of community reassembly: Movements and diets of megafauna during a decade of restoration in Mozambique
Source: Ecology. 2026 Apr 12;107(4):e70386. doi: 10.1002/ecy.70386 (PMC13071350; doi:10.1002/ecy.70386)
Supplement: Supplementary file 1 — Data S1. [file ECY-107-e70386-s001.zip › Data_S1/Dataset_20/DietDataFilteringScripts/DNA_metabarcoding_data_processing/additional_files_scripts/NCBI_blast_results/atcccgttttccgaaaccaaaggttcagaaagtgaaaaaag.csv]

Description	Scientific Name	Max Score	Total Score	Query Cover	E value	Per. ident	Acc. Len	Accession
Aidia abeidii voucher Luke 8317 (S) trnT-trnL intergenic spacer, partial sequence; tRNA-Leu (trnL) gene and trnL-trnF intergenic spacer, complete sequence; and tRNA-Phe (trnF) gene, partial sequence; chloroplast	Aidia abeidii	76.8	76.8	100%	9e-11	100.00	1683	=HYPERLINK("https://www.ncbi.nlm.nih.gov/nucleotide/MK165270.1?report=genbank&log$=nucltop&blast_rank=1&RID=NCZWMJ9Y016","MK165270.1")
Aidia abeidii voucher Luke 8317 (UPS) tRNA-Leu (trnL) gene, partial sequence; trnL-trnF intergenic spacer, complete sequence; and tRNA-Phe (trnF) gene, partial sequence; chloroplast	Aidia abeidii	76.8	76.8	100%	9e-11	100.00	929	=HYPERLINK("https://www.ncbi.nlm.nih.gov/nucleotide/KJ136949.1?report=genbank&log$=nucltop&blast_rank=2&RID=NCZWMJ9Y016","KJ136949.1")
Aidia congesta voucher Mouly et al. 744 (P) trnT-trnL intergenic spacer, partial sequence; tRNA-Leu (trnL-UAA) gene and trnL-trnF intergenic spacer, complete sequence; and tRNA-Phe (trnF) gene, partial sequence; chloroplast	Aidia congesta	76.8	76.8	100%	9e-11	100.00	1086	=HYPERLINK("https://www.ncbi.nlm.nih.gov/nucleotide/KJ815496.1?report=genbank&log$=nucltop&blast_rank=3&RID=NCZWMJ9Y016","KJ815496.1")
Aidia pycnantha voucher Kroger et al. 1 (S) trnT-trnL intergenic spacer, partial sequence; and tRNA-Leu (trnL-UAA) gene and trnL-trnF intergenic spacer, complete sequence; chloroplast	Aidia pycnantha	76.8	76.8	100%	9e-11	100.00	1630	=HYPERLINK("https://www.ncbi.nlm.nih.gov/nucleotide/KJ815498.1?report=genbank&log$=nucltop&blast_rank=4&RID=NCZWMJ9Y016","KJ815498.1")
Aidia sp. Luke 8317 isolate AF087 trnT-trnL intergenic spacer and tRNA-Leu (trnL) gene, partial sequence; chloroplast	Aidia sp. Luke 8317	76.8	76.8	100%	9e-11	100.00	1667	=HYPERLINK("https://www.ncbi.nlm.nih.gov/nucleotide/KF965154.1?report=genbank&log$=nucltop&blast_rank=5&RID=NCZWMJ9Y016","KF965154.1")
Alberta magna chloroplast	Alberta magna	76.8	76.8	100%	9e-11	100.00	129338	=HYPERLINK("https://www.ncbi.nlm.nih.gov/nucleotide/KY348839.1?report=genbank&log$=nucltop&blast_rank=6&RID=NCZWMJ9Y016","KY348839.1")
Alberta magna chloroplast trnT-trnL IGS, tRNA-Leu gene, trnL-trnF IGS and tRNA-Phe gene (partial), specimen voucher UPS Bremer & Bremer 3773	Alberta magna	76.8	76.8	100%	9e-11	100.00	1594	=HYPERLINK("https://www.ncbi.nlm.nih.gov/nucleotide/FM207110.1?report=genbank&log$=nucltop&blast_rank=7&RID=NCZWMJ9Y016","FM207110.1")
Alberta magna chloroplast trnT-trnL IGS (partial), tRNA-Leu (UAA) gene and trnL-trnF IGS (partial), specimen voucher Middleton s.n. 941013/Tonkin 200 (UPS)	Alberta magna	76.8	76.8	100%	9e-11	100.00	1594	=HYPERLINK("https://www.ncbi.nlm.nih.gov/nucleotide/AJ620118.1?report=genbank&log$=nucltop&blast_rank=8&RID=NCZWMJ9Y016","AJ620118.1")
Aoranthe cladantha isolate K067 trnT-trnL intergenic spacer and tRNA-Leu (trnL) gene, partial sequence; chloroplast	Aoranthe cladantha	76.8	76.8	100%	9e-11	100.00	876	=HYPERLINK("https://www.ncbi.nlm.nih.gov/nucleotide/KF965158.1?report=genbank&log$=nucltop&blast_rank=9&RID=NCZWMJ9Y016","KF965158.1")
Aoranthe penduliflora isolate O059 trnT-trnL intergenic spacer and tRNA-Leu (trnL) gene, partial sequence; chloroplast	Aoranthe penduliflora	76.8	76.8	100%	9e-11	100.00	1668	=HYPERLINK("https://www.ncbi.nlm.nih.gov/nucleotide/KF965159.1?report=genbank&log$=nucltop&blast_rank=10&RID=NCZWMJ9Y016","KF965159.1")
Aoranthe penduliflora voucher Iverssen & Steiner 86776 (UPS) trnT-trnL intergenic spacer, partial sequence; tRNA-Leu (trnL) gene, complete sequence; and trnL-trnF intergenic spacer, partial sequence; chloroplast	Aoranthe penduliflora	76.8	76.8	100%	9e-11	100.00	1669	=HYPERLINK("https://www.ncbi.nlm.nih.gov/nucleotide/HM164307.1?report=genbank&log$=nucltop&blast_rank=11&RID=NCZWMJ9Y016","HM164307.1")
Arachnothryx affinis isolate RUBmx065 tRNA-Leu (trnL) gene, partial sequence; trnL-trnF intergenic spacer, complete sequence; and tRNA-Phe (trnF) gene, partial sequence; chloroplast	Arachnothryx affinis	76.8	76.8	100%	9e-11	100.00	900	=HYPERLINK("https://www.ncbi.nlm.nih.gov/nucleotide/MF460696.1?report=genbank&log$=nucltop&blast_rank=12&RID=NCZWMJ9Y016","MF460696.1")
Arachnothryx affinis isolate RUBmx046 tRNA-Leu (trnL) gene, partial sequence; trnL-trnF intergenic spacer, complete sequence; and tRNA-Phe (trnF) gene, partial sequence; chloroplast	Arachnothryx affinis	76.8	76.8	100%	9e-11	100.00	873	=HYPERLINK("https://www.ncbi.nlm.nih.gov/nucleotide/KY785197.1?report=genbank&log$=nucltop&blast_rank=13&RID=NCZWMJ9Y016","KY785197.1")
Arachnothryx buddleioides isolate RUB132 tRNA-Leu (trnL) gene, partial sequence; trnL-trnF intergenic spacer, complete sequence; and tRNA-Phe (trnF) gene, partial sequence; chloroplast	Arachnothryx buddleioides	76.8	76.8	100%	9e-11	100.00	899	=HYPERLINK("https://www.ncbi.nlm.nih.gov/nucleotide/MF460702.1?report=genbank&log$=nucltop&blast_rank=14&RID=NCZWMJ9Y016","MF460702.1")
Arachnothryx buddleioides isolate RUB087 tRNA-Leu (trnL) gene, partial sequence; trnL-trnF intergenic spacer, complete sequence; and tRNA-Phe (trnF) gene, partial sequence; chloroplast	Arachnothryx buddleioides	76.8	76.8	100%	9e-11	100.00	900	=HYPERLINK("https://www.ncbi.nlm.nih.gov/nucleotide/MF460701.1?report=genbank&log$=nucltop&blast_rank=15&RID=NCZWMJ9Y016","MF460701.1")
Arachnothryx buddleioides isolate RUBmx064 tRNA-Leu (trnL) gene, partial sequence; trnL-trnF intergenic spacer, complete sequence; and tRNA-Phe (trnF) gene, partial sequence; chloroplast	Arachnothryx buddleioides	76.8	76.8	100%	9e-11	100.00	900	=HYPERLINK("https://www.ncbi.nlm.nih.gov/nucleotide/MF460695.1?report=genbank&log$=nucltop&blast_rank=16&RID=NCZWMJ9Y016","MF460695.1")
Arachnothryx buddleioides isolate RUB086 tRNA-Leu (trnL) gene, partial sequence; trnL-trnF intergenic spacer, complete sequence; and tRNA-Phe (trnF) gene, partial sequence; chloroplast	Arachnothryx buddleioides	76.8	76.8	100%	9e-11	100.00	899	=HYPERLINK("https://www.ncbi.nlm.nih.gov/nucleotide/MF460694.1?report=genbank&log$=nucltop&blast_rank=17&RID=NCZWMJ9Y016","MF460694.1")
Arachnothryx buddleioides isolate RUB130 tRNA-Leu (trnL) gene, partial sequence; trnL-trnF intergenic spacer, complete sequence; and tRNA-Phe (trnF) gene, partial sequence; chloroplast	Arachnothryx buddleioides	76.8	76.8	100%	9e-11	100.00	872	=HYPERLINK("https://www.ncbi.nlm.nih.gov/nucleotide/KY785198.1?report=genbank&log$=nucltop&blast_rank=18&RID=NCZWMJ9Y016","KY785198.1")
Arachnothryx buddleioides trnT-trnL intergenic spacer, partial sequence; tRNA-Leu (trnL) gene and trnL-trnF intergenic spacer, complete sequence; and tRNA-Phe (trnF) gene, partial sequence; chloroplast	Arachnothryx buddleioides	76.8	76.8	100%	9e-11	100.00	1684	=HYPERLINK("https://www.ncbi.nlm.nih.gov/nucleotide/GQ852461.1?report=genbank&log$=nucltop&blast_rank=19&RID=NCZWMJ9Y016","GQ852461.1")
Arachnothryx dwyeri isolate RUB139 tRNA-Leu (trnL) gene, partial sequence; trnL-trnF intergenic spacer, complete sequence; and tRNA-Phe (trnF) gene, partial sequence; chloroplast	Arachnothryx dwyeri	76.8	76.8	100%	9e-11	100.00	899	=HYPERLINK("https://www.ncbi.nlm.nih.gov/nucleotide/MF460705.1?report=genbank&log$=nucltop&blast_rank=20&RID=NCZWMJ9Y016","MF460705.1")
Arachnothryx guerrerensis isolate RUB343 tRNA-Leu (trnL) gene, partial sequence; trnL-trnF intergenic spacer, complete sequence; and tRNA-Phe (trnF) gene, partial sequence; chloroplast	Arachnothryx guerrerensis	76.8	76.8	100%	9e-11	100.00	881	=HYPERLINK("https://www.ncbi.nlm.nih.gov/nucleotide/KY785200.1?report=genbank&log$=nucltop&blast_rank=21&RID=NCZWMJ9Y016","KY785200.1")
Javorkaea hondurensis trnL gene and trnL-F intergenic spacer, partial sequence; chloroplast gene for chloroplast product	Arachnothryx hondurensis	76.8	76.8	100%	9e-11	100.00	844	=HYPERLINK("https://www.ncbi.nlm.nih.gov/nucleotide/AF152716.1?report=genbank&log$=nucltop&blast_rank=22&RID=NCZWMJ9Y016","AF152716.1")
Arachnothryx manantlanensis isolate RUB104 tRNA-Leu (trnL) gene, partial sequence; trnL-trnF intergenic spacer, complete sequence; and tRNA-Phe (trnF) gene, partial sequence; chloroplast	Arachnothryx manantlanensis	76.8	76.8	100%	9e-11	100.00	872	=HYPERLINK("https://www.ncbi.nlm.nih.gov/nucleotide/KY785203.1?report=genbank&log$=nucltop&blast_rank=23&RID=NCZWMJ9Y016","KY785203.1")
Arachnothryx monticola isolate RUB040 tRNA-Leu (trnL) gene, partial sequence; trnL-trnF intergenic spacer, complete sequence; and tRNA-Phe (trnF) gene, partial sequence; chloroplast	Arachnothryx monticola	76.8	76.8	100%	9e-11	100.00	893	=HYPERLINK("https://www.ncbi.nlm.nih.gov/nucleotide/MF460698.1?report=genbank&log$=nucltop&blast_rank=24&RID=NCZWMJ9Y016","MF460698.1")
Arachnothryx nitida isolate RUBmx067 tRNA-Leu (trnL) gene, partial sequence; trnL-trnF intergenic spacer, complete sequence; and tRNA-Phe (trnF) gene, partial sequence; chloroplast	Arachnothryx nitida	76.8	76.8	100%	9e-11	100.00	899	=HYPERLINK("https://www.ncbi.nlm.nih.gov/nucleotide/MF460700.1?report=genbank&log$=nucltop&blast_rank=25&RID=NCZWMJ9Y016","MF460700.1")
Arachnothryx sp. XM1771 isolate RUB059 tRNA-Leu (trnL) gene, partial sequence; trnL-trnF intergenic spacer, complete sequence; and tRNA-Phe (trnF) gene, partial sequence; chloroplast	Arachnothryx sp. XM1771	76.8	76.8	100%	9e-11	100.00	888	=HYPERLINK("https://www.ncbi.nlm.nih.gov/nucleotide/MF460716.1?report=genbank&log$=nucltop&blast_rank=26&RID=NCZWMJ9Y016","MF460716.1")
Arachnothryx stachyoidea isolate RUB067 tRNA-Leu (trnL) gene, partial sequence; trnL-trnF intergenic spacer, complete sequence; and tRNA-Phe (trnF) gene, partial sequence; chloroplast	Arachnothryx stachyoidea	76.8	76.8	100%	9e-11	100.00	841	=HYPERLINK("https://www.ncbi.nlm.nih.gov/nucleotide/KY785207.1?report=genbank&log$=nucltop&blast_rank=27&RID=NCZWMJ9Y016","KY785207.1")
Arachnothryx tabascensis isolate RUBmx069 tRNA-Leu (trnL) gene, partial sequence; trnL-trnF intergenic spacer, complete sequence; and tRNA-Phe (trnF) gene, partial sequence; chloroplast	Arachnothryx tabascensis	76.8	76.8	100%	9e-11	100.00	872	=HYPERLINK("https://www.ncbi.nlm.nih.gov/nucleotide/KY785208.1?report=genbank&log$=nucltop&blast_rank=28&RID=NCZWMJ9Y016","KY785208.1")
Argocoffeopsis rupestris voucher K:Schmidt 1646 tRNA-Leu (trnL) gene, partial sequence; trnL-trnF intergenic spacer, complete sequence; and tRNA-Phe (trnF) gene, partial sequence; chloroplast	Argocoffeopsis rupestris	76.8	76.8	100%	9e-11	100.00	908	=HYPERLINK("https://www.ncbi.nlm.nih.gov/nucleotide/MG214511.1?report=genbank&log$=nucltop&blast_rank=29&RID=NCZWMJ9Y016","MG214511.1")
Argocoffeopsis scandens voucher Davis 3016 (K) tRNA-Leu (trnL) gene, partial sequence; and trnL-trnF intergenic spacer, complete sequence; plastid	Argocoffeopsis scandens	76.8	76.8	100%	9e-11	100.00	840	=HYPERLINK("https://www.ncbi.nlm.nih.gov/nucleotide/DQ180568.1?report=genbank&log$=nucltop&blast_rank=30&RID=NCZWMJ9Y016","DQ180568.1")
Argocoffeopsis subcordata voucher K:Luke 12420 tRNA-Leu (trnL) gene and trnL-trnF intergenic spacer, partial sequence; chloroplast	Argocoffeopsis subcordata	76.8	76.8	100%	9e-11	100.00	802	=HYPERLINK("https://www.ncbi.nlm.nih.gov/nucleotide/MG214512.1?report=genbank&log$=nucltop&blast_rank=31&RID=NCZWMJ9Y016","MG214512.1")
Atractocarpus aragoensis voucher Munzinger 3539 (NOU) trnT-trnL intergenic spacer, partial sequence; tRNA-Leu (trnL) gene and trnL-trnF intergenic spacer, complete sequence; and tRNA-Phe (trnF) gene, partial sequence; chloroplast	Atractocarpus aragoensis	76.8	76.8	100%	9e-11	100.00	1638	=HYPERLINK("https://www.ncbi.nlm.nih.gov/nucleotide/MK165233.1?report=genbank&log$=nucltop&blast_rank=32&RID=NCZWMJ9Y016","MK165233.1")
Atractocarpus balansaeanus voucher Munzinger & McPherson 635 (MO) tRNA-Thr (trnT) gene, partial sequence; trnT-trnL intergenic spacer, tRNA-Leu (trnL) gene, and trnL-trnF intergenic spacer, complete sequence; and tRNA-Phe (trnF) gene, partial sequence; chloroplast	Atractocarpus balansaeanus	76.8	76.8	100%	9e-11	100.00	1692	=HYPERLINK("https://www.ncbi.nlm.nih.gov/nucleotide/HM164308.1?report=genbank&log$=nucltop&blast_rank=33&RID=NCZWMJ9Y016","HM164308.1")
Atractocarpus bracteatus voucher Mouly 213 (P) trnT-trnL intergenic spacer, partial sequence; tRNA-Leu (trnL) gene and trnL-trnF intergenic spacer, complete sequence; and tRNA-Phe (trnF) gene, partial sequence; chloroplast	Atractocarpus bracteatus	76.8	76.8	100%	9e-11	100.00	1629	=HYPERLINK("https://www.ncbi.nlm.nih.gov/nucleotide/MK165234.1?report=genbank&log$=nucltop&blast_rank=34&RID=NCZWMJ9Y016","MK165234.1")
Atractocarpus bracteatus isolate BQ014 trnT-trnL intergenic spacer and tRNA-Leu (trnL) gene, partial sequence; chloroplast	Atractocarpus bracteatus	76.8	76.8	100%	9e-11	100.00	1648	=HYPERLINK("https://www.ncbi.nlm.nih.gov/nucleotide/KF965160.1?report=genbank&log$=nucltop&blast_rank=35&RID=NCZWMJ9Y016","KF965160.1")
Atractocarpus heterophyllus voucher Mouly 850 (P) trnT-trnL intergenic spacer, partial sequence; tRNA-Leu (trnL) gene and trnL-trnF intergenic spacer, complete sequence; and tRNA-Phe (trnF) gene, partial sequence; chloroplast	Atractocarpus heterophyllus	76.8	76.8	100%	9e-11	100.00	1634	=HYPERLINK("https://www.ncbi.nlm.nih.gov/nucleotide/MK165238.1?report=genbank&log$=nucltop&blast_rank=36&RID=NCZWMJ9Y016","MK165238.1")
Atractocarpus heterophyllus voucher Mouly 850 (P) trnT-trnL intergenic spacer, partial sequence; tRNA-Leu (trnL) gene and trnL-trnF intergenic spacer, complete sequence; and tRNA-Phe (trnF) gene, partial sequence; chloroplast	Atractocarpus heterophyllus	76.8	76.8	100%	9e-11	100.00	1630	=HYPERLINK("https://www.ncbi.nlm.nih.gov/nucleotide/KJ136950.1?report=genbank&log$=nucltop&blast_rank=37&RID=NCZWMJ9Y016","KJ136950.1")
Atractocarpus hirtus voucher Fosberg 61489 (P) tRNA-Leu (trnL) gene and trnL-trnF intergenic spacer, partial sequence; chloroplast	Atractocarpus hirtus	76.8	76.8	100%	9e-11	100.00	726	=HYPERLINK("https://www.ncbi.nlm.nih.gov/nucleotide/MK165239.1?report=genbank&log$=nucltop&blast_rank=38&RID=NCZWMJ9Y016","MK165239.1")
Atractocarpus hirtus voucher UQ WellsJ 18-Ahi tRNA-Leu (trnL) gene and trnL-F intergenic spacer, partial sequence; chloroplast	Atractocarpus hirtus	76.8	76.8	100%	9e-11	100.00	726	=HYPERLINK("https://www.ncbi.nlm.nih.gov/nucleotide/KC428449.1?report=genbank&log$=nucltop&blast_rank=39&RID=NCZWMJ9Y016","KC428449.1")
Atractocarpus longistipitatus voucher Mouly 742 (P) trnT-trnL intergenic spacer, partial sequence; tRNA-Leu (trnL) gene and trnL-trnF intergenic spacer, complete sequence; and tRNA-Phe (trnF) gene, partial sequence; chloroplast	Atractocarpus longistipitatus	76.8	76.8	100%	9e-11	100.00	1663	=HYPERLINK("https://www.ncbi.nlm.nih.gov/nucleotide/MK165240.1?report=genbank&log$=nucltop&blast_rank=40&RID=NCZWMJ9Y016","MK165240.1")
Atractocarpus merikin voucher Webb 11457 (P) tRNA-Leu (trnL) gene and trnL-trnF intergenic spacer, partial sequence; chloroplast	Atractocarpus merikin	76.8	76.8	100%	9e-11	100.00	727	=HYPERLINK("https://www.ncbi.nlm.nih.gov/nucleotide/MK165241.1?report=genbank&log$=nucltop&blast_rank=41&RID=NCZWMJ9Y016","MK165241.1")
Sukunia pentagonioides isolate BQ033 trnT-trnL intergenic spacer and tRNA-Leu (trnL) gene, partial sequence; chloroplast	Atractocarpus pentagonioides	76.8	76.8	100%	9e-11	100.00	1702	=HYPERLINK("https://www.ncbi.nlm.nih.gov/nucleotide/KF965266.1?report=genbank&log$=nucltop&blast_rank=42&RID=NCZWMJ9Y016","KF965266.1")
Atractocarpus platyxylon voucher Munzinger 2373 (NOU) trnT-trnL intergenic spacer, partial sequence; tRNA-Leu (trnL) gene and trnL-trnF intergenic spacer, complete sequence; and tRNA-Phe (trnF) gene, partial sequence; chloroplast	Atractocarpus platyxylon	76.8	76.8	100%	9e-11	100.00	1634	=HYPERLINK("https://www.ncbi.nlm.nih.gov/nucleotide/MK165242.1?report=genbank&log$=nucltop&blast_rank=43&RID=NCZWMJ9Y016","MK165242.1")
Neofranciella pterocarpon isolate BP066 trnT-trnL intergenic spacer and tRNA-Leu (trnL) gene, partial sequence; chloroplast	Atractocarpus pterocarpon	76.8	76.8	100%	9e-11	100.00	1608	=HYPERLINK("https://www.ncbi.nlm.nih.gov/nucleotide/KF965231.1?report=genbank&log$=nucltop&blast_rank=44&RID=NCZWMJ9Y016","KF965231.1")
Atractocarpus sessilifolius voucher Mouly 330 (P) trnT-trnL intergenic spacer, partial sequence; tRNA-Leu (trnL) gene and trnL-trnF intergenic spacer, complete sequence; and tRNA-Phe (trnF) gene, partial sequence; chloroplast	Atractocarpus sessilifolius	76.8	76.8	100%	9e-11	100.00	1626	=HYPERLINK("https://www.ncbi.nlm.nih.gov/nucleotide/MK165243.1?report=genbank&log$=nucltop&blast_rank=45&RID=NCZWMJ9Y016","MK165243.1")
Atractocarpus sp. 1 AM-2019 voucher Munzinger 1631 (NOU) trnT-trnL intergenic spacer, partial sequence; tRNA-Leu (trnL) gene and trnL-trnF intergenic spacer, complete sequence; and tRNA-Phe (trnF) gene, partial sequence; chloroplast	Atractocarpus sp. 1 AM-2019	76.8	76.8	100%	9e-11	100.00	1635	=HYPERLINK("https://www.ncbi.nlm.nih.gov/nucleotide/MK165244.1?report=genbank&log$=nucltop&blast_rank=46&RID=NCZWMJ9Y016","MK165244.1")
Atractocarpus sp. 10 AM-2019 voucher Bruy 944 (NOU) trnT-trnL intergenic spacer, partial sequence; tRNA-Leu (trnL) gene and trnL-trnF intergenic spacer, complete sequence; and tRNA-Phe (trnF) gene, partial sequence; chloroplast	Atractocarpus sp. 10 AM-2019	76.8	76.8	100%	9e-11	100.00	1640	=HYPERLINK("https://www.ncbi.nlm.nih.gov/nucleotide/MK165251.1?report=genbank&log$=nucltop&blast_rank=47&RID=NCZWMJ9Y016","MK165251.1")
Atractocarpus sp. 11 AM-2019 voucher Bruy 1095 (NOU) trnT-trnL intergenic spacer, partial sequence; tRNA-Leu (trnL) gene and trnL-trnF intergenic spacer, complete sequence; and tRNA-Phe (trnF) gene, partial sequence; chloroplast	Atractocarpus sp. 11 AM-2019	76.8	76.8	100%	9e-11	100.00	1635	=HYPERLINK("https://www.ncbi.nlm.nih.gov/nucleotide/MK165252.1?report=genbank&log$=nucltop&blast_rank=48&RID=NCZWMJ9Y016","MK165252.1")
Atractocarpus sp. 12 AM-2019 voucher Bruy 1042 (NOU) trnT-trnL intergenic spacer, partial sequence; tRNA-Leu (trnL) gene and trnL-trnF intergenic spacer, complete sequence; and tRNA-Phe (trnF) gene, partial sequence; chloroplast	Atractocarpus sp. 12 AM-2019	76.8	76.8	100%	9e-11	100.00	1635	=HYPERLINK("https://www.ncbi.nlm.nih.gov/nucleotide/MK165253.1?report=genbank&log$=nucltop&blast_rank=49&RID=NCZWMJ9Y016","MK165253.1")
Atractocarpus sp. 13 AM-2019 voucher Barrabe 1513 (NOU) trnT-trnL intergenic spacer, partial sequence; tRNA-Leu (trnL) gene and trnL-trnF intergenic spacer, complete sequence; and tRNA-Phe (trnF) gene, partial sequence; chloroplast	Atractocarpus sp. 13 AM-2019	76.8	76.8	100%	9e-11	100.00	1641	=HYPERLINK("https://www.ncbi.nlm.nih.gov/nucleotide/MK165254.1?report=genbank&log$=nucltop&blast_rank=50&RID=NCZWMJ9Y016","MK165254.1")
Atractocarpus sp. 3 AM-2019 voucher Mouly 810 (P) trnT-trnL intergenic spacer, partial sequence; tRNA-Leu (trnL) gene and trnL-trnF intergenic spacer, complete sequence; and tRNA-Phe (trnF) gene, partial sequence; chloroplast	Atractocarpus sp. 3 AM-2019	76.8	76.8	100%	9e-11	100.00	1637	=HYPERLINK("https://www.ncbi.nlm.nih.gov/nucleotide/MK165245.1?report=genbank&log$=nucltop&blast_rank=51&RID=NCZWMJ9Y016","MK165245.1")
Atractocarpus sp. 4 AM-2019 voucher Bruy 311 (NOU) trnT-trnL intergenic spacer, partial sequence; tRNA-Leu (trnL) gene and trnL-trnF intergenic spacer, complete sequence; and tRNA-Phe (trnF) gene, partial sequence; chloroplast	Atractocarpus sp. 4 AM-2019	76.8	76.8	100%	9e-11	100.00	1640	=HYPERLINK("https://www.ncbi.nlm.nih.gov/nucleotide/MK165246.1?report=genbank&log$=nucltop&blast_rank=52&RID=NCZWMJ9Y016","MK165246.1")
Atractocarpus sp. 5 AM-2019 voucher Mouly 813 (P) trnT-trnL intergenic spacer, partial sequence; tRNA-Leu (trnL) gene and trnL-trnF intergenic spacer, complete sequence; and tRNA-Phe (trnF) gene, partial sequence; chloroplast	Atractocarpus sp. 5 AM-2019	76.8	76.8	100%	9e-11	100.00	1652	=HYPERLINK("https://www.ncbi.nlm.nih.gov/nucleotide/MK165261.1?report=genbank&log$=nucltop&blast_rank=53&RID=NCZWMJ9Y016","MK165261.1")
Atractocarpus sp. 6 AM-2019 voucher Barrabe 743 (NOU) trnT-trnL intergenic spacer, partial sequence; tRNA-Leu (trnL) gene and trnL-trnF intergenic spacer, complete sequence; and tRNA-Phe (trnF) gene, partial sequence; chloroplast	Atractocarpus sp. 6 AM-2019	76.8	76.8	100%	9e-11	100.00	1641	=HYPERLINK("https://www.ncbi.nlm.nih.gov/nucleotide/MK165247.1?report=genbank&log$=nucltop&blast_rank=54&RID=NCZWMJ9Y016","MK165247.1")
Atractocarpus sp. 7 AM-2019 voucher Barrabe 661 (NOU) trnT-trnL intergenic spacer, partial sequence; tRNA-Leu (trnL) gene and trnL-trnF intergenic spacer, complete sequence; and tRNA-Phe (trnF) gene, partial sequence; chloroplast	Atractocarpus sp. 7 AM-2019	76.8	76.8	100%	9e-11	100.00	1639	=HYPERLINK("https://www.ncbi.nlm.nih.gov/nucleotide/MK165248.1?report=genbank&log$=nucltop&blast_rank=55&RID=NCZWMJ9Y016","MK165248.1")
Atractocarpus sp. 8 AM-2019 voucher Bruy 953 (NOU) trnT-trnL intergenic spacer, partial sequence; tRNA-Leu (trnL) gene and trnL-trnF intergenic spacer, complete sequence; and tRNA-Phe (trnF) gene, partial sequence; chloroplast	Atractocarpus sp. 8 AM-2019	76.8	76.8	100%	9e-11	100.00	1633	=HYPERLINK("https://www.ncbi.nlm.nih.gov/nucleotide/MK165249.1?report=genbank&log$=nucltop&blast_rank=56&RID=NCZWMJ9Y016","MK165249.1")
Atractocarpus sp. 9 AM-2019 voucher Bruy 1000 (NOU) trnT-trnL intergenic spacer, partial sequence; tRNA-Leu (trnL) gene and trnL-trnF intergenic spacer, complete sequence; and tRNA-Phe (trnF) gene, partial sequence; chloroplast	Atractocarpus sp. 9 AM-2019	76.8	76.8	100%	9e-11	100.00	1635	=HYPERLINK("https://www.ncbi.nlm.nih.gov/nucleotide/MK165250.1?report=genbank&log$=nucltop&blast_rank=57&RID=NCZWMJ9Y016","MK165250.1")
Augusta longifolia voucher Kirkbride 5295 (BR) trnT-trnL intergenic spacer, partial sequence; tRNA-Leu (trnL) gene, complete sequence; and trnL-trnF intergenic spacer, partial sequence; chloroplast	Augusta longifolia	76.8	76.8	100%	9e-11	100.00	1481	=HYPERLINK("https://www.ncbi.nlm.nih.gov/nucleotide/HM164309.1?report=genbank&log$=nucltop&blast_rank=58&RID=NCZWMJ9Y016","HM164309.1")
Augusta rivalis chloroplast tRNA-Thr gene (partial), trnT-trnL IGS, tRNA-Leu gene, trnL-trnF IGS and tRNA-Phe gene (partial), specimen voucher ETSU McDowell 5017	Augusta rivalis	76.8	76.8	100%	9e-11	100.00	1748	=HYPERLINK("https://www.ncbi.nlm.nih.gov/nucleotide/FM207118.1?report=genbank&log$=nucltop&blast_rank=59&RID=NCZWMJ9Y016","FM207118.1")
Augusta rivalis trnL gene and trnL-F intergenic spacer, partial sequence; chloroplast gene for chloroplast product	Augusta rivalis	76.8	76.8	100%	9e-11	100.00	929	=HYPERLINK("https://www.ncbi.nlm.nih.gov/nucleotide/AF152662.1?report=genbank&log$=nucltop&blast_rank=60&RID=NCZWMJ9Y016","AF152662.1")
Aulacocalyx caudata voucher Mambo & Thomas 79 (P) trnT-trnL intergenic spacer, partial sequence; tRNA-Leu (trnL-UAA) gene, complete sequence; and trnL-trnF intergenic spacer, partial sequence; chloroplast	Aulacocalyx caudata	76.8	76.8	100%	9e-11	100.00	1657	=HYPERLINK("https://www.ncbi.nlm.nih.gov/nucleotide/MK123520.1?report=genbank&log$=nucltop&blast_rank=61&RID=NCZWMJ9Y016","MK123520.1")
Aulacocalyx jasminiflora isolate AQ014 trnT-trnL intergenic spacer and tRNA-Leu (trnL) gene, partial sequence; chloroplast	Aulacocalyx jasminiflora	76.8	76.8	100%	9e-11	100.00	1667	=HYPERLINK("https://www.ncbi.nlm.nih.gov/nucleotide/KF965164.1?report=genbank&log$=nucltop&blast_rank=62&RID=NCZWMJ9Y016","KF965164.1")
Aulacocalyx jasminiflora trnT-trnL intergenic spacer, partial sequence; tRNA-Leu (trnL) gene, complete sequence; and trnL-trnF intergenic spacer, partial sequence; chloroplast	Aulacocalyx jasminiflora	76.8	76.8	100%	9e-11	100.00	1667	=HYPERLINK("https://www.ncbi.nlm.nih.gov/nucleotide/EU817455.1?report=genbank&log$=nucltop&blast_rank=63&RID=NCZWMJ9Y016","EU817455.1")
Bertiera aethiopica voucher Dessein s.n. (BR) tRNA-Thr (trnT) gene, partial sequence; trnT-trnL intergenic spacer, tRNA-Leu (trnL) gene, and trnL-trnF intergenic spacer, complete sequence; and tRNA-Phe (trnF) gene, partial sequence; chloroplast	Bertiera aethiopica	76.8	76.8	100%	9e-11	100.00	1716	=HYPERLINK("https://www.ncbi.nlm.nih.gov/nucleotide/HM164310.1?report=genbank&log$=nucltop&blast_rank=64&RID=NCZWMJ9Y016","HM164310.1")
Bertiera bicarpellata voucher Davis 3051 (K) tRNA-Leu (trnL) gene, partial sequence; trnL-trnF intergenic spacer, complete sequence; and tRNA-Phe (trnF) gene, partial sequence; plastid	Bertiera bicarpellata	76.8	76.8	100%	9e-11	100.00	915	=HYPERLINK("https://www.ncbi.nlm.nih.gov/nucleotide/DQ180572.1?report=genbank&log$=nucltop&blast_rank=65&RID=NCZWMJ9Y016","DQ180572.1")
Bertiera borbonica voucher Kainulainen et al. 183 (S) trnT-trnL intergenic spacer, partial sequence; tRNA-Leu (trnL-UAA) gene and trnL-trnF intergenic spacer, complete sequence; and tRNA-Phe (trnF) gene, partial sequence; chloroplast	Bertiera borbonica	76.8	76.8	100%	9e-11	100.00	1699	=HYPERLINK("https://www.ncbi.nlm.nih.gov/nucleotide/KJ815406.1?report=genbank&log$=nucltop&blast_rank=66&RID=NCZWMJ9Y016","KJ815406.1")
Bertiera bracteosa voucher Tuberquia et al. 480 (GB) tRNA-Leu (trnL-UAA) gene, partial sequence; chloroplast	Bertiera bracteosa	76.8	76.8	100%	9e-11	100.00	506	=HYPERLINK("https://www.ncbi.nlm.nih.gov/nucleotide/KJ815407.1?report=genbank&log$=nucltop&blast_rank=67&RID=NCZWMJ9Y016","KJ815407.1")
Bertiera breviflora plastid trnL gene (partial intron region), tRNA-Leu gene (partial), IGS and tRNA-Phe gene (partial)	Bertiera breviflora	76.8	76.8	100%	9e-11	100.00	893	=HYPERLINK("https://www.ncbi.nlm.nih.gov/nucleotide/AM999466.1?report=genbank&log$=nucltop&blast_rank=68&RID=NCZWMJ9Y016","AM999466.1")
Bertiera crinita voucher Bremer et al. 5208 (S) trnT-trnL intergenic spacer, partial sequence; tRNA-Leu (trnL-UAA) gene and trnL-trnF intergenic spacer, complete sequence; and tRNA-Phe (trnF) gene, partial sequence; chloroplast	Bertiera crinita	76.8	76.8	100%	9e-11	100.00	1696	=HYPERLINK("https://www.ncbi.nlm.nih.gov/nucleotide/KJ815408.1?report=genbank&log$=nucltop&blast_rank=69&RID=NCZWMJ9Y016","KJ815408.1")
Bertiera laxissima voucher Maurin 13 (K) tRNA-Leu (trnL) gene, partial sequence; trnL-trnF intergenic spacer, complete sequence; and tRNA-Phe (trnF) gene, partial sequence; plastid	Bertiera laxissima	76.8	76.8	100%	9e-11	100.00	911	=HYPERLINK("https://www.ncbi.nlm.nih.gov/nucleotide/DQ180573.1?report=genbank&log$=nucltop&blast_rank=70&RID=NCZWMJ9Y016","DQ180573.1")
Bertiera longithyrsa chloroplast	Bertiera longithyrsa	76.8	76.8	100%	9e-11	100.00	128726	=HYPERLINK("https://www.ncbi.nlm.nih.gov/nucleotide/KY348833.1?report=genbank&log$=nucltop&blast_rank=71&RID=NCZWMJ9Y016","KY348833.1")
Bertiera longithyrsa voucher Karehed et al. 256 (UPS) tRNA-Thr (trnT) gene, partial sequence; trnT-trnL intergenic spacer, tRNA-Leu (trnL) gene, and trnL-trnF intergenic spacer, complete sequence; and tRNA-Phe (trnF) gene, partial sequence; chloroplast	Bertiera longithyrsa	76.8	76.8	100%	9e-11	100.00	1715	=HYPERLINK("https://www.ncbi.nlm.nih.gov/nucleotide/HM164311.1?report=genbank&log$=nucltop&blast_rank=72&RID=NCZWMJ9Y016","HM164311.1")
Bertiera pauloi voucher Luke et al. 10361B (MO) trnT-trnL intergenic spacer, partial sequence; tRNA-Leu (trnL-UAA) gene and trnL-trnF intergenic spacer, complete sequence; and tRNA-Phe (trnF) gene, partial sequence; chloroplast	Bertiera pauloi	76.8	76.8	100%	9e-11	100.00	1508	=HYPERLINK("https://www.ncbi.nlm.nih.gov/nucleotide/KJ815409.1?report=genbank&log$=nucltop&blast_rank=73&RID=NCZWMJ9Y016","KJ815409.1")
Bertiera rufa voucher Kainulainen et al. 187 (S) trnT-trnL intergenic spacer, partial sequence; tRNA-Leu (trnL-UAA) gene, complete sequence; and trnL-trnF intergenic spacer, partial sequence; chloroplast	Bertiera rufa	76.8	76.8	100%	9e-11	100.00	1637	=HYPERLINK("https://www.ncbi.nlm.nih.gov/nucleotide/KJ815411.1?report=genbank&log$=nucltop&blast_rank=74&RID=NCZWMJ9Y016","KJ815411.1")
Bertiera sp. Davis 3017 tRNA-Leu (trnL) gene, partial sequence; trnL-trnF intergenic spacer, complete sequence; and tRNA-Phe (trnF) gene, partial sequence; plastid	Bertiera sp. Davis 3017	76.8	76.8	100%	9e-11	100.00	863	=HYPERLINK("https://www.ncbi.nlm.nih.gov/nucleotide/DQ180574.1?report=genbank&log$=nucltop&blast_rank=75&RID=NCZWMJ9Y016","DQ180574.1")
Bertiera sp. J.R.B.Tosh-2008 plastid trnL gene (partial intron region), tRNA-Leu gene (partial), IGS and tRNA-Phe gene (partial)	Bertiera sp. J.R.B.Tosh-2008	76.8	76.8	100%	9e-11	100.00	885	=HYPERLINK("https://www.ncbi.nlm.nih.gov/nucleotide/AM999467.1?report=genbank&log$=nucltop&blast_rank=76&RID=NCZWMJ9Y016","AM999467.1")
Bertiera subsessilis voucher Walters et al. 903 (MO) trnT-trnL intergenic spacer, partial sequence; tRNA-Leu (trnL-UAA) gene and trnL-trnF intergenic spacer, complete sequence; and tRNA-Phe (trnF) gene, partial sequence; chloroplast	Bertiera subsessilis	76.8	76.8	100%	9e-11	100.00	1687	=HYPERLINK("https://www.ncbi.nlm.nih.gov/nucleotide/KJ815413.1?report=genbank&log$=nucltop&blast_rank=77&RID=NCZWMJ9Y016","KJ815413.1")
Bertiera zaluzania voucher Kroger et al. 50 (S) trnT-trnL intergenic spacer, partial sequence; tRNA-Leu (trnL-UAA) gene and trnL-trnF intergenic spacer, complete sequence; and tRNA-Phe (trnF) gene, partial sequence; chloroplast	Bertiera zaluzania	76.8	76.8	100%	9e-11	100.00	1677	=HYPERLINK("https://www.ncbi.nlm.nih.gov/nucleotide/KJ815414.1?report=genbank&log$=nucltop&blast_rank=78&RID=NCZWMJ9Y016","KJ815414.1")
Brenania brieyi isolate BR011 trnT-trnL intergenic spacer and tRNA-Leu (trnL) gene, partial sequence; chloroplast	Brenania brieyi	76.8	76.8	100%	9e-11	100.00	308	=HYPERLINK("https://www.ncbi.nlm.nih.gov/nucleotide/KF965169.1?report=genbank&log$=nucltop&blast_rank=79&RID=NCZWMJ9Y016","KF965169.1")
Burchellia bubalina isolate B055 trnT-trnL intergenic spacer and tRNA-Leu (trnL) gene, partial sequence; chloroplast	Burchellia bubalina	76.8	76.8	100%	9e-11	100.00	881	=HYPERLINK("https://www.ncbi.nlm.nih.gov/nucleotide/KF965171.1?report=genbank&log$=nucltop&blast_rank=80&RID=NCZWMJ9Y016","KF965171.1")
Burchellia bubalina voucher Bremer 3129 (UPS) trnT-trnL intergenic spacer, partial sequence; tRNA-Leu (trnL) gene and trnL-trnF intergenic spacer, complete sequence; and tRNA-Phe (trnF) gene, partial sequence; chloroplast	Burchellia bubalina	76.8	76.8	100%	9e-11	100.00	1181	=HYPERLINK("https://www.ncbi.nlm.nih.gov/nucleotide/HM164314.1?report=genbank&log$=nucltop&blast_rank=81&RID=NCZWMJ9Y016","HM164314.1")
Calochone acuminata voucher Forresta 999 (P) tRNA-Leu (trnL) gene and trnL-trnF intergenic spacer, partial sequence; chloroplast	Calochone acuminata	76.8	76.8	100%	9e-11	100.00	856	=HYPERLINK("https://www.ncbi.nlm.nih.gov/nucleotide/MZ458125.1?report=genbank&log$=nucltop&blast_rank=82&RID=NCZWMJ9Y016","MZ458125.1")
Calochone acuminata voucher De Forresta 999 (P) tRNA-Leu (trnL) gene, partial sequence; trnL-trnF intergenic spacer, complete sequence; and tRNA-Phe (trnF) gene, partial sequence; chloroplast	Calochone acuminata	76.8	76.8	100%	9e-11	100.00	909	=HYPERLINK("https://www.ncbi.nlm.nih.gov/nucleotide/KJ136951.1?report=genbank&log$=nucltop&blast_rank=83&RID=NCZWMJ9Y016","KJ136951.1")
Calochone redingii isolate L071 trnT-trnL intergenic spacer and tRNA-Leu (trnL) gene, partial sequence; chloroplast	Calochone redingii	76.8	76.8	100%	9e-11	100.00	1657	=HYPERLINK("https://www.ncbi.nlm.nih.gov/nucleotide/KF965172.1?report=genbank&log$=nucltop&blast_rank=84&RID=NCZWMJ9Y016","KF965172.1")
Calycosiphonia sp. Sonke 3783 tRNA-Leu (trnL) gene, partial sequence; trnL-trnF intergenic spacer, complete sequence; and tRNA-Phe (trnF) gene, partial sequence; plastid	Calycosiphonia sp. Sonke 3783	76.8	76.8	100%	9e-11	100.00	911	=HYPERLINK("https://www.ncbi.nlm.nih.gov/nucleotide/DQ180565.1?report=genbank&log$=nucltop&blast_rank=85&RID=NCZWMJ9Y016","DQ180565.1")
Calycosiphonia spathicalyx voucher Luke 8330 (UPS) trnT-trnL intergenic spacer, partial sequence; tRNA-Leu (trnL-UAA) gene and trnL-trnF intergenic spacer, complete sequence; and tRNA-Phe (trnF) gene, partial sequence; chloroplast	Calycosiphonia spathicalyx	76.8	76.8	100%	9e-11	100.00	1720	=HYPERLINK("https://www.ncbi.nlm.nih.gov/nucleotide/KJ815415.1?report=genbank&log$=nucltop&blast_rank=86&RID=NCZWMJ9Y016","KJ815415.1")
Calycosiphonia spathicalyx isolate AF098 trnT-trnL intergenic spacer and tRNA-Leu (trnL) gene, partial sequence; chloroplast	Calycosiphonia spathicalyx	76.8	76.8	100%	9e-11	100.00	1743	=HYPERLINK("https://www.ncbi.nlm.nih.gov/nucleotide/KF965173.1?report=genbank&log$=nucltop&blast_rank=87&RID=NCZWMJ9Y016","KF965173.1")
Calycosiphonia spathicalyx voucher Davis 2925 (K) tRNA-Leu (trnL) gene, partial sequence; trnL-trnF intergenic spacer, complete sequence; and tRNA-Phe (trnF) gene, partial sequence; plastid	Calycosiphonia spathicalyx	76.8	76.8	100%	9e-11	100.00	890	=HYPERLINK("https://www.ncbi.nlm.nih.gov/nucleotide/DQ180578.1?report=genbank&log$=nucltop&blast_rank=88&RID=NCZWMJ9Y016","DQ180578.1")
Calycosiphonia spathicalyx voucher Mvungi 22 (DSM, K) tRNA-Leu (trnL) gene, partial sequence; trnL-trnF intergenic spacer, complete sequence; and tRNA-Phe (trnF) gene, partial sequence; plastid	Calycosiphonia spathicalyx	76.8	76.8	100%	9e-11	100.00	896	=HYPERLINK("https://www.ncbi.nlm.nih.gov/nucleotide/DQ180577.1?report=genbank&log$=nucltop&blast_rank=89&RID=NCZWMJ9Y016","DQ180577.1")
Catunaregam nilotica voucher de Wilde 3567 (P) trnT-trnL intergenic spacer, partial sequence; tRNA-Leu (trnL) gene and trnL-trnF intergenic spacer, complete sequence; and tRNA-Phe (trnF) gene, partial sequence; chloroplast	Catunaregam nilotica	76.8	76.8	100%	9e-11	100.00	1693	=HYPERLINK("https://www.ncbi.nlm.nih.gov/nucleotide/MK165273.1?report=genbank&log$=nucltop&blast_rank=90&RID=NCZWMJ9Y016","MK165273.1")
Catunaregam nilotica voucher Luke 8336 (UPS) trnT-trnL intergenic spacer, partial sequence; tRNA-Leu (trnL-UAA) gene and trnL-trnF intergenic spacer, complete sequence; and tRNA-Phe (trnF) gene, partial sequence; chloroplast	Catunaregam nilotica	76.8	76.8	100%	9e-11	100.00	1703	=HYPERLINK("https://www.ncbi.nlm.nih.gov/nucleotide/KJ815500.1?report=genbank&log$=nucltop&blast_rank=91&RID=NCZWMJ9Y016","KJ815500.1")
Catunaregam nilotica voucher Razafimandimbison 758 (S) tRNA-Leu (trnL) gene and trnL-trnF intergenic spacer, partial sequence; chloroplast	Catunaregam nilotica	76.8	76.8	100%	9e-11	100.00	1564	=HYPERLINK("https://www.ncbi.nlm.nih.gov/nucleotide/MZ458128.1?report=genbank&log$=nucltop&blast_rank=92&RID=NCZWMJ9Y016","MZ458128.1")
Catunaregam nilotica voucher Luke 8336 (UPS) tRNA-Thr (trnT) gene, partial sequence; trnT-trnL intergenic spacer, tRNA-Leu (trnL) gene, and trnL-trnF intergenic spacer, complete sequence; and tRNA-Phe (trnF) gene, partial sequence; chloroplast	Catunaregam nilotica	76.8	76.8	100%	9e-11	100.00	1747	=HYPERLINK("https://www.ncbi.nlm.nih.gov/nucleotide/KJ136953.1?report=genbank&log$=nucltop&blast_rank=93&RID=NCZWMJ9Y016","KJ136953.1")
Catunaregam sp. Razafimandimbison et al. 526 trnT-trnL intergenic spacer, partial sequence; tRNA-Leu (trnL-UAA) gene, complete sequence; and trnL-trnF intergenic spacer, partial sequence; chloroplast	Catunaregam sp. Razafimandimbison et al. 526	76.8	76.8	100%	9e-11	100.00	1678	=HYPERLINK("https://www.ncbi.nlm.nih.gov/nucleotide/KJ815501.1?report=genbank&log$=nucltop&blast_rank=94&RID=NCZWMJ9Y016","KJ815501.1")
Catunaregam spinosa voucher Razafimandimbison et al. 728 (S) trnT-trnL intergenic spacer, partial sequence; tRNA-Leu (trnL-UAA) gene, complete sequence; and trnL-trnF intergenic spacer, partial sequence; chloroplast	Catunaregam spinosa	76.8	76.8	100%	9e-11	100.00	1537	=HYPERLINK("https://www.ncbi.nlm.nih.gov/nucleotide/KJ815502.1?report=genbank&log$=nucltop&blast_rank=95&RID=NCZWMJ9Y016","KJ815502.1")
Catunaregam spinosa isolate AF100 trnT-trnL intergenic spacer and tRNA-Leu (trnL) gene, partial sequence; chloroplast	Catunaregam spinosa	76.8	76.8	100%	9e-11	100.00	1721	=HYPERLINK("https://www.ncbi.nlm.nih.gov/nucleotide/KF965178.1?report=genbank&log$=nucltop&blast_rank=96&RID=NCZWMJ9Y016","KF965178.1")
Catunaregam spinosa voucher Q. Luke 8332A (UPS) trnT-trnL intergenic spacer, partial sequence; tRNA-Leu (trnL) gene and trnL-trnF intergenic spacer, complete sequence; and tRNA-Phe (trnF) gene, partial sequence; chloroplast	Catunaregam spinosa	76.8	76.8	100%	9e-11	100.00	1723	=HYPERLINK("https://www.ncbi.nlm.nih.gov/nucleotide/HM164315.1?report=genbank&log$=nucltop&blast_rank=97&RID=NCZWMJ9Y016","HM164315.1")
Catunaregam taylorii voucher Andreasen 66 (UPS) tRNA-Leu (trnL-UAA) gene and trnL-trnF intergenic spacer, partial sequence; chloroplast	Catunaregam taylorii	76.8	76.8	100%	9e-11	100.00	772	=HYPERLINK("https://www.ncbi.nlm.nih.gov/nucleotide/KJ815503.1?report=genbank&log$=nucltop&blast_rank=98&RID=NCZWMJ9Y016","KJ815503.1")
Ceriscoides sessiliflora isolate BR066 trnT-trnL intergenic spacer and tRNA-Leu (trnL) gene, partial sequence; chloroplast	Ceriscoides sessiliflora	76.8	76.8	100%	9e-11	100.00	1659	=HYPERLINK("https://www.ncbi.nlm.nih.gov/nucleotide/KF965179.1?report=genbank&log$=nucltop&blast_rank=99&RID=NCZWMJ9Y016","KF965179.1")
Deccania pubescens isolate BR085 trnT-trnL intergenic spacer and tRNA-Leu (trnL) gene, partial sequence; chloroplast	Deccania pubescens	76.8	76.8	100%	9e-11	100.00	1258	=HYPERLINK("https://www.ncbi.nlm.nih.gov/nucleotide/KF965188.1?report=genbank&log$=nucltop&blast_rank=100&RID=NCZWMJ9Y016","KF965188.1")
Dioecrescis erythroclada isolate BY044 trnT-trnL intergenic spacer and tRNA-Leu (trnL) gene, partial sequence; chloroplast	Dioecrescis erythroclada	76.8	76.8	100%	9e-11	100.00	1586	=HYPERLINK("https://www.ncbi.nlm.nih.gov/nucleotide/KF965192.1?report=genbank&log$=nucltop&blast_rank=101&RID=NCZWMJ9Y016","KF965192.1")
Diplospora dubia voucher Kainulainen et al. 23 (S) trnT-trnL intergenic spacer, partial sequence; tRNA-Leu (trnL-UAA) gene and trnL-trnF intergenic spacer, complete sequence; and tRNA-Phe (trnF) gene, partial sequence; chloroplast	Diplospora dubia	76.8	76.8	100%	9e-11	100.00	1680	=HYPERLINK("https://www.ncbi.nlm.nih.gov/nucleotide/KJ815416.1?report=genbank&log$=nucltop&blast_rank=102&RID=NCZWMJ9Y016","KJ815416.1")
Diplospora dubia plastid trnL gene (partial intron region), tRNA-Leu gene (partial), IGS and tRNA-Phe gene (partial)	Diplospora dubia	76.8	76.8	100%	9e-11	100.00	880	=HYPERLINK("https://www.ncbi.nlm.nih.gov/nucleotide/AM999468.1?report=genbank&log$=nucltop&blast_rank=103&RID=NCZWMJ9Y016","AM999468.1")
Diplospora sorsogonensis voucher Arriola T012 tRNA-Leu (UAA) gene and trnL-trnF intergenic spacer, partial sequence; chloroplast	Diplospora sorsogonensis	76.8	76.8	100%	9e-11	100.00	913	=HYPERLINK("https://www.ncbi.nlm.nih.gov/nucleotide/MH464774.1?report=genbank&log$=nucltop&blast_rank=104&RID=NCZWMJ9Y016","MH464774.1")
Diplospora sp. Arriola 11010 tRNA-Leu (UAA) gene and trnL-trnF intergenic spacer, partial sequence; chloroplast	Diplospora sp. Arriola 11010	76.8	76.8	100%	9e-11	100.00	881	=HYPERLINK("https://www.ncbi.nlm.nih.gov/nucleotide/MH458047.1?report=genbank&log$=nucltop&blast_rank=105&RID=NCZWMJ9Y016","MH458047.1")
Diplospora sp. Bremer 15238 tRNA-Leu (trnL) gene, partial sequence; trnL-trnF intergenic spacer, complete sequence; and tRNA-Phe (trnF) gene, partial sequence; plastid	Diplospora sp. Bremer 15238	76.8	76.8	100%	9e-11	100.00	879	=HYPERLINK("https://www.ncbi.nlm.nih.gov/nucleotide/DQ180580.1?report=genbank&log$=nucltop&blast_rank=106&RID=NCZWMJ9Y016","DQ180580.1")
Duperrea pavettifolia voucher Averyanov VH4748 (P) trnT-trnL intergenic spacer, partial sequence; tRNA-Leu (trnL) gene and trnL-trnF intergenic spacer, complete sequence; and tRNA-Phe (trnF) gene, partial sequence; chloroplast	Duperrea pavettifolia	76.8	76.8	100%	9e-11	100.00	1678	=HYPERLINK("https://www.ncbi.nlm.nih.gov/nucleotide/MK165275.1?report=genbank&log$=nucltop&blast_rank=107&RID=NCZWMJ9Y016","MK165275.1")
Duperrea pavettifolia isolate AM025 trnT-trnL intergenic spacer and tRNA-Leu (trnL) gene, partial sequence; chloroplast	Duperrea pavettifolia	76.8	76.8	100%	9e-11	100.00	1755	=HYPERLINK("https://www.ncbi.nlm.nih.gov/nucleotide/KF965194.1?report=genbank&log$=nucltop&blast_rank=108&RID=NCZWMJ9Y016","KF965194.1")
Duperrea pavettifolia voucher XPW251 tRNA-Thr (trnT) gene, partial sequence; trnT-trnL intergenic spacer and tRNA-Leu (trnL) gene, complete sequence; and trnL-trnF intergenic spacer, partial sequence; chloroplast	Duperrea pavettifolia	76.8	76.8	100%	9e-11	100.00	1738	=HYPERLINK("https://www.ncbi.nlm.nih.gov/nucleotide/KJ680496.1?report=genbank&log$=nucltop&blast_rank=109&RID=NCZWMJ9Y016","KJ680496.1")
Duperrea pavettifolia voucher cult. Bergius Botanic Garden, no voucher tRNA-Thr (trnT) gene, partial sequence; trnT-trnL intergenic spacer, tRNA-Leu (trnL) gene, and trnL-trnF intergenic spacer, complete sequence; and tRNA-Phe (trnF) gene, partial sequence; chloroplast	Duperrea pavettifolia	76.8	76.8	100%	9e-11	100.00	1781	=HYPERLINK("https://www.ncbi.nlm.nih.gov/nucleotide/HM164320.1?report=genbank&log$=nucltop&blast_rank=110&RID=NCZWMJ9Y016","HM164320.1")
Empogona acidophylla voucher Borhidi et al. 86632 (UPS) trnT-trnL intergenic spacer, partial sequence; tRNA-Leu (trnL-UAA) gene, complete sequence; and trnL-trnF intergenic spacer, partial sequence; chloroplast	Empogona acidophylla	76.8	76.8	100%	9e-11	100.00	1671	=HYPERLINK("https://www.ncbi.nlm.nih.gov/nucleotide/KJ815451.1?report=genbank&log$=nucltop&blast_rank=111&RID=NCZWMJ9Y016","KJ815451.1")
Tricalysia acidophylla plastid trnL gene (partial intron region), tRNA-Leu gene (partial) and IGS, specimen voucher BR kindekat 122	Empogona acidophylla	76.8	76.8	100%	9e-11	100.00	844	=HYPERLINK("https://www.ncbi.nlm.nih.gov/nucleotide/AM999512.1?report=genbank&log$=nucltop&blast_rank=112&RID=NCZWMJ9Y016","AM999512.1")
Tricalysia concolor plastid trnL gene (partial intron region), tRNA-Leu gene (partial), IGS and tRNA-Phe gene (partial), specimen voucher BR Degreef 95	Empogona concolor	76.8	76.8	100%	9e-11	100.00	881	=HYPERLINK("https://www.ncbi.nlm.nih.gov/nucleotide/AM999483.1?report=genbank&log$=nucltop&blast_rank=113&RID=NCZWMJ9Y016","AM999483.1")
Tricalysia sonderiana voucher Bremer et al. 4302 (UPS) tRNA-Thr (trnT) gene, partial sequence; trnT-trnL intergenic spacer, tRNA-Leu (trnL) gene, and trnL-trnF intergenic spacer, complete sequence; and tRNA-Phe (trnF) gene, partial sequence; chloroplast	Empogona coriacea	76.8	76.8	100%	9e-11	100.00	1716	=HYPERLINK("https://www.ncbi.nlm.nih.gov/nucleotide/HM164340.1?report=genbank&log$=nucltop&blast_rank=114&RID=NCZWMJ9Y016","HM164340.1")
Tricalysia coriacea plastid trnL gene (partial intron region), tRNA-Leu gene (partial), IGS and tRNA-Phe gene (partial), specimen voucher BR Dessein 1359	Empogona coriacea	76.8	76.8	100%	9e-11	100.00	840	=HYPERLINK("https://www.ncbi.nlm.nih.gov/nucleotide/AM999484.1?report=genbank&log$=nucltop&blast_rank=115&RID=NCZWMJ9Y016","AM999484.1")
Tricalysia gossweileri plastid trnL gene (partial intron region), tRNA-Leu gene (partial), IGS and tRNA-Phe gene (partial), specimen voucher BR:Senterre 4041	Empogona gossweileri	76.8	76.8	100%	9e-11	100.00	902	=HYPERLINK("https://www.ncbi.nlm.nih.gov/nucleotide/AM999492.1?report=genbank&log$=nucltop&blast_rank=116&RID=NCZWMJ9Y016","AM999492.1")
Empogona kirkii voucher Lantz 135 (UPS) trnT-trnL intergenic spacer, partial sequence; tRNA-Leu (trnL-UAA) gene and trnL-trnF intergenic spacer, complete sequence; and tRNA-Phe (trnF) gene, partial sequence; chloroplast	Empogona kirkii	76.8	76.8	100%	9e-11	100.00	1707	=HYPERLINK("https://www.ncbi.nlm.nih.gov/nucleotide/KJ815453.1?report=genbank&log$=nucltop&blast_rank=117&RID=NCZWMJ9Y016","KJ815453.1")
Empogona kirkii tRNA-Leu (trnL) gene and trnL-trnF intergenic spacer, partial sequence; chloroplast	Empogona kirkii	76.8	76.8	100%	9e-11	100.00	804	=HYPERLINK("https://www.ncbi.nlm.nih.gov/nucleotide/JF916965.1?report=genbank&log$=nucltop&blast_rank=118&RID=NCZWMJ9Y016","JF916965.1")
Tricalysia junodii plastid trnL gene (partial intron region), tRNA-Leu gene (partial), IGS and tRNA-Phe gene (partial)	Empogona kirkii subsp. junodii	76.8	76.8	100%	9e-11	100.00	879	=HYPERLINK("https://www.ncbi.nlm.nih.gov/nucleotide/AM999496.1?report=genbank&log$=nucltop&blast_rank=119&RID=NCZWMJ9Y016","AM999496.1")
Tricalysia ngalaensis plastid trnL gene (partial intron region), tRNA-Leu gene (partial), IGS and tRNA-Phe gene (partial), specimen voucher K Bidgood 2966	Empogona ngalaensis	76.8	76.8	100%	9e-11	100.00	873	=HYPERLINK("https://www.ncbi.nlm.nih.gov/nucleotide/AM999501.1?report=genbank&log$=nucltop&blast_rank=120&RID=NCZWMJ9Y016","AM999501.1")
Empogona ovalifolia voucher Mouly 614 (P) trnT-trnL intergenic spacer, partial sequence; tRNA-Leu (trnL-UAA) gene, complete sequence; and trnL-trnF intergenic spacer, partial sequence; chloroplast	Empogona ovalifolia	76.8	76.8	100%	9e-11	100.00	1585	=HYPERLINK("https://www.ncbi.nlm.nih.gov/nucleotide/KJ815457.1?report=genbank&log$=nucltop&blast_rank=121&RID=NCZWMJ9Y016","KJ815457.1")
Empogona ovalifolia voucher Bremer et al. 5108 (S) trnT-trnL intergenic spacer, partial sequence; tRNA-Leu (trnL-UAA) gene, complete sequence; and trnL-trnF intergenic spacer, partial sequence; chloroplast	Empogona ovalifolia	76.8	76.8	100%	9e-11	100.00	1664	=HYPERLINK("https://www.ncbi.nlm.nih.gov/nucleotide/KJ815456.1?report=genbank&log$=nucltop&blast_rank=122&RID=NCZWMJ9Y016","KJ815456.1")
Empogona ovalifolia voucher Luke 8356 (UPS) tRNA-Leu (trnL-UAA) gene and trnL-trnF intergenic spacer, complete sequence; and tRNA-Phe (trnF) gene, partial sequence; chloroplast	Empogona ovalifolia	76.8	76.8	100%	9e-11	100.00	899	=HYPERLINK("https://www.ncbi.nlm.nih.gov/nucleotide/KJ815455.1?report=genbank&log$=nucltop&blast_rank=123&RID=NCZWMJ9Y016","KJ815455.1")
Tricalysia ovalifolia tRNA-Leu (trnL) gene, intron; chloroplast	Empogona ovalifolia	76.8	76.8	100%	9e-11	100.00	539	=HYPERLINK("https://www.ncbi.nlm.nih.gov/nucleotide/KC479306.1?report=genbank&log$=nucltop&blast_rank=124&RID=NCZWMJ9Y016","KC479306.1")
Tricalysia ovalifolia plastid trnL gene (partial intron region), tRNA-Leu gene (partial), IGS and tRNA-Phe gene (partial), specimen voucher K De Block 1072	Empogona ovalifolia	76.8	76.8	100%	9e-11	100.00	879	=HYPERLINK("https://www.ncbi.nlm.nih.gov/nucleotide/AM999504.1?report=genbank&log$=nucltop&blast_rank=125&RID=NCZWMJ9Y016","AM999504.1")
Tricalysia ovalifolia plastid trnL gene (partial intron region), tRNA-Leu gene (partial), IGS and tRNA-Phe gene (partial), specimen voucher K De Block 1090	Empogona ovalifolia	76.8	76.8	100%	9e-11	100.00	877	=HYPERLINK("https://www.ncbi.nlm.nih.gov/nucleotide/AM999503.1?report=genbank&log$=nucltop&blast_rank=126&RID=NCZWMJ9Y016","AM999503.1")
Tricalysia ovalifolia plastid trnL gene (partial intron region), tRNA-Leu gene (partial), IGS and tRNA-Phe gene (partial), specimen voucher K Butly 309	Empogona ovalifolia	76.8	76.8	100%	9e-11	100.00	879	=HYPERLINK("https://www.ncbi.nlm.nih.gov/nucleotide/AM999502.1?report=genbank&log$=nucltop&blast_rank=127&RID=NCZWMJ9Y016","AM999502.1")
Euclinia longiflora voucher Van Caekenberghe 348 (BR) trnT-trnL intergenic spacer, partial sequence; tRNA-Leu (trnL) gene and trnL-trnF intergenic spacer, complete sequence; and tRNA-Phe (trnF) gene, partial sequence; chloroplast	Euclinia longiflora	76.8	76.8	100%	9e-11	100.00	1685	=HYPERLINK("https://www.ncbi.nlm.nih.gov/nucleotide/KM592110.1?report=genbank&log$=nucltop&blast_rank=128&RID=NCZWMJ9Y016","KM592110.1")
Euclinia longiflora isolate BQ052 trnT-trnL intergenic spacer and tRNA-Leu (trnL) gene, partial sequence; chloroplast	Euclinia longiflora	76.8	76.8	100%	9e-11	100.00	1715	=HYPERLINK("https://www.ncbi.nlm.nih.gov/nucleotide/KF965197.1?report=genbank&log$=nucltop&blast_rank=129&RID=NCZWMJ9Y016","KF965197.1")
Euclinia longiflora voucher Kaji 84 (P) tRNA-Leu (trnL) gene and trnL-trnF intergenic spacer, complete sequence; and tRNA-Phe (trnF) gene, partial sequence; chloroplast	Euclinia longiflora	76.8	76.8	100%	9e-11	100.00	885	=HYPERLINK("https://www.ncbi.nlm.nih.gov/nucleotide/KJ136955.1?report=genbank&log$=nucltop&blast_rank=130&RID=NCZWMJ9Y016","KJ136955.1")
Euclinia longiflora voucher Jongkind et al. 1523 (UPS) tRNA-Thr (trnT) gene, partial sequence; trnT-trnL intergenic spacer, tRNA-Leu (trnL) gene, and trnL-trnF intergenic spacer, complete sequence; and tRNA-Phe (trnF) gene, partial sequence; chloroplast	Euclinia longiflora	76.8	76.8	100%	9e-11	100.00	1736	=HYPERLINK("https://www.ncbi.nlm.nih.gov/nucleotide/KJ136954.1?report=genbank&log$=nucltop&blast_rank=131&RID=NCZWMJ9Y016","KJ136954.1")
Euclinia longiflora chloroplast DNA for trnT-L-F region	Euclinia longiflora	76.8	76.8	100%	9e-11	100.00	1704	=HYPERLINK("https://www.ncbi.nlm.nih.gov/nucleotide/AJ847399.1?report=genbank&log$=nucltop&blast_rank=132&RID=NCZWMJ9Y016","AJ847399.1")
Euclinia sp. Razakamalala RZK 6382 voucher Razakamalala RZK 6382 (S) tRNA-Leu (trnL) gene and trnL-trnF intergenic spacer, complete sequence; and tRNA-Phe (trnF) gene, partial sequence; chloroplast	Euclinia sp. Razakamalala RZK 6382	76.8	76.8	100%	9e-11	100.00	898	=HYPERLINK("https://www.ncbi.nlm.nih.gov/nucleotide/KJ136958.1?report=genbank&log$=nucltop&blast_rank=133&RID=NCZWMJ9Y016","KJ136958.1")
Fernelia buxifolia voucher Kainulainen 190 (S) trnT-trnL intergenic spacer, partial sequence; tRNA-Leu (trnL-UAA) gene and trnL-trnF intergenic spacer, complete sequence; and tRNA-Phe (trnF) gene, partial sequence; chloroplast	Fernelia buxifolia	76.8	76.8	100%	9e-11	100.00	1714	=HYPERLINK("https://www.ncbi.nlm.nih.gov/nucleotide/KJ815548.1?report=genbank&log$=nucltop&blast_rank=134&RID=NCZWMJ9Y016","KJ815548.1")
Fernelia buxifolia voucher Kroger et al. 39 (S) trnT-trnL intergenic spacer, partial sequence; tRNA-Leu (trnL-UAA) gene and trnL-trnF intergenic spacer, complete sequence; and tRNA-Phe (trnF) gene, partial sequence; chloroplast	Fernelia buxifolia	76.8	76.8	100%	9e-11	100.00	1717	=HYPERLINK("https://www.ncbi.nlm.nih.gov/nucleotide/KJ815547.1?report=genbank&log$=nucltop&blast_rank=135&RID=NCZWMJ9Y016","KJ815547.1")
Fernelia buxifolia isolate o12 trnT-trnL intergenic spacer, partial sequence; tRNA-Leu (trnL) gene and trnL-trnF intergenic spacer, complete sequence; and tRNA-Phe (trnF) gene, partial sequence; chloroplast	Fernelia buxifolia	76.8	76.8	100%	9e-11	100.00	1753	=HYPERLINK("https://www.ncbi.nlm.nih.gov/nucleotide/EU145540.1?report=genbank&log$=nucltop&blast_rank=136&RID=NCZWMJ9Y016","EU145540.1")
Fernelia decipiens voucher Razafimandimbison et al. 818 (S) trnT-trnL intergenic spacer, partial sequence; tRNA-Leu (trnL-UAA) gene and trnL-trnF intergenic spacer, complete sequence; and tRNA-Phe (trnF) gene, partial sequence; chloroplast	Fernelia decipiens	76.8	76.8	100%	9e-11	100.00	1716	=HYPERLINK("https://www.ncbi.nlm.nih.gov/nucleotide/KJ815549.1?report=genbank&log$=nucltop&blast_rank=137&RID=NCZWMJ9Y016","KJ815549.1")
Fernelia obovata voucher Kroger et al. 55 (S) trnT-trnL intergenic spacer, partial sequence; tRNA-Leu (trnL-UAA) gene and trnL-trnF intergenic spacer, complete sequence; and tRNA-Phe (trnF) gene, partial sequence; chloroplast	Fernelia obovata	76.8	76.8	100%	9e-11	100.00	1656	=HYPERLINK("https://www.ncbi.nlm.nih.gov/nucleotide/KJ815550.1?report=genbank&log$=nucltop&blast_rank=138&RID=NCZWMJ9Y016","KJ815550.1")
Flagenium farafanganense voucher Kainulainen et al. 61 (S) trnT-trnL intergenic spacer, partial sequence; tRNA-Leu (trnL-UAA) gene and trnL-trnF intergenic spacer, complete sequence; and tRNA-Phe (trnF) gene, partial sequence; chloroplast	Flagenium farafanganense	76.8	76.8	100%	9e-11	100.00	1685	=HYPERLINK("https://www.ncbi.nlm.nih.gov/nucleotide/KJ815564.1?report=genbank&log$=nucltop&blast_rank=139&RID=NCZWMJ9Y016","KJ815564.1")
Flagenium petrikense voucher Kainulainen et al. 239 (S) trnT-trnL intergenic spacer, partial sequence; tRNA-Leu (trnL-UAA) gene, complete sequence; and trnL-trnF intergenic spacer, partial sequence; chloroplast	Flagenium petrikense	76.8	76.8	100%	9e-11	100.00	1663	=HYPERLINK("https://www.ncbi.nlm.nih.gov/nucleotide/KJ815565.1?report=genbank&log$=nucltop&blast_rank=140&RID=NCZWMJ9Y016","KJ815565.1")
Flagenium sp. Davis 1210 isolate AM031 trnT-trnL intergenic spacer and tRNA-Leu (trnL) gene, partial sequence; chloroplast	Flagenium sp. Davis 1210	76.8	76.8	100%	9e-11	100.00	1579	=HYPERLINK("https://www.ncbi.nlm.nih.gov/nucleotide/KF965200.1?report=genbank&log$=nucltop&blast_rank=141&RID=NCZWMJ9Y016","KF965200.1")
Flagenium sp. Razafimandimbison & Kroger 947 trnT-trnL intergenic spacer, partial sequence; tRNA-Leu (trnL-UAA) gene and trnL-trnF intergenic spacer, complete sequence; and tRNA-Phe (trnF) gene, partial sequence; chloroplast	Flagenium sp. Razafimandimbison & Kroger 947	76.8	76.8	100%	9e-11	100.00	1719	=HYPERLINK("https://www.ncbi.nlm.nih.gov/nucleotide/KJ815563.1?report=genbank&log$=nucltop&blast_rank=142&RID=NCZWMJ9Y016","KJ815563.1")
Fosbergia shweliensis chloroplast, complete genome	Fosbergia shweliensis	76.8	76.8	100%	9e-11	100.00	154717	=HYPERLINK("https://www.ncbi.nlm.nih.gov/nucleotide/NC_050962.1?report=genbank&log$=nucltop&blast_rank=143&RID=NCZWMJ9Y016","NC_050962.1")
Gallienia sclerophylla voucher Eriksson et al. T919 (S) trnT-trnL intergenic spacer, partial sequence; tRNA-Leu (trnL-UAA) gene and trnL-trnF intergenic spacer, complete sequence; and tRNA-Phe (trnF) gene, partial sequence; chloroplast	Gallienia sclerophylla	76.8	76.8	100%	9e-11	100.00	1701	=HYPERLINK("https://www.ncbi.nlm.nih.gov/nucleotide/KJ815566.1?report=genbank&log$=nucltop&blast_rank=144&RID=NCZWMJ9Y016","KJ815566.1")
Gallienia sclerophylla isolate AM033 trnT-trnL intergenic spacer and tRNA-Leu (trnL) gene, partial sequence; chloroplast	Gallienia sclerophylla	76.8	76.8	100%	9e-11	100.00	871	=HYPERLINK("https://www.ncbi.nlm.nih.gov/nucleotide/KF965203.1?report=genbank&log$=nucltop&blast_rank=145&RID=NCZWMJ9Y016","KF965203.1")
Gallienia sp. Razafimandimbison & Kroger 943 trnT-trnL intergenic spacer, partial sequence; tRNA-Leu (trnL-UAA) gene and trnL-trnF intergenic spacer, complete sequence; and tRNA-Phe (trnF) gene, partial sequence; chloroplast	Gallienia sp. Razafimandimbison & Kroger 943	76.8	76.8	100%	9e-11	100.00	1710	=HYPERLINK("https://www.ncbi.nlm.nih.gov/nucleotide/KJ815567.1?report=genbank&log$=nucltop&blast_rank=146&RID=NCZWMJ9Y016","KJ815567.1")
Gardenia colnettiana voucher Bruy 154 (NOU) trnT-trnL intergenic spacer, partial sequence; tRNA-Leu (trnL) gene and trnL-trnF intergenic spacer, complete sequence; and tRNA-Phe (trnF) gene, partial sequence; chloroplast	Gardenia colnettiana	76.8	76.8	100%	9e-11	100.00	1635	=HYPERLINK("https://www.ncbi.nlm.nih.gov/nucleotide/MK165235.1?report=genbank&log$=nucltop&blast_rank=147&RID=NCZWMJ9Y016","MK165235.1")
Gardenia colnettiana voucher Poullain 110 (NOU) trnT-trnL intergenic spacer, partial sequence; tRNA-Leu (trnL-UAA) gene and trnL-trnF intergenic spacer, complete sequence; and tRNA-Phe (trnF) gene, partial sequence; chloroplast	Gardenia colnettiana	76.8	76.8	100%	9e-11	100.00	1640	=HYPERLINK("https://www.ncbi.nlm.nih.gov/nucleotide/KJ815508.1?report=genbank&log$=nucltop&blast_rank=148&RID=NCZWMJ9Y016","KJ815508.1")
Gardenia conferta chloroplast	Gardenia conferta	76.8	76.8	100%	9e-11	100.00	128862	=HYPERLINK("https://www.ncbi.nlm.nih.gov/nucleotide/KY348835.1?report=genbank&log$=nucltop&blast_rank=149&RID=NCZWMJ9Y016","KY348835.1")
Gardenia conferta voucher Barrabe 330 (NOU) trnT-trnL intergenic spacer, partial sequence; tRNA-Leu (trnL) gene and trnL-trnF intergenic spacer, complete sequence; and tRNA-Phe (trnF) gene, partial sequence; chloroplast	Gardenia conferta	76.8	76.8	100%	9e-11	100.00	1635	=HYPERLINK("https://www.ncbi.nlm.nih.gov/nucleotide/MK165257.1?report=genbank&log$=nucltop&blast_rank=150&RID=NCZWMJ9Y016","MK165257.1")
Gardenia conferta voucher Mouly 337 (P) trnT-trnL intergenic spacer, partial sequence; tRNA-Leu (trnL-UAA) gene and trnL-trnF intergenic spacer, complete sequence; and tRNA-Phe (trnF) gene, partial sequence; chloroplast	Gardenia conferta	76.8	76.8	100%	9e-11	100.00	1642	=HYPERLINK("https://www.ncbi.nlm.nih.gov/nucleotide/KJ815509.1?report=genbank&log$=nucltop&blast_rank=151&RID=NCZWMJ9Y016","KJ815509.1")
Gardenia deplanchei voucher Munzinger 2357 (NOU) trnT-trnL intergenic spacer, partial sequence; tRNA-Leu (trnL) gene and trnL-trnF intergenic spacer, complete sequence; and tRNA-Phe (trnF) gene, partial sequence; chloroplast	Gardenia deplanchei	76.8	76.8	100%	9e-11	100.00	1634	=HYPERLINK("https://www.ncbi.nlm.nih.gov/nucleotide/MK165258.1?report=genbank&log$=nucltop&blast_rank=152&RID=NCZWMJ9Y016","MK165258.1")
Gardenia deplanchei voucher Mouly 867 (P) tRNA-Leu (trnL-UAA) gene, partial sequence; trnL-trnF intergenic spacer, complete sequence; and tRNA-Phe (trnF) gene, partial sequence; chloroplast	Gardenia deplanchei	76.8	76.8	100%	9e-11	100.00	826	=HYPERLINK("https://www.ncbi.nlm.nih.gov/nucleotide/KJ815512.1?report=genbank&log$=nucltop&blast_rank=153&RID=NCZWMJ9Y016","KJ815512.1")
Gardenia mollis voucher Mouly 808 (P) trnT-trnL intergenic spacer, partial sequence; tRNA-Leu (trnL) gene and trnL-trnF intergenic spacer, complete sequence; and tRNA-Phe (trnF) gene, partial sequence; chloroplast	Gardenia mollis	76.8	76.8	100%	9e-11	100.00	1641	=HYPERLINK("https://www.ncbi.nlm.nih.gov/nucleotide/MK165259.1?report=genbank&log$=nucltop&blast_rank=154&RID=NCZWMJ9Y016","MK165259.1")
Gardenia mollis voucher Mouly 808 (P) trnT-trnL intergenic spacer, partial sequence; tRNA-Leu (trnL-UAA) gene and trnL-trnF intergenic spacer, complete sequence; and tRNA-Phe (trnF) gene, partial sequence; chloroplast	Gardenia mollis	76.8	76.8	100%	9e-11	100.00	1606	=HYPERLINK("https://www.ncbi.nlm.nih.gov/nucleotide/KJ815519.1?report=genbank&log$=nucltop&blast_rank=155&RID=NCZWMJ9Y016","KJ815519.1")
Genipa americana isolate J013 trnT-trnL intergenic spacer and tRNA-Leu (trnL) gene, partial sequence; chloroplast	Genipa americana	76.8	76.8	100%	9e-11	100.00	1729	=HYPERLINK("https://www.ncbi.nlm.nih.gov/nucleotide/KF965205.1?report=genbank&log$=nucltop&blast_rank=156&RID=NCZWMJ9Y016","KF965205.1")
Genipa americana voucher Kiehn, HBVsub RR-420 (WU, UPS) tRNA-Thr (trnT) gene, partial sequence; trnT-trnL intergenic spacer, tRNA-Leu (trnL) gene, and trnL-trnF intergenic spacer, complete sequence; and tRNA-Phe (trnF) gene, partial sequence; chloroplast	Genipa americana	76.8	76.8	100%	9e-11	100.00	1749	=HYPERLINK("https://www.ncbi.nlm.nih.gov/nucleotide/HM164322.1?report=genbank&log$=nucltop&blast_rank=157&RID=NCZWMJ9Y016","HM164322.1")
Genipa americana voucher Guedes 30742 (ALCB) tRNA-Leu (trnL) gene and trnL-trnF intergenic spacer, partial sequence; chloroplast	Genipa americana	54.7	109	100%	4e-04	100.00	1700	=HYPERLINK("https://www.ncbi.nlm.nih.gov/nucleotide/MZ458129.1?report=genbank&log$=nucltop&blast_rank=158&RID=NCZWMJ9Y016","MZ458129.1")
Genipa sp. Delprete 6522 trnL gene and trnL-F intergenic spacer, partial sequence; chloroplast gene for chloroplast product	Genipa sp. Delprete 6522	76.8	76.8	100%	9e-11	100.00	919	=HYPERLINK("https://www.ncbi.nlm.nih.gov/nucleotide/AF152665.1?report=genbank&log$=nucltop&blast_rank=159&RID=NCZWMJ9Y016","AF152665.1")
Gonzalagunia veraguensis trnL gene and trnL-F intergenic spacer, partial sequence; chloroplast gene for chloroplast product	Gonzalagunia stenostachya	76.8	76.8	100%	9e-11	100.00	903	=HYPERLINK("https://www.ncbi.nlm.nih.gov/nucleotide/AF152720.1?report=genbank&log$=nucltop&blast_rank=160&RID=NCZWMJ9Y016","AF152720.1")
Guettarda echinodendron isolate RUB162 tRNA-Leu (trnL) gene, partial sequence; trnL-trnF intergenic spacer, complete sequence; and tRNA-Phe (trnF) gene, partial sequence; chloroplast	Guettarda echinodendron	76.8	76.8	100%	9e-11	100.00	872	=HYPERLINK("https://www.ncbi.nlm.nih.gov/nucleotide/MF460732.1?report=genbank&log$=nucltop&blast_rank=161&RID=NCZWMJ9Y016","MF460732.1")
Heinsenia diervilleoides isolate R031 trnT-trnL intergenic spacer and tRNA-Leu (trnL) gene, partial sequence; chloroplast	Heinsenia diervilleoides	76.8	76.8	100%	9e-11	100.00	1681	=HYPERLINK("https://www.ncbi.nlm.nih.gov/nucleotide/KF965208.1?report=genbank&log$=nucltop&blast_rank=162&RID=NCZWMJ9Y016","KF965208.1")
Heinsenia diervilleoides isolate AF071 trnT-trnL intergenic spacer and tRNA-Leu (trnL) gene, partial sequence; chloroplast	Heinsenia diervilleoides	76.8	76.8	100%	9e-11	100.00	896	=HYPERLINK("https://www.ncbi.nlm.nih.gov/nucleotide/KF965207.1?report=genbank&log$=nucltop&blast_rank=163&RID=NCZWMJ9Y016","KF965207.1")
Henriquezia nitida var. macrophylla voucher Liesner 8531 (MO) tRNA-Leu (trnL) gene and trnL-trnF intergenic spacer, complete sequence; and tRNA-Phe (trnF) gene, partial sequence; chloroplast	Henriquezia nitida var. macrophylla	76.8	76.8	100%	9e-11	100.00	899	=HYPERLINK("https://www.ncbi.nlm.nih.gov/nucleotide/HM164325.1?report=genbank&log$=nucltop&blast_rank=164&RID=NCZWMJ9Y016","HM164325.1")
Hyperacanthus amoenus chloroplast tRNA-Leu gene, trnT-trnL intergenic spacer and trnL-trnF intergenic spacer, specimen voucher Bremer et al. 4286 (UPS)	Hyperacanthus amoenus	76.8	76.8	100%	9e-11	100.00	1620	=HYPERLINK("https://www.ncbi.nlm.nih.gov/nucleotide/AM117364.1?report=genbank&log$=nucltop&blast_rank=165&RID=NCZWMJ9Y016","AM117364.1")
Hyperacanthus grevei voucher Razafimandimbison 547 (UPS) trnT-trnL intergenic spacer, partial sequence; tRNA-Leu (trnL) gene, complete sequence; and trnL-trnF intergenic spacer, partial sequence; chloroplast	Hyperacanthus grevei	76.8	76.8	100%	9e-11	100.00	1580	=HYPERLINK("https://www.ncbi.nlm.nih.gov/nucleotide/HM164326.1?report=genbank&log$=nucltop&blast_rank=166&RID=NCZWMJ9Y016","HM164326.1")
Hyperacanthus grevei voucher Davis 2565 (K) tRNA-Leu (trnL) gene, partial sequence; trnL-trnF intergenic spacer, complete sequence; and tRNA-Phe (trnF) gene, partial sequence; plastid	Hyperacanthus grevei	76.8	76.8	100%	9e-11	100.00	903	=HYPERLINK("https://www.ncbi.nlm.nih.gov/nucleotide/DQ180584.1?report=genbank&log$=nucltop&blast_rank=167&RID=NCZWMJ9Y016","DQ180584.1")
Hyperacanthus mandenensis voucher Kainulainen et al. 89 (S) trnT-trnL intergenic spacer, partial sequence; tRNA-Leu (trnL-UAA) gene and trnL-trnF intergenic spacer, complete sequence; and tRNA-Phe (trnF) gene, partial sequence; chloroplast	Hyperacanthus mandenensis	76.8	76.8	100%	9e-11	100.00	1715	=HYPERLINK("https://www.ncbi.nlm.nih.gov/nucleotide/KJ815538.1?report=genbank&log$=nucltop&blast_rank=168&RID=NCZWMJ9Y016","KJ815538.1")
Hyperacanthus microphyllus plastid trnL gene (partial intron region), tRNA-Leu gene (partial), IGS and tRNA-Phe gene (partial), specimen voucher K Goyder 5024	Hyperacanthus microphyllus	76.8	76.8	100%	9e-11	100.00	880	=HYPERLINK("https://www.ncbi.nlm.nih.gov/nucleotide/AM999464.1?report=genbank&log$=nucltop&blast_rank=169&RID=NCZWMJ9Y016","AM999464.1")
Hyperacanthus microphyllus plastid trnL gene (partial intron region), tRNA-Leu gene (partial), IGS and tRNA-Phe gene (partial), specimen voucher K Davis 2584	Hyperacanthus microphyllus	76.8	76.8	100%	9e-11	100.00	884	=HYPERLINK("https://www.ncbi.nlm.nih.gov/nucleotide/AM999462.1?report=genbank&log$=nucltop&blast_rank=170&RID=NCZWMJ9Y016","AM999462.1")
Hyperacanthus perrieri voucher Razakamalala RZK 6300 (S) trnT-trnL intergenic spacer, partial sequence; tRNA-Leu (trnL-UAA) gene and trnL-trnF intergenic spacer, complete sequence; and tRNA-Phe (trnF) gene, partial sequence; chloroplast	Hyperacanthus perrieri	76.8	76.8	100%	9e-11	100.00	1718	=HYPERLINK("https://www.ncbi.nlm.nih.gov/nucleotide/KJ815539.1?report=genbank&log$=nucltop&blast_rank=171&RID=NCZWMJ9Y016","KJ815539.1")
Hyperacanthus poivrei voucher Razafimandimbison et al. 1009 (S) trnT-trnL intergenic spacer, partial sequence; tRNA-Leu (trnL-UAA) gene and trnL-trnF intergenic spacer, complete sequence; and tRNA-Phe (trnF) gene, partial sequence; chloroplast	Hyperacanthus poivrei	76.8	76.8	100%	9e-11	100.00	1707	=HYPERLINK("https://www.ncbi.nlm.nih.gov/nucleotide/KJ815540.1?report=genbank&log$=nucltop&blast_rank=172&RID=NCZWMJ9Y016","KJ815540.1")
Hyperacanthus sp. Bremer et al. 5123 trnT-trnL intergenic spacer, partial sequence; tRNA-Leu (trnL-UAA) gene and trnL-trnF intergenic spacer, complete sequence; and tRNA-Phe (trnF) gene, partial sequence; chloroplast	Hyperacanthus sp. Bremer et al. 5123	76.8	76.8	100%	9e-11	100.00	1697	=HYPERLINK("https://www.ncbi.nlm.nih.gov/nucleotide/KJ815535.1?report=genbank&log$=nucltop&blast_rank=173&RID=NCZWMJ9Y016","KJ815535.1")
Hyperacanthus sp. J.R.B.Tosh-2008 plastid trnL gene (partial intron region), tRNA-Leu gene (partial), IGS and tRNA-Phe gene (partial), specimen voucher K Davis 2586	Hyperacanthus sp. J.R.B.Tosh-2008	76.8	76.8	100%	9e-11	100.00	879	=HYPERLINK("https://www.ncbi.nlm.nih.gov/nucleotide/AM999463.1?report=genbank&log$=nucltop&blast_rank=174&RID=NCZWMJ9Y016","AM999463.1")
Hyperacanthus sp. Razafimandimbison et al. 1008 trnT-trnL intergenic spacer, partial sequence; tRNA-Leu (trnL-UAA) gene and trnL-trnF intergenic spacer, complete sequence; and tRNA-Phe (trnF) gene, partial sequence; chloroplast	Hyperacanthus sp. Razafimandimbison et al. 1008	76.8	76.8	100%	9e-11	100.00	1703	=HYPERLINK("https://www.ncbi.nlm.nih.gov/nucleotide/KJ815541.1?report=genbank&log$=nucltop&blast_rank=175&RID=NCZWMJ9Y016","KJ815541.1")
Hyperacanthus sp. Razafimandimbison et al. 1135 trnT-trnL intergenic spacer, partial sequence; tRNA-Leu (trnL-UAA) gene, complete sequence; and trnL-trnF intergenic spacer, partial sequence; chloroplast	Hyperacanthus sp. Razafimandimbison et al. 1135	76.8	76.8	100%	9e-11	100.00	1669	=HYPERLINK("https://www.ncbi.nlm.nih.gov/nucleotide/KJ815542.1?report=genbank&log$=nucltop&blast_rank=176&RID=NCZWMJ9Y016","KJ815542.1")
Hyperacanthus sp. Razafimandimbison et al. 1149 trnT-trnL intergenic spacer, partial sequence; tRNA-Leu (trnL-UAA) gene and trnL-trnF intergenic spacer, complete sequence; and tRNA-Phe (trnF) gene, partial sequence; chloroplast	Hyperacanthus sp. Razafimandimbison et al. 1149	76.8	76.8	100%	9e-11	100.00	912	=HYPERLINK("https://www.ncbi.nlm.nih.gov/nucleotide/KJ815543.1?report=genbank&log$=nucltop&blast_rank=177&RID=NCZWMJ9Y016","KJ815543.1")
Hyperacanthus sp. Razafimandimbison et al. 1154 trnT-trnL intergenic spacer, partial sequence; tRNA-Leu (trnL-UAA) gene, complete sequence; and trnL-trnF intergenic spacer, partial sequence; chloroplast	Hyperacanthus sp. Razafimandimbison et al. 1154	76.8	76.8	100%	9e-11	100.00	1660	=HYPERLINK("https://www.ncbi.nlm.nih.gov/nucleotide/KJ815536.1?report=genbank&log$=nucltop&blast_rank=178&RID=NCZWMJ9Y016","KJ815536.1")
Hyperacanthus sp. Razafimandimbison et al. 1156 trnT-trnL intergenic spacer, partial sequence; tRNA-Leu (trnL-UAA) gene and trnL-trnF intergenic spacer, complete sequence; and tRNA-Phe (trnF) gene, partial sequence; chloroplast	Hyperacanthus sp. Razafimandimbison et al. 1156	76.8	76.8	100%	9e-11	100.00	1697	=HYPERLINK("https://www.ncbi.nlm.nih.gov/nucleotide/KJ815537.1?report=genbank&log$=nucltop&blast_rank=179&RID=NCZWMJ9Y016","KJ815537.1")
Hyperacanthus sp. Razakamalala RZK 6443 trnT-trnL intergenic spacer, partial sequence; tRNA-Leu (trnL-UAA) gene and trnL-trnF intergenic spacer, complete sequence; and tRNA-Phe (trnF) gene, partial sequence; chloroplast	Hyperacanthus sp. Razakamalala RZK 6443	76.8	76.8	100%	9e-11	100.00	1715	=HYPERLINK("https://www.ncbi.nlm.nih.gov/nucleotide/KJ815534.1?report=genbank&log$=nucltop&blast_rank=180&RID=NCZWMJ9Y016","KJ815534.1")
Hypobathrum coriaceum tRNA-Leu (trnL) gene and trnL-trnF intergenic spacer, partial sequence; chloroplast	Hypobathrum coriaceum	76.8	76.8	100%	9e-11	100.00	894	=HYPERLINK("https://www.ncbi.nlm.nih.gov/nucleotide/MF038779.1?report=genbank&log$=nucltop&blast_rank=181&RID=NCZWMJ9Y016","MF038779.1")
Hypobathrum multibracteatum tRNA-Leu (trnL) gene and trnL-trnF intergenic spacer, partial sequence; chloroplast	Hypobathrum multibracteatum	76.8	76.8	100%	9e-11	100.00	888	=HYPERLINK("https://www.ncbi.nlm.nih.gov/nucleotide/MF038778.1?report=genbank&log$=nucltop&blast_rank=182&RID=NCZWMJ9Y016","MF038778.1")
Hypobathrum purpureum tRNA-Leu (trnL) gene and trnL-trnF intergenic spacer, partial sequence; chloroplast	Hypobathrum purpureum	76.8	76.8	100%	9e-11	100.00	869	=HYPERLINK("https://www.ncbi.nlm.nih.gov/nucleotide/MF038777.1?report=genbank&log$=nucltop&blast_rank=183&RID=NCZWMJ9Y016","MF038777.1")
Hypobathrum racemosum isolate Q009 trnT-trnL intergenic spacer and tRNA-Leu (trnL) gene, partial sequence; chloroplast	Hypobathrum racemosum	76.8	76.8	100%	9e-11	100.00	1722	=HYPERLINK("https://www.ncbi.nlm.nih.gov/nucleotide/KF965210.1?report=genbank&log$=nucltop&blast_rank=184&RID=NCZWMJ9Y016","KF965210.1")
Hypobathrum racemosum chloroplast tRNA-Thr gene (partial), trnT-trnL IGS, tRNA-Leu gene, trnL-trnF IGS and tRNA-Phe gene (partial), specimen voucher Ridsdale 81	Hypobathrum racemosum	76.8	76.8	100%	9e-11	100.00	1743	=HYPERLINK("https://www.ncbi.nlm.nih.gov/nucleotide/FM207127.1?report=genbank&log$=nucltop&blast_rank=185&RID=NCZWMJ9Y016","FM207127.1")
Hypobathrum sp. T004 tRNA-Leu (trnL) gene and trnL-trnF intergenic spacer, partial sequence; chloroplast	Hypobathrum sp. T004	76.8	76.8	100%	9e-11	100.00	913	=HYPERLINK("https://www.ncbi.nlm.nih.gov/nucleotide/MF038780.1?report=genbank&log$=nucltop&blast_rank=186&RID=NCZWMJ9Y016","MF038780.1")
Hyptianthera stricta voucher van Beusekom 3031 (P) tRNA-Leu (trnL-UAA) gene and trnL-trnF intergenic spacer, complete sequence; and tRNA-Phe (trnF) gene, partial sequence; chloroplast	Hyptianthera stricta	76.8	76.8	100%	9e-11	100.00	903	=HYPERLINK("https://www.ncbi.nlm.nih.gov/nucleotide/KJ815551.1?report=genbank&log$=nucltop&blast_rank=187&RID=NCZWMJ9Y016","KJ815551.1")
Hyptianthera stricta isolate BR035 trnT-trnL intergenic spacer and tRNA-Leu (trnL) gene, partial sequence; chloroplast	Hyptianthera stricta	76.8	76.8	100%	9e-11	100.00	890	=HYPERLINK("https://www.ncbi.nlm.nih.gov/nucleotide/KF965211.1?report=genbank&log$=nucltop&blast_rank=188&RID=NCZWMJ9Y016","KF965211.1")
Kailarsenia tentaculata voucher Larsen 41627 (AAU) trnT-trnL intergenic spacer, partial sequence; tRNA-Leu (trnL) gene, complete sequence; and trnL-trnF intergenic spacer, partial sequence; chloroplast	Kailarsenia tentaculata	76.8	76.8	100%	9e-11	100.00	1482	=HYPERLINK("https://www.ncbi.nlm.nih.gov/nucleotide/HM164327.1?report=genbank&log$=nucltop&blast_rank=189&RID=NCZWMJ9Y016","HM164327.1")
Kochummenia stenopetala isolate BY052 trnT-trnL intergenic spacer and tRNA-Leu (trnL) gene, partial sequence; chloroplast	Kochummenia stenopetala	76.8	76.8	100%	9e-11	100.00	1709	=HYPERLINK("https://www.ncbi.nlm.nih.gov/nucleotide/KF965215.1?report=genbank&log$=nucltop&blast_rank=190&RID=NCZWMJ9Y016","KF965215.1")
Kochummenia stenopetala isolate BY051 trnT-trnL intergenic spacer and tRNA-Leu (trnL) gene, partial sequence; chloroplast	Kochummenia stenopetala	76.8	76.8	100%	9e-11	100.00	1716	=HYPERLINK("https://www.ncbi.nlm.nih.gov/nucleotide/KF965214.1?report=genbank&log$=nucltop&blast_rank=191&RID=NCZWMJ9Y016","KF965214.1")
Kraussia floribunda isolate J014 trnT-trnL intergenic spacer and tRNA-Leu (trnL) gene, partial sequence; chloroplast	Kraussia floribunda	76.8	76.8	100%	9e-11	100.00	1743	=HYPERLINK("https://www.ncbi.nlm.nih.gov/nucleotide/KF965216.1?report=genbank&log$=nucltop&blast_rank=192&RID=NCZWMJ9Y016","KF965216.1")
Kraussia floribunda chloroplast tRNA-Leu gene, trnT-trnL intergenic spacer and trnL-trnF intergenic spacer, specimen voucher Bremer et al. 4280 (UPS)	Kraussia floribunda	76.8	76.8	100%	9e-11	100.00	1709	=HYPERLINK("https://www.ncbi.nlm.nih.gov/nucleotide/AM117368.1?report=genbank&log$=nucltop&blast_rank=193&RID=NCZWMJ9Y016","AM117368.1")
Kraussia kirkii voucher Luke 9034 (UPS) trnT-trnL intergenic spacer, partial sequence; tRNA-Leu (trnL-UAA) gene and trnL-trnF intergenic spacer, complete sequence; and tRNA-Phe (trnF) gene, partial sequence; chloroplast	Kraussia kirkii	76.8	76.8	100%	9e-11	100.00	1720	=HYPERLINK("https://www.ncbi.nlm.nih.gov/nucleotide/KJ815552.1?report=genbank&log$=nucltop&blast_rank=194&RID=NCZWMJ9Y016","KJ815552.1")
Kraussia socotrana voucher Thulin & Gifri 8588 (UPS) tRNA-Leu (trnL-UAA) gene, partial sequence; trnL-trnF intergenic spacer, complete sequence; and tRNA-Phe (trnF) gene, partial sequence; chloroplast	Kraussia socotrana	76.8	76.8	100%	9e-11	100.00	928	=HYPERLINK("https://www.ncbi.nlm.nih.gov/nucleotide/KJ815553.1?report=genbank&log$=nucltop&blast_rank=195&RID=NCZWMJ9Y016","KJ815553.1")
Kraussia speciosa voucher Luke 9026 (UPS) trnT-trnL intergenic spacer, partial sequence; tRNA-Leu (trnL-UAA) gene and trnL-trnF intergenic spacer, complete sequence; and tRNA-Phe (trnF) gene, partial sequence; chloroplast	Kraussia speciosa	76.8	76.8	100%	9e-11	100.00	1711	=HYPERLINK("https://www.ncbi.nlm.nih.gov/nucleotide/KJ815554.1?report=genbank&log$=nucltop&blast_rank=196&RID=NCZWMJ9Y016","KJ815554.1")
Kupeantha ebo voucher K:Alvarez 11 tRNA-Leu (trnL) gene and trnL-trnF intergenic spacer, partial sequence; chloroplast	Kupeantha ebo	76.8	76.8	100%	9e-11	100.00	848	=HYPERLINK("https://www.ncbi.nlm.nih.gov/nucleotide/MG214513.1?report=genbank&log$=nucltop&blast_rank=197&RID=NCZWMJ9Y016","MG214513.1")
Kupeantha fosimondi voucher K:Tchiengue 2213 tRNA-Leu (trnL) gene, partial sequence; chloroplast	Kupeantha fosimondi	76.8	76.8	100%	9e-11	100.00	476	=HYPERLINK("https://www.ncbi.nlm.nih.gov/nucleotide/MG214515.1?report=genbank&log$=nucltop&blast_rank=198&RID=NCZWMJ9Y016","MG214515.1")
Kupeantha kupensis voucher K:Cheek 7882 tRNA-Leu (trnL) gene, partial sequence; trnL-trnF intergenic spacer, complete sequence; and tRNA-Phe (trnF) gene, partial sequence; chloroplast	Kupeantha kupensis	76.8	76.8	100%	9e-11	100.00	910	=HYPERLINK("https://www.ncbi.nlm.nih.gov/nucleotide/MG214514.1?report=genbank&log$=nucltop&blast_rank=199&RID=NCZWMJ9Y016","MG214514.1")
Lamprothamnus zanguebaricus voucher Luke 8335 (UPS) tRNA-Leu (trnL-UAA) gene and trnL-trnF intergenic spacer, complete sequence; and tRNA-Phe (trnF) gene, partial sequence; chloroplast	Lamprothamnus zanguebaricus	76.8	76.8	100%	9e-11	100.00	915	=HYPERLINK("https://www.ncbi.nlm.nih.gov/nucleotide/KJ815555.1?report=genbank&log$=nucltop&blast_rank=200&RID=NCZWMJ9Y016","KJ815555.1")
Lamprothamnus zanguebaricus isolate AG002 trnT-trnL intergenic spacer and tRNA-Leu (trnL) gene, partial sequence; chloroplast	Lamprothamnus zanguebaricus	76.8	76.8	100%	9e-11	100.00	1750	=HYPERLINK("https://www.ncbi.nlm.nih.gov/nucleotide/KF965218.1?report=genbank&log$=nucltop&blast_rank=201&RID=NCZWMJ9Y016","KF965218.1")
Macrosphyra longistyla isolate BR015 trnT-trnL intergenic spacer and tRNA-Leu (trnL) gene, partial sequence; chloroplast	Macrosphyra longistyla	76.8	76.8	100%	9e-11	100.00	903	=HYPERLINK("https://www.ncbi.nlm.nih.gov/nucleotide/KF965221.1?report=genbank&log$=nucltop&blast_rank=202&RID=NCZWMJ9Y016","KF965221.1")
Mantalania sambiranensis isolate BX011 trnT-trnL intergenic spacer and tRNA-Leu (trnL) gene, partial sequence; chloroplast	Mantalania sambiranensis	76.8	76.8	100%	9e-11	100.00	882	=HYPERLINK("https://www.ncbi.nlm.nih.gov/nucleotide/KF965223.1?report=genbank&log$=nucltop&blast_rank=203&RID=NCZWMJ9Y016","KF965223.1")
Mantalania sambiranensis isolate BQ061 trnT-trnL intergenic spacer and tRNA-Leu (trnL) gene, partial sequence; chloroplast	Mantalania sambiranensis	76.8	76.8	100%	9e-11	100.00	1697	=HYPERLINK("https://www.ncbi.nlm.nih.gov/nucleotide/KF965222.1?report=genbank&log$=nucltop&blast_rank=204&RID=NCZWMJ9Y016","KF965222.1")
Massularia acuminata isolate K047 trnT-trnL intergenic spacer and tRNA-Leu (trnL) gene, partial sequence; chloroplast	Massularia acuminata	76.8	76.8	100%	9e-11	100.00	1621	=HYPERLINK("https://www.ncbi.nlm.nih.gov/nucleotide/KF965224.1?report=genbank&log$=nucltop&blast_rank=205&RID=NCZWMJ9Y016","KF965224.1")
Euclinia suavissima voucher Razafimandimbison & Bremer 496 (UPS) trnT-trnL intergenic spacer, partial sequence; tRNA-Leu (trnL) gene and trnL-trnF intergenic spacer, complete sequence; and tRNA-Phe (trnF) gene, partial sequence; chloroplast	Melanoxerus suavissimus	76.8	76.8	100%	9e-11	100.00	1669	=HYPERLINK("https://www.ncbi.nlm.nih.gov/nucleotide/KJ136959.1?report=genbank&log$=nucltop&blast_rank=206&RID=NCZWMJ9Y016","KJ136959.1")
Morelia senegalensis isolate BR067 trnT-trnL intergenic spacer and tRNA-Leu (trnL) gene, partial sequence; chloroplast	Morelia senegalensis	76.8	76.8	100%	9e-11	100.00	1354	=HYPERLINK("https://www.ncbi.nlm.nih.gov/nucleotide/KF965230.1?report=genbank&log$=nucltop&blast_rank=207&RID=NCZWMJ9Y016","KF965230.1")
Morelia senegalensis isolate BR010 trnT-trnL intergenic spacer and tRNA-Leu (trnL) gene, partial sequence; chloroplast	Morelia senegalensis	76.8	76.8	100%	9e-11	100.00	830	=HYPERLINK("https://www.ncbi.nlm.nih.gov/nucleotide/KF965229.1?report=genbank&log$=nucltop&blast_rank=208&RID=NCZWMJ9Y016","KF965229.1")
Nostolachma jenkinsii chloroplast, complete genome	Nostolachma jenkinsii	76.8	76.8	100%	9e-11	100.00	155036	=HYPERLINK("https://www.ncbi.nlm.nih.gov/nucleotide/NC_079659.1?report=genbank&log$=nucltop&blast_rank=209&RID=NCZWMJ9Y016","NC_079659.1")
Nostolachma jenkinsii tRNA-Leu (trnL) gene, partial sequence; trnL-trnF intergenic spacer, complete sequence; and tRNA-Phe (trnF) gene, partial sequence; chloroplast	Nostolachma jenkinsii	76.8	76.8	100%	9e-11	100.00	864	=HYPERLINK("https://www.ncbi.nlm.nih.gov/nucleotide/MZ668338.1?report=genbank&log$=nucltop&blast_rank=210&RID=NCZWMJ9Y016","MZ668338.1")
Petitiocodon parviflorum isolate BR027 trnT-trnL intergenic spacer and tRNA-Leu (trnL) gene, partial sequence; chloroplast	Petitiocodon parviflorum	76.8	76.8	100%	9e-11	100.00	902	=HYPERLINK("https://www.ncbi.nlm.nih.gov/nucleotide/KF965239.1?report=genbank&log$=nucltop&blast_rank=211&RID=NCZWMJ9Y016","KF965239.1")
Petitiocodon parviflorum chloroplast partial trnL gene, tRNA-Leu gene and IGS, specimen voucher BR Dessein 1597	Petitiocodon parviflorum	76.8	76.8	100%	9e-11	100.00	813	=HYPERLINK("https://www.ncbi.nlm.nih.gov/nucleotide/FM177175.1?report=genbank&log$=nucltop&blast_rank=212&RID=NCZWMJ9Y016","FM177175.1")
Petitiocodon parviflorum chloroplast partial trnL gene, tRNA-Leu gene and IGS, specimen voucher BR Gereau 5497	Petitiocodon parviflorum	76.8	76.8	100%	9e-11	100.00	813	=HYPERLINK("https://www.ncbi.nlm.nih.gov/nucleotide/FM177174.1?report=genbank&log$=nucltop&blast_rank=213&RID=NCZWMJ9Y016","FM177174.1")
Phellocalyx vollesenii isolate BN092 trnT-trnL intergenic spacer and tRNA-Leu (trnL) gene, partial sequence; chloroplast	Phellocalyx vollesenii	76.8	76.8	100%	9e-11	100.00	1693	=HYPERLINK("https://www.ncbi.nlm.nih.gov/nucleotide/KF965240.1?report=genbank&log$=nucltop&blast_rank=214&RID=NCZWMJ9Y016","KF965240.1")
Pleiocoryne fernandensis isolate BR001 trnT-trnL intergenic spacer and tRNA-Leu (trnL) gene, partial sequence; chloroplast	Pleiocoryne fernandensis	76.8	76.8	100%	9e-11	100.00	853	=HYPERLINK("https://www.ncbi.nlm.nih.gov/nucleotide/KF965241.1?report=genbank&log$=nucltop&blast_rank=215&RID=NCZWMJ9Y016","KF965241.1")
Polysphaeria acuminata voucher Razakamalala RZK 6381 (S) trnT-trnL intergenic spacer, partial sequence; tRNA-Leu (trnL-UAA) gene and trnL-trnF intergenic spacer, complete sequence; and tRNA-Phe (trnF) gene, partial sequence; chloroplast	Polysphaeria acuminata	76.8	76.8	100%	9e-11	100.00	1690	=HYPERLINK("https://www.ncbi.nlm.nih.gov/nucleotide/KJ815570.1?report=genbank&log$=nucltop&blast_rank=216&RID=NCZWMJ9Y016","KJ815570.1")
Polysphaeria aethiopica voucher Puff & Kelbessa 821227-1/5 (UPS) trnT-trnL intergenic spacer, partial sequence; tRNA-Leu (trnL-UAA) gene and trnL-trnF intergenic spacer, complete sequence; and tRNA-Phe (trnF) gene, partial sequence; chloroplast	Polysphaeria aethiopica	76.8	76.8	100%	9e-11	100.00	1697	=HYPERLINK("https://www.ncbi.nlm.nih.gov/nucleotide/KJ815571.1?report=genbank&log$=nucltop&blast_rank=217&RID=NCZWMJ9Y016","KJ815571.1")
Polysphaeria capuronii voucher Andriambololonera et al. 173 (MO) trnT-trnL intergenic spacer, partial sequence; tRNA-Leu (trnL-UAA) gene and trnL-trnF intergenic spacer, complete sequence; and tRNA-Phe (trnF) gene, partial sequence; chloroplast	Polysphaeria capuronii	76.8	76.8	100%	9e-11	100.00	1687	=HYPERLINK("https://www.ncbi.nlm.nih.gov/nucleotide/KJ815580.1?report=genbank&log$=nucltop&blast_rank=218&RID=NCZWMJ9Y016","KJ815580.1")
Polysphaeria dischistocalyx voucher Andreasen 58 (UPS) tRNA-Leu (trnL-UAA) gene, partial sequence; trnL-trnF intergenic spacer, complete sequence; and tRNA-Phe (trnF) gene, partial sequence; chloroplast	Polysphaeria dischistocalyx	76.8	76.8	100%	9e-11	100.00	923	=HYPERLINK("https://www.ncbi.nlm.nih.gov/nucleotide/KJ815572.1?report=genbank&log$=nucltop&blast_rank=219&RID=NCZWMJ9Y016","KJ815572.1")
Polysphaeria grandiflora voucher Davis 1086 (K) trnT-trnL intergenic spacer, partial sequence; tRNA-Leu (trnL-UAA) gene, complete sequence; and trnL-trnF intergenic spacer, partial sequence; chloroplast	Polysphaeria grandiflora	76.8	76.8	100%	9e-11	100.00	1461	=HYPERLINK("https://www.ncbi.nlm.nih.gov/nucleotide/KJ815573.1?report=genbank&log$=nucltop&blast_rank=220&RID=NCZWMJ9Y016","KJ815573.1")
Polysphaeria lanceolata isolate AG036 trnT-trnL intergenic spacer and tRNA-Leu (trnL) gene, partial sequence; chloroplast	Polysphaeria lanceolata	76.8	76.8	100%	9e-11	100.00	1738	=HYPERLINK("https://www.ncbi.nlm.nih.gov/nucleotide/KF965242.1?report=genbank&log$=nucltop&blast_rank=221&RID=NCZWMJ9Y016","KF965242.1")
Polysphaeria lepidocarpa voucher Bardot-Vaucoulon 902 (P) trnT-trnL intergenic spacer, partial sequence; tRNA-Leu (trnL-UAA) gene, complete sequence; and trnL-trnF intergenic spacer, partial sequence; chloroplast	Polysphaeria lepidocarpa	76.8	76.8	100%	9e-11	100.00	1656	=HYPERLINK("https://www.ncbi.nlm.nih.gov/nucleotide/KJ815574.1?report=genbank&log$=nucltop&blast_rank=222&RID=NCZWMJ9Y016","KJ815574.1")
Polysphaeria macrantha voucher Luke 9430 (UPS) tRNA-Leu (trnL-UAA) gene, partial sequence; trnL-trnF intergenic spacer, complete sequence; and tRNA-Phe (trnF) gene, partial sequence; chloroplast	Polysphaeria macrantha	76.8	76.8	100%	9e-11	100.00	914	=HYPERLINK("https://www.ncbi.nlm.nih.gov/nucleotide/KJ815581.1?report=genbank&log$=nucltop&blast_rank=223&RID=NCZWMJ9Y016","KJ815581.1")
Polysphaeria macrophylla voucher Maurin 50 (K) trnT-trnL intergenic spacer, partial sequence; tRNA-Leu (trnL-UAA) gene and trnL-trnF intergenic spacer, complete sequence; and tRNA-Phe (trnF) gene, partial sequence; chloroplast	Polysphaeria macrophylla	76.8	76.8	100%	9e-11	100.00	1689	=HYPERLINK("https://www.ncbi.nlm.nih.gov/nucleotide/KJ815575.1?report=genbank&log$=nucltop&blast_rank=224&RID=NCZWMJ9Y016","KJ815575.1")
Polysphaeria macrophylla chloroplast partial trnL gene, tRNA-Leu gene and IGS, specimen voucher K Maurin 50	Polysphaeria macrophylla	76.8	76.8	100%	9e-11	100.00	813	=HYPERLINK("https://www.ncbi.nlm.nih.gov/nucleotide/FM177172.1?report=genbank&log$=nucltop&blast_rank=225&RID=NCZWMJ9Y016","FM177172.1")
Polysphaeria maxima voucher Razakamalala RZK 6203 (S) trnT-trnL intergenic spacer, partial sequence; tRNA-Leu (trnL-UAA) gene and trnL-trnF intergenic spacer, complete sequence; and tRNA-Phe (trnF) gene, partial sequence; chloroplast	Polysphaeria maxima	76.8	76.8	100%	9e-11	100.00	1683	=HYPERLINK("https://www.ncbi.nlm.nih.gov/nucleotide/KJ815576.1?report=genbank&log$=nucltop&blast_rank=226&RID=NCZWMJ9Y016","KJ815576.1")
Polysphaeria multiflora voucher Luke 8334 (UPS) trnT-trnL intergenic spacer, partial sequence; tRNA-Leu (trnL-UAA) gene and trnL-trnF intergenic spacer, complete sequence; and tRNA-Phe (trnF) gene, partial sequence; chloroplast	Polysphaeria multiflora	76.8	76.8	100%	9e-11	100.00	1697	=HYPERLINK("https://www.ncbi.nlm.nih.gov/nucleotide/KJ815577.1?report=genbank&log$=nucltop&blast_rank=227&RID=NCZWMJ9Y016","KJ815577.1")
Polysphaeria parvifolia voucher Iversen et al. 87279 (UPS) trnT-trnL intergenic spacer, partial sequence; tRNA-Leu (trnL-UAA) gene and trnL-trnF intergenic spacer, complete sequence; and tRNA-Phe (trnF) gene, partial sequence; chloroplast	Polysphaeria parvifolia	76.8	76.8	100%	9e-11	100.00	1697	=HYPERLINK("https://www.ncbi.nlm.nih.gov/nucleotide/KJ815578.1?report=genbank&log$=nucltop&blast_rank=228&RID=NCZWMJ9Y016","KJ815578.1")
Polysphaeria sp. Mada185 tRNA-Leu (trnL) gene, intron; chloroplast	Polysphaeria sp. Mada185	76.8	76.8	100%	9e-11	100.00	542	=HYPERLINK("https://www.ncbi.nlm.nih.gov/nucleotide/KC479301.1?report=genbank&log$=nucltop&blast_rank=229&RID=NCZWMJ9Y016","KC479301.1")
Polysphaeria sp. Mvungi 15 tRNA-Leu (trnL) gene, partial sequence; trnL-trnF intergenic spacer, complete sequence; and tRNA-Phe (trnF) gene, partial sequence; plastid	Polysphaeria sp. Mvungi 15	76.8	76.8	100%	9e-11	100.00	892	=HYPERLINK("https://www.ncbi.nlm.nih.gov/nucleotide/DQ180586.1?report=genbank&log$=nucltop&blast_rank=230&RID=NCZWMJ9Y016","DQ180586.1")
Polysphaeria sp. Razafimandimbison & Ravelonarivo 604 trnT-trnL intergenic spacer, partial sequence; tRNA-Leu (trnL-UAA) gene and trnL-trnF intergenic spacer, complete sequence; and tRNA-Phe (trnF) gene, partial sequence; chloroplast	Polysphaeria sp. Razafimandimbison & Ravelonarivo 604	76.8	76.8	100%	9e-11	100.00	1670	=HYPERLINK("https://www.ncbi.nlm.nih.gov/nucleotide/KJ815579.1?report=genbank&log$=nucltop&blast_rank=231&RID=NCZWMJ9Y016","KJ815579.1")
Polysphaeria tubulosa voucher Rabevohitra 4202 (MO) trnT-trnL intergenic spacer, partial sequence; tRNA-Leu (trnL-UAA) gene and trnL-trnF intergenic spacer, complete sequence; and tRNA-Phe (trnF) gene, partial sequence; chloroplast	Polysphaeria tubulosa	76.8	76.8	100%	9e-11	100.00	1690	=HYPERLINK("https://www.ncbi.nlm.nih.gov/nucleotide/KJ815582.1?report=genbank&log$=nucltop&blast_rank=232&RID=NCZWMJ9Y016","KJ815582.1")
Porterandia anisophylla isolate BY021 trnT-trnL intergenic spacer and tRNA-Leu (trnL) gene, partial sequence; chloroplast	Porterandia anisophylla	76.8	76.8	100%	9e-11	100.00	1699	=HYPERLINK("https://www.ncbi.nlm.nih.gov/nucleotide/KF965244.1?report=genbank&log$=nucltop&blast_rank=233&RID=NCZWMJ9Y016","KF965244.1")
Porterandia anisophylla isolate BY020 trnT-trnL intergenic spacer and tRNA-Leu (trnL) gene, partial sequence; chloroplast	Porterandia anisophylla	76.8	76.8	100%	9e-11	100.00	1711	=HYPERLINK("https://www.ncbi.nlm.nih.gov/nucleotide/KF965243.1?report=genbank&log$=nucltop&blast_rank=234&RID=NCZWMJ9Y016","KF965243.1")
Pouchetia baumanniana isolate J016 trnT-trnL intergenic spacer and tRNA-Leu (trnL) gene, partial sequence; chloroplast	Pouchetia baumanniana	76.8	76.8	100%	9e-11	100.00	1724	=HYPERLINK("https://www.ncbi.nlm.nih.gov/nucleotide/KF965245.1?report=genbank&log$=nucltop&blast_rank=235&RID=NCZWMJ9Y016","KF965245.1")
Pouchetia baumanniana isolate J16 trnT-trnL intergenic spacer, partial sequence; tRNA-Leu (trnL) gene and trnL-trnF intergenic spacer, complete sequence; and tRNA-Phe (trnF) gene, partial sequence; chloroplast	Pouchetia baumanniana	76.8	76.8	100%	9e-11	100.00	1728	=HYPERLINK("https://www.ncbi.nlm.nih.gov/nucleotide/EU145541.1?report=genbank&log$=nucltop&blast_rank=236&RID=NCZWMJ9Y016","EU145541.1")
Ramosmania rodriguesii isolate L070 trnT-trnL intergenic spacer and tRNA-Leu (trnL) gene, partial sequence; chloroplast	Ramosmania rodriguesii	76.8	76.8	100%	9e-11	100.00	1746	=HYPERLINK("https://www.ncbi.nlm.nih.gov/nucleotide/KF965250.1?report=genbank&log$=nucltop&blast_rank=237&RID=NCZWMJ9Y016","KF965250.1")
Randia aculeata isolate RUB245 tRNA-Leu (trnL) gene, partial sequence; trnL-trnF intergenic spacer, complete sequence; and tRNA-Phe (trnF) gene, partial sequence; chloroplast	Randia aculeata	76.8	76.8	100%	9e-11	100.00	860	=HYPERLINK("https://www.ncbi.nlm.nih.gov/nucleotide/KY785194.1?report=genbank&log$=nucltop&blast_rank=238&RID=NCZWMJ9Y016","KY785194.1")
Randia aculeata isolate BQ085 trnT-trnL intergenic spacer and tRNA-Leu (trnL) gene, partial sequence; chloroplast	Randia aculeata	76.8	76.8	100%	9e-11	100.00	1654	=HYPERLINK("https://www.ncbi.nlm.nih.gov/nucleotide/KF965251.1?report=genbank&log$=nucltop&blast_rank=239&RID=NCZWMJ9Y016","KF965251.1")
Randia aculeata voucher Tuberquia 507 (GB) tRNA-Leu (trnL) gene and trnL-trnF intergenic spacer, partial sequence; chloroplast	Randia aculeata	76.8	76.8	100%	9e-11	100.00	1686	=HYPERLINK("https://www.ncbi.nlm.nih.gov/nucleotide/MZ458131.1?report=genbank&log$=nucltop&blast_rank=240&RID=NCZWMJ9Y016","MZ458131.1")
Randia aculeata voucher F.G.x.1-145 trnT-trnL intergenic spacer, partial sequence; tRNA-Leu (trnL) gene and trnL-trnF intergenic spacer, complete sequence; and tRNA-Phe (trnF) gene, partial sequence; chloroplast	Randia aculeata	76.8	76.8	100%	9e-11	100.00	1712	=HYPERLINK("https://www.ncbi.nlm.nih.gov/nucleotide/HM164334.1?report=genbank&log$=nucltop&blast_rank=241&RID=NCZWMJ9Y016","HM164334.1")
Randia artensis voucher Barrabe 755 (NOU) trnT-trnL intergenic spacer, partial sequence; tRNA-Leu (trnL) gene and trnL-trnF intergenic spacer, complete sequence; and tRNA-Phe (trnF) gene, partial sequence; chloroplast	Randia artensis	76.8	76.8	100%	9e-11	100.00	1636	=HYPERLINK("https://www.ncbi.nlm.nih.gov/nucleotide/MK165260.1?report=genbank&log$=nucltop&blast_rank=242&RID=NCZWMJ9Y016","MK165260.1")
Randia brandzeana voucher Barrabe 352 (NOU) trnT-trnL intergenic spacer, partial sequence; tRNA-Leu (trnL) gene and trnL-trnF intergenic spacer, complete sequence; and tRNA-Phe (trnF) gene, partial sequence; chloroplast	Randia brandzeana	76.8	76.8	100%	9e-11	100.00	1634	=HYPERLINK("https://www.ncbi.nlm.nih.gov/nucleotide/MK165262.1?report=genbank&log$=nucltop&blast_rank=243&RID=NCZWMJ9Y016","MK165262.1")
Randia brenesii voucher Tuberquia 504 (GB) tRNA-Leu (trnL) gene and trnL-trnF intergenic spacer, partial sequence; chloroplast	Randia brenesii	76.8	76.8	100%	9e-11	100.00	1712	=HYPERLINK("https://www.ncbi.nlm.nih.gov/nucleotide/MZ458133.1?report=genbank&log$=nucltop&blast_rank=244&RID=NCZWMJ9Y016","MZ458133.1")
Randia ciliolata voucher Rova 2244 (GB) tRNA-Leu (trnL) gene and trnL-trnF intergenic spacer, partial sequence; chloroplast	Randia ciliolata	76.8	76.8	100%	9e-11	100.00	1736	=HYPERLINK("https://www.ncbi.nlm.nih.gov/nucleotide/MZ458136.1?report=genbank&log$=nucltop&blast_rank=245&RID=NCZWMJ9Y016","MZ458136.1")
Randia mitis isolate RUB249 tRNA-Leu (trnL) gene, partial sequence; trnL-trnF intergenic spacer, complete sequence; and tRNA-Phe (trnF) gene, partial sequence; chloroplast	Randia mitis	76.8	76.8	100%	9e-11	100.00	886	=HYPERLINK("https://www.ncbi.nlm.nih.gov/nucleotide/MF460752.1?report=genbank&log$=nucltop&blast_rank=246&RID=NCZWMJ9Y016","MF460752.1")
Randia ngoyensis voucher Munzinger 1565 (P) trnT-trnL intergenic spacer, partial sequence; tRNA-Leu (trnL) gene and trnL-trnF intergenic spacer, complete sequence; and tRNA-Phe (trnF) gene, partial sequence; chloroplast	Randia ngoyensis	76.8	76.8	100%	9e-11	100.00	1635	=HYPERLINK("https://www.ncbi.nlm.nih.gov/nucleotide/MK165264.1?report=genbank&log$=nucltop&blast_rank=247&RID=NCZWMJ9Y016","MK165264.1")
Randia nigricans voucher Mouly 23 (P) trnT-trnL intergenic spacer, partial sequence; tRNA-Leu (trnL) gene and trnL-trnF intergenic spacer, complete sequence; and tRNA-Phe (trnF) gene, partial sequence; chloroplast	Randia nigricans	76.8	76.8	100%	9e-11	100.00	1640	=HYPERLINK("https://www.ncbi.nlm.nih.gov/nucleotide/MK165265.1?report=genbank&log$=nucltop&blast_rank=248&RID=NCZWMJ9Y016","MK165265.1")
Randia pancheriana voucher Mouly 857 (P) trnT-trnL intergenic spacer, partial sequence; tRNA-Leu (trnL) gene and trnL-trnF intergenic spacer, complete sequence; and tRNA-Phe (trnF) gene, partial sequence; chloroplast	Randia pancheriana	76.8	76.8	100%	9e-11	100.00	1634	=HYPERLINK("https://www.ncbi.nlm.nih.gov/nucleotide/MK165266.1?report=genbank&log$=nucltop&blast_rank=249&RID=NCZWMJ9Y016","MK165266.1")
Randia pseudoterminalis voucher Munzinger 2256 (NOU) trnT-trnL intergenic spacer, partial sequence; tRNA-Leu (trnL) gene and trnL-trnF intergenic spacer, complete sequence; and tRNA-Phe (trnF) gene, partial sequence; chloroplast	Randia pseudoterminalis	76.8	76.8	100%	9e-11	100.00	1620	=HYPERLINK("https://www.ncbi.nlm.nih.gov/nucleotide/MK165267.1?report=genbank&log$=nucltop&blast_rank=250&RID=NCZWMJ9Y016","MK165267.1")
Randia truncata voucher Cultivated (Hawaii Bot. Gardens) trnT-trnL intergenic spacer and tRNA-Leu (trnL) gene, partial sequence; chloroplast	Randia truncata	76.8	76.8	100%	9e-11	100.00	1726	=HYPERLINK("https://www.ncbi.nlm.nih.gov/nucleotide/MZ458139.1?report=genbank&log$=nucltop&blast_rank=251&RID=NCZWMJ9Y016","MZ458139.1")
Rothmannia daweishanensis voucher Shui et al. 82100 (KUN) trnT-trnL intergenic spacer, partial sequence; tRNA-Leu (trnL-UAA) gene, complete sequence; and trnL-trnF intergenic spacer, partial sequence; chloroplast	Ridsdalea daweishanensis	76.8	76.8	100%	9e-11	100.00	1623	=HYPERLINK("https://www.ncbi.nlm.nih.gov/nucleotide/KJ815481.1?report=genbank&log$=nucltop&blast_rank=252&RID=NCZWMJ9Y016","KJ815481.1")
Ridsdalea lagunensis voucher Alejandro s.n. (USTH) trnT-trnL intergenic spacer, partial sequence; tRNA-Leu (trnL-UAA) gene, complete sequence; and trnL-trnF intergenic spacer, partial sequence; chloroplast	Ridsdalea lagunensis	76.8	76.8	100%	9e-11	100.00	1717	=HYPERLINK("https://www.ncbi.nlm.nih.gov/nucleotide/MK123523.1?report=genbank&log$=nucltop&blast_rank=253&RID=NCZWMJ9Y016","MK123523.1")
Rothmannia merrillii voucher S.A.N. 150214 (SAN) trnT-trnL intergenic spacer, partial sequence; tRNA-Leu (trnL-UAA) gene and trnL-trnF intergenic spacer, complete sequence; and tRNA-Phe (trnF) gene, partial sequence; chloroplast	Ridsdalea merrillii	76.8	76.8	100%	9e-11	100.00	1716	=HYPERLINK("https://www.ncbi.nlm.nih.gov/nucleotide/KJ815490.1?report=genbank&log$=nucltop&blast_rank=254&RID=NCZWMJ9Y016","KJ815490.1")
Ridsdalea negrosensis voucher Alejandro s.n. (USTH) trnT-trnL intergenic spacer, partial sequence; tRNA-Leu (trnL-UAA) gene, complete sequence; and trnL-trnF intergenic spacer, partial sequence; chloroplast	Ridsdalea negrosensis	76.8	76.8	100%	9e-11	100.00	1722	=HYPERLINK("https://www.ncbi.nlm.nih.gov/nucleotide/MK123524.1?report=genbank&log$=nucltop&blast_rank=255&RID=NCZWMJ9Y016","MK123524.1")
Ridsdalea pseudoternifolia voucher SAN 149303 (SAN) trnT-trnL intergenic spacer, partial sequence; tRNA-Leu (trnL-UAA) gene, complete sequence; and trnL-trnF intergenic spacer, partial sequence; chloroplast	Ridsdalea pseudoternifolia	76.8	76.8	100%	9e-11	100.00	1734	=HYPERLINK("https://www.ncbi.nlm.nih.gov/nucleotide/MK123527.1?report=genbank&log$=nucltop&blast_rank=256&RID=NCZWMJ9Y016","MK123527.1")
Ridsdalea pseudoternifolia voucher SAN 150215 (SAN) trnT-trnL intergenic spacer, partial sequence; tRNA-Leu (trnL-UAA) gene, complete sequence; and trnL-trnF intergenic spacer, partial sequence; chloroplast	Ridsdalea pseudoternifolia	76.8	76.8	100%	9e-11	100.00	1734	=HYPERLINK("https://www.ncbi.nlm.nih.gov/nucleotide/MK123526.1?report=genbank&log$=nucltop&blast_rank=257&RID=NCZWMJ9Y016","MK123526.1")
Ridsdalea pseudoternifolia voucher SAN 149302 (SAN) trnT-trnL intergenic spacer, partial sequence; tRNA-Leu (trnL-UAA) gene, complete sequence; and trnL-trnF intergenic spacer, partial sequence; chloroplast	Ridsdalea pseudoternifolia	76.8	76.8	100%	9e-11	100.00	1734	=HYPERLINK("https://www.ncbi.nlm.nih.gov/nucleotide/MK123525.1?report=genbank&log$=nucltop&blast_rank=258&RID=NCZWMJ9Y016","MK123525.1")
Ridsdalea puffiana voucher SAN 150102 (SAN) trnT-trnL intergenic spacer, partial sequence; tRNA-Leu (trnL-UAA) gene, complete sequence; and trnL-trnF intergenic spacer, partial sequence; chloroplast	Ridsdalea puffiana	76.8	76.8	100%	9e-11	100.00	1717	=HYPERLINK("https://www.ncbi.nlm.nih.gov/nucleotide/MK123542.1?report=genbank&log$=nucltop&blast_rank=259&RID=NCZWMJ9Y016","MK123542.1")
Ridsdalea schoemannii voucher SAN s.n. (SAN) trnT-trnL intergenic spacer, partial sequence; tRNA-Leu (trnL-UAA) gene, complete sequence; and trnL-trnF intergenic spacer, partial sequence; chloroplast	Ridsdalea schoemannii	76.8	76.8	100%	9e-11	100.00	1708	=HYPERLINK("https://www.ncbi.nlm.nih.gov/nucleotide/MK123543.1?report=genbank&log$=nucltop&blast_rank=260&RID=NCZWMJ9Y016","MK123543.1")
Rothmannia schoemannii voucher Low 241 (KLU) trnT-trnL intergenic spacer, partial sequence; tRNA-Leu (trnL-UAA) gene and trnL-trnF intergenic spacer, complete sequence; and tRNA-Phe (trnF) gene, partial sequence; chloroplast	Ridsdalea schoemannii	76.8	76.8	100%	9e-11	100.00	1677	=HYPERLINK("https://www.ncbi.nlm.nih.gov/nucleotide/KJ815483.1?report=genbank&log$=nucltop&blast_rank=261&RID=NCZWMJ9Y016","KJ815483.1")
Ridsdalea sootepensis voucher Mouly s.n. CultBotGardBesancon (BESA) trnT-trnL intergenic spacer, partial sequence; tRNA-Leu (trnL-UAA) gene, complete sequence; and trnL-trnF intergenic spacer, partial sequence; chloroplast	Ridsdalea sootepensis	76.8	76.8	100%	9e-11	100.00	1717	=HYPERLINK("https://www.ncbi.nlm.nih.gov/nucleotide/MK123544.1?report=genbank&log$=nucltop&blast_rank=262&RID=NCZWMJ9Y016","MK123544.1")
Rothmannia venalis voucher Klackenberg 1243 (S) trnT-trnL intergenic spacer, partial sequence; tRNA-Leu (trnL-UAA) gene and trnL-trnF intergenic spacer, complete sequence; and tRNA-Phe (trnF) gene, partial sequence; chloroplast	Ridsdalea venalis	76.8	76.8	100%	9e-11	100.00	1687	=HYPERLINK("https://www.ncbi.nlm.nih.gov/nucleotide/KJ815494.1?report=genbank&log$=nucltop&blast_rank=263&RID=NCZWMJ9Y016","KJ815494.1")
Ridsdalea wittii voucher Mouly s.n. CultBotGardBesancon (BESA) trnT-trnL intergenic spacer, partial sequence; tRNA-Leu (trnL-UAA) gene, complete sequence; and trnL-trnF intergenic spacer, partial sequence; chloroplast	Ridsdalea wittii	76.8	76.8	100%	9e-11	100.00	1707	=HYPERLINK("https://www.ncbi.nlm.nih.gov/nucleotide/MK123548.1?report=genbank&log$=nucltop&blast_rank=264&RID=NCZWMJ9Y016","MK123548.1")
Rosenbergiodendron densiflorum voucher OT3166 tRNA-Leu(UAA) (trnL) gene, intron; chloroplast	Rosenbergiodendron densiflorum	76.8	76.8	100%	9e-11	100.00	829	=HYPERLINK("https://www.ncbi.nlm.nih.gov/nucleotide/MK797594.1?report=genbank&log$=nucltop&blast_rank=265&RID=NCZWMJ9Y016","MK797594.1")
Rosenbergiodendron densiflorum voucher Jensen-Jacobs 3977 (GB) trnT-trnL intergenic spacer and tRNA-Leu (trnL) gene, partial sequence; chloroplast	Rosenbergiodendron densiflorum	76.8	76.8	100%	9e-11	100.00	950	=HYPERLINK("https://www.ncbi.nlm.nih.gov/nucleotide/MZ458147.1?report=genbank&log$=nucltop&blast_rank=266&RID=NCZWMJ9Y016","MZ458147.1")
Rosenbergiodendron densiflorum voucher Jansen-Jacobs 3977 (GB) tRNA-Thr (trnT) gene, partial sequence; trnT-trnL intergenic spacer, tRNA-Leu (trnL) gene, and trnL-trnF intergenic spacer, complete sequence; and tRNA-Phe (trnF) gene, partial sequence; chloroplast	Rosenbergiodendron densiflorum	76.8	76.8	100%	9e-11	100.00	1714	=HYPERLINK("https://www.ncbi.nlm.nih.gov/nucleotide/HM164335.1?report=genbank&log$=nucltop&blast_rank=267&RID=NCZWMJ9Y016","HM164335.1")
Rosenbergiodendron formosum isolate BQ051 trnT-trnL intergenic spacer and tRNA-Leu (trnL) gene, partial sequence; chloroplast	Rosenbergiodendron formosum	76.8	76.8	100%	9e-11	100.00	1702	=HYPERLINK("https://www.ncbi.nlm.nih.gov/nucleotide/KF965253.1?report=genbank&log$=nucltop&blast_rank=268&RID=NCZWMJ9Y016","KF965253.1")
Rosenbergiodendron longiflorum voucher Persson & Grandez 664 (GB) trnT-trnL intergenic spacer and tRNA-Leu (trnL) gene, partial sequence; chloroplast	Rosenbergiodendron longiflorum	76.8	76.8	100%	9e-11	100.00	1704	=HYPERLINK("https://www.ncbi.nlm.nih.gov/nucleotide/MZ458141.1?report=genbank&log$=nucltop&blast_rank=269&RID=NCZWMJ9Y016","MZ458141.1")
Rosenbergiodendron longiflorum voucher Bremer 2740 (UPS), cultivated Uppsala Bot. Garden tRNA-Thr (trnT) gene, partial sequence; trnT-trnL intergenic spacer, tRNA-Leu (trnL) gene, and trnL-trnF intergenic spacer, complete sequence; and tRNA-Phe (trnF) gene, partial sequence; chloroplast	Rosenbergiodendron longiflorum	76.8	76.8	100%	9e-11	100.00	1749	=HYPERLINK("https://www.ncbi.nlm.nih.gov/nucleotide/KJ136962.1?report=genbank&log$=nucltop&blast_rank=270&RID=NCZWMJ9Y016","KJ136962.1")
Rosenbergiodendron sp. RB-2022a voucher Gustafsson et al. s.n (S) trnT-trnL intergenic spacer and tRNA-Leu (trnL) gene, partial sequence; chloroplast	Rosenbergiodendron sp. RB-2022a	76.8	76.8	100%	9e-11	100.00	933	=HYPERLINK("https://www.ncbi.nlm.nih.gov/nucleotide/MZ458143.1?report=genbank&log$=nucltop&blast_rank=271&RID=NCZWMJ9Y016","MZ458143.1")
Rothmannia annae voucher Mouly s.n. CultBotGardNancy (BESA) trnT-trnL intergenic spacer, partial sequence; tRNA-Leu (trnL-UAA) gene, complete sequence; and trnL-trnF intergenic spacer, partial sequence; chloroplast	Rothmannia annae	76.8	76.8	100%	9e-11	100.00	1739	=HYPERLINK("https://www.ncbi.nlm.nih.gov/nucleotide/MK123528.1?report=genbank&log$=nucltop&blast_rank=272&RID=NCZWMJ9Y016","MK123528.1")
Rothmannia annae voucher Bremer et al. 5411 (S) trnT-trnL intergenic spacer, partial sequence; tRNA-Leu (trnL-UAA) gene and trnL-trnF intergenic spacer, complete sequence; and tRNA-Phe (trnF) gene, partial sequence; chloroplast	Rothmannia annae	76.8	76.8	100%	9e-11	100.00	1723	=HYPERLINK("https://www.ncbi.nlm.nih.gov/nucleotide/KJ815480.1?report=genbank&log$=nucltop&blast_rank=273&RID=NCZWMJ9Y016","KJ815480.1")
Rothmannia capensis voucher Bremer et al 4255 (S) trnT-trnL intergenic spacer, partial sequence; tRNA-Leu (trnL-UAA) gene, complete sequence; and trnL-trnF intergenic spacer, partial sequence; chloroplast	Rothmannia capensis	76.8	76.8	100%	9e-11	100.00	1726	=HYPERLINK("https://www.ncbi.nlm.nih.gov/nucleotide/MK123529.1?report=genbank&log$=nucltop&blast_rank=274&RID=NCZWMJ9Y016","MK123529.1")
Rothmannia capensis voucher Borges 341 (ALCB) trnT-trnL intergenic spacer and tRNA-Leu (trnL) gene, partial sequence; chloroplast	Rothmannia capensis	76.8	76.8	100%	9e-11	100.00	945	=HYPERLINK("https://www.ncbi.nlm.nih.gov/nucleotide/MZ484960.1?report=genbank&log$=nucltop&blast_rank=275&RID=NCZWMJ9Y016","MZ484960.1")
Rothmannia capensis chloroplast tRNA-Leu gene, trnT-trnL intergenic spacer and trnL-trnF intergenic spacer, specimen voucher Bremer et al. 4346 (UPS)	Rothmannia capensis	76.8	76.8	100%	9e-11	100.00	1740	=HYPERLINK("https://www.ncbi.nlm.nih.gov/nucleotide/AM117384.1?report=genbank&log$=nucltop&blast_rank=276&RID=NCZWMJ9Y016","AM117384.1")
Rothmannia engleriana voucher Luke 9988 (UPS) trnT-trnL intergenic spacer, partial sequence; tRNA-Leu (trnL-UAA) gene, complete sequence; and trnL-trnF intergenic spacer, partial sequence; chloroplast	Rothmannia engleriana	76.8	76.8	100%	9e-11	100.00	1629	=HYPERLINK("https://www.ncbi.nlm.nih.gov/nucleotide/KJ815482.1?report=genbank&log$=nucltop&blast_rank=277&RID=NCZWMJ9Y016","KJ815482.1")
Rothmannia fischeri voucher Luke & Luke s.n. (S) trnT-trnL intergenic spacer, partial sequence; tRNA-Leu (trnL-UAA) gene, complete sequence; and trnL-trnF intergenic spacer, partial sequence; chloroplast	Rothmannia fischeri	76.8	76.8	100%	9e-11	100.00	1726	=HYPERLINK("https://www.ncbi.nlm.nih.gov/nucleotide/MK123530.1?report=genbank&log$=nucltop&blast_rank=278&RID=NCZWMJ9Y016","MK123530.1")
Rothmannia fischeri voucher Luke 8363 (UPS) trnT-trnL intergenic spacer, partial sequence; tRNA-Leu (trnL-UAA) gene and trnL-trnF intergenic spacer, complete sequence; and tRNA-Phe (trnF) gene, partial sequence; chloroplast	Rothmannia fischeri	76.8	76.8	100%	9e-11	100.00	1719	=HYPERLINK("https://www.ncbi.nlm.nih.gov/nucleotide/KJ815484.1?report=genbank&log$=nucltop&blast_rank=279&RID=NCZWMJ9Y016","KJ815484.1")
Rothmannia globosa voucher Bremer 4263 (S) trnT-trnL intergenic spacer, partial sequence; tRNA-Leu (trnL-UAA) gene and trnL-trnF intergenic spacer, complete sequence; and tRNA-Phe (trnF) gene, partial sequence; chloroplast	Rothmannia globosa	76.8	76.8	100%	9e-11	100.00	1693	=HYPERLINK("https://www.ncbi.nlm.nih.gov/nucleotide/KJ815485.1?report=genbank&log$=nucltop&blast_rank=280&RID=NCZWMJ9Y016","KJ815485.1")
Rothmannia hispida voucher De Foresta 1472 (P) trnT-trnL intergenic spacer, partial sequence; tRNA-Leu (trnL-UAA) gene, complete sequence; and trnL-trnF intergenic spacer, partial sequence; chloroplast	Rothmannia hispida	76.8	76.8	100%	9e-11	100.00	1729	=HYPERLINK("https://www.ncbi.nlm.nih.gov/nucleotide/MK123531.1?report=genbank&log$=nucltop&blast_rank=281&RID=NCZWMJ9Y016","MK123531.1")
Rothmannia jollyana voucher Farron 4319 (P) tRNA-Leu (trnL-UAA) gene and trnL-trnF intergenic spacer, partial sequence; chloroplast	Rothmannia jollyana	76.8	76.8	100%	9e-11	100.00	914	=HYPERLINK("https://www.ncbi.nlm.nih.gov/nucleotide/MK123532.1?report=genbank&log$=nucltop&blast_rank=282&RID=NCZWMJ9Y016","MK123532.1")
Rothmannia lateriflora voucher Florence 234 (P) trnT-trnL intergenic spacer, partial sequence; tRNA-Leu (trnL-UAA) gene, complete sequence; and trnL-trnF intergenic spacer, partial sequence; chloroplast	Rothmannia lateriflora	76.8	76.8	100%	9e-11	100.00	1729	=HYPERLINK("https://www.ncbi.nlm.nih.gov/nucleotide/MK123533.1?report=genbank&log$=nucltop&blast_rank=283&RID=NCZWMJ9Y016","MK123533.1")
Rothmannia lateriflora voucher Hladik 2353 (P) tRNA-Leu (trnL-UAA) gene, partial sequence; chloroplast	Rothmannia lateriflora	76.8	76.8	100%	9e-11	100.00	527	=HYPERLINK("https://www.ncbi.nlm.nih.gov/nucleotide/KJ815486.1?report=genbank&log$=nucltop&blast_rank=284&RID=NCZWMJ9Y016","KJ815486.1")
Rothmannia longiflora voucher SUC8830 (S) trnT-trnL intergenic spacer, partial sequence; tRNA-Leu (trnL-UAA) gene, complete sequence; and trnL-trnF intergenic spacer, partial sequence; chloroplast	Rothmannia longiflora	76.8	76.8	100%	9e-11	100.00	1721	=HYPERLINK("https://www.ncbi.nlm.nih.gov/nucleotide/MK123534.1?report=genbank&log$=nucltop&blast_rank=285&RID=NCZWMJ9Y016","MK123534.1")
Rothmannia macrocarpa voucher Halle 3340 (P) tRNA-Leu (trnL-UAA) gene and trnL-trnF intergenic spacer, partial sequence; chloroplast	Rothmannia macrocarpa	76.8	76.8	100%	9e-11	100.00	840	=HYPERLINK("https://www.ncbi.nlm.nih.gov/nucleotide/MK123536.1?report=genbank&log$=nucltop&blast_rank=286&RID=NCZWMJ9Y016","MK123536.1")
Rothmannia macrocarpa voucher Halle 3298 (P) tRNA-Leu (trnL-UAA) gene and trnL-trnF intergenic spacer, partial sequence; chloroplast	Rothmannia macrocarpa	76.8	76.8	100%	9e-11	100.00	861	=HYPERLINK("https://www.ncbi.nlm.nih.gov/nucleotide/MK123535.1?report=genbank&log$=nucltop&blast_rank=287&RID=NCZWMJ9Y016","MK123535.1")
Rothmannia macrosiphon voucher Luke 9306 (UPS) trnT-trnL intergenic spacer, partial sequence; tRNA-Leu (trnL-UAA) gene and trnL-trnF intergenic spacer, complete sequence; and tRNA-Phe (trnF) gene, partial sequence; chloroplast	Rothmannia macrosiphon	76.8	76.8	100%	9e-11	100.00	1729	=HYPERLINK("https://www.ncbi.nlm.nih.gov/nucleotide/KJ815488.1?report=genbank&log$=nucltop&blast_rank=288&RID=NCZWMJ9Y016","KJ815488.1")
Rothmannia manganjae voucher Halle 188 (P) trnT-trnL intergenic spacer, partial sequence; tRNA-Leu (trnL-UAA) gene, complete sequence; and trnL-trnF intergenic spacer, partial sequence; chloroplast	Rothmannia manganjae	76.8	76.8	100%	9e-11	100.00	1721	=HYPERLINK("https://www.ncbi.nlm.nih.gov/nucleotide/MK123538.1?report=genbank&log$=nucltop&blast_rank=289&RID=NCZWMJ9Y016","MK123538.1")
Rothmannia manganjae voucher Sallu 819 (S) trnT-trnL intergenic spacer, partial sequence; tRNA-Leu (trnL-UAA) gene and trnL-trnF intergenic spacer, complete sequence; and tRNA-Phe (trnF) gene, partial sequence; chloroplast	Rothmannia manganjae	76.8	76.8	100%	9e-11	100.00	1720	=HYPERLINK("https://www.ncbi.nlm.nih.gov/nucleotide/KJ815489.1?report=genbank&log$=nucltop&blast_rank=290&RID=NCZWMJ9Y016","KJ815489.1")
Rothmannia munsae voucher Halle 903 (P) trnT-trnL intergenic spacer, partial sequence; tRNA-Leu (trnL-UAA) gene, complete sequence; and trnL-trnF intergenic spacer, partial sequence; chloroplast	Rothmannia munsae	76.8	76.8	100%	9e-11	100.00	1739	=HYPERLINK("https://www.ncbi.nlm.nih.gov/nucleotide/MK123539.1?report=genbank&log$=nucltop&blast_rank=291&RID=NCZWMJ9Y016","MK123539.1")
Rothmannia octomera voucher Letouzey 12201 (P) trnT-trnL intergenic spacer, partial sequence; tRNA-Leu (trnL-UAA) gene, complete sequence; and trnL-trnF intergenic spacer, partial sequence; chloroplast	Rothmannia octomera	76.8	76.8	100%	9e-11	100.00	1729	=HYPERLINK("https://www.ncbi.nlm.nih.gov/nucleotide/MK123540.1?report=genbank&log$=nucltop&blast_rank=292&RID=NCZWMJ9Y016","MK123540.1")
Rothmannia ravae voucher Mhoro 316 (MO) tRNA-Leu (trnL-UAA) gene and trnL-trnF intergenic spacer, complete sequence; and tRNA-Phe (trnF) gene, partial sequence; chloroplast	Rothmannia ravae	76.8	76.8	100%	9e-11	100.00	892	=HYPERLINK("https://www.ncbi.nlm.nih.gov/nucleotide/KJ815491.1?report=genbank&log$=nucltop&blast_rank=293&RID=NCZWMJ9Y016","KJ815491.1")
Rothmannia talbotii voucher Letouzey 11304 (P) trnT-trnL intergenic spacer, partial sequence; tRNA-Leu (trnL-UAA) gene, complete sequence; and trnL-trnF intergenic spacer, partial sequence; chloroplast	Rothmannia talbotii	76.8	76.8	100%	9e-11	100.00	1411	=HYPERLINK("https://www.ncbi.nlm.nih.gov/nucleotide/MK123545.1?report=genbank&log$=nucltop&blast_rank=294&RID=NCZWMJ9Y016","MK123545.1")
Rothmannia talbotii voucher Hall & Villiers 4803 (P) tRNA-Leu (trnL-UAA) gene and trnL-trnF intergenic spacer, complete sequence; and tRNA-Phe (trnF) gene, partial sequence; chloroplast	Rothmannia talbotii	76.8	76.8	100%	9e-11	100.00	893	=HYPERLINK("https://www.ncbi.nlm.nih.gov/nucleotide/KJ815492.1?report=genbank&log$=nucltop&blast_rank=295&RID=NCZWMJ9Y016","KJ815492.1")
Rothmannia urcelliformis voucher Hylander s.n. (S) trnT-trnL intergenic spacer, partial sequence; tRNA-Leu (trnL-UAA) gene, complete sequence; and trnL-trnF intergenic spacer, partial sequence; chloroplast	Rothmannia urcelliformis	76.8	76.8	100%	9e-11	100.00	1725	=HYPERLINK("https://www.ncbi.nlm.nih.gov/nucleotide/MK123546.1?report=genbank&log$=nucltop&blast_rank=296&RID=NCZWMJ9Y016","MK123546.1")
Rothmannia urcelliformis voucher Luke 9052 (UPS) trnT-trnL intergenic spacer, partial sequence; tRNA-Leu (trnL-UAA) gene and trnL-trnF intergenic spacer, complete sequence; and tRNA-Phe (trnF) gene, partial sequence; chloroplast	Rothmannia urcelliformis	76.8	76.8	100%	9e-11	100.00	1742	=HYPERLINK("https://www.ncbi.nlm.nih.gov/nucleotide/KJ815493.1?report=genbank&log$=nucltop&blast_rank=297&RID=NCZWMJ9Y016","KJ815493.1")
Rothmannia whitfieldii voucher Adam 20894 (P) tRNA-Leu (trnL-UAA) gene and trnL-trnF intergenic spacer, partial sequence; chloroplast	Rothmannia whitfieldii	76.8	76.8	100%	9e-11	100.00	929	=HYPERLINK("https://www.ncbi.nlm.nih.gov/nucleotide/MK123547.1?report=genbank&log$=nucltop&blast_rank=298&RID=NCZWMJ9Y016","MK123547.1")
Rothmannia whitfieldii voucher Etuge & Thomas 382 (S) tRNA-Leu (trnL-UAA) gene, partial sequence; trnL-trnF intergenic spacer, complete sequence; and tRNA-Phe (trnF) gene, partial sequence; chloroplast	Rothmannia whitfieldii	76.8	76.8	100%	9e-11	100.00	915	=HYPERLINK("https://www.ncbi.nlm.nih.gov/nucleotide/KJ815495.1?report=genbank&log$=nucltop&blast_rank=299&RID=NCZWMJ9Y016","KJ815495.1")
Rubiaceae sp. JP-2019 voucher JG-16-P05_C2 tRNA-Leu (trnL) gene, partial sequence; trnL-trnF intergenic spacer, complete sequence; and tRNA-Phe (trnF) gene, partial sequence; chloroplast	Rubiaceae sp. JP-2019	76.8	76.8	100%	9e-11	100.00	525	=HYPERLINK("https://www.ncbi.nlm.nih.gov/nucleotide/MK187198.1?report=genbank&log$=nucltop&blast_rank=300&RID=NCZWMJ9Y016","MK187198.1")
Rubovietnamia aristata isolate BR084 trnT-trnL intergenic spacer and tRNA-Leu (trnL) gene, partial sequence; chloroplast	Rubovietnamia aristata	76.8	76.8	100%	9e-11	100.00	804	=HYPERLINK("https://www.ncbi.nlm.nih.gov/nucleotide/KF965254.1?report=genbank&log$=nucltop&blast_rank=301&RID=NCZWMJ9Y016","KF965254.1")
Rubovietnamia sp. FJM-2009 tRNA-Leu (trnL) gene, partial sequence; trnL-trnF intergenic spacer, complete sequence; and tRNA-Phe (trnF) gene, partial sequence; chloroplast	Rubovietnamia nonggangensis	76.8	76.8	100%	9e-11	100.00	940	=HYPERLINK("https://www.ncbi.nlm.nih.gov/nucleotide/GQ251031.1?report=genbank&log$=nucltop&blast_rank=302&RID=NCZWMJ9Y016","GQ251031.1")
Schumanniophyton magnificum isolate BR056 trnT-trnL intergenic spacer and tRNA-Leu (trnL) gene, partial sequence; chloroplast	Schumanniophyton magnificum	76.8	76.8	100%	9e-11	100.00	1710	=HYPERLINK("https://www.ncbi.nlm.nih.gov/nucleotide/KF965259.1?report=genbank&log$=nucltop&blast_rank=303&RID=NCZWMJ9Y016","KF965259.1")
Schumanniophyton magnificum isolate BR048 trnT-trnL intergenic spacer and tRNA-Leu (trnL) gene, partial sequence; chloroplast	Schumanniophyton magnificum	76.8	76.8	100%	9e-11	100.00	1683	=HYPERLINK("https://www.ncbi.nlm.nih.gov/nucleotide/KF965258.1?report=genbank&log$=nucltop&blast_rank=304&RID=NCZWMJ9Y016","KF965258.1")
Singaporandia macrophylla voucher Wong s.n. (KLU) trnT-trnL intergenic spacer, partial sequence; tRNA-Leu (trnL-UAA) gene, complete sequence; and trnL-trnF intergenic spacer, partial sequence; chloroplast	Singaporandia macrophylla	76.8	76.8	100%	9e-11	100.00	1717	=HYPERLINK("https://www.ncbi.nlm.nih.gov/nucleotide/MK123537.1?report=genbank&log$=nucltop&blast_rank=305&RID=NCZWMJ9Y016","MK123537.1")
Rothmannia macrophylla voucher Wong s.n. (KLU) tRNA-Leu (trnL-UAA) gene, partial sequence; trnL-trnF intergenic spacer, complete sequence; and tRNA-Phe (trnF) gene, partial sequence; chloroplast	Singaporandia macrophylla	76.8	76.8	100%	9e-11	100.00	895	=HYPERLINK("https://www.ncbi.nlm.nih.gov/nucleotide/KJ815487.1?report=genbank&log$=nucltop&blast_rank=306&RID=NCZWMJ9Y016","KJ815487.1")
Sphinctanthus aurantiacus voucher Persson 1353 (GB) trnT-trnL intergenic spacer and tRNA-Leu (trnL) gene, partial sequence; chloroplast	Sphinctanthus aurantiacus	76.8	76.8	100%	9e-11	100.00	1708	=HYPERLINK("https://www.ncbi.nlm.nih.gov/nucleotide/MZ458146.1?report=genbank&log$=nucltop&blast_rank=307&RID=NCZWMJ9Y016","MZ458146.1")
Sphinctanthus microphyllus isolate BQ087 trnT-trnL intergenic spacer and tRNA-Leu (trnL) gene, partial sequence; chloroplast	Sphinctanthus microphyllus	76.8	76.8	100%	9e-11	100.00	1649	=HYPERLINK("https://www.ncbi.nlm.nih.gov/nucleotide/KF965263.1?report=genbank&log$=nucltop&blast_rank=308&RID=NCZWMJ9Y016","KF965263.1")
Sphinctanthus microphyllus voucher Persson & Gustafsson 353 (S) trnT-trnL intergenic spacer and tRNA-Leu (trnL) gene, partial sequence; chloroplast	Sphinctanthus microphyllus	76.8	76.8	100%	9e-11	100.00	1601	=HYPERLINK("https://www.ncbi.nlm.nih.gov/nucleotide/MZ458145.1?report=genbank&log$=nucltop&blast_rank=309&RID=NCZWMJ9Y016","MZ458145.1")
Sphinctanthus sp. Holm-Nielsen et al. 2174 trnT-trnL intergenic spacer and tRNA-Leu (trnL) gene, partial sequence; chloroplast	Sphinctanthus sp. Holm-Nielsen et al. 2174	76.8	76.8	100%	9e-11	100.00	930	=HYPERLINK("https://www.ncbi.nlm.nih.gov/nucleotide/MZ458148.1?report=genbank&log$=nucltop&blast_rank=310&RID=NCZWMJ9Y016","MZ458148.1")
Stenostomum lucidum isolate RUB166 tRNA-Leu (trnL) gene, partial sequence; trnL-trnF intergenic spacer, complete sequence; and tRNA-Phe (trnF) gene, partial sequence; chloroplast	Stenostomum lucidum	76.8	76.8	100%	9e-11	100.00	858	=HYPERLINK("https://www.ncbi.nlm.nih.gov/nucleotide/KY785196.1?report=genbank&log$=nucltop&blast_rank=311&RID=NCZWMJ9Y016","KY785196.1")
Stenostomum lucidum trnT-trnL intergenic spacer, partial sequence; tRNA-Leu (trnL) gene and trnL-trnF intergenic spacer, complete sequence; and tRNA-Phe (trnF) gene, partial sequence; chloroplast	Stenostomum lucidum	76.8	76.8	100%	9e-11	100.00	1667	=HYPERLINK("https://www.ncbi.nlm.nih.gov/nucleotide/GQ852556.1?report=genbank&log$=nucltop&blast_rank=312&RID=NCZWMJ9Y016","GQ852556.1")
Antirhea lucida chloroplast tRNA-Leu gene, trnT-trnL intergenic spacer and trnL-trnF intergenic spacer, specimen voucher Sanders 1801, 62511 (FTG)	Stenostomum lucidum	76.8	76.8	100%	9e-11	100.00	1679	=HYPERLINK("https://www.ncbi.nlm.nih.gov/nucleotide/AM117348.1?report=genbank&log$=nucltop&blast_rank=313&RID=NCZWMJ9Y016","AM117348.1")
Tarennoidea wallichii isolate BR073 trnT-trnL intergenic spacer and tRNA-Leu (trnL) gene, partial sequence; chloroplast	Tarennoidea wallichii	76.8	76.8	100%	9e-11	100.00	839	=HYPERLINK("https://www.ncbi.nlm.nih.gov/nucleotide/KF965270.1?report=genbank&log$=nucltop&blast_rank=314&RID=NCZWMJ9Y016","KF965270.1")
Tarennoidea wallichii voucher XPW243 tRNA-Thr (trnT) gene, partial sequence; trnT-trnL intergenic spacer and tRNA-Leu (trnL) gene, complete sequence; and trnL-trnF intergenic spacer, partial sequence; chloroplast	Tarennoidea wallichii	76.8	76.8	100%	9e-11	100.00	1733	=HYPERLINK("https://www.ncbi.nlm.nih.gov/nucleotide/KJ680494.1?report=genbank&log$=nucltop&blast_rank=315&RID=NCZWMJ9Y016","KJ680494.1")
Tocoyena arenicola voucher Melo 7183 (ALCB) trnT-trnL intergenic spacer and tRNA-Leu (trnL) gene, partial sequence; chloroplast	Tocoyena arenicola	76.8	76.8	100%	9e-11	100.00	1670	=HYPERLINK("https://www.ncbi.nlm.nih.gov/nucleotide/MZ484962.1?report=genbank&log$=nucltop&blast_rank=316&RID=NCZWMJ9Y016","MZ484962.1")
Tocoyena brasiliensis voucher Alves 14 (IPA) trnT-trnL intergenic spacer and tRNA-Leu (trnL) gene, partial sequence; chloroplast	Tocoyena brasiliensis	76.8	76.8	100%	9e-11	100.00	1735	=HYPERLINK("https://www.ncbi.nlm.nih.gov/nucleotide/MZ466562.1?report=genbank&log$=nucltop&blast_rank=317&RID=NCZWMJ9Y016","MZ466562.1")
Tocoyena brevifolia voucher Groger & Llamozas 1153 (M) trnT-trnL intergenic spacer and tRNA-Leu (trnL) gene, partial sequence; chloroplast	Tocoyena brevifolia	76.8	76.8	100%	9e-11	100.00	1715	=HYPERLINK("https://www.ncbi.nlm.nih.gov/nucleotide/MZ466559.1?report=genbank&log$=nucltop&blast_rank=318&RID=NCZWMJ9Y016","MZ466559.1")
Tocoyena bullata voucher Borges 343 (ALCB) trnT-trnL intergenic spacer and tRNA-Leu (trnL) gene, partial sequence; chloroplast	Tocoyena bullata	76.8	76.8	100%	9e-11	100.00	1698	=HYPERLINK("https://www.ncbi.nlm.nih.gov/nucleotide/MZ484966.1?report=genbank&log$=nucltop&blast_rank=319&RID=NCZWMJ9Y016","MZ484966.1")
Tocoyena formosa isolate AV025 trnT-trnL intergenic spacer and tRNA-Leu (trnL) gene, partial sequence; chloroplast	Tocoyena formosa	76.8	76.8	100%	9e-11	100.00	1676	=HYPERLINK("https://www.ncbi.nlm.nih.gov/nucleotide/KF965272.1?report=genbank&log$=nucltop&blast_rank=320&RID=NCZWMJ9Y016","KF965272.1")
Tocoyena formosa voucher Roque 4861 (ALCB) trnT-trnL intergenic spacer and tRNA-Leu (trnL) gene, partial sequence; chloroplast	Tocoyena formosa	76.8	76.8	100%	9e-11	100.00	1734	=HYPERLINK("https://www.ncbi.nlm.nih.gov/nucleotide/MZ484965.1?report=genbank&log$=nucltop&blast_rank=321&RID=NCZWMJ9Y016","MZ484965.1")
Tocoyena formosa voucher Borges 340 trnT-trnL intergenic spacer and tRNA-Leu (trnL) gene, partial sequence; chloroplast	Tocoyena formosa	76.8	76.8	100%	9e-11	100.00	1721	=HYPERLINK("https://www.ncbi.nlm.nih.gov/nucleotide/MZ466561.1?report=genbank&log$=nucltop&blast_rank=322&RID=NCZWMJ9Y016","MZ466561.1")
Tocoyena formosa var. pseudobrasiliensis voucher Persson & Gustafsson 346 (GB) trnT-trnL intergenic spacer and tRNA-Leu (trnL) gene, partial sequence; chloroplast	Tocoyena formosa var. pseudobrasiliensis	76.8	76.8	100%	9e-11	100.00	1742	=HYPERLINK("https://www.ncbi.nlm.nih.gov/nucleotide/MZ466560.1?report=genbank&log$=nucltop&blast_rank=323&RID=NCZWMJ9Y016","MZ466560.1")
Tocoyena guianensis voucher Granville (M) trnT-trnL intergenic spacer and tRNA-Leu (trnL) gene, partial sequence; chloroplast	Tocoyena guianensis	76.8	76.8	100%	9e-11	100.00	921	=HYPERLINK("https://www.ncbi.nlm.nih.gov/nucleotide/MZ466553.1?report=genbank&log$=nucltop&blast_rank=324&RID=NCZWMJ9Y016","MZ466553.1")
Tocoyena longiflora voucher Aona 2274 (ALCB) trnT-trnL intergenic spacer and tRNA-Leu (trnL) gene, partial sequence; chloroplast	Tocoyena longiflora	76.8	76.8	100%	9e-11	100.00	1711	=HYPERLINK("https://www.ncbi.nlm.nih.gov/nucleotide/MZ466563.1?report=genbank&log$=nucltop&blast_rank=325&RID=NCZWMJ9Y016","MZ466563.1")
Tocoyena megistantha voucher Prata 210 (INPA) trnT-trnL intergenic spacer and tRNA-Leu (trnL) gene, partial sequence; chloroplast	Tocoyena megistantha	76.8	76.8	100%	9e-11	100.00	1716	=HYPERLINK("https://www.ncbi.nlm.nih.gov/nucleotide/MZ484963.1?report=genbank&log$=nucltop&blast_rank=326&RID=NCZWMJ9Y016","MZ484963.1")
Tocoyena neglecta voucher Forzza 8294 (ALCB) trnT-trnL intergenic spacer and tRNA-Leu (trnL) gene, partial sequence; chloroplast	Tocoyena neglecta	76.8	76.8	100%	9e-11	100.00	931	=HYPERLINK("https://www.ncbi.nlm.nih.gov/nucleotide/MZ466554.1?report=genbank&log$=nucltop&blast_rank=327&RID=NCZWMJ9Y016","MZ466554.1")
Tocoyena orinocensis voucher Groger 1139 (M) trnT-trnL intergenic spacer and tRNA-Leu (trnL) gene, partial sequence; chloroplast	Tocoyena orinocensis	76.8	76.8	100%	9e-11	100.00	1711	=HYPERLINK("https://www.ncbi.nlm.nih.gov/nucleotide/MZ466557.1?report=genbank&log$=nucltop&blast_rank=328&RID=NCZWMJ9Y016","MZ466557.1")
Tocoyena pittieri voucher Rova 2387 (S) trnT-trnL intergenic spacer and tRNA-Leu (trnL) gene, partial sequence; chloroplast	Tocoyena pittieri	76.8	76.8	100%	9e-11	100.00	1709	=HYPERLINK("https://www.ncbi.nlm.nih.gov/nucleotide/MZ466555.1?report=genbank&log$=nucltop&blast_rank=329&RID=NCZWMJ9Y016","MZ466555.1")
Tocoyena pittieri chloroplast tRNA-Thr gene (partial), trnT-trnL IGS, tRNA-Leu gene, trnL-trnF IGS and tRNA-Phe gene (partial), specimen voucher GB Rova et al. 2369	Tocoyena pittieri	76.8	76.8	100%	9e-11	100.00	1758	=HYPERLINK("https://www.ncbi.nlm.nih.gov/nucleotide/FM207145.1?report=genbank&log$=nucltop&blast_rank=330&RID=NCZWMJ9Y016","FM207145.1")
Tocoyena viscidula voucher Guedes 30820 (ALCB) trnT-trnL intergenic spacer and tRNA-Leu (trnL) gene, partial sequence; chloroplast	Tocoyena viscidula	76.8	76.8	100%	9e-11	100.00	1676	=HYPERLINK("https://www.ncbi.nlm.nih.gov/nucleotide/MZ466556.1?report=genbank&log$=nucltop&blast_rank=331&RID=NCZWMJ9Y016","MZ466556.1")
Tocoyena williamsii voucher Persson 418 (S) trnT-trnL intergenic spacer and tRNA-Leu (trnL) gene, partial sequence; chloroplast	Tocoyena williamsii	76.8	76.8	100%	9e-11	100.00	1299	=HYPERLINK("https://www.ncbi.nlm.nih.gov/nucleotide/MZ484964.1?report=genbank&log$=nucltop&blast_rank=332&RID=NCZWMJ9Y016","MZ484964.1")
Tocoyena williamsii voucher Stahl 3028 (S) trnT-trnL intergenic spacer and tRNA-Leu (trnL) gene, partial sequence; chloroplast	Tocoyena williamsii	76.8	76.8	100%	9e-11	100.00	1737	=HYPERLINK("https://www.ncbi.nlm.nih.gov/nucleotide/MZ466558.1?report=genbank&log$=nucltop&blast_rank=333&RID=NCZWMJ9Y016","MZ466558.1")
Tricalysia aciculiflora voucher Luke 9203 (UPS) tRNA-Leu (trnL-UAA) gene, partial sequence; trnL-trnF intergenic spacer, complete sequence; and tRNA-Phe (trnF) gene, partial sequence; chloroplast	Tricalysia aciculiflora	76.8	76.8	100%	9e-11	100.00	913	=HYPERLINK("https://www.ncbi.nlm.nih.gov/nucleotide/KJ815459.1?report=genbank&log$=nucltop&blast_rank=334&RID=NCZWMJ9Y016","KJ815459.1")
Tricalysia aciculiflora plastid trnL gene (partial intron region), tRNA-Leu gene (partial), IGS and tRNA-Phe gene (partial), specimen voucher K Luke 7071	Tricalysia aciculiflora	76.8	76.8	100%	9e-11	100.00	879	=HYPERLINK("https://www.ncbi.nlm.nih.gov/nucleotide/AM999474.1?report=genbank&log$=nucltop&blast_rank=335&RID=NCZWMJ9Y016","AM999474.1")
Tricalysia acocantheroides voucher Lantz 121 (UPS) trnT-trnL intergenic spacer, partial sequence; tRNA-Leu (trnL-UAA) gene and trnL-trnF intergenic spacer, complete sequence; and tRNA-Phe (trnF) gene, partial sequence; chloroplast	Tricalysia acocantheroides	76.8	76.8	100%	9e-11	100.00	1709	=HYPERLINK("https://www.ncbi.nlm.nih.gov/nucleotide/KJ815460.1?report=genbank&log$=nucltop&blast_rank=336&RID=NCZWMJ9Y016","KJ815460.1")
Tricalysia acocantheroides plastid trnL gene (partial intron region), tRNA-Leu gene (partial) and IGS, specimen voucher K Brummit 320	Tricalysia acocantheroides	76.8	76.8	100%	9e-11	100.00	872	=HYPERLINK("https://www.ncbi.nlm.nih.gov/nucleotide/AM999513.1?report=genbank&log$=nucltop&blast_rank=337&RID=NCZWMJ9Y016","AM999513.1")
Tricalysia acocantheroides plastid trnL gene (partial intron region), tRNA-Leu gene (partial), IGS and tRNA-Phe gene (partial), specimen voucher BR Dessein 1212	Tricalysia acocantheroides	76.8	76.8	100%	9e-11	100.00	888	=HYPERLINK("https://www.ncbi.nlm.nih.gov/nucleotide/AM999476.1?report=genbank&log$=nucltop&blast_rank=338&RID=NCZWMJ9Y016","AM999476.1")
Tricalysia ambrensis voucher Bremer et al. 5088 (S) trnT-trnL intergenic spacer, partial sequence; tRNA-Leu (trnL-UAA) gene and trnL-trnF intergenic spacer, complete sequence; and tRNA-Phe (trnF) gene, partial sequence; chloroplast	Tricalysia ambrensis	76.8	76.8	100%	9e-11	100.00	1713	=HYPERLINK("https://www.ncbi.nlm.nih.gov/nucleotide/KJ815461.1?report=genbank&log$=nucltop&blast_rank=339&RID=NCZWMJ9Y016","KJ815461.1")
Tricalysia ambrensis plastid trnL gene (partial intron region), tRNA-Leu gene (partial), IGS and tRNA-Phe gene (partial), specimen voucher BR De Block 1313	Tricalysia ambrensis	76.8	76.8	100%	9e-11	100.00	880	=HYPERLINK("https://www.ncbi.nlm.nih.gov/nucleotide/AM999477.1?report=genbank&log$=nucltop&blast_rank=340&RID=NCZWMJ9Y016","AM999477.1")
Tricalysia analamazaotrensis voucher Razafimandimbison et al. 1104 (S) trnT-trnL intergenic spacer, partial sequence; tRNA-Leu (trnL-UAA) gene, complete sequence; and trnL-trnF intergenic spacer, partial sequence; chloroplast	Tricalysia analamazaotrensis	76.8	76.8	100%	9e-11	100.00	1705	=HYPERLINK("https://www.ncbi.nlm.nih.gov/nucleotide/KJ815462.1?report=genbank&log$=nucltop&blast_rank=341&RID=NCZWMJ9Y016","KJ815462.1")
Tricalysia analamazaotrensis plastid trnL gene (partial intron region), tRNA-Leu gene (partial) and IGS, specimen voucher BR De Block 1874	Tricalysia analamazaotrensis	76.8	76.8	100%	9e-11	100.00	859	=HYPERLINK("https://www.ncbi.nlm.nih.gov/nucleotide/AM999514.1?report=genbank&log$=nucltop&blast_rank=342&RID=NCZWMJ9Y016","AM999514.1")
Tricalysia analamazaotrensis plastid trnL gene (partial intron region), tRNA-Leu gene (partial), IGS and tRNA-Phe gene (partial), specimen voucher BR Tosh 11	Tricalysia analamazaotrensis	76.8	76.8	100%	9e-11	100.00	881	=HYPERLINK("https://www.ncbi.nlm.nih.gov/nucleotide/AM999478.1?report=genbank&log$=nucltop&blast_rank=343&RID=NCZWMJ9Y016","AM999478.1")
Tricalysia angolensis voucher Nyariri 170 (S) tRNA-Leu (trnL-UAA) gene, partial sequence; trnL-trnF intergenic spacer, complete sequence; and tRNA-Phe (trnF) gene, partial sequence; chloroplast	Tricalysia angolensis	76.8	76.8	100%	9e-11	100.00	919	=HYPERLINK("https://www.ncbi.nlm.nih.gov/nucleotide/KJ815463.1?report=genbank&log$=nucltop&blast_rank=344&RID=NCZWMJ9Y016","KJ815463.1")
Tricalysia anomala var. guineensis voucher Davis 3045 (K) tRNA-Leu (trnL) gene, partial sequence; and trnL-trnF intergenic spacer, complete sequence; plastid	Tricalysia anomala var. guineensis	76.8	76.8	100%	9e-11	100.00	844	=HYPERLINK("https://www.ncbi.nlm.nih.gov/nucleotide/DQ180595.1?report=genbank&log$=nucltop&blast_rank=345&RID=NCZWMJ9Y016","DQ180595.1")
Tricalysia boiviniana voucher Razakamalala RZK 6232 (S) trnT-trnL intergenic spacer, partial sequence; tRNA-Leu (trnL-UAA) gene and trnL-trnF intergenic spacer, complete sequence; and tRNA-Phe (trnF) gene, partial sequence; chloroplast	Tricalysia boiviniana	76.8	76.8	100%	9e-11	100.00	1723	=HYPERLINK("https://www.ncbi.nlm.nih.gov/nucleotide/KJ815464.1?report=genbank&log$=nucltop&blast_rank=346&RID=NCZWMJ9Y016","KJ815464.1")
Tricalysia bridsoniana voucher Luke 9463 (UPS) trnT-trnL intergenic spacer, partial sequence; tRNA-Leu (trnL-UAA) gene and trnL-trnF intergenic spacer, complete sequence; and tRNA-Phe (trnF) gene, partial sequence; chloroplast	Tricalysia bridsoniana	76.8	76.8	100%	9e-11	100.00	1703	=HYPERLINK("https://www.ncbi.nlm.nih.gov/nucleotide/KJ815465.1?report=genbank&log$=nucltop&blast_rank=347&RID=NCZWMJ9Y016","KJ815465.1")
Tricalysia capensis voucher Venter 11752 (UPS) tRNA-Leu (trnL-UAA) gene, partial sequence; trnL-trnF intergenic spacer, complete sequence; and tRNA-Phe (trnF) gene, partial sequence; chloroplast	Tricalysia capensis	76.8	76.8	100%	9e-11	100.00	924	=HYPERLINK("https://www.ncbi.nlm.nih.gov/nucleotide/KJ815466.1?report=genbank&log$=nucltop&blast_rank=348&RID=NCZWMJ9Y016","KJ815466.1")
Tricalysia cryptocalyx voucher Razafimandimbison 536 (UPS) trnT-trnL intergenic spacer, partial sequence; tRNA-Leu (trnL-UAA) gene and trnL-trnF intergenic spacer, complete sequence; and tRNA-Phe (trnF) gene, partial sequence; chloroplast	Tricalysia cryptocalyx	76.8	76.8	100%	9e-11	100.00	1694	=HYPERLINK("https://www.ncbi.nlm.nih.gov/nucleotide/KJ815467.1?report=genbank&log$=nucltop&blast_rank=349&RID=NCZWMJ9Y016","KJ815467.1")
Tricalysia cryptocalyx plastid trnL gene (partial intron region), tRNA-Leu gene (partial), IGS and tRNA-Phe gene (partial), specimen voucher BR Tosh 322	Tricalysia cryptocalyx	76.8	76.8	100%	9e-11	100.00	887	=HYPERLINK("https://www.ncbi.nlm.nih.gov/nucleotide/AM999487.1?report=genbank&log$=nucltop&blast_rank=350&RID=NCZWMJ9Y016","AM999487.1")
Tricalysia cryptocalyx trnL gene and trnL-F intergenic spacer, partial sequence; chloroplast gene for chloroplast product	Tricalysia cryptocalyx	76.8	76.8	100%	9e-11	100.00	912	=HYPERLINK("https://www.ncbi.nlm.nih.gov/nucleotide/AF152669.1?report=genbank&log$=nucltop&blast_rank=351&RID=NCZWMJ9Y016","AF152669.1")
Tricalysia dauphinensis voucher Kainulainen et al. 63 (S) trnT-trnL intergenic spacer, partial sequence; tRNA-Leu (trnL-UAA) gene and trnL-trnF intergenic spacer, complete sequence; and tRNA-Phe (trnF) gene, partial sequence; chloroplast	Tricalysia dauphinensis	76.8	76.8	100%	9e-11	100.00	1698	=HYPERLINK("https://www.ncbi.nlm.nih.gov/nucleotide/KJ815468.1?report=genbank&log$=nucltop&blast_rank=352&RID=NCZWMJ9Y016","KJ815468.1")
Tricalysia dauphinensis plastid trnL gene (partial intron region), tRNA-Leu gene (partial), IGS and tRNA-Phe gene (partial), specimen voucher K Rabevohitra 2115	Tricalysia dauphinensis	76.8	76.8	100%	9e-11	100.00	860	=HYPERLINK("https://www.ncbi.nlm.nih.gov/nucleotide/AM999490.1?report=genbank&log$=nucltop&blast_rank=353&RID=NCZWMJ9Y016","AM999490.1")
Tricalysia dauphinensis plastid trnL gene (partial intron region), tRNA-Leu gene (partial), IGS and tRNA-Phe gene (partial), specimen voucher BR De Block 694	Tricalysia dauphinensis	76.8	76.8	100%	9e-11	100.00	879	=HYPERLINK("https://www.ncbi.nlm.nih.gov/nucleotide/AM999488.1?report=genbank&log$=nucltop&blast_rank=354&RID=NCZWMJ9Y016","AM999488.1")
Tricalysia elliotii plastid trnL gene (partial intron region), tRNA-Leu gene (partial), IGS and tRNA-Phe gene (partial), specimen voucher K Jongkind 1806	Tricalysia elliottii	76.8	76.8	100%	9e-11	100.00	875	=HYPERLINK("https://www.ncbi.nlm.nih.gov/nucleotide/AM999491.1?report=genbank&log$=nucltop&blast_rank=355&RID=NCZWMJ9Y016","AM999491.1")
Tricalysia griseiflora plastid trnL gene (partial intron region), tRNA-Leu gene (partial), IGS and tRNA-Phe gene (partial), specimen voucher BR Dessein 305	Tricalysia griseiflora	76.8	76.8	100%	9e-11	100.00	877	=HYPERLINK("https://www.ncbi.nlm.nih.gov/nucleotide/AM999493.1?report=genbank&log$=nucltop&blast_rank=356&RID=NCZWMJ9Y016","AM999493.1")
Tricalysia jasminiflora voucher JG-16-P03_F12 tRNA-Leu (trnL) gene, partial sequence; trnL-trnF intergenic spacer, complete sequence; and tRNA-Phe (trnF) gene, partial sequence; chloroplast	Tricalysia jasminiflora	76.8	76.8	100%	9e-11	100.00	525	=HYPERLINK("https://www.ncbi.nlm.nih.gov/nucleotide/MK187232.1?report=genbank&log$=nucltop&blast_rank=357&RID=NCZWMJ9Y016","MK187232.1")
Tricalysia jasminiflora voucher Grosvenar 561 (S) trnT-trnL intergenic spacer, partial sequence; tRNA-Leu (trnL-UAA) gene and trnL-trnF intergenic spacer, complete sequence; and tRNA-Phe (trnF) gene, partial sequence; chloroplast	Tricalysia jasminiflora	76.8	76.8	100%	9e-11	100.00	1693	=HYPERLINK("https://www.ncbi.nlm.nih.gov/nucleotide/KJ815470.1?report=genbank&log$=nucltop&blast_rank=358&RID=NCZWMJ9Y016","KJ815470.1")
Tricalysia jasminiflora plastid trnL gene (partial intron region), tRNA-Leu gene (partial), IGS and tRNA-Phe gene (partial), specimen voucher K Ayami 42	Tricalysia jasminiflora	76.8	76.8	100%	9e-11	100.00	863	=HYPERLINK("https://www.ncbi.nlm.nih.gov/nucleotide/AM999495.1?report=genbank&log$=nucltop&blast_rank=359&RID=NCZWMJ9Y016","AM999495.1")
Tricalysia leucocarpa voucher Bremer et al. 5201 (S) trnT-trnL intergenic spacer, partial sequence; tRNA-Leu (trnL-UAA) gene and trnL-trnF intergenic spacer, complete sequence; and tRNA-Phe (trnF) gene, partial sequence; chloroplast	Tricalysia leucocarpa	76.8	76.8	100%	9e-11	100.00	1720	=HYPERLINK("https://www.ncbi.nlm.nih.gov/nucleotide/KJ815471.1?report=genbank&log$=nucltop&blast_rank=360&RID=NCZWMJ9Y016","KJ815471.1")
Tricalysia leucocarpa plastid trnL gene (partial intron region), tRNA-Leu gene (partial), IGS and tRNA-Phe gene (partial), specimen voucher BR Tosh 398	Tricalysia leucocarpa	76.8	76.8	100%	9e-11	100.00	888	=HYPERLINK("https://www.ncbi.nlm.nih.gov/nucleotide/AM999499.1?report=genbank&log$=nucltop&blast_rank=361&RID=NCZWMJ9Y016","AM999499.1")
Tricalysia madagascariensis voucher Boiteau 1020 (P) tRNA-Leu (trnL-UAA) gene, complete sequence; and trnL-trnF intergenic spacer, partial sequence; chloroplast	Tricalysia madagascariensis	76.8	76.8	100%	9e-11	100.00	879	=HYPERLINK("https://www.ncbi.nlm.nih.gov/nucleotide/KJ815472.1?report=genbank&log$=nucltop&blast_rank=362&RID=NCZWMJ9Y016","KJ815472.1")
Tricalysia microphylla voucher Andreasen 62 (UPS) tRNA-Leu (trnL-UAA) gene, partial sequence; trnL-trnF intergenic spacer, complete sequence; and tRNA-Phe (trnF) gene, partial sequence; chloroplast	Tricalysia microphylla	76.8	76.8	100%	9e-11	100.00	916	=HYPERLINK("https://www.ncbi.nlm.nih.gov/nucleotide/KJ815473.1?report=genbank&log$=nucltop&blast_rank=363&RID=NCZWMJ9Y016","KJ815473.1")
Tricalysia niamniamensis voucher Gilbert & Phillips 9001 (UPS) trnT-trnL intergenic spacer, partial sequence; tRNA-Leu (trnL-UAA) gene and trnL-trnF intergenic spacer, complete sequence; and tRNA-Phe (trnF) gene, partial sequence; chloroplast	Tricalysia niamniamensis	76.8	76.8	100%	9e-11	100.00	1647	=HYPERLINK("https://www.ncbi.nlm.nih.gov/nucleotide/KJ815474.1?report=genbank&log$=nucltop&blast_rank=364&RID=NCZWMJ9Y016","KJ815474.1")
Tricalysia okelensis plastid trnL gene (partial intron region), tRNA-Leu gene (partial), IGS and tRNA-Phe gene (partial), specimen voucher K Schmidt 2139	Tricalysia okelensis	76.8	76.8	100%	9e-11	100.00	880	=HYPERLINK("https://www.ncbi.nlm.nih.gov/nucleotide/AM999505.1?report=genbank&log$=nucltop&blast_rank=365&RID=NCZWMJ9Y016","AM999505.1")
Tricalysia orientalis voucher Razafimandimbison et al. 1063 (S) trnT-trnL intergenic spacer, partial sequence; tRNA-Leu (trnL-UAA) gene and trnL-trnF intergenic spacer, complete sequence; and tRNA-Phe (trnF) gene, partial sequence; chloroplast	Tricalysia orientalis	76.8	76.8	100%	9e-11	100.00	1703	=HYPERLINK("https://www.ncbi.nlm.nih.gov/nucleotide/KJ815475.1?report=genbank&log$=nucltop&blast_rank=366&RID=NCZWMJ9Y016","KJ815475.1")
Tricalysia pallens voucher Luke 8328 (UPS) trnT-trnL intergenic spacer, partial sequence; tRNA-Leu (trnL-UAA) gene and trnL-trnF intergenic spacer, complete sequence; and tRNA-Phe (trnF) gene, partial sequence; chloroplast	Tricalysia pallens	76.8	76.8	100%	9e-11	100.00	1697	=HYPERLINK("https://www.ncbi.nlm.nih.gov/nucleotide/KJ815476.1?report=genbank&log$=nucltop&blast_rank=367&RID=NCZWMJ9Y016","KJ815476.1")
Tricalysia pallens plastid trnL gene (partial intron region), tRNA-Leu gene (partial) and IGS, specimen voucher BR Dessein 953	Tricalysia pallens	76.8	76.8	100%	9e-11	100.00	807	=HYPERLINK("https://www.ncbi.nlm.nih.gov/nucleotide/AM999516.1?report=genbank&log$=nucltop&blast_rank=368&RID=NCZWMJ9Y016","AM999516.1")
Tricalysia pallens plastid trnL gene (partial intron region), tRNA-Leu gene (partial) and IGS, specimen voucher BR Dessein 1266	Tricalysia pallens	76.8	76.8	100%	9e-11	100.00	832	=HYPERLINK("https://www.ncbi.nlm.nih.gov/nucleotide/AM999515.1?report=genbank&log$=nucltop&blast_rank=369&RID=NCZWMJ9Y016","AM999515.1")
Tricalysia pallens plastid trnL gene (partial intron region), tRNA-Leu gene (partial), IGS and tRNA-Phe gene (partial), specimen voucher K Adams 831	Tricalysia pallens	76.8	76.8	100%	9e-11	100.00	880	=HYPERLINK("https://www.ncbi.nlm.nih.gov/nucleotide/AM999506.1?report=genbank&log$=nucltop&blast_rank=370&RID=NCZWMJ9Y016","AM999506.1")
Tricalysia perrieri voucher Razafimandimbison & Kroger 961 (S) trnT-trnL intergenic spacer, partial sequence; tRNA-Leu (trnL-UAA) gene and trnL-trnF intergenic spacer, complete sequence; and tRNA-Phe (trnF) gene, partial sequence; chloroplast	Tricalysia perrieri	76.8	76.8	100%	9e-11	100.00	1703	=HYPERLINK("https://www.ncbi.nlm.nih.gov/nucleotide/KJ815477.1?report=genbank&log$=nucltop&blast_rank=371&RID=NCZWMJ9Y016","KJ815477.1")
Tricalysia perrieri plastid trnL gene (partial intron region), tRNA-Leu gene (partial), IGS and tRNA-Phe gene (partial), specimen voucher BR De Block 766	Tricalysia perrieri	76.8	76.8	100%	9e-11	100.00	886	=HYPERLINK("https://www.ncbi.nlm.nih.gov/nucleotide/AM999507.1?report=genbank&log$=nucltop&blast_rank=372&RID=NCZWMJ9Y016","AM999507.1")
Tricalysia schliebenii voucher Luke 10024 (UPS) trnT-trnL intergenic spacer, partial sequence; tRNA-Leu (trnL-UAA) gene and trnL-trnF intergenic spacer, complete sequence; and tRNA-Phe (trnF) gene, partial sequence; chloroplast	Tricalysia schliebenii	76.8	76.8	100%	9e-11	100.00	1697	=HYPERLINK("https://www.ncbi.nlm.nih.gov/nucleotide/KJ815478.1?report=genbank&log$=nucltop&blast_rank=373&RID=NCZWMJ9Y016","KJ815478.1")
Tricalysia schliebenii plastid trnL gene (partial intron region), tRNA-Leu gene (partial), IGS and tRNA-Phe gene (partial), specimen voucher K Bidgood 1913	Tricalysia schliebenii	76.8	76.8	100%	9e-11	100.00	868	=HYPERLINK("https://www.ncbi.nlm.nih.gov/nucleotide/AM999508.1?report=genbank&log$=nucltop&blast_rank=374&RID=NCZWMJ9Y016","AM999508.1")
Tricalysia semidecidua voucher Dessein & al 1093 (BR) trnT-trnL intergenic spacer, partial sequence; tRNA-Leu (trnL) gene and trnL-trnF intergenic spacer, complete sequence; and tRNA-Phe (trnF) gene, partial sequence; chloroplast	Tricalysia semidecidua	76.8	76.8	100%	9e-11	100.00	1692	=HYPERLINK("https://www.ncbi.nlm.nih.gov/nucleotide/KM592185.1?report=genbank&log$=nucltop&blast_rank=375&RID=NCZWMJ9Y016","KM592185.1")
Tricalysia sp. Davis 2173 tRNA-Leu (trnL) gene, intron 1 and exon 2; trnL-trnF intergenic spacer, complete sequence; and tRNA-Phe (trnF) gene, partial sequence; plastid	Tricalysia sp. Davis 2173	76.8	76.8	100%	9e-11	100.00	911	=HYPERLINK("https://www.ncbi.nlm.nih.gov/nucleotide/DQ153767.1?report=genbank&log$=nucltop&blast_rank=376&RID=NCZWMJ9Y016","DQ153767.1")
Tricalysia sp. Davis 2325 tRNA-Leu (trnL) gene, partial sequence; trnL-trnF intergenic spacer, complete sequence; and tRNA-Phe (trnF) gene, partial sequence; plastid	Tricalysia sp. Davis 2325	76.8	76.8	100%	9e-11	100.00	911	=HYPERLINK("https://www.ncbi.nlm.nih.gov/nucleotide/DQ180597.1?report=genbank&log$=nucltop&blast_rank=377&RID=NCZWMJ9Y016","DQ180597.1")
Tricalysia sp. Mvungi 23 tRNA-Leu (trnL) gene, partial sequence; trnL-trnF intergenic spacer, complete sequence; and tRNA-Phe (trnF) gene, partial sequence; plastid	Tricalysia sp. Mvungi 23	76.8	76.8	100%	9e-11	100.00	858	=HYPERLINK("https://www.ncbi.nlm.nih.gov/nucleotide/DQ180596.1?report=genbank&log$=nucltop&blast_rank=378&RID=NCZWMJ9Y016","DQ180596.1")
Tricalysia sp. OKTAN 68 tRNA-Leu (trnL) gene, partial sequence; trnL-trnF intergenic spacer, complete sequence; and tRNA-Phe (trnF) gene, partial sequence; plastid	Tricalysia sp. OKTAN 68	76.8	76.8	100%	9e-11	100.00	910	=HYPERLINK("https://www.ncbi.nlm.nih.gov/nucleotide/DQ180598.1?report=genbank&log$=nucltop&blast_rank=379&RID=NCZWMJ9Y016","DQ180598.1")
Tricalysia sp. Razakamalala RZK 6403 trnT-trnL intergenic spacer, partial sequence; tRNA-Leu (trnL-UAA) gene and trnL-trnF intergenic spacer, complete sequence; and tRNA-Phe (trnF) gene, partial sequence; chloroplast	Tricalysia sp. Razakamalala RZK 6403	76.8	76.8	100%	9e-11	100.00	1706	=HYPERLINK("https://www.ncbi.nlm.nih.gov/nucleotide/KJ815469.1?report=genbank&log$=nucltop&blast_rank=380&RID=NCZWMJ9Y016","KJ815469.1")
Tricalysia verdcourtiana voucher Luke 9205 (UPS) trnT-trnL intergenic spacer, partial sequence; tRNA-Leu (trnL-UAA) gene and trnL-trnF intergenic spacer, complete sequence; and tRNA-Phe (trnF) gene, partial sequence; chloroplast	Tricalysia verdcourtiana	76.8	76.8	100%	9e-11	100.00	1703	=HYPERLINK("https://www.ncbi.nlm.nih.gov/nucleotide/KJ815479.1?report=genbank&log$=nucltop&blast_rank=381&RID=NCZWMJ9Y016","KJ815479.1")
Tricalysia verdcourtiana tRNA-Leu (trnL) gene, intron 1 and exon 2; trnL-trnF intergenic spacer, complete sequence; and tRNA-Phe (trnF) gene, partial sequence; plastid	Tricalysia verdcourtiana	76.8	76.8	100%	9e-11	100.00	878	=HYPERLINK("https://www.ncbi.nlm.nih.gov/nucleotide/DQ153768.1?report=genbank&log$=nucltop&blast_rank=382&RID=NCZWMJ9Y016","DQ153768.1")
Tricalysia zambesiaca chloroplast partial trnL gene, tRNA-Leu gene and IGS, specimen voucher K Fanshawe 3600	Tricalysia zambesiaca	76.8	76.8	100%	9e-11	100.00	811	=HYPERLINK("https://www.ncbi.nlm.nih.gov/nucleotide/FM177180.1?report=genbank&log$=nucltop&blast_rank=383&RID=NCZWMJ9Y016","FM177180.1")
Vidalasia fusca voucher Larsen 43277 (P) trnT-trnL intergenic spacer, partial sequence; tRNA-Leu (trnL-UAA) gene and trnL-trnF intergenic spacer, complete sequence; and tRNA-Phe (trnF) gene, partial sequence; chloroplast	Vidalasia fusca	76.8	76.8	100%	9e-11	100.00	1703	=HYPERLINK("https://www.ncbi.nlm.nih.gov/nucleotide/KJ815499.1?report=genbank&log$=nucltop&blast_rank=384&RID=NCZWMJ9Y016","KJ815499.1")
Villaria glomerata isolate 2 trnT-trnL intergenic spacer, partial sequence; tRNA-Leu (trnL) gene, complete sequence; and trnL-trnF intergenic spacer, partial sequence; chloroplast	Villaria glomerata	76.8	76.8	100%	9e-11	100.00	1606	=HYPERLINK("https://www.ncbi.nlm.nih.gov/nucleotide/JF827094.1?report=genbank&log$=nucltop&blast_rank=385&RID=NCZWMJ9Y016","JF827094.1")
Villaria glomerata isolate 1 trnT-trnL intergenic spacer, partial sequence; tRNA-Leu (trnL) gene, complete sequence; and trnL-trnF intergenic spacer, partial sequence; chloroplast	Villaria glomerata	76.8	76.8	100%	9e-11	100.00	1609	=HYPERLINK("https://www.ncbi.nlm.nih.gov/nucleotide/JF827093.1?report=genbank&log$=nucltop&blast_rank=386&RID=NCZWMJ9Y016","JF827093.1")
Villaria odorata trnT-trnL intergenic spacer, partial sequence; tRNA-Leu (trnL) gene, complete sequence; and trnL-trnF intergenic spacer, partial sequence; chloroplast	Villaria odorata	76.8	76.8	100%	9e-11	100.00	1625	=HYPERLINK("https://www.ncbi.nlm.nih.gov/nucleotide/JF827095.1?report=genbank&log$=nucltop&blast_rank=387&RID=NCZWMJ9Y016","JF827095.1")
Villaria philippinensis trnT-trnL intergenic spacer, partial sequence; tRNA-Leu (trnL) gene, complete sequence; and trnL-trnF intergenic spacer, partial sequence; chloroplast	Villaria philippinensis	76.8	76.8	100%	9e-11	100.00	1605	=HYPERLINK("https://www.ncbi.nlm.nih.gov/nucleotide/JF827097.1?report=genbank&log$=nucltop&blast_rank=388&RID=NCZWMJ9Y016","JF827097.1")
Villaria rolfei trnT-trnL intergenic spacer, partial sequence; tRNA-Leu (trnL) gene, complete sequence; and trnL-trnF intergenic spacer, partial sequence; chloroplast	Villaria rolfei	76.8	76.8	100%	9e-11	100.00	1581	=HYPERLINK("https://www.ncbi.nlm.nih.gov/nucleotide/JF827096.1?report=genbank&log$=nucltop&blast_rank=389&RID=NCZWMJ9Y016","JF827096.1")
