# Supplementary material for: Ecology of community reassembly: Movements and diets of megafauna during a decade of restoration in Mozambique
Source: Ecology. 2026 Apr 12;107(4):e70386. doi: 10.1002/ecy.70386 (PMC13071350; doi:10.1002/ecy.70386)
Supplement: Supplementary file 1 — Data S1. [file ECY-107-e70386-s001.zip › Data_S1/Dataset_20/DietDataFilteringScripts/DNA_metabarcoding_data_processing/additional_files_scripts/NCBI_blast_results/atcccgttttccgaaagcaaagaaaagttaagaaagcgagaaagaataaaaaaag.csv]

Description	Scientific Name	Max Score	Total Score	Query Cover	E value	Per. ident	Acc. Len	Accession
Geoffroea decorticans tRNA-Leu (trnL) gene, partial sequence; chloroplast	Geoffroea decorticans	89.7	89.7	98%	3e-14	96.30	533	=HYPERLINK("https://www.ncbi.nlm.nih.gov/nucleotide/MK450537.1?report=genbank&log$=nucltop&blast_rank=1&RID=NTYGN958013","MK450537.1")
Geoffroea decorticans chloroplast, partial genome	Geoffroea decorticans	89.7	89.7	98%	3e-14	96.30	158399	=HYPERLINK("https://www.ncbi.nlm.nih.gov/nucleotide/MW672397.1?report=genbank&log$=nucltop&blast_rank=2&RID=NTYGN958013","MW672397.1")
Geoffroea decorticans tRNA-Leu (trnL) gene, partial intron sequence; chloroplast gene for chloroplast product	Geoffroea decorticans	89.7	89.7	98%	3e-14	96.30	535	=HYPERLINK("https://www.ncbi.nlm.nih.gov/nucleotide/AF208962.1?report=genbank&log$=nucltop&blast_rank=3&RID=NTYGN958013","AF208962.1")
