# Supplementary material for: Ecology of community reassembly: Movements and diets of megafauna during a decade of restoration in Mozambique
Source: Ecology. 2026 Apr 12;107(4):e70386. doi: 10.1002/ecy.70386 (PMC13071350; doi:10.1002/ecy.70386)
Supplement: Supplementary file 1 — Data S1. [file ECY-107-e70386-s001.zip › Data_S1/Dataset_20/DietDataFilteringScripts/DNA_metabarcoding_data_processing/additional_files_scripts/NCBI_blast_results/atcccgttttctgaaagcaaagaaaagttaagaaagcgagaataaaaaaag.csv]

Description	Scientific Name	Max Score	Total Score	Query Cover	E value	Per. ident	Acc. Len	Accession
Dalbergia vietnamensis isolate A voucher LSJ3709 chloroplast, complete genome	Dalbergia vietnamensis	95.3	95.3	100%	5e-16	100.00	156088	=HYPERLINK("https://www.ncbi.nlm.nih.gov/nucleotide/NC_049050.1?report=genbank&log$=nucltop&blast_rank=1&RID=NAP3CEAM013","NC_049050.1")
Dalbergia armata isolate A voucher SA-287 chloroplast, complete genome	Dalbergia armata	95.3	95.3	100%	5e-16	100.00	156246	=HYPERLINK("https://www.ncbi.nlm.nih.gov/nucleotide/NC_049048.1?report=genbank&log$=nucltop&blast_rank=2&RID=NAP3CEAM013","NC_049048.1")
Dalbergia chlorocarpa isolate A voucher 24199 chloroplast, complete genome	Dalbergia chlorocarpa	95.3	95.3	100%	5e-16	100.00	155745	=HYPERLINK("https://www.ncbi.nlm.nih.gov/nucleotide/NC_049047.1?report=genbank&log$=nucltop&blast_rank=3&RID=NAP3CEAM013","NC_049047.1")
Dalbergia obovata isolate A voucher 93116 chloroplast, complete genome	Dalbergia obovata	95.3	95.3	100%	5e-16	100.00	156012	=HYPERLINK("https://www.ncbi.nlm.nih.gov/nucleotide/NC_049045.1?report=genbank&log$=nucltop&blast_rank=4&RID=NAP3CEAM013","NC_049045.1")
Dalbergia frutescens isolate A voucher 81 chloroplast, complete genome	Dalbergia frutescens	95.3	95.3	100%	5e-16	100.00	156105	=HYPERLINK("https://www.ncbi.nlm.nih.gov/nucleotide/NC_049044.1?report=genbank&log$=nucltop&blast_rank=5&RID=NAP3CEAM013","NC_049044.1")
Dalbergia sissoo isolate A voucher SCQM-18 chloroplast, complete genome	Dalbergia sissoo	95.3	95.3	100%	5e-16	100.00	155863	=HYPERLINK("https://www.ncbi.nlm.nih.gov/nucleotide/NC_049043.1?report=genbank&log$=nucltop&blast_rank=6&RID=NAP3CEAM013","NC_049043.1")
Dalbergia yunnanensis isolate E chloroplast	Dalbergia yunnanensis	95.3	95.3	100%	5e-16	100.00	156154	=HYPERLINK("https://www.ncbi.nlm.nih.gov/nucleotide/MN202184.1?report=genbank&log$=nucltop&blast_rank=7&RID=NAP3CEAM013","MN202184.1")
Dalbergia yunnanensis isolate E voucher NZ1601 chloroplast, complete genome	Dalbergia yunnanensis	95.3	95.3	100%	5e-16	100.00	155823	=HYPERLINK("https://www.ncbi.nlm.nih.gov/nucleotide/NC_049009.1?report=genbank&log$=nucltop&blast_rank=8&RID=NAP3CEAM013","NC_049009.1")
Dalbergia tonkinensis isolate E chloroplast, complete genome	Dalbergia tonkinensis	95.3	95.3	100%	5e-16	100.00	156044	=HYPERLINK("https://www.ncbi.nlm.nih.gov/nucleotide/MN202182.1?report=genbank&log$=nucltop&blast_rank=9&RID=NAP3CEAM013","MN202182.1")
Dalbergia odorifera isolate E chloroplast, complete genome	Dalbergia odorifera	95.3	95.3	100%	5e-16	100.00	156031	=HYPERLINK("https://www.ncbi.nlm.nih.gov/nucleotide/MN202181.1?report=genbank&log$=nucltop&blast_rank=10&RID=NAP3CEAM013","MN202181.1")
Dalbergia odorifera isolate A voucher scbg1 chloroplast, complete genome	Dalbergia odorifera	95.3	95.3	100%	5e-16	100.00	156049	=HYPERLINK("https://www.ncbi.nlm.nih.gov/nucleotide/NC_049008.1?report=genbank&log$=nucltop&blast_rank=11&RID=NAP3CEAM013","NC_049008.1")
Dalbergia tonkinensis isolate A voucher scbg4 chloroplast, complete genome	Dalbergia tonkinensis	95.3	95.3	100%	5e-16	100.00	156090	=HYPERLINK("https://www.ncbi.nlm.nih.gov/nucleotide/NC_049007.1?report=genbank&log$=nucltop&blast_rank=12&RID=NAP3CEAM013","NC_049007.1")
Dalbergia bariensis isolate K184 chloroplast, complete genome	Dalbergia bariensis	95.3	95.3	100%	5e-16	100.00	156546	=HYPERLINK("https://www.ncbi.nlm.nih.gov/nucleotide/MN251248.1?report=genbank&log$=nucltop&blast_rank=13&RID=NAP3CEAM013","MN251248.1")
Dalbergia hainanensis isolate K180 chloroplast, complete genome	Dalbergia hainanensis	95.3	95.3	100%	5e-16	100.00	156211	=HYPERLINK("https://www.ncbi.nlm.nih.gov/nucleotide/MN251246.1?report=genbank&log$=nucltop&blast_rank=14&RID=NAP3CEAM013","MN251246.1")
Dalbergia odorifera isolate K183 chloroplast, complete genome	Dalbergia odorifera	95.3	95.3	100%	5e-16	100.00	156069	=HYPERLINK("https://www.ncbi.nlm.nih.gov/nucleotide/MN251244.1?report=genbank&log$=nucltop&blast_rank=15&RID=NAP3CEAM013","MN251244.1")
Dalbergia tonkinensis isolate K186 chloroplast, complete genome	Dalbergia tonkinensis	95.3	95.3	100%	5e-16	100.00	156055	=HYPERLINK("https://www.ncbi.nlm.nih.gov/nucleotide/MN251241.1?report=genbank&log$=nucltop&blast_rank=16&RID=NAP3CEAM013","MN251241.1")
Dalbergia melanoxylon voucher JG-16-P06_E7 tRNA-Leu (trnL) gene, partial sequence; trnL-trnF intergenic spacer, complete sequence; and tRNA-Phe (trnF) gene, partial sequence; chloroplast	Dalbergia melanoxylon	95.3	95.3	100%	5e-16	100.00	517	=HYPERLINK("https://www.ncbi.nlm.nih.gov/nucleotide/MK187043.1?report=genbank&log$=nucltop&blast_rank=17&RID=NAP3CEAM013","MK187043.1")
Dalbergia melanoxylon voucher JG-16-P04_A4 tRNA-Leu (trnL) gene, partial sequence; trnL-trnF intergenic spacer, complete sequence; and tRNA-Phe (trnF) gene, partial sequence; chloroplast	Dalbergia melanoxylon	95.3	95.3	100%	5e-16	100.00	537	=HYPERLINK("https://www.ncbi.nlm.nih.gov/nucleotide/MK187042.1?report=genbank&log$=nucltop&blast_rank=18&RID=NAP3CEAM013","MK187042.1")
Dalbergia melanoxylon voucher JG-16-P05_C11 tRNA-Leu (trnL) gene, partial sequence; trnL-trnF intergenic spacer, complete sequence; and tRNA-Phe (trnF) gene, partial sequence; chloroplast	Dalbergia melanoxylon	95.3	95.3	100%	5e-16	100.00	513	=HYPERLINK("https://www.ncbi.nlm.nih.gov/nucleotide/MK187041.1?report=genbank&log$=nucltop&blast_rank=19&RID=NAP3CEAM013","MK187041.1")
Dalbergia arbutifolia voucher JG-16-P05_A3 tRNA-Leu (trnL) gene, partial sequence; trnL-trnF intergenic spacer, complete sequence; and tRNA-Phe (trnF) gene, partial sequence; chloroplast	Dalbergia arbutifolia	95.3	95.3	100%	5e-16	100.00	507	=HYPERLINK("https://www.ncbi.nlm.nih.gov/nucleotide/MK187040.1?report=genbank&log$=nucltop&blast_rank=20&RID=NAP3CEAM013","MK187040.1")
Dalbergia cultrata chloroplast, complete genome	Dalbergia cultrata	95.3	95.3	100%	5e-16	100.00	156037	=HYPERLINK("https://www.ncbi.nlm.nih.gov/nucleotide/MK599253.2?report=genbank&log$=nucltop&blast_rank=21&RID=NAP3CEAM013","MK599253.2")
Dalbergia cultrata chloroplast, complete genome	Dalbergia cultrata	95.3	95.3	100%	5e-16	100.00	156385	=HYPERLINK("https://www.ncbi.nlm.nih.gov/nucleotide/NC_044117.1?report=genbank&log$=nucltop&blast_rank=22&RID=NAP3CEAM013","NC_044117.1")
Dalbergia sissoo voucher LUH:4265 tRNA-Leu (trnL) gene and trnL-trnF intergenic spacer, partial sequence; chloroplast	Dalbergia sissoo	95.3	95.3	100%	5e-16	100.00	935	=HYPERLINK("https://www.ncbi.nlm.nih.gov/nucleotide/KX268174.1?report=genbank&log$=nucltop&blast_rank=23&RID=NAP3CEAM013","KX268174.1")
Dalbergia hainanensis chloroplast, complete genome	Dalbergia hainanensis	95.3	95.3	100%	5e-16	100.00	156073	=HYPERLINK("https://www.ncbi.nlm.nih.gov/nucleotide/NC_036961.1?report=genbank&log$=nucltop&blast_rank=24&RID=NAP3CEAM013","NC_036961.1")
Dalbergia odorifera isolate Y801 chloroplast, complete genome	Dalbergia odorifera	95.3	95.3	100%	5e-16	100.00	156064	=HYPERLINK("https://www.ncbi.nlm.nih.gov/nucleotide/MF668133.1?report=genbank&log$=nucltop&blast_rank=25&RID=NAP3CEAM013","MF668133.1")
Dalbergia parviflora voucher Q1U09 tRNA-Leu (trnL) gene and trnL-trnF intergenic spacer, partial sequence; chloroplast	Dalbergia parviflora	95.3	95.3	100%	5e-16	100.00	517	=HYPERLINK("https://www.ncbi.nlm.nih.gov/nucleotide/KU853230.1?report=genbank&log$=nucltop&blast_rank=26&RID=NAP3CEAM013","KU853230.1")
Dalbergia millettii chloroplast, partial genome	Dalbergia millettii	95.3	95.3	100%	5e-16	100.00	155862	=HYPERLINK("https://www.ncbi.nlm.nih.gov/nucleotide/OP580965.1?report=genbank&log$=nucltop&blast_rank=27&RID=NAP3CEAM013","OP580965.1")
Dalbergia nigrescens chloroplast DNA, trnL intron, partial sequence, allele: trnLint_DN2	Dalbergia nigrescens	95.3	95.3	100%	5e-16	100.00	533	=HYPERLINK("https://www.ncbi.nlm.nih.gov/nucleotide/AB850634.1?report=genbank&log$=nucltop&blast_rank=28&RID=NAP3CEAM013","AB850634.1")
Dalbergia nigrescens chloroplast DNA, trnL intron, partial sequence, allele: trnLint_DN1	Dalbergia nigrescens	95.3	95.3	100%	5e-16	100.00	538	=HYPERLINK("https://www.ncbi.nlm.nih.gov/nucleotide/AB850633.1?report=genbank&log$=nucltop&blast_rank=29&RID=NAP3CEAM013","AB850633.1")
Dalbergia armata trnL gene, intron; chloroplast	Dalbergia armata	95.3	95.3	100%	5e-16	100.00	51	=HYPERLINK("https://www.ncbi.nlm.nih.gov/nucleotide/OL898574.1?report=genbank&log$=nucltop&blast_rank=30&RID=NAP3CEAM013","OL898574.1")
Dalbergia candenatensis voucher R & E 016 chloroplast, complete genome	Dalbergia candenatensis	95.3	95.3	100%	5e-16	100.00	155947	=HYPERLINK("https://www.ncbi.nlm.nih.gov/nucleotide/NC_062098.1?report=genbank&log$=nucltop&blast_rank=31&RID=NAP3CEAM013","NC_062098.1")
Dalbergia benthamii voucher S. K. Tsang 070 chloroplast, complete genome	Dalbergia benthamii	95.3	95.3	100%	5e-16	100.00	156638	=HYPERLINK("https://www.ncbi.nlm.nih.gov/nucleotide/NC_062096.1?report=genbank&log$=nucltop&blast_rank=32&RID=NAP3CEAM013","NC_062096.1")
Dalbergia hancei voucher D. T. W. Lau 240 chloroplast, complete genome	Dalbergia hancei	95.3	95.3	100%	5e-16	100.00	155859	=HYPERLINK("https://www.ncbi.nlm.nih.gov/nucleotide/NC_062095.1?report=genbank&log$=nucltop&blast_rank=33&RID=NAP3CEAM013","NC_062095.1")
Dalbergia hancei chloroplast, complete genome	Dalbergia hancei	95.3	95.3	100%	5e-16	100.00	155698	=HYPERLINK("https://www.ncbi.nlm.nih.gov/nucleotide/MN833948.1?report=genbank&log$=nucltop&blast_rank=34&RID=NAP3CEAM013","MN833948.1")
Dalbergia sissoo chloroplast, complete genome	Dalbergia sissoo	95.3	95.3	100%	5e-16	100.00	155701	=HYPERLINK("https://www.ncbi.nlm.nih.gov/nucleotide/MN714222.1?report=genbank&log$=nucltop&blast_rank=35&RID=NAP3CEAM013","MN714222.1")
Dalbergia mimosoides chloroplast, complete genome	Dalbergia millettii var. mimosoides	95.3	95.3	100%	5e-16	100.00	155773	=HYPERLINK("https://www.ncbi.nlm.nih.gov/nucleotide/NC_063304.1?report=genbank&log$=nucltop&blast_rank=36&RID=NAP3CEAM013","NC_063304.1")
Dalbergia bariensis chloroplast, complete genome	Dalbergia bariensis	95.3	95.3	100%	5e-16	100.00	156544	=HYPERLINK("https://www.ncbi.nlm.nih.gov/nucleotide/NC_058538.1?report=genbank&log$=nucltop&blast_rank=37&RID=NAP3CEAM013","NC_058538.1")
Dalbergia tonkinensis chloroplast, complete genome	Dalbergia tonkinensis	95.3	95.3	100%	5e-16	100.00	156087	=HYPERLINK("https://www.ncbi.nlm.nih.gov/nucleotide/MT644133.1?report=genbank&log$=nucltop&blast_rank=38&RID=NAP3CEAM013","MT644133.1")
Dalbergia odorifera chloroplast, complete genome	Dalbergia odorifera	95.3	95.3	100%	5e-16	100.00	156064	=HYPERLINK("https://www.ncbi.nlm.nih.gov/nucleotide/MT644131.1?report=genbank&log$=nucltop&blast_rank=39&RID=NAP3CEAM013","MT644131.1")
Dalbergia cultrata chloroplast, complete genome	Dalbergia cultrata	95.3	95.3	100%	5e-16	100.00	156033	=HYPERLINK("https://www.ncbi.nlm.nih.gov/nucleotide/MT644128.1?report=genbank&log$=nucltop&blast_rank=40&RID=NAP3CEAM013","MT644128.1")
Dalbergia hancei partial trnL intron gene intron	Dalbergia hancei	95.3	95.3	100%	5e-16	100.00	456	=HYPERLINK("https://www.ncbi.nlm.nih.gov/nucleotide/HG313780.1?report=genbank&log$=nucltop&blast_rank=41&RID=NAP3CEAM013","HG313780.1")
Dalbergia entadoides partial trnL intron gene intron	Dalbergia entadoides	95.3	95.3	100%	5e-16	100.00	448	=HYPERLINK("https://www.ncbi.nlm.nih.gov/nucleotide/HG313779.1?report=genbank&log$=nucltop&blast_rank=42&RID=NAP3CEAM013","HG313779.1")
Dalbergia tonkinensis chloroplast, complete genome	Dalbergia tonkinensis	95.3	95.3	100%	5e-16	100.00	156086	=HYPERLINK("https://www.ncbi.nlm.nih.gov/nucleotide/MK599470.1?report=genbank&log$=nucltop&blast_rank=43&RID=NAP3CEAM013","MK599470.1")
Dalbergia oliveri chloroplast, complete genome	Dalbergia oliveri	95.3	95.3	100%	5e-16	100.00	156750	=HYPERLINK("https://www.ncbi.nlm.nih.gov/nucleotide/MN823694.1?report=genbank&log$=nucltop&blast_rank=44&RID=NAP3CEAM013","MN823694.1")
Dalbergia oliveri chloroplast, complete genome	Dalbergia oliveri	95.3	95.3	100%	5e-16	100.00	155838	=HYPERLINK("https://www.ncbi.nlm.nih.gov/nucleotide/NC_053827.1?report=genbank&log$=nucltop&blast_rank=45&RID=NAP3CEAM013","NC_053827.1")
Dalbergia odorifera chloroplast, complete genome	Dalbergia odorifera	95.3	95.3	100%	5e-16	100.00	156074	=HYPERLINK("https://www.ncbi.nlm.nih.gov/nucleotide/MT009405.1?report=genbank&log$=nucltop&blast_rank=46&RID=NAP3CEAM013","MT009405.1")
Dalbergia tonkinensis chloroplast partial trnL gene intron, specimen voucher VNMN<VNM>:B0001199	Dalbergia tonkinensis	95.3	95.3	100%	5e-16	100.00	448	=HYPERLINK("https://www.ncbi.nlm.nih.gov/nucleotide/FR854188.1?report=genbank&log$=nucltop&blast_rank=47&RID=NAP3CEAM013","FR854188.1")
Dalbergia oliveri chloroplast partial trnL gene intron, specimen voucher VNMN<VNM>:B0001234	Dalbergia oliveri	95.3	95.3	100%	5e-16	100.00	454	=HYPERLINK("https://www.ncbi.nlm.nih.gov/nucleotide/FR854183.1?report=genbank&log$=nucltop&blast_rank=48&RID=NAP3CEAM013","FR854183.1")
Dalbergia nigrescens chloroplast partial trnL gene intron, specimen voucher VNMN<VNM>:B0001156	Dalbergia nigrescens	95.3	95.3	100%	5e-16	100.00	445	=HYPERLINK("https://www.ncbi.nlm.nih.gov/nucleotide/FR854178.1?report=genbank&log$=nucltop&blast_rank=49&RID=NAP3CEAM013","FR854178.1")
Dalbergia tonkinensis chloroplast partial tRNA-Leu gene intron	Dalbergia tonkinensis	95.3	95.3	100%	5e-16	100.00	423	=HYPERLINK("https://www.ncbi.nlm.nih.gov/nucleotide/FN356228.1?report=genbank&log$=nucltop&blast_rank=50&RID=NAP3CEAM013","FN356228.1")
Dalbergia sissoo tRNA-Leu (trnL) gene, intron; chloroplast	Dalbergia sissoo	95.3	95.3	100%	5e-16	100.00	502	=HYPERLINK("https://www.ncbi.nlm.nih.gov/nucleotide/EF451118.1?report=genbank&log$=nucltop&blast_rank=51&RID=NAP3CEAM013","EF451118.1")
Dalbergia brasiliensis tRNA-Leu (trnL) gene, intron; chloroplast	Dalbergia brasiliensis	95.3	95.3	100%	5e-16	100.00	504	=HYPERLINK("https://www.ncbi.nlm.nih.gov/nucleotide/EF451115.1?report=genbank&log$=nucltop&blast_rank=52&RID=NAP3CEAM013","EF451115.1")
Dalbergia monetaria tRNA-Leu (trnL) gene, intron; chloroplast	Dalbergia monetaria	95.3	95.3	100%	5e-16	100.00	510	=HYPERLINK("https://www.ncbi.nlm.nih.gov/nucleotide/EF451112.1?report=genbank&log$=nucltop&blast_rank=53&RID=NAP3CEAM013","EF451112.1")
Dalbergia ecastaphyllum isolate 1 tRNA-Leu (trnL) gene, intron; chloroplast	Dalbergia ecastaphyllum	95.3	95.3	100%	5e-16	100.00	508	=HYPERLINK("https://www.ncbi.nlm.nih.gov/nucleotide/EF451110.1?report=genbank&log$=nucltop&blast_rank=54&RID=NAP3CEAM013","EF451110.1")
Dalbergia acuta tRNA-Leu (trnL) gene, intron; chloroplast	Dalbergia acuta	95.3	95.3	100%	5e-16	100.00	526	=HYPERLINK("https://www.ncbi.nlm.nih.gov/nucleotide/DQ336608.1?report=genbank&log$=nucltop&blast_rank=55&RID=NAP3CEAM013","DQ336608.1")
Dalbergia congestiflora tRNA-Leu (trnL) gene, partial intron sequence; chloroplast gene for chloroplast product	Dalbergia congestiflora	95.3	95.3	100%	5e-16	100.00	555	=HYPERLINK("https://www.ncbi.nlm.nih.gov/nucleotide/AF208924.1?report=genbank&log$=nucltop&blast_rank=56&RID=NAP3CEAM013","AF208924.1")
Dalbergia sp. Hughes 1237 tRNA-Leu (trnL) gene, partial intron sequence; chloroplast gene for chloroplast product	Dalbergia sp. Hughes 1237	95.3	95.3	100%	5e-16	100.00	559	=HYPERLINK("https://www.ncbi.nlm.nih.gov/nucleotide/AF208923.1?report=genbank&log$=nucltop&blast_rank=57&RID=NAP3CEAM013","AF208923.1")
Dalbergia sp. Pennington 668 tRNA-Leu (trnL) gene, partial intron sequence; chloroplast gene for chloroplast product	Dalbergia sp. Pennington 668	95.3	95.3	100%	5e-16	100.00	477	=HYPERLINK("https://www.ncbi.nlm.nih.gov/nucleotide/AF208922.1?report=genbank&log$=nucltop&blast_rank=58&RID=NAP3CEAM013","AF208922.1")
Dalbergia melanoxylon tRNA-Leu (trnL) gene, partial intron sequence; chloroplast gene for chloroplast product	Dalbergia melanoxylon	95.3	95.3	100%	5e-16	100.00	523	=HYPERLINK("https://www.ncbi.nlm.nih.gov/nucleotide/AF208921.1?report=genbank&log$=nucltop&blast_rank=59&RID=NAP3CEAM013","AF208921.1")
Dalbergia vacciniifolia tRNA-Leu (trnL) gene, partial intron sequence; chloroplast gene for chloroplast product	Dalbergia vacciniifolia	95.3	95.3	100%	5e-16	100.00	497	=HYPERLINK("https://www.ncbi.nlm.nih.gov/nucleotide/AF208920.1?report=genbank&log$=nucltop&blast_rank=60&RID=NAP3CEAM013","AF208920.1")
Dalbergia pachycarpa tRNA-Leu (trnL) gene, partial intron sequence; chloroplast gene for chloroplast product	Dalbergia pachycarpa	95.3	95.3	100%	5e-16	100.00	554	=HYPERLINK("https://www.ncbi.nlm.nih.gov/nucleotide/AF208919.1?report=genbank&log$=nucltop&blast_rank=61&RID=NAP3CEAM013","AF208919.1")
