# Supplementary material for: Ecology of community reassembly: Movements and diets of megafauna during a decade of restoration in Mozambique
Source: Ecology. 2026 Apr 12;107(4):e70386. doi: 10.1002/ecy.70386 (PMC13071350; doi:10.1002/ecy.70386)
Supplement: Supplementary file 1 — Data S1. [file ECY-107-e70386-s001.zip › Data_S1/Dataset_20/DietDataFilteringScripts/DNA_metabarcoding_data_processing/additional_files_scripts/NCBI_blast_results/atccctcttttaaaaaaacaagtggttctcaaactagaacccaaaggaaaag.csv]

Description	Scientific Name	Max Score	Total Score	Query Cover	E value	Per. ident	Acc. Len	Accession
Poaceae sp. JP-2019 voucher JG-16-P06_A12 tRNA-Leu (trnL) gene, partial sequence; trnL-trnF intergenic spacer, complete sequence; and tRNA-Phe (trnF) gene, partial sequence; chloroplast	Poaceae sp. JP-2019	97.1	97.1	100%	2e-16	100.00	547	=HYPERLINK("https://www.ncbi.nlm.nih.gov/nucleotide/MK187186.1?report=genbank&log$=nucltop&blast_rank=1&RID=NAPSRP45013","MK187186.1")
Poaceae sp. JP-2019 voucher JG-16-P05_E6 tRNA-Leu (trnL) gene, partial sequence; trnL-trnF intergenic spacer, complete sequence; and tRNA-Phe (trnF) gene, partial sequence; chloroplast	Poaceae sp. JP-2019	97.1	97.1	100%	2e-16	100.00	489	=HYPERLINK("https://www.ncbi.nlm.nih.gov/nucleotide/MK187178.1?report=genbank&log$=nucltop&blast_rank=2&RID=NAPSRP45013","MK187178.1")
Leersia hexandra tRNA-Leu (trnL) gene, partial sequence; trnL-trnF intergenic spacer, complete sequence; and tRNA-Phe (trnF) gene, partial sequence; chloroplast	Leersia hexandra	97.1	97.1	100%	2e-16	100.00	474	=HYPERLINK("https://www.ncbi.nlm.nih.gov/nucleotide/MK187127.1?report=genbank&log$=nucltop&blast_rank=3&RID=NAPSRP45013","MK187127.1")
Eriochloa meyeriana voucher DEK:Duvall s.n. chloroplast, complete genome	Eriochloa meyeriana	97.1	97.1	100%	2e-16	100.00	139890	=HYPERLINK("https://www.ncbi.nlm.nih.gov/nucleotide/NC_030624.1?report=genbank&log$=nucltop&blast_rank=4&RID=NAPSRP45013","NC_030624.1")
Eriochloa punctata plastid, complete genome	Eriochloa punctata	97.1	97.1	100%	2e-16	100.00	139718	=HYPERLINK("https://www.ncbi.nlm.nih.gov/nucleotide/MT083942.1?report=genbank&log$=nucltop&blast_rank=5&RID=NAPSRP45013","MT083942.1")
Eriochloa acuminata tRNA-Leu (trnL) gene and trnL-trnF intergenic spacer, partial sequence; chloroplast	Eriochloa acuminata	97.1	97.1	100%	2e-16	100.00	918	=HYPERLINK("https://www.ncbi.nlm.nih.gov/nucleotide/GU594594.1?report=genbank&log$=nucltop&blast_rank=6&RID=NAPSRP45013","GU594594.1")
Eriochloa polystachya tRNA-Leu (trnL) gene and trnL-trnF intergenic spacer, partial sequence; chloroplast	Eriochloa polystachya	97.1	97.1	100%	2e-16	100.00	933	=HYPERLINK("https://www.ncbi.nlm.nih.gov/nucleotide/GU594589.1?report=genbank&log$=nucltop&blast_rank=7&RID=NAPSRP45013","GU594589.1")
Eriochloa setosa tRNA-Leu (trnL) gene and trnL-trnF intergenic spacer, partial sequence; chloroplast	Eriochloa setosa	97.1	97.1	100%	2e-16	100.00	892	=HYPERLINK("https://www.ncbi.nlm.nih.gov/nucleotide/GU594585.1?report=genbank&log$=nucltop&blast_rank=8&RID=NAPSRP45013","GU594585.1")
Eriochloa punctata tRNA-Leu (trnL) gene and trnL-trnF intergenic spacer, partial sequence; chloroplast	Eriochloa punctata	97.1	97.1	100%	2e-16	100.00	943	=HYPERLINK("https://www.ncbi.nlm.nih.gov/nucleotide/GU594554.1?report=genbank&log$=nucltop&blast_rank=9&RID=NAPSRP45013","GU594554.1")
Eriochloa nana tRNA-Leu (trnL) gene and trnL-trnF intergenic spacer, partial sequence; chloroplast	Eriochloa nana	97.1	97.1	100%	2e-16	100.00	944	=HYPERLINK("https://www.ncbi.nlm.nih.gov/nucleotide/GU594553.1?report=genbank&log$=nucltop&blast_rank=10&RID=NAPSRP45013","GU594553.1")
Eriochloa montevidensis tRNA-Leu (trnL) gene and trnL-trnF intergenic spacer, partial sequence; chloroplast	Eriochloa montevidensis	97.1	97.1	100%	2e-16	100.00	931	=HYPERLINK("https://www.ncbi.nlm.nih.gov/nucleotide/GU594535.1?report=genbank&log$=nucltop&blast_rank=11&RID=NAPSRP45013","GU594535.1")
