# Supplementary material for: Ecology of community reassembly: Movements and diets of megafauna during a decade of restoration in Mozambique
Source: Ecology. 2026 Apr 12;107(4):e70386. doi: 10.1002/ecy.70386 (PMC13071350; doi:10.1002/ecy.70386)
Supplement: Supplementary file 1 — Data S1. [file ECY-107-e70386-s001.zip › Data_S1/Dataset_20/DietDataFilteringScripts/DNA_metabarcoding_data_processing/additional_files_scripts/NCBI_blast_results/atccctcttttgaaaaaacaagtggttctcaaactagaacccaaaggaaaag.csv]

Description	Scientific Name	Max Score	Total Score	Query Cover	E value	Per. ident	Acc. Len	Accession
Urochloa arrecta isolate 51_2km_108 tRNA-Leu (trnL) gene and trnL-trnF intergenic spacer, partial sequence; chloroplast	Urochloa arrecta	97.1	97.1	100%	2e-16	100.00	887	=HYPERLINK("https://www.ncbi.nlm.nih.gov/nucleotide/MK425009.1?report=genbank&log$=nucltop&blast_rank=1&RID=NAN90UJ9016","MK425009.1")
Urochloa arrecta isolate 50_1km_108 tRNA-Leu (trnL) gene and trnL-trnF intergenic spacer, partial sequence; chloroplast	Urochloa arrecta	97.1	97.1	100%	2e-16	100.00	887	=HYPERLINK("https://www.ncbi.nlm.nih.gov/nucleotide/MK425008.1?report=genbank&log$=nucltop&blast_rank=2&RID=NAN90UJ9016","MK425008.1")
Urochloa arrecta isolate P6ASFF tRNA-Leu (trnL) gene and trnL-trnF intergenic spacer, partial sequence; chloroplast	Urochloa arrecta	97.1	97.1	100%	2e-16	100.00	887	=HYPERLINK("https://www.ncbi.nlm.nih.gov/nucleotide/MK425007.1?report=genbank&log$=nucltop&blast_rank=3&RID=NAN90UJ9016","MK425007.1")
Urochloa arrecta isolate P2BSFF tRNA-Leu (trnL) gene and trnL-trnF intergenic spacer, partial sequence; chloroplast	Urochloa arrecta	97.1	97.1	100%	2e-16	100.00	887	=HYPERLINK("https://www.ncbi.nlm.nih.gov/nucleotide/MK425006.1?report=genbank&log$=nucltop&blast_rank=4&RID=NAN90UJ9016","MK425006.1")
Urochloa arrecta isolate P1BOC tRNA-Leu (trnL) gene and trnL-trnF intergenic spacer, partial sequence; chloroplast	Urochloa arrecta	97.1	97.1	100%	2e-16	100.00	887	=HYPERLINK("https://www.ncbi.nlm.nih.gov/nucleotide/MK425005.1?report=genbank&log$=nucltop&blast_rank=5&RID=NAN90UJ9016","MK425005.1")
Urochloa arrecta isolate P2BOC tRNA-Leu (trnL) gene and trnL-trnF intergenic spacer, partial sequence; chloroplast	Urochloa arrecta	97.1	97.1	100%	2e-16	100.00	887	=HYPERLINK("https://www.ncbi.nlm.nih.gov/nucleotide/MK425004.1?report=genbank&log$=nucltop&blast_rank=6&RID=NAN90UJ9016","MK425004.1")
Urochloa arrecta isolate SJ281 tRNA-Leu (trnL) gene and trnL-trnF intergenic spacer, partial sequence; chloroplast	Urochloa arrecta	97.1	97.1	100%	2e-16	100.00	887	=HYPERLINK("https://www.ncbi.nlm.nih.gov/nucleotide/MK425003.1?report=genbank&log$=nucltop&blast_rank=7&RID=NAN90UJ9016","MK425003.1")
Urochloa arrecta isolate SJ112 tRNA-Leu (trnL) gene and trnL-trnF intergenic spacer, partial sequence; chloroplast	Urochloa arrecta	97.1	97.1	100%	2e-16	100.00	887	=HYPERLINK("https://www.ncbi.nlm.nih.gov/nucleotide/MK425002.1?report=genbank&log$=nucltop&blast_rank=8&RID=NAN90UJ9016","MK425002.1")
Urochloa arrecta isolate OC231 tRNA-Leu (trnL) gene and trnL-trnF intergenic spacer, partial sequence; chloroplast	Urochloa arrecta	97.1	97.1	100%	2e-16	100.00	887	=HYPERLINK("https://www.ncbi.nlm.nih.gov/nucleotide/MK425001.1?report=genbank&log$=nucltop&blast_rank=9&RID=NAN90UJ9016","MK425001.1")
Urochloa arrecta isolate OC152 tRNA-Leu (trnL) gene and trnL-trnF intergenic spacer, partial sequence; chloroplast	Urochloa arrecta	97.1	97.1	100%	2e-16	100.00	887	=HYPERLINK("https://www.ncbi.nlm.nih.gov/nucleotide/MK425000.1?report=genbank&log$=nucltop&blast_rank=10&RID=NAN90UJ9016","MK425000.1")
Urochloa arrecta isolate OC151 tRNA-Leu (trnL) gene and trnL-trnF intergenic spacer, partial sequence; chloroplast	Urochloa arrecta	97.1	97.1	100%	2e-16	100.00	887	=HYPERLINK("https://www.ncbi.nlm.nih.gov/nucleotide/MK424999.1?report=genbank&log$=nucltop&blast_rank=11&RID=NAN90UJ9016","MK424999.1")
Urochloa arrecta isolate SJ282 tRNA-Leu (trnL) gene and trnL-trnF intergenic spacer, partial sequence; chloroplast	Urochloa arrecta	97.1	97.1	100%	2e-16	100.00	887	=HYPERLINK("https://www.ncbi.nlm.nih.gov/nucleotide/MK424998.1?report=genbank&log$=nucltop&blast_rank=12&RID=NAN90UJ9016","MK424998.1")
Urochloa arrecta isolate SJ111 tRNA-Leu (trnL) gene and trnL-trnF intergenic spacer, partial sequence; chloroplast	Urochloa arrecta	97.1	97.1	100%	2e-16	100.00	887	=HYPERLINK("https://www.ncbi.nlm.nih.gov/nucleotide/MK424997.1?report=genbank&log$=nucltop&blast_rank=13&RID=NAN90UJ9016","MK424997.1")
Urochloa arrecta isolate P261 tRNA-Leu (trnL) gene and trnL-trnF intergenic spacer, partial sequence; chloroplast	Urochloa arrecta	97.1	97.1	100%	2e-16	100.00	887	=HYPERLINK("https://www.ncbi.nlm.nih.gov/nucleotide/MK424996.1?report=genbank&log$=nucltop&blast_rank=14&RID=NAN90UJ9016","MK424996.1")
Urochloa arrecta isolate P262 tRNA-Leu (trnL) gene and trnL-trnF intergenic spacer, partial sequence; chloroplast	Urochloa arrecta	97.1	97.1	100%	2e-16	100.00	887	=HYPERLINK("https://www.ncbi.nlm.nih.gov/nucleotide/MK424995.1?report=genbank&log$=nucltop&blast_rank=15&RID=NAN90UJ9016","MK424995.1")
Urochloa arrecta isolate SV211 tRNA-Leu (trnL) gene and trnL-trnF intergenic spacer, partial sequence; chloroplast	Urochloa arrecta	97.1	97.1	100%	2e-16	100.00	887	=HYPERLINK("https://www.ncbi.nlm.nih.gov/nucleotide/MK424994.1?report=genbank&log$=nucltop&blast_rank=16&RID=NAN90UJ9016","MK424994.1")
Urochloa arrecta isolate SV152 tRNA-Leu (trnL) gene and trnL-trnF intergenic spacer, partial sequence; chloroplast	Urochloa arrecta	97.1	97.1	100%	2e-16	100.00	887	=HYPERLINK("https://www.ncbi.nlm.nih.gov/nucleotide/MK424993.1?report=genbank&log$=nucltop&blast_rank=17&RID=NAN90UJ9016","MK424993.1")
Urochloa arrecta isolate SV272 tRNA-Leu (trnL) gene and trnL-trnF intergenic spacer, partial sequence; chloroplast	Urochloa arrecta	97.1	97.1	100%	2e-16	100.00	887	=HYPERLINK("https://www.ncbi.nlm.nih.gov/nucleotide/MK424992.1?report=genbank&log$=nucltop&blast_rank=18&RID=NAN90UJ9016","MK424992.1")
Urochloa arrecta isolate SV271 tRNA-Leu (trnL) gene and trnL-trnF intergenic spacer, partial sequence; chloroplast	Urochloa arrecta	97.1	97.1	100%	2e-16	100.00	887	=HYPERLINK("https://www.ncbi.nlm.nih.gov/nucleotide/MK424991.1?report=genbank&log$=nucltop&blast_rank=19&RID=NAN90UJ9016","MK424991.1")
Urochloa arrecta isolate SFF301 tRNA-Leu (trnL) gene and trnL-trnF intergenic spacer, partial sequence; chloroplast	Urochloa arrecta	97.1	97.1	100%	2e-16	100.00	887	=HYPERLINK("https://www.ncbi.nlm.nih.gov/nucleotide/MK424990.1?report=genbank&log$=nucltop&blast_rank=20&RID=NAN90UJ9016","MK424990.1")
Urochloa arrecta isolate SV151 tRNA-Leu (trnL) gene and trnL-trnF intergenic spacer, partial sequence; chloroplast	Urochloa arrecta	97.1	97.1	100%	2e-16	100.00	887	=HYPERLINK("https://www.ncbi.nlm.nih.gov/nucleotide/MK424989.1?report=genbank&log$=nucltop&blast_rank=21&RID=NAN90UJ9016","MK424989.1")
Urochloa arrecta isolate SFF302 tRNA-Leu (trnL) gene and trnL-trnF intergenic spacer, partial sequence; chloroplast	Urochloa arrecta	97.1	97.1	100%	2e-16	100.00	887	=HYPERLINK("https://www.ncbi.nlm.nih.gov/nucleotide/MK424988.1?report=genbank&log$=nucltop&blast_rank=22&RID=NAN90UJ9016","MK424988.1")
Urochloa arrecta isolate SFF122 tRNA-Leu (trnL) gene and trnL-trnF intergenic spacer, partial sequence; chloroplast	Urochloa arrecta	97.1	97.1	100%	2e-16	100.00	887	=HYPERLINK("https://www.ncbi.nlm.nih.gov/nucleotide/MK424987.1?report=genbank&log$=nucltop&blast_rank=23&RID=NAN90UJ9016","MK424987.1")
Urochloa arrecta isolate SFF121 tRNA-Leu (trnL) gene and trnL-trnF intergenic spacer, partial sequence; chloroplast	Urochloa arrecta	97.1	97.1	100%	2e-16	100.00	887	=HYPERLINK("https://www.ncbi.nlm.nih.gov/nucleotide/MK424986.1?report=genbank&log$=nucltop&blast_rank=24&RID=NAN90UJ9016","MK424986.1")
Urochloa arrecta isolate 19Paranagua tRNA-Leu (trnL) gene and trnL-trnF intergenic spacer, partial sequence; chloroplast	Urochloa arrecta	97.1	97.1	100%	2e-16	100.00	887	=HYPERLINK("https://www.ncbi.nlm.nih.gov/nucleotide/MK424985.1?report=genbank&log$=nucltop&blast_rank=25&RID=NAN90UJ9016","MK424985.1")
Urochloa arrecta isolate P5ASFF tRNA-Leu (trnL) gene and trnL-trnF intergenic spacer, partial sequence; chloroplast	Urochloa arrecta	97.1	97.1	100%	2e-16	100.00	887	=HYPERLINK("https://www.ncbi.nlm.nih.gov/nucleotide/MK424984.1?report=genbank&log$=nucltop&blast_rank=26&RID=NAN90UJ9016","MK424984.1")
Urochloa arrecta isolate P3ASFF tRNA-Leu (trnL) gene and trnL-trnF intergenic spacer, partial sequence; chloroplast	Urochloa arrecta	97.1	97.1	100%	2e-16	100.00	887	=HYPERLINK("https://www.ncbi.nlm.nih.gov/nucleotide/MK424983.1?report=genbank&log$=nucltop&blast_rank=27&RID=NAN90UJ9016","MK424983.1")
Urochloa arrecta isolate P3BSFF tRNA-Leu (trnL) gene and trnL-trnF intergenic spacer, partial sequence; chloroplast	Urochloa arrecta	97.1	97.1	100%	2e-16	100.00	887	=HYPERLINK("https://www.ncbi.nlm.nih.gov/nucleotide/MK424982.1?report=genbank&log$=nucltop&blast_rank=28&RID=NAN90UJ9016","MK424982.1")
Urochloa arrecta isolate P4ASFF tRNA-Leu (trnL) gene and trnL-trnF intergenic spacer, partial sequence; chloroplast	Urochloa arrecta	97.1	97.1	100%	2e-16	100.00	887	=HYPERLINK("https://www.ncbi.nlm.nih.gov/nucleotide/MK424981.1?report=genbank&log$=nucltop&blast_rank=29&RID=NAN90UJ9016","MK424981.1")
Urochloa arrecta isolate P4BSFF tRNA-Leu (trnL) gene and trnL-trnF intergenic spacer, partial sequence; chloroplast	Urochloa arrecta	97.1	97.1	100%	2e-16	100.00	887	=HYPERLINK("https://www.ncbi.nlm.nih.gov/nucleotide/MK424980.1?report=genbank&log$=nucltop&blast_rank=30&RID=NAN90UJ9016","MK424980.1")
Urochloa arrecta isolate P3AOC tRNA-Leu (trnL) gene and trnL-trnF intergenic spacer, partial sequence; chloroplast	Urochloa arrecta	97.1	97.1	100%	2e-16	100.00	887	=HYPERLINK("https://www.ncbi.nlm.nih.gov/nucleotide/MK424979.1?report=genbank&log$=nucltop&blast_rank=31&RID=NAN90UJ9016","MK424979.1")
Urochloa arrecta isolate P1ASFF tRNA-Leu (trnL) gene and trnL-trnF intergenic spacer, partial sequence; chloroplast	Urochloa arrecta	97.1	97.1	100%	2e-16	100.00	887	=HYPERLINK("https://www.ncbi.nlm.nih.gov/nucleotide/MK424978.1?report=genbank&log$=nucltop&blast_rank=32&RID=NAN90UJ9016","MK424978.1")
Urochloa arrecta isolate P1BSFF tRNA-Leu (trnL) gene and trnL-trnF intergenic spacer, partial sequence; chloroplast	Urochloa arrecta	97.1	97.1	100%	2e-16	100.00	887	=HYPERLINK("https://www.ncbi.nlm.nih.gov/nucleotide/MK424977.1?report=genbank&log$=nucltop&blast_rank=33&RID=NAN90UJ9016","MK424977.1")
Urochloa arrecta isolate P2ASFF tRNA-Leu (trnL) gene and trnL-trnF intergenic spacer, partial sequence; chloroplast	Urochloa arrecta	97.1	97.1	100%	2e-16	100.00	887	=HYPERLINK("https://www.ncbi.nlm.nih.gov/nucleotide/MK424976.1?report=genbank&log$=nucltop&blast_rank=34&RID=NAN90UJ9016","MK424976.1")
Urochloa arrecta isolate P1AOC tRNA-Leu (trnL) gene and trnL-trnF intergenic spacer, partial sequence; chloroplast	Urochloa arrecta	97.1	97.1	100%	2e-16	100.00	887	=HYPERLINK("https://www.ncbi.nlm.nih.gov/nucleotide/MK424975.1?report=genbank&log$=nucltop&blast_rank=35&RID=NAN90UJ9016","MK424975.1")
Urochloa arrecta isolate P2AOC tRNA-Leu (trnL) gene and trnL-trnF intergenic spacer, partial sequence; chloroplast	Urochloa arrecta	97.1	97.1	100%	2e-16	100.00	887	=HYPERLINK("https://www.ncbi.nlm.nih.gov/nucleotide/MK424974.1?report=genbank&log$=nucltop&blast_rank=36&RID=NAN90UJ9016","MK424974.1")
Urochloa arrecta isolate P3BOC tRNA-Leu (trnL) gene and trnL-trnF intergenic spacer, partial sequence; chloroplast	Urochloa arrecta	97.1	97.1	100%	2e-16	100.00	887	=HYPERLINK("https://www.ncbi.nlm.nih.gov/nucleotide/MK424973.1?report=genbank&log$=nucltop&blast_rank=37&RID=NAN90UJ9016","MK424973.1")
Urochloa arrecta isolate P5BSFF tRNA-Leu (trnL) gene and trnL-trnF intergenic spacer, partial sequence; chloroplast	Urochloa arrecta	97.1	97.1	100%	2e-16	100.00	887	=HYPERLINK("https://www.ncbi.nlm.nih.gov/nucleotide/MK424972.1?report=genbank&log$=nucltop&blast_rank=38&RID=NAN90UJ9016","MK424972.1")
Poaceae sp. JP-2019 voucher JG-16-P06_H11 tRNA-Leu (trnL) gene, partial sequence; trnL-trnF intergenic spacer, complete sequence; and tRNA-Phe (trnF) gene, partial sequence; chloroplast	Poaceae sp. JP-2019	97.1	97.1	100%	2e-16	100.00	444	=HYPERLINK("https://www.ncbi.nlm.nih.gov/nucleotide/MK187182.1?report=genbank&log$=nucltop&blast_rank=39&RID=NAN90UJ9016","MK187182.1")
Urochloa dictyoneura voucher D3_K1216_Brachiaria_leucracrantha tRNA-Leu (trnL) gene, partial sequence; mitochondrial	Urochloa dictyoneura	97.1	97.1	100%	2e-16	100.00	582	=HYPERLINK("https://www.ncbi.nlm.nih.gov/nucleotide/MK261686.1?report=genbank&log$=nucltop&blast_rank=40&RID=NAN90UJ9016","MK261686.1")
Urochloa brachyura voucher A9_K1341 tRNA-Leu (trnL) gene, partial sequence; mitochondrial	Urochloa brachyura	97.1	97.1	100%	2e-16	100.00	507	=HYPERLINK("https://www.ncbi.nlm.nih.gov/nucleotide/MK261483.1?report=genbank&log$=nucltop&blast_rank=41&RID=NAN90UJ9016","MK261483.1")
Urochloa semiundulata voucher TK2_A11_FIELD tRNA-Leu (trnL) gene, partial sequence; mitochondrial	Urochloa semiundulata	97.1	97.1	100%	2e-16	100.00	586	=HYPERLINK("https://www.ncbi.nlm.nih.gov/nucleotide/MK261432.1?report=genbank&log$=nucltop&blast_rank=42&RID=NAN90UJ9016","MK261432.1")
Megathyrsus maximus voucher B.Boonsuk 306 [KKU] trnL-trnF intergenic spacer region, partial sequence; chloroplast	Megathyrsus maximus	97.1	97.1	100%	2e-16	100.00	895	=HYPERLINK("https://www.ncbi.nlm.nih.gov/nucleotide/OP881216.1?report=genbank&log$=nucltop&blast_rank=43&RID=NAN90UJ9016","OP881216.1")
Megathyrsus maximus voucher PI<ITA>:12181 chloroplast, complete genome	Megathyrsus maximus	97.1	97.1	100%	2e-16	100.00	138994	=HYPERLINK("https://www.ncbi.nlm.nih.gov/nucleotide/NC_030489.1?report=genbank&log$=nucltop&blast_rank=44&RID=NAN90UJ9016","NC_030489.1")
Urochloa ruziziensis chloroplast, complete genome	Urochloa ruziziensis	97.1	97.1	100%	2e-16	100.00	138765	=HYPERLINK("https://www.ncbi.nlm.nih.gov/nucleotide/NC_030068.1?report=genbank&log$=nucltop&blast_rank=45&RID=NAN90UJ9016","NC_030068.1")
Urochloa brizantha chloroplast, complete genome	Urochloa brizantha	97.1	97.1	100%	2e-16	100.00	138946	=HYPERLINK("https://www.ncbi.nlm.nih.gov/nucleotide/NC_030067.1?report=genbank&log$=nucltop&blast_rank=46&RID=NAN90UJ9016","NC_030067.1")
Urochloa decumbens chloroplast, complete genome	Urochloa decumbens	97.1	97.1	100%	2e-16	100.00	138945	=HYPERLINK("https://www.ncbi.nlm.nih.gov/nucleotide/NC_030066.1?report=genbank&log$=nucltop&blast_rank=47&RID=NAN90UJ9016","NC_030066.1")
Urochloa arrecta isolate MS10 tRNA-Leu (trnL) gene and trnL-trnF intergenic spacer, partial sequence; chloroplast	Urochloa arrecta	97.1	97.1	100%	2e-16	100.00	844	=HYPERLINK("https://www.ncbi.nlm.nih.gov/nucleotide/ON778462.1?report=genbank&log$=nucltop&blast_rank=48&RID=NAN90UJ9016","ON778462.1")
Urochloa arrecta isolate MS9 tRNA-Leu (trnL) gene and trnL-trnF intergenic spacer, partial sequence; chloroplast	Urochloa arrecta	97.1	97.1	100%	2e-16	100.00	844	=HYPERLINK("https://www.ncbi.nlm.nih.gov/nucleotide/ON778461.1?report=genbank&log$=nucltop&blast_rank=49&RID=NAN90UJ9016","ON778461.1")
Urochloa arrecta isolate MS8 tRNA-Leu (trnL) gene and trnL-trnF intergenic spacer, partial sequence; chloroplast	Urochloa arrecta	97.1	97.1	100%	2e-16	100.00	844	=HYPERLINK("https://www.ncbi.nlm.nih.gov/nucleotide/ON778460.1?report=genbank&log$=nucltop&blast_rank=50&RID=NAN90UJ9016","ON778460.1")
Urochloa arrecta isolate MS7 tRNA-Leu (trnL) gene and trnL-trnF intergenic spacer, partial sequence; chloroplast	Urochloa arrecta	97.1	97.1	100%	2e-16	100.00	844	=HYPERLINK("https://www.ncbi.nlm.nih.gov/nucleotide/ON778459.1?report=genbank&log$=nucltop&blast_rank=51&RID=NAN90UJ9016","ON778459.1")
Urochloa arrecta isolate PR38 tRNA-Leu (trnL) gene and trnL-trnF intergenic spacer, partial sequence; chloroplast	Urochloa arrecta	97.1	97.1	100%	2e-16	100.00	848	=HYPERLINK("https://www.ncbi.nlm.nih.gov/nucleotide/MW863307.1?report=genbank&log$=nucltop&blast_rank=52&RID=NAN90UJ9016","MW863307.1")
Urochloa arrecta isolate PR37 tRNA-Leu (trnL) gene and trnL-trnF intergenic spacer, partial sequence; chloroplast	Urochloa arrecta	97.1	97.1	100%	2e-16	100.00	848	=HYPERLINK("https://www.ncbi.nlm.nih.gov/nucleotide/MW863306.1?report=genbank&log$=nucltop&blast_rank=53&RID=NAN90UJ9016","MW863306.1")
Urochloa arrecta isolate SP12 tRNA-Leu (trnL) gene and trnL-trnF intergenic spacer, partial sequence; chloroplast	Urochloa arrecta	97.1	97.1	100%	2e-16	100.00	848	=HYPERLINK("https://www.ncbi.nlm.nih.gov/nucleotide/MW863305.1?report=genbank&log$=nucltop&blast_rank=54&RID=NAN90UJ9016","MW863305.1")
Urochloa arrecta isolate PR35 tRNA-Leu (trnL) gene and trnL-trnF intergenic spacer, partial sequence; chloroplast	Urochloa arrecta	97.1	97.1	100%	2e-16	100.00	848	=HYPERLINK("https://www.ncbi.nlm.nih.gov/nucleotide/MW863304.1?report=genbank&log$=nucltop&blast_rank=55&RID=NAN90UJ9016","MW863304.1")
Urochloa arrecta isolate SP13 tRNA-Leu (trnL) gene and trnL-trnF intergenic spacer, partial sequence; chloroplast	Urochloa arrecta	97.1	97.1	100%	2e-16	100.00	848	=HYPERLINK("https://www.ncbi.nlm.nih.gov/nucleotide/MW863303.1?report=genbank&log$=nucltop&blast_rank=56&RID=NAN90UJ9016","MW863303.1")
Urochloa arrecta isolate SP11 tRNA-Leu (trnL) gene and trnL-trnF intergenic spacer, partial sequence; chloroplast	Urochloa arrecta	97.1	97.1	100%	2e-16	100.00	848	=HYPERLINK("https://www.ncbi.nlm.nih.gov/nucleotide/MW863302.1?report=genbank&log$=nucltop&blast_rank=57&RID=NAN90UJ9016","MW863302.1")
Urochloa arrecta isolate PR34 tRNA-Leu (trnL) gene and trnL-trnF intergenic spacer, partial sequence; chloroplast	Urochloa arrecta	97.1	97.1	100%	2e-16	100.00	848	=HYPERLINK("https://www.ncbi.nlm.nih.gov/nucleotide/MW863301.1?report=genbank&log$=nucltop&blast_rank=58&RID=NAN90UJ9016","MW863301.1")
Urochloa arrecta isolate PR33 tRNA-Leu (trnL) gene and trnL-trnF intergenic spacer, partial sequence; chloroplast	Urochloa arrecta	97.1	97.1	100%	2e-16	100.00	848	=HYPERLINK("https://www.ncbi.nlm.nih.gov/nucleotide/MW863300.1?report=genbank&log$=nucltop&blast_rank=59&RID=NAN90UJ9016","MW863300.1")
Urochloa arrecta isolate PR30 tRNA-Leu (trnL) gene and trnL-trnF intergenic spacer, partial sequence; chloroplast	Urochloa arrecta	97.1	97.1	100%	2e-16	100.00	844	=HYPERLINK("https://www.ncbi.nlm.nih.gov/nucleotide/MW863299.1?report=genbank&log$=nucltop&blast_rank=60&RID=NAN90UJ9016","MW863299.1")
Urochloa arrecta isolate PR29 tRNA-Leu (trnL) gene and trnL-trnF intergenic spacer, partial sequence; chloroplast	Urochloa arrecta	97.1	97.1	100%	2e-16	100.00	848	=HYPERLINK("https://www.ncbi.nlm.nih.gov/nucleotide/MW863298.1?report=genbank&log$=nucltop&blast_rank=61&RID=NAN90UJ9016","MW863298.1")
Urochloa arrecta isolate PR28 tRNA-Leu (trnL) gene and trnL-trnF intergenic spacer, partial sequence; chloroplast	Urochloa arrecta	97.1	97.1	100%	2e-16	100.00	848	=HYPERLINK("https://www.ncbi.nlm.nih.gov/nucleotide/MW863297.1?report=genbank&log$=nucltop&blast_rank=62&RID=NAN90UJ9016","MW863297.1")
Urochloa arrecta isolate PR27 tRNA-Leu (trnL) gene and trnL-trnF intergenic spacer, partial sequence; chloroplast	Urochloa arrecta	97.1	97.1	100%	2e-16	100.00	848	=HYPERLINK("https://www.ncbi.nlm.nih.gov/nucleotide/MW863296.1?report=genbank&log$=nucltop&blast_rank=63&RID=NAN90UJ9016","MW863296.1")
Urochloa arrecta isolate PR26 tRNA-Leu (trnL) gene and trnL-trnF intergenic spacer, partial sequence; chloroplast	Urochloa arrecta	97.1	97.1	100%	2e-16	100.00	848	=HYPERLINK("https://www.ncbi.nlm.nih.gov/nucleotide/MW863295.1?report=genbank&log$=nucltop&blast_rank=64&RID=NAN90UJ9016","MW863295.1")
Urochloa arrecta isolate PR25 tRNA-Leu (trnL) gene and trnL-trnF intergenic spacer, partial sequence; chloroplast	Urochloa arrecta	97.1	97.1	100%	2e-16	100.00	848	=HYPERLINK("https://www.ncbi.nlm.nih.gov/nucleotide/MW863294.1?report=genbank&log$=nucltop&blast_rank=65&RID=NAN90UJ9016","MW863294.1")
Urochloa arrecta isolate PR24 tRNA-Leu (trnL) gene and trnL-trnF intergenic spacer, partial sequence; chloroplast	Urochloa arrecta	97.1	97.1	100%	2e-16	100.00	848	=HYPERLINK("https://www.ncbi.nlm.nih.gov/nucleotide/MW863293.1?report=genbank&log$=nucltop&blast_rank=66&RID=NAN90UJ9016","MW863293.1")
Urochloa arrecta isolate PR23 tRNA-Leu (trnL) gene and trnL-trnF intergenic spacer, partial sequence; chloroplast	Urochloa arrecta	97.1	97.1	100%	2e-16	100.00	848	=HYPERLINK("https://www.ncbi.nlm.nih.gov/nucleotide/MW863292.1?report=genbank&log$=nucltop&blast_rank=67&RID=NAN90UJ9016","MW863292.1")
Urochloa arrecta isolate PR22 tRNA-Leu (trnL) gene and trnL-trnF intergenic spacer, partial sequence; chloroplast	Urochloa arrecta	97.1	97.1	100%	2e-16	100.00	848	=HYPERLINK("https://www.ncbi.nlm.nih.gov/nucleotide/MW863291.1?report=genbank&log$=nucltop&blast_rank=68&RID=NAN90UJ9016","MW863291.1")
Urochloa arrecta isolate MT1 tRNA-Leu (trnL) gene and trnL-trnF intergenic spacer, partial sequence; chloroplast	Urochloa arrecta	97.1	97.1	100%	2e-16	100.00	848	=HYPERLINK("https://www.ncbi.nlm.nih.gov/nucleotide/MW863290.1?report=genbank&log$=nucltop&blast_rank=69&RID=NAN90UJ9016","MW863290.1")
Urochloa arrecta isolate PR20 tRNA-Leu (trnL) gene and trnL-trnF intergenic spacer, partial sequence; chloroplast	Urochloa arrecta	97.1	97.1	100%	2e-16	100.00	848	=HYPERLINK("https://www.ncbi.nlm.nih.gov/nucleotide/MW863289.1?report=genbank&log$=nucltop&blast_rank=70&RID=NAN90UJ9016","MW863289.1")
Urochloa arrecta isolate PR19 tRNA-Leu (trnL) gene and trnL-trnF intergenic spacer, partial sequence; chloroplast	Urochloa arrecta	97.1	97.1	100%	2e-16	100.00	848	=HYPERLINK("https://www.ncbi.nlm.nih.gov/nucleotide/MW863288.1?report=genbank&log$=nucltop&blast_rank=71&RID=NAN90UJ9016","MW863288.1")
Urochloa arrecta isolate MS6 tRNA-Leu (trnL) gene and trnL-trnF intergenic spacer, partial sequence; chloroplast	Urochloa arrecta	97.1	97.1	100%	2e-16	100.00	848	=HYPERLINK("https://www.ncbi.nlm.nih.gov/nucleotide/MW863287.1?report=genbank&log$=nucltop&blast_rank=72&RID=NAN90UJ9016","MW863287.1")
Urochloa arrecta isolate MS5 tRNA-Leu (trnL) gene and trnL-trnF intergenic spacer, partial sequence; chloroplast	Urochloa arrecta	97.1	97.1	100%	2e-16	100.00	848	=HYPERLINK("https://www.ncbi.nlm.nih.gov/nucleotide/MW863286.1?report=genbank&log$=nucltop&blast_rank=73&RID=NAN90UJ9016","MW863286.1")
Urochloa arrecta isolate MS4 tRNA-Leu (trnL) gene and trnL-trnF intergenic spacer, partial sequence; chloroplast	Urochloa arrecta	97.1	97.1	100%	2e-16	100.00	848	=HYPERLINK("https://www.ncbi.nlm.nih.gov/nucleotide/MW863285.1?report=genbank&log$=nucltop&blast_rank=74&RID=NAN90UJ9016","MW863285.1")
Urochloa arrecta isolate MS3 tRNA-Leu (trnL) gene and trnL-trnF intergenic spacer, partial sequence; chloroplast	Urochloa arrecta	97.1	97.1	100%	2e-16	100.00	848	=HYPERLINK("https://www.ncbi.nlm.nih.gov/nucleotide/MW863284.1?report=genbank&log$=nucltop&blast_rank=75&RID=NAN90UJ9016","MW863284.1")
Urochloa arrecta isolate MS2 tRNA-Leu (trnL) gene and trnL-trnF intergenic spacer, partial sequence; chloroplast	Urochloa arrecta	97.1	97.1	100%	2e-16	100.00	848	=HYPERLINK("https://www.ncbi.nlm.nih.gov/nucleotide/MW863283.1?report=genbank&log$=nucltop&blast_rank=76&RID=NAN90UJ9016","MW863283.1")
Urochloa arrecta isolate PR16 tRNA-Leu (trnL) gene and trnL-trnF intergenic spacer, partial sequence; chloroplast	Urochloa arrecta	97.1	97.1	100%	2e-16	100.00	848	=HYPERLINK("https://www.ncbi.nlm.nih.gov/nucleotide/MW863282.1?report=genbank&log$=nucltop&blast_rank=77&RID=NAN90UJ9016","MW863282.1")
Urochloa arrecta isolate PR14 tRNA-Leu (trnL) gene and trnL-trnF intergenic spacer, partial sequence; chloroplast	Urochloa arrecta	97.1	97.1	100%	2e-16	100.00	848	=HYPERLINK("https://www.ncbi.nlm.nih.gov/nucleotide/MW863281.1?report=genbank&log$=nucltop&blast_rank=78&RID=NAN90UJ9016","MW863281.1")
Urochloa arrecta isolate PR13 tRNA-Leu (trnL) gene and trnL-trnF intergenic spacer, partial sequence; chloroplast	Urochloa arrecta	97.1	97.1	100%	2e-16	100.00	848	=HYPERLINK("https://www.ncbi.nlm.nih.gov/nucleotide/MW863280.1?report=genbank&log$=nucltop&blast_rank=79&RID=NAN90UJ9016","MW863280.1")
Urochloa arrecta isolate PR12 tRNA-Leu (trnL) gene and trnL-trnF intergenic spacer, partial sequence; chloroplast	Urochloa arrecta	97.1	97.1	100%	2e-16	100.00	848	=HYPERLINK("https://www.ncbi.nlm.nih.gov/nucleotide/MW863279.1?report=genbank&log$=nucltop&blast_rank=80&RID=NAN90UJ9016","MW863279.1")
Urochloa arrecta isolate SP10 tRNA-Leu (trnL) gene and trnL-trnF intergenic spacer, partial sequence; chloroplast	Urochloa arrecta	97.1	97.1	100%	2e-16	100.00	848	=HYPERLINK("https://www.ncbi.nlm.nih.gov/nucleotide/MW863278.1?report=genbank&log$=nucltop&blast_rank=81&RID=NAN90UJ9016","MW863278.1")
Urochloa arrecta isolate SP9 tRNA-Leu (trnL) gene and trnL-trnF intergenic spacer, partial sequence; chloroplast	Urochloa arrecta	97.1	97.1	100%	2e-16	100.00	848	=HYPERLINK("https://www.ncbi.nlm.nih.gov/nucleotide/MW863277.1?report=genbank&log$=nucltop&blast_rank=82&RID=NAN90UJ9016","MW863277.1")
Urochloa arrecta isolate PR10 tRNA-Leu (trnL) gene and trnL-trnF intergenic spacer, partial sequence; chloroplast	Urochloa arrecta	97.1	97.1	100%	2e-16	100.00	848	=HYPERLINK("https://www.ncbi.nlm.nih.gov/nucleotide/MW863276.1?report=genbank&log$=nucltop&blast_rank=83&RID=NAN90UJ9016","MW863276.1")
Urochloa arrecta isolate PR8 tRNA-Leu (trnL) gene and trnL-trnF intergenic spacer, partial sequence; chloroplast	Urochloa arrecta	97.1	97.1	100%	2e-16	100.00	848	=HYPERLINK("https://www.ncbi.nlm.nih.gov/nucleotide/MW863275.1?report=genbank&log$=nucltop&blast_rank=84&RID=NAN90UJ9016","MW863275.1")
Urochloa arrecta isolate MS1 tRNA-Leu (trnL) gene and trnL-trnF intergenic spacer, partial sequence; chloroplast	Urochloa arrecta	97.1	97.1	100%	2e-16	100.00	848	=HYPERLINK("https://www.ncbi.nlm.nih.gov/nucleotide/MW863274.1?report=genbank&log$=nucltop&blast_rank=85&RID=NAN90UJ9016","MW863274.1")
Urochloa arrecta isolate PR7 tRNA-Leu (trnL) gene and trnL-trnF intergenic spacer, partial sequence; chloroplast	Urochloa arrecta	97.1	97.1	100%	2e-16	100.00	848	=HYPERLINK("https://www.ncbi.nlm.nih.gov/nucleotide/MW863273.1?report=genbank&log$=nucltop&blast_rank=86&RID=NAN90UJ9016","MW863273.1")
Urochloa arrecta isolate PR6 tRNA-Leu (trnL) gene and trnL-trnF intergenic spacer, partial sequence; chloroplast	Urochloa arrecta	97.1	97.1	100%	2e-16	100.00	848	=HYPERLINK("https://www.ncbi.nlm.nih.gov/nucleotide/MW863272.1?report=genbank&log$=nucltop&blast_rank=87&RID=NAN90UJ9016","MW863272.1")
Urochloa arrecta isolate SP7 tRNA-Leu (trnL) gene and trnL-trnF intergenic spacer, partial sequence; chloroplast	Urochloa arrecta	97.1	97.1	100%	2e-16	100.00	848	=HYPERLINK("https://www.ncbi.nlm.nih.gov/nucleotide/MW863271.1?report=genbank&log$=nucltop&blast_rank=88&RID=NAN90UJ9016","MW863271.1")
Urochloa arrecta isolate SP6 tRNA-Leu (trnL) gene and trnL-trnF intergenic spacer, partial sequence; chloroplast	Urochloa arrecta	97.1	97.1	100%	2e-16	100.00	848	=HYPERLINK("https://www.ncbi.nlm.nih.gov/nucleotide/MW863270.1?report=genbank&log$=nucltop&blast_rank=89&RID=NAN90UJ9016","MW863270.1")
Urochloa arrecta isolate SP5 tRNA-Leu (trnL) gene and trnL-trnF intergenic spacer, partial sequence; chloroplast	Urochloa arrecta	97.1	97.1	100%	2e-16	100.00	848	=HYPERLINK("https://www.ncbi.nlm.nih.gov/nucleotide/MW863269.1?report=genbank&log$=nucltop&blast_rank=90&RID=NAN90UJ9016","MW863269.1")
Urochloa arrecta isolate SP4 tRNA-Leu (trnL) gene and trnL-trnF intergenic spacer, partial sequence; chloroplast	Urochloa arrecta	97.1	97.1	100%	2e-16	100.00	848	=HYPERLINK("https://www.ncbi.nlm.nih.gov/nucleotide/MW863268.1?report=genbank&log$=nucltop&blast_rank=91&RID=NAN90UJ9016","MW863268.1")
Urochloa arrecta isolate SP3 tRNA-Leu (trnL) gene and trnL-trnF intergenic spacer, partial sequence; chloroplast	Urochloa arrecta	97.1	97.1	100%	2e-16	100.00	848	=HYPERLINK("https://www.ncbi.nlm.nih.gov/nucleotide/MW863267.1?report=genbank&log$=nucltop&blast_rank=92&RID=NAN90UJ9016","MW863267.1")
Urochloa arrecta isolate SP1 tRNA-Leu (trnL) gene and trnL-trnF intergenic spacer, partial sequence; chloroplast	Urochloa arrecta	97.1	97.1	100%	2e-16	100.00	848	=HYPERLINK("https://www.ncbi.nlm.nih.gov/nucleotide/MW863266.1?report=genbank&log$=nucltop&blast_rank=93&RID=NAN90UJ9016","MW863266.1")
Urochloa arrecta isolate PR2 tRNA-Leu (trnL) gene and trnL-trnF intergenic spacer, partial sequence; chloroplast	Urochloa arrecta	97.1	97.1	100%	2e-16	100.00	848	=HYPERLINK("https://www.ncbi.nlm.nih.gov/nucleotide/MW863265.1?report=genbank&log$=nucltop&blast_rank=94&RID=NAN90UJ9016","MW863265.1")
Urochloa arrecta isolate PR4 tRNA-Leu (trnL) gene and trnL-trnF intergenic spacer, partial sequence; chloroplast	Urochloa arrecta	97.1	97.1	100%	2e-16	100.00	848	=HYPERLINK("https://www.ncbi.nlm.nih.gov/nucleotide/MW863264.1?report=genbank&log$=nucltop&blast_rank=95&RID=NAN90UJ9016","MW863264.1")
Urochloa arrecta isolate PR3 tRNA-Leu (trnL) gene and trnL-trnF intergenic spacer, partial sequence; chloroplast	Urochloa arrecta	97.1	97.1	100%	2e-16	100.00	848	=HYPERLINK("https://www.ncbi.nlm.nih.gov/nucleotide/MW863263.1?report=genbank&log$=nucltop&blast_rank=96&RID=NAN90UJ9016","MW863263.1")
Urochloa arrecta isolate PR1 tRNA-Leu (trnL) gene and trnL-trnF intergenic spacer, partial sequence; chloroplast	Urochloa arrecta	97.1	97.1	100%	2e-16	100.00	848	=HYPERLINK("https://www.ncbi.nlm.nih.gov/nucleotide/MW863262.1?report=genbank&log$=nucltop&blast_rank=97&RID=NAN90UJ9016","MW863262.1")
Urochloa lachnantha voucher B12_K1301_Brachiaria_leucrantha tRNA-Leu (trnL) gene, intron; chloroplast	Urochloa lachnantha	97.1	97.1	100%	2e-16	100.00	487	=HYPERLINK("https://www.ncbi.nlm.nih.gov/nucleotide/KR738715.1?report=genbank&log$=nucltop&blast_rank=98&RID=NAN90UJ9016","KR738715.1")
Megathyrsus maximus voucher E7_K1246_Panicum_maximum tRNA-Leu (trnL) gene, intron; chloroplast	Megathyrsus maximus	97.1	97.1	100%	2e-16	100.00	567	=HYPERLINK("https://www.ncbi.nlm.nih.gov/nucleotide/KR738485.1?report=genbank&log$=nucltop&blast_rank=99&RID=NAN90UJ9016","KR738485.1")
Megathyrsus maximus voucher B10_K1214_Panicum_maximum tRNA-Leu (trnL) gene, intron; chloroplast	Megathyrsus maximus	97.1	97.1	100%	2e-16	100.00	575	=HYPERLINK("https://www.ncbi.nlm.nih.gov/nucleotide/KR738467.1?report=genbank&log$=nucltop&blast_rank=100&RID=NAN90UJ9016","KR738467.1")
Megathyrsus maximus voucher G7_K1246_Panicum_maximum tRNA-Leu (trnL) gene, intron; chloroplast	Megathyrsus maximus	97.1	97.1	100%	2e-16	100.00	584	=HYPERLINK("https://www.ncbi.nlm.nih.gov/nucleotide/KR738423.1?report=genbank&log$=nucltop&blast_rank=101&RID=NAN90UJ9016","KR738423.1")
Urochloa deflexa voucher A7_K1301_Brachiaria_deflexa tRNA-Leu (trnL) gene, intron; chloroplast	Urochloa deflexa	97.1	97.1	100%	2e-16	100.00	568	=HYPERLINK("https://www.ncbi.nlm.nih.gov/nucleotide/KR738230.1?report=genbank&log$=nucltop&blast_rank=102&RID=NAN90UJ9016","KR738230.1")
Urochloa lachnantha voucher C12_K1301_Brachiaria_leucrantha tRNA-Leu (trnL) gene, intron; chloroplast	Urochloa lachnantha	97.1	97.1	100%	2e-16	100.00	512	=HYPERLINK("https://www.ncbi.nlm.nih.gov/nucleotide/KR738156.1?report=genbank&log$=nucltop&blast_rank=103&RID=NAN90UJ9016","KR738156.1")
Urochloa deflexa voucher C7_K1301_Brachiaria_deflexa tRNA-Leu (trnL) gene, intron; chloroplast	Urochloa deflexa	97.1	97.1	100%	2e-16	100.00	534	=HYPERLINK("https://www.ncbi.nlm.nih.gov/nucleotide/KR738079.1?report=genbank&log$=nucltop&blast_rank=104&RID=NAN90UJ9016","KR738079.1")
Megathyrsus maximus voucher A10_K1214_Panicum_maximum tRNA-Leu (trnL) gene, intron; chloroplast	Megathyrsus maximus	97.1	97.1	100%	2e-16	100.00	584	=HYPERLINK("https://www.ncbi.nlm.nih.gov/nucleotide/KR738050.1?report=genbank&log$=nucltop&blast_rank=105&RID=NAN90UJ9016","KR738050.1")
Urochloa lachnantha voucher A12_K1301_Brachiaria_leucrantha tRNA-Leu (trnL) gene, intron; chloroplast	Urochloa lachnantha	97.1	97.1	100%	2e-16	100.00	519	=HYPERLINK("https://www.ncbi.nlm.nih.gov/nucleotide/KR737980.1?report=genbank&log$=nucltop&blast_rank=106&RID=NAN90UJ9016","KR737980.1")
Megathyrsus maximus voucher F7_K1246_Panicum_maximum tRNA-Leu (trnL) gene, intron; chloroplast	Megathyrsus maximus	97.1	97.1	100%	2e-16	100.00	555	=HYPERLINK("https://www.ncbi.nlm.nih.gov/nucleotide/KR737951.1?report=genbank&log$=nucltop&blast_rank=107&RID=NAN90UJ9016","KR737951.1")
Urochloa lachnantha voucher D12_K1301_Brachiaria_leucrantha tRNA-Leu (trnL) gene, intron; chloroplast	Urochloa lachnantha	97.1	97.1	100%	2e-16	100.00	476	=HYPERLINK("https://www.ncbi.nlm.nih.gov/nucleotide/KR737815.1?report=genbank&log$=nucltop&blast_rank=108&RID=NAN90UJ9016","KR737815.1")
Urochloa brachyura voucher G1_K1270_Brachiaria_sp tRNA-Leu (trnL) gene, intron; chloroplast	Urochloa brachyura	97.1	97.1	100%	2e-16	100.00	577	=HYPERLINK("https://www.ncbi.nlm.nih.gov/nucleotide/KR737656.1?report=genbank&log$=nucltop&blast_rank=109&RID=NAN90UJ9016","KR737656.1")
Zuloagaea bulbosa isolate 25 tRNA-Leu (trnL(UAA)) gene, partial sequence; chloroplast	Zuloagaea bulbosa	97.1	97.1	100%	2e-16	100.00	539	=HYPERLINK("https://www.ncbi.nlm.nih.gov/nucleotide/MT263058.1?report=genbank&log$=nucltop&blast_rank=110&RID=NAN90UJ9016","MT263058.1")
Megathyrsus maximus isolate 24 tRNA-Leu (trnL) gene and trnL-trnF intergenic spacer, partial sequence; chloroplast	Megathyrsus maximus	97.1	97.1	100%	2e-16	100.00	818	=HYPERLINK("https://www.ncbi.nlm.nih.gov/nucleotide/MT263057.1?report=genbank&log$=nucltop&blast_rank=111&RID=NAN90UJ9016","MT263057.1")
Spermatophyta environmental sample isolate P72IA01.1 tRNA-Leu (trnL) gene, partial sequence; chloroplast	Spermatophyta environmental sample	97.1	97.1	100%	2e-16	100.00	554	=HYPERLINK("https://www.ncbi.nlm.nih.gov/nucleotide/KF661501.1?report=genbank&log$=nucltop&blast_rank=112&RID=NAN90UJ9016","KF661501.1")
Spermatophyta environmental sample isolate P72IA01.10 tRNA-Leu (trnL) gene, partial sequence; chloroplast	Spermatophyta environmental sample	97.1	97.1	100%	2e-16	100.00	554	=HYPERLINK("https://www.ncbi.nlm.nih.gov/nucleotide/KF661497.1?report=genbank&log$=nucltop&blast_rank=113&RID=NAN90UJ9016","KF661497.1")
Spermatophyta environmental sample isolate P72IA100D tRNA-Leu (trnL) gene, partial sequence; chloroplast	Spermatophyta environmental sample	97.1	97.1	100%	2e-16	100.00	551	=HYPERLINK("https://www.ncbi.nlm.nih.gov/nucleotide/KF661472.1?report=genbank&log$=nucltop&blast_rank=114&RID=NAN90UJ9016","KF661472.1")
Spermatophyta environmental sample isolate P72IA01.12 tRNA-Leu (trnL) gene, partial sequence; chloroplast	Spermatophyta environmental sample	97.1	97.1	100%	2e-16	100.00	551	=HYPERLINK("https://www.ncbi.nlm.nih.gov/nucleotide/KF661460.1?report=genbank&log$=nucltop&blast_rank=115&RID=NAN90UJ9016","KF661460.1")
Panicum maximum chloroplast, complete genome	Megathyrsus maximus	97.1	97.1	100%	2e-16	100.00	138186	=HYPERLINK("https://www.ncbi.nlm.nih.gov/nucleotide/MT679705.1?report=genbank&log$=nucltop&blast_rank=116&RID=NAN90UJ9016","MT679705.1")
Megathyrsus maximus chloroplast trnL gene, intron, partial sequence, isolate: OGA0351	Megathyrsus maximus	97.1	97.1	100%	2e-16	100.00	486	=HYPERLINK("https://www.ncbi.nlm.nih.gov/nucleotide/AB817548.1?report=genbank&log$=nucltop&blast_rank=117&RID=NAN90UJ9016","AB817548.1")
Megathyrsus maximus chloroplast trnL gene, intron, partial sequence, isolate: OGA0290	Megathyrsus maximus	97.1	97.1	100%	2e-16	100.00	483	=HYPERLINK("https://www.ncbi.nlm.nih.gov/nucleotide/AB817511.1?report=genbank&log$=nucltop&blast_rank=118&RID=NAN90UJ9016","AB817511.1")
Megathyrsus sp. JFG-2021 isolate H15 trnL-trnF intergenic spacer region, partial sequence; chloroplast	Megathyrsus sp. JFG-2021	97.1	97.1	100%	2e-16	100.00	872	=HYPERLINK("https://www.ncbi.nlm.nih.gov/nucleotide/MT327732.1?report=genbank&log$=nucltop&blast_rank=119&RID=NAN90UJ9016","MT327732.1")
Megathyrsus sp. JFG-2021 isolate H14 trnL-trnF intergenic spacer region, partial sequence; chloroplast	Megathyrsus sp. JFG-2021	97.1	97.1	100%	2e-16	100.00	871	=HYPERLINK("https://www.ncbi.nlm.nih.gov/nucleotide/MT327731.1?report=genbank&log$=nucltop&blast_rank=120&RID=NAN90UJ9016","MT327731.1")
Megathyrsus sp. JFG-2021 isolate H8 trnL-trnF intergenic spacer region, partial sequence; chloroplast	Megathyrsus sp. JFG-2021	97.1	97.1	100%	2e-16	100.00	876	=HYPERLINK("https://www.ncbi.nlm.nih.gov/nucleotide/MT327730.1?report=genbank&log$=nucltop&blast_rank=121&RID=NAN90UJ9016","MT327730.1")
Megathyrsus sp. JFG-2021 isolate H4 trnL-trnF intergenic spacer region, partial sequence; chloroplast	Megathyrsus sp. JFG-2021	97.1	97.1	100%	2e-16	100.00	877	=HYPERLINK("https://www.ncbi.nlm.nih.gov/nucleotide/MT327729.1?report=genbank&log$=nucltop&blast_rank=122&RID=NAN90UJ9016","MT327729.1")
Megathyrsus sp. JFG-2021 isolate H10 trnL-trnF intergenic spacer region, partial sequence; chloroplast	Megathyrsus sp. JFG-2021	97.1	97.1	100%	2e-16	100.00	873	=HYPERLINK("https://www.ncbi.nlm.nih.gov/nucleotide/MT327728.1?report=genbank&log$=nucltop&blast_rank=123&RID=NAN90UJ9016","MT327728.1")
Megathyrsus sp. JFG-2021 isolate H7 trnL-trnF intergenic spacer region, partial sequence; chloroplast	Megathyrsus sp. JFG-2021	97.1	97.1	100%	2e-16	100.00	870	=HYPERLINK("https://www.ncbi.nlm.nih.gov/nucleotide/MT327727.1?report=genbank&log$=nucltop&blast_rank=124&RID=NAN90UJ9016","MT327727.1")
Megathyrsus sp. JFG-2021 isolate H6 trnL-trnF intergenic spacer region, partial sequence; chloroplast	Megathyrsus sp. JFG-2021	97.1	97.1	100%	2e-16	100.00	871	=HYPERLINK("https://www.ncbi.nlm.nih.gov/nucleotide/MT327726.1?report=genbank&log$=nucltop&blast_rank=125&RID=NAN90UJ9016","MT327726.1")
Megathyrsus sp. JFG-2021 isolate H5 trnL-trnF intergenic spacer region, partial sequence; chloroplast	Megathyrsus sp. JFG-2021	97.1	97.1	100%	2e-16	100.00	871	=HYPERLINK("https://www.ncbi.nlm.nih.gov/nucleotide/MT327725.1?report=genbank&log$=nucltop&blast_rank=126&RID=NAN90UJ9016","MT327725.1")
Megathyrsus sp. JFG-2021 isolate H9 trnL-trnF intergenic spacer region, partial sequence; chloroplast	Megathyrsus sp. JFG-2021	97.1	97.1	100%	2e-16	100.00	866	=HYPERLINK("https://www.ncbi.nlm.nih.gov/nucleotide/MT327724.1?report=genbank&log$=nucltop&blast_rank=127&RID=NAN90UJ9016","MT327724.1")
Megathyrsus sp. JFG-2021 isolate H2 trnL-trnF intergenic spacer region, partial sequence; chloroplast	Megathyrsus sp. JFG-2021	97.1	97.1	100%	2e-16	100.00	869	=HYPERLINK("https://www.ncbi.nlm.nih.gov/nucleotide/MT327723.1?report=genbank&log$=nucltop&blast_rank=128&RID=NAN90UJ9016","MT327723.1")
Megathyrsus sp. JFG-2021 isolate H1 trnL-trnF intergenic spacer region, partial sequence; chloroplast	Megathyrsus sp. JFG-2021	97.1	97.1	100%	2e-16	100.00	871	=HYPERLINK("https://www.ncbi.nlm.nih.gov/nucleotide/MT327722.1?report=genbank&log$=nucltop&blast_rank=129&RID=NAN90UJ9016","MT327722.1")
Urochloa mutica tRNA-Leu (trnL) gene and trnL-trnF intergenic spacer, partial sequence; chloroplast	Urochloa mutica	97.1	97.1	100%	2e-16	100.00	852	=HYPERLINK("https://www.ncbi.nlm.nih.gov/nucleotide/GU594596.1?report=genbank&log$=nucltop&blast_rank=130&RID=NAN90UJ9016","GU594596.1")
Eriochloa sericea tRNA-Leu (trnL) gene and trnL-trnF intergenic spacer, partial sequence; chloroplast	Eriochloa sericea	97.1	97.1	100%	2e-16	100.00	896	=HYPERLINK("https://www.ncbi.nlm.nih.gov/nucleotide/GU594595.1?report=genbank&log$=nucltop&blast_rank=131&RID=NAN90UJ9016","GU594595.1")
Urochloa rudis tRNA-Leu (trnL) gene and trnL-trnF intergenic spacer, partial sequence; chloroplast	Urochloa rudis	97.1	97.1	100%	2e-16	100.00	870	=HYPERLINK("https://www.ncbi.nlm.nih.gov/nucleotide/GU594593.1?report=genbank&log$=nucltop&blast_rank=132&RID=NAN90UJ9016","GU594593.1")
Urochloa holosericea tRNA-Leu (trnL) gene and trnL-trnF intergenic spacer, partial sequence; chloroplast	Urochloa holosericea	97.1	97.1	100%	2e-16	100.00	940	=HYPERLINK("https://www.ncbi.nlm.nih.gov/nucleotide/GU594590.1?report=genbank&log$=nucltop&blast_rank=133&RID=NAN90UJ9016","GU594590.1")
Eriochloa meyeriana tRNA-Leu (trnL) gene and trnL-trnF intergenic spacer, partial sequence; chloroplast	Eriochloa meyeriana	97.1	97.1	100%	2e-16	100.00	926	=HYPERLINK("https://www.ncbi.nlm.nih.gov/nucleotide/GU594583.1?report=genbank&log$=nucltop&blast_rank=134&RID=NAN90UJ9016","GU594583.1")
Urochloa comata tRNA-Leu (trnL) gene and trnL-trnF intergenic spacer, partial sequence; chloroplast	Urochloa comata	97.1	97.1	100%	2e-16	100.00	899	=HYPERLINK("https://www.ncbi.nlm.nih.gov/nucleotide/GU594580.1?report=genbank&log$=nucltop&blast_rank=135&RID=NAN90UJ9016","GU594580.1")
Urochloa foliosa tRNA-Leu (trnL) gene and trnL-trnF intergenic spacer, partial sequence; chloroplast	Urochloa foliosa	97.1	97.1	100%	2e-16	100.00	889	=HYPERLINK("https://www.ncbi.nlm.nih.gov/nucleotide/GU594578.1?report=genbank&log$=nucltop&blast_rank=136&RID=NAN90UJ9016","GU594578.1")
Scutachne dura tRNA-Leu (trnL) gene and trnL-trnF intergenic spacer, partial sequence; chloroplast	Scutachne dura	97.1	97.1	100%	2e-16	100.00	943	=HYPERLINK("https://www.ncbi.nlm.nih.gov/nucleotide/GU594572.1?report=genbank&log$=nucltop&blast_rank=137&RID=NAN90UJ9016","GU594572.1")
Urochloa lachnantha tRNA-Leu (trnL) gene and trnL-trnF intergenic spacer, partial sequence; chloroplast	Urochloa lachnantha	97.1	97.1	100%	2e-16	100.00	924	=HYPERLINK("https://www.ncbi.nlm.nih.gov/nucleotide/GU594570.1?report=genbank&log$=nucltop&blast_rank=138&RID=NAN90UJ9016","GU594570.1")
Urochloa lata tRNA-Leu (trnL) gene and trnL-trnF intergenic spacer, partial sequence; chloroplast	Urochloa lata	97.1	97.1	100%	2e-16	100.00	888	=HYPERLINK("https://www.ncbi.nlm.nih.gov/nucleotide/GU594567.1?report=genbank&log$=nucltop&blast_rank=139&RID=NAN90UJ9016","GU594567.1")
Urochloa subquadripara tRNA-Leu (trnL) gene and trnL-trnF intergenic spacer, partial sequence; chloroplast	Urochloa subquadripara	97.1	97.1	100%	2e-16	100.00	934	=HYPERLINK("https://www.ncbi.nlm.nih.gov/nucleotide/GU594566.1?report=genbank&log$=nucltop&blast_rank=140&RID=NAN90UJ9016","GU594566.1")
Urochloa subulifolia tRNA-Leu (trnL) gene and trnL-trnF intergenic spacer, partial sequence; chloroplast	Urochloa subulifolia	97.1	97.1	100%	2e-16	100.00	951	=HYPERLINK("https://www.ncbi.nlm.nih.gov/nucleotide/GU594565.1?report=genbank&log$=nucltop&blast_rank=141&RID=NAN90UJ9016","GU594565.1")
Urochloa platynota tRNA-Leu (trnL) gene and trnL-trnF intergenic spacer, partial sequence; chloroplast	Urochloa platynota	97.1	97.1	100%	2e-16	100.00	936	=HYPERLINK("https://www.ncbi.nlm.nih.gov/nucleotide/GU594563.1?report=genbank&log$=nucltop&blast_rank=142&RID=NAN90UJ9016","GU594563.1")
Urochloa jubata tRNA-Leu (trnL) gene and trnL-trnF intergenic spacer, partial sequence; chloroplast	Urochloa jubata	97.1	97.1	100%	2e-16	100.00	950	=HYPERLINK("https://www.ncbi.nlm.nih.gov/nucleotide/GU594559.1?report=genbank&log$=nucltop&blast_rank=143&RID=NAN90UJ9016","GU594559.1")
Urochloa serrata tRNA-Leu (trnL) gene and trnL-trnF intergenic spacer, partial sequence; chloroplast	Urochloa serrata	97.1	97.1	100%	2e-16	100.00	956	=HYPERLINK("https://www.ncbi.nlm.nih.gov/nucleotide/GU594558.1?report=genbank&log$=nucltop&blast_rank=144&RID=NAN90UJ9016","GU594558.1")
Urochloa bovonei tRNA-Leu (trnL) gene and trnL-trnF intergenic spacer, partial sequence; chloroplast	Urochloa bovonei	97.1	97.1	100%	2e-16	100.00	951	=HYPERLINK("https://www.ncbi.nlm.nih.gov/nucleotide/GU594557.1?report=genbank&log$=nucltop&blast_rank=145&RID=NAN90UJ9016","GU594557.1")
Urochloa decumbens tRNA-Leu (trnL) gene and trnL-trnF intergenic spacer, partial sequence; chloroplast	Urochloa decumbens	97.1	97.1	100%	2e-16	100.00	940	=HYPERLINK("https://www.ncbi.nlm.nih.gov/nucleotide/GU594555.1?report=genbank&log$=nucltop&blast_rank=146&RID=NAN90UJ9016","GU594555.1")
Megathyrsus maximus tRNA-Leu (trnL) gene and trnL-trnF intergenic spacer, partial sequence; chloroplast	Megathyrsus maximus	97.1	97.1	100%	2e-16	100.00	938	=HYPERLINK("https://www.ncbi.nlm.nih.gov/nucleotide/GU594547.1?report=genbank&log$=nucltop&blast_rank=147&RID=NAN90UJ9016","GU594547.1")
Urochloa ruziziensis tRNA-Leu (trnL) gene and trnL-trnF intergenic spacer, partial sequence; chloroplast	Urochloa ruziziensis	97.1	97.1	100%	2e-16	100.00	934	=HYPERLINK("https://www.ncbi.nlm.nih.gov/nucleotide/GU594543.1?report=genbank&log$=nucltop&blast_rank=148&RID=NAN90UJ9016","GU594543.1")
Urochloa brizantha tRNA-Leu (trnL) gene and trnL-trnF intergenic spacer, partial sequence; chloroplast	Urochloa brizantha	97.1	97.1	100%	2e-16	100.00	941	=HYPERLINK("https://www.ncbi.nlm.nih.gov/nucleotide/GU594542.1?report=genbank&log$=nucltop&blast_rank=149&RID=NAN90UJ9016","GU594542.1")
Urochloa fusca tRNA-Leu (trnL) gene and trnL-trnF intergenic spacer, partial sequence; chloroplast	Urochloa fusca	97.1	97.1	100%	2e-16	100.00	929	=HYPERLINK("https://www.ncbi.nlm.nih.gov/nucleotide/GU594540.1?report=genbank&log$=nucltop&blast_rank=150&RID=NAN90UJ9016","GU594540.1")
Urochloa platyphylla tRNA-Leu (trnL) gene and trnL-trnF intergenic spacer, partial sequence; chloroplast	Urochloa platyphylla	97.1	97.1	100%	2e-16	100.00	941	=HYPERLINK("https://www.ncbi.nlm.nih.gov/nucleotide/GU594539.1?report=genbank&log$=nucltop&blast_rank=151&RID=NAN90UJ9016","GU594539.1")
Urochloa distachya tRNA-Leu (trnL) gene and trnL-trnF intergenic spacer, partial sequence; chloroplast	Urochloa distachya	97.1	97.1	100%	2e-16	100.00	929	=HYPERLINK("https://www.ncbi.nlm.nih.gov/nucleotide/GU594538.1?report=genbank&log$=nucltop&blast_rank=152&RID=NAN90UJ9016","GU594538.1")
Urochloa adspersa tRNA-Leu (trnL) gene and trnL-trnF intergenic spacer, partial sequence; chloroplast	Urochloa adspersa	97.1	97.1	100%	2e-16	100.00	871	=HYPERLINK("https://www.ncbi.nlm.nih.gov/nucleotide/GU594537.1?report=genbank&log$=nucltop&blast_rank=153&RID=NAN90UJ9016","GU594537.1")
Urochloa arrecta tRNA-Leu (trnL) gene and trnL-trnF intergenic spacer, partial sequence; chloroplast	Urochloa arrecta	97.1	97.1	100%	2e-16	100.00	892	=HYPERLINK("https://www.ncbi.nlm.nih.gov/nucleotide/GU594536.1?report=genbank&log$=nucltop&blast_rank=154&RID=NAN90UJ9016","GU594536.1")
Urochloa mollis tRNA-Leu (trnL) gene and trnL-trnF intergenic spacer, partial sequence; chloroplast	Urochloa mollis	97.1	97.1	100%	2e-16	100.00	917	=HYPERLINK("https://www.ncbi.nlm.nih.gov/nucleotide/GU594534.1?report=genbank&log$=nucltop&blast_rank=155&RID=NAN90UJ9016","GU594534.1")
Urochloa plantaginea tRNA-Leu (trnL) gene and trnL-trnF intergenic spacer, partial sequence; chloroplast	Urochloa plantaginea	97.1	97.1	100%	2e-16	100.00	906	=HYPERLINK("https://www.ncbi.nlm.nih.gov/nucleotide/GU594533.1?report=genbank&log$=nucltop&blast_rank=156&RID=NAN90UJ9016","GU594533.1")
Urochloa panicoides tRNA-Leu gene, partial sequence; trnL-trnF intergenic spacer, complete sequence; and tRNA-Phe gene, partial sequence; chloroplast	Urochloa panicoides	97.1	97.1	100%	2e-16	100.00	912	=HYPERLINK("https://www.ncbi.nlm.nih.gov/nucleotide/EU920056.1?report=genbank&log$=nucltop&blast_rank=157&RID=NAN90UJ9016","EU920056.1")
Panicum natalense tRNA-Leu (trnL) gene, intron; chloroplast gene for chloroplast product	Trichanthecium natalense	97.1	97.1	100%	2e-16	100.00	585	=HYPERLINK("https://www.ncbi.nlm.nih.gov/nucleotide/AY142740.1?report=genbank&log$=nucltop&blast_rank=158&RID=NAN90UJ9016","AY142740.1")
Panicum maximum tRNA-Leu (trnL) gene, intron; chloroplast gene for chloroplast product	Megathyrsus maximus	97.1	97.1	100%	2e-16	100.00	583	=HYPERLINK("https://www.ncbi.nlm.nih.gov/nucleotide/AY142734.1?report=genbank&log$=nucltop&blast_rank=159&RID=NAN90UJ9016","AY142734.1")
Panicum bulbosum tRNA-Leu (trnL) gene, intron; chloroplast gene for chloroplast product	Zuloagaea bulbosa	97.1	97.1	100%	2e-16	100.00	584	=HYPERLINK("https://www.ncbi.nlm.nih.gov/nucleotide/AY142720.1?report=genbank&log$=nucltop&blast_rank=160&RID=NAN90UJ9016","AY142720.1")
