# Supplementary material for: Ecology of community reassembly: Movements and diets of megafauna during a decade of restoration in Mozambique
Source: Ecology. 2026 Apr 12;107(4):e70386. doi: 10.1002/ecy.70386 (PMC13071350; doi:10.1002/ecy.70386)
Supplement: Supplementary file 1 — Data S1. [file ECY-107-e70386-s001.zip › Data_S1/Dataset_20/DietDataFilteringScripts/DNA_metabarcoding_data_processing/additional_files_scripts/NCBI_blast_results/atccctgttttaaaaaaacaagtggttctcaaactagaacccaaaggaaaag.csv]

Description	Scientific Name	Max Score	Total Score	Query Cover	E value	Per. ident	Acc. Len	Accession
Eriochloa fatmensis voucher F8_K1270_Unknown_sp tRNA-Leu (trnL) gene, intron; chloroplast	Eriochloa fatmensis	97.1	97.1	100%	2e-16	100.00	581	=HYPERLINK("https://www.ncbi.nlm.nih.gov/nucleotide/KR738405.1?report=genbank&log$=nucltop&blast_rank=1&RID=NAN01GUY016","KR738405.1")
Eriochloa fatmensis voucher C8_K1270_Unknown_sp tRNA-Leu (trnL) gene, intron; chloroplast	Eriochloa fatmensis	97.1	97.1	100%	2e-16	100.00	576	=HYPERLINK("https://www.ncbi.nlm.nih.gov/nucleotide/KR737590.1?report=genbank&log$=nucltop&blast_rank=2&RID=NAN01GUY016","KR737590.1")
Urochloa glumaris tRNA-Leu (trnL) gene and trnL-trnF intergenic spacer, partial sequence; chloroplast	Urochloa glumaris	97.1	97.1	100%	2e-16	100.00	895	=HYPERLINK("https://www.ncbi.nlm.nih.gov/nucleotide/GU594586.1?report=genbank&log$=nucltop&blast_rank=3&RID=NAN01GUY016","GU594586.1")
Urochloa setigera tRNA-Leu (trnL) gene and trnL-trnF intergenic spacer, partial sequence; chloroplast	Urochloa setigera	97.1	97.1	100%	2e-16	100.00	942	=HYPERLINK("https://www.ncbi.nlm.nih.gov/nucleotide/GU594568.1?report=genbank&log$=nucltop&blast_rank=4&RID=NAN01GUY016","GU594568.1")
Urochloa mosambicensis tRNA-Leu (trnL) gene and trnL-trnF intergenic spacer, partial sequence; chloroplast	Urochloa mosambicensis	97.1	97.1	100%	2e-16	100.00	943	=HYPERLINK("https://www.ncbi.nlm.nih.gov/nucleotide/GU594532.1?report=genbank&log$=nucltop&blast_rank=5&RID=NAN01GUY016","GU594532.1")
Panicum grumosum tRNA-Leu (trnL) gene, intron; chloroplast gene for chloroplast product	Hymenachne grumosa	97.1	97.1	100%	2e-16	100.00	580	=HYPERLINK("https://www.ncbi.nlm.nih.gov/nucleotide/AY142729.1?report=genbank&log$=nucltop&blast_rank=6&RID=NAN01GUY016","AY142729.1")
