# Supplementary material for: Ecology of community reassembly: Movements and diets of megafauna during a decade of restoration in Mozambique
Source: Ecology. 2026 Apr 12;107(4):e70386. doi: 10.1002/ecy.70386 (PMC13071350; doi:10.1002/ecy.70386)
Supplement: Supplementary file 1 — Data S1. [file ECY-107-e70386-s001.zip › Data_S1/Dataset_20/DietDataFilteringScripts/DNA_metabarcoding_data_processing/additional_files_scripts/NCBI_blast_results/atcccttttttgaaaaaacaagcggttctcaaactagaaccaaaaggaaaag.csv]

Description	Scientific Name	Max Score	Total Score	Query Cover	E value	Per. ident	Acc. Len	Accession
Themeda triandra voucher JG-16-P05_G12 tRNA-Leu (trnL) gene, partial sequence; trnL-trnF intergenic spacer, complete sequence; and tRNA-Phe (trnF) gene, partial sequence; chloroplast	Themeda triandra	97.1	97.1	100%	2e-16	100.00	454	=HYPERLINK("https://www.ncbi.nlm.nih.gov/nucleotide/MK187231.1?report=genbank&log$=nucltop&blast_rank=1&RID=ND8Y5V4K016","MK187231.1")
Andropogon distachyos isolate TK396 chloroplast, complete genome	Andropogon distachyos	97.1	97.1	100%	2e-16	100.00	138811	=HYPERLINK("https://www.ncbi.nlm.nih.gov/nucleotide/MH181203.1?report=genbank&log$=nucltop&blast_rank=2&RID=ND8Y5V4K016","MH181203.1")
Themeda triandra voucher ZIM150303 tRNA-Leu (trnL) gene, intron; chloroplast	Themeda triandra	97.1	97.1	100%	2e-16	100.00	457	=HYPERLINK("https://www.ncbi.nlm.nih.gov/nucleotide/KY991364.1?report=genbank&log$=nucltop&blast_rank=3&RID=ND8Y5V4K016","KY991364.1")
Themeda novoguineensis voucher 6711 Pullen tRNA-Leu (trnL) gene, intron; chloroplast	Themeda novoguineensis	97.1	97.1	100%	2e-16	100.00	461	=HYPERLINK("https://www.ncbi.nlm.nih.gov/nucleotide/KY991363.1?report=genbank&log$=nucltop&blast_rank=4&RID=ND8Y5V4K016","KY991363.1")
Themeda avenacea voucher 2929 Everist tRNA-Leu (trnL) gene, intron; chloroplast	Themeda avenacea	97.1	97.1	100%	2e-16	100.00	433	=HYPERLINK("https://www.ncbi.nlm.nih.gov/nucleotide/KY991360.1?report=genbank&log$=nucltop&blast_rank=5&RID=ND8Y5V4K016","KY991360.1")
Themeda triandra voucher AUS1620 tRNA-Leu (trnL) gene, intron; chloroplast	Themeda triandra	97.1	97.1	100%	2e-16	100.00	465	=HYPERLINK("https://www.ncbi.nlm.nih.gov/nucleotide/KY991358.1?report=genbank&log$=nucltop&blast_rank=6&RID=ND8Y5V4K016","KY991358.1")
Themeda triandra voucher AS28 tRNA-Leu (trnL) gene, intron; chloroplast	Themeda triandra	97.1	97.1	100%	2e-16	100.00	840	=HYPERLINK("https://www.ncbi.nlm.nih.gov/nucleotide/KY991357.1?report=genbank&log$=nucltop&blast_rank=7&RID=ND8Y5V4K016","KY991357.1")
Themeda triandra voucher KununurraA tRNA-Leu (trnL) gene, intron; chloroplast	Themeda triandra	97.1	97.1	100%	2e-16	100.00	519	=HYPERLINK("https://www.ncbi.nlm.nih.gov/nucleotide/KY991354.1?report=genbank&log$=nucltop&blast_rank=8&RID=ND8Y5V4K016","KY991354.1")
Themeda triandra voucher LTDT005 tRNA-Leu (trnL) gene, intron; chloroplast	Themeda triandra	97.1	97.1	100%	2e-16	100.00	841	=HYPERLINK("https://www.ncbi.nlm.nih.gov/nucleotide/KY991350.1?report=genbank&log$=nucltop&blast_rank=9&RID=ND8Y5V4K016","KY991350.1")
Themeda triandra voucher LTDT002 tRNA-Leu (trnL) gene, intron; chloroplast	Themeda triandra	97.1	97.1	100%	2e-16	100.00	841	=HYPERLINK("https://www.ncbi.nlm.nih.gov/nucleotide/KY991349.1?report=genbank&log$=nucltop&blast_rank=10&RID=ND8Y5V4K016","KY991349.1")
Themeda triandra voucher LTDT004 tRNA-Leu (trnL) gene, intron; chloroplast	Themeda triandra	97.1	97.1	100%	2e-16	100.00	841	=HYPERLINK("https://www.ncbi.nlm.nih.gov/nucleotide/KY991348.1?report=genbank&log$=nucltop&blast_rank=11&RID=ND8Y5V4K016","KY991348.1")
Themeda triandra voucher LTDT001 tRNA-Leu (trnL) gene, intron; chloroplast	Themeda triandra	97.1	97.1	100%	2e-16	100.00	847	=HYPERLINK("https://www.ncbi.nlm.nih.gov/nucleotide/KY991347.1?report=genbank&log$=nucltop&blast_rank=12&RID=ND8Y5V4K016","KY991347.1")
Themeda triandra voucher LTDT003 tRNA-Leu (trnL) gene, intron; chloroplast	Themeda triandra	97.1	97.1	100%	2e-16	100.00	831	=HYPERLINK("https://www.ncbi.nlm.nih.gov/nucleotide/KY991346.1?report=genbank&log$=nucltop&blast_rank=13&RID=ND8Y5V4K016","KY991346.1")
Themeda arguens voucher EPA3401 tRNA-Leu (trnL) gene, intron; chloroplast	Themeda arguens	97.1	97.1	100%	2e-16	100.00	452	=HYPERLINK("https://www.ncbi.nlm.nih.gov/nucleotide/KY991345.1?report=genbank&log$=nucltop&blast_rank=14&RID=ND8Y5V4K016","KY991345.1")
Themeda triandra voucher Caroline2 tRNA-Leu (trnL) gene, intron; chloroplast	Themeda triandra	97.1	97.1	100%	2e-16	100.00	461	=HYPERLINK("https://www.ncbi.nlm.nih.gov/nucleotide/KY991344.1?report=genbank&log$=nucltop&blast_rank=15&RID=ND8Y5V4K016","KY991344.1")
Themeda triandra voucher Caroline1 tRNA-Leu (trnL) gene, intron; chloroplast	Themeda triandra	97.1	97.1	100%	2e-16	100.00	858	=HYPERLINK("https://www.ncbi.nlm.nih.gov/nucleotide/KY991343.1?report=genbank&log$=nucltop&blast_rank=16&RID=ND8Y5V4K016","KY991343.1")
Themeda quadrivalvis voucher MSV1762 tRNA-Leu (trnL) gene, intron; chloroplast	Themeda quadrivalvis	97.1	97.1	100%	2e-16	100.00	464	=HYPERLINK("https://www.ncbi.nlm.nih.gov/nucleotide/KY991342.1?report=genbank&log$=nucltop&blast_rank=17&RID=ND8Y5V4K016","KY991342.1")
Themeda quadrivalvis voucher MSV1038 tRNA-Leu (trnL) gene, intron; chloroplast	Themeda quadrivalvis	97.1	97.1	100%	2e-16	100.00	463	=HYPERLINK("https://www.ncbi.nlm.nih.gov/nucleotide/KY991341.1?report=genbank&log$=nucltop&blast_rank=18&RID=ND8Y5V4K016","KY991341.1")
Themeda quadrivalvis voucher E00190881 tRNA-Leu (trnL) gene, intron; chloroplast	Themeda quadrivalvis	97.1	97.1	100%	2e-16	100.00	452	=HYPERLINK("https://www.ncbi.nlm.nih.gov/nucleotide/KY991338.1?report=genbank&log$=nucltop&blast_rank=19&RID=ND8Y5V4K016","KY991338.1")
Themeda sp. 'triandra-laxa' voucher E00113973 tRNA-Leu (trnL) gene, intron; chloroplast	Themeda sp. 'triandra-laxa'	97.1	97.1	100%	2e-16	100.00	453	=HYPERLINK("https://www.ncbi.nlm.nih.gov/nucleotide/KY991337.1?report=genbank&log$=nucltop&blast_rank=20&RID=ND8Y5V4K016","KY991337.1")
Themeda sp. 'intermedia-gigantea' voucher E00081955 tRNA-Leu (trnL) gene, intron; chloroplast	Themeda sp. 'intermedia-gigantea'	97.1	97.1	100%	2e-16	100.00	467	=HYPERLINK("https://www.ncbi.nlm.nih.gov/nucleotide/KY991334.1?report=genbank&log$=nucltop&blast_rank=21&RID=ND8Y5V4K016","KY991334.1")
Themeda triandra voucher E00356356A tRNA-Leu (trnL) gene, intron; chloroplast	Themeda triandra	97.1	97.1	100%	2e-16	100.00	849	=HYPERLINK("https://www.ncbi.nlm.nih.gov/nucleotide/KY991333.1?report=genbank&log$=nucltop&blast_rank=22&RID=ND8Y5V4K016","KY991333.1")
Themeda quadrivalvis voucher E00668490 tRNA-Leu (trnL) gene, intron; chloroplast	Themeda quadrivalvis	97.1	97.1	100%	2e-16	100.00	224	=HYPERLINK("https://www.ncbi.nlm.nih.gov/nucleotide/KY991331.1?report=genbank&log$=nucltop&blast_rank=23&RID=ND8Y5V4K016","KY991331.1")
Themeda arundinacea voucher E00148330 tRNA-Leu (trnL) gene, intron; chloroplast	Themeda arundinacea	97.1	97.1	100%	2e-16	100.00	460	=HYPERLINK("https://www.ncbi.nlm.nih.gov/nucleotide/KY991330.1?report=genbank&log$=nucltop&blast_rank=24&RID=ND8Y5V4K016","KY991330.1")
Themeda villosa voucher E00697814 tRNA-Leu (trnL) gene, intron; chloroplast	Themeda villosa	97.1	97.1	100%	2e-16	100.00	445	=HYPERLINK("https://www.ncbi.nlm.nih.gov/nucleotide/KY991329.1?report=genbank&log$=nucltop&blast_rank=25&RID=ND8Y5V4K016","KY991329.1")
Themeda villosa voucher E00697528 tRNA-Leu (trnL) gene, intron; chloroplast	Themeda villosa	97.1	97.1	100%	2e-16	100.00	458	=HYPERLINK("https://www.ncbi.nlm.nih.gov/nucleotide/KY991328.1?report=genbank&log$=nucltop&blast_rank=26&RID=ND8Y5V4K016","KY991328.1")
Themeda triandra voucher E00356344 tRNA-Leu (trnL) gene, intron; chloroplast	Themeda triandra	97.1	97.1	100%	2e-16	100.00	462	=HYPERLINK("https://www.ncbi.nlm.nih.gov/nucleotide/KY991327.1?report=genbank&log$=nucltop&blast_rank=27&RID=ND8Y5V4K016","KY991327.1")
Themeda villosa voucher E00107621 tRNA-Leu (trnL) gene, intron; chloroplast	Themeda villosa	97.1	97.1	100%	2e-16	100.00	459	=HYPERLINK("https://www.ncbi.nlm.nih.gov/nucleotide/KY991326.1?report=genbank&log$=nucltop&blast_rank=28&RID=ND8Y5V4K016","KY991326.1")
Themeda anathera voucher E00697605 tRNA-Leu (trnL) gene, intron; chloroplast	Themeda anathera	97.1	97.1	100%	2e-16	100.00	460	=HYPERLINK("https://www.ncbi.nlm.nih.gov/nucleotide/KY991325.1?report=genbank&log$=nucltop&blast_rank=29&RID=ND8Y5V4K016","KY991325.1")
Themeda triandra voucher EPA3354 tRNA-Leu (trnL) gene, intron; chloroplast	Themeda triandra	97.1	97.1	100%	2e-16	100.00	848	=HYPERLINK("https://www.ncbi.nlm.nih.gov/nucleotide/KY991324.1?report=genbank&log$=nucltop&blast_rank=30&RID=ND8Y5V4K016","KY991324.1")
Themeda triandra voucher EPA3358 tRNA-Leu (trnL) gene, intron; chloroplast	Themeda triandra	97.1	97.1	100%	2e-16	100.00	855	=HYPERLINK("https://www.ncbi.nlm.nih.gov/nucleotide/KY991323.1?report=genbank&log$=nucltop&blast_rank=31&RID=ND8Y5V4K016","KY991323.1")
Themeda quadrivalvis isolate AL95 chloroplast, complete genome	Themeda quadrivalvis	97.1	97.1	100%	2e-16	100.00	138961	=HYPERLINK("https://www.ncbi.nlm.nih.gov/nucleotide/NC_035492.1?report=genbank&log$=nucltop&blast_rank=32&RID=ND8Y5V4K016","NC_035492.1")
Themeda triandra isolate AL94 chloroplast, complete genome	Themeda triandra	97.1	97.1	100%	2e-16	100.00	138889	=HYPERLINK("https://www.ncbi.nlm.nih.gov/nucleotide/KY707772.1?report=genbank&log$=nucltop&blast_rank=33&RID=ND8Y5V4K016","KY707772.1")
Themeda triandra isolate AL88 chloroplast, complete genome	Themeda triandra	97.1	97.1	100%	2e-16	100.00	138891	=HYPERLINK("https://www.ncbi.nlm.nih.gov/nucleotide/KY707771.1?report=genbank&log$=nucltop&blast_rank=34&RID=ND8Y5V4K016","KY707771.1")
Themeda triandra isolate AL09 chloroplast, complete genome	Themeda triandra	97.1	97.1	100%	2e-16	100.00	138907	=HYPERLINK("https://www.ncbi.nlm.nih.gov/nucleotide/KY707770.1?report=genbank&log$=nucltop&blast_rank=35&RID=ND8Y5V4K016","KY707770.1")
Themeda triandra isolate AL01 chloroplast, complete genome	Themeda triandra	97.1	97.1	100%	2e-16	100.00	138877	=HYPERLINK("https://www.ncbi.nlm.nih.gov/nucleotide/KY707767.1?report=genbank&log$=nucltop&blast_rank=36&RID=ND8Y5V4K016","KY707767.1")
Andropogon distachyos chloroplast, complete genome	Andropogon distachyos	97.1	97.1	100%	2e-16	100.00	139098	=HYPERLINK("https://www.ncbi.nlm.nih.gov/nucleotide/NC_035041.1?report=genbank&log$=nucltop&blast_rank=37&RID=ND8Y5V4K016","NC_035041.1")
Themeda villosa chloroplast, complete genome	Themeda villosa	97.1	97.1	100%	2e-16	100.00	139589	=HYPERLINK("https://www.ncbi.nlm.nih.gov/nucleotide/NC_035021.1?report=genbank&log$=nucltop&blast_rank=38&RID=ND8Y5V4K016","NC_035021.1")
Themeda arguens chloroplast, complete genome	Themeda arguens	97.1	97.1	100%	2e-16	100.00	138827	=HYPERLINK("https://www.ncbi.nlm.nih.gov/nucleotide/NC_035019.1?report=genbank&log$=nucltop&blast_rank=39&RID=ND8Y5V4K016","NC_035019.1")
Themeda triandra chloroplast, complete genome	Themeda triandra	97.1	97.1	100%	2e-16	100.00	138865	=HYPERLINK("https://www.ncbi.nlm.nih.gov/nucleotide/NC_035016.1?report=genbank&log$=nucltop&blast_rank=40&RID=ND8Y5V4K016","NC_035016.1")
Themeda arundinacea chloroplast, complete genome	Themeda arundinacea	97.1	97.1	100%	2e-16	100.00	139742	=HYPERLINK("https://www.ncbi.nlm.nih.gov/nucleotide/NC_035014.1?report=genbank&log$=nucltop&blast_rank=41&RID=ND8Y5V4K016","NC_035014.1")
Themeda triandra tRNA-Leu (trnL-UAA) gene, partial sequence; trnL-trnF intergenic spacer, complete sequence; and tRNA-Phe (trnF-GAA) gene, partial sequence; chloroplast	Themeda triandra	97.1	97.1	100%	2e-16	100.00	821	=HYPERLINK("https://www.ncbi.nlm.nih.gov/nucleotide/KX372498.1?report=genbank&log$=nucltop&blast_rank=42&RID=ND8Y5V4K016","KX372498.1")
Themeda sp. Saarela 1833 voucher CAN:Saarela 1833 chloroplast, complete genome	Themeda sp. Saarela 1833	97.1	97.1	100%	2e-16	100.00	138842	=HYPERLINK("https://www.ncbi.nlm.nih.gov/nucleotide/KU291484.1?report=genbank&log$=nucltop&blast_rank=43&RID=ND8Y5V4K016","KU291484.1")
Iseilema macratherum voucher PI<ITA>:257760 chloroplast, complete genome	Iseilema macratherum	97.1	97.1	100%	2e-16	100.00	139643	=HYPERLINK("https://www.ncbi.nlm.nih.gov/nucleotide/NC_030611.1?report=genbank&log$=nucltop&blast_rank=44&RID=ND8Y5V4K016","NC_030611.1")
Themeda japonica chloroplast, complete genome	Themeda japonica	97.1	97.1	100%	2e-16	100.00	138736	=HYPERLINK("https://www.ncbi.nlm.nih.gov/nucleotide/NC_071817.1?report=genbank&log$=nucltop&blast_rank=45&RID=ND8Y5V4K016","NC_071817.1")
Themeda triandra voucher B8_K1268_Themeda_triandra tRNA-Leu (trnL) gene, intron; chloroplast	Themeda triandra	97.1	97.1	100%	2e-16	100.00	485	=HYPERLINK("https://www.ncbi.nlm.nih.gov/nucleotide/KR738076.1?report=genbank&log$=nucltop&blast_rank=46&RID=ND8Y5V4K016","KR738076.1")
Themeda triandra voucher H9_K1214_Themeda_triandra tRNA-Leu (trnL) gene, intron; chloroplast	Themeda triandra	97.1	97.1	100%	2e-16	100.00	382	=HYPERLINK("https://www.ncbi.nlm.nih.gov/nucleotide/KR738037.1?report=genbank&log$=nucltop&blast_rank=47&RID=ND8Y5V4K016","KR738037.1")
Themeda triandra voucher TtPh16-4 chloroplast, complete genome	Themeda triandra	97.1	97.1	100%	2e-16	100.00	138855	=HYPERLINK("https://www.ncbi.nlm.nih.gov/nucleotide/OP328246.1?report=genbank&log$=nucltop&blast_rank=48&RID=ND8Y5V4K016","OP328246.1")
Themeda triandra voucher T580_Jobson_3903 chloroplast, complete genome	Themeda triandra	97.1	97.1	100%	2e-16	100.00	138907	=HYPERLINK("https://www.ncbi.nlm.nih.gov/nucleotide/OP328245.1?report=genbank&log$=nucltop&blast_rank=49&RID=ND8Y5V4K016","OP328245.1")
Themeda triandra voucher T577_Murdock_1293 chloroplast, complete genome	Themeda triandra	97.1	97.1	100%	2e-16	100.00	138849	=HYPERLINK("https://www.ncbi.nlm.nih.gov/nucleotide/OP328244.1?report=genbank&log$=nucltop&blast_rank=50&RID=ND8Y5V4K016","OP328244.1")
Themeda triandra voucher T575_Murdock_1299 chloroplast, complete genome	Themeda triandra	97.1	97.1	100%	2e-16	100.00	138845	=HYPERLINK("https://www.ncbi.nlm.nih.gov/nucleotide/OP328243.1?report=genbank&log$=nucltop&blast_rank=51&RID=ND8Y5V4K016","OP328243.1")
Themeda triandra voucher T574_Murdock_1296 chloroplast, complete genome	Themeda triandra	97.1	97.1	100%	2e-16	100.00	138849	=HYPERLINK("https://www.ncbi.nlm.nih.gov/nucleotide/OP328242.1?report=genbank&log$=nucltop&blast_rank=52&RID=ND8Y5V4K016","OP328242.1")
Themeda triandra voucher T573_Murdock_1294 chloroplast, complete genome	Themeda triandra	97.1	97.1	100%	2e-16	100.00	138837	=HYPERLINK("https://www.ncbi.nlm.nih.gov/nucleotide/OP328241.1?report=genbank&log$=nucltop&blast_rank=53&RID=ND8Y5V4K016","OP328241.1")
Themeda triandra voucher T571_Murdock_1292 chloroplast, complete genome	Themeda triandra	97.1	97.1	100%	2e-16	100.00	138786	=HYPERLINK("https://www.ncbi.nlm.nih.gov/nucleotide/OP328240.1?report=genbank&log$=nucltop&blast_rank=54&RID=ND8Y5V4K016","OP328240.1")
Themeda triandra voucher T570_Murdock_1291 chloroplast, complete genome	Themeda triandra	97.1	97.1	100%	2e-16	100.00	138843	=HYPERLINK("https://www.ncbi.nlm.nih.gov/nucleotide/OP328239.1?report=genbank&log$=nucltop&blast_rank=55&RID=ND8Y5V4K016","OP328239.1")
Themeda triandra voucher T566_Murdock_1289 chloroplast, complete genome	Themeda triandra	97.1	97.1	100%	2e-16	100.00	138782	=HYPERLINK("https://www.ncbi.nlm.nih.gov/nucleotide/OP328238.1?report=genbank&log$=nucltop&blast_rank=56&RID=ND8Y5V4K016","OP328238.1")
Themeda triandra voucher T564_Ajduk_47 chloroplast, complete genome	Themeda triandra	97.1	97.1	100%	2e-16	100.00	138831	=HYPERLINK("https://www.ncbi.nlm.nih.gov/nucleotide/OP328237.1?report=genbank&log$=nucltop&blast_rank=57&RID=ND8Y5V4K016","OP328237.1")
Themeda triandra voucher T563_Ajduk_54 chloroplast, complete genome	Themeda triandra	97.1	97.1	100%	2e-16	100.00	138788	=HYPERLINK("https://www.ncbi.nlm.nih.gov/nucleotide/OP328236.1?report=genbank&log$=nucltop&blast_rank=58&RID=ND8Y5V4K016","OP328236.1")
Themeda triandra voucher T520_Jobson_1910 chloroplast, complete genome	Themeda triandra	97.1	97.1	100%	2e-16	100.00	138872	=HYPERLINK("https://www.ncbi.nlm.nih.gov/nucleotide/OP328235.1?report=genbank&log$=nucltop&blast_rank=59&RID=ND8Y5V4K016","OP328235.1")
Themeda triandra voucher T519_Jobson_1901 chloroplast, complete genome	Themeda triandra	97.1	97.1	100%	2e-16	100.00	138878	=HYPERLINK("https://www.ncbi.nlm.nih.gov/nucleotide/OP328234.1?report=genbank&log$=nucltop&blast_rank=60&RID=ND8Y5V4K016","OP328234.1")
Themeda triandra voucher T518_Jobson_3534 chloroplast, complete genome	Themeda triandra	97.1	97.1	100%	2e-16	100.00	138749	=HYPERLINK("https://www.ncbi.nlm.nih.gov/nucleotide/OP328233.1?report=genbank&log$=nucltop&blast_rank=61&RID=ND8Y5V4K016","OP328233.1")
Themeda triandra voucher T512_Jobson_3493 chloroplast, complete genome	Themeda triandra	97.1	97.1	100%	2e-16	100.00	138752	=HYPERLINK("https://www.ncbi.nlm.nih.gov/nucleotide/OP328232.1?report=genbank&log$=nucltop&blast_rank=62&RID=ND8Y5V4K016","OP328232.1")
Themeda triandra voucher T509_Jobson_3477 chloroplast, complete genome	Themeda triandra	97.1	97.1	100%	2e-16	100.00	138783	=HYPERLINK("https://www.ncbi.nlm.nih.gov/nucleotide/OP328231.1?report=genbank&log$=nucltop&blast_rank=63&RID=ND8Y5V4K016","OP328231.1")
Themeda triandra voucher T497_Jobson_3364 chloroplast, complete genome	Themeda triandra	97.1	97.1	100%	2e-16	100.00	138841	=HYPERLINK("https://www.ncbi.nlm.nih.gov/nucleotide/OP328230.1?report=genbank&log$=nucltop&blast_rank=64&RID=ND8Y5V4K016","OP328230.1")
Themeda triandra voucher T492_Jobson_3105 chloroplast, complete genome	Themeda triandra	97.1	97.1	100%	2e-16	100.00	138919	=HYPERLINK("https://www.ncbi.nlm.nih.gov/nucleotide/OP328229.1?report=genbank&log$=nucltop&blast_rank=65&RID=ND8Y5V4K016","OP328229.1")
Themeda triandra voucher T488_Jobson_3088 chloroplast, complete genome	Themeda triandra	97.1	97.1	100%	2e-16	100.00	138858	=HYPERLINK("https://www.ncbi.nlm.nih.gov/nucleotide/OP328228.1?report=genbank&log$=nucltop&blast_rank=66&RID=ND8Y5V4K016","OP328228.1")
Themeda triandra voucher T481_Jobson_3061 chloroplast, complete genome	Themeda triandra	97.1	97.1	100%	2e-16	100.00	138875	=HYPERLINK("https://www.ncbi.nlm.nih.gov/nucleotide/OP328227.1?report=genbank&log$=nucltop&blast_rank=67&RID=ND8Y5V4K016","OP328227.1")
Themeda triandra voucher T480_Jobson_3060 chloroplast, complete genome	Themeda triandra	97.1	97.1	100%	2e-16	100.00	138858	=HYPERLINK("https://www.ncbi.nlm.nih.gov/nucleotide/OP328226.1?report=genbank&log$=nucltop&blast_rank=68&RID=ND8Y5V4K016","OP328226.1")
Themeda triandra voucher T477_Jobson_3057 chloroplast, complete genome	Themeda triandra	97.1	97.1	100%	2e-16	100.00	138861	=HYPERLINK("https://www.ncbi.nlm.nih.gov/nucleotide/OP328225.1?report=genbank&log$=nucltop&blast_rank=69&RID=ND8Y5V4K016","OP328225.1")
Themeda triandra voucher T455_Jobson_2743 chloroplast, complete genome	Themeda triandra	97.1	97.1	100%	2e-16	100.00	138897	=HYPERLINK("https://www.ncbi.nlm.nih.gov/nucleotide/OP328224.1?report=genbank&log$=nucltop&blast_rank=70&RID=ND8Y5V4K016","OP328224.1")
Themeda triandra voucher T450_Jobson_2531 chloroplast, complete genome	Themeda triandra	97.1	97.1	100%	2e-16	100.00	138852	=HYPERLINK("https://www.ncbi.nlm.nih.gov/nucleotide/OP328223.1?report=genbank&log$=nucltop&blast_rank=71&RID=ND8Y5V4K016","OP328223.1")
Themeda triandra voucher T449_Jobson_2517 chloroplast, complete genome	Themeda triandra	97.1	97.1	100%	2e-16	100.00	138845	=HYPERLINK("https://www.ncbi.nlm.nih.gov/nucleotide/OP328222.1?report=genbank&log$=nucltop&blast_rank=72&RID=ND8Y5V4K016","OP328222.1")
Themeda triandra voucher T441_Jobson_1864 chloroplast, complete genome	Themeda triandra	97.1	97.1	100%	2e-16	100.00	138683	=HYPERLINK("https://www.ncbi.nlm.nih.gov/nucleotide/OP328221.1?report=genbank&log$=nucltop&blast_rank=73&RID=ND8Y5V4K016","OP328221.1")
Themeda triandra voucher T429_Jobson_1522 chloroplast, complete genome	Themeda triandra	97.1	97.1	100%	2e-16	100.00	138844	=HYPERLINK("https://www.ncbi.nlm.nih.gov/nucleotide/OP328220.1?report=genbank&log$=nucltop&blast_rank=74&RID=ND8Y5V4K016","OP328220.1")
Themeda triandra voucher T284_Jobson_3508 chloroplast, complete genome	Themeda triandra	97.1	97.1	100%	2e-16	100.00	138748	=HYPERLINK("https://www.ncbi.nlm.nih.gov/nucleotide/OP328219.1?report=genbank&log$=nucltop&blast_rank=75&RID=ND8Y5V4K016","OP328219.1")
Themeda triandra voucher T247_Jobson_3372 chloroplast, complete genome	Themeda triandra	97.1	97.1	100%	2e-16	100.00	138869	=HYPERLINK("https://www.ncbi.nlm.nih.gov/nucleotide/OP328218.1?report=genbank&log$=nucltop&blast_rank=76&RID=ND8Y5V4K016","OP328218.1")
Themeda triandra voucher T205_Jobson_3215 chloroplast, complete genome	Themeda triandra	97.1	97.1	100%	2e-16	100.00	138842	=HYPERLINK("https://www.ncbi.nlm.nih.gov/nucleotide/OP328217.1?report=genbank&log$=nucltop&blast_rank=77&RID=ND8Y5V4K016","OP328217.1")
Themeda triandra voucher T204_Jobson_3213 chloroplast, complete genome	Themeda triandra	97.1	97.1	100%	2e-16	100.00	138825	=HYPERLINK("https://www.ncbi.nlm.nih.gov/nucleotide/OP328216.1?report=genbank&log$=nucltop&blast_rank=78&RID=ND8Y5V4K016","OP328216.1")
Themeda triandra voucher T203_Jobson_3212 chloroplast, complete genome	Themeda triandra	97.1	97.1	100%	2e-16	100.00	138891	=HYPERLINK("https://www.ncbi.nlm.nih.gov/nucleotide/OP328215.1?report=genbank&log$=nucltop&blast_rank=79&RID=ND8Y5V4K016","OP328215.1")
Themeda triandra voucher T201_Jobson_3204 chloroplast, complete genome	Themeda triandra	97.1	97.1	100%	2e-16	100.00	138842	=HYPERLINK("https://www.ncbi.nlm.nih.gov/nucleotide/OP328214.1?report=genbank&log$=nucltop&blast_rank=80&RID=ND8Y5V4K016","OP328214.1")
Themeda triandra voucher T198_Jobson_3164 chloroplast, complete genome	Themeda triandra	97.1	97.1	100%	2e-16	100.00	138853	=HYPERLINK("https://www.ncbi.nlm.nih.gov/nucleotide/OP328213.1?report=genbank&log$=nucltop&blast_rank=81&RID=ND8Y5V4K016","OP328213.1")
Themeda triandra voucher T196_Jobson_3132 chloroplast, complete genome	Themeda triandra	97.1	97.1	100%	2e-16	100.00	138866	=HYPERLINK("https://www.ncbi.nlm.nih.gov/nucleotide/OP328212.1?report=genbank&log$=nucltop&blast_rank=82&RID=ND8Y5V4K016","OP328212.1")
Themeda triandra voucher T186_Jobson_3092 chloroplast, complete genome	Themeda triandra	97.1	97.1	100%	2e-16	100.00	138899	=HYPERLINK("https://www.ncbi.nlm.nih.gov/nucleotide/OP328211.1?report=genbank&log$=nucltop&blast_rank=83&RID=ND8Y5V4K016","OP328211.1")
Themeda triandra voucher T181_Jobson_3075 chloroplast, complete genome	Themeda triandra	97.1	97.1	100%	2e-16	100.00	138854	=HYPERLINK("https://www.ncbi.nlm.nih.gov/nucleotide/OP328210.1?report=genbank&log$=nucltop&blast_rank=84&RID=ND8Y5V4K016","OP328210.1")
Themeda triandra voucher T176_Jobson_3066 chloroplast, complete genome	Themeda triandra	97.1	97.1	100%	2e-16	100.00	138870	=HYPERLINK("https://www.ncbi.nlm.nih.gov/nucleotide/OP328209.1?report=genbank&log$=nucltop&blast_rank=85&RID=ND8Y5V4K016","OP328209.1")
Themeda triandra voucher T174_Jobson_3055 chloroplast, complete genome	Themeda triandra	97.1	97.1	100%	2e-16	100.00	138867	=HYPERLINK("https://www.ncbi.nlm.nih.gov/nucleotide/OP328208.1?report=genbank&log$=nucltop&blast_rank=86&RID=ND8Y5V4K016","OP328208.1")
Themeda triandra voucher T170_Jobson_3036 chloroplast, complete genome	Themeda triandra	97.1	97.1	100%	2e-16	100.00	138858	=HYPERLINK("https://www.ncbi.nlm.nih.gov/nucleotide/OP328207.1?report=genbank&log$=nucltop&blast_rank=87&RID=ND8Y5V4K016","OP328207.1")
Themeda triandra voucher T159_Jobson_2572 chloroplast, complete genome	Themeda triandra	97.1	97.1	100%	2e-16	100.00	138789	=HYPERLINK("https://www.ncbi.nlm.nih.gov/nucleotide/OP328206.1?report=genbank&log$=nucltop&blast_rank=88&RID=ND8Y5V4K016","OP328206.1")
Themeda triandra voucher T158_Jobson_2571 chloroplast, complete genome	Themeda triandra	97.1	97.1	100%	2e-16	100.00	138776	=HYPERLINK("https://www.ncbi.nlm.nih.gov/nucleotide/OP328205.1?report=genbank&log$=nucltop&blast_rank=89&RID=ND8Y5V4K016","OP328205.1")
Themeda triandra voucher T150_Jobson_2345 chloroplast, complete genome	Themeda triandra	97.1	97.1	100%	2e-16	100.00	138868	=HYPERLINK("https://www.ncbi.nlm.nih.gov/nucleotide/OP328203.1?report=genbank&log$=nucltop&blast_rank=90&RID=ND8Y5V4K016","OP328203.1")
Themeda triandra voucher T149_Jobson_2287 chloroplast, complete genome	Themeda triandra	97.1	97.1	100%	2e-16	100.00	138856	=HYPERLINK("https://www.ncbi.nlm.nih.gov/nucleotide/OP328202.1?report=genbank&log$=nucltop&blast_rank=91&RID=ND8Y5V4K016","OP328202.1")
Themeda triandra voucher T147_Jobson_2198 chloroplast, complete genome	Themeda triandra	97.1	97.1	100%	2e-16	100.00	138857	=HYPERLINK("https://www.ncbi.nlm.nih.gov/nucleotide/OP328201.1?report=genbank&log$=nucltop&blast_rank=92&RID=ND8Y5V4K016","OP328201.1")
Themeda triandra voucher T142_Jobson_2544 chloroplast, complete genome	Themeda triandra	97.1	97.1	100%	2e-16	100.00	138585	=HYPERLINK("https://www.ncbi.nlm.nih.gov/nucleotide/OP328200.1?report=genbank&log$=nucltop&blast_rank=93&RID=ND8Y5V4K016","OP328200.1")
Themeda triandra voucher T138_Jobson_2534 chloroplast, complete genome	Themeda triandra	97.1	97.1	100%	2e-16	100.00	138851	=HYPERLINK("https://www.ncbi.nlm.nih.gov/nucleotide/OP328199.1?report=genbank&log$=nucltop&blast_rank=94&RID=ND8Y5V4K016","OP328199.1")
Themeda triandra voucher T137_Jobson_2530 chloroplast, complete genome	Themeda triandra	97.1	97.1	100%	2e-16	100.00	138850	=HYPERLINK("https://www.ncbi.nlm.nih.gov/nucleotide/OP328198.1?report=genbank&log$=nucltop&blast_rank=95&RID=ND8Y5V4K016","OP328198.1")
Themeda quadrivalvis voucher T135_Jobson_2311 chloroplast, complete genome	Themeda quadrivalvis	97.1	97.1	100%	2e-16	100.00	138745	=HYPERLINK("https://www.ncbi.nlm.nih.gov/nucleotide/OP328197.1?report=genbank&log$=nucltop&blast_rank=96&RID=ND8Y5V4K016","OP328197.1")
Themeda quadrivalvis voucher T134_Jobson_2280 chloroplast, complete genome	Themeda quadrivalvis	97.1	97.1	100%	2e-16	100.00	138732	=HYPERLINK("https://www.ncbi.nlm.nih.gov/nucleotide/OP328196.1?report=genbank&log$=nucltop&blast_rank=97&RID=ND8Y5V4K016","OP328196.1")
Themeda avenacea voucher T130_Jobson_2520 chloroplast, complete genome	Themeda avenacea	97.1	97.1	100%	2e-16	100.00	139393	=HYPERLINK("https://www.ncbi.nlm.nih.gov/nucleotide/OP328195.1?report=genbank&log$=nucltop&blast_rank=98&RID=ND8Y5V4K016","OP328195.1")
Themeda arguens voucher T127_Jobson_2282 chloroplast, complete genome	Themeda arguens	97.1	97.1	100%	2e-16	100.00	138930	=HYPERLINK("https://www.ncbi.nlm.nih.gov/nucleotide/OP328194.1?report=genbank&log$=nucltop&blast_rank=99&RID=ND8Y5V4K016","OP328194.1")
Themeda triandra voucher T126_Jobson_1893 chloroplast, complete genome	Themeda triandra	97.1	97.1	100%	2e-16	100.00	138868	=HYPERLINK("https://www.ncbi.nlm.nih.gov/nucleotide/OP328193.1?report=genbank&log$=nucltop&blast_rank=100&RID=ND8Y5V4K016","OP328193.1")
Themeda quadrivalvis voucher T119_Jobson_1758 chloroplast, complete genome	Themeda quadrivalvis	97.1	97.1	100%	2e-16	100.00	138768	=HYPERLINK("https://www.ncbi.nlm.nih.gov/nucleotide/OP328192.1?report=genbank&log$=nucltop&blast_rank=101&RID=ND8Y5V4K016","OP328192.1")
Themeda triandra voucher T115_Jobson_1398 chloroplast, complete genome	Themeda triandra	97.1	97.1	100%	2e-16	100.00	138859	=HYPERLINK("https://www.ncbi.nlm.nih.gov/nucleotide/OP328191.1?report=genbank&log$=nucltop&blast_rank=102&RID=ND8Y5V4K016","OP328191.1")
Themeda triandra voucher T114_Jobson_2578 chloroplast, complete genome	Themeda triandra	97.1	97.1	100%	2e-16	100.00	138844	=HYPERLINK("https://www.ncbi.nlm.nih.gov/nucleotide/OP328190.1?report=genbank&log$=nucltop&blast_rank=103&RID=ND8Y5V4K016","OP328190.1")
Themeda triandra voucher T113_Jobson_2545 chloroplast, complete genome	Themeda triandra	97.1	97.1	100%	2e-16	100.00	138588	=HYPERLINK("https://www.ncbi.nlm.nih.gov/nucleotide/OP328189.1?report=genbank&log$=nucltop&blast_rank=104&RID=ND8Y5V4K016","OP328189.1")
Themeda triandra voucher T112_Jobson_2541 chloroplast, complete genome	Themeda triandra	97.1	97.1	100%	2e-16	100.00	138798	=HYPERLINK("https://www.ncbi.nlm.nih.gov/nucleotide/OP328188.1?report=genbank&log$=nucltop&blast_rank=105&RID=ND8Y5V4K016","OP328188.1")
Themeda triandra voucher T111_Jobson_2523 chloroplast, complete genome	Themeda triandra	97.1	97.1	100%	2e-16	100.00	138837	=HYPERLINK("https://www.ncbi.nlm.nih.gov/nucleotide/OP328187.1?report=genbank&log$=nucltop&blast_rank=106&RID=ND8Y5V4K016","OP328187.1")
Themeda triandra voucher T110_Jobson_2502 chloroplast, complete genome	Themeda triandra	97.1	97.1	100%	2e-16	100.00	138844	=HYPERLINK("https://www.ncbi.nlm.nih.gov/nucleotide/OP328186.1?report=genbank&log$=nucltop&blast_rank=107&RID=ND8Y5V4K016","OP328186.1")
Themeda triandra voucher T109_Jobson_2468 chloroplast, complete genome	Themeda triandra	97.1	97.1	100%	2e-16	100.00	138839	=HYPERLINK("https://www.ncbi.nlm.nih.gov/nucleotide/OP328185.1?report=genbank&log$=nucltop&blast_rank=108&RID=ND8Y5V4K016","OP328185.1")
Themeda triandra voucher T108_Jobson_2335 chloroplast, complete genome	Themeda triandra	97.1	97.1	100%	2e-16	100.00	138839	=HYPERLINK("https://www.ncbi.nlm.nih.gov/nucleotide/OP328184.1?report=genbank&log$=nucltop&blast_rank=109&RID=ND8Y5V4K016","OP328184.1")
Themeda triandra voucher T107_Jobson_2195 chloroplast, complete genome	Themeda triandra	97.1	97.1	100%	2e-16	100.00	138884	=HYPERLINK("https://www.ncbi.nlm.nih.gov/nucleotide/OP328183.1?report=genbank&log$=nucltop&blast_rank=110&RID=ND8Y5V4K016","OP328183.1")
Themeda triandra voucher T106_Jobson_2184 chloroplast, complete genome	Themeda triandra	97.1	97.1	100%	2e-16	100.00	138892	=HYPERLINK("https://www.ncbi.nlm.nih.gov/nucleotide/OP328182.1?report=genbank&log$=nucltop&blast_rank=111&RID=ND8Y5V4K016","OP328182.1")
Themeda triandra voucher T105_Jobson_2546 chloroplast, complete genome	Themeda triandra	97.1	97.1	100%	2e-16	100.00	138847	=HYPERLINK("https://www.ncbi.nlm.nih.gov/nucleotide/OP328181.1?report=genbank&log$=nucltop&blast_rank=112&RID=ND8Y5V4K016","OP328181.1")
Themeda avenacea voucher T102_Jobson_2028 chloroplast, complete genome	Themeda avenacea	97.1	97.1	100%	2e-16	100.00	139339	=HYPERLINK("https://www.ncbi.nlm.nih.gov/nucleotide/NC_066807.1?report=genbank&log$=nucltop&blast_rank=113&RID=ND8Y5V4K016","NC_066807.1")
Themeda triandra voucher T101_Jobson_1611 chloroplast, complete genome	Themeda triandra	97.1	97.1	100%	2e-16	100.00	138749	=HYPERLINK("https://www.ncbi.nlm.nih.gov/nucleotide/OP328179.1?report=genbank&log$=nucltop&blast_rank=114&RID=ND8Y5V4K016","OP328179.1")
Themeda triandra chloroplast, complete genome	Themeda triandra	97.1	97.1	100%	2e-16	100.00	138735	=HYPERLINK("https://www.ncbi.nlm.nih.gov/nucleotide/MT505020.1?report=genbank&log$=nucltop&blast_rank=115&RID=ND8Y5V4K016","MT505020.1")
Themeda triandra chloroplast, complete genome	Themeda triandra	97.1	97.1	100%	2e-16	100.00	138883	=HYPERLINK("https://www.ncbi.nlm.nih.gov/nucleotide/MT505018.1?report=genbank&log$=nucltop&blast_rank=116&RID=ND8Y5V4K016","MT505018.1")
Themeda triandra chloroplast, complete genome	Themeda triandra	97.1	97.1	100%	2e-16	100.00	138833	=HYPERLINK("https://www.ncbi.nlm.nih.gov/nucleotide/MT505017.1?report=genbank&log$=nucltop&blast_rank=117&RID=ND8Y5V4K016","MT505017.1")
Themeda triandra chloroplast, complete genome	Themeda triandra	97.1	97.1	100%	2e-16	100.00	138998	=HYPERLINK("https://www.ncbi.nlm.nih.gov/nucleotide/MT505016.1?report=genbank&log$=nucltop&blast_rank=118&RID=ND8Y5V4K016","MT505016.1")
Themeda triandra chloroplast, complete genome	Themeda triandra	97.1	97.1	100%	2e-16	100.00	138816	=HYPERLINK("https://www.ncbi.nlm.nih.gov/nucleotide/MT505015.1?report=genbank&log$=nucltop&blast_rank=119&RID=ND8Y5V4K016","MT505015.1")
Themeda triandra chloroplast, complete genome	Themeda triandra	97.1	97.1	100%	2e-16	100.00	138850	=HYPERLINK("https://www.ncbi.nlm.nih.gov/nucleotide/MT505014.1?report=genbank&log$=nucltop&blast_rank=120&RID=ND8Y5V4K016","MT505014.1")
Themeda triandra chloroplast, complete genome	Themeda triandra	97.1	97.1	100%	2e-16	100.00	138900	=HYPERLINK("https://www.ncbi.nlm.nih.gov/nucleotide/MT505013.1?report=genbank&log$=nucltop&blast_rank=121&RID=ND8Y5V4K016","MT505013.1")
Themeda strigosa voucher K:4514 chloroplast, complete genome	Themeda strigosa	97.1	97.1	100%	2e-16	100.00	139085	=HYPERLINK("https://www.ncbi.nlm.nih.gov/nucleotide/NC_059843.1?report=genbank&log$=nucltop&blast_rank=122&RID=ND8Y5V4K016","NC_059843.1")
Themeda mooneyi voucher K:4034 chloroplast, complete genome	Themeda mooneyi	97.1	97.1	100%	2e-16	100.00	139865	=HYPERLINK("https://www.ncbi.nlm.nih.gov/nucleotide/NC_059842.1?report=genbank&log$=nucltop&blast_rank=123&RID=ND8Y5V4K016","NC_059842.1")
Themeda cymbaria voucher K:13491 chloroplast, complete genome	Themeda cymbaria	97.1	97.1	100%	2e-16	100.00	139036	=HYPERLINK("https://www.ncbi.nlm.nih.gov/nucleotide/NC_059839.1?report=genbank&log$=nucltop&blast_rank=124&RID=ND8Y5V4K016","NC_059839.1")
Themeda arguens chloroplast, complete genome	Themeda arguens	97.1	97.1	100%	2e-16	100.00	138790	=HYPERLINK("https://www.ncbi.nlm.nih.gov/nucleotide/MT505006.1?report=genbank&log$=nucltop&blast_rank=125&RID=ND8Y5V4K016","MT505006.1")
Themeda anathera voucher K chloroplast, complete genome	Themeda anathera	97.1	97.1	100%	2e-16	100.00	138941	=HYPERLINK("https://www.ncbi.nlm.nih.gov/nucleotide/NC_059838.1?report=genbank&log$=nucltop&blast_rank=126&RID=ND8Y5V4K016","NC_059838.1")
Iseilema vaginiflorum voucher K:3131 chloroplast, complete genome	Iseilema vaginiflorum	97.1	97.1	100%	2e-16	100.00	139635	=HYPERLINK("https://www.ncbi.nlm.nih.gov/nucleotide/NC_059836.1?report=genbank&log$=nucltop&blast_rank=127&RID=ND8Y5V4K016","NC_059836.1")
Heteropogon ritchiei voucher K:22007 chloroplast, complete genome	Heteropogon ritchiei	97.1	97.1	100%	2e-16	100.00	139424	=HYPERLINK("https://www.ncbi.nlm.nih.gov/nucleotide/NC_059830.1?report=genbank&log$=nucltop&blast_rank=128&RID=ND8Y5V4K016","NC_059830.1")
Heteropogon melanocarpus chloroplast, complete genome	Heteropogon melanocarpus	97.1	97.1	100%	2e-16	100.00	139851	=HYPERLINK("https://www.ncbi.nlm.nih.gov/nucleotide/MT504996.1?report=genbank&log$=nucltop&blast_rank=129&RID=ND8Y5V4K016","MT504996.1")
Heteropogon melanocarpus voucher K:3206 chloroplast, complete genome	Heteropogon melanocarpus	97.1	97.1	100%	2e-16	100.00	139830	=HYPERLINK("https://www.ncbi.nlm.nih.gov/nucleotide/NC_059829.1?report=genbank&log$=nucltop&blast_rank=130&RID=ND8Y5V4K016","NC_059829.1")
Themeda villosa tRNA-Leu (trnL) gene, partial sequence; trnL-trnF intergenic spacer, complete sequence; and tRNA-Phe (trnF) gene, partial sequence; chloroplast	Themeda villosa	97.1	97.1	100%	2e-16	100.00	752	=HYPERLINK("https://www.ncbi.nlm.nih.gov/nucleotide/GQ869968.1?report=genbank&log$=nucltop&blast_rank=131&RID=ND8Y5V4K016","GQ869968.1")
Themeda triandra tRNA-Leu (trnL) gene, partial sequence; trnL-trnF intergenic spacer, complete sequence; and tRNA-Phe (trnF) gene, partial sequence; chloroplast	Themeda triandra	97.1	97.1	100%	2e-16	100.00	745	=HYPERLINK("https://www.ncbi.nlm.nih.gov/nucleotide/GQ869967.1?report=genbank&log$=nucltop&blast_rank=132&RID=ND8Y5V4K016","GQ869967.1")
Themeda arundinacea tRNA-Leu (trnL) gene, partial sequence; trnL-trnF intergenic spacer, complete sequence; and tRNA-Phe (trnF) gene, partial sequence; chloroplast	Themeda arundinacea	97.1	97.1	100%	2e-16	100.00	749	=HYPERLINK("https://www.ncbi.nlm.nih.gov/nucleotide/GQ869966.1?report=genbank&log$=nucltop&blast_rank=133&RID=ND8Y5V4K016","GQ869966.1")
Themeda triandra voucher PI 300141 RSA tRNA-Leu (trnL) gene and trnL-trnF intergenic spacer, partial sequence; chloroplast	Themeda triandra	97.1	97.1	100%	2e-16	100.00	744	=HYPERLINK("https://www.ncbi.nlm.nih.gov/nucleotide/DQ005005.1?report=genbank&log$=nucltop&blast_rank=134&RID=ND8Y5V4K016","DQ005005.1")
Themeda triandra chloroplast tRNA-Leu (trnL) gene, partial sequence; trnL-trnF intergenic spacer region, complete sequence; and tRNA-Phe (trnF) gene, partial sequence	Themeda triandra	97.1	97.1	100%	2e-16	100.00	817	=HYPERLINK("https://www.ncbi.nlm.nih.gov/nucleotide/AY116261.1?report=genbank&log$=nucltop&blast_rank=135&RID=ND8Y5V4K016","AY116261.1")
