# Supplementary material for: Ecology of community reassembly: Movements and diets of megafauna during a decade of restoration in Mozambique
Source: Ecology. 2026 Apr 12;107(4):e70386. doi: 10.1002/ecy.70386 (PMC13071350; doi:10.1002/ecy.70386)
Supplement: Supplementary file 1 — Data S1. [file ECY-107-e70386-s001.zip › Data_S1/Dataset_20/DietDataFilteringScripts/DNA_metabarcoding_data_processing/additional_files_scripts/NCBI_blast_results/atcccttttttgaaaaaacaagcggttctcaaactagaacccaaaggaaaag.csv]

Description	Scientific Name	Max Score	Total Score	Query Cover	E value	Per. ident	Acc. Len	Accession
Bothriochloa erianthoides isolate 26124 tRNA-Thr gene, partial sequence; trnT-trnL intergenic spacer and tRNA-Leu gene, complete sequence; and trnL-trnF intergenic spacer, partial sequence; chloroplast	Bothriochloa erianthoides	97.1	97.1	100%	2e-16	100.00	1587	=HYPERLINK("https://www.ncbi.nlm.nih.gov/nucleotide/KT279391.1?report=genbank&log$=nucltop&blast_rank=1&RID=NARERX8P016","KT279391.1")
Bothriochloa bunyensis isolate 354 trnT-trnL intergenic spacer, partial sequence; tRNA-Leu gene, complete sequence; and trnL-trnF intergenic spacer, partial sequence; chloroplast	Bothriochloa bunyensis	97.1	97.1	100%	2e-16	100.00	783	=HYPERLINK("https://www.ncbi.nlm.nih.gov/nucleotide/KT279389.1?report=genbank&log$=nucltop&blast_rank=2&RID=NARERX8P016","KT279389.1")
Bothriochloa bunyensis isolate 3525 trnT-trnL intergenic spacer, partial sequence; tRNA-Leu gene, complete sequence; and trnL-trnF intergenic spacer, partial sequence; chloroplast	Bothriochloa bunyensis	97.1	97.1	100%	2e-16	100.00	842	=HYPERLINK("https://www.ncbi.nlm.nih.gov/nucleotide/KT279388.1?report=genbank&log$=nucltop&blast_rank=3&RID=NARERX8P016","KT279388.1")
Andropogon glomeratus tRNA-Thr gene, partial sequence; trnT-trnL intergenic spacer and tRNA-Leu gene, complete sequence; and trnL-trnF intergenic spacer, partial sequence; chloroplast	Andropogon glomeratus	97.1	97.1	100%	2e-16	100.00	1549	=HYPERLINK("https://www.ncbi.nlm.nih.gov/nucleotide/KT279386.1?report=genbank&log$=nucltop&blast_rank=4&RID=NARERX8P016","KT279386.1")
Bothriochloa macra isolate 273 tRNA-Thr gene, partial sequence; trnT-trnL intergenic spacer and tRNA-Leu gene, complete sequence; and trnL-trnF intergenic spacer, partial sequence; chloroplast	Bothriochloa macra	97.1	97.1	100%	2e-16	100.00	1582	=HYPERLINK("https://www.ncbi.nlm.nih.gov/nucleotide/KT279385.1?report=genbank&log$=nucltop&blast_rank=5&RID=NARERX8P016","KT279385.1")
Bothriochloa macra isolate 272 tRNA-Thr gene, partial sequence; trnT-trnL intergenic spacer and tRNA-Leu gene, complete sequence; and trnL-trnF intergenic spacer, partial sequence; chloroplast	Bothriochloa macra	97.1	97.1	100%	2e-16	100.00	1615	=HYPERLINK("https://www.ncbi.nlm.nih.gov/nucleotide/KT279384.1?report=genbank&log$=nucltop&blast_rank=6&RID=NARERX8P016","KT279384.1")
Bothriochloa macra isolate 267 tRNA-Thr gene, partial sequence; trnT-trnL intergenic spacer and tRNA-Leu gene, complete sequence; and trnL-trnF intergenic spacer, partial sequence; chloroplast	Bothriochloa macra	97.1	97.1	100%	2e-16	100.00	1582	=HYPERLINK("https://www.ncbi.nlm.nih.gov/nucleotide/KT279383.1?report=genbank&log$=nucltop&blast_rank=7&RID=NARERX8P016","KT279383.1")
Bothriochloa macra isolate 266 tRNA-Thr gene, partial sequence; trnT-trnL intergenic spacer and tRNA-Leu gene, complete sequence; and trnL-trnF intergenic spacer, partial sequence; chloroplast	Bothriochloa macra	97.1	97.1	100%	2e-16	100.00	1549	=HYPERLINK("https://www.ncbi.nlm.nih.gov/nucleotide/KT279382.1?report=genbank&log$=nucltop&blast_rank=8&RID=NARERX8P016","KT279382.1")
Bothriochloa insculpta isolate 165 tRNA-Thr gene, partial sequence; trnT-trnL intergenic spacer and tRNA-Leu gene, complete sequence; and trnL-trnF intergenic spacer, partial sequence; chloroplast	Bothriochloa insculpta	97.1	97.1	100%	2e-16	100.00	1582	=HYPERLINK("https://www.ncbi.nlm.nih.gov/nucleotide/KT279381.1?report=genbank&log$=nucltop&blast_rank=9&RID=NARERX8P016","KT279381.1")
Bothriochloa ischaemum isolate 861 tRNA-Thr gene, partial sequence; trnT-trnL intergenic spacer and tRNA-Leu gene, complete sequence; and trnL-trnF intergenic spacer, partial sequence; chloroplast	Bothriochloa ischaemum	97.1	97.1	100%	2e-16	100.00	1587	=HYPERLINK("https://www.ncbi.nlm.nih.gov/nucleotide/KT279380.1?report=genbank&log$=nucltop&blast_rank=10&RID=NARERX8P016","KT279380.1")
Bothriochloa ischaemum isolate 904 tRNA-Thr gene, partial sequence; trnT-trnL intergenic spacer and tRNA-Leu gene, complete sequence; and trnL-trnF intergenic spacer, partial sequence; chloroplast	Bothriochloa ischaemum	97.1	97.1	100%	2e-16	100.00	1587	=HYPERLINK("https://www.ncbi.nlm.nih.gov/nucleotide/KT279379.1?report=genbank&log$=nucltop&blast_rank=11&RID=NARERX8P016","KT279379.1")
Bothriochloa bladhii isolate A854 tRNA-Thr gene, partial sequence; trnT-trnL intergenic spacer and tRNA-Leu gene, complete sequence; and trnL-trnF intergenic spacer, partial sequence; chloroplast	Bothriochloa bladhii	97.1	97.1	100%	2e-16	100.00	1582	=HYPERLINK("https://www.ncbi.nlm.nih.gov/nucleotide/KT279378.1?report=genbank&log$=nucltop&blast_rank=12&RID=NARERX8P016","KT279378.1")
Bothriochloa bladhii isolate 164 tRNA-Thr gene, partial sequence; trnT-trnL intergenic spacer and tRNA-Leu gene, complete sequence; and trnL-trnF intergenic spacer, partial sequence; chloroplast	Bothriochloa bladhii	97.1	97.1	100%	2e-16	100.00	1582	=HYPERLINK("https://www.ncbi.nlm.nih.gov/nucleotide/KT279377.1?report=genbank&log$=nucltop&blast_rank=13&RID=NARERX8P016","KT279377.1")
Bothriochloa bladhii isolate 909 tRNA-Thr gene, partial sequence; trnT-trnL intergenic spacer and tRNA-Leu gene, complete sequence; and trnL-trnF intergenic spacer, partial sequence; chloroplast	Bothriochloa bladhii	97.1	97.1	100%	2e-16	100.00	1582	=HYPERLINK("https://www.ncbi.nlm.nih.gov/nucleotide/KT279376.1?report=genbank&log$=nucltop&blast_rank=14&RID=NARERX8P016","KT279376.1")
Bothriochloa bladhii isolate 375 tRNA-Thr gene, partial sequence; trnT-trnL intergenic spacer and tRNA-Leu gene, complete sequence; and trnL-trnF intergenic spacer, partial sequence; chloroplast	Bothriochloa bladhii	97.1	97.1	100%	2e-16	100.00	1582	=HYPERLINK("https://www.ncbi.nlm.nih.gov/nucleotide/KT279375.1?report=genbank&log$=nucltop&blast_rank=15&RID=NARERX8P016","KT279375.1")
Bothriochloa ewartiana isolate 724 tRNA-Thr gene, partial sequence; trnT-trnL intergenic spacer and tRNA-Leu gene, complete sequence; and trnL-trnF intergenic spacer, partial sequence; chloroplast	Bothriochloa ewartiana	97.1	97.1	100%	2e-16	100.00	1603	=HYPERLINK("https://www.ncbi.nlm.nih.gov/nucleotide/KT279374.1?report=genbank&log$=nucltop&blast_rank=16&RID=NARERX8P016","KT279374.1")
Bothriochloa ewartiana isolate 723 tRNA-Thr gene, partial sequence; trnT-trnL intergenic spacer and tRNA-Leu gene, complete sequence; and trnL-trnF intergenic spacer, partial sequence; chloroplast	Bothriochloa ewartiana	97.1	97.1	100%	2e-16	100.00	1604	=HYPERLINK("https://www.ncbi.nlm.nih.gov/nucleotide/KT279373.1?report=genbank&log$=nucltop&blast_rank=17&RID=NARERX8P016","KT279373.1")
Bothriochloa decipiens isolate 676 tRNA-Thr gene, partial sequence; trnT-trnL intergenic spacer and tRNA-Leu gene, complete sequence; and trnL-trnF intergenic spacer, partial sequence; chloroplast	Bothriochloa decipiens	97.1	97.1	100%	2e-16	100.00	1620	=HYPERLINK("https://www.ncbi.nlm.nih.gov/nucleotide/KT279372.1?report=genbank&log$=nucltop&blast_rank=18&RID=NARERX8P016","KT279372.1")
Bothriochloa decipiens isolate 294 tRNA-Thr gene, partial sequence; trnT-trnL intergenic spacer and tRNA-Leu gene, complete sequence; and trnL-trnF intergenic spacer, partial sequence; chloroplast	Bothriochloa decipiens	97.1	97.1	100%	2e-16	100.00	1620	=HYPERLINK("https://www.ncbi.nlm.nih.gov/nucleotide/KT279371.1?report=genbank&log$=nucltop&blast_rank=19&RID=NARERX8P016","KT279371.1")
Bothriochloa decipiens isolate 290 tRNA-Thr gene, partial sequence; trnT-trnL intergenic spacer and tRNA-Leu gene, complete sequence; and trnL-trnF intergenic spacer, partial sequence; chloroplast	Bothriochloa decipiens	97.1	97.1	100%	2e-16	100.00	1588	=HYPERLINK("https://www.ncbi.nlm.nih.gov/nucleotide/KT279370.1?report=genbank&log$=nucltop&blast_rank=20&RID=NARERX8P016","KT279370.1")
Bothriochloa decipiens isolate 153 tRNA-Thr gene, partial sequence; trnT-trnL intergenic spacer and tRNA-Leu gene, complete sequence; and trnL-trnF intergenic spacer, partial sequence; chloroplast	Bothriochloa decipiens	97.1	97.1	100%	2e-16	100.00	1620	=HYPERLINK("https://www.ncbi.nlm.nih.gov/nucleotide/KT279369.1?report=genbank&log$=nucltop&blast_rank=21&RID=NARERX8P016","KT279369.1")
Capillipedium spicigerum isolate 775 tRNA-Thr gene, partial sequence; trnT-trnL intergenic spacer and tRNA-Leu gene, complete sequence; and trnL-trnF intergenic spacer, partial sequence; chloroplast	Capillipedium spicigerum	97.1	97.1	100%	2e-16	100.00	1600	=HYPERLINK("https://www.ncbi.nlm.nih.gov/nucleotide/KT279368.1?report=genbank&log$=nucltop&blast_rank=22&RID=NARERX8P016","KT279368.1")
Capillipedium spicigerum isolate 378 tRNA-Thr gene, partial sequence; trnT-trnL intergenic spacer and tRNA-Leu gene, complete sequence; and trnL-trnF intergenic spacer, partial sequence; chloroplast	Capillipedium spicigerum	97.1	97.1	100%	2e-16	100.00	1599	=HYPERLINK("https://www.ncbi.nlm.nih.gov/nucleotide/KT279367.1?report=genbank&log$=nucltop&blast_rank=23&RID=NARERX8P016","KT279367.1")
Capillipedium parviflorum isolate 780 tRNA-Thr gene, partial sequence; trnT-trnL intergenic spacer and tRNA-Leu gene, complete sequence; and trnL-trnF intergenic spacer, partial sequence; chloroplast	Capillipedium parviflorum	97.1	97.1	100%	2e-16	100.00	1600	=HYPERLINK("https://www.ncbi.nlm.nih.gov/nucleotide/KT279366.1?report=genbank&log$=nucltop&blast_rank=24&RID=NARERX8P016","KT279366.1")
Dichanthium annulatum isolate 047 tRNA-Thr gene, partial sequence; trnT-trnL intergenic spacer and tRNA-Leu gene, complete sequence; and trnL-trnF intergenic spacer, partial sequence; chloroplast	Dichanthium annulatum	97.1	97.1	100%	2e-16	100.00	1584	=HYPERLINK("https://www.ncbi.nlm.nih.gov/nucleotide/KT279365.1?report=genbank&log$=nucltop&blast_rank=25&RID=NARERX8P016","KT279365.1")
Bothriochloa insculpta isolate 418 trnT-trnL intergenic spacer, partial sequence; tRNA-Leu gene, complete sequence; and trnL-trnF intergenic spacer, partial sequence; chloroplast	Bothriochloa insculpta	97.1	97.1	100%	2e-16	100.00	783	=HYPERLINK("https://www.ncbi.nlm.nih.gov/nucleotide/KT279364.1?report=genbank&log$=nucltop&blast_rank=26&RID=NARERX8P016","KT279364.1")
Dichanthium aristatum isolate 994 tRNA-Thr gene, partial sequence; trnT-trnL intergenic spacer and tRNA-Leu gene, complete sequence; and trnL-trnF intergenic spacer, partial sequence; chloroplast	Dichanthium aristatum	97.1	97.1	100%	2e-16	100.00	1588	=HYPERLINK("https://www.ncbi.nlm.nih.gov/nucleotide/KT279363.1?report=genbank&log$=nucltop&blast_rank=27&RID=NARERX8P016","KT279363.1")
Dichanthium sericeum isolate 612 tRNA-Thr gene, partial sequence; trnT-trnL intergenic spacer and tRNA-Leu gene, complete sequence; and trnL-trnF intergenic spacer, partial sequence; chloroplast	Dichanthium sericeum	97.1	97.1	100%	2e-16	100.00	1587	=HYPERLINK("https://www.ncbi.nlm.nih.gov/nucleotide/KT279362.1?report=genbank&log$=nucltop&blast_rank=28&RID=NARERX8P016","KT279362.1")
Poaceae sp. JP-2019 voucher JG-16-P05_E11 tRNA-Leu (trnL) gene, partial sequence; trnL-trnF intergenic spacer, complete sequence; and tRNA-Phe (trnF) gene, partial sequence; chloroplast	Poaceae sp. JP-2019	97.1	97.1	100%	2e-16	100.00	434	=HYPERLINK("https://www.ncbi.nlm.nih.gov/nucleotide/MK187184.1?report=genbank&log$=nucltop&blast_rank=29&RID=NARERX8P016","MK187184.1")
Hyparrhenia sp. JP-2019 voucher JG-16-P06_F9 tRNA-Leu (trnL) gene, partial sequence; trnL-trnF intergenic spacer, complete sequence; and tRNA-Phe (trnF) gene, partial sequence; chloroplast	Hyparrhenia sp. JP-2019	97.1	97.1	100%	2e-16	100.00	457	=HYPERLINK("https://www.ncbi.nlm.nih.gov/nucleotide/MK187097.1?report=genbank&log$=nucltop&blast_rank=30&RID=NARERX8P016","MK187097.1")
Andropogon bicornis voucher OT2615 tRNA-Leu(UAA) (trnL) gene, intron; chloroplast	Andropogon bicornis	97.1	97.1	100%	2e-16	100.00	855	=HYPERLINK("https://www.ncbi.nlm.nih.gov/nucleotide/MK797079.1?report=genbank&log$=nucltop&blast_rank=31&RID=NARERX8P016","MK797079.1")
Iseilema membranaceum isolate 07Im chloroplast, complete genome	Iseilema membranaceum	97.1	97.1	100%	2e-16	100.00	139647	=HYPERLINK("https://www.ncbi.nlm.nih.gov/nucleotide/MK593554.1?report=genbank&log$=nucltop&blast_rank=32&RID=NARERX8P016","MK593554.1")
Dichanthium aristatum isolate 08Da chloroplast, complete genome	Dichanthium aristatum	97.1	97.1	100%	2e-16	100.00	138088	=HYPERLINK("https://www.ncbi.nlm.nih.gov/nucleotide/MK593549.1?report=genbank&log$=nucltop&blast_rank=33&RID=NARERX8P016","MK593549.1")
Cymbopogon citratus isolate 09Cc chloroplast, complete genome	Cymbopogon citratus	97.1	97.1	100%	2e-16	100.00	139878	=HYPERLINK("https://www.ncbi.nlm.nih.gov/nucleotide/MK593547.1?report=genbank&log$=nucltop&blast_rank=34&RID=NARERX8P016","MK593547.1")
Dichanthium annulatum voucher SUPG011 chloroplast, complete genome	Dichanthium annulatum	97.1	97.1	100%	2e-16	100.00	136805	=HYPERLINK("https://www.ncbi.nlm.nih.gov/nucleotide/NC_042145.1?report=genbank&log$=nucltop&blast_rank=35&RID=NARERX8P016","NC_042145.1")
Cymbopogon citratus voucher SUPG010 chloroplast, complete genome	Cymbopogon citratus	97.1	97.1	100%	2e-16	100.00	139708	=HYPERLINK("https://www.ncbi.nlm.nih.gov/nucleotide/NC_042144.1?report=genbank&log$=nucltop&blast_rank=36&RID=NARERX8P016","NC_042144.1")
Cymbopogon commutatus voucher H6_K1342 tRNA-Leu (trnL) gene, partial sequence; mitochondrial	Cymbopogon commutatus	97.1	97.1	100%	2e-16	100.00	449	=HYPERLINK("https://www.ncbi.nlm.nih.gov/nucleotide/MK261750.1?report=genbank&log$=nucltop&blast_rank=37&RID=NARERX8P016","MK261750.1")
Hyparrhenia papillipes voucher F8_K1343 tRNA-Leu (trnL) gene, partial sequence; mitochondrial	Hyparrhenia papillipes	97.1	97.1	100%	2e-16	100.00	449	=HYPERLINK("https://www.ncbi.nlm.nih.gov/nucleotide/MK261559.1?report=genbank&log$=nucltop&blast_rank=38&RID=NARERX8P016","MK261559.1")
Hyparrhenia papillipes voucher E9_K1342 tRNA-Leu (trnL) gene, partial sequence; mitochondrial	Hyparrhenia papillipes	97.1	97.1	100%	2e-16	100.00	443	=HYPERLINK("https://www.ncbi.nlm.nih.gov/nucleotide/MK261484.1?report=genbank&log$=nucltop&blast_rank=39&RID=NARERX8P016","MK261484.1")
Hyparrhenia papillipes voucher H4_K1343 tRNA-Leu (trnL) gene, partial sequence; mitochondrial	Hyparrhenia papillipes	97.1	97.1	100%	2e-16	100.00	477	=HYPERLINK("https://www.ncbi.nlm.nih.gov/nucleotide/MK261468.1?report=genbank&log$=nucltop&blast_rank=40&RID=NARERX8P016","MK261468.1")
Bothriochloa insculpta voucher E5_K1343 tRNA-Leu (trnL) gene, partial sequence; mitochondrial	Bothriochloa insculpta	97.1	97.1	100%	2e-16	100.00	456	=HYPERLINK("https://www.ncbi.nlm.nih.gov/nucleotide/MK261413.1?report=genbank&log$=nucltop&blast_rank=41&RID=NARERX8P016","MK261413.1")
Andropogon ivorensis isolate TK716 chloroplast, complete genome	Andropogon ivorensis	97.1	97.1	100%	2e-16	100.00	139857	=HYPERLINK("https://www.ncbi.nlm.nih.gov/nucleotide/MH660710.1?report=genbank&log$=nucltop&blast_rank=42&RID=NARERX8P016","MH660710.1")
Bothriochloa decipiens isolate TK086 chloroplast, complete genome	Bothriochloa decipiens	97.1	97.1	100%	2e-16	100.00	138381	=HYPERLINK("https://www.ncbi.nlm.nih.gov/nucleotide/NC_040131.1?report=genbank&log$=nucltop&blast_rank=43&RID=NARERX8P016","NC_040131.1")
Andropogon mannii isolate TK483 chloroplast, complete genome	Andropogon mannii	97.1	97.1	100%	2e-16	100.00	133726	=HYPERLINK("https://www.ncbi.nlm.nih.gov/nucleotide/MH181237.1?report=genbank&log$=nucltop&blast_rank=44&RID=NARERX8P016","MH181237.1")
Andropogon brazzae isolate TK564 chloroplast, complete genome	Andropogon brazzae	97.1	97.1	100%	2e-16	100.00	139774	=HYPERLINK("https://www.ncbi.nlm.nih.gov/nucleotide/MH181236.1?report=genbank&log$=nucltop&blast_rank=45&RID=NARERX8P016","MH181236.1")
Schizachyrium cirratum isolate TK668 chloroplast, complete genome	Schizachyrium cirratum	97.1	97.1	100%	2e-16	100.00	139692	=HYPERLINK("https://www.ncbi.nlm.nih.gov/nucleotide/NC_040130.1?report=genbank&log$=nucltop&blast_rank=46&RID=NARERX8P016","NC_040130.1")
Schizachyrium microstachyum isolate TK675 chloroplast, complete genome	Schizachyrium microstachyum	97.1	97.1	100%	2e-16	100.00	139263	=HYPERLINK("https://www.ncbi.nlm.nih.gov/nucleotide/MH181234.1?report=genbank&log$=nucltop&blast_rank=47&RID=NARERX8P016","MH181234.1")
Schizachyrium microstachyum isolate TK259 chloroplast, complete genome	Schizachyrium microstachyum	97.1	97.1	100%	2e-16	100.00	139249	=HYPERLINK("https://www.ncbi.nlm.nih.gov/nucleotide/MH181233.1?report=genbank&log$=nucltop&blast_rank=48&RID=NARERX8P016","MH181233.1")
Andropogon liebmannii isolate TK443 chloroplast, complete genome	Andropogon liebmannii	97.1	97.1	100%	2e-16	100.00	140695	=HYPERLINK("https://www.ncbi.nlm.nih.gov/nucleotide/MH181232.1?report=genbank&log$=nucltop&blast_rank=49&RID=NARERX8P016","MH181232.1")
Andropogon mannii isolate TK486 chloroplast, complete genome	Andropogon mannii	97.1	97.1	100%	2e-16	100.00	139015	=HYPERLINK("https://www.ncbi.nlm.nih.gov/nucleotide/MH181231.1?report=genbank&log$=nucltop&blast_rank=50&RID=NARERX8P016","MH181231.1")
Andropogon urbanianus isolate TK472 chloroplast, complete genome	Andropogon urbanianus	97.1	97.1	100%	2e-16	100.00	140616	=HYPERLINK("https://www.ncbi.nlm.nih.gov/nucleotide/MH181230.1?report=genbank&log$=nucltop&blast_rank=51&RID=NARERX8P016","MH181230.1")
Hyparrhenia newtonii isolate TK338 chloroplast, complete genome	Hyparrhenia newtonii	97.1	97.1	100%	2e-16	100.00	138892	=HYPERLINK("https://www.ncbi.nlm.nih.gov/nucleotide/MH181229.1?report=genbank&log$=nucltop&blast_rank=52&RID=NARERX8P016","MH181229.1")
Schizachyrium claudopus isolate TK751 chloroplast, complete genome	Schizachyrium claudopus	97.1	97.1	100%	2e-16	100.00	139385	=HYPERLINK("https://www.ncbi.nlm.nih.gov/nucleotide/MH181228.1?report=genbank&log$=nucltop&blast_rank=53&RID=NARERX8P016","MH181228.1")
Schizachyrium djalonicum isolate TK759 chloroplast, complete genome	Schizachyrium djalonicum	97.1	97.1	100%	2e-16	100.00	138422	=HYPERLINK("https://www.ncbi.nlm.nih.gov/nucleotide/MH181227.1?report=genbank&log$=nucltop&blast_rank=54&RID=NARERX8P016","MH181227.1")
Hyparrhenia umbrosa isolate TK615 chloroplast, complete genome	Hyparrhenia umbrosa	97.1	97.1	100%	2e-16	100.00	139296	=HYPERLINK("https://www.ncbi.nlm.nih.gov/nucleotide/MH181226.1?report=genbank&log$=nucltop&blast_rank=55&RID=NARERX8P016","MH181226.1")
Andropogon schirensis isolate TK494 chloroplast, complete genome	Andropogon schirensis	97.1	97.1	100%	2e-16	100.00	138865	=HYPERLINK("https://www.ncbi.nlm.nih.gov/nucleotide/MH181225.1?report=genbank&log$=nucltop&blast_rank=56&RID=NARERX8P016","MH181225.1")
Andropogon virgatus isolate TK477 chloroplast, complete genome	Andropogon virgatus	97.1	97.1	100%	2e-16	100.00	139727	=HYPERLINK("https://www.ncbi.nlm.nih.gov/nucleotide/MH181223.1?report=genbank&log$=nucltop&blast_rank=57&RID=NARERX8P016","MH181223.1")
Andropogon gerardii isolate TK417 chloroplast, complete genome	Andropogon gerardi	97.1	97.1	100%	2e-16	100.00	134148	=HYPERLINK("https://www.ncbi.nlm.nih.gov/nucleotide/MH181222.1?report=genbank&log$=nucltop&blast_rank=58&RID=NARERX8P016","MH181222.1")
Andropogon floridanus isolate TK410 chloroplast, complete genome	Andropogon floridanus	97.1	97.1	100%	2e-16	100.00	140528	=HYPERLINK("https://www.ncbi.nlm.nih.gov/nucleotide/MH181221.1?report=genbank&log$=nucltop&blast_rank=59&RID=NARERX8P016","MH181221.1")
Hyparrhenia figariana isolate TK690 chloroplast, complete genome	Hyparrhenia figariana	97.1	97.1	100%	2e-16	100.00	138625	=HYPERLINK("https://www.ncbi.nlm.nih.gov/nucleotide/MH181220.1?report=genbank&log$=nucltop&blast_rank=60&RID=NARERX8P016","MH181220.1")
Schizachyrium exile isolate TK700 chloroplast, complete genome	Schizachyrium exile	97.1	97.1	100%	2e-16	100.00	138540	=HYPERLINK("https://www.ncbi.nlm.nih.gov/nucleotide/MH181219.1?report=genbank&log$=nucltop&blast_rank=61&RID=NARERX8P016","MH181219.1")
Andropogon aequatoriensis isolate TK364 chloroplast, complete genome	Andropogon aequatoriensis	97.1	97.1	100%	2e-16	100.00	140088	=HYPERLINK("https://www.ncbi.nlm.nih.gov/nucleotide/MH181218.1?report=genbank&log$=nucltop&blast_rank=62&RID=NARERX8P016","MH181218.1")
Schizachyrium reedii isolate TK735 chloroplast, complete genome	Schizachyrium reedii	97.1	97.1	100%	2e-16	100.00	139743	=HYPERLINK("https://www.ncbi.nlm.nih.gov/nucleotide/MH181217.1?report=genbank&log$=nucltop&blast_rank=63&RID=NARERX8P016","MH181217.1")
Andropogon mohrii isolate TK543 chloroplast, complete genome	Andropogon mohrii	97.1	97.1	100%	2e-16	100.00	141311	=HYPERLINK("https://www.ncbi.nlm.nih.gov/nucleotide/MH181216.1?report=genbank&log$=nucltop&blast_rank=64&RID=NARERX8P016","MH181216.1")
Andropogon munroi isolate TK451 chloroplast, complete genome	Andropogon munroi	97.1	97.1	100%	2e-16	100.00	140230	=HYPERLINK("https://www.ncbi.nlm.nih.gov/nucleotide/MH181215.1?report=genbank&log$=nucltop&blast_rank=65&RID=NARERX8P016","MH181215.1")
Elymandra subulata isolate TK743 chloroplast, complete genome	Elymandra subulata	97.1	97.1	100%	2e-16	100.00	139800	=HYPERLINK("https://www.ncbi.nlm.nih.gov/nucleotide/MH181214.1?report=genbank&log$=nucltop&blast_rank=66&RID=NARERX8P016","MH181214.1")
Andropogon brazzae isolate TK382 chloroplast, complete genome	Andropogon brazzae	97.1	97.1	100%	2e-16	100.00	139840	=HYPERLINK("https://www.ncbi.nlm.nih.gov/nucleotide/MH181212.1?report=genbank&log$=nucltop&blast_rank=67&RID=NARERX8P016","MH181212.1")
Andropogon gayanus isolate TK415 chloroplast, complete genome	Andropogon gayanus	97.1	97.1	100%	2e-16	100.00	138699	=HYPERLINK("https://www.ncbi.nlm.nih.gov/nucleotide/MH181211.1?report=genbank&log$=nucltop&blast_rank=68&RID=NARERX8P016","MH181211.1")
Andropogon leprodes isolate TK719 chloroplast, complete genome	Andropogon leprodes	97.1	97.1	100%	2e-16	100.00	138888	=HYPERLINK("https://www.ncbi.nlm.nih.gov/nucleotide/MH181210.1?report=genbank&log$=nucltop&blast_rank=69&RID=NARERX8P016","MH181210.1")
Schizachyrium spicatum isolate TK695 chloroplast, complete genome	Schizachyrium spicatum	97.1	97.1	100%	2e-16	100.00	139185	=HYPERLINK("https://www.ncbi.nlm.nih.gov/nucleotide/MH181209.1?report=genbank&log$=nucltop&blast_rank=70&RID=NARERX8P016","MH181209.1")
Schizachyrium salzmannii isolate TK677 chloroplast, complete genome	Schizachyrium salzmannii	97.1	97.1	100%	2e-16	100.00	139775	=HYPERLINK("https://www.ncbi.nlm.nih.gov/nucleotide/MH181208.1?report=genbank&log$=nucltop&blast_rank=71&RID=NARERX8P016","MH181208.1")
Schizachyrium spicatum isolate TK694 chloroplast, complete genome	Schizachyrium spicatum	97.1	97.1	100%	2e-16	100.00	139291	=HYPERLINK("https://www.ncbi.nlm.nih.gov/nucleotide/MH181207.1?report=genbank&log$=nucltop&blast_rank=72&RID=NARERX8P016","MH181207.1")
Andropogon laxatus isolate TK539 chloroplast, complete genome	Andropogon laxatus	97.1	97.1	100%	2e-16	100.00	140441	=HYPERLINK("https://www.ncbi.nlm.nih.gov/nucleotide/MH181206.1?report=genbank&log$=nucltop&blast_rank=73&RID=NARERX8P016","MH181206.1")
Schizachyrium cubense isolate TK755 chloroplast, complete genome	Schizachyrium cubense	97.1	97.1	100%	2e-16	100.00	139130	=HYPERLINK("https://www.ncbi.nlm.nih.gov/nucleotide/MH181205.1?report=genbank&log$=nucltop&blast_rank=74&RID=NARERX8P016","MH181205.1")
Andropogon ligulatus isolate TK481 chloroplast, complete genome	Andropogon ligulatus	97.1	97.1	100%	2e-16	100.00	140511	=HYPERLINK("https://www.ncbi.nlm.nih.gov/nucleotide/MH181204.1?report=genbank&log$=nucltop&blast_rank=75&RID=NARERX8P016","MH181204.1")
Hyparrhenia anemopaegma isolate TK745 chloroplast, complete genome	Hyparrhenia anemopaegma	97.1	97.1	100%	2e-16	100.00	138502	=HYPERLINK("https://www.ncbi.nlm.nih.gov/nucleotide/MH181199.1?report=genbank&log$=nucltop&blast_rank=76&RID=NARERX8P016","MH181199.1")
Andropogon chrysostachyus isolate TK392 chloroplast, complete genome	Andropogon chrysostachyus	97.1	97.1	100%	2e-16	100.00	135908	=HYPERLINK("https://www.ncbi.nlm.nih.gov/nucleotide/MH181198.1?report=genbank&log$=nucltop&blast_rank=77&RID=NARERX8P016","MH181198.1")
Andropogon gracilis isolate TK424 chloroplast, complete genome	Andropogon gracilis	97.1	97.1	100%	2e-16	100.00	139300	=HYPERLINK("https://www.ncbi.nlm.nih.gov/nucleotide/MH181197.1?report=genbank&log$=nucltop&blast_rank=78&RID=NARERX8P016","MH181197.1")
Exotheca abyssinica isolate TK211 chloroplast, complete genome	Exotheca abyssinica	97.1	97.1	100%	2e-16	100.00	139230	=HYPERLINK("https://www.ncbi.nlm.nih.gov/nucleotide/MH181196.1?report=genbank&log$=nucltop&blast_rank=79&RID=NARERX8P016","MH181196.1")
Hyparrhenia mobukensis isolate TK764 chloroplast, complete genome	Hyparrhenia mobukensis	97.1	97.1	100%	2e-16	100.00	139096	=HYPERLINK("https://www.ncbi.nlm.nih.gov/nucleotide/MH181195.1?report=genbank&log$=nucltop&blast_rank=80&RID=NARERX8P016","MH181195.1")
Andropogon crossotos isolate TK708 chloroplast, complete genome	Andropogon crossotos	97.1	97.1	100%	2e-16	100.00	139792	=HYPERLINK("https://www.ncbi.nlm.nih.gov/nucleotide/MH181194.1?report=genbank&log$=nucltop&blast_rank=81&RID=NARERX8P016","MH181194.1")
Diectomis fastigiata isolate TK501 chloroplast, complete genome	Diectomis fastigiata	97.1	97.1	100%	2e-16	100.00	138654	=HYPERLINK("https://www.ncbi.nlm.nih.gov/nucleotide/MH181193.1?report=genbank&log$=nucltop&blast_rank=82&RID=NARERX8P016","MH181193.1")
Hyparrhenia dichroa isolate TK579 chloroplast, complete genome	Hyparrhenia dichroa	97.1	97.1	100%	2e-16	100.00	138683	=HYPERLINK("https://www.ncbi.nlm.nih.gov/nucleotide/MH181192.1?report=genbank&log$=nucltop&blast_rank=83&RID=NARERX8P016","MH181192.1")
Andropogon gracilis isolate TK425 chloroplast, complete genome	Andropogon gracilis	97.1	97.1	100%	2e-16	100.00	139288	=HYPERLINK("https://www.ncbi.nlm.nih.gov/nucleotide/MH181191.1?report=genbank&log$=nucltop&blast_rank=84&RID=NARERX8P016","MH181191.1")
Hyparrhenia bagirmica isolate TK746 chloroplast, complete genome	Hyparrhenia bagirmica	97.1	97.1	100%	2e-16	100.00	138737	=HYPERLINK("https://www.ncbi.nlm.nih.gov/nucleotide/MH181190.1?report=genbank&log$=nucltop&blast_rank=85&RID=NARERX8P016","MH181190.1")
Schizachyrium thollonii isolate TK532 chloroplast, complete genome	Schizachyrium thollonii	97.1	97.1	100%	2e-16	100.00	140395	=HYPERLINK("https://www.ncbi.nlm.nih.gov/nucleotide/MH181189.1?report=genbank&log$=nucltop&blast_rank=86&RID=NARERX8P016","MH181189.1")
Andropogon ascinodis isolate TK547 chloroplast, complete genome	Andropogon ascinodis	97.1	97.1	100%	2e-16	100.00	138841	=HYPERLINK("https://www.ncbi.nlm.nih.gov/nucleotide/NC_040129.1?report=genbank&log$=nucltop&blast_rank=87&RID=NARERX8P016","NC_040129.1")
Andropogon heterantherus isolate TK711 chloroplast, complete genome	Andropogon heterantherus	97.1	97.1	100%	2e-16	100.00	139205	=HYPERLINK("https://www.ncbi.nlm.nih.gov/nucleotide/MH181186.1?report=genbank&log$=nucltop&blast_rank=88&RID=NARERX8P016","MH181186.1")
Andropogon glaucescens isolate TK419 chloroplast, complete genome	Andropogon glaucescens	97.1	97.1	100%	2e-16	100.00	140278	=HYPERLINK("https://www.ncbi.nlm.nih.gov/nucleotide/MH181185.1?report=genbank&log$=nucltop&blast_rank=89&RID=NARERX8P016","MH181185.1")
Schizachyrium ursulus isolate TK657 chloroplast, complete genome	Schizachyrium ursulus	97.1	97.1	100%	2e-16	100.00	140079	=HYPERLINK("https://www.ncbi.nlm.nih.gov/nucleotide/MH181183.1?report=genbank&log$=nucltop&blast_rank=90&RID=NARERX8P016","MH181183.1")
Andropogon chrysostachyus isolate TK482 chloroplast, complete genome	Andropogon chrysostachyus	97.1	97.1	100%	2e-16	100.00	139459	=HYPERLINK("https://www.ncbi.nlm.nih.gov/nucleotide/MH181181.1?report=genbank&log$=nucltop&blast_rank=91&RID=NARERX8P016","MH181181.1")
Andropogon huillensis isolate TK538 chloroplast, complete genome	Andropogon huillensis	97.1	97.1	100%	2e-16	100.00	139492	=HYPERLINK("https://www.ncbi.nlm.nih.gov/nucleotide/MH181180.1?report=genbank&log$=nucltop&blast_rank=92&RID=NARERX8P016","MH181180.1")
Hyparrhenia papillipes isolate TK638 chloroplast, complete genome	Hyparrhenia papillipes	97.1	97.1	100%	2e-16	100.00	139151	=HYPERLINK("https://www.ncbi.nlm.nih.gov/nucleotide/MH181179.1?report=genbank&log$=nucltop&blast_rank=93&RID=NARERX8P016","MH181179.1")
Andropogon gerardii isolate TK416 chloroplast, complete genome	Andropogon gerardi	97.1	97.1	100%	2e-16	100.00	139712	=HYPERLINK("https://www.ncbi.nlm.nih.gov/nucleotide/NC_040111.1?report=genbank&log$=nucltop&blast_rank=94&RID=NARERX8P016","NC_040111.1")
Andropogon greenwayi isolate TK426 chloroplast, complete genome	Andropogon greenwayi	97.1	97.1	100%	2e-16	100.00	139016	=HYPERLINK("https://www.ncbi.nlm.nih.gov/nucleotide/MH181177.1?report=genbank&log$=nucltop&blast_rank=95&RID=NARERX8P016","MH181177.1")
Andropogon greenwayi isolate TK427 chloroplast, complete genome	Andropogon greenwayi	97.1	97.1	100%	2e-16	100.00	138831	=HYPERLINK("https://www.ncbi.nlm.nih.gov/nucleotide/NC_040128.1?report=genbank&log$=nucltop&blast_rank=96&RID=NARERX8P016","NC_040128.1")
Andropogon pusillus isolate TK734 chloroplast, complete genome	Andropogon pusillus	97.1	97.1	100%	2e-16	100.00	138986	=HYPERLINK("https://www.ncbi.nlm.nih.gov/nucleotide/MH181175.1?report=genbank&log$=nucltop&blast_rank=97&RID=NARERX8P016","MH181175.1")
Andropogon gayanus isolate TK480 chloroplast, complete genome	Andropogon gayanus	97.1	97.1	100%	2e-16	100.00	138675	=HYPERLINK("https://www.ncbi.nlm.nih.gov/nucleotide/NC_040127.1?report=genbank&log$=nucltop&blast_rank=98&RID=NARERX8P016","NC_040127.1")
Andropogon appendiculatus isolate TK703 chloroplast, complete genome	Andropogon appendiculatus	97.1	97.1	100%	2e-16	100.00	140579	=HYPERLINK("https://www.ncbi.nlm.nih.gov/nucleotide/MH181173.1?report=genbank&log$=nucltop&blast_rank=99&RID=NARERX8P016","MH181173.1")
Andropogon ingratus isolate TK713 chloroplast, complete genome	Andropogon ingratus	97.1	97.1	100%	2e-16	100.00	139764	=HYPERLINK("https://www.ncbi.nlm.nih.gov/nucleotide/MH181172.1?report=genbank&log$=nucltop&blast_rank=100&RID=NARERX8P016","MH181172.1")
Andropogon gyrans isolate TK428 chloroplast, complete genome	Andropogon gyrans	97.1	97.1	100%	2e-16	100.00	140726	=HYPERLINK("https://www.ncbi.nlm.nih.gov/nucleotide/MH181171.1?report=genbank&log$=nucltop&blast_rank=101&RID=NARERX8P016","MH181171.1")
Monocymbium lanceolatum isolate TK792 chloroplast, complete genome	Monocymbium lanceolatum	97.1	97.1	100%	2e-16	100.00	139056	=HYPERLINK("https://www.ncbi.nlm.nih.gov/nucleotide/MH181170.1?report=genbank&log$=nucltop&blast_rank=102&RID=NARERX8P016","MH181170.1")
Hyparrhenia dichroa isolate TK333 chloroplast, complete genome	Hyparrhenia dichroa	97.1	97.1	100%	2e-16	100.00	138851	=HYPERLINK("https://www.ncbi.nlm.nih.gov/nucleotide/MH181169.1?report=genbank&log$=nucltop&blast_rank=103&RID=NARERX8P016","MH181169.1")
Andropogon schirensis isolate TK266 chloroplast, complete genome	Andropogon schirensis	97.1	97.1	100%	2e-16	100.00	139840	=HYPERLINK("https://www.ncbi.nlm.nih.gov/nucleotide/MH181168.1?report=genbank&log$=nucltop&blast_rank=104&RID=NARERX8P016","MH181168.1")
Hyparrhenia violascens isolate TK767 chloroplast, complete genome	Hyparrhenia violascens	97.1	97.1	100%	2e-16	100.00	138684	=HYPERLINK("https://www.ncbi.nlm.nih.gov/nucleotide/MH181167.1?report=genbank&log$=nucltop&blast_rank=105&RID=NARERX8P016","MH181167.1")
Elymandra androphila isolate TK592 chloroplast, complete genome	Elymandra androphila	97.1	97.1	100%	2e-16	100.00	139731	=HYPERLINK("https://www.ncbi.nlm.nih.gov/nucleotide/MH181166.1?report=genbank&log$=nucltop&blast_rank=106&RID=NARERX8P016","MH181166.1")
Andropogon gerardi isolate CAM807 chloroplast, complete genome	Andropogon gerardi	97.1	97.1	100%	2e-16	100.00	134222	=HYPERLINK("https://www.ncbi.nlm.nih.gov/nucleotide/MH181165.1?report=genbank&log$=nucltop&blast_rank=107&RID=NARERX8P016","MH181165.1")
Hyparrhenia rudis isolate TK329 chloroplast, complete genome	Hyparrhenia rudis	97.1	97.1	100%	2e-16	100.00	139322	=HYPERLINK("https://www.ncbi.nlm.nih.gov/nucleotide/MH181164.1?report=genbank&log$=nucltop&blast_rank=108&RID=NARERX8P016","MH181164.1")
Andropogon insolitus isolate TK437 chloroplast, complete genome	Andropogon insolitus	97.1	97.1	100%	2e-16	100.00	140278	=HYPERLINK("https://www.ncbi.nlm.nih.gov/nucleotide/MH181163.1?report=genbank&log$=nucltop&blast_rank=109&RID=NARERX8P016","MH181163.1")
Schizachyrium delavayi chloroplast, complete genome	Schizachyrium delavayi	97.1	97.1	100%	2e-16	100.00	139902	=HYPERLINK("https://www.ncbi.nlm.nih.gov/nucleotide/MH185800.1?report=genbank&log$=nucltop&blast_rank=110&RID=NARERX8P016","MH185800.1")
Schizachyrium scoparium voucher KL77 tRNA-Leu (trnL) gene, partial sequence; chloroplast	Schizachyrium scoparium	97.1	97.1	100%	2e-16	100.00	525	=HYPERLINK("https://www.ncbi.nlm.nih.gov/nucleotide/MG709459.1?report=genbank&log$=nucltop&blast_rank=111&RID=NARERX8P016","MG709459.1")
Bothriochloa hybrida voucher KL72 tRNA-Leu (trnL) gene, partial sequence; chloroplast	Bothriochloa hybrida	97.1	97.1	100%	2e-16	100.00	525	=HYPERLINK("https://www.ncbi.nlm.nih.gov/nucleotide/MG709455.1?report=genbank&log$=nucltop&blast_rank=112&RID=NARERX8P016","MG709455.1")
Bothriochloa barbinodis isolate BOBA tRNA-Leu (trnL) gene, intron; chloroplast	Bothriochloa barbinodis	97.1	97.1	100%	2e-16	100.00	91	=HYPERLINK("https://www.ncbi.nlm.nih.gov/nucleotide/MF598358.1?report=genbank&log$=nucltop&blast_rank=113&RID=NARERX8P016","MF598358.1")
Schizachyrium scoparium chloroplast, complete genome	Schizachyrium scoparium	97.1	97.1	100%	2e-16	100.00	139296	=HYPERLINK("https://www.ncbi.nlm.nih.gov/nucleotide/MF170217.1?report=genbank&log$=nucltop&blast_rank=114&RID=NARERX8P016","MF170217.1")
Heteropogon sp. AL04 chloroplast, complete genome	Heteropogon sp. AL04	97.1	97.1	100%	2e-16	100.00	139044	=HYPERLINK("https://www.ncbi.nlm.nih.gov/nucleotide/KY707768.1?report=genbank&log$=nucltop&blast_rank=115&RID=NARERX8P016","KY707768.1")
Monachather paradoxus isolate Columbus5120 chloroplast, complete genome	Monachather paradoxus	97.1	97.1	100%	2e-16	100.00	137521	=HYPERLINK("https://www.ncbi.nlm.nih.gov/nucleotide/MF035990.1?report=genbank&log$=nucltop&blast_rank=116&RID=NARERX8P016","MF035990.1")
Schizachyrium sanguineum chloroplast, complete genome	Schizachyrium sanguineum	97.1	97.1	100%	2e-16	100.00	138368	=HYPERLINK("https://www.ncbi.nlm.nih.gov/nucleotide/KY596181.1?report=genbank&log$=nucltop&blast_rank=117&RID=NARERX8P016","KY596181.1")
Diectomis fastigiata chloroplast, complete genome	Diectomis fastigiata	97.1	97.1	100%	2e-16	100.00	138846	=HYPERLINK("https://www.ncbi.nlm.nih.gov/nucleotide/KY596180.1?report=genbank&log$=nucltop&blast_rank=118&RID=NARERX8P016","KY596180.1")
Schizachyrium tenerum chloroplast, complete genome	Schizachyrium tenerum	97.1	97.1	100%	2e-16	100.00	138555	=HYPERLINK("https://www.ncbi.nlm.nih.gov/nucleotide/NC_035043.1?report=genbank&log$=nucltop&blast_rank=119&RID=NARERX8P016","NC_035043.1")
Cymbopogon flexuosus chloroplast, complete genome	Cymbopogon flexuosus	97.1	97.1	100%	2e-16	100.00	139715	=HYPERLINK("https://www.ncbi.nlm.nih.gov/nucleotide/NC_035040.1?report=genbank&log$=nucltop&blast_rank=120&RID=NARERX8P016","NC_035040.1")
Schizachyrium spicatum chloroplast, complete genome	Schizachyrium spicatum	97.1	97.1	100%	2e-16	100.00	139205	=HYPERLINK("https://www.ncbi.nlm.nih.gov/nucleotide/NC_035039.1?report=genbank&log$=nucltop&blast_rank=121&RID=NARERX8P016","NC_035039.1")
Schizachyrium sanguineum chloroplast, complete genome	Schizachyrium sanguineum	97.1	97.1	100%	2e-16	100.00	139267	=HYPERLINK("https://www.ncbi.nlm.nih.gov/nucleotide/KY596165.1?report=genbank&log$=nucltop&blast_rank=122&RID=NARERX8P016","KY596165.1")
Mnesithea helferi chloroplast, complete genome	Mnesithea helferi	97.1	97.1	100%	2e-16	100.00	140801	=HYPERLINK("https://www.ncbi.nlm.nih.gov/nucleotide/NC_035036.1?report=genbank&log$=nucltop&blast_rank=123&RID=NARERX8P016","NC_035036.1")
Hyparrhenia rufa chloroplast, complete genome	Hyparrhenia rufa	97.1	97.1	100%	2e-16	100.00	139269	=HYPERLINK("https://www.ncbi.nlm.nih.gov/nucleotide/KY596156.1?report=genbank&log$=nucltop&blast_rank=124&RID=NARERX8P016","KY596156.1")
Schizachyrium scoparium chloroplast, complete genome	Schizachyrium scoparium	97.1	97.1	100%	2e-16	100.00	139274	=HYPERLINK("https://www.ncbi.nlm.nih.gov/nucleotide/NC_035032.1?report=genbank&log$=nucltop&blast_rank=125&RID=NARERX8P016","NC_035032.1")
Diectomis fastigiata chloroplast, complete genome	Diectomis fastigiata	97.1	97.1	100%	2e-16	100.00	138673	=HYPERLINK("https://www.ncbi.nlm.nih.gov/nucleotide/KY596152.1?report=genbank&log$=nucltop&blast_rank=126&RID=NARERX8P016","KY596152.1")
Schizachyrium exile chloroplast, complete genome	Schizachyrium exile	97.1	97.1	100%	2e-16	100.00	138519	=HYPERLINK("https://www.ncbi.nlm.nih.gov/nucleotide/NC_035029.1?report=genbank&log$=nucltop&blast_rank=127&RID=NARERX8P016","NC_035029.1")
Diectomis fastigiata chloroplast, complete genome	Diectomis fastigiata	97.1	97.1	100%	2e-16	100.00	138666	=HYPERLINK("https://www.ncbi.nlm.nih.gov/nucleotide/KY596144.1?report=genbank&log$=nucltop&blast_rank=128&RID=NARERX8P016","KY596144.1")
Schizachyrium sanguineum chloroplast, complete genome	Schizachyrium sanguineum	97.1	97.1	100%	2e-16	100.00	139261	=HYPERLINK("https://www.ncbi.nlm.nih.gov/nucleotide/KY596141.1?report=genbank&log$=nucltop&blast_rank=129&RID=NARERX8P016","KY596141.1")
Schizachyrium sanguineum chloroplast, complete genome	Schizachyrium sanguineum	97.1	97.1	100%	2e-16	100.00	138373	=HYPERLINK("https://www.ncbi.nlm.nih.gov/nucleotide/KY596140.1?report=genbank&log$=nucltop&blast_rank=130&RID=NARERX8P016","KY596140.1")
Schizachyrium sanguineum chloroplast, complete genome	Schizachyrium sanguineum	97.1	97.1	100%	2e-16	100.00	139264	=HYPERLINK("https://www.ncbi.nlm.nih.gov/nucleotide/KY596137.1?report=genbank&log$=nucltop&blast_rank=131&RID=NARERX8P016","KY596137.1")
Andropogon chinensis chloroplast, complete genome	Andropogon chinensis	97.1	97.1	100%	2e-16	100.00	138817	=HYPERLINK("https://www.ncbi.nlm.nih.gov/nucleotide/KY596133.1?report=genbank&log$=nucltop&blast_rank=132&RID=NARERX8P016","KY596133.1")
Dichanthium sericeum chloroplast, complete genome	Dichanthium sericeum	97.1	97.1	100%	2e-16	100.00	138271	=HYPERLINK("https://www.ncbi.nlm.nih.gov/nucleotide/NC_035018.1?report=genbank&log$=nucltop&blast_rank=133&RID=NARERX8P016","NC_035018.1")
Andropogon chinensis chloroplast, complete genome	Andropogon chinensis	97.1	97.1	100%	2e-16	100.00	138817	=HYPERLINK("https://www.ncbi.nlm.nih.gov/nucleotide/KY596126.1?report=genbank&log$=nucltop&blast_rank=134&RID=NARERX8P016","KY596126.1")
Schizachyrium sanguineum chloroplast, complete genome	Schizachyrium sanguineum	97.1	97.1	100%	2e-16	100.00	139272	=HYPERLINK("https://www.ncbi.nlm.nih.gov/nucleotide/NC_035015.1?report=genbank&log$=nucltop&blast_rank=135&RID=NARERX8P016","NC_035015.1")
Andropogon chinensis chloroplast, complete genome	Andropogon chinensis	97.1	97.1	100%	2e-16	100.00	138817	=HYPERLINK("https://www.ncbi.nlm.nih.gov/nucleotide/NC_035012.1?report=genbank&log$=nucltop&blast_rank=136&RID=NARERX8P016","NC_035012.1")
Hyparrhenia rufa chloroplast, complete genome	Hyparrhenia rufa	97.1	97.1	100%	2e-16	100.00	139269	=HYPERLINK("https://www.ncbi.nlm.nih.gov/nucleotide/NC_035011.1?report=genbank&log$=nucltop&blast_rank=137&RID=NARERX8P016","NC_035011.1")
Andropogon fastigiatus chloroplast, complete genome	Diectomis fastigiata	97.1	97.1	100%	2e-16	100.00	138658	=HYPERLINK("https://www.ncbi.nlm.nih.gov/nucleotide/NC_035010.1?report=genbank&log$=nucltop&blast_rank=138&RID=NARERX8P016","NC_035010.1")
Spodiopogon sibiricus tRNA-Leu (trnL-UAA) gene, partial sequence; trnL-trnF intergenic spacer, complete sequence; and tRNA-Phe (trnF-GAA) gene, partial sequence; chloroplast	Spodiopogon sibiricus	97.1	97.1	100%	2e-16	100.00	835	=HYPERLINK("https://www.ncbi.nlm.nih.gov/nucleotide/KX372494.1?report=genbank&log$=nucltop&blast_rank=139&RID=NARERX8P016","KX372494.1")
Spodiopogon cotulifer tRNA-Leu (trnL-UAA) gene, partial sequence; trnL-trnF intergenic spacer, complete sequence; and tRNA-Phe (trnF-GAA) gene, partial sequence; chloroplast	Spodiopogon cotulifer	97.1	97.1	100%	2e-16	100.00	835	=HYPERLINK("https://www.ncbi.nlm.nih.gov/nucleotide/KX372493.1?report=genbank&log$=nucltop&blast_rank=140&RID=NARERX8P016","KX372493.1")
Eulalia speciosa tRNA-Leu (trnL-UAA) gene, partial sequence; trnL-trnF intergenic spacer, complete sequence; and tRNA-Phe (trnF-GAA) gene, partial sequence; chloroplast	Eulalia speciosa	97.1	97.1	100%	2e-16	100.00	802	=HYPERLINK("https://www.ncbi.nlm.nih.gov/nucleotide/KX372424.1?report=genbank&log$=nucltop&blast_rank=141&RID=NARERX8P016","KX372424.1")
Cymbopogon goeringii tRNA-Leu (trnL-UAA) gene, partial sequence; trnL-trnF intergenic spacer, complete sequence; and tRNA-Phe (trnF-GAA) gene, partial sequence; chloroplast	Cymbopogon goeringii	97.1	97.1	100%	2e-16	100.00	802	=HYPERLINK("https://www.ncbi.nlm.nih.gov/nucleotide/KX372402.1?report=genbank&log$=nucltop&blast_rank=142&RID=NARERX8P016","KX372402.1")
Capillipedium parviflorum tRNA-Leu (trnL-UAA) gene, partial sequence; trnL-trnF intergenic spacer, complete sequence; and tRNA-Phe (trnF-GAA) gene, partial sequence; chloroplast	Capillipedium parviflorum	97.1	97.1	100%	2e-16	100.00	823	=HYPERLINK("https://www.ncbi.nlm.nih.gov/nucleotide/KX372398.1?report=genbank&log$=nucltop&blast_rank=143&RID=NARERX8P016","KX372398.1")
Bothriochloa ischaemum tRNA-Leu (trnL) gene, partial sequence; chloroplast	Bothriochloa ischaemum	97.1	97.1	100%	2e-16	100.00	530	=HYPERLINK("https://www.ncbi.nlm.nih.gov/nucleotide/OR689490.1?report=genbank&log$=nucltop&blast_rank=144&RID=NARERX8P016","OR689490.1")
Andropogon glomeratus tRNA-Leu (trnL) gene, partial sequence; chloroplast	Andropogon glomeratus	97.1	97.1	100%	2e-16	100.00	525	=HYPERLINK("https://www.ncbi.nlm.nih.gov/nucleotide/OR689488.1?report=genbank&log$=nucltop&blast_rank=145&RID=NARERX8P016","OR689488.1")
Cymbopogon nardus tRNA-Leu (trnL) gene, partial sequence; trnL-trnF intergenic spacer, complete sequence; and tRNA-Phe (trnF) gene, partial sequence; chloroplast	Cymbopogon nardus	97.1	97.1	100%	2e-16	100.00	893	=HYPERLINK("https://www.ncbi.nlm.nih.gov/nucleotide/KT274019.1?report=genbank&log$=nucltop&blast_rank=146&RID=NARERX8P016","KT274019.1")
Cymbopogon citratus tRNA-Leu (trnL) gene, partial sequence; trnL-trnF intergenic spacer, complete sequence; and tRNA-Phe (trnF) gene, partial sequence; chloroplast	Cymbopogon citratus	97.1	97.1	100%	2e-16	100.00	893	=HYPERLINK("https://www.ncbi.nlm.nih.gov/nucleotide/KT274018.1?report=genbank&log$=nucltop&blast_rank=147&RID=NARERX8P016","KT274018.1")
Diheteropogon amplectens var. catangensis chloroplast, complete genome	Diheteropogon amplectens var. catangensis	97.1	97.1	100%	2e-16	100.00	139700	=HYPERLINK("https://www.ncbi.nlm.nih.gov/nucleotide/KU291497.1?report=genbank&log$=nucltop&blast_rank=148&RID=NARERX8P016","KU291497.1")
Capillipedium venustum voucher PI<ITA>:11713 chloroplast, complete genome	Capillipedium venustum	97.1	97.1	100%	2e-16	100.00	138257	=HYPERLINK("https://www.ncbi.nlm.nih.gov/nucleotide/NC_030622.1?report=genbank&log$=nucltop&blast_rank=149&RID=NARERX8P016","NC_030622.1")
Bothriochloa alta voucher DEK:Duvall s.n. chloroplast, complete genome	Bothriochloa alta	97.1	97.1	100%	2e-16	100.00	137645	=HYPERLINK("https://www.ncbi.nlm.nih.gov/nucleotide/NC_030621.1?report=genbank&log$=nucltop&blast_rank=150&RID=NARERX8P016","NC_030621.1")
Cymbopogon winterianus chloroplast, complete genome	Cymbopogon winterianus	97.1	97.1	100%	2e-16	100.00	139823	=HYPERLINK("https://www.ncbi.nlm.nih.gov/nucleotide/NC_080535.1?report=genbank&log$=nucltop&blast_rank=151&RID=NARERX8P016","NC_080535.1")
Schizachyrium condensatum voucher C. Silva 843 tRNA-Leu (trnL) gene and trnL-trnF intergenic spacer, partial sequence; chloroplast	Schizachyrium condensatum	97.1	97.1	100%	2e-16	100.00	867	=HYPERLINK("https://www.ncbi.nlm.nih.gov/nucleotide/KP879153.1?report=genbank&log$=nucltop&blast_rank=152&RID=NARERX8P016","KP879153.1")
Schizachyrium glaziovii chloroplast, complete genome	Schizachyrium glaziovii	97.1	97.1	100%	2e-16	100.00	139239	=HYPERLINK("https://www.ncbi.nlm.nih.gov/nucleotide/NC_073108.1?report=genbank&log$=nucltop&blast_rank=153&RID=NARERX8P016","NC_073108.1")
Bothriochloa insculpta voucher A11_K1268_Botriochloa_insculpta tRNA-Leu (trnL) gene, intron; chloroplast	Bothriochloa insculpta	97.1	97.1	100%	2e-16	100.00	485	=HYPERLINK("https://www.ncbi.nlm.nih.gov/nucleotide/KR738475.1?report=genbank&log$=nucltop&blast_rank=154&RID=NARERX8P016","KR738475.1")
Bothriochloa insculpta voucher B11_K1268_Botriochloa_insculpta tRNA-Leu (trnL) gene, intron; chloroplast	Bothriochloa insculpta	97.1	97.1	100%	2e-16	100.00	476	=HYPERLINK("https://www.ncbi.nlm.nih.gov/nucleotide/KR737994.1?report=genbank&log$=nucltop&blast_rank=155&RID=NARERX8P016","KR737994.1")
Cymbopogon commutatus voucher C10_K1301_Cymbopogon_commutatus tRNA-Leu (trnL) gene, intron; chloroplast	Cymbopogon commutatus	97.1	97.1	100%	2e-16	100.00	485	=HYPERLINK("https://www.ncbi.nlm.nih.gov/nucleotide/KR737910.1?report=genbank&log$=nucltop&blast_rank=156&RID=NARERX8P016","KR737910.1")
Hyparrhenia filipendula voucher F12_K1302_Unknown_SKS14-028 tRNA-Leu (trnL) gene, intron; chloroplast	Hyparrhenia filipendula	97.1	97.1	100%	2e-16	100.00	489	=HYPERLINK("https://www.ncbi.nlm.nih.gov/nucleotide/KR737880.1?report=genbank&log$=nucltop&blast_rank=157&RID=NARERX8P016","KR737880.1")
Bothriochloa insculpta voucher C11_K1268_Botriochloa_insculpta tRNA-Leu (trnL) gene, intron; chloroplast	Bothriochloa insculpta	97.1	97.1	100%	2e-16	100.00	485	=HYPERLINK("https://www.ncbi.nlm.nih.gov/nucleotide/KR737713.1?report=genbank&log$=nucltop&blast_rank=158&RID=NARERX8P016","KR737713.1")
Hyparrhenia filipendula voucher E12_K1302_Unknown_SKS14-028 tRNA-Leu (trnL) gene, intron; chloroplast	Hyparrhenia filipendula	97.1	97.1	100%	2e-16	100.00	490	=HYPERLINK("https://www.ncbi.nlm.nih.gov/nucleotide/KR737709.1?report=genbank&log$=nucltop&blast_rank=159&RID=NARERX8P016","KR737709.1")
Cymbopogon nardus voucher LSY12 plastid, complete genome	Cymbopogon nardus	97.1	97.1	100%	2e-16	100.00	139823	=HYPERLINK("https://www.ncbi.nlm.nih.gov/nucleotide/NC_070103.1?report=genbank&log$=nucltop&blast_rank=160&RID=NARERX8P016","NC_070103.1")
Cymbopogon goeringii chloroplast trnL gene, intron, partial sequence	Cymbopogon goeringii	97.1	97.1	100%	2e-16	100.00	91	=HYPERLINK("https://www.ncbi.nlm.nih.gov/nucleotide/AB985681.1?report=genbank&log$=nucltop&blast_rank=161&RID=NARERX8P016","AB985681.1")
Andropogon arenarius isolate P090 tRNA-Leu (trnL) gene, partial sequence; chloroplast	Andropogon arenarius	97.1	97.1	100%	2e-16	100.00	457	=HYPERLINK("https://www.ncbi.nlm.nih.gov/nucleotide/KP057656.1?report=genbank&log$=nucltop&blast_rank=162&RID=NARERX8P016","KP057656.1")
Cymbopogon citratus isolate BPTPS140 trnL gene, complete sequence; chloroplast	Cymbopogon citratus	97.1	97.1	100%	2e-16	100.00	601	=HYPERLINK("https://www.ncbi.nlm.nih.gov/nucleotide/ON684547.1?report=genbank&log$=nucltop&blast_rank=163&RID=NARERX8P016","ON684547.1")
Cymbopogon distans plastid, complete genome	Cymbopogon distans	97.1	97.1	100%	2e-16	100.00	139868	=HYPERLINK("https://www.ncbi.nlm.nih.gov/nucleotide/MT083936.1?report=genbank&log$=nucltop&blast_rank=164&RID=NARERX8P016","MT083936.1")
Spermatophyta environmental sample isolate P72IA100P tRNA-Leu (trnL) gene, partial sequence; chloroplast	Spermatophyta environmental sample	97.1	97.1	100%	2e-16	100.00	462	=HYPERLINK("https://www.ncbi.nlm.nih.gov/nucleotide/KF661462.1?report=genbank&log$=nucltop&blast_rank=165&RID=NARERX8P016","KF661462.1")
Schizachyrium tenerum voucher Peichoto 164 (CTES) tRNA-Leu (trnL) gene and trnL-trnF intergenic spacer, partial sequence; chloroplast	Schizachyrium tenerum	97.1	97.1	100%	2e-16	100.00	822	=HYPERLINK("https://www.ncbi.nlm.nih.gov/nucleotide/MW221025.1?report=genbank&log$=nucltop&blast_rank=166&RID=NARERX8P016","MW221025.1")
Schizachyrium spicatum voucher Peichoto 240 (CTES) tRNA-Leu (trnL) gene and trnL-trnF intergenic spacer, partial sequence; chloroplast	Schizachyrium spicatum	97.1	97.1	100%	2e-16	100.00	804	=HYPERLINK("https://www.ncbi.nlm.nih.gov/nucleotide/MW221024.1?report=genbank&log$=nucltop&blast_rank=167&RID=NARERX8P016","MW221024.1")
Schizachyrium scoparium var. stoloniferum voucher Kral 90492 (GH) tRNA-Leu (trnL) gene and trnL-trnF intergenic spacer, partial sequence; chloroplast	Schizachyrium scoparium var. stoloniferum	97.1	97.1	100%	2e-16	100.00	564	=HYPERLINK("https://www.ncbi.nlm.nih.gov/nucleotide/MW221023.1?report=genbank&log$=nucltop&blast_rank=168&RID=NARERX8P016","MW221023.1")
Schizachyrium scoparium voucher Franklin 2406 (GH) tRNA-Leu (trnL) gene and trnL-trnF intergenic spacer, partial sequence; chloroplast	Schizachyrium scoparium	97.1	97.1	100%	2e-16	100.00	799	=HYPERLINK("https://www.ncbi.nlm.nih.gov/nucleotide/MW221022.1?report=genbank&log$=nucltop&blast_rank=169&RID=NARERX8P016","MW221022.1")
Schizachyrium schweinfurthii voucher Reginald 30439 (US) trnL gene, intron; chloroplast	Schizachyrium schweinfurthii	97.1	97.1	100%	2e-16	100.00	410	=HYPERLINK("https://www.ncbi.nlm.nih.gov/nucleotide/MW221021.1?report=genbank&log$=nucltop&blast_rank=170&RID=NARERX8P016","MW221021.1")
Schizachyrium scabriflorum voucher Peichoto 147 (CTES) tRNA-Leu (trnL) gene and trnL-trnF intergenic spacer, partial sequence; chloroplast	Schizachyrium scabriflorum	97.1	97.1	100%	2e-16	100.00	816	=HYPERLINK("https://www.ncbi.nlm.nih.gov/nucleotide/MW221020.1?report=genbank&log$=nucltop&blast_rank=171&RID=NARERX8P016","MW221020.1")
Schizachyrium rupestre voucher Fay 6522 (MO) trnL gene, intron; chloroplast	Schizachyrium rupestre	97.1	97.1	100%	2e-16	100.00	349	=HYPERLINK("https://www.ncbi.nlm.nih.gov/nucleotide/MW221018.1?report=genbank&log$=nucltop&blast_rank=172&RID=NARERX8P016","MW221018.1")
Schizachyrium rhizomatum voucher Killip 42266 (US) tRNA-Leu (trnL) gene and trnL-trnF intergenic spacer, partial sequence; chloroplast	Schizachyrium rhizomatum	97.1	97.1	100%	2e-16	100.00	502	=HYPERLINK("https://www.ncbi.nlm.nih.gov/nucleotide/MW221017.1?report=genbank&log$=nucltop&blast_rank=173&RID=NARERX8P016","MW221017.1")
Schizachyrium pseudeulalia voucher Simon 2677 (CANB) tRNA-Leu (trnL) gene and trnL-trnF intergenic spacer, partial sequence; chloroplast	Schizachyrium pseudeulalia	97.1	97.1	100%	2e-16	100.00	799	=HYPERLINK("https://www.ncbi.nlm.nih.gov/nucleotide/MW221016.1?report=genbank&log$=nucltop&blast_rank=174&RID=NARERX8P016","MW221016.1")
Schizachyrium plumigerum voucher Peichoto 171 (CTES) tRNA-Leu (trnL) gene and trnL-trnF intergenic spacer, partial sequence; chloroplast	Schizachyrium plumigerum	97.1	97.1	100%	2e-16	100.00	803	=HYPERLINK("https://www.ncbi.nlm.nih.gov/nucleotide/MW221015.1?report=genbank&log$=nucltop&blast_rank=175&RID=NARERX8P016","MW221015.1")
Schizachyrium paucispiculatum voucher Peichoto 167 (CTES) tRNA-Leu (trnL) gene and trnL-trnF intergenic spacer, partial sequence; chloroplast	Schizachyrium paucispiculatum	97.1	97.1	100%	2e-16	100.00	803	=HYPERLINK("https://www.ncbi.nlm.nih.gov/nucleotide/MW221013.1?report=genbank&log$=nucltop&blast_rank=176&RID=NARERX8P016","MW221013.1")
Schizachyrium pachyarthron voucher Lazarides 8891 (CANB) tRNA-Leu (trnL) gene and trnL-trnF intergenic spacer, partial sequence; chloroplast	Schizachyrium pachyarthron	97.1	97.1	100%	2e-16	100.00	799	=HYPERLINK("https://www.ncbi.nlm.nih.gov/nucleotide/MW221012.1?report=genbank&log$=nucltop&blast_rank=177&RID=NARERX8P016","MW221012.1")
Schizachyrium mukuluense voucher Corby 154 (US2589248) trnL gene, intron; chloroplast	Schizachyrium mukuluense	97.1	97.1	100%	2e-16	100.00	420	=HYPERLINK("https://www.ncbi.nlm.nih.gov/nucleotide/MW221010.1?report=genbank&log$=nucltop&blast_rank=178&RID=NARERX8P016","MW221010.1")
Schizachyrium multinervosum voucher Leon 6326 (US) trnL gene, intron; chloroplast	Schizachyrium multinervosum	97.1	97.1	100%	2e-16	100.00	422	=HYPERLINK("https://www.ncbi.nlm.nih.gov/nucleotide/MW221009.1?report=genbank&log$=nucltop&blast_rank=179&RID=NARERX8P016","MW221009.1")
Schizachyrium microstachyum voucher Peichoto 82 (CTES) tRNA-Leu (trnL) gene and trnL-trnF intergenic spacer, partial sequence; chloroplast	Schizachyrium microstachyum	97.1	97.1	100%	2e-16	100.00	803	=HYPERLINK("https://www.ncbi.nlm.nih.gov/nucleotide/MW221008.1?report=genbank&log$=nucltop&blast_rank=180&RID=NARERX8P016","MW221008.1")
Schizachyrium maritimum voucher Godfrey Robert Kenneth 52658 (GH) tRNA-Leu (trnL) gene and trnL-trnF intergenic spacer, partial sequence; chloroplast	Schizachyrium maritimum	97.1	97.1	100%	2e-16	100.00	758	=HYPERLINK("https://www.ncbi.nlm.nih.gov/nucleotide/MW221007.1?report=genbank&log$=nucltop&blast_rank=181&RID=NARERX8P016","MW221007.1")
Schizachyrium lactiflorum voucher Peichoto 232 (CTES) tRNA-Leu (trnL) gene and trnL-trnF intergenic spacer, partial sequence; chloroplast	Schizachyrium lactiflorum	97.1	97.1	100%	2e-16	100.00	803	=HYPERLINK("https://www.ncbi.nlm.nih.gov/nucleotide/MW221003.1?report=genbank&log$=nucltop&blast_rank=182&RID=NARERX8P016","MW221003.1")
Schizachyrium imberbe voucher Peichoto 236 (CTES) tRNA-Leu (trnL) gene and trnL-trnF intergenic spacer, partial sequence; chloroplast	Schizachyrium imberbe	97.1	97.1	100%	2e-16	100.00	780	=HYPERLINK("https://www.ncbi.nlm.nih.gov/nucleotide/MW221001.1?report=genbank&log$=nucltop&blast_rank=183&RID=NARERX8P016","MW221001.1")
Schizachyrium hatschbachii voucher Peichoto 131 (CTES) tRNA-Leu (trnL) gene and trnL-trnF intergenic spacer, partial sequence; chloroplast	Schizachyrium hatschbachii	97.1	97.1	100%	2e-16	100.00	803	=HYPERLINK("https://www.ncbi.nlm.nih.gov/nucleotide/MW221000.1?report=genbank&log$=nucltop&blast_rank=184&RID=NARERX8P016","MW221000.1")
Schizachyrium gracilipes voucher Peichoto 122 (CTES) tRNA-Leu (trnL) gene and trnL-trnF intergenic spacer, partial sequence; chloroplast	Schizachyrium gracilipes	97.1	97.1	100%	2e-16	100.00	800	=HYPERLINK("https://www.ncbi.nlm.nih.gov/nucleotide/MW220999.1?report=genbank&log$=nucltop&blast_rank=185&RID=NARERX8P016","MW220999.1")
Schizachyrium glaziovii voucher Peichoto 169 (CTES) tRNA-Leu (trnL) gene and trnL-trnF intergenic spacer, partial sequence; chloroplast	Schizachyrium glaziovii	97.1	97.1	100%	2e-16	100.00	797	=HYPERLINK("https://www.ncbi.nlm.nih.gov/nucleotide/MW220998.1?report=genbank&log$=nucltop&blast_rank=186&RID=NARERX8P016","MW220998.1")
Schizachyrium fragile voucher Fosberg Francis Raymond 35432 (US) tRNA-Leu (trnL) gene and trnL-trnF intergenic spacer, partial sequence; chloroplast	Schizachyrium fragile	97.1	97.1	100%	2e-16	100.00	542	=HYPERLINK("https://www.ncbi.nlm.nih.gov/nucleotide/MW220997.1?report=genbank&log$=nucltop&blast_rank=187&RID=NARERX8P016","MW220997.1")
Schizachyrium cubense voucher Leon17886 (GH) tRNA-Leu (trnL) gene and trnL-trnF intergenic spacer, partial sequence; chloroplast	Schizachyrium cubense	97.1	97.1	100%	2e-16	100.00	742	=HYPERLINK("https://www.ncbi.nlm.nih.gov/nucleotide/MW220995.1?report=genbank&log$=nucltop&blast_rank=188&RID=NARERX8P016","MW220995.1")
Schizachyrium condensatum voucher Peichoto 54 (CTES) tRNA-Leu (trnL) gene and trnL-trnF intergenic spacer, partial sequence; chloroplast	Schizachyrium condensatum	97.1	97.1	100%	2e-16	100.00	803	=HYPERLINK("https://www.ncbi.nlm.nih.gov/nucleotide/MW220994.1?report=genbank&log$=nucltop&blast_rank=189&RID=NARERX8P016","MW220994.1")
Schizachyrium bimucronatum voucher Peichoto 138 (CTES) tRNA-Leu (trnL) gene and trnL-trnF intergenic spacer, partial sequence; chloroplast	Schizachyrium bimucronatum	97.1	97.1	100%	2e-16	100.00	805	=HYPERLINK("https://www.ncbi.nlm.nih.gov/nucleotide/MW220992.1?report=genbank&log$=nucltop&blast_rank=190&RID=NARERX8P016","MW220992.1")
Schizachyrium sanguineum chloroplast, complete genome	Schizachyrium sanguineum	97.1	97.1	100%	2e-16	100.00	139319	=HYPERLINK("https://www.ncbi.nlm.nih.gov/nucleotide/MT942632.1?report=genbank&log$=nucltop&blast_rank=191&RID=NARERX8P016","MT942632.1")
Andropogon hallii chloroplast, complete genome	Andropogon hallii	97.1	97.1	100%	2e-16	100.00	134274	=HYPERLINK("https://www.ncbi.nlm.nih.gov/nucleotide/MT942631.1?report=genbank&log$=nucltop&blast_rank=192&RID=NARERX8P016","MT942631.1")
Dichanthium sericeum chloroplast, complete genome	Dichanthium sericeum	97.1	97.1	100%	2e-16	100.00	137987	=HYPERLINK("https://www.ncbi.nlm.nih.gov/nucleotide/MT942627.1?report=genbank&log$=nucltop&blast_rank=193&RID=NARERX8P016","MT942627.1")
Hyparrhenia rufa isolate TK108 chloroplast, complete genome	Hyparrhenia rufa	97.1	97.1	100%	2e-16	100.00	138643	=HYPERLINK("https://www.ncbi.nlm.nih.gov/nucleotide/MT610097.1?report=genbank&log$=nucltop&blast_rank=194&RID=NARERX8P016","MT610097.1")
Andropogon eucomus isolate TK001 chloroplast, complete genome	Andropogon eucomus	97.1	97.1	100%	2e-16	100.00	140492	=HYPERLINK("https://www.ncbi.nlm.nih.gov/nucleotide/MT610095.1?report=genbank&log$=nucltop&blast_rank=195&RID=NARERX8P016","MT610095.1")
Anadelphia scyphofera isolate Pasquet 1237 chloroplast, complete genome	Anadelphia scyphofera	97.1	97.1	100%	2e-16	100.00	138534	=HYPERLINK("https://www.ncbi.nlm.nih.gov/nucleotide/MT610085.1?report=genbank&log$=nucltop&blast_rank=196&RID=NARERX8P016","MT610085.1")
Capillipedium spicigerum isolate TK090 chloroplast, complete genome	Capillipedium spicigerum	97.1	97.1	100%	2e-16	100.00	138282	=HYPERLINK("https://www.ncbi.nlm.nih.gov/nucleotide/MT610083.1?report=genbank&log$=nucltop&blast_rank=197&RID=NARERX8P016","MT610083.1")
Diectomis fastigiata isolate TK239 chloroplast, partial genome	Diectomis fastigiata	97.1	97.1	100%	2e-16	100.00	138598	=HYPERLINK("https://www.ncbi.nlm.nih.gov/nucleotide/MT610078.1?report=genbank&log$=nucltop&blast_rank=198&RID=NARERX8P016","MT610078.1")
Monocymbium ceresiiforme isolate TK203 chloroplast, complete genome	Monocymbium ceresiiforme	97.1	97.1	100%	2e-16	100.00	138471	=HYPERLINK("https://www.ncbi.nlm.nih.gov/nucleotide/MT610074.1?report=genbank&log$=nucltop&blast_rank=199&RID=NARERX8P016","MT610074.1")
Dichanthium annulatum isolate TK013 chloroplast, complete genome	Dichanthium annulatum	97.1	97.1	100%	2e-16	100.00	138116	=HYPERLINK("https://www.ncbi.nlm.nih.gov/nucleotide/MT610067.1?report=genbank&log$=nucltop&blast_rank=200&RID=NARERX8P016","MT610067.1")
Diheteropogon hagerupii isolate TK183 chloroplast, complete genome	Diheteropogon hagerupii	97.1	97.1	100%	2e-16	100.00	139112	=HYPERLINK("https://www.ncbi.nlm.nih.gov/nucleotide/MT610056.1?report=genbank&log$=nucltop&blast_rank=201&RID=NARERX8P016","MT610056.1")
Cymbopogon martinii isolate TK048 chloroplast, complete genome	Cymbopogon martinii	97.1	97.1	100%	2e-16	100.00	139839	=HYPERLINK("https://www.ncbi.nlm.nih.gov/nucleotide/MT610051.1?report=genbank&log$=nucltop&blast_rank=202&RID=NARERX8P016","MT610051.1")
Bothriochloa bladhii isolate TK087 chloroplast, complete genome	Bothriochloa bladhii	97.1	97.1	100%	2e-16	100.00	138206	=HYPERLINK("https://www.ncbi.nlm.nih.gov/nucleotide/MT610049.1?report=genbank&log$=nucltop&blast_rank=203&RID=NARERX8P016","MT610049.1")
Elymandra grallata isolate TK254 chloroplast, complete genome	Elymandra grallata	97.1	97.1	100%	2e-16	100.00	139871	=HYPERLINK("https://www.ncbi.nlm.nih.gov/nucleotide/MT610044.1?report=genbank&log$=nucltop&blast_rank=204&RID=NARERX8P016","MT610044.1")
Euclasta condylotricha isolate TK232 chloroplast, complete genome	Euclasta condylotricha	97.1	97.1	100%	2e-16	100.00	138352	=HYPERLINK("https://www.ncbi.nlm.nih.gov/nucleotide/MT610043.1?report=genbank&log$=nucltop&blast_rank=205&RID=NARERX8P016","MT610043.1")
Hyparrhenia hirta isolate TK095 chloroplast, complete genome	Hyparrhenia hirta	97.1	97.1	100%	2e-16	100.00	139396	=HYPERLINK("https://www.ncbi.nlm.nih.gov/nucleotide/MT610042.1?report=genbank&log$=nucltop&blast_rank=206&RID=NARERX8P016","MT610042.1")
Bothriochloa ischaemum cultivar Taihang chloroplast, complete genome	Bothriochloa ischaemum	97.1	97.1	100%	2e-16	100.00	138316	=HYPERLINK("https://www.ncbi.nlm.nih.gov/nucleotide/MW699899.1?report=genbank&log$=nucltop&blast_rank=207&RID=NARERX8P016","MW699899.1")
Bothriochloa bladhii chloroplast trnL gene, intron, partial sequence, isolate: OGA0497	Bothriochloa bladhii	97.1	97.1	100%	2e-16	100.00	397	=HYPERLINK("https://www.ncbi.nlm.nih.gov/nucleotide/AB817677.1?report=genbank&log$=nucltop&blast_rank=208&RID=NARERX8P016","AB817677.1")
Bothriochloa bladhii chloroplast trnL gene, intron, partial sequence, isolate: OGA0062	Bothriochloa bladhii	97.1	97.1	100%	2e-16	100.00	396	=HYPERLINK("https://www.ncbi.nlm.nih.gov/nucleotide/AB817368.1?report=genbank&log$=nucltop&blast_rank=209&RID=NARERX8P016","AB817368.1")
Pseudanthistiria umbellata voucher K:7828 chloroplast, complete genome	Pseudanthistiria umbellata	97.1	97.1	100%	2e-16	100.00	137900	=HYPERLINK("https://www.ncbi.nlm.nih.gov/nucleotide/NC_059837.1?report=genbank&log$=nucltop&blast_rank=210&RID=NARERX8P016","NC_059837.1")
Iseilema prostratum voucher K:H4043-66 chloroplast, complete genome	Iseilema prostratum	97.1	97.1	100%	2e-16	100.00	139806	=HYPERLINK("https://www.ncbi.nlm.nih.gov/nucleotide/NC_059835.1?report=genbank&log$=nucltop&blast_rank=211&RID=NARERX8P016","NC_059835.1")
Iseilema membranaceum voucher K:12750 chloroplast, complete genome	Iseilema membranaceum	97.1	97.1	100%	2e-16	100.00	139582	=HYPERLINK("https://www.ncbi.nlm.nih.gov/nucleotide/NC_059834.1?report=genbank&log$=nucltop&blast_rank=212&RID=NARERX8P016","NC_059834.1")
Iseilema laxum voucher K:2833 chloroplast, complete genome	Iseilema laxum	97.1	97.1	100%	2e-16	100.00	139580	=HYPERLINK("https://www.ncbi.nlm.nih.gov/nucleotide/NC_059833.1?report=genbank&log$=nucltop&blast_rank=213&RID=NARERX8P016","NC_059833.1")
Eremopogon tuberculatus voucher K:10595 chloroplast, complete genome	Eremopogon tuberculatus	97.1	97.1	100%	2e-16	100.00	139986	=HYPERLINK("https://www.ncbi.nlm.nih.gov/nucleotide/NC_059827.1?report=genbank&log$=nucltop&blast_rank=214&RID=NARERX8P016","NC_059827.1")
Eremopogon foveolatus voucher K chloroplast, complete genome	Eremopogon foveolatus	97.1	97.1	100%	2e-16	100.00	139797	=HYPERLINK("https://www.ncbi.nlm.nih.gov/nucleotide/NC_059826.1?report=genbank&log$=nucltop&blast_rank=215&RID=NARERX8P016","NC_059826.1")
Schizachyrium delavayi voucher K:5236 chloroplast, complete genome	Schizachyrium delavayi	97.1	97.1	100%	2e-16	100.00	139855	=HYPERLINK("https://www.ncbi.nlm.nih.gov/nucleotide/NC_059825.1?report=genbank&log$=nucltop&blast_rank=216&RID=NARERX8P016","NC_059825.1")
Cymbopogon schoenanthus voucher K chloroplast, complete genome	Cymbopogon schoenanthus	97.1	97.1	100%	2e-16	100.00	139648	=HYPERLINK("https://www.ncbi.nlm.nih.gov/nucleotide/NC_059824.1?report=genbank&log$=nucltop&blast_rank=217&RID=NARERX8P016","NC_059824.1")
Cymbopogon pospischilii voucher K:5561 chloroplast, complete genome	Cymbopogon pospischilii	97.1	97.1	100%	2e-16	100.00	140219	=HYPERLINK("https://www.ncbi.nlm.nih.gov/nucleotide/NC_059823.1?report=genbank&log$=nucltop&blast_rank=218&RID=NARERX8P016","NC_059823.1")
Cymbopogon obtectus voucher K:4370 chloroplast, complete genome	Cymbopogon obtectus	97.1	97.1	100%	2e-16	100.00	139704	=HYPERLINK("https://www.ncbi.nlm.nih.gov/nucleotide/NC_059822.1?report=genbank&log$=nucltop&blast_rank=219&RID=NARERX8P016","NC_059822.1")
Cymbopogon densiflorus voucher K:T73 chloroplast, complete genome	Cymbopogon densiflorus	97.1	97.1	100%	2e-16	100.00	140062	=HYPERLINK("https://www.ncbi.nlm.nih.gov/nucleotide/NC_059821.1?report=genbank&log$=nucltop&blast_rank=220&RID=NARERX8P016","NC_059821.1")
Agenium villosum voucher K:36425 chloroplast, complete genome	Agenium villosum	97.1	97.1	100%	2e-16	100.00	137731	=HYPERLINK("https://www.ncbi.nlm.nih.gov/nucleotide/NC_059820.1?report=genbank&log$=nucltop&blast_rank=221&RID=NARERX8P016","NC_059820.1")
Agenium leptocladum voucher K:12427 chloroplast, complete genome	Agenium leptocladum	97.1	97.1	100%	2e-16	100.00	137726	=HYPERLINK("https://www.ncbi.nlm.nih.gov/nucleotide/NC_059819.1?report=genbank&log$=nucltop&blast_rank=222&RID=NARERX8P016","NC_059819.1")
Andropogon virginicus genome assembly, organelle: plastid	Andropogon virginicus	97.1	97.1	100%	2e-16	100.00	140665	=HYPERLINK("https://www.ncbi.nlm.nih.gov/nucleotide/LT996916.1?report=genbank&log$=nucltop&blast_rank=223&RID=NARERX8P016","LT996916.1")
Dichanthium theinlwinii tRNA-Leu (trnL) gene, partial sequence; trnL-trnF intergenic spacer, complete sequence; and tRNA-Phe (trnF) gene, partial sequence; chloroplast	Dichanthium theinlwinii	97.1	97.1	100%	2e-16	100.00	742	=HYPERLINK("https://www.ncbi.nlm.nih.gov/nucleotide/GQ869996.1?report=genbank&log$=nucltop&blast_rank=224&RID=NARERX8P016","GQ869996.1")
Capillipedium assimile tRNA-Leu (trnL) gene, partial sequence; trnL-trnF intergenic spacer, complete sequence; and tRNA-Phe (trnF) gene, partial sequence; chloroplast	Capillipedium assimile	97.1	97.1	100%	2e-16	100.00	758	=HYPERLINK("https://www.ncbi.nlm.nih.gov/nucleotide/GQ869994.1?report=genbank&log$=nucltop&blast_rank=225&RID=NARERX8P016","GQ869994.1")
Hyparrhenia rufa tRNA-Leu (trnL) gene, partial sequence; trnL-trnF intergenic spacer, complete sequence; and tRNA-Phe (trnF) gene, partial sequence; chloroplast	Hyparrhenia rufa	97.1	97.1	100%	2e-16	100.00	749	=HYPERLINK("https://www.ncbi.nlm.nih.gov/nucleotide/GQ869964.1?report=genbank&log$=nucltop&blast_rank=226&RID=NARERX8P016","GQ869964.1")
Schizachyrium sanguineum tRNA-Leu (trnL) gene, partial sequence; trnL-trnF intergenic spacer, complete sequence; and tRNA-Phe (trnF) gene, partial sequence; chloroplast	Schizachyrium sanguineum	97.1	97.1	100%	2e-16	100.00	751	=HYPERLINK("https://www.ncbi.nlm.nih.gov/nucleotide/GQ869962.1?report=genbank&log$=nucltop&blast_rank=227&RID=NARERX8P016","GQ869962.1")
Andropogon ascinodis tRNA-Leu (trnL) gene, partial sequence; trnL-trnF intergenic spacer, complete sequence; and tRNA-Phe (trnF) gene, partial sequence; chloroplast	Andropogon ascinodis	97.1	97.1	100%	2e-16	100.00	736	=HYPERLINK("https://www.ncbi.nlm.nih.gov/nucleotide/GQ869958.1?report=genbank&log$=nucltop&blast_rank=228&RID=NARERX8P016","GQ869958.1")
Alexfloydia repens tRNA-Leu (trnL) gene, partial sequence; trnL-trnF intergenic spacer, complete sequence; and tRNA-Phe (trnF) gene, partial sequence; chloroplast	Alexfloydia repens	97.1	97.1	100%	2e-16	100.00	748	=HYPERLINK("https://www.ncbi.nlm.nih.gov/nucleotide/GQ869950.1?report=genbank&log$=nucltop&blast_rank=229&RID=NARERX8P016","GQ869950.1")
Spodiopogon sibiricus voucher Kew 1997-5606 tRNA-Leu (trnL) gene, partial sequence; trnL-trnF intergenic spacer, complete sequence; and tRNA-Phe (trnF) gene, partial sequence; chloroplast	Spodiopogon sibiricus	97.1	97.1	100%	2e-16	100.00	910	=HYPERLINK("https://www.ncbi.nlm.nih.gov/nucleotide/EF137586.1?report=genbank&log$=nucltop&blast_rank=230&RID=NARERX8P016","EF137586.1")
Cymbopogon citratus voucher Hodkinson42 TCD tRNA-Leu (trnL) gene, partial sequence; trnL-trnF intergenic spacer, complete sequence; and tRNA-Phe (trnF) gene, partial sequence; chloroplast	Cymbopogon citratus	97.1	97.1	100%	2e-16	100.00	879	=HYPERLINK("https://www.ncbi.nlm.nih.gov/nucleotide/EF137581.1?report=genbank&log$=nucltop&blast_rank=231&RID=NARERX8P016","EF137581.1")
Coix lacryma-jobi voucher Hodkinson124 TCD tRNA-Leu (trnL) gene, partial sequence; trnL-trnF intergenic spacer, complete sequence; and tRNA-Phe (trnF) gene, partial sequence; chloroplast	Coix lacryma-jobi	97.1	97.1	100%	2e-16	100.00	886	=HYPERLINK("https://www.ncbi.nlm.nih.gov/nucleotide/EF137580.1?report=genbank&log$=nucltop&blast_rank=232&RID=NARERX8P016","EF137580.1")
Crypsis schoenoides voucher Chase9264 K tRNA-Leu (trnL) gene, partial sequence; trnL-trnF intergenic spacer, complete sequence; and tRNA-Phe (trnF) gene, partial sequence; chloroplast	Sporobolus schoenoides	97.1	97.1	100%	2e-16	100.00	1012	=HYPERLINK("https://www.ncbi.nlm.nih.gov/nucleotide/EF137561.1?report=genbank&log$=nucltop&blast_rank=233&RID=NARERX8P016","EF137561.1")
Triplasis americana tRNA-Leu (trnL) gene, partial sequence; and trnL-trnF intergenic spacer, complete sequence; chloroplast	Triplasis americana	97.1	97.1	100%	2e-16	100.00	948	=HYPERLINK("https://www.ncbi.nlm.nih.gov/nucleotide/EF156742.1?report=genbank&log$=nucltop&blast_rank=234&RID=NARERX8P016","EF156742.1")
Dasyochloa pulchella tRNA-Leu (trnL) gene, partial sequence; and trnL-trnF intergenic spacer, complete sequence; chloroplast	Munroa pulchella	97.1	97.1	100%	2e-16	100.00	938	=HYPERLINK("https://www.ncbi.nlm.nih.gov/nucleotide/EF156687.1?report=genbank&log$=nucltop&blast_rank=235&RID=NARERX8P016","EF156687.1")
Schizachyrium scoparium voucher Kew 1985-1663 tRNA-Leu (trnL) gene, partial sequence; trnL-trnF intergenic spacer, complete sequence; and tRNA-Phe (trnF) gene, partial sequence; chloroplast	Schizachyrium scoparium	97.1	97.1	100%	2e-16	100.00	947	=HYPERLINK("https://www.ncbi.nlm.nih.gov/nucleotide/EF137584.1?report=genbank&log$=nucltop&blast_rank=236&RID=NARERX8P016","EF137584.1")
Cymbopogon flexuosus voucher PI 209700 RSA tRNA-Leu (trnL) gene and trnL-trnF intergenic spacer, partial sequence; chloroplast	Cymbopogon flexuosus	97.1	97.1	100%	2e-16	100.00	726	=HYPERLINK("https://www.ncbi.nlm.nih.gov/nucleotide/DQ005100.1?report=genbank&log$=nucltop&blast_rank=237&RID=NARERX8P016","DQ005100.1")
Bothriochloa macra voucher PI 301274 RSA tRNA-Leu (trnL) gene and trnL-trnF intergenic spacer, partial sequence; chloroplast	Bothriochloa macra	97.1	97.1	100%	2e-16	100.00	736	=HYPERLINK("https://www.ncbi.nlm.nih.gov/nucleotide/DQ005097.1?report=genbank&log$=nucltop&blast_rank=238&RID=NARERX8P016","DQ005097.1")
Schizachyrium tenerum voucher Columbus 3729 RSA tRNA-Leu (trnL) gene and trnL-trnF intergenic spacer, partial sequence; chloroplast	Schizachyrium tenerum	97.1	97.1	100%	2e-16	100.00	722	=HYPERLINK("https://www.ncbi.nlm.nih.gov/nucleotide/DQ004997.1?report=genbank&log$=nucltop&blast_rank=239&RID=NARERX8P016","DQ004997.1")
Schizachyrium semitectum voucher Garcia sn COCA tRNA-Leu (trnL) gene and trnL-trnF intergenic spacer, partial sequence; chloroplast	Schizachyrium semitectum	97.1	97.1	100%	2e-16	100.00	741	=HYPERLINK("https://www.ncbi.nlm.nih.gov/nucleotide/DQ004996.1?report=genbank&log$=nucltop&blast_rank=240&RID=NARERX8P016","DQ004996.1")
Schizachyrium scoparium var. neomexicanum voucher Columbus 4006 RSA tRNA-Leu (trnL) gene and trnL-trnF intergenic spacer, partial sequence; chloroplast	Schizachyrium scoparium var. neomexicanum	97.1	97.1	100%	2e-16	100.00	751	=HYPERLINK("https://www.ncbi.nlm.nih.gov/nucleotide/DQ004992.1?report=genbank&log$=nucltop&blast_rank=241&RID=NARERX8P016","DQ004992.1")
Schizachyrium sanguineum voucher Columbus 4045 RSA tRNA-Leu (trnL) gene and trnL-trnF intergenic spacer, partial sequence; chloroplast	Schizachyrium sanguineum	97.1	97.1	100%	2e-16	100.00	761	=HYPERLINK("https://www.ncbi.nlm.nih.gov/nucleotide/DQ004993.1?report=genbank&log$=nucltop&blast_rank=242&RID=NARERX8P016","DQ004993.1")
Schizachyrium cirratum voucher Tah 12 COCA tRNA-Leu (trnL) gene and trnL-trnF intergenic spacer, partial sequence; chloroplast	Schizachyrium cirratum	97.1	97.1	100%	2e-16	100.00	732	=HYPERLINK("https://www.ncbi.nlm.nih.gov/nucleotide/DQ004990.1?report=genbank&log$=nucltop&blast_rank=243&RID=NARERX8P016","DQ004990.1")
Iseilema prostratum voucher PI 213524 RSA tRNA-Leu (trnL) gene and trnL-trnF intergenic spacer, partial sequence; chloroplast	Iseilema prostratum	97.1	97.1	100%	2e-16	100.00	727	=HYPERLINK("https://www.ncbi.nlm.nih.gov/nucleotide/DQ004987.1?report=genbank&log$=nucltop&blast_rank=244&RID=NARERX8P016","DQ004987.1")
Hyparrhenia hirta voucher PI 516599 RSA tRNA-Leu (trnL) gene and trnL-trnF intergenic spacer, partial sequence; chloroplast	Hyparrhenia hirta	97.1	97.1	100%	2e-16	100.00	749	=HYPERLINK("https://www.ncbi.nlm.nih.gov/nucleotide/DQ004986.1?report=genbank&log$=nucltop&blast_rank=245&RID=NARERX8P016","DQ004986.1")
Euclasta condylotricha voucher Columbus 3898 RSA tRNA-Leu (trnL) gene and trnL-trnF intergenic spacer, partial sequence; chloroplast	Euclasta condylotricha	97.1	97.1	100%	2e-16	100.00	746	=HYPERLINK("https://www.ncbi.nlm.nih.gov/nucleotide/DQ004981.1?report=genbank&log$=nucltop&blast_rank=246&RID=NARERX8P016","DQ004981.1")
Elionurus tripsacoides voucher Manrique 1895 COCA tRNA-Leu (trnL) gene and trnL-trnF intergenic spacer, partial sequence; chloroplast	Elionurus tripsacoides	97.1	97.1	100%	2e-16	100.00	733	=HYPERLINK("https://www.ncbi.nlm.nih.gov/nucleotide/DQ004978.1?report=genbank&log$=nucltop&blast_rank=247&RID=NARERX8P016","DQ004978.1")
Diectomis fastigiata voucher Columbus 3728 RSA tRNA-Leu (trnL) gene and trnL-trnF intergenic spacer, partial sequence; chloroplast	Diectomis fastigiata	97.1	97.1	100%	2e-16	100.00	726	=HYPERLINK("https://www.ncbi.nlm.nih.gov/nucleotide/DQ004977.1?report=genbank&log$=nucltop&blast_rank=248&RID=NARERX8P016","DQ004977.1")
Diectomis fastigiata voucher Ramos 770 COCA tRNA-Leu (trnL) gene and trnL-trnF intergenic spacer, partial sequence; chloroplast	Diectomis fastigiata	97.1	97.1	100%	2e-16	100.00	725	=HYPERLINK("https://www.ncbi.nlm.nih.gov/nucleotide/DQ004976.1?report=genbank&log$=nucltop&blast_rank=249&RID=NARERX8P016","DQ004976.1")
Dichanthium annulatum voucher Sanchez-Ken 630 ISC tRNA-Leu (trnL) gene and trnL-trnF intergenic spacer, partial sequence; chloroplast	Dichanthium annulatum	97.1	97.1	100%	2e-16	100.00	741	=HYPERLINK("https://www.ncbi.nlm.nih.gov/nucleotide/DQ004975.1?report=genbank&log$=nucltop&blast_rank=250&RID=NARERX8P016","DQ004975.1")
Dichanthium annulatum voucher PI 219976 RSA tRNA-Leu (trnL) gene and trnL-trnF intergenic spacer, partial sequence; chloroplast	Dichanthium annulatum	97.1	97.1	100%	2e-16	100.00	741	=HYPERLINK("https://www.ncbi.nlm.nih.gov/nucleotide/DQ004973.1?report=genbank&log$=nucltop&blast_rank=251&RID=NARERX8P016","DQ004973.1")
Dichanthium sericeum voucher PI 302062 RSA tRNA-Leu (trnL) gene and trnL-trnF intergenic spacer, partial sequence; chloroplast	Dichanthium sericeum	97.1	97.1	100%	2e-16	100.00	741	=HYPERLINK("https://www.ncbi.nlm.nih.gov/nucleotide/DQ004972.1?report=genbank&log$=nucltop&blast_rank=252&RID=NARERX8P016","DQ004972.1")
Cymbopogon flexuosus voucher PI 210336 RSA tRNA-Leu (trnL) gene and trnL-trnF intergenic spacer, partial sequence; chloroplast	Cymbopogon flexuosus	97.1	97.1	100%	2e-16	100.00	726	=HYPERLINK("https://www.ncbi.nlm.nih.gov/nucleotide/DQ004971.1?report=genbank&log$=nucltop&blast_rank=253&RID=NARERX8P016","DQ004971.1")
Capillipedium spicigerum voucher PI 301773 RSA tRNA-Leu (trnL) gene and trnL-trnF intergenic spacer, partial sequence; chloroplast	Capillipedium spicigerum	97.1	97.1	100%	2e-16	100.00	747	=HYPERLINK("https://www.ncbi.nlm.nih.gov/nucleotide/DQ004967.1?report=genbank&log$=nucltop&blast_rank=254&RID=NARERX8P016","DQ004967.1")
Bothriochloa laguroides voucher PI 404289 RSA tRNA-Leu (trnL) gene and trnL-trnF intergenic spacer, partial sequence; chloroplast	Bothriochloa laguroides	97.1	97.1	100%	2e-16	100.00	747	=HYPERLINK("https://www.ncbi.nlm.nih.gov/nucleotide/DQ004965.1?report=genbank&log$=nucltop&blast_rank=255&RID=NARERX8P016","DQ004965.1")
Bothriochloa ischaemum voucher PI 477958 RSA tRNA-Leu (trnL) gene and trnL-trnF intergenic spacer, partial sequence; chloroplast	Bothriochloa ischaemum	97.1	97.1	100%	2e-16	100.00	736	=HYPERLINK("https://www.ncbi.nlm.nih.gov/nucleotide/DQ004964.1?report=genbank&log$=nucltop&blast_rank=256&RID=NARERX8P016","DQ004964.1")
Bothriochloa ewartiana voucher PI 300724 RSA tRNA-Leu (trnL) gene and trnL-trnF intergenic spacer, partial sequence; chloroplast	Bothriochloa ewartiana	97.1	97.1	100%	2e-16	100.00	768	=HYPERLINK("https://www.ncbi.nlm.nih.gov/nucleotide/DQ004962.1?report=genbank&log$=nucltop&blast_rank=257&RID=NARERX8P016","DQ004962.1")
Bothriochloa bladhii voucher Columbus 4615 RSA tRNA-Leu (trnL) gene and trnL-trnF intergenic spacer, partial sequence; chloroplast	Bothriochloa bladhii	97.1	97.1	100%	2e-16	100.00	736	=HYPERLINK("https://www.ncbi.nlm.nih.gov/nucleotide/DQ004960.1?report=genbank&log$=nucltop&blast_rank=258&RID=NARERX8P016","DQ004960.1")
Bothriochloa alta voucher Columbus 4049 RSA tRNA-Leu (trnL) gene and trnL-trnF intergenic spacer, partial sequence; chloroplast	Bothriochloa alta	97.1	97.1	100%	2e-16	100.00	746	=HYPERLINK("https://www.ncbi.nlm.nih.gov/nucleotide/DQ004959.1?report=genbank&log$=nucltop&blast_rank=259&RID=NARERX8P016","DQ004959.1")
Andropogon ternarius voucher Columbus 4022 RSA tRNA-Leu (trnL) gene and trnL-trnF intergenic spacer, partial sequence; chloroplast	Andropogon ternarius	97.1	97.1	100%	2e-16	100.00	736	=HYPERLINK("https://www.ncbi.nlm.nih.gov/nucleotide/DQ004954.1?report=genbank&log$=nucltop&blast_rank=260&RID=NARERX8P016","DQ004954.1")
Andropogon glomeratus voucher Columbus 4238 RSA tRNA-Leu (trnL) gene and trnL-trnF intergenic spacer, partial sequence; chloroplast	Andropogon glomeratus	97.1	97.1	100%	2e-16	100.00	726	=HYPERLINK("https://www.ncbi.nlm.nih.gov/nucleotide/DQ004953.1?report=genbank&log$=nucltop&blast_rank=261&RID=NARERX8P016","DQ004953.1")
Andropogon gerardi voucher Skendzic 5073 RSA tRNA-Leu (trnL) gene and trnL-trnF intergenic spacer, partial sequence; chloroplast	Andropogon gerardi	97.1	97.1	100%	2e-16	100.00	752	=HYPERLINK("https://www.ncbi.nlm.nih.gov/nucleotide/DQ004952.1?report=genbank&log$=nucltop&blast_rank=262&RID=NARERX8P016","DQ004952.1")
Andropogon distachyos voucher PI 300696 RSA tRNA-Leu (trnL) gene and trnL-trnF intergenic spacer, partial sequence; chloroplast	Andropogon distachyos	97.1	97.1	100%	2e-16	100.00	748	=HYPERLINK("https://www.ncbi.nlm.nih.gov/nucleotide/DQ004951.1?report=genbank&log$=nucltop&blast_rank=263&RID=NARERX8P016","DQ004951.1")
Cynodon arcuatus tRNA-Leu (trnL) gene, partial sequence; chloroplast	Cynodon arcuatus	97.1	97.1	100%	2e-16	100.00	458	=HYPERLINK("https://www.ncbi.nlm.nih.gov/nucleotide/AY787807.1?report=genbank&log$=nucltop&blast_rank=264&RID=NARERX8P016","AY787807.1")
Cymbopogon citratus chloroplast tRNA-Leu (trnL) gene, partial sequence; trnL-trnF intergenic spacer region, complete sequence; and tRNA-Phe (trnF) gene, partial sequence	Cymbopogon citratus	97.1	97.1	100%	2e-16	100.00	798	=HYPERLINK("https://www.ncbi.nlm.nih.gov/nucleotide/AY116258.1?report=genbank&log$=nucltop&blast_rank=265&RID=NARERX8P016","AY116258.1")
Spodiopogon sibiricus chloroplast tRNA-Leu (trnL) gene, partial sequence; trnL-trnF intergenic spacer region, complete sequence; and tRNA-Phe (trnF) gene, partial sequence	Spodiopogon sibiricus	97.1	97.1	100%	2e-16	100.00	832	=HYPERLINK("https://www.ncbi.nlm.nih.gov/nucleotide/AY116257.1?report=genbank&log$=nucltop&blast_rank=266&RID=NARERX8P016","AY116257.1")
