# Supplementary material for: Ecology of community reassembly: Movements and diets of megafauna during a decade of restoration in Mozambique
Source: Ecology. 2026 Apr 12;107(4):e70386. doi: 10.1002/ecy.70386 (PMC13071350; doi:10.1002/ecy.70386)
Supplement: Supplementary file 1 — Data S1. [file ECY-107-e70386-s001.zip › Data_S1/Dataset_20/DietDataFilteringScripts/DNA_metabarcoding_data_processing/additional_files_scripts/NCBI_blast_results/atcccttttttgaaaaaacaagcggttcttattcttaaactagaacccaaagaaaaag.csv]

Description	Scientific Name	Max Score	Total Score	Query Cover	E value	Per. ident	Acc. Len	Accession
Coleataenia prionitis plastid, complete genome	Coleataenia prionitis	75.2	75.2	100%	7e-10	87.93	139897	=HYPERLINK("https://www.ncbi.nlm.nih.gov/nucleotide/NC_025231.1?report=genbank&log$=nucltop&blast_rank=1&RID=NTYYTFFM016","NC_025231.1")
Panicum prionitis tRNA-Leu (trnL) gene, intron; chloroplast gene for chloroplast product	Coleataenia prionitis	75.2	75.2	100%	7e-10	87.93	580	=HYPERLINK("https://www.ncbi.nlm.nih.gov/nucleotide/AY142742.1?report=genbank&log$=nucltop&blast_rank=2&RID=NTYYTFFM016","AY142742.1")
Panicum anceps tRNA-Leu (trnL) gene, intron; chloroplast gene for chloroplast product	Coleataenia anceps	75.2	75.2	100%	7e-10	87.93	579	=HYPERLINK("https://www.ncbi.nlm.nih.gov/nucleotide/AY142716.1?report=genbank&log$=nucltop&blast_rank=3&RID=NTYYTFFM016","AY142716.1")
