# Supplementary material for: Ecology of community reassembly: Movements and diets of megafauna during a decade of restoration in Mozambique
Source: Ecology. 2026 Apr 12;107(4):e70386. doi: 10.1002/ecy.70386 (PMC13071350; doi:10.1002/ecy.70386)
Supplement: Supplementary file 1 — Data S1. [file ECY-107-e70386-s001.zip › Data_S1/Dataset_20/DietDataFilteringScripts/DNA_metabarcoding_data_processing/additional_files_scripts/NCBI_blast_results/atcccttttttgaaaaaacaagcggttttcaaactagaacccaaaggaaaag.csv]

Description	Scientific Name	Max Score	Total Score	Query Cover	E value	Per. ident	Acc. Len	Accession
Digitaria exilis annotation	Digitaria exilis	97.1	97.1	100%	2e-16	100.00	60747861	=HYPERLINK("https://www.ncbi.nlm.nih.gov/nucleotide/LR792838.1?report=genbank&log$=nucltop&blast_rank=1&RID=NAN3YH4A016","LR792838.1")
Digitaria exilis annotation	Digitaria exilis	97.1	97.1	100%	2e-16	100.00	28905036	=HYPERLINK("https://www.ncbi.nlm.nih.gov/nucleotide/LR792830.1?report=genbank&log$=nucltop&blast_rank=2&RID=NAN3YH4A016","LR792830.1")
Digitaria exilis genome assembly, chromosome: UA	Digitaria exilis	97.1	97.1	100%	2e-16	100.00	60747861	=HYPERLINK("https://www.ncbi.nlm.nih.gov/nucleotide/LR761623.1?report=genbank&log$=nucltop&blast_rank=3&RID=NAN3YH4A016","LR761623.1")
Digitaria exilis genome assembly, chromosome: 6A	Digitaria exilis	97.1	97.1	100%	2e-16	100.00	28905036	=HYPERLINK("https://www.ncbi.nlm.nih.gov/nucleotide/LR761615.1?report=genbank&log$=nucltop&blast_rank=4&RID=NAN3YH4A016","LR761615.1")
Digitaria swazilandensis voucher JG-16-P06_E11 tRNA-Leu (trnL) gene, partial sequence; trnL-trnF intergenic spacer, complete sequence; and tRNA-Phe (trnF) gene, partial sequence; chloroplast	Digitaria swazilandensis	97.1	97.1	100%	2e-16	100.00	535	=HYPERLINK("https://www.ncbi.nlm.nih.gov/nucleotide/MK187049.1?report=genbank&log$=nucltop&blast_rank=5&RID=NAN3YH4A016","MK187049.1")
Digitaria eriantha voucher JG-16-P05_A8 tRNA-Leu (trnL) gene, partial sequence; trnL-trnF intergenic spacer, complete sequence; and tRNA-Phe (trnF) gene, partial sequence; chloroplast	Digitaria eriantha	97.1	97.1	100%	2e-16	100.00	503	=HYPERLINK("https://www.ncbi.nlm.nih.gov/nucleotide/MK187048.1?report=genbank&log$=nucltop&blast_rank=6&RID=NAN3YH4A016","MK187048.1")
Digitaria glauca chloroplast, complete genome	Digitaria glauca	97.1	97.1	100%	2e-16	100.00	138962	=HYPERLINK("https://www.ncbi.nlm.nih.gov/nucleotide/MK593550.1?report=genbank&log$=nucltop&blast_rank=7&RID=NAN3YH4A016","MK593550.1")
Digitaria macroblephara voucher H7_K1341 tRNA-Leu (trnL) gene, partial sequence; mitochondrial	Digitaria macroblephara	97.1	97.1	100%	2e-16	100.00	517	=HYPERLINK("https://www.ncbi.nlm.nih.gov/nucleotide/MK261608.1?report=genbank&log$=nucltop&blast_rank=8&RID=NAN3YH4A016","MK261608.1")
Digitaria macroblephara voucher G7_K1341 tRNA-Leu (trnL) gene, partial sequence; mitochondrial	Digitaria macroblephara	97.1	97.1	100%	2e-16	100.00	529	=HYPERLINK("https://www.ncbi.nlm.nih.gov/nucleotide/MK261474.1?report=genbank&log$=nucltop&blast_rank=9&RID=NAN3YH4A016","MK261474.1")
Digitaria californica voucher KL11 tRNA-Leu (trnL) gene, partial sequence; chloroplast	Digitaria californica	97.1	97.1	100%	2e-16	100.00	610	=HYPERLINK("https://www.ncbi.nlm.nih.gov/nucleotide/MG709399.1?report=genbank&log$=nucltop&blast_rank=10&RID=NAN3YH4A016","MG709399.1")
Digitaria sanguinalis tRNA-Leu (trnL-UAA) gene, partial sequence; trnL-trnF intergenic spacer, complete sequence; and tRNA-Phe (trnF-GAA) gene, partial sequence; chloroplast	Digitaria sanguinalis	97.1	97.1	100%	2e-16	100.00	880	=HYPERLINK("https://www.ncbi.nlm.nih.gov/nucleotide/KX372407.1?report=genbank&log$=nucltop&blast_rank=11&RID=NAN3YH4A016","KX372407.1")
Digitaria isanensis voucher B.Boonsuk 430 [KKU] trnL-trnF intergenic spacer region, partial sequence; chloroplast	Digitaria isanensis	97.1	97.1	100%	2e-16	100.00	1001	=HYPERLINK("https://www.ncbi.nlm.nih.gov/nucleotide/OP881214.1?report=genbank&log$=nucltop&blast_rank=12&RID=NAN3YH4A016","OP881214.1")
Digitaria thyrsoidea voucher B.Boonsuk 99 [KKU] trnL-trnF intergenic spacer region, partial sequence; chloroplast	Digitaria thyrsoidea	97.1	97.1	100%	2e-16	100.00	946	=HYPERLINK("https://www.ncbi.nlm.nih.gov/nucleotide/OP881204.1?report=genbank&log$=nucltop&blast_rank=13&RID=NAN3YH4A016","OP881204.1")
Digitaria violascens voucher B.Boonsuk 182 [KKU] trnL-trnF intergenic spacer region, partial sequence; chloroplast	Digitaria violascens	97.1	97.1	100%	2e-16	100.00	963	=HYPERLINK("https://www.ncbi.nlm.nih.gov/nucleotide/OP881203.1?report=genbank&log$=nucltop&blast_rank=14&RID=NAN3YH4A016","OP881203.1")
Digitaria setigera voucher B.Boonsuk 583 [KKU] trnL-trnF intergenic spacer region, partial sequence; chloroplast	Digitaria setigera	97.1	97.1	100%	2e-16	100.00	598	=HYPERLINK("https://www.ncbi.nlm.nih.gov/nucleotide/OP881192.1?report=genbank&log$=nucltop&blast_rank=15&RID=NAN3YH4A016","OP881192.1")
Digitaria sanguinalis voucher T. Hodkinson 110 [TCD] trnL-trnF intergenic spacer region, partial sequence; chloroplast	Digitaria sanguinalis	97.1	97.1	100%	2e-16	100.00	954	=HYPERLINK("https://www.ncbi.nlm.nih.gov/nucleotide/OP881189.1?report=genbank&log$=nucltop&blast_rank=16&RID=NAN3YH4A016","OP881189.1")
Digitaria radicosa voucher B.Boonsuk 299 [KKU] trnL-trnF intergenic spacer region, partial sequence; chloroplast	Digitaria radicosa	97.1	97.1	100%	2e-16	100.00	1001	=HYPERLINK("https://www.ncbi.nlm.nih.gov/nucleotide/OP881188.1?report=genbank&log$=nucltop&blast_rank=17&RID=NAN3YH4A016","OP881188.1")
Digitaria radicosa voucher B.Boonsuk 216 [KKU] trnL-trnF intergenic spacer region, partial sequence; chloroplast	Digitaria radicosa	97.1	97.1	100%	2e-16	100.00	949	=HYPERLINK("https://www.ncbi.nlm.nih.gov/nucleotide/OP881187.1?report=genbank&log$=nucltop&blast_rank=18&RID=NAN3YH4A016","OP881187.1")
Digitaria nuda voucher B.Boonsuk 286 [KKU] trnL-trnF intergenic spacer region, partial sequence; chloroplast	Digitaria nuda	97.1	97.1	100%	2e-16	100.00	954	=HYPERLINK("https://www.ncbi.nlm.nih.gov/nucleotide/OP881186.1?report=genbank&log$=nucltop&blast_rank=19&RID=NAN3YH4A016","OP881186.1")
Digitaria nuda voucher B.Boonsuk 256 [KKU] trnL-trnF intergenic spacer region, partial sequence; chloroplast	Digitaria nuda	97.1	97.1	100%	2e-16	100.00	947	=HYPERLINK("https://www.ncbi.nlm.nih.gov/nucleotide/OP881185.1?report=genbank&log$=nucltop&blast_rank=20&RID=NAN3YH4A016","OP881185.1")
Digitaria mollicoma voucher B.Boonsuk 609 [KKU] trnL-trnF intergenic spacer region, partial sequence; chloroplast	Digitaria mollicoma	97.1	97.1	100%	2e-16	100.00	953	=HYPERLINK("https://www.ncbi.nlm.nih.gov/nucleotide/OP881184.1?report=genbank&log$=nucltop&blast_rank=21&RID=NAN3YH4A016","OP881184.1")
Digitaria longiflora voucher B.Boonsuk 396 [KKU] trnL-trnF intergenic spacer region, partial sequence; chloroplast	Digitaria longiflora	97.1	97.1	100%	2e-16	100.00	964	=HYPERLINK("https://www.ncbi.nlm.nih.gov/nucleotide/OP881183.1?report=genbank&log$=nucltop&blast_rank=22&RID=NAN3YH4A016","OP881183.1")
Digitaria longiflora voucher B.Boonsuk 374 [KKU] trnL-trnF intergenic spacer region, partial sequence; chloroplast	Digitaria longiflora	97.1	97.1	100%	2e-16	100.00	950	=HYPERLINK("https://www.ncbi.nlm.nih.gov/nucleotide/OP881182.1?report=genbank&log$=nucltop&blast_rank=23&RID=NAN3YH4A016","OP881182.1")
Digitaria longiflora voucher B.Boonsuk 371 [KKU] trnL-trnF intergenic spacer region, partial sequence; chloroplast	Digitaria longiflora	97.1	97.1	100%	2e-16	100.00	973	=HYPERLINK("https://www.ncbi.nlm.nih.gov/nucleotide/OP881181.1?report=genbank&log$=nucltop&blast_rank=24&RID=NAN3YH4A016","OP881181.1")
Digitaria longiflora voucher B.Boonsuk 252 [KKU] trnL-trnF intergenic spacer region, partial sequence; chloroplast	Digitaria longiflora	97.1	97.1	100%	2e-16	100.00	959	=HYPERLINK("https://www.ncbi.nlm.nih.gov/nucleotide/OP881180.1?report=genbank&log$=nucltop&blast_rank=25&RID=NAN3YH4A016","OP881180.1")
Digitaria isanensis voucher B.Boonsuk 345 [KKU] trnL-trnF intergenic spacer region, partial sequence; chloroplast	Digitaria isanensis	97.1	97.1	100%	2e-16	100.00	572	=HYPERLINK("https://www.ncbi.nlm.nih.gov/nucleotide/OP881179.1?report=genbank&log$=nucltop&blast_rank=26&RID=NAN3YH4A016","OP881179.1")
Digitaria fuscescens voucher B.Boonsuk 627 [KKU] trnL-trnF intergenic spacer region, partial sequence; chloroplast	Digitaria fuscescens	97.1	97.1	100%	2e-16	100.00	963	=HYPERLINK("https://www.ncbi.nlm.nih.gov/nucleotide/OP881176.1?report=genbank&log$=nucltop&blast_rank=27&RID=NAN3YH4A016","OP881176.1")
Digitaria eriantha voucher B.Boonsuk 703 [KKU] trnL-trnF intergenic spacer region, partial sequence; chloroplast	Digitaria eriantha	97.1	97.1	100%	2e-16	100.00	631	=HYPERLINK("https://www.ncbi.nlm.nih.gov/nucleotide/OP881175.1?report=genbank&log$=nucltop&blast_rank=28&RID=NAN3YH4A016","OP881175.1")
Digitaria ciliaris voucher B.Boonsuk 282 [KKU] trnL-trnF intergenic spacer region, partial sequence; chloroplast	Digitaria ciliaris	97.1	97.1	100%	2e-16	100.00	602	=HYPERLINK("https://www.ncbi.nlm.nih.gov/nucleotide/OP881174.1?report=genbank&log$=nucltop&blast_rank=29&RID=NAN3YH4A016","OP881174.1")
Digitaria ciliaris voucher B.Boonsuk 243 [KKU] trnL-trnF intergenic spacer region, partial sequence; chloroplast	Digitaria ciliaris	97.1	97.1	100%	2e-16	100.00	621	=HYPERLINK("https://www.ncbi.nlm.nih.gov/nucleotide/OP881173.1?report=genbank&log$=nucltop&blast_rank=30&RID=NAN3YH4A016","OP881173.1")
Digitaria brownii voucher MC. O'Leary 4548 [AD/TCD] trnL-trnF intergenic spacer region, partial sequence; chloroplast	Digitaria brownii	97.1	97.1	100%	2e-16	100.00	958	=HYPERLINK("https://www.ncbi.nlm.nih.gov/nucleotide/OP881172.1?report=genbank&log$=nucltop&blast_rank=31&RID=NAN3YH4A016","OP881172.1")
Digitaria bicornis voucher B.Boonsuk 584 [KKU] trnL-trnF intergenic spacer region, partial sequence; chloroplast	Digitaria bicornis	97.1	97.1	100%	2e-16	100.00	617	=HYPERLINK("https://www.ncbi.nlm.nih.gov/nucleotide/OP881171.1?report=genbank&log$=nucltop&blast_rank=32&RID=NAN3YH4A016","OP881171.1")
Digitaria bicornis voucher B.Boonsuk 341 [KKU] trnL-trnF intergenic spacer region, partial sequence; chloroplast	Digitaria bicornis	97.1	97.1	100%	2e-16	100.00	597	=HYPERLINK("https://www.ncbi.nlm.nih.gov/nucleotide/OP881170.1?report=genbank&log$=nucltop&blast_rank=33&RID=NAN3YH4A016","OP881170.1")
Digitaria ammophila voucher S.W.L. Jacobs 9513 [TCD] trnL-trnF intergenic spacer region, partial sequence; chloroplast	Digitaria ammophila	97.1	97.1	100%	2e-16	100.00	948	=HYPERLINK("https://www.ncbi.nlm.nih.gov/nucleotide/OP881169.1?report=genbank&log$=nucltop&blast_rank=34&RID=NAN3YH4A016","OP881169.1")
Anthephora hermaphrodita voucher T. Hodkinson 553 [TCD] trnL-trnF intergenic spacer region, partial sequence; chloroplast	Anthephora hermaphrodita	97.1	97.1	100%	2e-16	100.00	949	=HYPERLINK("https://www.ncbi.nlm.nih.gov/nucleotide/OP881167.1?report=genbank&log$=nucltop&blast_rank=35&RID=NAN3YH4A016","OP881167.1")
Digitaria ciliaris chloroplast gene for trnL intron, partial sequence, isolate: Dc116	Digitaria ciliaris	97.1	97.1	100%	2e-16	100.00	573	=HYPERLINK("https://www.ncbi.nlm.nih.gov/nucleotide/LC118516.1?report=genbank&log$=nucltop&blast_rank=36&RID=NAN3YH4A016","LC118516.1")
Digitaria ciliaris chloroplast gene for trnL intron, partial sequence, isolate: Dc010	Digitaria ciliaris	97.1	97.1	100%	2e-16	100.00	573	=HYPERLINK("https://www.ncbi.nlm.nih.gov/nucleotide/LC118256.1?report=genbank&log$=nucltop&blast_rank=37&RID=NAN3YH4A016","LC118256.1")
Digitaria sp. TRK-2015 voucher C9_K1302_Cynodon_dactylon tRNA-Leu (trnL) gene, intron; chloroplast	Digitaria sp. TRK-2015	97.1	97.1	100%	2e-16	100.00	574	=HYPERLINK("https://www.ncbi.nlm.nih.gov/nucleotide/KR738606.1?report=genbank&log$=nucltop&blast_rank=38&RID=NAN3YH4A016","KR738606.1")
Digitaria milanjiana voucher C9_K1301_Digitaria_milanjiana tRNA-Leu (trnL) gene, intron; chloroplast	Digitaria milanjiana	97.1	97.1	100%	2e-16	100.00	574	=HYPERLINK("https://www.ncbi.nlm.nih.gov/nucleotide/KR738300.1?report=genbank&log$=nucltop&blast_rank=39&RID=NAN3YH4A016","KR738300.1")
Digitaria sp. TRK-2015 voucher F12_K1214_Unknown_sp tRNA-Leu (trnL) gene, intron; chloroplast	Digitaria sp. TRK-2015	97.1	97.1	100%	2e-16	100.00	566	=HYPERLINK("https://www.ncbi.nlm.nih.gov/nucleotide/KR738196.1?report=genbank&log$=nucltop&blast_rank=40&RID=NAN3YH4A016","KR738196.1")
Digitaria sp. TRK-2015 voucher D9_K1302_Cynodon_dactylon tRNA-Leu (trnL) gene, intron; chloroplast	Digitaria sp. TRK-2015	97.1	97.1	100%	2e-16	100.00	571	=HYPERLINK("https://www.ncbi.nlm.nih.gov/nucleotide/KR738149.1?report=genbank&log$=nucltop&blast_rank=41&RID=NAN3YH4A016","KR738149.1")
Digitaria milanjiana voucher A9_K1301_Digitaria_milanjiana tRNA-Leu (trnL) gene, intron; chloroplast	Digitaria milanjiana	97.1	97.1	100%	2e-16	100.00	573	=HYPERLINK("https://www.ncbi.nlm.nih.gov/nucleotide/KR738103.1?report=genbank&log$=nucltop&blast_rank=42&RID=NAN3YH4A016","KR738103.1")
Digitaria sp. TRK-2015 voucher E9_K1302_Cynodon_dactylon tRNA-Leu (trnL) gene, intron; chloroplast	Digitaria sp. TRK-2015	97.1	97.1	100%	2e-16	100.00	575	=HYPERLINK("https://www.ncbi.nlm.nih.gov/nucleotide/KR737820.1?report=genbank&log$=nucltop&blast_rank=43&RID=NAN3YH4A016","KR737820.1")
Digitaria velutina voucher F5_K1270_Digitaria_milanjiana tRNA-Leu (trnL) gene, intron; chloroplast	Digitaria velutina	97.1	97.1	100%	2e-16	100.00	575	=HYPERLINK("https://www.ncbi.nlm.nih.gov/nucleotide/KR737704.1?report=genbank&log$=nucltop&blast_rank=44&RID=NAN3YH4A016","KR737704.1")
Digitaria sp. TRK-2015 voucher F9_K1302_Cynodon_dactylon tRNA-Leu (trnL) gene, intron; chloroplast	Digitaria sp. TRK-2015	97.1	97.1	100%	2e-16	100.00	569	=HYPERLINK("https://www.ncbi.nlm.nih.gov/nucleotide/KR737665.1?report=genbank&log$=nucltop&blast_rank=45&RID=NAN3YH4A016","KR737665.1")
Digitaria milanjiana voucher D9_K1301_Digitaria_milanjiana tRNA-Leu (trnL) gene, intron; chloroplast	Digitaria milanjiana	97.1	97.1	100%	2e-16	100.00	511	=HYPERLINK("https://www.ncbi.nlm.nih.gov/nucleotide/KR737614.1?report=genbank&log$=nucltop&blast_rank=46&RID=NAN3YH4A016","KR737614.1")
Digitaria eriantha isolate P064 tRNA-Leu (trnL) gene, partial sequence; chloroplast	Digitaria eriantha	97.1	97.1	100%	2e-16	100.00	488	=HYPERLINK("https://www.ncbi.nlm.nih.gov/nucleotide/KP057660.1?report=genbank&log$=nucltop&blast_rank=47&RID=NAN3YH4A016","KP057660.1")
Digitaria sanguinalis chloroplast, complete genome	Digitaria sanguinalis	97.1	97.1	100%	2e-16	100.00	138079	=HYPERLINK("https://www.ncbi.nlm.nih.gov/nucleotide/OK637269.1?report=genbank&log$=nucltop&blast_rank=48&RID=NAN3YH4A016","OK637269.1")
Digitaria californica plastid, complete genome	Digitaria californica	97.1	97.1	100%	2e-16	100.00	138346	=HYPERLINK("https://www.ncbi.nlm.nih.gov/nucleotide/MT083940.1?report=genbank&log$=nucltop&blast_rank=49&RID=NAN3YH4A016","MT083940.1")
Digitaria exilis plastid, complete genome	Digitaria exilis	97.1	97.1	100%	2e-16	100.00	140908	=HYPERLINK("https://www.ncbi.nlm.nih.gov/nucleotide/NC_024176.1?report=genbank&log$=nucltop&blast_rank=50&RID=NAN3YH4A016","NC_024176.1")
Digitaria ciliaris chloroplast trnL gene, intron, partial sequence, isolate: OGA0291	Digitaria ciliaris	97.1	97.1	100%	2e-16	100.00	474	=HYPERLINK("https://www.ncbi.nlm.nih.gov/nucleotide/AB817512.1?report=genbank&log$=nucltop&blast_rank=51&RID=NAN3YH4A016","AB817512.1")
Megathyrsus sp. JFG-2021 isolate H11 trnL-trnF intergenic spacer region, partial sequence; chloroplast	Megathyrsus sp. JFG-2021	97.1	97.1	100%	2e-16	100.00	924	=HYPERLINK("https://www.ncbi.nlm.nih.gov/nucleotide/MT327737.1?report=genbank&log$=nucltop&blast_rank=52&RID=NAN3YH4A016","MT327737.1")
Digitaria exilis genome assembly, chromosome: UA	Digitaria exilis	97.1	97.1	100%	2e-16	100.00	60747861	=HYPERLINK("https://www.ncbi.nlm.nih.gov/nucleotide/LR994622.1?report=genbank&log$=nucltop&blast_rank=53&RID=NAN3YH4A016","LR994622.1")
Digitaria exilis genome assembly, chromosome: 6A	Digitaria exilis	97.1	97.1	100%	2e-16	100.00	28905036	=HYPERLINK("https://www.ncbi.nlm.nih.gov/nucleotide/LR994614.1?report=genbank&log$=nucltop&blast_rank=54&RID=NAN3YH4A016","LR994614.1")
Digitaria sanguinalis tRNA-Leu (trnL) gene, partial sequence; trnL-trnF intergenic spacer, complete sequence; and tRNA-Phe (trnF) gene, partial sequence; chloroplast	Digitaria sanguinalis	97.1	97.1	100%	2e-16	100.00	812	=HYPERLINK("https://www.ncbi.nlm.nih.gov/nucleotide/GQ869951.1?report=genbank&log$=nucltop&blast_rank=55&RID=NAN3YH4A016","GQ869951.1")
Digitaria exilis isolate FO03384 tRNA-Leu (trnL) gene, intron; chloroplast	Digitaria exilis	97.1	97.1	100%	2e-16	100.00	564	=HYPERLINK("https://www.ncbi.nlm.nih.gov/nucleotide/JF705773.1?report=genbank&log$=nucltop&blast_rank=56&RID=NAN3YH4A016","JF705773.1")
Cynodon dactylon tRNA-Leu (trnL) gene and trnL-trnF intergenic spacer, partial sequence; chloroplast	Cynodon dactylon	97.1	97.1	100%	2e-16	100.00	942	=HYPERLINK("https://www.ncbi.nlm.nih.gov/nucleotide/EU056300.1?report=genbank&log$=nucltop&blast_rank=57&RID=NAN3YH4A016","EU056300.1")
Digitaria sanguinalis chloroplast tRNA-Leu (trnL) gene, partial sequence; trnL-trnF intergenic spacer region, complete sequence; and tRNA-Phe (trnF) gene, partial sequence	Digitaria sanguinalis	97.1	97.1	100%	2e-16	100.00	884	=HYPERLINK("https://www.ncbi.nlm.nih.gov/nucleotide/AY116268.1?report=genbank&log$=nucltop&blast_rank=58&RID=NAN3YH4A016","AY116268.1")
