# Supplementary material for: Ecology of community reassembly: Movements and diets of megafauna during a decade of restoration in Mozambique
Source: Ecology. 2026 Apr 12;107(4):e70386. doi: 10.1002/ecy.70386 (PMC13071350; doi:10.1002/ecy.70386)
Supplement: Supplementary file 1 — Data S1. [file ECY-107-e70386-s001.zip › Data_S1/Dataset_20/DietDataFilteringScripts/DNA_metabarcoding_data_processing/additional_files_scripts/NCBI_blast_results/atcccttttttgaaaaaacaagtgcaaactagaacccaaaggaaaag.csv]

Description	Scientific Name	Max Score	Total Score	Query Cover	E value	Per. ident	Acc. Len	Accession
Chrysopogon nigritanus voucher JG-16-P02_D9 tRNA-Leu (trnL) gene, partial sequence; trnL-trnF intergenic spacer, complete sequence; and tRNA-Phe (trnF) gene, partial sequence; chloroplast	Chrysopogon nigritanus	87.9	87.9	100%	7e-14	100.00	440	=HYPERLINK("https://www.ncbi.nlm.nih.gov/nucleotide/MK187013.1?report=genbank&log$=nucltop&blast_rank=1&RID=NCZVMUSV013","MK187013.1")
Chrysopogon nigritanus voucher JG-16-P06_F4 tRNA-Leu (trnL) gene, partial sequence; trnL-trnF intergenic spacer, complete sequence; and tRNA-Phe (trnF) gene, partial sequence; chloroplast	Chrysopogon nigritanus	87.9	87.9	100%	7e-14	100.00	480	=HYPERLINK("https://www.ncbi.nlm.nih.gov/nucleotide/MK187012.1?report=genbank&log$=nucltop&blast_rank=2&RID=NCZVMUSV013","MK187012.1")
Sehima nervosum voucher G8_K1343 tRNA-Leu (trnL) gene, partial sequence; mitochondrial	Sehima nervosum	87.9	87.9	100%	7e-14	100.00	453	=HYPERLINK("https://www.ncbi.nlm.nih.gov/nucleotide/MK261512.1?report=genbank&log$=nucltop&blast_rank=3&RID=NCZVMUSV013","MK261512.1")
Chrysopogon zizanioides MZ1 chloroplast DNA, trnL gene, trnL-trnF intergenic spacer, trnF gene	Chrysopogon zizanioides	87.9	87.9	100%	7e-14	100.00	889	=HYPERLINK("https://www.ncbi.nlm.nih.gov/nucleotide/LC386313.1?report=genbank&log$=nucltop&blast_rank=4&RID=NCZVMUSV013","LC386313.1")
Chrysopogon zizanioides chloroplast, complete genome	Chrysopogon zizanioides	87.9	87.9	100%	7e-14	100.00	139971	=HYPERLINK("https://www.ncbi.nlm.nih.gov/nucleotide/NC_035034.1?report=genbank&log$=nucltop&blast_rank=5&RID=NCZVMUSV013","NC_035034.1")
Chrysopogon zizanioides isolate PI 196257 chloroplast, complete genome	Chrysopogon zizanioides	87.9	87.9	100%	7e-14	100.00	139971	=HYPERLINK("https://www.ncbi.nlm.nih.gov/nucleotide/KY610124.1?report=genbank&log$=nucltop&blast_rank=6&RID=NCZVMUSV013","KY610124.1")
Chrysopogon zizanioides cultivar Sunshine chloroplast, complete genome	Chrysopogon zizanioides	87.9	87.9	100%	7e-14	100.00	139971	=HYPERLINK("https://www.ncbi.nlm.nih.gov/nucleotide/KY610123.1?report=genbank&log$=nucltop&blast_rank=7&RID=NCZVMUSV013","KY610123.1")
Ischaemum afrum voucher PI<ITA>:364924 chloroplast, complete genome	Ischaemum afrum	87.9	87.9	100%	7e-14	100.00	141097	=HYPERLINK("https://www.ncbi.nlm.nih.gov/nucleotide/NC_030488.1?report=genbank&log$=nucltop&blast_rank=8&RID=NCZVMUSV013","NC_030488.1")
Poaceae sp. TRK-2015 voucher D10_K1302_Unknown_SKS14-074 tRNA-Leu (trnL) gene, intron; chloroplast	Poaceae sp. TRK-2015	87.9	87.9	100%	7e-14	100.00	458	=HYPERLINK("https://www.ncbi.nlm.nih.gov/nucleotide/KR738352.1?report=genbank&log$=nucltop&blast_rank=9&RID=NCZVMUSV013","KR738352.1")
Poaceae sp. TRK-2015 voucher E10_K1302_Unknown_SKS14-074 tRNA-Leu (trnL) gene, intron; chloroplast	Poaceae sp. TRK-2015	87.9	87.9	100%	7e-14	100.00	488	=HYPERLINK("https://www.ncbi.nlm.nih.gov/nucleotide/KR737635.1?report=genbank&log$=nucltop&blast_rank=10&RID=NCZVMUSV013","KR737635.1")
Poaceae sp. TRK-2015 voucher C10_K1302_Unknown_SKS14-074 tRNA-Leu (trnL) gene, intron; chloroplast	Poaceae sp. TRK-2015	87.9	87.9	100%	7e-14	100.00	496	=HYPERLINK("https://www.ncbi.nlm.nih.gov/nucleotide/KR737603.1?report=genbank&log$=nucltop&blast_rank=11&RID=NCZVMUSV013","KR737603.1")
Sehima nervosum isolate TK034 chloroplast, complete genome	Sehima nervosum	87.9	87.9	100%	7e-14	100.00	140451	=HYPERLINK("https://www.ncbi.nlm.nih.gov/nucleotide/MT610076.1?report=genbank&log$=nucltop&blast_rank=12&RID=NCZVMUSV013","MT610076.1")
Ischaemum bolei voucher 521 tRNA-Leu (trnL) gene, intron; chloroplast	Ischaemum bolei	87.9	87.9	100%	7e-14	100.00	443	=HYPERLINK("https://www.ncbi.nlm.nih.gov/nucleotide/MN989399.1?report=genbank&log$=nucltop&blast_rank=13&RID=NCZVMUSV013","MN989399.1")
Chrysopogon serrulatus isolate 38 tRNA-Leu (trnL) gene, partial sequence; trnL-trnF intergenic spacer, complete sequence; and tRNA-Phe (trnF) gene, partial sequence; chloroplast	Chrysopogon serrulatus	87.9	87.9	100%	7e-14	100.00	788	=HYPERLINK("https://www.ncbi.nlm.nih.gov/nucleotide/GQ867654.1?report=genbank&log$=nucltop&blast_rank=14&RID=NCZVMUSV013","GQ867654.1")
Vetiveria zizanioides isolate 67 tRNA-Leu (trnL) gene, partial sequence; trnL-trnF intergenic spacer, complete sequence; and tRNA-Phe (trnF) gene, partial sequence; chloroplast	Chrysopogon zizanioides	87.9	87.9	100%	7e-14	100.00	834	=HYPERLINK("https://www.ncbi.nlm.nih.gov/nucleotide/GQ867653.1?report=genbank&log$=nucltop&blast_rank=15&RID=NCZVMUSV013","GQ867653.1")
Vetiveria fulvibarbis isolate 11 tRNA-Leu (trnL) gene, partial sequence; trnL-trnF intergenic spacer, complete sequence; and tRNA-Phe (trnF) gene, partial sequence; chloroplast	Chrysopogon fulvibarbis	87.9	87.9	100%	7e-14	100.00	824	=HYPERLINK("https://www.ncbi.nlm.nih.gov/nucleotide/GQ867652.1?report=genbank&log$=nucltop&blast_rank=16&RID=NCZVMUSV013","GQ867652.1")
Sehima nervosum tRNA-Leu (trnL) gene, partial sequence; trnL-trnF intergenic spacer, complete sequence; and tRNA-Phe (trnF) gene, partial sequence; chloroplast	Sehima nervosum	87.9	87.9	100%	7e-14	100.00	756	=HYPERLINK("https://www.ncbi.nlm.nih.gov/nucleotide/GQ869984.1?report=genbank&log$=nucltop&blast_rank=17&RID=NCZVMUSV013","GQ869984.1")
Chrysopogon zizanioides voucher PI 538754 RSA tRNA-Leu (trnL) gene and trnL-trnF intergenic spacer, partial sequence; chloroplast	Chrysopogon zizanioides	87.9	87.9	100%	7e-14	100.00	780	=HYPERLINK("https://www.ncbi.nlm.nih.gov/nucleotide/DQ005009.1?report=genbank&log$=nucltop&blast_rank=18&RID=NCZVMUSV013","DQ005009.1")
