# Supplementary material for: Ecology of community reassembly: Movements and diets of megafauna during a decade of restoration in Mozambique
Source: Ecology. 2026 Apr 12;107(4):e70386. doi: 10.1002/ecy.70386 (PMC13071350; doi:10.1002/ecy.70386)
Supplement: Supplementary file 1 — Data S1. [file ECY-107-e70386-s001.zip › Data_S1/Dataset_20/DietDataFilteringScripts/DNA_metabarcoding_data_processing/additional_files_scripts/NCBI_blast_results/atcccttttttgaaaaaacaagtggttctaaaactagaacccaaaggaaaag.csv]

Description	Scientific Name	Max Score	Total Score	Query Cover	E value	Per. ident	Acc. Len	Accession
Setaria sp. JP-2019 voucher JG-16-P06_C12 tRNA-Leu (trnL) gene, partial sequence; trnL-trnF intergenic spacer, complete sequence; and tRNA-Phe (trnF) gene, partial sequence; chloroplast	Setaria sp. JP-2019	97.1	97.1	100%	2e-16	100.00	533	=HYPERLINK("https://www.ncbi.nlm.nih.gov/nucleotide/MK187207.1?report=genbank&log$=nucltop&blast_rank=1&RID=NANYZ8FC013","MK187207.1")
Setaria sp. JP-2019 voucher JG-16-P05_B8 tRNA-Leu (trnL) gene, partial sequence; trnL-trnF intergenic spacer, complete sequence; and tRNA-Phe (trnF) gene, partial sequence; chloroplast	Setaria sp. JP-2019	97.1	97.1	100%	2e-16	100.00	464	=HYPERLINK("https://www.ncbi.nlm.nih.gov/nucleotide/MK187205.1?report=genbank&log$=nucltop&blast_rank=2&RID=NANYZ8FC013","MK187205.1")
Setaria sp. JP-2019 voucher JG-16-P06_B11 tRNA-Leu (trnL) gene, partial sequence; trnL-trnF intergenic spacer, complete sequence; and tRNA-Phe (trnF) gene, partial sequence; chloroplast	Setaria sp. JP-2019	97.1	97.1	100%	2e-16	100.00	497	=HYPERLINK("https://www.ncbi.nlm.nih.gov/nucleotide/MK187204.1?report=genbank&log$=nucltop&blast_rank=3&RID=NANYZ8FC013","MK187204.1")
Cenchrus squamulatus voucher B5_K1342 tRNA-Leu (trnL) gene, partial sequence; mitochondrial	Cenchrus squamulatus	97.1	97.1	100%	2e-16	100.00	573	=HYPERLINK("https://www.ncbi.nlm.nih.gov/nucleotide/MK261502.1?report=genbank&log$=nucltop&blast_rank=4&RID=NANYZ8FC013","MK261502.1")
Cenchrus purpureus chloroplast, complete genome	Cenchrus purpureus	97.1	97.1	100%	2e-16	100.00	138199	=HYPERLINK("https://www.ncbi.nlm.nih.gov/nucleotide/NC_036384.1?report=genbank&log$=nucltop&blast_rank=5&RID=NANYZ8FC013","NC_036384.1")
Cenchrus stramineus voucher C7_K1269_Pennisetum_stramineum tRNA-Leu (trnL) gene, intron; chloroplast	Cenchrus stramineus	97.1	97.1	100%	2e-16	100.00	574	=HYPERLINK("https://www.ncbi.nlm.nih.gov/nucleotide/KR738133.1?report=genbank&log$=nucltop&blast_rank=6&RID=NANYZ8FC013","KR738133.1")
Cenchrus stramineus voucher E7_K1269_Pennisetum_stramineum tRNA-Leu (trnL) gene, intron; chloroplast	Cenchrus stramineus	97.1	97.1	100%	2e-16	100.00	565	=HYPERLINK("https://www.ncbi.nlm.nih.gov/nucleotide/KR738065.1?report=genbank&log$=nucltop&blast_rank=7&RID=NANYZ8FC013","KR738065.1")
Cenchrus centrasiaticus chloroplast, complete genome	Cenchrus centrasiaticus	97.1	97.1	100%	2e-16	100.00	138283	=HYPERLINK("https://www.ncbi.nlm.nih.gov/nucleotide/OL672848.1?report=genbank&log$=nucltop&blast_rank=8&RID=NANYZ8FC013","OL672848.1")
Cenchrus centrasiaticus chloroplast, complete genome	Cenchrus centrasiaticus	97.1	97.1	100%	2e-16	100.00	138291	=HYPERLINK("https://www.ncbi.nlm.nih.gov/nucleotide/OL672847.1?report=genbank&log$=nucltop&blast_rank=9&RID=NANYZ8FC013","OL672847.1")
Cenchrus purpureus chloroplast trnL gene, intron, partial sequence, isolate: OGA0517	Cenchrus purpureus	97.1	97.1	100%	2e-16	100.00	480	=HYPERLINK("https://www.ncbi.nlm.nih.gov/nucleotide/AB817696.1?report=genbank&log$=nucltop&blast_rank=10&RID=NANYZ8FC013","AB817696.1")
Cenchrus centrasiaticus chloroplast, complete genome	Cenchrus centrasiaticus	97.1	97.1	100%	2e-16	100.00	138294	=HYPERLINK("https://www.ncbi.nlm.nih.gov/nucleotide/NC_057588.1?report=genbank&log$=nucltop&blast_rank=11&RID=NANYZ8FC013","NC_057588.1")
Cenchrus flaccidus chloroplast, complete genome	Cenchrus flaccidus	97.1	97.1	100%	2e-16	100.00	138336	=HYPERLINK("https://www.ncbi.nlm.nih.gov/nucleotide/NC_057571.1?report=genbank&log$=nucltop&blast_rank=12&RID=NANYZ8FC013","NC_057571.1")
Homopholis belsonii tRNA-Leu (trnL) gene, partial sequence; trnL-trnF intergenic spacer, complete sequence; and tRNA-Phe (trnF) gene, partial sequence; chloroplast	Homopholis belsonii	97.1	97.1	100%	2e-16	100.00	806	=HYPERLINK("https://www.ncbi.nlm.nih.gov/nucleotide/GQ869952.1?report=genbank&log$=nucltop&blast_rank=13&RID=NANYZ8FC013","GQ869952.1")
Pennisetum schweinfurthii tRNA-Leu (trnL) gene and trnL-trnF intergenic spacer, partial sequence; chloroplast	Cenchrus schweinfurthii	97.1	97.1	100%	2e-16	100.00	872	=HYPERLINK("https://www.ncbi.nlm.nih.gov/nucleotide/GU561506.1?report=genbank&log$=nucltop&blast_rank=14&RID=NANYZ8FC013","GU561506.1")
Pennisetum foermeranum tRNA-Leu (trnL) gene and trnL-trnF intergenic spacer, partial sequence; chloroplast	Cenchrus foermeranus	97.1	97.1	100%	2e-16	100.00	872	=HYPERLINK("https://www.ncbi.nlm.nih.gov/nucleotide/GU561496.1?report=genbank&log$=nucltop&blast_rank=15&RID=NANYZ8FC013","GU561496.1")
Pennisetum squamulatum tRNA-Leu (trnL) gene, partial sequence; and trnL-trnF intergenic spacer, complete sequence; chloroplast	Cenchrus squamulatus	97.1	97.1	100%	2e-16	100.00	885	=HYPERLINK("https://www.ncbi.nlm.nih.gov/nucleotide/EU929057.1?report=genbank&log$=nucltop&blast_rank=16&RID=NANYZ8FC013","EU929057.1")
Pennisetum tristachyum voucher Morrone et al. 4234 (SI) tRNA-Leu (trnL) gene and trnL-trnF intergenic spacer, partial sequence; chloroplast	Cenchrus tristachyus	97.1	97.1	100%	2e-16	100.00	733	=HYPERLINK("https://www.ncbi.nlm.nih.gov/nucleotide/EU940002.1?report=genbank&log$=nucltop&blast_rank=17&RID=NANYZ8FC013","EU940002.1")
Pennisetum purpureum voucher Morrone et al. 4220 (SI) tRNA-Leu (trnL) gene and trnL-trnF intergenic spacer, partial sequence; chloroplast	Cenchrus purpureus	97.1	97.1	100%	2e-16	100.00	862	=HYPERLINK("https://www.ncbi.nlm.nih.gov/nucleotide/EU939998.1?report=genbank&log$=nucltop&blast_rank=18&RID=NANYZ8FC013","EU939998.1")
Pennisetum nervosum voucher Morrone & Giussani 4267 (SI) tRNA-Leu (trnL) gene and trnL-trnF intergenic spacer, partial sequence; chloroplast	Cenchrus nervosus	97.1	97.1	100%	2e-16	100.00	778	=HYPERLINK("https://www.ncbi.nlm.nih.gov/nucleotide/EU939996.1?report=genbank&log$=nucltop&blast_rank=19&RID=NANYZ8FC013","EU939996.1")
Pennisetum montanum voucher Morrone & Belgrano 4931 (SI) tRNA-Leu (trnL) gene and trnL-trnF intergenic spacer, partial sequence; chloroplast	Cenchrus mutilatus	97.1	97.1	100%	2e-16	100.00	803	=HYPERLINK("https://www.ncbi.nlm.nih.gov/nucleotide/EU939995.1?report=genbank&log$=nucltop&blast_rank=20&RID=NANYZ8FC013","EU939995.1")
Pennisetum montanum voucher Morrone et al. 4368 (SI) tRNA-Leu (trnL) gene and trnL-trnF intergenic spacer, partial sequence; chloroplast	Cenchrus mutilatus	97.1	97.1	100%	2e-16	100.00	803	=HYPERLINK("https://www.ncbi.nlm.nih.gov/nucleotide/EU939994.1?report=genbank&log$=nucltop&blast_rank=21&RID=NANYZ8FC013","EU939994.1")
Pennisetum latifolium voucher Morrone & Belgrano 4940 (SI) tRNA-Leu (trnL) gene and trnL-trnF intergenic spacer, partial sequence; chloroplast	Cenchrus latifolius	97.1	97.1	100%	2e-16	100.00	799	=HYPERLINK("https://www.ncbi.nlm.nih.gov/nucleotide/EU939993.1?report=genbank&log$=nucltop&blast_rank=22&RID=NANYZ8FC013","EU939993.1")
Pennisetum chilense voucher Zuloaga et al. 8617 (SI) tRNA-Leu (trnL) gene and trnL-trnF intergenic spacer, partial sequence; chloroplast	Cenchrus chilensis	97.1	97.1	100%	2e-16	100.00	734	=HYPERLINK("https://www.ncbi.nlm.nih.gov/nucleotide/EU939987.1?report=genbank&log$=nucltop&blast_rank=23&RID=NANYZ8FC013","EU939987.1")
Pennisetum alopecuroides voucher PI 269235 tRNA-Leu (trnL) gene and trnL-trnF intergenic spacer, partial sequence; chloroplast	Cenchrus purpurascens	97.1	97.1	100%	2e-16	100.00	872	=HYPERLINK("https://www.ncbi.nlm.nih.gov/nucleotide/EU939986.1?report=genbank&log$=nucltop&blast_rank=24&RID=NANYZ8FC013","EU939986.1")
