# Supplementary material for: Ecology of community reassembly: Movements and diets of megafauna during a decade of restoration in Mozambique
Source: Ecology. 2026 Apr 12;107(4):e70386. doi: 10.1002/ecy.70386 (PMC13071350; doi:10.1002/ecy.70386)
Supplement: Supplementary file 1 — Data S1. [file ECY-107-e70386-s001.zip › Data_S1/Dataset_20/DietDataFilteringScripts/DNA_metabarcoding_data_processing/additional_files_scripts/NCBI_blast_results/atcccttttttgaaaaaacaagtggttctcaaactagaacccaaaagaaaag.csv]

Description	Scientific Name	Max Score	Total Score	Query Cover	E value	Per. ident	Acc. Len	Accession
Poaceae sp. JP-2019 voucher JG-16-P03_A10 tRNA-Leu (trnL) gene, partial sequence; trnL-trnF intergenic spacer, complete sequence; and tRNA-Phe (trnF) gene, partial sequence; chloroplast	Poaceae sp. JP-2019	97.1	97.1	100%	2e-16	100.00	552	=HYPERLINK("https://www.ncbi.nlm.nih.gov/nucleotide/MK187180.1?report=genbank&log$=nucltop&blast_rank=1&RID=NAN776YM013","MK187180.1")
Poaceae sp. JP-2019 voucher JG-16-P06_E12 tRNA-Leu (trnL) gene, partial sequence; trnL-trnF intergenic spacer, complete sequence; and tRNA-Phe (trnF) gene, partial sequence; chloroplast	Poaceae sp. JP-2019	97.1	97.1	100%	2e-16	100.00	504	=HYPERLINK("https://www.ncbi.nlm.nih.gov/nucleotide/MK187179.1?report=genbank&log$=nucltop&blast_rank=2&RID=NAN776YM013","MK187179.1")
Echinochloa colona voucher JG-16-P01_A3 tRNA-Leu (trnL) gene, partial sequence; trnL-trnF intergenic spacer, complete sequence; and tRNA-Phe (trnF) gene, partial sequence; chloroplast	Echinochloa colona	97.1	97.1	100%	2e-16	100.00	572	=HYPERLINK("https://www.ncbi.nlm.nih.gov/nucleotide/MK187054.1?report=genbank&log$=nucltop&blast_rank=3&RID=NAN776YM013","MK187054.1")
Echinochloa colona voucher OT2552 tRNA-Leu(UAA) (trnL) gene, intron; chloroplast	Echinochloa colona	97.1	97.1	100%	2e-16	100.00	824	=HYPERLINK("https://www.ncbi.nlm.nih.gov/nucleotide/MK797237.1?report=genbank&log$=nucltop&blast_rank=4&RID=NAN776YM013","MK797237.1")
Echinochloa crus-galli var. formosensis AEC13-60 trnL gene, partial sequence	Echinochloa crus-galli var. formosensis	97.1	97.1	100%	2e-16	100.00	586	=HYPERLINK("https://www.ncbi.nlm.nih.gov/nucleotide/LC334428.1?report=genbank&log$=nucltop&blast_rank=5&RID=NAN776YM013","LC334428.1")
Echinochloa crus-galli var. formosensis AEC13-22 trnL gene, partial sequence	Echinochloa crus-galli var. formosensis	97.1	97.1	100%	2e-16	100.00	586	=HYPERLINK("https://www.ncbi.nlm.nih.gov/nucleotide/LC334427.1?report=genbank&log$=nucltop&blast_rank=6&RID=NAN776YM013","LC334427.1")
Echinochloa crus-galli var. formosensis AEC12-98 trnL gene, partial sequence	Echinochloa crus-galli var. formosensis	97.1	97.1	100%	2e-16	100.00	586	=HYPERLINK("https://www.ncbi.nlm.nih.gov/nucleotide/LC334426.1?report=genbank&log$=nucltop&blast_rank=7&RID=NAN776YM013","LC334426.1")
Echinochloa crus-galli var. formosensis AEC12-48 trnL gene, partial sequence	Echinochloa crus-galli var. formosensis	97.1	97.1	100%	2e-16	100.00	586	=HYPERLINK("https://www.ncbi.nlm.nih.gov/nucleotide/LC334425.1?report=genbank&log$=nucltop&blast_rank=8&RID=NAN776YM013","LC334425.1")
Echinochloa pyramidalis voucher A3_K1341 tRNA-Leu (trnL) gene, partial sequence; mitochondrial	Echinochloa pyramidalis	97.1	97.1	100%	2e-16	100.00	506	=HYPERLINK("https://www.ncbi.nlm.nih.gov/nucleotide/MK261714.1?report=genbank&log$=nucltop&blast_rank=9&RID=NAN776YM013","MK261714.1")
Echinochloa colona voucher IP30506 tRNA-Leu (trnL-UAA) gene, partial sequence; chloroplast	Echinochloa colona	97.1	97.1	100%	2e-16	100.00	602	=HYPERLINK("https://www.ncbi.nlm.nih.gov/nucleotide/MH685623.1?report=genbank&log$=nucltop&blast_rank=10&RID=NAN776YM013","MH685623.1")
Echinochloa stagnina voucher K:RCH49 chloroplast, complete genome	Echinochloa stagnina	97.1	97.1	100%	2e-16	100.00	139886	=HYPERLINK("https://www.ncbi.nlm.nih.gov/nucleotide/NC_036128.1?report=genbank&log$=nucltop&blast_rank=11&RID=NAN776YM013","NC_036128.1")
Echinochloa ugandensis voucher K:MSV706 chloroplast, complete genome	Echinochloa ugandensis	97.1	97.1	100%	2e-16	100.00	139592	=HYPERLINK("https://www.ncbi.nlm.nih.gov/nucleotide/NC_036127.1?report=genbank&log$=nucltop&blast_rank=12&RID=NAN776YM013","NC_036127.1")
Kerriochloa siamensis chloroplast, complete genome	Kerriochloa siamensis	97.1	97.1	100%	2e-16	100.00	138690	=HYPERLINK("https://www.ncbi.nlm.nih.gov/nucleotide/KY596120.1?report=genbank&log$=nucltop&blast_rank=13&RID=NAN776YM013","KY596120.1")
Kerriochloa siamensis chloroplast, complete genome	Kerriochloa siamensis	97.1	97.1	100%	2e-16	100.00	138335	=HYPERLINK("https://www.ncbi.nlm.nih.gov/nucleotide/NC_035009.1?report=genbank&log$=nucltop&blast_rank=14&RID=NAN776YM013","NC_035009.1")
Echinochloa crus-galli tRNA-Leu (trnL-UAA) gene, partial sequence; trnL-trnF intergenic spacer, complete sequence; and tRNA-Phe (trnF-GAA) gene, partial sequence; chloroplast	Echinochloa crus-galli	97.1	97.1	100%	2e-16	100.00	820	=HYPERLINK("https://www.ncbi.nlm.nih.gov/nucleotide/KX372409.1?report=genbank&log$=nucltop&blast_rank=15&RID=NAN776YM013","KX372409.1")
Echinochloa colona chloroplast, complete genome	Echinochloa colona	97.1	97.1	100%	2e-16	100.00	139592	=HYPERLINK("https://www.ncbi.nlm.nih.gov/nucleotide/KT983255.1?report=genbank&log$=nucltop&blast_rank=16&RID=NAN776YM013","KT983255.1")
Echinochloa crus-galli chloroplast, complete genome	Echinochloa crus-galli	97.1	97.1	100%	2e-16	100.00	139851	=HYPERLINK("https://www.ncbi.nlm.nih.gov/nucleotide/KT983256.1?report=genbank&log$=nucltop&blast_rank=17&RID=NAN776YM013","KT983256.1")
Echinochloa colona isolate QBG41 chloroplast, complete genome	Echinochloa colona	97.1	97.1	100%	2e-16	100.00	139718	=HYPERLINK("https://www.ncbi.nlm.nih.gov/nucleotide/KX870854.1?report=genbank&log$=nucltop&blast_rank=18&RID=NAN776YM013","KX870854.1")
Echinochloa colona isolate QBG1-02 chloroplast, complete genome	Echinochloa colona	97.1	97.1	100%	2e-16	100.00	139719	=HYPERLINK("https://www.ncbi.nlm.nih.gov/nucleotide/NC_032383.1?report=genbank&log$=nucltop&blast_rank=19&RID=NAN776YM013","NC_032383.1")
Echinochloa esculenta chloroplast, complete genome	Echinochloa esculenta	97.1	97.1	100%	2e-16	100.00	139851	=HYPERLINK("https://www.ncbi.nlm.nih.gov/nucleotide/NC_032379.1?report=genbank&log$=nucltop&blast_rank=20&RID=NAN776YM013","NC_032379.1")
Poaceae sp. KYO001 chloroplast DNA, trnL intron, partial sequence	Poaceae sp. KYO001	97.1	97.1	100%	2e-16	100.00	95	=HYPERLINK("https://www.ncbi.nlm.nih.gov/nucleotide/LC057221.1?report=genbank&log$=nucltop&blast_rank=21&RID=NAN776YM013","LC057221.1")
Echinochloa frumentacea cultivar CO(KV)2 chloroplast, complete genome	Echinochloa frumentacea	97.1	97.1	100%	2e-16	100.00	139593	=HYPERLINK("https://www.ncbi.nlm.nih.gov/nucleotide/NC_029827.1?report=genbank&log$=nucltop&blast_rank=22&RID=NAN776YM013","NC_029827.1")
Echinochloa crus-galli var. praticola chloroplast, complete genome	Echinochloa crus-galli var. praticola	97.1	97.1	100%	2e-16	100.00	139846	=HYPERLINK("https://www.ncbi.nlm.nih.gov/nucleotide/KR822686.1?report=genbank&log$=nucltop&blast_rank=23&RID=NAN776YM013","KR822686.1")
Echinochloa crus-galli var. crus-galli chloroplast, complete genome	Echinochloa crus-galli var. crus-galli	97.1	97.1	100%	2e-16	100.00	139860	=HYPERLINK("https://www.ncbi.nlm.nih.gov/nucleotide/KR822685.1?report=genbank&log$=nucltop&blast_rank=24&RID=NAN776YM013","KR822685.1")
Echinochloa crus-galli chloroplast, complete genome	Echinochloa crus-galli	97.1	97.1	100%	2e-16	100.00	139857	=HYPERLINK("https://www.ncbi.nlm.nih.gov/nucleotide/NC_028719.1?report=genbank&log$=nucltop&blast_rank=25&RID=NAN776YM013","NC_028719.1")
Echinochloa colona voucher C. Silva 850 tRNA-Leu (trnL) gene and trnL-trnF intergenic spacer, partial sequence; chloroplast	Echinochloa colona	97.1	97.1	100%	2e-16	100.00	858	=HYPERLINK("https://www.ncbi.nlm.nih.gov/nucleotide/KP879103.1?report=genbank&log$=nucltop&blast_rank=26&RID=NAN776YM013","KP879103.1")
Echinochloa pyramidalis voucher H9_K1301_Echinochloa_pyramidalis tRNA-Leu (trnL) gene, intron; chloroplast	Echinochloa pyramidalis	97.1	97.1	100%	2e-16	100.00	579	=HYPERLINK("https://www.ncbi.nlm.nih.gov/nucleotide/KR738671.1?report=genbank&log$=nucltop&blast_rank=27&RID=NAN776YM013","KR738671.1")
Echinochloa pyramidalis voucher E7_K1270_Unknown_sp tRNA-Leu (trnL) gene, intron; chloroplast	Echinochloa pyramidalis	97.1	97.1	100%	2e-16	100.00	581	=HYPERLINK("https://www.ncbi.nlm.nih.gov/nucleotide/KR737957.1?report=genbank&log$=nucltop&blast_rank=28&RID=NAN776YM013","KR737957.1")
Echinochloa pyramidalis voucher F9_K1301_Echinochloa_pyramidalis tRNA-Leu (trnL) gene, intron; chloroplast	Echinochloa pyramidalis	97.1	97.1	100%	2e-16	100.00	553	=HYPERLINK("https://www.ncbi.nlm.nih.gov/nucleotide/KR737935.1?report=genbank&log$=nucltop&blast_rank=29&RID=NAN776YM013","KR737935.1")
Echinochloa pyramidalis voucher G9_K1301_Echinochloa_pyramidalis tRNA-Leu (trnL) gene, intron; chloroplast	Echinochloa pyramidalis	97.1	97.1	100%	2e-16	100.00	580	=HYPERLINK("https://www.ncbi.nlm.nih.gov/nucleotide/KR737922.1?report=genbank&log$=nucltop&blast_rank=30&RID=NAN776YM013","KR737922.1")
Echinochloa oryzicola chloroplast, complete genome	Echinochloa oryzicola	97.1	97.1	100%	2e-16	100.00	139891	=HYPERLINK("https://www.ncbi.nlm.nih.gov/nucleotide/NC_024643.2?report=genbank&log$=nucltop&blast_rank=31&RID=NAN776YM013","NC_024643.2")
Echinochloa crus-galli var. crus-galli chloroplast, complete genome	Echinochloa crus-galli var. crus-galli	97.1	97.1	100%	2e-16	100.00	139800	=HYPERLINK("https://www.ncbi.nlm.nih.gov/nucleotide/KJ000047.1?report=genbank&log$=nucltop&blast_rank=32&RID=NAN776YM013","KJ000047.1")
Echinochloa frumentacea chloroplast DNA, trnL-trnF intergenic spacer, partial sequence	Echinochloa frumentacea	97.1	97.1	100%	2e-16	100.00	575	=HYPERLINK("https://www.ncbi.nlm.nih.gov/nucleotide/AB889432.1?report=genbank&log$=nucltop&blast_rank=33&RID=NAN776YM013","AB889432.1")
Echinochloa sp. D1-013 chloroplast trnL gene, intron, partial sequence	Echinochloa sp. D1-013	97.1	97.1	100%	2e-16	100.00	330	=HYPERLINK("https://www.ncbi.nlm.nih.gov/nucleotide/AB889425.1?report=genbank&log$=nucltop&blast_rank=34&RID=NAN776YM013","AB889425.1")
Echinochloa haploclada chloroplast, complete genome	Echinochloa haploclada	97.1	97.1	100%	2e-16	100.00	139844	=HYPERLINK("https://www.ncbi.nlm.nih.gov/nucleotide/MW672445.1?report=genbank&log$=nucltop&blast_rank=35&RID=NAN776YM013","MW672445.1")
Echinochloa colona voucher HCCN-PJ007898-E91 tRNA-Leu (trnL) gene and trnL-trnF intergenic spacer, partial sequence; chloroplast	Echinochloa colona	97.1	97.1	100%	2e-16	100.00	816	=HYPERLINK("https://www.ncbi.nlm.nih.gov/nucleotide/KF163575.1?report=genbank&log$=nucltop&blast_rank=36&RID=NAN776YM013","KF163575.1")
Echinochloa crus-galli var. crus-galli voucher HCCN-PJ007898-E90 tRNA-Leu (trnL) gene and trnL-trnF intergenic spacer, partial sequence; chloroplast	Echinochloa crus-galli var. crus-galli	97.1	97.1	100%	2e-16	100.00	816	=HYPERLINK("https://www.ncbi.nlm.nih.gov/nucleotide/KF163574.1?report=genbank&log$=nucltop&blast_rank=37&RID=NAN776YM013","KF163574.1")
Echinochloa crus-pavonis voucher HCCN-PJ007898-E9 tRNA-Leu (trnL) gene and trnL-trnF intergenic spacer, partial sequence; chloroplast	Echinochloa crus-pavonis	97.1	97.1	100%	2e-16	100.00	817	=HYPERLINK("https://www.ncbi.nlm.nih.gov/nucleotide/KF163560.1?report=genbank&log$=nucltop&blast_rank=38&RID=NAN776YM013","KF163560.1")
Echinochloa crus-galli chloroplast trnL gene, intron, partial sequence, isolate: OGA0378	Echinochloa crus-galli	97.1	97.1	100%	2e-16	100.00	506	=HYPERLINK("https://www.ncbi.nlm.nih.gov/nucleotide/AB817573.1?report=genbank&log$=nucltop&blast_rank=39&RID=NAN776YM013","AB817573.1")
Echinochloa oryzicola voucher HCCN-PJ007898-E46 tRNA-Leu (trnL) gene and trnL-trnF intergenic spacer, partial sequence; chloroplast	Echinochloa oryzicola	97.1	97.1	100%	2e-16	100.00	821	=HYPERLINK("https://www.ncbi.nlm.nih.gov/nucleotide/KC164290.1?report=genbank&log$=nucltop&blast_rank=40&RID=NAN776YM013","KC164290.1")
Echinochloa frumentacea voucher HCCN-PJ007898-E13 tRNA-Leu (trnL) gene and trnL-trnF intergenic spacer, partial sequence; chloroplast	Echinochloa frumentacea	97.1	97.1	100%	2e-16	100.00	816	=HYPERLINK("https://www.ncbi.nlm.nih.gov/nucleotide/KC164288.1?report=genbank&log$=nucltop&blast_rank=41&RID=NAN776YM013","KC164288.1")
Echinochloa crus-galli var. crus-galli voucher HCCN-PJ007898-E49 tRNA-Leu (trnL) gene and trnL-trnF intergenic spacer, partial sequence; chloroplast	Echinochloa crus-galli var. crus-galli	97.1	97.1	100%	2e-16	100.00	817	=HYPERLINK("https://www.ncbi.nlm.nih.gov/nucleotide/KC164285.1?report=genbank&log$=nucltop&blast_rank=42&RID=NAN776YM013","KC164285.1")
Echinochloa crus-galli var. crus-galli voucher HCCN-PJ007898-E58 tRNA-Leu (trnL) gene and trnL-trnF intergenic spacer, partial sequence; chloroplast	Echinochloa crus-galli var. crus-galli	97.1	97.1	100%	2e-16	100.00	822	=HYPERLINK("https://www.ncbi.nlm.nih.gov/nucleotide/KC164284.1?report=genbank&log$=nucltop&blast_rank=43&RID=NAN776YM013","KC164284.1")
Echinochloa crus-galli chloroplast, complete genome	Echinochloa crus-galli	97.1	97.1	100%	2e-16	100.00	139874	=HYPERLINK("https://www.ncbi.nlm.nih.gov/nucleotide/MW013318.1?report=genbank&log$=nucltop&blast_rank=44&RID=NAN776YM013","MW013318.1")
Kerriochloa siamensis tRNA-Leu (trnL) gene, partial sequence; trnL-trnF intergenic spacer, complete sequence; and tRNA-Phe (trnF) gene, partial sequence; chloroplast	Kerriochloa siamensis	97.1	97.1	100%	2e-16	100.00	766	=HYPERLINK("https://www.ncbi.nlm.nih.gov/nucleotide/GQ869983.1?report=genbank&log$=nucltop&blast_rank=45&RID=NAN776YM013","GQ869983.1")
Echinochloa crus-galli tRNA-Leu (trnL) gene, partial sequence; chloroplast	Echinochloa crus-galli	97.1	97.1	100%	2e-16	100.00	548	=HYPERLINK("https://www.ncbi.nlm.nih.gov/nucleotide/GU595144.1?report=genbank&log$=nucltop&blast_rank=46&RID=NAN776YM013","GU595144.1")
Echinochloa walteri chloroplast DNA, trnL intron, partial sequence, strain: Ec/01-Am-01	Echinochloa walteri	97.1	97.1	100%	2e-16	100.00	502	=HYPERLINK("https://www.ncbi.nlm.nih.gov/nucleotide/AB353430.1?report=genbank&log$=nucltop&blast_rank=47&RID=NAN776YM013","AB353430.1")
Echinochloa turneriana chloroplast DNA, trnL intron, partial sequence, strain: Ec/01-Au-03	Echinochloa turneriana	97.1	97.1	100%	2e-16	100.00	502	=HYPERLINK("https://www.ncbi.nlm.nih.gov/nucleotide/AB353420.1?report=genbank&log$=nucltop&blast_rank=48&RID=NAN776YM013","AB353420.1")
Echinochloa crus-pavonis chloroplast DNA, trnL intron, partial sequence, strain: Ec/01-Ar-01	Echinochloa crus-pavonis	97.1	97.1	100%	2e-16	100.00	502	=HYPERLINK("https://www.ncbi.nlm.nih.gov/nucleotide/AB353419.1?report=genbank&log$=nucltop&blast_rank=49&RID=NAN776YM013","AB353419.1")
Echinochloa phyllopogon chloroplast DNA, trnL intron, partial sequence, strain: Ec/68-F-01	Echinochloa phyllopogon	97.1	97.1	100%	2e-16	100.00	507	=HYPERLINK("https://www.ncbi.nlm.nih.gov/nucleotide/AB353422.1?report=genbank&log$=nucltop&blast_rank=50&RID=NAN776YM013","AB353422.1")
Echinochloa colona chloroplast DNA, trnL intron, partial sequence, strain: Ec/01-SA-01	Echinochloa colona	97.1	97.1	100%	2e-16	100.00	502	=HYPERLINK("https://www.ncbi.nlm.nih.gov/nucleotide/AB353418.1?report=genbank&log$=nucltop&blast_rank=51&RID=NAN776YM013","AB353418.1")
Echinochloa crus-galli chloroplast DNA, trnL intron, partial sequence, strain: Ec/01-Ge-01	Echinochloa crus-galli	97.1	97.1	100%	2e-16	100.00	502	=HYPERLINK("https://www.ncbi.nlm.nih.gov/nucleotide/AB353416.1?report=genbank&log$=nucltop&blast_rank=52&RID=NAN776YM013","AB353416.1")
Thysanolaena maxima plastid partial tRNA-Leu gene, intron sequence, specimen voucher S. A. Robertson 2475	Thysanolaena latifolia	97.1	97.1	100%	2e-16	100.00	497	=HYPERLINK("https://www.ncbi.nlm.nih.gov/nucleotide/AM404256.1?report=genbank&log$=nucltop&blast_rank=53&RID=NAN776YM013","AM404256.1")
Echinochloa stagnina chloroplast DNA, trnL intron, strain: Ec/95-T-01	Echinochloa stagnina	97.1	97.1	100%	2e-16	100.00	581	=HYPERLINK("https://www.ncbi.nlm.nih.gov/nucleotide/AB223117.1?report=genbank&log$=nucltop&blast_rank=54&RID=NAN776YM013","AB223117.1")
Echinochloa colona chloroplast DNA, trnL intron, strain: Ec/95-I-01	Echinochloa colona	97.1	97.1	100%	2e-16	100.00	581	=HYPERLINK("https://www.ncbi.nlm.nih.gov/nucleotide/AB223114.1?report=genbank&log$=nucltop&blast_rank=55&RID=NAN776YM013","AB223114.1")
Echinochloa crus-galli chloroplast DNA, trnL intron, strain: Ec/97-Ar-02	Echinochloa crus-galli	97.1	97.1	100%	2e-16	100.00	581	=HYPERLINK("https://www.ncbi.nlm.nih.gov/nucleotide/AB223104.1?report=genbank&log$=nucltop&blast_rank=56&RID=NAN776YM013","AB223104.1")
Echinochloa crus-galli var. crus-galli chloroplast DNA, trnL intron, strain: Ec/96-J-78	Echinochloa crus-galli var. crus-galli	97.1	97.1	100%	2e-16	100.00	581	=HYPERLINK("https://www.ncbi.nlm.nih.gov/nucleotide/AB223101.1?report=genbank&log$=nucltop&blast_rank=57&RID=NAN776YM013","AB223101.1")
Echinochloa oryzicola chloroplast DNA, trnL intron, strain: Ec/96-C-104	Echinochloa oryzicola	97.1	97.1	100%	2e-16	100.00	585	=HYPERLINK("https://www.ncbi.nlm.nih.gov/nucleotide/AB223098.1?report=genbank&log$=nucltop&blast_rank=58&RID=NAN776YM013","AB223098.1")
Echinochloa oryzicola chloroplast DNA, trnL intron, strain: Ec/96-J-71	Echinochloa oryzicola	97.1	97.1	100%	2e-16	100.00	586	=HYPERLINK("https://www.ncbi.nlm.nih.gov/nucleotide/AB223091.1?report=genbank&log$=nucltop&blast_rank=59&RID=NAN776YM013","AB223091.1")
Echinochloa crus-galli chloroplast tRNA-Leu (trnL) gene, partial sequence; trnL-trnF intergenic spacer region, complete sequence; and tRNA-Phe (trnF) gene, partial sequence	Echinochloa crus-galli	97.1	97.1	100%	2e-16	100.00	817	=HYPERLINK("https://www.ncbi.nlm.nih.gov/nucleotide/AY116269.1?report=genbank&log$=nucltop&blast_rank=60&RID=NAN776YM013","AY116269.1")
Echinochloa crus-galli clone Q4 trnL-UAA gene, intron	Echinochloa crus-galli	97.1	97.1	100%	2e-16	100.00	443	=HYPERLINK("https://www.ncbi.nlm.nih.gov/nucleotide/AF127046.1?report=genbank&log$=nucltop&blast_rank=61&RID=NAN776YM013","AF127046.1")
Echinochloa crus-galli clone Q2 trnL-UAA gene, intron	Echinochloa crus-galli	97.1	97.1	100%	2e-16	100.00	443	=HYPERLINK("https://www.ncbi.nlm.nih.gov/nucleotide/AF127044.1?report=genbank&log$=nucltop&blast_rank=62&RID=NAN776YM013","AF127044.1")
