# Supplementary material for: Ecology of community reassembly: Movements and diets of megafauna during a decade of restoration in Mozambique
Source: Ecology. 2026 Apr 12;107(4):e70386. doi: 10.1002/ecy.70386 (PMC13071350; doi:10.1002/ecy.70386)
Supplement: Supplementary file 1 — Data S1. [file ECY-107-e70386-s001.zip › Data_S1/Dataset_20/DietDataFilteringScripts/DNA_metabarcoding_data_processing/additional_files_scripts/NCBI_blast_results/atcccttttttgaaaaaacaagtggttctcaaactagaacccaaaggaaaag.csv]

Description	Scientific Name	Max Score	Total Score	Query Cover	E value	Per. ident	Acc. Len	Accession
Odyssea paucinervis tRNA-Leu (trnL(UAA)) gene, partial sequence; chloroplast	Odyssea paucinervis	97.1	97.1	100%	2e-16	100.00	583	=HYPERLINK("https://www.ncbi.nlm.nih.gov/nucleotide/MN493970.1?report=genbank&log$=nucltop&blast_rank=1&RID=NANAEDY8016","MN493970.1")
Setaria viridis cultivar ME034v chromosome 3	Setaria viridis	97.1	173	100%	2e-16	100.00	49814079	=HYPERLINK("https://www.ncbi.nlm.nih.gov/nucleotide/CP050797.1?report=genbank&log$=nucltop&blast_rank=2&RID=NANAEDY8016","CP050797.1")
Stenotaphrum subulatum chloroplast, complete genome	Stenotaphrum subulatum	97.1	97.1	100%	2e-16	100.00	139282	=HYPERLINK("https://www.ncbi.nlm.nih.gov/nucleotide/NC_046568.1?report=genbank&log$=nucltop&blast_rank=3&RID=NANAEDY8016","NC_046568.1")
Chrysopogon aciculatus chloroplast, complete genome	Chrysopogon aciculatus	97.1	97.1	100%	2e-16	100.00	140696	=HYPERLINK("https://www.ncbi.nlm.nih.gov/nucleotide/NC_046489.1?report=genbank&log$=nucltop&blast_rank=4&RID=NANAEDY8016","NC_046489.1")
Poaceae sp. JP-2019 voucher JG-16-P05_D9 tRNA-Leu (trnL) gene, partial sequence; trnL-trnF intergenic spacer, complete sequence; and tRNA-Phe (trnF) gene, partial sequence; chloroplast	Poaceae sp. JP-2019	97.1	97.1	100%	2e-16	100.00	477	=HYPERLINK("https://www.ncbi.nlm.nih.gov/nucleotide/MK187185.1?report=genbank&log$=nucltop&blast_rank=5&RID=NANAEDY8016","MK187185.1")
Panicum schinzii voucher JG-16-P01_B2 tRNA-Leu (trnL) gene, partial sequence; trnL-trnF intergenic spacer, complete sequence; and tRNA-Phe (trnF) gene, partial sequence; chloroplast	Panicum schinzii	97.1	97.1	100%	2e-16	100.00	566	=HYPERLINK("https://www.ncbi.nlm.nih.gov/nucleotide/MK187164.1?report=genbank&log$=nucltop&blast_rank=6&RID=NANAEDY8016","MK187164.1")
Panicum coloratum tRNA-Leu (trnL) gene, partial sequence; trnL-trnF intergenic spacer, complete sequence; and tRNA-Phe (trnF) gene, partial sequence; chloroplast	Panicum coloratum	97.1	97.1	100%	2e-16	100.00	535	=HYPERLINK("https://www.ncbi.nlm.nih.gov/nucleotide/MK187163.1?report=genbank&log$=nucltop&blast_rank=7&RID=NANAEDY8016","MK187163.1")
Lasiurus scindicus chloroplast, complete genome	Lasiurus scindicus	97.1	97.1	100%	2e-16	100.00	139466	=HYPERLINK("https://www.ncbi.nlm.nih.gov/nucleotide/MK593557.1?report=genbank&log$=nucltop&blast_rank=8&RID=NANAEDY8016","MK593557.1")
Gynerium sagittatum chloroplast, complete genome	Gynerium sagittatum	97.1	97.1	100%	2e-16	100.00	140815	=HYPERLINK("https://www.ncbi.nlm.nih.gov/nucleotide/MK593553.1?report=genbank&log$=nucltop&blast_rank=9&RID=NANAEDY8016","MK593553.1")
Glyphochloa forficulata chloroplast, complete genome	Glyphochloa forficulata	97.1	97.1	100%	2e-16	100.00	139555	=HYPERLINK("https://www.ncbi.nlm.nih.gov/nucleotide/MK593552.1?report=genbank&log$=nucltop&blast_rank=10&RID=NANAEDY8016","MK593552.1")
Arundinella hookeri voucher K:K0050290 chloroplast, complete genome	Arundinella hookeri	97.1	97.1	100%	2e-16	100.00	140247	=HYPERLINK("https://www.ncbi.nlm.nih.gov/nucleotide/MK593544.1?report=genbank&log$=nucltop&blast_rank=11&RID=NANAEDY8016","MK593544.1")
Arundinella hirta isolate USDA PI 246756 chloroplast, complete genome	Arundinella hirta	97.1	97.1	100%	2e-16	100.00	140351	=HYPERLINK("https://www.ncbi.nlm.nih.gov/nucleotide/MK593543.1?report=genbank&log$=nucltop&blast_rank=12&RID=NANAEDY8016","MK593543.1")
Setaria italica isolate 572A chloroplast, complete genome	Setaria italica	97.1	97.1	100%	2e-16	100.00	139261	=HYPERLINK("https://www.ncbi.nlm.nih.gov/nucleotide/MK348609.1?report=genbank&log$=nucltop&blast_rank=13&RID=NANAEDY8016","MK348609.1")
Setaria italica isolate datong28 chloroplast, complete genome	Setaria italica	97.1	97.1	100%	2e-16	100.00	139218	=HYPERLINK("https://www.ncbi.nlm.nih.gov/nucleotide/MK348605.1?report=genbank&log$=nucltop&blast_rank=14&RID=NANAEDY8016","MK348605.1")
Setaria italica isolate datong29lv chloroplast, complete genome	Setaria italica	97.1	97.1	100%	2e-16	100.00	139176	=HYPERLINK("https://www.ncbi.nlm.nih.gov/nucleotide/MK348604.1?report=genbank&log$=nucltop&blast_rank=15&RID=NANAEDY8016","MK348604.1")
Setaria italica isolate 56A chloroplast, complete genome	Setaria italica	97.1	97.1	100%	2e-16	100.00	139159	=HYPERLINK("https://www.ncbi.nlm.nih.gov/nucleotide/MK348603.1?report=genbank&log$=nucltop&blast_rank=16&RID=NANAEDY8016","MK348603.1")
Eriochrysis pallida voucher Pasquet 1162 chloroplast, complete genome	Eriochrysis pallida	97.1	97.1	100%	2e-16	100.00	140382	=HYPERLINK("https://www.ncbi.nlm.nih.gov/nucleotide/NC_042751.1?report=genbank&log$=nucltop&blast_rank=17&RID=NANAEDY8016","NC_042751.1")
Triodia lanigera chloroplast, complete genome	Triodia lanigera	97.1	97.1	100%	2e-16	100.00	135453	=HYPERLINK("https://www.ncbi.nlm.nih.gov/nucleotide/NC_042872.1?report=genbank&log$=nucltop&blast_rank=18&RID=NANAEDY8016","NC_042872.1")
Triodia wiseana chloroplast, complete genome	Triodia wiseana	97.1	97.1	100%	2e-16	100.00	135031	=HYPERLINK("https://www.ncbi.nlm.nih.gov/nucleotide/MK622412.1?report=genbank&log$=nucltop&blast_rank=19&RID=NANAEDY8016","MK622412.1")
Triodia scintillans chloroplast, complete genome	Triodia scintillans	97.1	97.1	100%	2e-16	100.00	135301	=HYPERLINK("https://www.ncbi.nlm.nih.gov/nucleotide/NC_042871.1?report=genbank&log$=nucltop&blast_rank=20&RID=NANAEDY8016","NC_042871.1")
Triodia schinzii chloroplast, complete genome	Triodia schinzii	97.1	97.1	100%	2e-16	100.00	135016	=HYPERLINK("https://www.ncbi.nlm.nih.gov/nucleotide/NC_042870.1?report=genbank&log$=nucltop&blast_rank=21&RID=NANAEDY8016","NC_042870.1")
Triodia vanleeuwenii chloroplast, complete genome	Triodia vanleeuwenii	97.1	97.1	100%	2e-16	100.00	135318	=HYPERLINK("https://www.ncbi.nlm.nih.gov/nucleotide/NC_042869.1?report=genbank&log$=nucltop&blast_rank=22&RID=NANAEDY8016","NC_042869.1")
Triodia tomentosa chloroplast, complete genome	Triodia tomentosa	97.1	97.1	100%	2e-16	100.00	135375	=HYPERLINK("https://www.ncbi.nlm.nih.gov/nucleotide/NC_042868.1?report=genbank&log$=nucltop&blast_rank=23&RID=NANAEDY8016","NC_042868.1")
Triodia rigidissima chloroplast, complete genome	Triodia rigidissima	97.1	97.1	100%	2e-16	100.00	135657	=HYPERLINK("https://www.ncbi.nlm.nih.gov/nucleotide/NC_042867.1?report=genbank&log$=nucltop&blast_rank=24&RID=NANAEDY8016","NC_042867.1")
Triodia plurinervata chloroplast, complete genome	Triodia plurinervata	97.1	97.1	100%	2e-16	100.00	135386	=HYPERLINK("https://www.ncbi.nlm.nih.gov/nucleotide/NC_042866.1?report=genbank&log$=nucltop&blast_rank=25&RID=NANAEDY8016","NC_042866.1")
Triodia mallota chloroplast, complete genome	Triodia mallota	97.1	97.1	100%	2e-16	100.00	135261	=HYPERLINK("https://www.ncbi.nlm.nih.gov/nucleotide/NC_042865.1?report=genbank&log$=nucltop&blast_rank=26&RID=NANAEDY8016","NC_042865.1")
Triodia glabra chloroplast, complete genome	Triodia glabra	97.1	97.1	100%	2e-16	100.00	135251	=HYPERLINK("https://www.ncbi.nlm.nih.gov/nucleotide/NC_042863.1?report=genbank&log$=nucltop&blast_rank=27&RID=NANAEDY8016","NC_042863.1")
Triodia concinna chloroplast, complete genome	Triodia concinna	97.1	97.1	100%	2e-16	100.00	135218	=HYPERLINK("https://www.ncbi.nlm.nih.gov/nucleotide/NC_042862.1?report=genbank&log$=nucltop&blast_rank=28&RID=NANAEDY8016","NC_042862.1")
Triodia chichesterensis chloroplast, complete genome	Triodia chichesterensis	97.1	97.1	100%	2e-16	100.00	135284	=HYPERLINK("https://www.ncbi.nlm.nih.gov/nucleotide/NC_042861.1?report=genbank&log$=nucltop&blast_rank=29&RID=NANAEDY8016","NC_042861.1")
Triodia basedowii chloroplast, complete genome	Triodia basedowii	97.1	97.1	100%	2e-16	100.00	135278	=HYPERLINK("https://www.ncbi.nlm.nih.gov/nucleotide/NC_042860.1?report=genbank&log$=nucltop&blast_rank=30&RID=NANAEDY8016","NC_042860.1")
Cleistogenes sp. BM-2019 chloroplast, complete genome	Cleistogenes sp. BM-2019	97.1	97.1	100%	2e-16	100.00	134633	=HYPERLINK("https://www.ncbi.nlm.nih.gov/nucleotide/MK622398.1?report=genbank&log$=nucltop&blast_rank=31&RID=NANAEDY8016","MK622398.1")
Sporobolus helvolus voucher SUPG006 chloroplast, complete genome	Sporobolus helvolus	97.1	97.1	100%	2e-16	100.00	135410	=HYPERLINK("https://www.ncbi.nlm.nih.gov/nucleotide/NC_042237.1?report=genbank&log$=nucltop&blast_rank=32&RID=NANAEDY8016","NC_042237.1")
Munroa decumbens tRNA-Leu (trnL) gene, partial sequence; plastid	Munroa decumbens	97.1	97.1	100%	2e-16	100.00	623	=HYPERLINK("https://www.ncbi.nlm.nih.gov/nucleotide/MH115368.1?report=genbank&log$=nucltop&blast_rank=33&RID=NANAEDY8016","MH115368.1")
Sporobolus discosporus voucher A3_K1343 tRNA-Leu (trnL) gene, partial sequence; mitochondrial	Sporobolus discosporus	97.1	97.1	100%	2e-16	100.00	557	=HYPERLINK("https://www.ncbi.nlm.nih.gov/nucleotide/MK261710.1?report=genbank&log$=nucltop&blast_rank=34&RID=NANAEDY8016","MK261710.1")
Sporobolus sp. B5_K1343 tRNA-Leu (trnL) gene, partial sequence; mitochondrial	Sporobolus sp. B5_K1343	97.1	97.1	100%	2e-16	100.00	547	=HYPERLINK("https://www.ncbi.nlm.nih.gov/nucleotide/MK261655.1?report=genbank&log$=nucltop&blast_rank=35&RID=NANAEDY8016","MK261655.1")
Sporobolus stapfianus voucher D2_K1343 tRNA-Leu (trnL) gene, partial sequence; mitochondrial	Sporobolus stapfianus	97.1	97.1	100%	2e-16	100.00	509	=HYPERLINK("https://www.ncbi.nlm.nih.gov/nucleotide/MK261647.1?report=genbank&log$=nucltop&blast_rank=36&RID=NANAEDY8016","MK261647.1")
Sporobolus discosporus voucher A7_K1341 tRNA-Leu (trnL) gene, partial sequence; mitochondrial	Sporobolus discosporus	97.1	97.1	100%	2e-16	100.00	547	=HYPERLINK("https://www.ncbi.nlm.nih.gov/nucleotide/MK261622.1?report=genbank&log$=nucltop&blast_rank=37&RID=NANAEDY8016","MK261622.1")
Setaria pumila voucher G3_K1342 tRNA-Leu (trnL) gene, partial sequence; mitochondrial	Setaria pumila	97.1	97.1	100%	2e-16	100.00	510	=HYPERLINK("https://www.ncbi.nlm.nih.gov/nucleotide/MK261576.1?report=genbank&log$=nucltop&blast_rank=38&RID=NANAEDY8016","MK261576.1")
Sporobolus festivus voucher A5_K1342 tRNA-Leu (trnL) gene, partial sequence; mitochondrial	Sporobolus festivus	97.1	97.1	100%	2e-16	100.00	515	=HYPERLINK("https://www.ncbi.nlm.nih.gov/nucleotide/MK261557.1?report=genbank&log$=nucltop&blast_rank=39&RID=NANAEDY8016","MK261557.1")
Setaria pumila voucher C11_K1341 tRNA-Leu (trnL) gene, partial sequence; mitochondrial	Setaria pumila	97.1	97.1	100%	2e-16	100.00	435	=HYPERLINK("https://www.ncbi.nlm.nih.gov/nucleotide/MK261543.1?report=genbank&log$=nucltop&blast_rank=40&RID=NANAEDY8016","MK261543.1")
Sporobolus discosporus voucher B3_K1343 tRNA-Leu (trnL) gene, partial sequence; mitochondrial	Sporobolus discosporus	97.1	97.1	100%	2e-16	100.00	549	=HYPERLINK("https://www.ncbi.nlm.nih.gov/nucleotide/MK261470.1?report=genbank&log$=nucltop&blast_rank=41&RID=NANAEDY8016","MK261470.1")
Sporobolus discosporus voucher B7_K1341 tRNA-Leu (trnL) gene, partial sequence; mitochondrial	Sporobolus discosporus	97.1	97.1	100%	2e-16	100.00	559	=HYPERLINK("https://www.ncbi.nlm.nih.gov/nucleotide/MK261344.1?report=genbank&log$=nucltop&blast_rank=42&RID=NANAEDY8016","MK261344.1")
Tripogon loliiformis voucher Latz 25798 tRNA-Leu (trnL) gene and trnL-trnF intergenic spacer, partial sequence; chloroplast	Tripogonella loliiformis	97.1	97.1	100%	2e-16	100.00	921	=HYPERLINK("https://www.ncbi.nlm.nih.gov/nucleotide/KP234129.1?report=genbank&log$=nucltop&blast_rank=43&RID=NANAEDY8016","KP234129.1")
Tripogon loliiformis voucher Fabillo 036 tRNA-Leu (trnL) gene and trnL-trnF intergenic spacer, partial sequence; chloroplast	Tripogonella loliiformis	97.1	97.1	100%	2e-16	100.00	925	=HYPERLINK("https://www.ncbi.nlm.nih.gov/nucleotide/KP234120.1?report=genbank&log$=nucltop&blast_rank=44&RID=NANAEDY8016","KP234120.1")
Tripogon loliiformis voucher Fabillo 029 tRNA-Leu (trnL) gene and trnL-trnF intergenic spacer, partial sequence; chloroplast	Tripogonella loliiformis	97.1	97.1	100%	2e-16	100.00	925	=HYPERLINK("https://www.ncbi.nlm.nih.gov/nucleotide/KP234116.1?report=genbank&log$=nucltop&blast_rank=45&RID=NANAEDY8016","KP234116.1")
Tripogon loliiformis voucher Fabillo 027 tRNA-Leu (trnL) gene and trnL-trnF intergenic spacer, partial sequence; chloroplast	Tripogonella loliiformis	97.1	97.1	100%	2e-16	100.00	925	=HYPERLINK("https://www.ncbi.nlm.nih.gov/nucleotide/KP234115.1?report=genbank&log$=nucltop&blast_rank=46&RID=NANAEDY8016","KP234115.1")
Tripogon loliiformis voucher Fabillo 025 tRNA-Leu (trnL) gene and trnL-trnF intergenic spacer, partial sequence; chloroplast	Tripogonella loliiformis	97.1	97.1	100%	2e-16	100.00	927	=HYPERLINK("https://www.ncbi.nlm.nih.gov/nucleotide/KP234113.1?report=genbank&log$=nucltop&blast_rank=47&RID=NANAEDY8016","KP234113.1")
Tripogon loliiformis voucher Fabillo 023 tRNA-Leu (trnL) gene and trnL-trnF intergenic spacer, partial sequence; chloroplast	Tripogonella loliiformis	97.1	97.1	100%	2e-16	100.00	930	=HYPERLINK("https://www.ncbi.nlm.nih.gov/nucleotide/KP234111.1?report=genbank&log$=nucltop&blast_rank=48&RID=NANAEDY8016","KP234111.1")
Tripogon loliiformis voucher Fabillo 022 tRNA-Leu (trnL) gene and trnL-trnF intergenic spacer, partial sequence; chloroplast	Tripogonella loliiformis	97.1	97.1	100%	2e-16	100.00	925	=HYPERLINK("https://www.ncbi.nlm.nih.gov/nucleotide/KP234110.1?report=genbank&log$=nucltop&blast_rank=49&RID=NANAEDY8016","KP234110.1")
Tripogon loliiformis voucher Fabillo 020 tRNA-Leu (trnL) gene and trnL-trnF intergenic spacer, partial sequence; chloroplast	Tripogonella loliiformis	97.1	97.1	100%	2e-16	100.00	922	=HYPERLINK("https://www.ncbi.nlm.nih.gov/nucleotide/KP234109.1?report=genbank&log$=nucltop&blast_rank=50&RID=NANAEDY8016","KP234109.1")
Tripogon loliiformis voucher Fabillo 014 tRNA-Leu (trnL) gene and trnL-trnF intergenic spacer, partial sequence; chloroplast	Tripogonella loliiformis	97.1	97.1	100%	2e-16	100.00	929	=HYPERLINK("https://www.ncbi.nlm.nih.gov/nucleotide/KP234106.1?report=genbank&log$=nucltop&blast_rank=51&RID=NANAEDY8016","KP234106.1")
Tripogon loliiformis voucher Fabillo 011 tRNA-Leu (trnL) gene and trnL-trnF intergenic spacer, partial sequence; chloroplast	Tripogonella loliiformis	97.1	97.1	100%	2e-16	100.00	926	=HYPERLINK("https://www.ncbi.nlm.nih.gov/nucleotide/KP234104.1?report=genbank&log$=nucltop&blast_rank=52&RID=NANAEDY8016","KP234104.1")
Tripogon loliiformis voucher Fabillo 007 tRNA-Leu (trnL) gene and trnL-trnF intergenic spacer, partial sequence; chloroplast	Tripogonella loliiformis	97.1	97.1	100%	2e-16	100.00	908	=HYPERLINK("https://www.ncbi.nlm.nih.gov/nucleotide/KP234101.1?report=genbank&log$=nucltop&blast_rank=53&RID=NANAEDY8016","KP234101.1")
Tripogon loliiformis voucher Fabillo 005 tRNA-Leu (trnL) gene and trnL-trnF intergenic spacer, partial sequence; chloroplast	Tripogonella loliiformis	97.1	97.1	100%	2e-16	100.00	923	=HYPERLINK("https://www.ncbi.nlm.nih.gov/nucleotide/KP234099.1?report=genbank&log$=nucltop&blast_rank=54&RID=NANAEDY8016","KP234099.1")
Tripogon loliiformis voucher Columbus 5092 tRNA-Leu (trnL) gene and trnL-trnF intergenic spacer, partial sequence; chloroplast	Tripogonella loliiformis	97.1	97.1	100%	2e-16	100.00	904	=HYPERLINK("https://www.ncbi.nlm.nih.gov/nucleotide/KP234092.1?report=genbank&log$=nucltop&blast_rank=55&RID=NANAEDY8016","KP234092.1")
Polytrias indica genome assembly, organelle: plastid	Polytrias indica	97.1	97.1	100%	2e-16	100.00	140082	=HYPERLINK("https://www.ncbi.nlm.nih.gov/nucleotide/LS975125.1?report=genbank&log$=nucltop&blast_rank=56&RID=NANAEDY8016","LS975125.1")
Sporobolus cryptandrus voucher KL50 tRNA-Leu (trnL) gene, partial sequence; chloroplast	Sporobolus cryptandrus	97.1	97.1	100%	2e-16	100.00	628	=HYPERLINK("https://www.ncbi.nlm.nih.gov/nucleotide/MG709435.1?report=genbank&log$=nucltop&blast_rank=57&RID=NANAEDY8016","MG709435.1")
Setaria scheelei voucher KL21 tRNA-Leu (trnL) gene, partial sequence; chloroplast	Setaria scheelei	97.1	97.1	100%	2e-16	100.00	615	=HYPERLINK("https://www.ncbi.nlm.nih.gov/nucleotide/MG709407.1?report=genbank&log$=nucltop&blast_rank=58&RID=NANAEDY8016","MG709407.1")
Dichanthelium oligosanthes voucher AH06 tRNA-Leu (trnL) gene, partial sequence; chloroplast	Dichanthelium oligosanthes	97.1	97.1	100%	2e-16	100.00	613	=HYPERLINK("https://www.ncbi.nlm.nih.gov/nucleotide/MG709387.1?report=genbank&log$=nucltop&blast_rank=59&RID=NANAEDY8016","MG709387.1")
Panicum incomtum isolate 26E chloroplast, complete genome	Panicum incomtum	97.1	97.1	100%	2e-16	100.00	139999	=HYPERLINK("https://www.ncbi.nlm.nih.gov/nucleotide/MH394351.1?report=genbank&log$=nucltop&blast_rank=60&RID=NANAEDY8016","MH394351.1")
Panicum incomtum isolate 26D chloroplast, complete genome	Panicum incomtum	97.1	97.1	100%	2e-16	100.00	139986	=HYPERLINK("https://www.ncbi.nlm.nih.gov/nucleotide/MH394350.1?report=genbank&log$=nucltop&blast_rank=61&RID=NANAEDY8016","MH394350.1")
Panicum incomtum isolate 26B chloroplast, complete genome	Panicum incomtum	97.1	97.1	100%	2e-16	100.00	139999	=HYPERLINK("https://www.ncbi.nlm.nih.gov/nucleotide/MH394349.1?report=genbank&log$=nucltop&blast_rank=62&RID=NANAEDY8016","MH394349.1")
Panicum incomtum chloroplast, complete genome	Panicum incomtum	97.1	97.1	100%	2e-16	100.00	139999	=HYPERLINK("https://www.ncbi.nlm.nih.gov/nucleotide/NC_039619.1?report=genbank&log$=nucltop&blast_rank=63&RID=NANAEDY8016","NC_039619.1")
Arthraxon hispidus isolate A tRNA-Leu (trnL) gene, intron; chloroplast	Arthraxon hispidus	97.1	97.1	100%	2e-16	100.00	91	=HYPERLINK("https://www.ncbi.nlm.nih.gov/nucleotide/KY688942.1?report=genbank&log$=nucltop&blast_rank=64&RID=NANAEDY8016","KY688942.1")
Triodia wiseana voucher US:Peterson et al. 14384 chloroplast, complete genome	Triodia wiseana	97.1	97.1	100%	2e-16	100.00	134962	=HYPERLINK("https://www.ncbi.nlm.nih.gov/nucleotide/NC_037161.1?report=genbank&log$=nucltop&blast_rank=65&RID=NANAEDY8016","NC_037161.1")
Vaseyochloa multinervosa voucher USDA:PI 216663 chloroplast, complete genome	Vaseyochloa multinervosa	97.1	97.1	100%	2e-16	100.00	134891	=HYPERLINK("https://www.ncbi.nlm.nih.gov/nucleotide/NC_036710.1?report=genbank&log$=nucltop&blast_rank=66&RID=NANAEDY8016","NC_036710.1")
Halopyrum mucronatum voucher K:MSB 109121 chloroplast, complete genome	Halopyrum mucronatum	97.1	97.1	100%	2e-16	100.00	135815	=HYPERLINK("https://www.ncbi.nlm.nih.gov/nucleotide/NC_036688.1?report=genbank&log$=nucltop&blast_rank=67&RID=NANAEDY8016","NC_036688.1")
Gynerium sagittatum voucher MO:M. Mejia-Saules 15588 chloroplast, complete genome	Gynerium sagittatum	97.1	97.1	100%	2e-16	100.00	140453	=HYPERLINK("https://www.ncbi.nlm.nih.gov/nucleotide/NC_036687.1?report=genbank&log$=nucltop&blast_rank=68&RID=NANAEDY8016","NC_036687.1")
Lasiacis nigra voucher GB02-2014 chloroplast, complete genome	Lasiacis nigra	97.1	97.1	100%	2e-16	100.00	140431	=HYPERLINK("https://www.ncbi.nlm.nih.gov/nucleotide/NC_036123.1?report=genbank&log$=nucltop&blast_rank=69&RID=NANAEDY8016","NC_036123.1")
Panicum pygmaeum isolate AWECm chloroplast, complete genome	Panicum pygmaeum	97.1	97.1	100%	2e-16	100.00	140996	=HYPERLINK("https://www.ncbi.nlm.nih.gov/nucleotide/NC_036120.1?report=genbank&log$=nucltop&blast_rank=70&RID=NANAEDY8016","NC_036120.1")
Pseudolasiacis leptolomoides voucher K:MSV983 chloroplast, complete genome	Panicum leptolomoides	97.1	97.1	100%	2e-16	100.00	140480	=HYPERLINK("https://www.ncbi.nlm.nih.gov/nucleotide/NC_036119.1?report=genbank&log$=nucltop&blast_rank=71&RID=NANAEDY8016","NC_036119.1")
Setaria viridis chloroplast gene for tRNA-Leu, partial sequence	Setaria viridis	97.1	97.1	100%	2e-16	100.00	573	=HYPERLINK("https://www.ncbi.nlm.nih.gov/nucleotide/LC309059.1?report=genbank&log$=nucltop&blast_rank=72&RID=NANAEDY8016","LC309059.1")
Cleistogenes songorica chloroplast gene for tRNA-Leu, partial sequence	Cleistogenes songorica	97.1	97.1	100%	2e-16	100.00	583	=HYPERLINK("https://www.ncbi.nlm.nih.gov/nucleotide/LC309023.1?report=genbank&log$=nucltop&blast_rank=73&RID=NANAEDY8016","LC309023.1")
Heteropogon triticeus isolate AL07 chloroplast, complete genome	Heteropogon triticeus	97.1	97.1	100%	2e-16	100.00	138972	=HYPERLINK("https://www.ncbi.nlm.nih.gov/nucleotide/KY707769.1?report=genbank&log$=nucltop&blast_rank=74&RID=NANAEDY8016","KY707769.1")
Monachather paradoxus isolate Lazarides149 chloroplast, complete genome	Monachather paradoxus	97.1	97.1	100%	2e-16	100.00	137652	=HYPERLINK("https://www.ncbi.nlm.nih.gov/nucleotide/MF035991.1?report=genbank&log$=nucltop&blast_rank=75&RID=NANAEDY8016","MF035991.1")
Molinia caerulea isolate Teisher98 chloroplast, complete genome	Molinia caerulea	97.1	97.1	100%	2e-16	100.00	137609	=HYPERLINK("https://www.ncbi.nlm.nih.gov/nucleotide/MF035989.1?report=genbank&log$=nucltop&blast_rank=76&RID=NANAEDY8016","MF035989.1")
Molinia caerulea isolate Teisher100 chloroplast, complete genome	Molinia caerulea	97.1	97.1	100%	2e-16	100.00	137622	=HYPERLINK("https://www.ncbi.nlm.nih.gov/nucleotide/MF035988.1?report=genbank&log$=nucltop&blast_rank=77&RID=NANAEDY8016","MF035988.1")
Dichaetaria wightii isolate Soderstrom1739 chloroplast, complete genome	Dichaetaria wightii	97.1	97.1	100%	2e-16	100.00	135248	=HYPERLINK("https://www.ncbi.nlm.nih.gov/nucleotide/NC_035525.1?report=genbank&log$=nucltop&blast_rank=78&RID=NANAEDY8016","NC_035525.1")
Molinia caerulea tRNA-Leu (trnL) gene, partial sequence; chloroplast	Molinia caerulea	97.1	97.1	100%	2e-16	100.00	564	=HYPERLINK("https://www.ncbi.nlm.nih.gov/nucleotide/KX667980.1?report=genbank&log$=nucltop&blast_rank=79&RID=NANAEDY8016","KX667980.1")
Arthraxon lanceolatus chloroplast, complete genome	Arthraxon lanceolatus	97.1	97.1	100%	2e-16	100.00	140417	=HYPERLINK("https://www.ncbi.nlm.nih.gov/nucleotide/KY596185.1?report=genbank&log$=nucltop&blast_rank=80&RID=NANAEDY8016","KY596185.1")
Arthraxon microphyllus chloroplast, complete genome	Arthraxon microphyllus	97.1	97.1	100%	2e-16	100.00	139858	=HYPERLINK("https://www.ncbi.nlm.nih.gov/nucleotide/NC_035050.1?report=genbank&log$=nucltop&blast_rank=81&RID=NANAEDY8016","NC_035050.1")
Arthraxon hispidus chloroplast, complete genome	Arthraxon hispidus	97.1	97.1	100%	2e-16	100.00	140507	=HYPERLINK("https://www.ncbi.nlm.nih.gov/nucleotide/NC_035048.1?report=genbank&log$=nucltop&blast_rank=82&RID=NANAEDY8016","NC_035048.1")
Chrysopogon orientalis chloroplast, complete genome	Chrysopogon orientalis	97.1	97.1	100%	2e-16	100.00	140712	=HYPERLINK("https://www.ncbi.nlm.nih.gov/nucleotide/NC_035047.1?report=genbank&log$=nucltop&blast_rank=83&RID=NANAEDY8016","NC_035047.1")
Heteropogon triticeus chloroplast, complete genome	Heteropogon triticeus	97.1	97.1	100%	2e-16	100.00	140091	=HYPERLINK("https://www.ncbi.nlm.nih.gov/nucleotide/KY596176.1?report=genbank&log$=nucltop&blast_rank=84&RID=NANAEDY8016","KY596176.1")
Chrysopogon gryllus chloroplast, complete genome	Chrysopogon gryllus	97.1	97.1	100%	2e-16	100.00	140034	=HYPERLINK("https://www.ncbi.nlm.nih.gov/nucleotide/NC_035035.1?report=genbank&log$=nucltop&blast_rank=85&RID=NANAEDY8016","NC_035035.1")
Heteropogon triticeus chloroplast, complete genome	Heteropogon triticeus	97.1	97.1	100%	2e-16	100.00	140127	=HYPERLINK("https://www.ncbi.nlm.nih.gov/nucleotide/KY596159.1?report=genbank&log$=nucltop&blast_rank=86&RID=NANAEDY8016","KY596159.1")
Parahyparrhenia siamensis chloroplast, complete genome	Parahyparrhenia siamensis	97.1	97.1	100%	2e-16	100.00	140355	=HYPERLINK("https://www.ncbi.nlm.nih.gov/nucleotide/NC_035033.1?report=genbank&log$=nucltop&blast_rank=87&RID=NANAEDY8016","NC_035033.1")
Heteropogon triticeus chloroplast, complete genome	Heteropogon triticeus	97.1	97.1	100%	2e-16	100.00	140046	=HYPERLINK("https://www.ncbi.nlm.nih.gov/nucleotide/KY596153.1?report=genbank&log$=nucltop&blast_rank=88&RID=NANAEDY8016","KY596153.1")
Heteropogon triticeus chloroplast, complete genome	Heteropogon triticeus	97.1	97.1	100%	2e-16	100.00	140120	=HYPERLINK("https://www.ncbi.nlm.nih.gov/nucleotide/NC_035025.1?report=genbank&log$=nucltop&blast_rank=89&RID=NANAEDY8016","NC_035025.1")
Dimeria ornithopoda chloroplast, complete genome	Dimeria ornithopoda	97.1	97.1	100%	2e-16	100.00	140629	=HYPERLINK("https://www.ncbi.nlm.nih.gov/nucleotide/NC_035020.1?report=genbank&log$=nucltop&blast_rank=90&RID=NANAEDY8016","NC_035020.1")
Arthraxon lanceolatus chloroplast, complete genome	Arthraxon lanceolatus	97.1	97.1	100%	2e-16	100.00	140381	=HYPERLINK("https://www.ncbi.nlm.nih.gov/nucleotide/NC_035017.1?report=genbank&log$=nucltop&blast_rank=91&RID=NANAEDY8016","NC_035017.1")
Molinia caerulea voucher ISC:L. Clark 1684 plastid, complete genome	Molinia caerulea	97.1	97.1	100%	2e-16	100.00	137574	=HYPERLINK("https://www.ncbi.nlm.nih.gov/nucleotide/NC_033980.1?report=genbank&log$=nucltop&blast_rank=92&RID=NANAEDY8016","NC_033980.1")
Sporobolus fertilis tRNA-Leu (trnL-UAA) gene, partial sequence; trnL-trnF intergenic spacer, complete sequence; and tRNA-Phe (trnF-GAA) gene, partial sequence; chloroplast	Sporobolus fertilis	97.1	97.1	100%	2e-16	100.00	894	=HYPERLINK("https://www.ncbi.nlm.nih.gov/nucleotide/KX372495.1?report=genbank&log$=nucltop&blast_rank=93&RID=NANAEDY8016","KX372495.1")
Setaria viridis tRNA-Leu (trnL-UAA) gene, partial sequence; trnL-trnF intergenic spacer, complete sequence; and tRNA-Phe (trnF-GAA) gene, partial sequence; chloroplast	Setaria viridis	97.1	97.1	100%	2e-16	100.00	828	=HYPERLINK("https://www.ncbi.nlm.nih.gov/nucleotide/KX372490.1?report=genbank&log$=nucltop&blast_rank=94&RID=NANAEDY8016","KX372490.1")
Setaria verticillata tRNA-Leu (trnL-UAA) gene and trnL-trnF intergenic spacer, partial sequence; chloroplast	Setaria verticillata	97.1	97.1	100%	2e-16	100.00	815	=HYPERLINK("https://www.ncbi.nlm.nih.gov/nucleotide/KX372489.1?report=genbank&log$=nucltop&blast_rank=95&RID=NANAEDY8016","KX372489.1")
Setaria viridis subsp. pycnocoma tRNA-Leu (trnL-UAA) gene, partial sequence; trnL-trnF intergenic spacer, complete sequence; and tRNA-Phe (trnF-GAA) gene, partial sequence; chloroplast	Setaria viridis subsp. pycnocoma	97.1	97.1	100%	2e-16	100.00	828	=HYPERLINK("https://www.ncbi.nlm.nih.gov/nucleotide/KX372488.1?report=genbank&log$=nucltop&blast_rank=96&RID=NANAEDY8016","KX372488.1")
Setaria pumila tRNA-Leu (trnL-UAA) gene, partial sequence; trnL-trnF intergenic spacer, complete sequence; and tRNA-Phe (trnF-GAA) gene, partial sequence; chloroplast	Setaria pumila	97.1	97.1	100%	2e-16	100.00	822	=HYPERLINK("https://www.ncbi.nlm.nih.gov/nucleotide/KX372487.1?report=genbank&log$=nucltop&blast_rank=97&RID=NANAEDY8016","KX372487.1")
Setaria italica tRNA-Leu (trnL-UAA) gene, partial sequence; trnL-trnF intergenic spacer, complete sequence; and tRNA-Phe (trnF-GAA) gene, partial sequence; chloroplast	Setaria italica	97.1	97.1	100%	2e-16	100.00	828	=HYPERLINK("https://www.ncbi.nlm.nih.gov/nucleotide/KX372486.1?report=genbank&log$=nucltop&blast_rank=98&RID=NANAEDY8016","KX372486.1")
Setaria faberi tRNA-Leu (trnL-UAA) gene, partial sequence; trnL-trnF intergenic spacer, complete sequence; and tRNA-Phe (trnF-GAA) gene, partial sequence; chloroplast	Setaria faberi	97.1	97.1	100%	2e-16	100.00	828	=HYPERLINK("https://www.ncbi.nlm.nih.gov/nucleotide/KX372485.1?report=genbank&log$=nucltop&blast_rank=99&RID=NANAEDY8016","KX372485.1")
Setaria chondrachne tRNA-Leu (trnL-UAA) gene, partial sequence; trnL-trnF intergenic spacer, complete sequence; and tRNA-Phe (trnF-GAA) gene, partial sequence; chloroplast	Setaria chondrachne	97.1	97.1	100%	2e-16	100.00	830	=HYPERLINK("https://www.ncbi.nlm.nih.gov/nucleotide/KX372484.1?report=genbank&log$=nucltop&blast_rank=100&RID=NANAEDY8016","KX372484.1")
Pseudoraphis sordida tRNA-Leu (trnL-UAA) gene, partial sequence; trnL-trnF intergenic spacer, complete sequence; and tRNA-Phe (trnF-GAA) gene, partial sequence; chloroplast	Pseudoraphis sordida	97.1	97.1	100%	2e-16	100.00	839	=HYPERLINK("https://www.ncbi.nlm.nih.gov/nucleotide/KX372480.1?report=genbank&log$=nucltop&blast_rank=101&RID=NANAEDY8016","KX372480.1")
Cenchrus americanus tRNA-Leu (trnL-UAA) gene, partial sequence; trnL-trnF intergenic spacer, complete sequence; and tRNA-Phe (trnF-GAA) gene, partial sequence; chloroplast	Cenchrus americanus	97.1	97.1	100%	2e-16	100.00	822	=HYPERLINK("https://www.ncbi.nlm.nih.gov/nucleotide/KX372464.1?report=genbank&log$=nucltop&blast_rank=102&RID=NANAEDY8016","KX372464.1")
Panicum dichotomiflorum tRNA-Leu (trnL-UAA) gene and trnL-trnF intergenic spacer, partial sequence; chloroplast	Panicum dichotomiflorum	97.1	97.1	100%	2e-16	100.00	731	=HYPERLINK("https://www.ncbi.nlm.nih.gov/nucleotide/KX372459.1?report=genbank&log$=nucltop&blast_rank=103&RID=NANAEDY8016","KX372459.1")
Dichanthelium acuminatum tRNA-Leu (trnL-UAA) gene and trnL-trnF intergenic spacer, partial sequence; chloroplast	Dichanthelium acuminatum	97.1	97.1	100%	2e-16	100.00	861	=HYPERLINK("https://www.ncbi.nlm.nih.gov/nucleotide/KX372457.1?report=genbank&log$=nucltop&blast_rank=104&RID=NANAEDY8016","KX372457.1")
Moliniopsis japonica tRNA-Leu (trnL-UAA) gene, partial sequence; trnL-trnF intergenic spacer, complete sequence; and tRNA-Phe (trnF-GAA) gene, partial sequence; chloroplast	Moliniopsis japonica	97.1	97.1	100%	2e-16	100.00	932	=HYPERLINK("https://www.ncbi.nlm.nih.gov/nucleotide/KX372453.1?report=genbank&log$=nucltop&blast_rank=105&RID=NANAEDY8016","KX372453.1")
Lophatherum sinense tRNA-Leu (trnL-UAA) gene, partial sequence; trnL-trnF intergenic spacer, complete sequence; and tRNA-Phe (trnF-GAA) gene, partial sequence; chloroplast	Lophatherum sinense	97.1	97.1	100%	2e-16	100.00	901	=HYPERLINK("https://www.ncbi.nlm.nih.gov/nucleotide/KX372445.1?report=genbank&log$=nucltop&blast_rank=106&RID=NANAEDY8016","KX372445.1")
Lophatherum gracile tRNA-Leu (trnL-UAA) gene, partial sequence; trnL-trnF intergenic spacer, complete sequence; and tRNA-Phe (trnF-GAA) gene, partial sequence; chloroplast	Lophatherum gracile	97.1	97.1	100%	2e-16	100.00	902	=HYPERLINK("https://www.ncbi.nlm.nih.gov/nucleotide/KX372444.1?report=genbank&log$=nucltop&blast_rank=107&RID=NANAEDY8016","KX372444.1")
Arundinella hirta tRNA-Leu (trnL-UAA) gene, partial sequence; trnL-trnF intergenic spacer, complete sequence; and tRNA-Phe (trnF-GAA) gene, partial sequence; chloroplast	Arundinella hirta	97.1	97.1	100%	2e-16	100.00	821	=HYPERLINK("https://www.ncbi.nlm.nih.gov/nucleotide/KX372385.1?report=genbank&log$=nucltop&blast_rank=108&RID=NANAEDY8016","KX372385.1")
Arthraxon hispidus tRNA-Leu (trnL-UAA) gene, partial sequence; trnL-trnF intergenic spacer, complete sequence; and tRNA-Phe (trnF-GAA) gene, partial sequence; chloroplast	Arthraxon hispidus	97.1	97.1	100%	2e-16	100.00	843	=HYPERLINK("https://www.ncbi.nlm.nih.gov/nucleotide/KX372384.1?report=genbank&log$=nucltop&blast_rank=109&RID=NANAEDY8016","KX372384.1")
Brachiaria fragrans voucher P:J.M. Bosser 19160 chloroplast, complete genome	Brachiaria fragrans	97.1	97.1	100%	2e-16	100.00	139753	=HYPERLINK("https://www.ncbi.nlm.nih.gov/nucleotide/NC_033879.1?report=genbank&log$=nucltop&blast_rank=110&RID=NANAEDY8016","NC_033879.1")
Panicum sumatrense chloroplast, complete genome	Panicum sumatrense	97.1	97.1	100%	2e-16	100.00	139384	=HYPERLINK("https://www.ncbi.nlm.nih.gov/nucleotide/NC_032378.1?report=genbank&log$=nucltop&blast_rank=111&RID=NANAEDY8016","NC_032378.1")
Molinia caerulea isolate MC1 trnL-trnF intergenic spacer region, partial sequence; plastid	Molinia caerulea	97.1	97.1	100%	2e-16	100.00	517	=HYPERLINK("https://www.ncbi.nlm.nih.gov/nucleotide/KU932987.1?report=genbank&log$=nucltop&blast_rank=112&RID=NANAEDY8016","KU932987.1")
Chasechloa egregia voucher P:L.H. Boivin, sn chloroplast, complete genome	Chasechloa egregia	97.1	97.1	100%	2e-16	100.00	140371	=HYPERLINK("https://www.ncbi.nlm.nih.gov/nucleotide/NC_031299.1?report=genbank&log$=nucltop&blast_rank=113&RID=NANAEDY8016","NC_031299.1")
Panicum virgatum voucher KL43 tRNA-Leu (trnL) gene, partial sequence; chloroplast	Panicum virgatum	97.1	97.1	100%	2e-16	100.00	614	=HYPERLINK("https://www.ncbi.nlm.nih.gov/nucleotide/MG709428.2?report=genbank&log$=nucltop&blast_rank=114&RID=NANAEDY8016","MG709428.2")
Panicum coloratum voucher KL31 tRNA-Leu (trnL) gene, partial sequence; chloroplast	Panicum coloratum	97.1	97.1	100%	2e-16	100.00	614	=HYPERLINK("https://www.ncbi.nlm.nih.gov/nucleotide/MG709416.2?report=genbank&log$=nucltop&blast_rank=115&RID=NANAEDY8016","MG709416.2")
Entolasia marginata voucher MOR772-BRI tRNA-Leu (trnL) gene and trnL-trnF intergenic spacer, partial sequence; chloroplast	Entolasia marginata	97.1	97.1	100%	2e-16	100.00	887	=HYPERLINK("https://www.ncbi.nlm.nih.gov/nucleotide/MN702622.1?report=genbank&log$=nucltop&blast_rank=116&RID=NANAEDY8016","MN702622.1")
Panicum effusum voucher EJT916-BRI tRNA-Leu (trnL) gene and trnL-trnF intergenic spacer, partial sequence; chloroplast	Panicum effusum	97.1	97.1	100%	2e-16	100.00	796	=HYPERLINK("https://www.ncbi.nlm.nih.gov/nucleotide/MN702620.1?report=genbank&log$=nucltop&blast_rank=117&RID=NANAEDY8016","MN702620.1")
Entolasia minutifolia voucher EJT965-BRI tRNA-Leu (trnL) gene and trnL-trnF intergenic spacer, partial sequence; chloroplast	Entolasia minutifolia	97.1	97.1	100%	2e-16	100.00	884	=HYPERLINK("https://www.ncbi.nlm.nih.gov/nucleotide/MN702615.1?report=genbank&log$=nucltop&blast_rank=118&RID=NANAEDY8016","MN702615.1")
Kampochloa brachyphylla voucher 59 chloroplast, complete genome	Kampochloa brachyphylla	97.1	97.1	100%	2e-16	100.00	137595	=HYPERLINK("https://www.ncbi.nlm.nih.gov/nucleotide/OR413317.1?report=genbank&log$=nucltop&blast_rank=119&RID=NANAEDY8016","OR413317.1")
Eulalia aurea voucher PI<ITA>:12153 chloroplast, complete genome	Eulalia aurea (Bory) Kunth	1830	97.1	97.1	100%	2e-16	100.00	140220	=HYPERLINK("https://www.ncbi.nlm.nih.gov/nucleotide/NC_030503.1?report=genbank&log$=nucltop&blast_rank=120&RID=NANAEDY8016","NC_030503.1")
Dichanthelium acuminatum voucher CAN:Saarela 666 chloroplast, complete genome	Dichanthelium acuminatum	97.1	97.1	100%	2e-16	100.00	140122	=HYPERLINK("https://www.ncbi.nlm.nih.gov/nucleotide/NC_030623.1?report=genbank&log$=nucltop&blast_rank=121&RID=NANAEDY8016","NC_030623.1")
Amphicarpum muhlenbergianum voucher ISC<USA-IA>:Clark et al. 1695 chloroplast, complete genome	Amphicarpum muhlenbergianum	97.1	97.1	100%	2e-16	100.00	140810	=HYPERLINK("https://www.ncbi.nlm.nih.gov/nucleotide/NC_030619.1?report=genbank&log$=nucltop&blast_rank=122&RID=NANAEDY8016","NC_030619.1")
Whiteochloa capillipes voucher DEK:Duvall s.n. chloroplast, complete genome	Whiteochloa capillipes	97.1	97.1	100%	2e-16	100.00	139177	=HYPERLINK("https://www.ncbi.nlm.nih.gov/nucleotide/NC_030618.1?report=genbank&log$=nucltop&blast_rank=123&RID=NANAEDY8016","NC_030618.1")
Rottboellia cochinchinensis voucher ISC<USA-IA>:Clark et al. 1698 chloroplast, complete genome	Rottboellia cochinchinensis	97.1	97.1	100%	2e-16	100.00	140336	=HYPERLINK("https://www.ncbi.nlm.nih.gov/nucleotide/NC_030615.1?report=genbank&log$=nucltop&blast_rank=124&RID=NANAEDY8016","NC_030615.1")
Paspalidium geminatum voucher SI:Giussani 313 chloroplast, complete genome	Setaria geminata	97.1	97.1	100%	2e-16	100.00	139142	=HYPERLINK("https://www.ncbi.nlm.nih.gov/nucleotide/NC_030494.1?report=genbank&log$=nucltop&blast_rank=125&RID=NANAEDY8016","NC_030494.1")
Panicum capillare voucher CAN:Saarela 769 chloroplast, complete genome	Panicum capillare	97.1	97.1	100%	2e-16	100.00	134520	=HYPERLINK("https://www.ncbi.nlm.nih.gov/nucleotide/NC_030493.1?report=genbank&log$=nucltop&blast_rank=126&RID=NANAEDY8016","NC_030493.1")
Sporobolus cryptandrus voucher MONT:87380 tRNA-Leu (trnL-UAA) gene, partial sequence; chloroplast	Sporobolus cryptandrus	97.1	97.1	100%	2e-16	100.00	588	=HYPERLINK("https://www.ncbi.nlm.nih.gov/nucleotide/OQ819348.1?report=genbank&log$=nucltop&blast_rank=127&RID=NANAEDY8016","OQ819348.1")
Setaria viridis chloroplast DNA, trnL intron, partial sequence	Setaria viridis	97.1	97.1	100%	2e-16	100.00	95	=HYPERLINK("https://www.ncbi.nlm.nih.gov/nucleotide/LC057218.1?report=genbank&log$=nucltop&blast_rank=128&RID=NANAEDY8016","LC057218.1")
Chrysopogon serrulatus chloroplast, complete genome	Chrysopogon serrulatus	97.1	97.1	100%	2e-16	100.00	140700	=HYPERLINK("https://www.ncbi.nlm.nih.gov/nucleotide/NC_029884.1?report=genbank&log$=nucltop&blast_rank=129&RID=NANAEDY8016","NC_029884.1")
Eriochrysis laxa chloroplast, complete genome	Eriochrysis laxa	97.1	97.1	100%	2e-16	100.00	140135	=HYPERLINK("https://www.ncbi.nlm.nih.gov/nucleotide/NC_029883.1?report=genbank&log$=nucltop&blast_rank=130&RID=NANAEDY8016","NC_029883.1")
Eriochrysis cf. cayennensis 365-2 chloroplast, complete genome	Eriochrysis cf. cayennensis 365-2	97.1	97.1	100%	2e-16	100.00	140426	=HYPERLINK("https://www.ncbi.nlm.nih.gov/nucleotide/NC_029882.1?report=genbank&log$=nucltop&blast_rank=131&RID=NANAEDY8016","NC_029882.1")
Eriochrysis cayennensis chloroplast, partial genome	Eriochrysis cayennensis	97.1	97.1	100%	2e-16	100.00	140380	=HYPERLINK("https://www.ncbi.nlm.nih.gov/nucleotide/KU961861.1?report=genbank&log$=nucltop&blast_rank=132&RID=NANAEDY8016","KU961861.1")
Eriochrysis villosa chloroplast, partial genome	Eriochrysis villosa	97.1	97.1	100%	2e-16	100.00	140404	=HYPERLINK("https://www.ncbi.nlm.nih.gov/nucleotide/KU961860.1?report=genbank&log$=nucltop&blast_rank=133&RID=NANAEDY8016","KU961860.1")
Arundinella hirta var. ciliata chloroplast gene for trnL intron, partial sequence, isolate: Ahc001	Arundinella hirta var. ciliata	97.1	97.1	100%	2e-16	100.00	492	=HYPERLINK("https://www.ncbi.nlm.nih.gov/nucleotide/LC117426.1?report=genbank&log$=nucltop&blast_rank=134&RID=NANAEDY8016","LC117426.1")
Distichlis bajaensis plastid, complete genome	Distichlis bajaensis	97.1	97.1	100%	2e-16	100.00	135452	=HYPERLINK("https://www.ncbi.nlm.nih.gov/nucleotide/NC_029894.1?report=genbank&log$=nucltop&blast_rank=135&RID=NANAEDY8016","NC_029894.1")
Panicum miliaceum plastid, complete genome	Panicum miliaceum	97.1	97.1	100%	2e-16	100.00	139826	=HYPERLINK("https://www.ncbi.nlm.nih.gov/nucleotide/NC_029732.1?report=genbank&log$=nucltop&blast_rank=136&RID=NANAEDY8016","NC_029732.1")
Panicum virgatum chloroplast, complete genome	Panicum virgatum	97.1	97.1	100%	2e-16	100.00	139561	=HYPERLINK("https://www.ncbi.nlm.nih.gov/nucleotide/OQ873414.1?report=genbank&log$=nucltop&blast_rank=137&RID=NANAEDY8016","OQ873414.1")
Panicum virgatum chloroplast, complete genome	Panicum virgatum	97.1	97.1	100%	2e-16	100.00	139550	=HYPERLINK("https://www.ncbi.nlm.nih.gov/nucleotide/OQ873413.1?report=genbank&log$=nucltop&blast_rank=138&RID=NANAEDY8016","OQ873413.1")
Panicum virgatum chloroplast, complete genome	Panicum virgatum	97.1	97.1	100%	2e-16	100.00	139630	=HYPERLINK("https://www.ncbi.nlm.nih.gov/nucleotide/OQ873412.1?report=genbank&log$=nucltop&blast_rank=139&RID=NANAEDY8016","OQ873412.1")
Panicum virgatum chloroplast, complete genome	Panicum virgatum	97.1	97.1	100%	2e-16	100.00	139551	=HYPERLINK("https://www.ncbi.nlm.nih.gov/nucleotide/OQ873411.1?report=genbank&log$=nucltop&blast_rank=140&RID=NANAEDY8016","OQ873411.1")
Panicum virgatum chloroplast, complete genome	Panicum virgatum	97.1	97.1	100%	2e-16	100.00	139588	=HYPERLINK("https://www.ncbi.nlm.nih.gov/nucleotide/OQ873410.1?report=genbank&log$=nucltop&blast_rank=141&RID=NANAEDY8016","OQ873410.1")
Panicum virgatum chloroplast, complete genome	Panicum virgatum	97.1	97.1	100%	2e-16	100.00	139550	=HYPERLINK("https://www.ncbi.nlm.nih.gov/nucleotide/OQ873409.1?report=genbank&log$=nucltop&blast_rank=142&RID=NANAEDY8016","OQ873409.1")
Panicum virgatum chloroplast, complete genome	Panicum virgatum	97.1	97.1	100%	2e-16	100.00	139676	=HYPERLINK("https://www.ncbi.nlm.nih.gov/nucleotide/OQ873408.1?report=genbank&log$=nucltop&blast_rank=143&RID=NANAEDY8016","OQ873408.1")
Panicum virgatum chloroplast, complete genome	Panicum virgatum	97.1	97.1	100%	2e-16	100.00	139577	=HYPERLINK("https://www.ncbi.nlm.nih.gov/nucleotide/OQ873407.1?report=genbank&log$=nucltop&blast_rank=144&RID=NANAEDY8016","OQ873407.1")
Panicum virgatum chloroplast, complete genome	Panicum virgatum	97.1	97.1	100%	2e-16	100.00	139610	=HYPERLINK("https://www.ncbi.nlm.nih.gov/nucleotide/OQ873406.1?report=genbank&log$=nucltop&blast_rank=145&RID=NANAEDY8016","OQ873406.1")
Panicum virgatum chloroplast, complete genome	Panicum virgatum	97.1	97.1	100%	2e-16	100.00	139560	=HYPERLINK("https://www.ncbi.nlm.nih.gov/nucleotide/OQ873405.1?report=genbank&log$=nucltop&blast_rank=146&RID=NANAEDY8016","OQ873405.1")
Panicum virgatum chloroplast, complete genome	Panicum virgatum	97.1	97.1	100%	2e-16	100.00	139578	=HYPERLINK("https://www.ncbi.nlm.nih.gov/nucleotide/OQ873404.1?report=genbank&log$=nucltop&blast_rank=147&RID=NANAEDY8016","OQ873404.1")
Panicum virgatum chloroplast, complete genome	Panicum virgatum	97.1	97.1	100%	2e-16	100.00	139586	=HYPERLINK("https://www.ncbi.nlm.nih.gov/nucleotide/OQ873403.1?report=genbank&log$=nucltop&blast_rank=148&RID=NANAEDY8016","OQ873403.1")
Panicum virgatum chloroplast, complete genome	Panicum virgatum	97.1	97.1	100%	2e-16	100.00	139586	=HYPERLINK("https://www.ncbi.nlm.nih.gov/nucleotide/OQ873402.1?report=genbank&log$=nucltop&blast_rank=149&RID=NANAEDY8016","OQ873402.1")
Panicum virgatum chloroplast, complete genome	Panicum virgatum	97.1	97.1	100%	2e-16	100.00	139561	=HYPERLINK("https://www.ncbi.nlm.nih.gov/nucleotide/OQ873401.1?report=genbank&log$=nucltop&blast_rank=150&RID=NANAEDY8016","OQ873401.1")
Panicum virgatum chloroplast, complete genome	Panicum virgatum	97.1	97.1	100%	2e-16	100.00	139594	=HYPERLINK("https://www.ncbi.nlm.nih.gov/nucleotide/OQ873400.1?report=genbank&log$=nucltop&blast_rank=151&RID=NANAEDY8016","OQ873400.1")
Panicum virgatum chloroplast, complete genome	Panicum virgatum	97.1	97.1	100%	2e-16	100.00	139746	=HYPERLINK("https://www.ncbi.nlm.nih.gov/nucleotide/OQ873399.1?report=genbank&log$=nucltop&blast_rank=152&RID=NANAEDY8016","OQ873399.1")
Panicum virgatum chloroplast, complete genome	Panicum virgatum	97.1	97.1	100%	2e-16	100.00	139617	=HYPERLINK("https://www.ncbi.nlm.nih.gov/nucleotide/OQ873398.1?report=genbank&log$=nucltop&blast_rank=153&RID=NANAEDY8016","OQ873398.1")
Panicum virgatum chloroplast, complete genome	Panicum virgatum	97.1	97.1	100%	2e-16	100.00	139620	=HYPERLINK("https://www.ncbi.nlm.nih.gov/nucleotide/OQ873396.1?report=genbank&log$=nucltop&blast_rank=154&RID=NANAEDY8016","OQ873396.1")
Panicum virgatum chloroplast, complete genome	Panicum virgatum	97.1	97.1	100%	2e-16	100.00	139497	=HYPERLINK("https://www.ncbi.nlm.nih.gov/nucleotide/OQ873395.1?report=genbank&log$=nucltop&blast_rank=155&RID=NANAEDY8016","OQ873395.1")
Ophiuros exaltatus voucher SUK:Gosavi 2888 trnL-trnF intergenic spacer region, partial sequence; chloroplast	Ophiuros exaltatus	97.1	97.1	100%	2e-16	100.00	711	=HYPERLINK("https://www.ncbi.nlm.nih.gov/nucleotide/KT387640.1?report=genbank&log$=nucltop&blast_rank=156&RID=NANAEDY8016","KT387640.1")
Glyphochloa bombaiensis voucher SUK:KVC Gosavi 2699 trnL-trnF intergenic spacer region, partial sequence; chloroplast	Glyphochloa bombaiensis	97.1	97.1	100%	2e-16	100.00	713	=HYPERLINK("https://www.ncbi.nlm.nih.gov/nucleotide/KT387639.1?report=genbank&log$=nucltop&blast_rank=157&RID=NANAEDY8016","KT387639.1")
Glyphochloa maharashtraensis voucher SUK:KVC Gosavi 2797 trnL-trnF intergenic spacer region, partial sequence; chloroplast	Glyphochloa maharashtraensis	97.1	97.1	100%	2e-16	100.00	353	=HYPERLINK("https://www.ncbi.nlm.nih.gov/nucleotide/KT387638.1?report=genbank&log$=nucltop&blast_rank=158&RID=NANAEDY8016","KT387638.1")
Glyphochloa veldkampii voucher SUK:KVC Gosavi 2944 trnL-trnF intergenic spacer region, partial sequence; chloroplast	Glyphochloa veldkampii	97.1	97.1	100%	2e-16	100.00	713	=HYPERLINK("https://www.ncbi.nlm.nih.gov/nucleotide/KT387637.1?report=genbank&log$=nucltop&blast_rank=159&RID=NANAEDY8016","KT387637.1")
Glyphochloa santapaui voucher SUK:KVC Gosavi 2903 trnL-trnF intergenic spacer region, partial sequence; chloroplast	Glyphochloa santapaui	97.1	97.1	100%	2e-16	100.00	713	=HYPERLINK("https://www.ncbi.nlm.nih.gov/nucleotide/KT387635.1?report=genbank&log$=nucltop&blast_rank=160&RID=NANAEDY8016","KT387635.1")
Glyphochloa mysorensis voucher SUK:KVC Gosavi 2787 trnL-trnF intergenic spacer region, partial sequence; chloroplast	Glyphochloa mysorensis	97.1	97.1	100%	2e-16	100.00	515	=HYPERLINK("https://www.ncbi.nlm.nih.gov/nucleotide/KT387633.1?report=genbank&log$=nucltop&blast_rank=161&RID=NANAEDY8016","KT387633.1")
Glyphochloa henryi voucher SUK:KVC Gosavi 2906 trnL-trnF intergenic spacer region, partial sequence; chloroplast	Glyphochloa henryi	97.1	97.1	100%	2e-16	100.00	714	=HYPERLINK("https://www.ncbi.nlm.nih.gov/nucleotide/KT387632.1?report=genbank&log$=nucltop&blast_rank=162&RID=NANAEDY8016","KT387632.1")
Glyphochloa goaensis voucher SUK:KVC Gosavi 2905 trnL-trnF intergenic spacer region, partial sequence; chloroplast	Glyphochloa goaensis	97.1	97.1	100%	2e-16	100.00	713	=HYPERLINK("https://www.ncbi.nlm.nih.gov/nucleotide/KT387631.1?report=genbank&log$=nucltop&blast_rank=163&RID=NANAEDY8016","KT387631.1")
Glyphochloa forficulata voucher SUK:KVC Gosavi 2806 trnL-trnF intergenic spacer region, partial sequence; chloroplast	Glyphochloa forficulata	97.1	97.1	100%	2e-16	100.00	713	=HYPERLINK("https://www.ncbi.nlm.nih.gov/nucleotide/KT387630.1?report=genbank&log$=nucltop&blast_rank=164&RID=NANAEDY8016","KT387630.1")
Glyphochloa divergens voucher SUK:KVC Gosavi 2748 trnL-trnF intergenic spacer region, partial sequence; chloroplast	Glyphochloa divergens	97.1	97.1	100%	2e-16	100.00	713	=HYPERLINK("https://www.ncbi.nlm.nih.gov/nucleotide/KT387629.1?report=genbank&log$=nucltop&blast_rank=165&RID=NANAEDY8016","KT387629.1")
Glyphochloa acuminata var. stocksii voucher SUK:Gosavi 2826 trnL-trnF intergenic spacer region, partial sequence; chloroplast	Glyphochloa acuminata var. stocksii	97.1	97.1	100%	2e-16	100.00	714	=HYPERLINK("https://www.ncbi.nlm.nih.gov/nucleotide/KT387628.1?report=genbank&log$=nucltop&blast_rank=166&RID=NANAEDY8016","KT387628.1")
Glyphochloa acuminata var. acuminata voucher SUK:KVC Gosavi 2935 trnL-trnF intergenic spacer region, partial sequence; chloroplast	Glyphochloa acuminata var. acuminata	97.1	97.1	100%	2e-16	100.00	714	=HYPERLINK("https://www.ncbi.nlm.nih.gov/nucleotide/KT387627.1?report=genbank&log$=nucltop&blast_rank=167&RID=NANAEDY8016","KT387627.1")
Panicum pauciflorum voucher A.A. Mitchell 3820 tRNA-Leu (trnL) gene and trnL-trnF intergenic spacer, partial sequence; chloroplast	Panicum pauciflorum	97.1	97.1	100%	2e-16	100.00	865	=HYPERLINK("https://www.ncbi.nlm.nih.gov/nucleotide/KP879161.1?report=genbank&log$=nucltop&blast_rank=168&RID=NANAEDY8016","KP879161.1")
Panicum pauciflorum voucher I. Cowie 2698 tRNA-Leu (trnL) gene and trnL-trnF intergenic spacer, partial sequence; chloroplast	Panicum pauciflorum	97.1	97.1	100%	2e-16	100.00	843	=HYPERLINK("https://www.ncbi.nlm.nih.gov/nucleotide/KP879159.1?report=genbank&log$=nucltop&blast_rank=169&RID=NANAEDY8016","KP879159.1")
Panicum muelleri voucher R.J. Cumming 15571 tRNA-Leu (trnL) gene and trnL-trnF intergenic spacer, partial sequence; chloroplast	Panicum muelleri	97.1	97.1	100%	2e-16	100.00	861	=HYPERLINK("https://www.ncbi.nlm.nih.gov/nucleotide/KP879158.1?report=genbank&log$=nucltop&blast_rank=170&RID=NANAEDY8016","KP879158.1")
Panicum australiense var. australiense voucher S. Legge & S. Murphy 22 tRNA-Leu (trnL) gene and trnL-trnF intergenic spacer, partial sequence; chloroplast	Panicum australiense var. australiense	97.1	97.1	100%	2e-16	100.00	860	=HYPERLINK("https://www.ncbi.nlm.nih.gov/nucleotide/KP879155.1?report=genbank&log$=nucltop&blast_rank=171&RID=NANAEDY8016","KP879155.1")
Panicum racemosum voucher C. Silva & L.A. Jesus Junior 852 tRNA-Leu (trnL) gene and trnL-trnF intergenic spacer, partial sequence; chloroplast	Panicum racemosum	97.1	97.1	100%	2e-16	100.00	856	=HYPERLINK("https://www.ncbi.nlm.nih.gov/nucleotide/KP879149.1?report=genbank&log$=nucltop&blast_rank=172&RID=NANAEDY8016","KP879149.1")
Panicum cervicatum voucher C. Silva, A.R. Barbosa, C. Snak & J.G. Rando 591 tRNA-Leu (trnL) gene and trnL-trnF intergenic spacer, partial sequence; chloroplast	Panicum cervicatum	97.1	97.1	100%	2e-16	100.00	862	=HYPERLINK("https://www.ncbi.nlm.nih.gov/nucleotide/KP879148.1?report=genbank&log$=nucltop&blast_rank=173&RID=NANAEDY8016","KP879148.1")
Panicum aquaticum voucher C. Silva & L.A. Jesus Junior 853 tRNA-Leu (trnL) gene and trnL-trnF intergenic spacer, partial sequence; chloroplast	Panicum aquaticum	97.1	97.1	100%	2e-16	100.00	857	=HYPERLINK("https://www.ncbi.nlm.nih.gov/nucleotide/KP879147.1?report=genbank&log$=nucltop&blast_rank=174&RID=NANAEDY8016","KP879147.1")
Oplismenus hirtellus voucher C. Silva & N.M. Correa 351 tRNA-Leu (trnL) gene and trnL-trnF intergenic spacer, partial sequence; chloroplast	Oplismenus hirtellus	97.1	97.1	100%	2e-16	100.00	907	=HYPERLINK("https://www.ncbi.nlm.nih.gov/nucleotide/KP879146.1?report=genbank&log$=nucltop&blast_rank=175&RID=NANAEDY8016","KP879146.1")
Gynerium sagittatum voucher C. Snak, A.R. Barbosa, C.R. Smiderle & D.R. Snak 914 tRNA-Leu (trnL) gene and trnL-trnF intergenic spacer, partial sequence; chloroplast	Gynerium sagittatum	97.1	97.1	100%	2e-16	100.00	926	=HYPERLINK("https://www.ncbi.nlm.nih.gov/nucleotide/KP879106.1?report=genbank&log$=nucltop&blast_rank=176&RID=NANAEDY8016","KP879106.1")
Setaria viridis chloroplast, complete genome	Setaria viridis	97.1	97.1	100%	2e-16	100.00	138102	=HYPERLINK("https://www.ncbi.nlm.nih.gov/nucleotide/NC_028075.1?report=genbank&log$=nucltop&blast_rank=177&RID=NANAEDY8016","NC_028075.1")
Sporobolus africanus voucher E2_K1270_Sporobolus_africana tRNA-Leu (trnL) gene, intron; chloroplast	Sporobolus africanus	97.1	97.1	100%	2e-16	100.00	581	=HYPERLINK("https://www.ncbi.nlm.nih.gov/nucleotide/KR738650.1?report=genbank&log$=nucltop&blast_rank=178&RID=NANAEDY8016","KR738650.1")
Moorochloa eruciformis voucher G2_K1301_Brachiaria_eruciformis tRNA-Leu (trnL) gene, intron; chloroplast	Moorochloa eruciformis	97.1	97.1	100%	2e-16	100.00	525	=HYPERLINK("https://www.ncbi.nlm.nih.gov/nucleotide/KR738637.1?report=genbank&log$=nucltop&blast_rank=179&RID=NANAEDY8016","KR738637.1")
Setaria verticillata voucher H3_K1301_Setaria_verticillata tRNA-Leu (trnL) gene, intron; chloroplast	Setaria verticillata	97.1	97.1	100%	2e-16	100.00	573	=HYPERLINK("https://www.ncbi.nlm.nih.gov/nucleotide/KR738477.1?report=genbank&log$=nucltop&blast_rank=180&RID=NANAEDY8016","KR738477.1")
Moorochloa eruciformis voucher F2_K1301_Brachiaria_eruciformis tRNA-Leu (trnL) gene, intron; chloroplast	Moorochloa eruciformis	97.1	97.1	100%	2e-16	100.00	576	=HYPERLINK("https://www.ncbi.nlm.nih.gov/nucleotide/KR738351.1?report=genbank&log$=nucltop&blast_rank=181&RID=NANAEDY8016","KR738351.1")
Sporobolus africanus voucher C2_K1270_Sporobolus_africana tRNA-Leu (trnL) gene, intron; chloroplast	Sporobolus africanus	97.1	97.1	100%	2e-16	100.00	567	=HYPERLINK("https://www.ncbi.nlm.nih.gov/nucleotide/KR738266.1?report=genbank&log$=nucltop&blast_rank=182&RID=NANAEDY8016","KR738266.1")
Setaria sp. TRK-2015 voucher H2_K1246_Setaria tRNA-Leu (trnL) gene, intron; chloroplast	Setaria sp. TRK-2015	97.1	97.1	100%	2e-16	100.00	524	=HYPERLINK("https://www.ncbi.nlm.nih.gov/nucleotide/KR738261.1?report=genbank&log$=nucltop&blast_rank=183&RID=NANAEDY8016","KR738261.1")
Sporobolus indicus var. pyramidalis voucher D3_K1213_Sporobolus_pyramidalis tRNA-Leu (trnL) gene, intron; chloroplast	Sporobolus indicus var. pyramidalis	97.1	97.1	100%	2e-16	100.00	580	=HYPERLINK("https://www.ncbi.nlm.nih.gov/nucleotide/KR738244.1?report=genbank&log$=nucltop&blast_rank=184&RID=NANAEDY8016","KR738244.1")
Setaria sp. TRK-2015 voucher F2_K1246_Setaria tRNA-Leu (trnL) gene, intron; chloroplast	Setaria sp. TRK-2015	97.1	97.1	100%	2e-16	100.00	515	=HYPERLINK("https://www.ncbi.nlm.nih.gov/nucleotide/KR738227.1?report=genbank&log$=nucltop&blast_rank=185&RID=NANAEDY8016","KR738227.1")
Moorochloa eruciformis voucher G1_K1213_Brachiaria_eruciformis tRNA-Leu (trnL) gene, intron; chloroplast	Moorochloa eruciformis	97.1	97.1	100%	2e-16	100.00	518	=HYPERLINK("https://www.ncbi.nlm.nih.gov/nucleotide/KR738217.1?report=genbank&log$=nucltop&blast_rank=186&RID=NANAEDY8016","KR738217.1")
Sporobolus stapfianus voucher C1_K1270_Sporobolus_sp tRNA-Leu (trnL) gene, intron; chloroplast	Sporobolus stapfianus	97.1	97.1	100%	2e-16	100.00	568	=HYPERLINK("https://www.ncbi.nlm.nih.gov/nucleotide/KR738190.1?report=genbank&log$=nucltop&blast_rank=187&RID=NANAEDY8016","KR738190.1")
Sporobolus festivus voucher E4_K1301_Sporobolus_festivas tRNA-Leu (trnL) gene, intron; chloroplast	Sporobolus festivus	97.1	97.1	100%	2e-16	100.00	561	=HYPERLINK("https://www.ncbi.nlm.nih.gov/nucleotide/KR738150.1?report=genbank&log$=nucltop&blast_rank=188&RID=NANAEDY8016","KR738150.1")
Sporobolus festivus voucher F4_K1301_Sporobolus_festivas tRNA-Leu (trnL) gene, intron; chloroplast	Sporobolus festivus	97.1	97.1	100%	2e-16	100.00	538	=HYPERLINK("https://www.ncbi.nlm.nih.gov/nucleotide/KR738123.1?report=genbank&log$=nucltop&blast_rank=189&RID=NANAEDY8016","KR738123.1")
Moorochloa eruciformis voucher F1_K1213_Brachiaria_eruciformis tRNA-Leu (trnL) gene, intron; chloroplast	Moorochloa eruciformis	97.1	97.1	100%	2e-16	100.00	533	=HYPERLINK("https://www.ncbi.nlm.nih.gov/nucleotide/KR738047.1?report=genbank&log$=nucltop&blast_rank=190&RID=NANAEDY8016","KR738047.1")
Moorochloa eruciformis voucher E2_K1301_Brachiaria_eruciformis tRNA-Leu (trnL) gene, intron; chloroplast	Moorochloa eruciformis	97.1	97.1	100%	2e-16	100.00	495	=HYPERLINK("https://www.ncbi.nlm.nih.gov/nucleotide/KR737993.1?report=genbank&log$=nucltop&blast_rank=191&RID=NANAEDY8016","KR737993.1")
Sporobolus africanus voucher D2_K1270_Sporobolus_africana tRNA-Leu (trnL) gene, intron; chloroplast	Sporobolus africanus	97.1	97.1	100%	2e-16	100.00	585	=HYPERLINK("https://www.ncbi.nlm.nih.gov/nucleotide/KR737946.1?report=genbank&log$=nucltop&blast_rank=192&RID=NANAEDY8016","KR737946.1")
Moorochloa eruciformis voucher H1_K1213_Brachiaria_eruciformis tRNA-Leu (trnL) gene, intron; chloroplast	Moorochloa eruciformis	97.1	97.1	100%	2e-16	100.00	472	=HYPERLINK("https://www.ncbi.nlm.nih.gov/nucleotide/KR737878.1?report=genbank&log$=nucltop&blast_rank=193&RID=NANAEDY8016","KR737878.1")
Setaria verticillata voucher E3_K1301_Setaria_verticillata tRNA-Leu (trnL) gene, intron; chloroplast	Setaria verticillata	97.1	97.1	100%	2e-16	100.00	537	=HYPERLINK("https://www.ncbi.nlm.nih.gov/nucleotide/KR737870.1?report=genbank&log$=nucltop&blast_rank=194&RID=NANAEDY8016","KR737870.1")
Chrysopogon plumulosus voucher D4_K1213_Chrysopogon_plumosus tRNA-Leu (trnL) gene, intron; chloroplast	Chrysopogon plumulosus	97.1	97.1	100%	2e-16	100.00	485	=HYPERLINK("https://www.ncbi.nlm.nih.gov/nucleotide/KR737862.1?report=genbank&log$=nucltop&blast_rank=195&RID=NANAEDY8016","KR737862.1")
Sporobolus stapfianus voucher B1_K1270_Sporobolus_sp tRNA-Leu (trnL) gene, intron; chloroplast	Sporobolus stapfianus	97.1	97.1	100%	2e-16	100.00	555	=HYPERLINK("https://www.ncbi.nlm.nih.gov/nucleotide/KR737803.1?report=genbank&log$=nucltop&blast_rank=196&RID=NANAEDY8016","KR737803.1")
Setaria sphacelata voucher H7_K1267_Setaria_sp tRNA-Leu (trnL) gene, intron; chloroplast	Setaria sphacelata	97.1	97.1	100%	2e-16	100.00	573	=HYPERLINK("https://www.ncbi.nlm.nih.gov/nucleotide/KR737695.1?report=genbank&log$=nucltop&blast_rank=197&RID=NANAEDY8016","KR737695.1")
Sporobolus stapfianus voucher E1_K1270_Sporobolus_sp tRNA-Leu (trnL) gene, intron; chloroplast	Sporobolus stapfianus	97.1	97.1	100%	2e-16	100.00	565	=HYPERLINK("https://www.ncbi.nlm.nih.gov/nucleotide/KR737677.1?report=genbank&log$=nucltop&blast_rank=198&RID=NANAEDY8016","KR737677.1")
Sporobolus sp. TRK-2015 voucher C9_K1245_Sporobolus tRNA-Leu (trnL) gene, intron; chloroplast	Sporobolus sp. TRK-2015	97.1	97.1	100%	2e-16	100.00	574	=HYPERLINK("https://www.ncbi.nlm.nih.gov/nucleotide/KR737666.1?report=genbank&log$=nucltop&blast_rank=199&RID=NANAEDY8016","KR737666.1")
Moorochloa eruciformis voucher H2_K1301_Brachiaria_eruciformis tRNA-Leu (trnL) gene, intron; chloroplast	Moorochloa eruciformis	97.1	97.1	100%	2e-16	100.00	507	=HYPERLINK("https://www.ncbi.nlm.nih.gov/nucleotide/KR737663.1?report=genbank&log$=nucltop&blast_rank=200&RID=NANAEDY8016","KR737663.1")
Setaria sphacelata voucher B8_K1267_Setaria_sp tRNA-Leu (trnL) gene, intron; chloroplast	Setaria sphacelata	97.1	97.1	100%	2e-16	100.00	573	=HYPERLINK("https://www.ncbi.nlm.nih.gov/nucleotide/KR737631.1?report=genbank&log$=nucltop&blast_rank=201&RID=NANAEDY8016","KR737631.1")
Setaria verticillata voucher F3_K1301_Setaria_verticillata tRNA-Leu (trnL) gene, intron; chloroplast	Setaria verticillata	97.1	97.1	100%	2e-16	100.00	525	=HYPERLINK("https://www.ncbi.nlm.nih.gov/nucleotide/KR737598.1?report=genbank&log$=nucltop&blast_rank=202&RID=NANAEDY8016","KR737598.1")
Sporobolus virginicus voucher 18 chloroplast, complete genome	Sporobolus virginicus	97.1	97.1	100%	2e-16	100.00	135871	=HYPERLINK("https://www.ncbi.nlm.nih.gov/nucleotide/NC_068126.1?report=genbank&log$=nucltop&blast_rank=203&RID=NANAEDY8016","NC_068126.1")
Sporobolus fertilis voucher 17 chloroplast, complete genome	Sporobolus fertilis	97.1	97.1	100%	2e-16	100.00	135025	=HYPERLINK("https://www.ncbi.nlm.nih.gov/nucleotide/NC_068125.1?report=genbank&log$=nucltop&blast_rank=204&RID=NANAEDY8016","NC_068125.1")
Desmostachya bipinnata voucher HN03 chloroplast, complete genome	Desmostachya bipinnata	97.1	97.1	100%	2e-16	100.00	135796	=HYPERLINK("https://www.ncbi.nlm.nih.gov/nucleotide/OM307672.1?report=genbank&log$=nucltop&blast_rank=205&RID=NANAEDY8016","OM307672.1")
Arundinella yunnanensis voucher P.M. Peterson et al. R.J. Soreng 5606 tRNA-Leu (trnL-UAA) gene and trnL-trnF intergenic spacer, partial sequence; chloroplast	Arundinella yunnanensis	97.1	97.1	100%	2e-16	100.00	854	=HYPERLINK("https://www.ncbi.nlm.nih.gov/nucleotide/MZ275435.1?report=genbank&log$=nucltop&blast_rank=206&RID=NANAEDY8016","MZ275435.1")
Arundinella setosa var. setosa voucher J. Keenan et al. No. 1453 tRNA-Leu (trnL-UAA) gene and trnL-trnF intergenic spacer, partial sequence; chloroplast	Arundinella setosa var. setosa	97.1	97.1	100%	2e-16	100.00	833	=HYPERLINK("https://www.ncbi.nlm.nih.gov/nucleotide/MZ275431.1?report=genbank&log$=nucltop&blast_rank=207&RID=NANAEDY8016","MZ275431.1")
Arundinella setosa var. setosa voucher L.Q. Jiang jlq322 tRNA-Leu (trnL-UAA) gene and trnL-trnF intergenic spacer, partial sequence; chloroplast	Arundinella setosa var. setosa	97.1	97.1	100%	2e-16	100.00	833	=HYPERLINK("https://www.ncbi.nlm.nih.gov/nucleotide/MZ275430.1?report=genbank&log$=nucltop&blast_rank=208&RID=NANAEDY8016","MZ275430.1")
Arundinella setosa var. setosa voucher X.X. Zhu et al. ZXX19927 tRNA-Leu (trnL-UAA) gene and trnL-trnF intergenic spacer, partial sequence; chloroplast	Arundinella setosa var. setosa	97.1	97.1	100%	2e-16	100.00	833	=HYPERLINK("https://www.ncbi.nlm.nih.gov/nucleotide/MZ275429.1?report=genbank&log$=nucltop&blast_rank=209&RID=NANAEDY8016","MZ275429.1")
Arundinella setosa var. setosa voucher Y.P. Chen et al. EM1329-1 tRNA-Leu (trnL-UAA) gene and trnL-trnF intergenic spacer, partial sequence; chloroplast	Arundinella setosa var. setosa	97.1	97.1	100%	2e-16	100.00	833	=HYPERLINK("https://www.ncbi.nlm.nih.gov/nucleotide/MZ275428.1?report=genbank&log$=nucltop&blast_rank=210&RID=NANAEDY8016","MZ275428.1")
Arundinella setosa var. setosa voucher Y.P. Chen et al. EM1318-1 tRNA-Leu (trnL-UAA) gene and trnL-trnF intergenic spacer, partial sequence; chloroplast	Arundinella setosa var. setosa	97.1	97.1	100%	2e-16	100.00	833	=HYPERLINK("https://www.ncbi.nlm.nih.gov/nucleotide/MZ275427.1?report=genbank&log$=nucltop&blast_rank=211&RID=NANAEDY8016","MZ275427.1")
Arundinella rupestris voucher B.S. Sun et al. 78968 tRNA-Leu (trnL-UAA) gene and trnL-trnF intergenic spacer, partial sequence; chloroplast	Arundinella rupestris	97.1	97.1	100%	2e-16	100.00	856	=HYPERLINK("https://www.ncbi.nlm.nih.gov/nucleotide/MZ275426.1?report=genbank&log$=nucltop&blast_rank=212&RID=NANAEDY8016","MZ275426.1")
Arundinella nepalensis voucher Y.P. Chen et al. EM1192-2 tRNA-Leu (trnL-UAA) gene and trnL-trnF intergenic spacer, partial sequence; chloroplast	Arundinella nepalensis	97.1	97.1	100%	2e-16	100.00	855	=HYPERLINK("https://www.ncbi.nlm.nih.gov/nucleotide/MZ275423.1?report=genbank&log$=nucltop&blast_rank=213&RID=NANAEDY8016","MZ275423.1")
Arundinella khaseana voucher Y.P. Chen et al. EM1193-1 tRNA-Leu (trnL-UAA) gene and trnL-trnF intergenic spacer, partial sequence; chloroplast	Arundinella khaseana	97.1	97.1	100%	2e-16	100.00	833	=HYPERLINK("https://www.ncbi.nlm.nih.gov/nucleotide/MZ275420.1?report=genbank&log$=nucltop&blast_rank=214&RID=NANAEDY8016","MZ275420.1")
Arundinella hookeri voucher Y.P. Chen et al. EM1147 tRNA-Leu (trnL-UAA) gene and trnL-trnF intergenic spacer, partial sequence; chloroplast	Arundinella hookeri	97.1	97.1	100%	2e-16	100.00	855	=HYPERLINK("https://www.ncbi.nlm.nih.gov/nucleotide/MZ275419.1?report=genbank&log$=nucltop&blast_rank=215&RID=NANAEDY8016","MZ275419.1")
Arundinella hirta var. hondana voucher L.Q. Jiang jlq325 tRNA-Leu (trnL-UAA) gene and trnL-trnF intergenic spacer, partial sequence; chloroplast	Arundinella hirta var. hondana	97.1	97.1	100%	2e-16	100.00	855	=HYPERLINK("https://www.ncbi.nlm.nih.gov/nucleotide/MZ275418.1?report=genbank&log$=nucltop&blast_rank=216&RID=NANAEDY8016","MZ275418.1")
Arundinella hirta var. hirta voucher Y. Yang OYY00276 tRNA-Leu (trnL-UAA) gene and trnL-trnF intergenic spacer, partial sequence; chloroplast	Arundinella hirta var. hirta	97.1	97.1	100%	2e-16	100.00	855	=HYPERLINK("https://www.ncbi.nlm.nih.gov/nucleotide/MZ275417.1?report=genbank&log$=nucltop&blast_rank=217&RID=NANAEDY8016","MZ275417.1")
Arundinella grandiflora voucher Y.P. Chen et al. EM1780 tRNA-Leu (trnL-UAA) gene and trnL-trnF intergenic spacer, partial sequence; chloroplast	Arundinella grandiflora	97.1	97.1	100%	2e-16	100.00	857	=HYPERLINK("https://www.ncbi.nlm.nih.gov/nucleotide/MZ275416.1?report=genbank&log$=nucltop&blast_rank=218&RID=NANAEDY8016","MZ275416.1")
Arundinella fluviatilis voucher B.S. Sun et al. 78766 tRNA-Leu (trnL-UAA) gene and trnL-trnF intergenic spacer, partial sequence; chloroplast	Arundinella fluviatilis	97.1	97.1	100%	2e-16	100.00	857	=HYPERLINK("https://www.ncbi.nlm.nih.gov/nucleotide/MZ275415.1?report=genbank&log$=nucltop&blast_rank=219&RID=NANAEDY8016","MZ275415.1")
Arundinella bengalensis voucher L.Q. Jiang et al. jlq310 tRNA-Leu (trnL-UAA) gene and trnL-trnF intergenic spacer, partial sequence; chloroplast	Arundinella bengalensis	97.1	97.1	100%	2e-16	100.00	854	=HYPERLINK("https://www.ncbi.nlm.nih.gov/nucleotide/MZ275412.1?report=genbank&log$=nucltop&blast_rank=220&RID=NANAEDY8016","MZ275412.1")
Arundinella barbinodis voucher Y.P. Chen et al. EM1426 tRNA-Leu (trnL-UAA) gene and trnL-trnF intergenic spacer, partial sequence; chloroplast	Arundinella barbinodis	97.1	97.1	100%	2e-16	100.00	854	=HYPERLINK("https://www.ncbi.nlm.nih.gov/nucleotide/MZ275411.1?report=genbank&log$=nucltop&blast_rank=221&RID=NANAEDY8016","MZ275411.1")
Setaria parviflora isolate P101 tRNA-Leu (trnL) gene, partial sequence; chloroplast	Setaria parviflora	97.1	97.1	100%	2e-16	100.00	541	=HYPERLINK("https://www.ncbi.nlm.nih.gov/nucleotide/KP057672.1?report=genbank&log$=nucltop&blast_rank=222&RID=NANAEDY8016","KP057672.1")
Setaria parviflora isolate P089 tRNA-Leu (trnL) gene, partial sequence; chloroplast	Setaria parviflora	97.1	97.1	100%	2e-16	100.00	541	=HYPERLINK("https://www.ncbi.nlm.nih.gov/nucleotide/KP057671.1?report=genbank&log$=nucltop&blast_rank=223&RID=NANAEDY8016","KP057671.1")
Panicum racemosum isolate P009 tRNA-Leu (trnL) gene, partial sequence; chloroplast	Panicum racemosum	97.1	97.1	100%	2e-16	100.00	521	=HYPERLINK("https://www.ncbi.nlm.nih.gov/nucleotide/KP057666.1?report=genbank&log$=nucltop&blast_rank=224&RID=NANAEDY8016","KP057666.1")
Monachather paradoxus plastid, complete genome	Monachather paradoxus	97.1	97.1	100%	2e-16	100.00	137625	=HYPERLINK("https://www.ncbi.nlm.nih.gov/nucleotide/NC_025237.1?report=genbank&log$=nucltop&blast_rank=225&RID=NANAEDY8016","NC_025237.1")
Neobouteloua lophostachya voucher Columbus 3144 trnL-trnF intergenic spacer region, partial sequence; chloroplast	Neobouteloua lophostachya	97.1	97.1	100%	2e-16	100.00	958	=HYPERLINK("https://www.ncbi.nlm.nih.gov/nucleotide/MW013459.1?report=genbank&log$=nucltop&blast_rank=226&RID=NANAEDY8016","MW013459.1")
Sporobolus oxyphyllus voucher Columbus 5604 trnL-trnF intergenic spacer region, partial sequence; chloroplast	Sporobolus oxyphyllus	97.1	97.1	100%	2e-16	100.00	898	=HYPERLINK("https://www.ncbi.nlm.nih.gov/nucleotide/MW013457.1?report=genbank&log$=nucltop&blast_rank=227&RID=NANAEDY8016","MW013457.1")
Arthraxon lancifolius plastid, complete genome	Arthraxon lancifolius	97.1	97.1	100%	2e-16	100.00	139976	=HYPERLINK("https://www.ncbi.nlm.nih.gov/nucleotide/MT113359.1?report=genbank&log$=nucltop&blast_rank=228&RID=NANAEDY8016","MT113359.1")
Panicum hallii plastid, complete genome	Panicum hallii	97.1	97.1	100%	2e-16	100.00	134169	=HYPERLINK("https://www.ncbi.nlm.nih.gov/nucleotide/MT083945.1?report=genbank&log$=nucltop&blast_rank=229&RID=NANAEDY8016","MT083945.1")
Setaria italica chloroplast, complete genome	Setaria italica	97.1	97.1	100%	2e-16	100.00	138833	=HYPERLINK("https://www.ncbi.nlm.nih.gov/nucleotide/KJ001642.1?report=genbank&log$=nucltop&blast_rank=230&RID=NANAEDY8016","KJ001642.1")
Spermatophyta environmental sample isolate P72IA10.10 tRNA-Leu (trnL) gene, partial sequence; chloroplast	Spermatophyta environmental sample	97.1	97.1	100%	2e-16	100.00	560	=HYPERLINK("https://www.ncbi.nlm.nih.gov/nucleotide/KF661498.1?report=genbank&log$=nucltop&blast_rank=231&RID=NANAEDY8016","KF661498.1")
Desmostachya bipinnata chloroplast, complete genome	Desmostachya bipinnata	97.1	97.1	100%	2e-16	100.00	134533	=HYPERLINK("https://www.ncbi.nlm.nih.gov/nucleotide/NC_063471.1?report=genbank&log$=nucltop&blast_rank=232&RID=NANAEDY8016","NC_063471.1")
Coix aquatica chloroplast, complete genome	Coix aquatica	97.1	97.1	100%	2e-16	100.00	140995	=HYPERLINK("https://www.ncbi.nlm.nih.gov/nucleotide/MT942628.1?report=genbank&log$=nucltop&blast_rank=233&RID=NANAEDY8016","MT942628.1")
Loxodera bovonei isolate TK536 chloroplast, complete genome	Loxodera bovonei	97.1	97.1	100%	2e-16	100.00	140480	=HYPERLINK("https://www.ncbi.nlm.nih.gov/nucleotide/MT610100.1?report=genbank&log$=nucltop&blast_rank=234&RID=NANAEDY8016","MT610100.1")
Thyrsia inflata isolate TK024 chloroplast, complete genome	Thyrsia inflata	97.1	97.1	100%	2e-16	100.00	140453	=HYPERLINK("https://www.ncbi.nlm.nih.gov/nucleotide/MT610098.1?report=genbank&log$=nucltop&blast_rank=235&RID=NANAEDY8016","MT610098.1")
Hackelochloa granularis isolate TK205 chloroplast, complete genome	Hackelochloa granularis	97.1	97.1	100%	2e-16	100.00	140515	=HYPERLINK("https://www.ncbi.nlm.nih.gov/nucleotide/MT610093.1?report=genbank&log$=nucltop&blast_rank=236&RID=NANAEDY8016","MT610093.1")
Loxodera bovonei isolate TK520 chloroplast, complete genome	Loxodera bovonei	97.1	97.1	100%	2e-16	100.00	140551	=HYPERLINK("https://www.ncbi.nlm.nih.gov/nucleotide/MT610092.1?report=genbank&log$=nucltop&blast_rank=237&RID=NANAEDY8016","MT610092.1")
Thelepogon elegans isolate TK257 chloroplast, complete genome	Thelepogon elegans	97.1	97.1	100%	2e-16	100.00	140154	=HYPERLINK("https://www.ncbi.nlm.nih.gov/nucleotide/MT610089.1?report=genbank&log$=nucltop&blast_rank=238&RID=NANAEDY8016","MT610089.1")
Mnesithea lepidura isolate TK059 chloroplast, complete genome	Mnesithea lepidura	97.1	97.1	100%	2e-16	100.00	140720	=HYPERLINK("https://www.ncbi.nlm.nih.gov/nucleotide/MT610086.1?report=genbank&log$=nucltop&blast_rank=239&RID=NANAEDY8016","MT610086.1")
Homozeugos eylesii isolate TK258 chloroplast, complete genome	Homozeugos eylesii	97.1	97.1	100%	2e-16	100.00	140561	=HYPERLINK("https://www.ncbi.nlm.nih.gov/nucleotide/MT610079.1?report=genbank&log$=nucltop&blast_rank=240&RID=NANAEDY8016","MT610079.1")
Elionurus muticus isolate TK015 chloroplast, partial genome	Elionurus muticus	97.1	97.1	100%	2e-16	100.00	140368	=HYPERLINK("https://www.ncbi.nlm.nih.gov/nucleotide/MT610077.1?report=genbank&log$=nucltop&blast_rank=241&RID=NANAEDY8016","MT610077.1")
Mnesithea formosa isolate TK212 chloroplast, complete genome	Mnesithea formosa	97.1	97.1	100%	2e-16	100.00	137525	=HYPERLINK("https://www.ncbi.nlm.nih.gov/nucleotide/MT610073.1?report=genbank&log$=nucltop&blast_rank=242&RID=NANAEDY8016","MT610073.1")
Urelytrum digitatum isolate TK042 chloroplast, complete genome	Urelytrum digitatum	97.1	97.1	100%	2e-16	100.00	140488	=HYPERLINK("https://www.ncbi.nlm.nih.gov/nucleotide/MT610069.1?report=genbank&log$=nucltop&blast_rank=243&RID=NANAEDY8016","MT610069.1")
Trachypogon chevalieri isolate TK281 chloroplast, complete genome	Trachypogon chevalieri	97.1	97.1	100%	2e-16	100.00	140727	=HYPERLINK("https://www.ncbi.nlm.nih.gov/nucleotide/MT610065.1?report=genbank&log$=nucltop&blast_rank=244&RID=NANAEDY8016","MT610065.1")
Polytrias indica isolate TK073 chloroplast, complete genome	Polytrias indica	97.1	97.1	100%	2e-16	100.00	140102	=HYPERLINK("https://www.ncbi.nlm.nih.gov/nucleotide/MT610061.1?report=genbank&log$=nucltop&blast_rank=245&RID=NANAEDY8016","MT610061.1")
Jardinea congoensis isolate TK298 chloroplast, complete genome	Jardinea congoensis	97.1	97.1	100%	2e-16	100.00	140427	=HYPERLINK("https://www.ncbi.nlm.nih.gov/nucleotide/MT610059.1?report=genbank&log$=nucltop&blast_rank=246&RID=NANAEDY8016","MT610059.1")
Elionurus tripsacoides isolate TK198 chloroplast, partial genome	Elionurus tripsacoides	97.1	97.1	100%	2e-16	100.00	140250	=HYPERLINK("https://www.ncbi.nlm.nih.gov/nucleotide/MT610053.1?report=genbank&log$=nucltop&blast_rank=247&RID=NANAEDY8016","MT610053.1")
Mnesithea selloana isolate TK074 chloroplast, complete genome	Mnesithea selloana	97.1	97.1	100%	2e-16	100.00	140210	=HYPERLINK("https://www.ncbi.nlm.nih.gov/nucleotide/MT610052.1?report=genbank&log$=nucltop&blast_rank=248&RID=NANAEDY8016","MT610052.1")
Urelytrum agropyroides isolate TK221 chloroplast, complete genome	Urelytrum agropyroides	97.1	97.1	100%	2e-16	100.00	140259	=HYPERLINK("https://www.ncbi.nlm.nih.gov/nucleotide/MT610050.1?report=genbank&log$=nucltop&blast_rank=249&RID=NANAEDY8016","MT610050.1")
Dimeria lawsonii isolate TK508 chloroplast, complete genome	Dimeria lawsonii	97.1	97.1	100%	2e-16	100.00	140764	=HYPERLINK("https://www.ncbi.nlm.nih.gov/nucleotide/MT610048.1?report=genbank&log$=nucltop&blast_rank=250&RID=NANAEDY8016","MT610048.1")
Arundinella nepalensis isolate TK115 chloroplast, partial genome	Arundinella nepalensis	97.1	97.1	100%	2e-16	100.00	140399	=HYPERLINK("https://www.ncbi.nlm.nih.gov/nucleotide/MT610047.1?report=genbank&log$=nucltop&blast_rank=251&RID=NANAEDY8016","MT610047.1")
Ischaemum thomsonianum voucher 1151 tRNA-Leu (trnL) gene, intron; chloroplast	Ischaemum thomsonianum	97.1	97.1	100%	2e-16	100.00	436	=HYPERLINK("https://www.ncbi.nlm.nih.gov/nucleotide/MN989407.1?report=genbank&log$=nucltop&blast_rank=252&RID=NANAEDY8016","MN989407.1")
Ischaemum indicum var. longipilum voucher 593 tRNA-Leu (trnL) gene, intron; chloroplast	Ischaemum indicum var. longipilum	97.1	97.1	100%	2e-16	100.00	436	=HYPERLINK("https://www.ncbi.nlm.nih.gov/nucleotide/MN989403.1?report=genbank&log$=nucltop&blast_rank=253&RID=NANAEDY8016","MN989403.1")
Dimeria ornithopoda voucher 1270 tRNA-Leu (trnL) gene, intron; chloroplast	Dimeria ornithopoda	97.1	97.1	100%	2e-16	100.00	432	=HYPERLINK("https://www.ncbi.nlm.nih.gov/nucleotide/MN989400.1?report=genbank&log$=nucltop&blast_rank=254&RID=NANAEDY8016","MN989400.1")
Isachne sp. Ogasawara04 chloroplast trnL gene, intron, partial sequence, isolate: OGA0362	Isachne sp. Ogasawara04	97.1	97.1	100%	2e-16	100.00	502	=HYPERLINK("https://www.ncbi.nlm.nih.gov/nucleotide/AB817558.1?report=genbank&log$=nucltop&blast_rank=255&RID=NANAEDY8016","AB817558.1")
Paspalum urvillei chloroplast trnL gene, intron, partial sequence, isolate: OGA0356	Paspalum urvillei	97.1	97.1	100%	2e-16	100.00	491	=HYPERLINK("https://www.ncbi.nlm.nih.gov/nucleotide/AB817553.1?report=genbank&log$=nucltop&blast_rank=256&RID=NANAEDY8016","AB817553.1")
Oplismenus compositus chloroplast trnL gene, intron, partial sequence, isolate: OGA0253	Oplismenus compositus	97.1	97.1	100%	2e-16	100.00	478	=HYPERLINK("https://www.ncbi.nlm.nih.gov/nucleotide/AB817475.1?report=genbank&log$=nucltop&blast_rank=257&RID=NANAEDY8016","AB817475.1")
Megathyrsus sp. JFG-2021 isolate H12 trnL-trnF intergenic spacer region, partial sequence; chloroplast	Megathyrsus sp. JFG-2021	97.1	97.1	100%	2e-16	100.00	845	=HYPERLINK("https://www.ncbi.nlm.nih.gov/nucleotide/MT327736.1?report=genbank&log$=nucltop&blast_rank=258&RID=NANAEDY8016","MT327736.1")
Cleistogenes squarrosa chloroplast, complete sequence	Cleistogenes squarrosa	97.1	97.1	100%	2e-16	100.00	134509	=HYPERLINK("https://www.ncbi.nlm.nih.gov/nucleotide/NC_060398.1?report=genbank&log$=nucltop&blast_rank=259&RID=NANAEDY8016","NC_060398.1")
Cleistogenes songorica chloroplast, complete sequence	Cleistogenes songorica	97.1	97.1	100%	2e-16	100.00	134556	=HYPERLINK("https://www.ncbi.nlm.nih.gov/nucleotide/NC_060397.1?report=genbank&log$=nucltop&blast_rank=260&RID=NANAEDY8016","NC_060397.1")
Cleistogenes polyphylla chloroplast, complete sequence	Cleistogenes polyphylla	97.1	97.1	100%	2e-16	100.00	134579	=HYPERLINK("https://www.ncbi.nlm.nih.gov/nucleotide/NC_060396.1?report=genbank&log$=nucltop&blast_rank=261&RID=NANAEDY8016","NC_060396.1")
Cleistogenes hancei chloroplast, complete sequence	Cleistogenes hancei	97.1	97.1	100%	2e-16	100.00	134549	=HYPERLINK("https://www.ncbi.nlm.nih.gov/nucleotide/NC_060395.1?report=genbank&log$=nucltop&blast_rank=262&RID=NANAEDY8016","NC_060395.1")
Cleistogenes hackelii var. nakaii chloroplast, complete genome	Cleistogenes hackelii var. nakaii	97.1	97.1	100%	2e-16	100.00	134531	=HYPERLINK("https://www.ncbi.nlm.nih.gov/nucleotide/MW194088.1?report=genbank&log$=nucltop&blast_rank=263&RID=NANAEDY8016","MW194088.1")
Cleistogenes hackelii chloroplast, complete sequence	Cleistogenes hackelii	97.1	97.1	100%	2e-16	100.00	134588	=HYPERLINK("https://www.ncbi.nlm.nih.gov/nucleotide/NC_060394.1?report=genbank&log$=nucltop&blast_rank=264&RID=NANAEDY8016","NC_060394.1")
Cleistogenes gracilis chloroplast, complete sequence	Cleistogenes gracilis	97.1	97.1	100%	2e-16	100.00	134576	=HYPERLINK("https://www.ncbi.nlm.nih.gov/nucleotide/NC_060393.1?report=genbank&log$=nucltop&blast_rank=265&RID=NANAEDY8016","NC_060393.1")
Cleistogenes festucacea chloroplast, complete sequence	Cleistogenes festucacea	97.1	97.1	100%	2e-16	100.00	134594	=HYPERLINK("https://www.ncbi.nlm.nih.gov/nucleotide/NC_060392.1?report=genbank&log$=nucltop&blast_rank=266&RID=NANAEDY8016","NC_060392.1")
Cleistogenes chinensis chloroplast, complete sequence	Cleistogenes chinensis	97.1	97.1	100%	2e-16	100.00	134550	=HYPERLINK("https://www.ncbi.nlm.nih.gov/nucleotide/NC_060391.1?report=genbank&log$=nucltop&blast_rank=267&RID=NANAEDY8016","NC_060391.1")
Cleistogenes caespitosa var. ramosa chloroplast, complete genome	Cleistogenes caespitosa var. ramosa	97.1	97.1	100%	2e-16	100.00	134233	=HYPERLINK("https://www.ncbi.nlm.nih.gov/nucleotide/MW194083.1?report=genbank&log$=nucltop&blast_rank=268&RID=NANAEDY8016","MW194083.1")
Cleistogenes caespitosa chloroplast, complete sequence	Cleistogenes caespitosa	97.1	97.1	100%	2e-16	100.00	134654	=HYPERLINK("https://www.ncbi.nlm.nih.gov/nucleotide/NC_060390.1?report=genbank&log$=nucltop&blast_rank=269&RID=NANAEDY8016","NC_060390.1")
Panicum virgatum clone WAR tRNA-Leu (trnL) gene, intron; chloroplast	Panicum virgatum	97.1	97.1	100%	2e-16	100.00	505	=HYPERLINK("https://www.ncbi.nlm.nih.gov/nucleotide/JX514874.1?report=genbank&log$=nucltop&blast_rank=270&RID=NANAEDY8016","JX514874.1")
Panicum virgatum clone TAR tRNA-Leu (trnL) gene, intron; chloroplast	Panicum virgatum	97.1	97.1	100%	2e-16	100.00	497	=HYPERLINK("https://www.ncbi.nlm.nih.gov/nucleotide/JX514873.1?report=genbank&log$=nucltop&blast_rank=271&RID=NANAEDY8016","JX514873.1")
Panicum virgatum clone PPD tRNA-Leu (trnL) gene, intron; chloroplast	Panicum virgatum	97.1	97.1	100%	2e-16	100.00	496	=HYPERLINK("https://www.ncbi.nlm.nih.gov/nucleotide/JX514872.1?report=genbank&log$=nucltop&blast_rank=272&RID=NANAEDY8016","JX514872.1")
Panicum virgatum clone MIS tRNA-Leu (trnL) gene, intron; chloroplast	Panicum virgatum	97.1	97.1	100%	2e-16	100.00	519	=HYPERLINK("https://www.ncbi.nlm.nih.gov/nucleotide/JX514871.1?report=genbank&log$=nucltop&blast_rank=273&RID=NANAEDY8016","JX514871.1")
Panicum virgatum clone LMV tRNA-Leu (trnL) gene, intron; chloroplast	Panicum virgatum	97.1	97.1	100%	2e-16	100.00	498	=HYPERLINK("https://www.ncbi.nlm.nih.gov/nucleotide/JX514870.1?report=genbank&log$=nucltop&blast_rank=274&RID=NANAEDY8016","JX514870.1")
Panicum virgatum clone LIH tRNA-Leu (trnL) gene, intron; chloroplast	Panicum virgatum	97.1	97.1	100%	2e-16	100.00	497	=HYPERLINK("https://www.ncbi.nlm.nih.gov/nucleotide/JX514869.1?report=genbank&log$=nucltop&blast_rank=275&RID=NANAEDY8016","JX514869.1")
Panicum virgatum clone HOD tRNA-Leu (trnL) gene, intron; chloroplast	Panicum virgatum	97.1	97.1	100%	2e-16	100.00	495	=HYPERLINK("https://www.ncbi.nlm.nih.gov/nucleotide/JX514868.1?report=genbank&log$=nucltop&blast_rank=276&RID=NANAEDY8016","JX514868.1")
Panicum virgatum clone FUL tRNA-Leu (trnL) gene, intron; chloroplast	Panicum virgatum	97.1	97.1	100%	2e-16	100.00	550	=HYPERLINK("https://www.ncbi.nlm.nih.gov/nucleotide/JX514867.1?report=genbank&log$=nucltop&blast_rank=277&RID=NANAEDY8016","JX514867.1")
Panicum virgatum clone COP tRNA-Leu (trnL) gene, intron; chloroplast	Panicum virgatum	97.1	97.1	100%	2e-16	100.00	545	=HYPERLINK("https://www.ncbi.nlm.nih.gov/nucleotide/JX514866.1?report=genbank&log$=nucltop&blast_rank=278&RID=NANAEDY8016","JX514866.1")
Panicum virgatum clone CMH tRNA-Leu (trnL) gene, intron; chloroplast	Panicum virgatum	97.1	97.1	100%	2e-16	100.00	500	=HYPERLINK("https://www.ncbi.nlm.nih.gov/nucleotide/JX514865.1?report=genbank&log$=nucltop&blast_rank=279&RID=NANAEDY8016","JX514865.1")
Panicum virgatum clone BRO tRNA-Leu (trnL) gene, intron; chloroplast	Panicum virgatum	97.1	97.1	100%	2e-16	100.00	494	=HYPERLINK("https://www.ncbi.nlm.nih.gov/nucleotide/JX514864.1?report=genbank&log$=nucltop&blast_rank=280&RID=NANAEDY8016","JX514864.1")
Panicum virgatum clone BRA tRNA-Leu (trnL) gene, intron; chloroplast	Panicum virgatum	97.1	97.1	100%	2e-16	100.00	507	=HYPERLINK("https://www.ncbi.nlm.nih.gov/nucleotide/JX514863.1?report=genbank&log$=nucltop&blast_rank=281&RID=NANAEDY8016","JX514863.1")
Eragrostis obtusiflora voucher Bell 318 RSA tRNA-Leu (trnL) gene and trnL-trnF intergenic spacer, partial sequence; chloroplast	Eragrostis obtusiflora	97.1	97.1	100%	2e-16	100.00	934	=HYPERLINK("https://www.ncbi.nlm.nih.gov/nucleotide/HM152784.1?report=genbank&log$=nucltop&blast_rank=282&RID=NANAEDY8016","HM152784.1")
Setaria viridis voucher SFA1 tRNA-Leu (trnL) gene and trnL-trnF intergenic spacer, complete sequence; and tRNA-Phe (trnF) gene, partial sequence; plastid	Setaria viridis	97.1	97.1	100%	2e-16	100.00	853	=HYPERLINK("https://www.ncbi.nlm.nih.gov/nucleotide/JQ041853.1?report=genbank&log$=nucltop&blast_rank=283&RID=NANAEDY8016","JQ041853.1")
Panicum capillare voucher PCA1 tRNA-Leu (trnL) gene and trnL-trnF intergenic spacer, complete sequence; and tRNA-Phe (trnF) gene, partial sequence; plastid	Panicum capillare	97.1	97.1	100%	2e-16	100.00	835	=HYPERLINK("https://www.ncbi.nlm.nih.gov/nucleotide/JQ041847.1?report=genbank&log$=nucltop&blast_rank=284&RID=NANAEDY8016","JQ041847.1")
Lophatherum gracile voucher jlq140 plastid, complete genome	Lophatherum gracile	97.1	97.1	100%	2e-16	100.00	140595	=HYPERLINK("https://www.ncbi.nlm.nih.gov/nucleotide/NC_050857.1?report=genbank&log$=nucltop&blast_rank=285&RID=NANAEDY8016","NC_050857.1")
PREDICTED: Zea mays photosystem I assembly protein Ycf3-like (LOC118475937), misc_RNA	Zea mays	97.1	97.1	100%	2e-16	100.00	16218	=HYPERLINK("https://www.ncbi.nlm.nih.gov/nucleotide/XR_004855218.1?report=genbank&log$=nucltop&blast_rank=286&RID=NANAEDY8016","XR_004855218.1")
Dichanthelium commutatum voucher EIU:Ebinger 14302 plastid, complete genome	Dichanthelium commutatum	97.1	97.1	100%	2e-16	100.00	139591	=HYPERLINK("https://www.ncbi.nlm.nih.gov/nucleotide/NC_050414.1?report=genbank&log$=nucltop&blast_rank=287&RID=NANAEDY8016","NC_050414.1")
Dichanthelium boreale voucher ILLS:Phillipe & Ebinger 41703 plastid, complete genome	Dichanthelium boreale	97.1	97.1	100%	2e-16	100.00	140089	=HYPERLINK("https://www.ncbi.nlm.nih.gov/nucleotide/NC_050413.1?report=genbank&log$=nucltop&blast_rank=288&RID=NANAEDY8016","NC_050413.1")
Dichanthelium portoricense voucher MICH:Brunton & McIntosh plastid, complete genome	Dichanthelium portoricense	97.1	97.1	100%	2e-16	100.00	140107	=HYPERLINK("https://www.ncbi.nlm.nih.gov/nucleotide/NC_050412.1?report=genbank&log$=nucltop&blast_rank=289&RID=NANAEDY8016","NC_050412.1")
Dichanthelium dichotomum voucher EIU:Edgin 3032 plastid, complete genome	Dichanthelium dichotomum	97.1	97.1	100%	2e-16	100.00	140105	=HYPERLINK("https://www.ncbi.nlm.nih.gov/nucleotide/NC_050411.1?report=genbank&log$=nucltop&blast_rank=290&RID=NANAEDY8016","NC_050411.1")
Dichanthelium commutatum plastid, complete genome	Dichanthelium commutatum	97.1	97.1	100%	2e-16	100.00	139577	=HYPERLINK("https://www.ncbi.nlm.nih.gov/nucleotide/MN970099.1?report=genbank&log$=nucltop&blast_rank=291&RID=NANAEDY8016","MN970099.1")
Dichanthelium dichotomum chloroplast, complete genome	Dichanthelium dichotomum	97.1	97.1	100%	2e-16	100.00	140151	=HYPERLINK("https://www.ncbi.nlm.nih.gov/nucleotide/MN983112.1?report=genbank&log$=nucltop&blast_rank=292&RID=NANAEDY8016","MN983112.1")
Dichanthelium ravenelii voucher ILL:Taylor 13086 chloroplast, complete genome	Dichanthelium ravenelii	97.1	97.1	100%	2e-16	100.00	140063	=HYPERLINK("https://www.ncbi.nlm.nih.gov/nucleotide/NC_050403.1?report=genbank&log$=nucltop&blast_rank=293&RID=NANAEDY8016","NC_050403.1")
Chrysopogon castaneus isolate 24 tRNA-Leu (trnL) gene, partial sequence; trnL-trnF intergenic spacer, complete sequence; and tRNA-Phe (trnF) gene, partial sequence; chloroplast	Chrysopogon castaneus	97.1	97.1	100%	2e-16	100.00	794	=HYPERLINK("https://www.ncbi.nlm.nih.gov/nucleotide/GQ867659.1?report=genbank&log$=nucltop&blast_rank=294&RID=NANAEDY8016","GQ867659.1")
Chrysopogon tenuiculmis isolate 61 tRNA-Leu (trnL) gene, partial sequence; trnL-trnF intergenic spacer, complete sequence; and tRNA-Phe (trnF) gene, partial sequence; chloroplast	Chrysopogon tenuiculmis	97.1	97.1	100%	2e-16	100.00	795	=HYPERLINK("https://www.ncbi.nlm.nih.gov/nucleotide/GQ867660.1?report=genbank&log$=nucltop&blast_rank=295&RID=NANAEDY8016","GQ867660.1")
Chrysopogon pauciflorus isolate 73 tRNA-Leu (trnL) gene, partial sequence; trnL-trnF intergenic spacer, complete sequence; and tRNA-Phe (trnF) gene, partial sequence; chloroplast	Chrysopogon pauciflorus	97.1	97.1	100%	2e-16	100.00	784	=HYPERLINK("https://www.ncbi.nlm.nih.gov/nucleotide/GQ867658.1?report=genbank&log$=nucltop&blast_rank=296&RID=NANAEDY8016","GQ867658.1")
Chrysopogon gryllus subsp. gryllus isolate 36 tRNA-Leu (trnL) gene, partial sequence; trnL-trnF intergenic spacer, complete sequence; and tRNA-Phe (trnF) gene, partial sequence; chloroplast	Chrysopogon gryllus subsp. gryllus	97.1	97.1	100%	2e-16	100.00	829	=HYPERLINK("https://www.ncbi.nlm.nih.gov/nucleotide/GQ867657.1?report=genbank&log$=nucltop&blast_rank=297&RID=NANAEDY8016","GQ867657.1")
Chrysopogon gryllus isolate 53 tRNA-Leu (trnL) gene, partial sequence; trnL-trnF intergenic spacer, complete sequence; and tRNA-Phe (trnF) gene, partial sequence; chloroplast	Chrysopogon gryllus	97.1	97.1	100%	2e-16	100.00	805	=HYPERLINK("https://www.ncbi.nlm.nih.gov/nucleotide/GQ867656.1?report=genbank&log$=nucltop&blast_rank=298&RID=NANAEDY8016","GQ867656.1")
Chrysopogon gryllus subsp. echinulatus isolate 42 tRNA-Leu (trnL) gene, partial sequence; trnL-trnF intergenic spacer, complete sequence; and tRNA-Phe (trnF) gene, partial sequence; chloroplast	Chrysopogon gryllus subsp. echinulatus	97.1	97.1	100%	2e-16	100.00	818	=HYPERLINK("https://www.ncbi.nlm.nih.gov/nucleotide/GQ867655.1?report=genbank&log$=nucltop&blast_rank=299&RID=NANAEDY8016","GQ867655.1")
Chrysopogon verticillatus isolate 41 tRNA-Leu (trnL) gene, partial sequence; trnL-trnF intergenic spacer, complete sequence; and tRNA-Phe (trnF) gene, partial sequence; chloroplast	Chrysopogon verticillatus	97.1	97.1	100%	2e-16	100.00	795	=HYPERLINK("https://www.ncbi.nlm.nih.gov/nucleotide/GQ867651.1?report=genbank&log$=nucltop&blast_rank=300&RID=NANAEDY8016","GQ867651.1")
Chrysopogon fulvus isolate 46 tRNA-Leu (trnL) gene, partial sequence; trnL-trnF intergenic spacer, complete sequence; and tRNA-Phe (trnF) gene, partial sequence; chloroplast	Chrysopogon fulvus	97.1	97.1	100%	2e-16	100.00	795	=HYPERLINK("https://www.ncbi.nlm.nih.gov/nucleotide/GQ867650.1?report=genbank&log$=nucltop&blast_rank=301&RID=NANAEDY8016","GQ867650.1")
Chrysopogon serrulatus isolate 37 tRNA-Leu (trnL) gene, partial sequence; trnL-trnF intergenic spacer, complete sequence; and tRNA-Phe (trnF) gene, partial sequence; chloroplast	Chrysopogon serrulatus	97.1	97.1	100%	2e-16	100.00	805	=HYPERLINK("https://www.ncbi.nlm.nih.gov/nucleotide/GQ867649.1?report=genbank&log$=nucltop&blast_rank=302&RID=NANAEDY8016","GQ867649.1")
Chrysopogon fulvus isolate 51 tRNA-Leu (trnL) gene, partial sequence; trnL-trnF intergenic spacer, complete sequence; and tRNA-Phe (trnF) gene, partial sequence; chloroplast	Chrysopogon fulvus	97.1	97.1	100%	2e-16	100.00	794	=HYPERLINK("https://www.ncbi.nlm.nih.gov/nucleotide/GQ867647.1?report=genbank&log$=nucltop&blast_rank=303&RID=NANAEDY8016","GQ867647.1")
Chrysopogon plumulosus isolate 30 tRNA-Leu (trnL) gene, partial sequence; trnL-trnF intergenic spacer, complete sequence; and tRNA-Phe (trnF) gene, partial sequence; chloroplast	Chrysopogon plumulosus	97.1	97.1	100%	2e-16	100.00	793	=HYPERLINK("https://www.ncbi.nlm.nih.gov/nucleotide/GQ867646.1?report=genbank&log$=nucltop&blast_rank=304&RID=NANAEDY8016","GQ867646.1")
Chrysopogon serrulatus isolate 20 tRNA-Leu (trnL) gene, partial sequence; trnL-trnF intergenic spacer, complete sequence; and tRNA-Phe (trnF) gene, partial sequence; chloroplast	Chrysopogon serrulatus	97.1	97.1	100%	2e-16	100.00	827	=HYPERLINK("https://www.ncbi.nlm.nih.gov/nucleotide/GQ867645.1?report=genbank&log$=nucltop&blast_rank=305&RID=NANAEDY8016","GQ867645.1")
Chrysopogon orientalis isolate 26 tRNA-Leu (trnL) gene, partial sequence; trnL-trnF intergenic spacer, complete sequence; and tRNA-Phe (trnF) gene, partial sequence; chloroplast	Chrysopogon orientalis	97.1	97.1	100%	2e-16	100.00	794	=HYPERLINK("https://www.ncbi.nlm.nih.gov/nucleotide/GQ867644.1?report=genbank&log$=nucltop&blast_rank=306&RID=NANAEDY8016","GQ867644.1")
Chrysopogon orientalis isolate 25 tRNA-Leu (trnL) gene, partial sequence; trnL-trnF intergenic spacer, complete sequence; and tRNA-Phe (trnF) gene, partial sequence; chloroplast	Chrysopogon orientalis	97.1	97.1	100%	2e-16	100.00	793	=HYPERLINK("https://www.ncbi.nlm.nih.gov/nucleotide/GQ867643.1?report=genbank&log$=nucltop&blast_rank=307&RID=NANAEDY8016","GQ867643.1")
Chrysopogon aciculatus isolate 15 tRNA-Leu (trnL) gene, partial sequence; trnL-trnF intergenic spacer, complete sequence; and tRNA-Phe (trnF) gene, partial sequence; chloroplast	Chrysopogon aciculatus	97.1	97.1	100%	2e-16	100.00	791	=HYPERLINK("https://www.ncbi.nlm.nih.gov/nucleotide/GQ867641.1?report=genbank&log$=nucltop&blast_rank=308&RID=NANAEDY8016","GQ867641.1")
Vetiveria elongata isolate 7 tRNA-Leu (trnL) gene, partial sequence; trnL-trnF intergenic spacer, complete sequence; and tRNA-Phe (trnF) gene, partial sequence; chloroplast	Chrysopogon elongatus	97.1	97.1	100%	2e-16	100.00	788	=HYPERLINK("https://www.ncbi.nlm.nih.gov/nucleotide/GQ867640.1?report=genbank&log$=nucltop&blast_rank=309&RID=NANAEDY8016","GQ867640.1")
Chrysopogon micrantherus isolate 3 tRNA-Leu (trnL) gene, partial sequence; trnL-trnF intergenic spacer, complete sequence; and tRNA-Phe (trnF) gene, partial sequence; chloroplast	Chrysopogon micrantherus	97.1	97.1	100%	2e-16	100.00	787	=HYPERLINK("https://www.ncbi.nlm.nih.gov/nucleotide/GQ867637.1?report=genbank&log$=nucltop&blast_rank=310&RID=NANAEDY8016","GQ867637.1")
Chrysopogon latifolius isolate 50 tRNA-Leu (trnL) gene, partial sequence; trnL-trnF intergenic spacer, complete sequence; and tRNA-Phe (trnF) gene, partial sequence; chloroplast	Chrysopogon latifolius	97.1	97.1	100%	2e-16	100.00	789	=HYPERLINK("https://www.ncbi.nlm.nih.gov/nucleotide/GQ867638.1?report=genbank&log$=nucltop&blast_rank=311&RID=NANAEDY8016","GQ867638.1")
Panicum virgatum cultivar Kanlow chloroplast, complete genome	Panicum virgatum	97.1	97.1	100%	2e-16	100.00	139677	=HYPERLINK("https://www.ncbi.nlm.nih.gov/nucleotide/HQ731441.1?report=genbank&log$=nucltop&blast_rank=312&RID=NANAEDY8016","HQ731441.1")
Panicum virgatum chloroplast, complete genome	Panicum virgatum	97.1	97.1	100%	2e-16	100.00	139619	=HYPERLINK("https://www.ncbi.nlm.nih.gov/nucleotide/NC_015990.1?report=genbank&log$=nucltop&blast_rank=313&RID=NANAEDY8016","NC_015990.1")
Coix gasteenii tRNA-Leu (trnL) gene, partial sequence; trnL-trnF intergenic spacer, complete sequence; and tRNA-Phe (trnF) gene, partial sequence; chloroplast	Coix gasteenii	97.1	97.1	100%	2e-16	100.00	726	=HYPERLINK("https://www.ncbi.nlm.nih.gov/nucleotide/GQ870016.1?report=genbank&log$=nucltop&blast_rank=314&RID=NANAEDY8016","GQ870016.1")
Polytrias indica tRNA-Leu (trnL) gene, partial sequence; trnL-trnF intergenic spacer, complete sequence; and tRNA-Phe (trnF) gene, partial sequence; chloroplast	Polytrias indica	97.1	97.1	100%	2e-16	100.00	574	=HYPERLINK("https://www.ncbi.nlm.nih.gov/nucleotide/GQ870008.1?report=genbank&log$=nucltop&blast_rank=315&RID=NANAEDY8016","GQ870008.1")
Chrysopogon orientalis tRNA-Leu (trnL) gene, partial sequence; trnL-trnF intergenic spacer, complete sequence; and tRNA-Phe (trnF) gene, partial sequence; chloroplast	Chrysopogon orientalis	97.1	97.1	100%	2e-16	100.00	745	=HYPERLINK("https://www.ncbi.nlm.nih.gov/nucleotide/GQ869995.1?report=genbank&log$=nucltop&blast_rank=316&RID=NANAEDY8016","GQ869995.1")
Phacelurus zea tRNA-Leu (trnL) gene, partial sequence; trnL-trnF intergenic spacer, complete sequence; and tRNA-Phe (trnF) gene, partial sequence; chloroplast	Phacelurus zea	97.1	97.1	100%	2e-16	100.00	746	=HYPERLINK("https://www.ncbi.nlm.nih.gov/nucleotide/GQ869992.1?report=genbank&log$=nucltop&blast_rank=317&RID=NANAEDY8016","GQ869992.1")
Mnesithea formosa tRNA-Leu (trnL) gene, partial sequence; trnL-trnF intergenic spacer, complete sequence; and tRNA-Phe (trnF) gene, partial sequence; chloroplast	Mnesithea formosa	97.1	97.1	100%	2e-16	100.00	751	=HYPERLINK("https://www.ncbi.nlm.nih.gov/nucleotide/GQ869991.1?report=genbank&log$=nucltop&blast_rank=318&RID=NANAEDY8016","GQ869991.1")
Hemarthria longiflora tRNA-Leu (trnL) gene, partial sequence; trnL-trnF intergenic spacer, complete sequence; and tRNA-Phe (trnF) gene, partial sequence; chloroplast	Hemarthria longiflora	97.1	97.1	100%	2e-16	100.00	746	=HYPERLINK("https://www.ncbi.nlm.nih.gov/nucleotide/GQ869989.1?report=genbank&log$=nucltop&blast_rank=319&RID=NANAEDY8016","GQ869989.1")
Hackelochloa granularis tRNA-Leu (trnL) gene, partial sequence; trnL-trnF intergenic spacer, complete sequence; and tRNA-Phe (trnF) gene, partial sequence; chloroplast	Hackelochloa granularis	97.1	97.1	100%	2e-16	100.00	774	=HYPERLINK("https://www.ncbi.nlm.nih.gov/nucleotide/GQ869988.1?report=genbank&log$=nucltop&blast_rank=320&RID=NANAEDY8016","GQ869988.1")
Thelepogon elegans tRNA-Leu (trnL) gene, partial sequence; trnL-trnF intergenic spacer, complete sequence; and tRNA-Phe (trnF) gene, partial sequence; chloroplast	Thelepogon elegans	97.1	97.1	100%	2e-16	100.00	730	=HYPERLINK("https://www.ncbi.nlm.nih.gov/nucleotide/GQ869985.1?report=genbank&log$=nucltop&blast_rank=321&RID=NANAEDY8016","GQ869985.1")
Ischaemum indicum tRNA-Leu (trnL) gene, partial sequence; trnL-trnF intergenic spacer, complete sequence; and tRNA-Phe (trnF) gene, partial sequence; chloroplast	Ischaemum indicum	97.1	97.1	100%	2e-16	100.00	741	=HYPERLINK("https://www.ncbi.nlm.nih.gov/nucleotide/GQ869981.1?report=genbank&log$=nucltop&blast_rank=322&RID=NANAEDY8016","GQ869981.1")
Dimeria ornithopoda tRNA-Leu (trnL) gene, partial sequence; trnL-trnF intergenic spacer, complete sequence; and tRNA-Phe (trnF) gene, partial sequence; chloroplast	Dimeria ornithopoda	97.1	97.1	100%	2e-16	100.00	770	=HYPERLINK("https://www.ncbi.nlm.nih.gov/nucleotide/GQ869970.1?report=genbank&log$=nucltop&blast_rank=323&RID=NANAEDY8016","GQ869970.1")
Dimeria fuscescens tRNA-Leu (trnL) gene, partial sequence; trnL-trnF intergenic spacer, complete sequence; and tRNA-Phe (trnF) gene, partial sequence; chloroplast	Dimeria fuscescens	97.1	97.1	100%	2e-16	100.00	744	=HYPERLINK("https://www.ncbi.nlm.nih.gov/nucleotide/GQ869969.1?report=genbank&log$=nucltop&blast_rank=324&RID=NANAEDY8016","GQ869969.1")
Heteropogon triticeus tRNA-Leu (trnL) gene, partial sequence; trnL-trnF intergenic spacer, complete sequence; and tRNA-Phe (trnF) gene, partial sequence; chloroplast	Heteropogon triticeus	97.1	97.1	100%	2e-16	100.00	741	=HYPERLINK("https://www.ncbi.nlm.nih.gov/nucleotide/GQ869965.1?report=genbank&log$=nucltop&blast_rank=325&RID=NANAEDY8016","GQ869965.1")
Setaria palmifolia tRNA-Leu (trnL) gene, partial sequence; trnL-trnF intergenic spacer, complete sequence; and tRNA-Phe (trnF) gene, partial sequence; chloroplast	Setaria palmifolia	97.1	97.1	100%	2e-16	100.00	729	=HYPERLINK("https://www.ncbi.nlm.nih.gov/nucleotide/GQ869949.1?report=genbank&log$=nucltop&blast_rank=326&RID=NANAEDY8016","GQ869949.1")
Entolasia stricta tRNA-Leu (trnL) gene, partial sequence; trnL-trnF intergenic spacer, complete sequence; and tRNA-Phe (trnF) gene, partial sequence; chloroplast	Entolasia stricta	97.1	97.1	100%	2e-16	100.00	838	=HYPERLINK("https://www.ncbi.nlm.nih.gov/nucleotide/GQ869939.1?report=genbank&log$=nucltop&blast_rank=327&RID=NANAEDY8016","GQ869939.1")
Cyrtococcum patens tRNA-Leu (trnL) gene, partial sequence; trnL-trnF intergenic spacer, complete sequence; and tRNA-Phe (trnF) gene, partial sequence; chloroplast	Cyrtococcum patens	97.1	97.1	100%	2e-16	100.00	811	=HYPERLINK("https://www.ncbi.nlm.nih.gov/nucleotide/GQ869938.1?report=genbank&log$=nucltop&blast_rank=328&RID=NANAEDY8016","GQ869938.1")
Acroceras tonkinense tRNA-Leu (trnL) gene, partial sequence; trnL-trnF intergenic spacer, complete sequence; and tRNA-Phe (trnF) gene, partial sequence; chloroplast	Acroceras tonkinense	97.1	97.1	100%	2e-16	100.00	858	=HYPERLINK("https://www.ncbi.nlm.nih.gov/nucleotide/GQ869936.1?report=genbank&log$=nucltop&blast_rank=329&RID=NANAEDY8016","GQ869936.1")
Arundinella kokutensis tRNA-Leu (trnL) gene, partial sequence; trnL-trnF intergenic spacer, complete sequence; and tRNA-Phe (trnF) gene, partial sequence; chloroplast	Arundinella kokutensis	97.1	97.1	100%	2e-16	100.00	748	=HYPERLINK("https://www.ncbi.nlm.nih.gov/nucleotide/GQ869930.1?report=genbank&log$=nucltop&blast_rank=330&RID=NANAEDY8016","GQ869930.1")
Arundinella setosa var. setosa tRNA-Leu (trnL) gene, partial sequence; trnL-trnF intergenic spacer, complete sequence; and tRNA-Phe (trnF) gene, partial sequence; chloroplast	Arundinella setosa var. setosa	97.1	97.1	100%	2e-16	100.00	724	=HYPERLINK("https://www.ncbi.nlm.nih.gov/nucleotide/GQ869929.1?report=genbank&log$=nucltop&blast_rank=331&RID=NANAEDY8016","GQ869929.1")
Arundinella setosa tRNA-Leu (trnL) gene, partial sequence; trnL-trnF intergenic spacer, complete sequence; and tRNA-Phe (trnF) gene, partial sequence; chloroplast	Arundinella setosa	97.1	97.1	100%	2e-16	100.00	722	=HYPERLINK("https://www.ncbi.nlm.nih.gov/nucleotide/GQ869928.1?report=genbank&log$=nucltop&blast_rank=332&RID=NANAEDY8016","GQ869928.1")
Arundinella bengalensis tRNA-Leu (trnL) gene, partial sequence; trnL-trnF intergenic spacer, complete sequence; and tRNA-Phe (trnF) gene, partial sequence; chloroplast	Arundinella bengalensis	97.1	97.1	100%	2e-16	100.00	749	=HYPERLINK("https://www.ncbi.nlm.nih.gov/nucleotide/GQ869924.1?report=genbank&log$=nucltop&blast_rank=333&RID=NANAEDY8016","GQ869924.1")
Panicum virgatum isolate 7512 trnL gene, intron; chloroplast	Panicum virgatum	97.1	97.1	100%	2e-16	100.00	530	=HYPERLINK("https://www.ncbi.nlm.nih.gov/nucleotide/JF901572.1?report=genbank&log$=nucltop&blast_rank=334&RID=NANAEDY8016","JF901572.1")
Panicum virgatum isolate 6614 trnL gene, intron; chloroplast	Panicum virgatum	97.1	97.1	100%	2e-16	100.00	579	=HYPERLINK("https://www.ncbi.nlm.nih.gov/nucleotide/JF901571.1?report=genbank&log$=nucltop&blast_rank=335&RID=NANAEDY8016","JF901571.1")
Panicum virgatum isolate 3708 trnL gene, intron; chloroplast	Panicum virgatum	97.1	97.1	100%	2e-16	100.00	579	=HYPERLINK("https://www.ncbi.nlm.nih.gov/nucleotide/JF901570.1?report=genbank&log$=nucltop&blast_rank=336&RID=NANAEDY8016","JF901570.1")
Panicum virgatum isolate 15.4 trnL gene, intron; chloroplast	Panicum virgatum	97.1	97.1	100%	2e-16	100.00	530	=HYPERLINK("https://www.ncbi.nlm.nih.gov/nucleotide/JF901569.1?report=genbank&log$=nucltop&blast_rank=337&RID=NANAEDY8016","JF901569.1")
Panicum virgatum isolate S1 tRNA-Leu (trnL(UAA)) gene, intron; chloroplast	Panicum virgatum	97.1	97.1	100%	2e-16	100.00	579	=HYPERLINK("https://www.ncbi.nlm.nih.gov/nucleotide/HQ110715.1?report=genbank&log$=nucltop&blast_rank=338&RID=NANAEDY8016","HQ110715.1")
Panicum virgatum isolate A1 tRNA-Leu (trnL(UAA)) gene, intron; chloroplast	Panicum virgatum	97.1	97.1	100%	2e-16	100.00	530	=HYPERLINK("https://www.ncbi.nlm.nih.gov/nucleotide/HQ110714.1?report=genbank&log$=nucltop&blast_rank=339&RID=NANAEDY8016","HQ110714.1")
Pennisetum lanatum tRNA-Leu (trnL) gene and trnL-trnF intergenic spacer, partial sequence; chloroplast	Cenchrus lanatus	97.1	97.1	100%	2e-16	100.00	642	=HYPERLINK("https://www.ncbi.nlm.nih.gov/nucleotide/GU561500.1?report=genbank&log$=nucltop&blast_rank=340&RID=NANAEDY8016","GU561500.1")
Setaria sphacelata tRNA-Leu (trnL) gene and trnL-trnF intergenic spacer, partial sequence; chloroplast	Setaria sphacelata	97.1	97.1	100%	2e-16	100.00	821	=HYPERLINK("https://www.ncbi.nlm.nih.gov/nucleotide/GU561494.1?report=genbank&log$=nucltop&blast_rank=341&RID=NANAEDY8016","GU561494.1")
Setaria palmifolia tRNA-Leu (trnL) gene and trnL-trnF intergenic spacer, partial sequence; chloroplast	Setaria palmifolia	97.1	97.1	100%	2e-16	100.00	840	=HYPERLINK("https://www.ncbi.nlm.nih.gov/nucleotide/GU561492.1?report=genbank&log$=nucltop&blast_rank=342&RID=NANAEDY8016","GU561492.1")
Rupichloa acuminata tRNA-Leu (trnL) gene and trnL-trnF intergenic spacer, partial sequence; chloroplast	Rupichloa acuminata	97.1	97.1	100%	2e-16	100.00	838	=HYPERLINK("https://www.ncbi.nlm.nih.gov/nucleotide/GU561490.1?report=genbank&log$=nucltop&blast_rank=343&RID=NANAEDY8016","GU561490.1")
Urochloa venosa tRNA-Leu (trnL) gene and trnL-trnF intergenic spacer, partial sequence; chloroplast	Urochloa venosa	97.1	97.1	100%	2e-16	100.00	876	=HYPERLINK("https://www.ncbi.nlm.nih.gov/nucleotide/GU594582.1?report=genbank&log$=nucltop&blast_rank=344&RID=NANAEDY8016","GU594582.1")
Urochloa oblita tRNA-Leu (trnL) gene and trnL-trnF intergenic spacer, partial sequence; chloroplast	Urochloa oblita	97.1	97.1	100%	2e-16	100.00	859	=HYPERLINK("https://www.ncbi.nlm.nih.gov/nucleotide/GU594579.1?report=genbank&log$=nucltop&blast_rank=345&RID=NANAEDY8016","GU594579.1")
Urochloa texana tRNA-Leu (trnL) gene and trnL-trnF intergenic spacer, partial sequence; chloroplast	Urochloa texana	97.1	97.1	100%	2e-16	100.00	939	=HYPERLINK("https://www.ncbi.nlm.nih.gov/nucleotide/GU594577.1?report=genbank&log$=nucltop&blast_rank=346&RID=NANAEDY8016","GU594577.1")
Rupichloa acuminata tRNA-Leu (trnL) gene and trnL-trnF intergenic spacer, partial sequence; chloroplast	Rupichloa acuminata	97.1	97.1	100%	2e-16	100.00	942	=HYPERLINK("https://www.ncbi.nlm.nih.gov/nucleotide/GU594562.1?report=genbank&log$=nucltop&blast_rank=347&RID=NANAEDY8016","GU594562.1")
Urochloa paucispicata tRNA-Leu (trnL) gene and trnL-trnF intergenic spacer, partial sequence; chloroplast	Urochloa paucispicata	97.1	97.1	100%	2e-16	100.00	940	=HYPERLINK("https://www.ncbi.nlm.nih.gov/nucleotide/GU594552.1?report=genbank&log$=nucltop&blast_rank=348&RID=NANAEDY8016","GU594552.1")
Rupichloa decidua tRNA-Leu (trnL) gene and trnL-trnF intergenic spacer, partial sequence; chloroplast	Rupichloa decidua	97.1	97.1	100%	2e-16	100.00	943	=HYPERLINK("https://www.ncbi.nlm.nih.gov/nucleotide/GU594551.1?report=genbank&log$=nucltop&blast_rank=349&RID=NANAEDY8016","GU594551.1")
Moorochloa eruciformis tRNA-Leu (trnL) gene and trnL-trnF intergenic spacer, partial sequence; chloroplast	Moorochloa eruciformis	97.1	97.1	100%	2e-16	100.00	928	=HYPERLINK("https://www.ncbi.nlm.nih.gov/nucleotide/GU594550.1?report=genbank&log$=nucltop&blast_rank=350&RID=NANAEDY8016","GU594550.1")
Urochloa lorentziana tRNA-Leu (trnL) gene and trnL-trnF intergenic spacer, partial sequence; chloroplast	Urochloa lorentziana	97.1	97.1	100%	2e-16	100.00	931	=HYPERLINK("https://www.ncbi.nlm.nih.gov/nucleotide/GU594545.1?report=genbank&log$=nucltop&blast_rank=351&RID=NANAEDY8016","GU594545.1")
Chionochloa australis voucher Lloyd, K. 57584 (OTA) trnT-trnL intergenic spacer and tRNA-Leu (trnL) gene, partial sequence; chloroplast	Chionochloa australis	97.1	97.1	100%	2e-16	100.00	883	=HYPERLINK("https://www.ncbi.nlm.nih.gov/nucleotide/GQ305242.1?report=genbank&log$=nucltop&blast_rank=352&RID=NANAEDY8016","GQ305242.1")
Panicum virgatum tRNA-Leu (trnL) gene, partial sequence; trnL-trnF intergenic spacer, complete sequence; and tRNA-Phe (trnF) gene, partial sequence; chloroplast	Panicum virgatum	97.1	97.1	100%	2e-16	100.00	837	=HYPERLINK("https://www.ncbi.nlm.nih.gov/nucleotide/EU434102.1?report=genbank&log$=nucltop&blast_rank=353&RID=NANAEDY8016","EU434102.1")
Arthraxon sp. Hodkinson 11 tRNA-Leu (trnL) gene, partial sequence; trnL-trnF intergenic spacer, complete sequence; and tRNA-Phe (trnF) gene, partial sequence; chloroplast	Arthraxon sp. Hodkinson 111	97.1	97.1	100%	2e-16	100.00	926	=HYPERLINK("https://www.ncbi.nlm.nih.gov/nucleotide/EF137578.1?report=genbank&log$=nucltop&blast_rank=354&RID=NANAEDY8016","EF137578.1")
Sporobolus indicus voucher Chase9275 K tRNA-Leu (trnL) gene, partial sequence; trnL-trnF intergenic spacer, complete sequence; and tRNA-Phe (trnF) gene, partial sequence; chloroplast	Sporobolus indicus	97.1	97.1	100%	2e-16	100.00	951	=HYPERLINK("https://www.ncbi.nlm.nih.gov/nucleotide/EF137569.1?report=genbank&log$=nucltop&blast_rank=355&RID=NANAEDY8016","EF137569.1")
Molinia litoralis voucher Chase9257 K tRNA-Leu (trnL) gene, partial sequence; trnL-trnF intergenic spacer, complete sequence; and tRNA-Phe (trnF) gene, partial sequence; chloroplast	Molinia litoralis	97.1	97.1	100%	2e-16	100.00	988	=HYPERLINK("https://www.ncbi.nlm.nih.gov/nucleotide/EF137517.1?report=genbank&log$=nucltop&blast_rank=356&RID=NANAEDY8016","EF137517.1")
Pennisetum lanatum voucher PI 269866 tRNA-Leu (trnL) gene and trnL-trnF intergenic spacer, partial sequence; chloroplast	Cenchrus lanatus	97.1	97.1	100%	2e-16	100.00	860	=HYPERLINK("https://www.ncbi.nlm.nih.gov/nucleotide/EU939992.1?report=genbank&log$=nucltop&blast_rank=357&RID=NANAEDY8016","EU939992.1")
Setaria lachnea voucher Zuloaga & Morrone 6758 (SI) tRNA-Leu (trnL) gene and trnL-trnF intergenic spacer, partial sequence; chloroplast	Setaria lachnea	97.1	97.1	100%	2e-16	100.00	869	=HYPERLINK("https://www.ncbi.nlm.nih.gov/nucleotide/EU939984.1?report=genbank&log$=nucltop&blast_rank=358&RID=NANAEDY8016","EU939984.1")
Setaria sulcata voucher Morrone et al. 4548 (SI) tRNA-Leu (trnL) gene and trnL-trnF intergenic spacer, partial sequence; chloroplast	Setaria sulcata	97.1	97.1	100%	2e-16	100.00	844	=HYPERLINK("https://www.ncbi.nlm.nih.gov/nucleotide/EU939983.1?report=genbank&log$=nucltop&blast_rank=359&RID=NANAEDY8016","EU939983.1")
Pseudoraphis paradoxa voucher Doust 1505 (MO) tRNA-Leu (trnL) gene and trnL-trnF intergenic spacer, partial sequence; chloroplast	Pseudoraphis paradoxa	97.1	97.1	100%	2e-16	100.00	888	=HYPERLINK("https://www.ncbi.nlm.nih.gov/nucleotide/EU939982.1?report=genbank&log$=nucltop&blast_rank=360&RID=NANAEDY8016","EU939982.1")
Paspalidium geminatum voucher Zuloaga & Morrone 6929 (SI) tRNA-Leu (trnL) gene and trnL-trnF intergenic spacer, partial sequence; chloroplast	Setaria geminata	97.1	97.1	100%	2e-16	100.00	867	=HYPERLINK("https://www.ncbi.nlm.nih.gov/nucleotide/EU939981.1?report=genbank&log$=nucltop&blast_rank=361&RID=NANAEDY8016","EU939981.1")
Monanthochloe littoralis voucher Bell 260 RSA tRNA-Leu (trnL) gene, partial sequence; chloroplast	Distichlis littoralis	97.1	97.1	100%	2e-16	100.00	937	=HYPERLINK("https://www.ncbi.nlm.nih.gov/nucleotide/EF196927.1?report=genbank&log$=nucltop&blast_rank=362&RID=NANAEDY8016","EF196927.1")
Monanthochloe littoralis voucher Bell 244 RSA tRNA-Leu (trnL) gene, partial sequence; and trnL-trnF intergenic spacer, complete sequence; chloroplast	Distichlis littoralis	97.1	97.1	100%	2e-16	100.00	931	=HYPERLINK("https://www.ncbi.nlm.nih.gov/nucleotide/EF196926.1?report=genbank&log$=nucltop&blast_rank=363&RID=NANAEDY8016","EF196926.1")
Monanthochloe acerosa voucher Bell 392 RSA tRNA-Leu (trnL) gene, partial sequence; and trnL-trnF intergenic spacer, complete sequence; chloroplast	Distichlis acerosa	97.1	97.1	100%	2e-16	100.00	899	=HYPERLINK("https://www.ncbi.nlm.nih.gov/nucleotide/EF196925.1?report=genbank&log$=nucltop&blast_rank=364&RID=NANAEDY8016","EF196925.1")
Monanthochloe acerosa voucher Bell 389 RSA tRNA-Leu (trnL) gene, partial sequence; and trnL-trnF intergenic spacer, complete sequence; chloroplast	Distichlis acerosa	97.1	97.1	100%	2e-16	100.00	941	=HYPERLINK("https://www.ncbi.nlm.nih.gov/nucleotide/EF196924.1?report=genbank&log$=nucltop&blast_rank=365&RID=NANAEDY8016","EF196924.1")
Distichlis australis voucher Bell 330 RSA tRNA-Leu (trnL) gene, partial sequence; and trnL-trnF intergenic spacer, complete sequence; chloroplast	Distichlis australis	97.1	97.1	100%	2e-16	100.00	942	=HYPERLINK("https://www.ncbi.nlm.nih.gov/nucleotide/EF196903.1?report=genbank&log$=nucltop&blast_rank=366&RID=NANAEDY8016","EF196903.1")
Eragrostis obtusiflora voucher Bell 314 RSA tRNA-Leu (trnL) gene, partial sequence; and trnL-trnF intergenic spacer, complete sequence; chloroplast	Eragrostis obtusiflora	97.1	97.1	100%	2e-16	100.00	934	=HYPERLINK("https://www.ncbi.nlm.nih.gov/nucleotide/EF196902.1?report=genbank&log$=nucltop&blast_rank=367&RID=NANAEDY8016","EF196902.1")
Chionochloa australis voucher Lloyd, K. 57584 (OTA) tRNA-Leu (trnL) gene and trnL-trnF intergenic spacer, partial sequence; chloroplast	Chionochloa australis	97.1	97.1	100%	2e-16	100.00	929	=HYPERLINK("https://www.ncbi.nlm.nih.gov/nucleotide/EU401142.1?report=genbank&log$=nucltop&blast_rank=368&RID=NANAEDY8016","EU401142.1")
Vaseyochloa multinervosa tRNA-Leu (trnL) gene, partial sequence; and trnL-trnF intergenic spacer, complete sequence; chloroplast	Vaseyochloa multinervosa	97.1	97.1	100%	2e-16	100.00	941	=HYPERLINK("https://www.ncbi.nlm.nih.gov/nucleotide/EF156746.1?report=genbank&log$=nucltop&blast_rank=369&RID=NANAEDY8016","EF156746.1")
Tuctoria mucronata tRNA-Leu (trnL) gene, partial sequence; and trnL-trnF intergenic spacer, complete sequence; chloroplast	Tuctoria mucronata	97.1	97.1	100%	2e-16	100.00	947	=HYPERLINK("https://www.ncbi.nlm.nih.gov/nucleotide/EF156744.1?report=genbank&log$=nucltop&blast_rank=370&RID=NANAEDY8016","EF156744.1")
Tripogon spicatus tRNA-Leu (trnL) gene, partial sequence; and trnL-trnF intergenic spacer, complete sequence; chloroplast	Tripogonella spicata	97.1	97.1	100%	2e-16	100.00	945	=HYPERLINK("https://www.ncbi.nlm.nih.gov/nucleotide/EF156743.1?report=genbank&log$=nucltop&blast_rank=371&RID=NANAEDY8016","EF156743.1")
Triodia desertorum tRNA-Leu (trnL) gene, partial sequence; and trnL-trnF intergenic spacer, complete sequence; chloroplast	Triodia desertorum	97.1	97.1	100%	2e-16	100.00	937	=HYPERLINK("https://www.ncbi.nlm.nih.gov/nucleotide/EF156741.1?report=genbank&log$=nucltop&blast_rank=372&RID=NANAEDY8016","EF156741.1")
Tridens muticus var. muticus tRNA-Leu (trnL) gene, partial sequence; and trnL-trnF intergenic spacer, complete sequence; chloroplast	Tridentopsis mutica	97.1	97.1	100%	2e-16	100.00	940	=HYPERLINK("https://www.ncbi.nlm.nih.gov/nucleotide/EF156740.1?report=genbank&log$=nucltop&blast_rank=373&RID=NANAEDY8016","EF156740.1")
Trichloris crinita tRNA-Leu (trnL) gene, partial sequence; and trnL-trnF intergenic spacer, complete sequence; chloroplast	Leptochloa crinita	97.1	97.1	100%	2e-16	100.00	936	=HYPERLINK("https://www.ncbi.nlm.nih.gov/nucleotide/EF156737.1?report=genbank&log$=nucltop&blast_rank=374&RID=NANAEDY8016","EF156737.1")
Swallenia alexandrae tRNA-Leu (trnL) gene, partial sequence; and trnL-trnF intergenic spacer, complete sequence; chloroplast	Swallenia alexandrae	97.1	97.1	100%	2e-16	100.00	938	=HYPERLINK("https://www.ncbi.nlm.nih.gov/nucleotide/EF156735.1?report=genbank&log$=nucltop&blast_rank=375&RID=NANAEDY8016","EF156735.1")
Orcuttia californica tRNA-Leu (trnL) gene, partial sequence; and trnL-trnF intergenic spacer, complete sequence; chloroplast	Orcuttia californica	97.1	97.1	100%	2e-16	100.00	936	=HYPERLINK("https://www.ncbi.nlm.nih.gov/nucleotide/EF156721.1?report=genbank&log$=nucltop&blast_rank=376&RID=NANAEDY8016","EF156721.1")
Neostapfia colusana tRNA-Leu (trnL) gene, partial sequence; and trnL-trnF intergenic spacer, complete sequence; chloroplast	Neostapfia colusana	97.1	97.1	100%	2e-16	100.00	947	=HYPERLINK("https://www.ncbi.nlm.nih.gov/nucleotide/EF156720.1?report=genbank&log$=nucltop&blast_rank=377&RID=NANAEDY8016","EF156720.1")
Neobouteloua lophostachya tRNA-Leu (trnL) gene, partial sequence; and trnL-trnF intergenic spacer, complete sequence; chloroplast	Neobouteloua lophostachya	97.1	97.1	100%	2e-16	100.00	960	=HYPERLINK("https://www.ncbi.nlm.nih.gov/nucleotide/EF156719.1?report=genbank&log$=nucltop&blast_rank=378&RID=NANAEDY8016","EF156719.1")
Munroa squarrosa tRNA-Leu (trnL) gene, partial sequence; and trnL-trnF intergenic spacer, complete sequence; chloroplast	Munroa squarrosa	97.1	97.1	100%	2e-16	100.00	937	=HYPERLINK("https://www.ncbi.nlm.nih.gov/nucleotide/EF156718.1?report=genbank&log$=nucltop&blast_rank=379&RID=NANAEDY8016","EF156718.1")
Monanthochloe littoralis tRNA-Leu (trnL) gene, partial sequence; and trnL-trnF intergenic spacer, complete sequence; chloroplast	Distichlis littoralis	97.1	97.1	100%	2e-16	100.00	937	=HYPERLINK("https://www.ncbi.nlm.nih.gov/nucleotide/EF156714.1?report=genbank&log$=nucltop&blast_rank=380&RID=NANAEDY8016","EF156714.1")
Gouinia latifolia var. latifolia tRNA-Leu (trnL) gene, partial sequence; and trnL-trnF intergenic spacer, complete sequence; chloroplast	Gouinia latifolia var. latifolia	97.1	97.1	100%	2e-16	100.00	939	=HYPERLINK("https://www.ncbi.nlm.nih.gov/nucleotide/EF156702.1?report=genbank&log$=nucltop&blast_rank=381&RID=NANAEDY8016","EF156702.1")
Erioneuron avenaceum var. avenaceum tRNA-Leu (trnL) gene, partial sequence; and trnL-trnF intergenic spacer, complete sequence; chloroplast	Erioneuron avenaceum var. avenaceum	97.1	97.1	100%	2e-16	100.00	937	=HYPERLINK("https://www.ncbi.nlm.nih.gov/nucleotide/EF156699.1?report=genbank&log$=nucltop&blast_rank=382&RID=NANAEDY8016","EF156699.1")
Allolepis texana tRNA-Leu (trnL) gene, partial sequence; and trnL-trnF intergenic spacer, complete sequence; chloroplast	Allolepis texana	97.1	97.1	100%	2e-16	100.00	940	=HYPERLINK("https://www.ncbi.nlm.nih.gov/nucleotide/EF156670.1?report=genbank&log$=nucltop&blast_rank=383&RID=NANAEDY8016","EF156670.1")
Setaria viridis voucher Kew 1995-2149 tRNA-Leu (trnL) gene, partial sequence; trnL-trnF intergenic spacer, complete sequence; and tRNA-Phe (trnF) gene, partial sequence; chloroplast	Setaria viridis	97.1	97.1	100%	2e-16	100.00	871	=HYPERLINK("https://www.ncbi.nlm.nih.gov/nucleotide/EF137585.1?report=genbank&log$=nucltop&blast_rank=384&RID=NANAEDY8016","EF137585.1")
Pohlidium petiolatum plastid tRNA-Leu gene (partial), trnL-trnF intergenic spacer and tRNA-Phe (partial) gene, specimen voucher J. G. Sanchez-Ken 685	Pohlidium petiolatum	97.1	97.1	100%	2e-16	100.00	1026	=HYPERLINK("https://www.ncbi.nlm.nih.gov/nucleotide/AM404252.1?report=genbank&log$=nucltop&blast_rank=385&RID=NANAEDY8016","AM404252.1")
Zeugites hackelii plastid partial tRNA-Leu gene for transfer RNA-Leu, specimen voucher A. Soriano 501	Zeugites hackelii	97.1	97.1	100%	2e-16	100.00	648	=HYPERLINK("https://www.ncbi.nlm.nih.gov/nucleotide/AM404251.1?report=genbank&log$=nucltop&blast_rank=386&RID=NANAEDY8016","AM404251.1")
Zeugites latifolia plastid tRNA-Leu gene (partial), trnL-trnF intergenic spacer and tRNA-Phe gene (partial), specimen voucher R. Torres 7374	Zeugites latifolia	97.1	97.1	100%	2e-16	100.00	1017	=HYPERLINK("https://www.ncbi.nlm.nih.gov/nucleotide/AM404247.1?report=genbank&log$=nucltop&blast_rank=387&RID=NANAEDY8016","AM404247.1")
Zeugites smilacifolia plastid tRNA-Leu gene (partial), trnL-trnF intergenic spacer and tRNA-Phe gene (partial), specimen voucher A. Soriano 514	Zeugites smilacifolia	97.1	97.1	100%	2e-16	100.00	1037	=HYPERLINK("https://www.ncbi.nlm.nih.gov/nucleotide/AM404244.1?report=genbank&log$=nucltop&blast_rank=388&RID=NANAEDY8016","AM404244.1")
Panicum hirticaule var. hirticaule voucher Columbus 2536 RSA tRNA-Leu (trnL) gene, partial sequence; trnL-trnF intergenic spacer, complete sequence; and tRNA-Phe (trnF) gene, partial sequence; chloroplast	Panicum hirticaule var. hirticaule	97.1	97.1	100%	2e-16	100.00	922	=HYPERLINK("https://www.ncbi.nlm.nih.gov/nucleotide/DQ172307.1?report=genbank&log$=nucltop&blast_rank=389&RID=NANAEDY8016","DQ172307.1")
Hackelochloa granularis voucher Columbus 2624 RSA tRNA-Leu (trnL) gene, partial sequence; trnL-trnF intergenic spacer, complete sequence; and tRNA-Phe (trnF) gene, partial sequence; chloroplast	Hackelochloa granularis	97.1	97.1	100%	2e-16	100.00	933	=HYPERLINK("https://www.ncbi.nlm.nih.gov/nucleotide/DQ172306.1?report=genbank&log$=nucltop&blast_rank=390&RID=NANAEDY8016","DQ172306.1")
Chrysopogon serrulatus voucher PI 219579 RSA tRNA-Leu (trnL) gene and trnL-trnF intergenic spacer, partial sequence; chloroplast	Chrysopogon serrulatus	97.1	97.1	100%	2e-16	100.00	744	=HYPERLINK("https://www.ncbi.nlm.nih.gov/nucleotide/DQ005099.1?report=genbank&log$=nucltop&blast_rank=391&RID=NANAEDY8016","DQ005099.1")
Trachypogon plumosus voucher Columbus 4306 RSA tRNA-Leu (trnL) gene and trnL-trnF intergenic spacer, partial sequence; chloroplast	Trachypogon plumosus	97.1	97.1	100%	2e-16	100.00	752	=HYPERLINK("https://www.ncbi.nlm.nih.gov/nucleotide/DQ005006.1?report=genbank&log$=nucltop&blast_rank=392&RID=NANAEDY8016","DQ005006.1")
Mnesithea aurita voucher PI 404628 RSA tRNA-Leu (trnL) gene and trnL-trnF intergenic spacer, partial sequence; chloroplast	Mnesithea aurita	97.1	97.1	100%	2e-16	100.00	746	=HYPERLINK("https://www.ncbi.nlm.nih.gov/nucleotide/DQ004989.1?report=genbank&log$=nucltop&blast_rank=393&RID=NANAEDY8016","DQ004989.1")
Panicum hirticaule voucher Columbus 2536 RSA tRNA-Leu (trnL) gene and trnL-trnF intergenic spacer, partial sequence; chloroplast	Panicum hirticaule	97.1	97.1	100%	2e-16	100.00	741	=HYPERLINK("https://www.ncbi.nlm.nih.gov/nucleotide/DQ004988.1?report=genbank&log$=nucltop&blast_rank=394&RID=NANAEDY8016","DQ004988.1")
Hackelochloa granularis voucher Columbus 2624 RSA tRNA-Leu (trnL) gene and trnL-trnF intergenic spacer, partial sequence; chloroplast	Hackelochloa granularis	97.1	97.1	100%	2e-16	100.00	752	=HYPERLINK("https://www.ncbi.nlm.nih.gov/nucleotide/DQ004983.1?report=genbank&log$=nucltop&blast_rank=395&RID=NANAEDY8016","DQ004983.1")
Eulalia aurea (Bory) Kunth, 1830 voucher PI 371930 RSA tRNA-Leu (trnL) gene and trnL-trnF intergenic spacer, partial sequence; chloroplast	Eulalia aurea (Bory) Kunth	1830	97.1	97.1	100%	2e-16	100.00	569	=HYPERLINK("https://www.ncbi.nlm.nih.gov/nucleotide/DQ004982.1?report=genbank&log$=nucltop&blast_rank=396&RID=NANAEDY8016","DQ004982.1")
Mnesithea rugosa voucher Columbus 4286 RSA tRNA-Leu (trnL) gene and trnL-trnF intergenic spacer, partial sequence; chloroplast	Mnesithea rugosa	97.1	97.1	100%	2e-16	100.00	774	=HYPERLINK("https://www.ncbi.nlm.nih.gov/nucleotide/DQ004969.1?report=genbank&log$=nucltop&blast_rank=397&RID=NANAEDY8016","DQ004969.1")
Arundinella nepalensis voucher PI 384059 RSA tRNA-Leu (trnL) gene and trnL-trnF intergenic spacer, partial sequence; chloroplast	Arundinella nepalensis	97.1	97.1	100%	2e-16	100.00	750	=HYPERLINK("https://www.ncbi.nlm.nih.gov/nucleotide/DQ004958.1?report=genbank&log$=nucltop&blast_rank=398&RID=NANAEDY8016","DQ004958.1")
Arundinella hirta voucher PI 263693 RSA tRNA-Leu (trnL) gene and trnL-trnF intergenic spacer, partial sequence; chloroplast	Arundinella hirta	97.1	97.1	100%	2e-16	100.00	746	=HYPERLINK("https://www.ncbi.nlm.nih.gov/nucleotide/DQ004957.1?report=genbank&log$=nucltop&blast_rank=399&RID=NANAEDY8016","DQ004957.1")
Arthraxon hispidus voucher Sanchez-Ken 635 ISC tRNA-Leu (trnL) gene and trnL-trnF intergenic spacer, partial sequence; chloroplast	Arthraxon hispidus	97.1	97.1	100%	2e-16	100.00	767	=HYPERLINK("https://www.ncbi.nlm.nih.gov/nucleotide/DQ004956.1?report=genbank&log$=nucltop&blast_rank=400&RID=NANAEDY8016","DQ004956.1")
Sporobolus consimilis voucher HJTVenter9354 tRNA-Leu (trnL) gene, partial sequence; and trnL-trnF intergenic spacer, complete sequence; chloroplast	Sporobolus consimilis	97.1	97.1	100%	2e-16	100.00	886	=HYPERLINK("https://www.ncbi.nlm.nih.gov/nucleotide/DQ655900.1?report=genbank&log$=nucltop&blast_rank=401&RID=NANAEDY8016","DQ655900.1")
Panicum whitei tRNA-Leu (trnL) gene, intron; chloroplast gene for chloroplast product	Panicum laevinode	97.1	97.1	100%	2e-16	100.00	574	=HYPERLINK("https://www.ncbi.nlm.nih.gov/nucleotide/AY142753.1?report=genbank&log$=nucltop&blast_rank=402&RID=NANAEDY8016","AY142753.1")
Panicum virgatum cultivar summer tRNA-Leu (trnL) gene, intron; chloroplast gene for chloroplast product	Panicum virgatum	97.1	97.1	100%	2e-16	100.00	576	=HYPERLINK("https://www.ncbi.nlm.nih.gov/nucleotide/AY142752.1?report=genbank&log$=nucltop&blast_rank=403&RID=NANAEDY8016","AY142752.1")
Panicum amarum var. amarulum tRNA-Leu (trnL) gene, intron; chloroplast gene for chloroplast product	Panicum amarum var. amarulum	97.1	97.1	100%	2e-16	100.00	575	=HYPERLINK("https://www.ncbi.nlm.nih.gov/nucleotide/AY142715.1?report=genbank&log$=nucltop&blast_rank=404&RID=NANAEDY8016","AY142715.1")
Panicum virgatum cultivar cubense tRNA-Leu (trnL) gene, intron; chloroplast gene for chloroplast product	Panicum virgatum	97.1	97.1	100%	2e-16	100.00	526	=HYPERLINK("https://www.ncbi.nlm.nih.gov/nucleotide/AY142748.1?report=genbank&log$=nucltop&blast_rank=405&RID=NANAEDY8016","AY142748.1")
Panicum subalbidum tRNA-Leu (trnL) gene, intron; chloroplast gene for chloroplast product	Panicum subalbidum	97.1	97.1	100%	2e-16	100.00	577	=HYPERLINK("https://www.ncbi.nlm.nih.gov/nucleotide/AY142746.1?report=genbank&log$=nucltop&blast_rank=406&RID=NANAEDY8016","AY142746.1")
Panicum schinzii tRNA-Leu (trnL) gene, intron; chloroplast gene for chloroplast product	Panicum schinzii	97.1	97.1	100%	2e-16	100.00	576	=HYPERLINK("https://www.ncbi.nlm.nih.gov/nucleotide/AY142744.1?report=genbank&log$=nucltop&blast_rank=407&RID=NANAEDY8016","AY142744.1")
Panicum miliaceum from Australia tRNA-Leu (trnL) gene, intron; chloroplast gene for chloroplast product	Panicum miliaceum	97.1	97.1	100%	2e-16	100.00	575	=HYPERLINK("https://www.ncbi.nlm.nih.gov/nucleotide/AY142735.1?report=genbank&log$=nucltop&blast_rank=408&RID=NANAEDY8016","AY142735.1")
Panicum lanipes tRNA-Leu (trnL) gene, intron; chloroplast gene for chloroplast product	Panicum lanipes	97.1	97.1	100%	2e-16	100.00	576	=HYPERLINK("https://www.ncbi.nlm.nih.gov/nucleotide/AY142732.1?report=genbank&log$=nucltop&blast_rank=409&RID=NANAEDY8016","AY142732.1")
Panicum hallii tRNA-Leu (trnL) gene, intron; chloroplast gene for chloroplast product	Panicum hallii	97.1	97.1	100%	2e-16	100.00	576	=HYPERLINK("https://www.ncbi.nlm.nih.gov/nucleotide/AY142730.1?report=genbank&log$=nucltop&blast_rank=410&RID=NANAEDY8016","AY142730.1")
Panicum dichotomiflorum tRNA-Leu (trnL) gene, intron; chloroplast gene for chloroplast product	Panicum dichotomiflorum	97.1	97.1	100%	2e-16	100.00	574	=HYPERLINK("https://www.ncbi.nlm.nih.gov/nucleotide/AY142727.1?report=genbank&log$=nucltop&blast_rank=411&RID=NANAEDY8016","AY142727.1")
Panicum coloratum var. makarikariensis tRNA-Leu (trnL) gene, intron; chloroplast gene for chloroplast product	Panicum coloratum var. makarikariense	97.1	97.1	100%	2e-16	100.00	574	=HYPERLINK("https://www.ncbi.nlm.nih.gov/nucleotide/AY142723.1?report=genbank&log$=nucltop&blast_rank=412&RID=NANAEDY8016","AY142723.1")
Homopholis proluta tRNA-Leu (trnL) gene, intron; chloroplast gene for chloroplast product	Homopholis proluta	97.1	97.1	100%	2e-16	100.00	575	=HYPERLINK("https://www.ncbi.nlm.nih.gov/nucleotide/AY142713.1?report=genbank&log$=nucltop&blast_rank=413&RID=NANAEDY8016","AY142713.1")
Panicum capillare tRNA-Leu (trnL) gene, intron; chloroplast gene for chloroplast product	Panicum capillare	97.1	97.1	100%	2e-16	100.00	575	=HYPERLINK("https://www.ncbi.nlm.nih.gov/nucleotide/AY142721.1?report=genbank&log$=nucltop&blast_rank=414&RID=NANAEDY8016","AY142721.1")
Panicum bergii tRNA-Leu (trnL) gene, intron; chloroplast gene for chloroplast product	Panicum bergii	97.1	97.1	100%	2e-16	100.00	575	=HYPERLINK("https://www.ncbi.nlm.nih.gov/nucleotide/AY142717.1?report=genbank&log$=nucltop&blast_rank=415&RID=NANAEDY8016","AY142717.1")
Panicum virgatum strain PI478001 trnL gene, intron; chloroplast gene for chloroplast product	Panicum virgatum	97.1	97.1	100%	2e-16	100.00	574	=HYPERLINK("https://www.ncbi.nlm.nih.gov/nucleotide/AY289592.1?report=genbank&log$=nucltop&blast_rank=416&RID=NANAEDY8016","AY289592.1")
Panicum virgatum strain PI421999 trnL gene, intron; chloroplast gene for chloroplast product	Panicum virgatum	97.1	97.1	100%	2e-16	100.00	525	=HYPERLINK("https://www.ncbi.nlm.nih.gov/nucleotide/AY289590.1?report=genbank&log$=nucltop&blast_rank=417&RID=NANAEDY8016","AY289590.1")
Panicum virgatum strain PI414070 trnL gene, intron; chloroplast gene for chloroplast product	Panicum virgatum	97.1	97.1	100%	2e-16	100.00	526	=HYPERLINK("https://www.ncbi.nlm.nih.gov/nucleotide/AY289589.1?report=genbank&log$=nucltop&blast_rank=418&RID=NANAEDY8016","AY289589.1")
Panicum virgatum strain PI591824 trnL gene, intron; chloroplast gene for chloroplast product	Panicum virgatum	97.1	97.1	100%	2e-16	100.00	575	=HYPERLINK("https://www.ncbi.nlm.nih.gov/nucleotide/AY289587.1?report=genbank&log$=nucltop&blast_rank=419&RID=NANAEDY8016","AY289587.1")
Panicum virgatum strain PI476291 trnL gene, intron; chloroplast gene for chloroplast product	Panicum virgatum	97.1	97.1	100%	2e-16	100.00	525	=HYPERLINK("https://www.ncbi.nlm.nih.gov/nucleotide/AY289577.1?report=genbank&log$=nucltop&blast_rank=420&RID=NANAEDY8016","AY289577.1")
Panicum virgatum strain PI531575 trnL gene, intron; chloroplast gene for chloroplast product	Panicum virgatum	97.1	97.1	100%	2e-16	100.00	573	=HYPERLINK("https://www.ncbi.nlm.nih.gov/nucleotide/AY289584.1?report=genbank&log$=nucltop&blast_rank=421&RID=NANAEDY8016","AY289584.1")
Panicum virgatum strain PI476297 trnL gene, intron; chloroplast gene for chloroplast product	Panicum virgatum	97.1	97.1	100%	2e-16	100.00	576	=HYPERLINK("https://www.ncbi.nlm.nih.gov/nucleotide/AY289581.1?report=genbank&log$=nucltop&blast_rank=422&RID=NANAEDY8016","AY289581.1")
Panicum virgatum strain PI476292 trnL gene, intron; chloroplast gene for chloroplast product	Panicum virgatum	97.1	97.1	100%	2e-16	100.00	576	=HYPERLINK("https://www.ncbi.nlm.nih.gov/nucleotide/AY289579.1?report=genbank&log$=nucltop&blast_rank=423&RID=NANAEDY8016","AY289579.1")
Panicum virgatum strain PI315727 trnL gene, intron; chloroplast gene for chloroplast product	Panicum virgatum	97.1	97.1	100%	2e-16	100.00	526	=HYPERLINK("https://www.ncbi.nlm.nih.gov/nucleotide/AY289566.1?report=genbank&log$=nucltop&blast_rank=424&RID=NANAEDY8016","AY289566.1")
Panicum virgatum strain PI421520 trnL gene, intron; chloroplast gene for chloroplast product	Panicum virgatum	97.1	97.1	100%	2e-16	100.00	572	=HYPERLINK("https://www.ncbi.nlm.nih.gov/nucleotide/AY289574.1?report=genbank&log$=nucltop&blast_rank=425&RID=NANAEDY8016","AY289574.1")
Panicum virgatum strain PI421138 trnL gene, intron; chloroplast gene for chloroplast product	Panicum virgatum	97.1	97.1	100%	2e-16	100.00	575	=HYPERLINK("https://www.ncbi.nlm.nih.gov/nucleotide/AY289573.1?report=genbank&log$=nucltop&blast_rank=426&RID=NANAEDY8016","AY289573.1")
Panicum virgatum strain PI414068 trnL gene, intron; chloroplast gene for chloroplast product	Panicum virgatum	97.1	97.1	100%	2e-16	100.00	574	=HYPERLINK("https://www.ncbi.nlm.nih.gov/nucleotide/AY289571.1?report=genbank&log$=nucltop&blast_rank=427&RID=NANAEDY8016","AY289571.1")
Panicum virgatum strain PI414067 trnL gene, intron; chloroplast gene for chloroplast product	Panicum virgatum	97.1	97.1	100%	2e-16	100.00	575	=HYPERLINK("https://www.ncbi.nlm.nih.gov/nucleotide/AY289570.1?report=genbank&log$=nucltop&blast_rank=428&RID=NANAEDY8016","AY289570.1")
Panicum virgatum strain PI414066 trnL gene, intron; chloroplast gene for chloroplast product	Panicum virgatum	97.1	97.1	100%	2e-16	100.00	573	=HYPERLINK("https://www.ncbi.nlm.nih.gov/nucleotide/AY289569.1?report=genbank&log$=nucltop&blast_rank=429&RID=NANAEDY8016","AY289569.1")
Panicum virgatum strain PI414065 trnL gene, intron; chloroplast gene for chloroplast product	Panicum virgatum	97.1	97.1	100%	2e-16	100.00	526	=HYPERLINK("https://www.ncbi.nlm.nih.gov/nucleotide/AY289568.1?report=genbank&log$=nucltop&blast_rank=430&RID=NANAEDY8016","AY289568.1")
Panicum virgatum strain PI315724 trnL gene, intron; chloroplast gene for chloroplast product	Panicum virgatum	97.1	97.1	100%	2e-16	100.00	574	=HYPERLINK("https://www.ncbi.nlm.nih.gov/nucleotide/AY289564.1?report=genbank&log$=nucltop&blast_rank=431&RID=NANAEDY8016","AY289564.1")
Panicum virgatum strain PI315725 trnL gene, intron; chloroplast gene for chloroplast product	Panicum virgatum	97.1	97.1	100%	2e-16	100.00	575	=HYPERLINK("https://www.ncbi.nlm.nih.gov/nucleotide/AY289565.1?report=genbank&log$=nucltop&blast_rank=432&RID=NANAEDY8016","AY289565.1")
Panicum virgatum strain PI204907 trnL gene, intron; chloroplast gene for chloroplast product	Panicum virgatum	97.1	97.1	100%	2e-16	100.00	573	=HYPERLINK("https://www.ncbi.nlm.nih.gov/nucleotide/AY289563.1?report=genbank&log$=nucltop&blast_rank=433&RID=NANAEDY8016","AY289563.1")
Tuctoria fragilis isolate 7141 tRNA-Leu (trnL) gene, intron; chloroplast	Tuctoria fragilis	97.1	97.1	100%	2e-16	100.00	475	=HYPERLINK("https://www.ncbi.nlm.nih.gov/nucleotide/AY342239.1?report=genbank&log$=nucltop&blast_rank=434&RID=NANAEDY8016","AY342239.1")
Orcuttia pilosa isolate pool1 tRNA-Leu (trnL) gene, intron; chloroplast	Orcuttia pilosa	97.1	97.1	100%	2e-16	100.00	471	=HYPERLINK("https://www.ncbi.nlm.nih.gov/nucleotide/AY342237.1?report=genbank&log$=nucltop&blast_rank=435&RID=NANAEDY8016","AY342237.1")
Orcuttia inaequalis isolate BC tRNA-Leu (trnL) gene, intron; chloroplast	Orcuttia inaequalis	97.1	97.1	100%	2e-16	100.00	423	=HYPERLINK("https://www.ncbi.nlm.nih.gov/nucleotide/AY342234.1?report=genbank&log$=nucltop&blast_rank=436&RID=NANAEDY8016","AY342234.1")
Orcuttia tenuis isolate Hogg tRNA-Leu (trnL) gene, intron; chloroplast	Orcuttia tenuis	97.1	97.1	100%	2e-16	100.00	471	=HYPERLINK("https://www.ncbi.nlm.nih.gov/nucleotide/AY342231.1?report=genbank&log$=nucltop&blast_rank=437&RID=NANAEDY8016","AY342231.1")
Orcuttia californica isolate stowe tRNA-Leu (trnL) gene, intron; chloroplast	Orcuttia californica	97.1	97.1	100%	2e-16	100.00	471	=HYPERLINK("https://www.ncbi.nlm.nih.gov/nucleotide/AY342227.1?report=genbank&log$=nucltop&blast_rank=438&RID=NANAEDY8016","AY342227.1")
Neostapfia colusana isolate V_R tRNA-Leu (trnL) gene, intron; chloroplast	Neostapfia colusana	97.1	97.1	100%	2e-16	100.00	448	=HYPERLINK("https://www.ncbi.nlm.nih.gov/nucleotide/AY342226.1?report=genbank&log$=nucltop&blast_rank=439&RID=NANAEDY8016","AY342226.1")
Orcuttia inaequalis isolate jordan2 tRNA-Leu (trnL) gene, intron; chloroplast	Orcuttia inaequalis	97.1	97.1	100%	2e-16	100.00	473	=HYPERLINK("https://www.ncbi.nlm.nih.gov/nucleotide/AY342225.1?report=genbank&log$=nucltop&blast_rank=440&RID=NANAEDY8016","AY342225.1")
Orcuttia inaequalis isolate jordan tRNA-Leu (trnL) gene, intron; chloroplast	Orcuttia inaequalis	97.1	97.1	100%	2e-16	100.00	476	=HYPERLINK("https://www.ncbi.nlm.nih.gov/nucleotide/AY342224.1?report=genbank&log$=nucltop&blast_rank=441&RID=NANAEDY8016","AY342224.1")
Orcuttia viscida isolate phx2 tRNA-Leu (trnL) gene, intron; chloroplast	Orcuttia viscida	97.1	97.1	100%	2e-16	100.00	471	=HYPERLINK("https://www.ncbi.nlm.nih.gov/nucleotide/AY342223.1?report=genbank&log$=nucltop&blast_rank=442&RID=NANAEDY8016","AY342223.1")
Neostapfia colusana isolate afb tRNA-Leu (trnL) gene, intron; chloroplast	Neostapfia colusana	97.1	97.1	100%	2e-16	100.00	476	=HYPERLINK("https://www.ncbi.nlm.nih.gov/nucleotide/AY342221.1?report=genbank&log$=nucltop&blast_rank=443&RID=NANAEDY8016","AY342221.1")
Neostapfia colusana isolate jepson2 tRNA-Leu (trnL) gene, intron; chloroplast	Neostapfia colusana	97.1	97.1	100%	2e-16	100.00	458	=HYPERLINK("https://www.ncbi.nlm.nih.gov/nucleotide/AY342220.1?report=genbank&log$=nucltop&blast_rank=444&RID=NANAEDY8016","AY342220.1")
Orcuttia viscida isolate phxpark tRNA-Leu (trnL) gene, intron; chloroplast	Orcuttia viscida	97.1	97.1	100%	2e-16	100.00	470	=HYPERLINK("https://www.ncbi.nlm.nih.gov/nucleotide/AY342219.1?report=genbank&log$=nucltop&blast_rank=445&RID=NANAEDY8016","AY342219.1")
Tuctoria mucronata isolate 01 tRNA-Leu (trnL) gene, intron; chloroplast	Tuctoria mucronata	97.1	97.1	100%	2e-16	100.00	469	=HYPERLINK("https://www.ncbi.nlm.nih.gov/nucleotide/AY342218.1?report=genbank&log$=nucltop&blast_rank=446&RID=NANAEDY8016","AY342218.1")
Orcuttia pilosa isolate pool34 tRNA-Leu (trnL) gene, intron; chloroplast	Orcuttia pilosa	97.1	97.1	100%	2e-16	100.00	468	=HYPERLINK("https://www.ncbi.nlm.nih.gov/nucleotide/AY342217.1?report=genbank&log$=nucltop&blast_rank=447&RID=NANAEDY8016","AY342217.1")
Neostapfia colusana isolate jep tRNA-Leu (trnL) gene, intron; chloroplast	Neostapfia colusana	97.1	97.1	100%	2e-16	100.00	472	=HYPERLINK("https://www.ncbi.nlm.nih.gov/nucleotide/AY342216.1?report=genbank&log$=nucltop&blast_rank=448&RID=NANAEDY8016","AY342216.1")
Orcuttia tenuis isolate hogwet tRNA-Leu (trnL) gene, intron; chloroplast	Orcuttia tenuis	97.1	97.1	100%	2e-16	100.00	468	=HYPERLINK("https://www.ncbi.nlm.nih.gov/nucleotide/AY342215.1?report=genbank&log$=nucltop&blast_rank=449&RID=NANAEDY8016","AY342215.1")
Vaseyochloa multinervosa voucher K. Hilu 5699 (VPI) tRNA-Thr (trnT) gene, partial sequence; trnT-trnL intergenic spacer, tRNA-Leu (trnL) gene, and trnL-trnF intergenic spacer, complete sequence; and tRNA-Phe (trnF) gene, partial sequence; chloroplast	Vaseyochloa multinervosa	97.1	97.1	100%	2e-16	100.00	1427	=HYPERLINK("https://www.ncbi.nlm.nih.gov/nucleotide/AY576675.1?report=genbank&log$=nucltop&blast_rank=450&RID=NANAEDY8016","AY576675.1")
