# Supplementary material for: Ecology of community reassembly: Movements and diets of megafauna during a decade of restoration in Mozambique
Source: Ecology. 2026 Apr 12;107(4):e70386. doi: 10.1002/ecy.70386 (PMC13071350; doi:10.1002/ecy.70386)
Supplement: Supplementary file 1 — Data S1. [file ECY-107-e70386-s001.zip › Data_S1/Dataset_20/DietDataFilteringScripts/DNA_metabarcoding_data_processing/additional_files_scripts/NCBI_blast_results/atcccttttttgaaaaaacaagtggttctcaaactagaacccaaatgaaaag.csv]

Description	Scientific Name	Max Score	Total Score	Query Cover	E value	Per. ident	Acc. Len	Accession
Eragrostis tef isolate t4 chloroplast, complete genome	Eragrostis tef	97.1	97.1	100%	2e-16	100.00	134351	=HYPERLINK("https://www.ncbi.nlm.nih.gov/nucleotide/MN781018.1?report=genbank&log$=nucltop&blast_rank=1&RID=ND75HSC6016","MN781018.1")
Eragrostis tef isolate T50-1 plastid, complete genome	Eragrostis tef	97.1	97.1	100%	2e-16	100.00	134351	=HYPERLINK("https://www.ncbi.nlm.nih.gov/nucleotide/MN781017.1?report=genbank&log$=nucltop&blast_rank=2&RID=ND75HSC6016","MN781017.1")
Eragrostis tef isolate t101 chloroplast, complete genome	Eragrostis tef	97.1	97.1	100%	2e-16	100.00	134350	=HYPERLINK("https://www.ncbi.nlm.nih.gov/nucleotide/MN781016.1?report=genbank&log$=nucltop&blast_rank=3&RID=ND75HSC6016","MN781016.1")
Eragrostis tef isolate T68-2 plastid, complete genome	Eragrostis tef	97.1	97.1	100%	2e-16	100.00	134349	=HYPERLINK("https://www.ncbi.nlm.nih.gov/nucleotide/MN781015.1?report=genbank&log$=nucltop&blast_rank=4&RID=ND75HSC6016","MN781015.1")
Eragrostis tef isolate t116 chloroplast, complete genome	Eragrostis tef	97.1	97.1	100%	2e-16	100.00	134350	=HYPERLINK("https://www.ncbi.nlm.nih.gov/nucleotide/MN781014.1?report=genbank&log$=nucltop&blast_rank=5&RID=ND75HSC6016","MN781014.1")
Eragrostis tef isolate T21-2 plastid, complete genome	Eragrostis tef	97.1	97.1	100%	2e-16	100.00	134350	=HYPERLINK("https://www.ncbi.nlm.nih.gov/nucleotide/MN781013.1?report=genbank&log$=nucltop&blast_rank=6&RID=ND75HSC6016","MN781013.1")
Eragrostis tef isolate T44-1 plastid, complete genome	Eragrostis tef	97.1	97.1	100%	2e-16	100.00	134349	=HYPERLINK("https://www.ncbi.nlm.nih.gov/nucleotide/MN781012.1?report=genbank&log$=nucltop&blast_rank=7&RID=ND75HSC6016","MN781012.1")
Eragrostis tef isolate t10 chloroplast, complete genome	Eragrostis tef	97.1	97.1	100%	2e-16	100.00	134349	=HYPERLINK("https://www.ncbi.nlm.nih.gov/nucleotide/MN781011.1?report=genbank&log$=nucltop&blast_rank=8&RID=ND75HSC6016","MN781011.1")
Eragrostis tef isolate T16-1 plastid, complete genome	Eragrostis tef	97.1	97.1	100%	2e-16	100.00	134358	=HYPERLINK("https://www.ncbi.nlm.nih.gov/nucleotide/MN781010.1?report=genbank&log$=nucltop&blast_rank=9&RID=ND75HSC6016","MN781010.1")
Eragrostis tef isolate T14-1 plastid, complete genome	Eragrostis tef	97.1	97.1	100%	2e-16	100.00	134349	=HYPERLINK("https://www.ncbi.nlm.nih.gov/nucleotide/MN781009.1?report=genbank&log$=nucltop&blast_rank=10&RID=ND75HSC6016","MN781009.1")
Eragrostis tef isolate T115-1 plastid, complete genome	Eragrostis tef	97.1	97.1	100%	2e-16	100.00	134414	=HYPERLINK("https://www.ncbi.nlm.nih.gov/nucleotide/MN781008.1?report=genbank&log$=nucltop&blast_rank=11&RID=ND75HSC6016","MN781008.1")
Eragrostis tef isolate t3 chloroplast, complete genome	Eragrostis tef	97.1	97.1	100%	2e-16	100.00	134437	=HYPERLINK("https://www.ncbi.nlm.nih.gov/nucleotide/MN781007.1?report=genbank&log$=nucltop&blast_rank=12&RID=ND75HSC6016","MN781007.1")
Eragrostis tef isolate t15 chloroplast, complete genome	Eragrostis tef	97.1	97.1	100%	2e-16	100.00	134418	=HYPERLINK("https://www.ncbi.nlm.nih.gov/nucleotide/MN781006.1?report=genbank&log$=nucltop&blast_rank=13&RID=ND75HSC6016","MN781006.1")
Eragrostis tef isolate t45 chloroplast, complete genome	Eragrostis tef	97.1	97.1	100%	2e-16	100.00	134351	=HYPERLINK("https://www.ncbi.nlm.nih.gov/nucleotide/MN781005.1?report=genbank&log$=nucltop&blast_rank=14&RID=ND75HSC6016","MN781005.1")
Eragrostis tef isolate T11-2 plastid, complete genome	Eragrostis tef	97.1	97.1	100%	2e-16	100.00	134352	=HYPERLINK("https://www.ncbi.nlm.nih.gov/nucleotide/MN781004.1?report=genbank&log$=nucltop&blast_rank=15&RID=ND75HSC6016","MN781004.1")
Eragrostis tef isolate T1-2 plastid, complete genome	Eragrostis tef	97.1	97.1	100%	2e-16	100.00	134350	=HYPERLINK("https://www.ncbi.nlm.nih.gov/nucleotide/MN781003.1?report=genbank&log$=nucltop&blast_rank=16&RID=ND75HSC6016","MN781003.1")
Eragrostis tef isolate t69 chloroplast, complete genome	Eragrostis tef	97.1	97.1	100%	2e-16	100.00	134351	=HYPERLINK("https://www.ncbi.nlm.nih.gov/nucleotide/MN781002.1?report=genbank&log$=nucltop&blast_rank=17&RID=ND75HSC6016","MN781002.1")
Eragrostis tef isolate T90-2 plastid, complete genome	Eragrostis tef	97.1	97.1	100%	2e-16	100.00	134350	=HYPERLINK("https://www.ncbi.nlm.nih.gov/nucleotide/MN781001.1?report=genbank&log$=nucltop&blast_rank=18&RID=ND75HSC6016","MN781001.1")
Eragrostis tef isolate T74-2 plastid, complete genome	Eragrostis tef	97.1	97.1	100%	2e-16	100.00	134349	=HYPERLINK("https://www.ncbi.nlm.nih.gov/nucleotide/MN781000.1?report=genbank&log$=nucltop&blast_rank=19&RID=ND75HSC6016","MN781000.1")
Eragrostis tef isolate t49 chloroplast, complete genome	Eragrostis tef	97.1	97.1	100%	2e-16	100.00	134349	=HYPERLINK("https://www.ncbi.nlm.nih.gov/nucleotide/MN780999.1?report=genbank&log$=nucltop&blast_rank=20&RID=ND75HSC6016","MN780999.1")
Eragrostis tef isolate t100 chloroplast, complete genome	Eragrostis tef	97.1	97.1	100%	2e-16	100.00	134350	=HYPERLINK("https://www.ncbi.nlm.nih.gov/nucleotide/MN780998.1?report=genbank&log$=nucltop&blast_rank=21&RID=ND75HSC6016","MN780998.1")
Eragrostis tef isolate T93-1 plastid, complete genome	Eragrostis tef	97.1	97.1	100%	2e-16	100.00	134355	=HYPERLINK("https://www.ncbi.nlm.nih.gov/nucleotide/MN780997.1?report=genbank&log$=nucltop&blast_rank=22&RID=ND75HSC6016","MN780997.1")
Eragrostis tef isolate t51 chloroplast, complete genome	Eragrostis tef	97.1	97.1	100%	2e-16	100.00	134422	=HYPERLINK("https://www.ncbi.nlm.nih.gov/nucleotide/MN780996.1?report=genbank&log$=nucltop&blast_rank=23&RID=ND75HSC6016","MN780996.1")
Eragrostis tef isolate T12-1 chloroplast, complete genome	Eragrostis tef	97.1	97.1	100%	2e-16	100.00	134352	=HYPERLINK("https://www.ncbi.nlm.nih.gov/nucleotide/MN780995.1?report=genbank&log$=nucltop&blast_rank=24&RID=ND75HSC6016","MN780995.1")
Eragrostis tef isolate T43-2 plastid, complete genome	Eragrostis tef	97.1	97.1	100%	2e-16	100.00	134419	=HYPERLINK("https://www.ncbi.nlm.nih.gov/nucleotide/MN780994.1?report=genbank&log$=nucltop&blast_rank=25&RID=ND75HSC6016","MN780994.1")
Eragrostis tef isolate T24-2 plastid, complete genome	Eragrostis tef	97.1	97.1	100%	2e-16	100.00	134421	=HYPERLINK("https://www.ncbi.nlm.nih.gov/nucleotide/MN780993.1?report=genbank&log$=nucltop&blast_rank=26&RID=ND75HSC6016","MN780993.1")
Eragrostis tef isolate t20 chloroplast, complete genome	Eragrostis tef	97.1	97.1	100%	2e-16	100.00	134351	=HYPERLINK("https://www.ncbi.nlm.nih.gov/nucleotide/MN780992.1?report=genbank&log$=nucltop&blast_rank=27&RID=ND75HSC6016","MN780992.1")
Eragrostis tef isolate T36-1 plastid, complete genome	Eragrostis tef	97.1	97.1	100%	2e-16	100.00	134350	=HYPERLINK("https://www.ncbi.nlm.nih.gov/nucleotide/MN780991.1?report=genbank&log$=nucltop&blast_rank=28&RID=ND75HSC6016","MN780991.1")
Eragrostis tef isolate T56-2 plastid, complete genome	Eragrostis tef	97.1	97.1	100%	2e-16	100.00	134351	=HYPERLINK("https://www.ncbi.nlm.nih.gov/nucleotide/MN780990.1?report=genbank&log$=nucltop&blast_rank=29&RID=ND75HSC6016","MN780990.1")
Eragrostis tef isolate T34-1 plastid, complete genome	Eragrostis tef	97.1	97.1	100%	2e-16	100.00	134351	=HYPERLINK("https://www.ncbi.nlm.nih.gov/nucleotide/MN780989.1?report=genbank&log$=nucltop&blast_rank=30&RID=ND75HSC6016","MN780989.1")
Eragrostis tef isolate T81-1 plastid, complete genome	Eragrostis tef	97.1	97.1	100%	2e-16	100.00	134412	=HYPERLINK("https://www.ncbi.nlm.nih.gov/nucleotide/MN780988.1?report=genbank&log$=nucltop&blast_rank=31&RID=ND75HSC6016","MN780988.1")
Eragrostis tef isolate T66-2 plastid, complete genome	Eragrostis tef	97.1	97.1	100%	2e-16	100.00	134350	=HYPERLINK("https://www.ncbi.nlm.nih.gov/nucleotide/MN780987.1?report=genbank&log$=nucltop&blast_rank=32&RID=ND75HSC6016","MN780987.1")
Eragrostis pilosa chloroplast, complete genome	Eragrostis pilosa	97.1	194	100%	2e-16	100.00	134815	=HYPERLINK("https://www.ncbi.nlm.nih.gov/nucleotide/MN268502.1?report=genbank&log$=nucltop&blast_rank=33&RID=ND75HSC6016","MN268502.1")
Eragrostis sp. JP-2019 voucher JG-16-P06_C10 tRNA-Leu (trnL) gene, partial sequence; trnL-trnF intergenic spacer, complete sequence; and tRNA-Phe (trnF) gene, partial sequence; chloroplast	Eragrostis sp. JP-2019	97.1	97.1	100%	2e-16	100.00	536	=HYPERLINK("https://www.ncbi.nlm.nih.gov/nucleotide/MK187058.1?report=genbank&log$=nucltop&blast_rank=34&RID=ND75HSC6016","MK187058.1")
Eragrostis tenuiflora voucher F2_K1342 tRNA-Leu (trnL) gene, partial sequence; mitochondrial	Eragrostis tenuiflora	97.1	97.1	100%	2e-16	100.00	576	=HYPERLINK("https://www.ncbi.nlm.nih.gov/nucleotide/MK261757.1?report=genbank&log$=nucltop&blast_rank=35&RID=ND75HSC6016","MK261757.1")
Eragrostis cilianensis voucher B11_K1341 tRNA-Leu (trnL) gene, partial sequence; mitochondrial	Eragrostis cilianensis	97.1	97.1	100%	2e-16	100.00	536	=HYPERLINK("https://www.ncbi.nlm.nih.gov/nucleotide/MK261734.1?report=genbank&log$=nucltop&blast_rank=36&RID=ND75HSC6016","MK261734.1")
Eragrostis tenuiflora voucher G2_K1342 tRNA-Leu (trnL) gene, partial sequence; mitochondrial	Eragrostis tenuiflora	97.1	97.1	100%	2e-16	100.00	512	=HYPERLINK("https://www.ncbi.nlm.nih.gov/nucleotide/MK261698.1?report=genbank&log$=nucltop&blast_rank=37&RID=ND75HSC6016","MK261698.1")
Eragrostis japonica voucher B8_K1343 tRNA-Leu (trnL) gene, partial sequence; mitochondrial	Eragrostis japonica	97.1	97.1	100%	2e-16	100.00	523	=HYPERLINK("https://www.ncbi.nlm.nih.gov/nucleotide/MK261581.1?report=genbank&log$=nucltop&blast_rank=38&RID=ND75HSC6016","MK261581.1")
Eragrostis papposa voucher C5_K1343 tRNA-Leu (trnL) gene, partial sequence; mitochondrial	Eragrostis papposa	97.1	97.1	100%	2e-16	100.00	304	=HYPERLINK("https://www.ncbi.nlm.nih.gov/nucleotide/MK261578.1?report=genbank&log$=nucltop&blast_rank=39&RID=ND75HSC6016","MK261578.1")
Eragrostis heteromera voucher TK1_B6_NMK tRNA-Leu (trnL) gene, partial sequence; mitochondrial	Eragrostis heteromera	97.1	97.1	100%	2e-16	100.00	537	=HYPERLINK("https://www.ncbi.nlm.nih.gov/nucleotide/MK261539.1?report=genbank&log$=nucltop&blast_rank=40&RID=ND75HSC6016","MK261539.1")
Eragrostis heteromera voucher TK1_C6_SI tRNA-Leu (trnL) gene, partial sequence; mitochondrial	Eragrostis heteromera	97.1	97.1	100%	2e-16	100.00	567	=HYPERLINK("https://www.ncbi.nlm.nih.gov/nucleotide/MK261514.1?report=genbank&log$=nucltop&blast_rank=41&RID=ND75HSC6016","MK261514.1")
Eragrostis cilianensis voucher F7_K1343 tRNA-Leu (trnL) gene, partial sequence; mitochondrial	Eragrostis cilianensis	97.1	97.1	100%	2e-16	100.00	563	=HYPERLINK("https://www.ncbi.nlm.nih.gov/nucleotide/MK261443.1?report=genbank&log$=nucltop&blast_rank=42&RID=ND75HSC6016","MK261443.1")
Eragrostis braunii voucher G4_K1343 tRNA-Leu (trnL) gene, partial sequence; mitochondrial	Eragrostis braunii	97.1	97.1	100%	2e-16	100.00	576	=HYPERLINK("https://www.ncbi.nlm.nih.gov/nucleotide/MK261420.1?report=genbank&log$=nucltop&blast_rank=43&RID=ND75HSC6016","MK261420.1")
Eragrostis cylindriflora voucher F5_K1343 tRNA-Leu (trnL) gene, partial sequence; mitochondrial	Eragrostis cylindriflora	97.1	97.1	100%	2e-16	100.00	550	=HYPERLINK("https://www.ncbi.nlm.nih.gov/nucleotide/MK261404.1?report=genbank&log$=nucltop&blast_rank=44&RID=ND75HSC6016","MK261404.1")
Eragrostis cilianensis voucher G5_K1343 tRNA-Leu (trnL) gene, partial sequence; mitochondrial	Eragrostis cilianensis	97.1	97.1	100%	2e-16	100.00	520	=HYPERLINK("https://www.ncbi.nlm.nih.gov/nucleotide/MK261394.1?report=genbank&log$=nucltop&blast_rank=45&RID=ND75HSC6016","MK261394.1")
Eragrostis secundiflora voucher KL12 tRNA-Leu (trnL) gene, partial sequence; chloroplast	Eragrostis secundiflora	97.1	97.1	100%	2e-16	100.00	616	=HYPERLINK("https://www.ncbi.nlm.nih.gov/nucleotide/MG709400.1?report=genbank&log$=nucltop&blast_rank=46&RID=ND75HSC6016","MG709400.1")
Eragrostis lugens voucher KL10 tRNA-Leu (trnL) gene, partial sequence; chloroplast	Eragrostis lugens	97.1	97.1	100%	2e-16	100.00	616	=HYPERLINK("https://www.ncbi.nlm.nih.gov/nucleotide/MG709398.1?report=genbank&log$=nucltop&blast_rank=47&RID=ND75HSC6016","MG709398.1")
Eragrostis cilianensis isolate ERCI tRNA-Leu (trnL) gene, intron; chloroplast	Eragrostis cilianensis	97.1	97.1	100%	2e-16	100.00	91	=HYPERLINK("https://www.ncbi.nlm.nih.gov/nucleotide/MF598364.1?report=genbank&log$=nucltop&blast_rank=48&RID=ND75HSC6016","MF598364.1")
Eragrostis tef isolate SRR1463402 chloroplast, complete genome	Eragrostis tef	97.1	97.1	100%	2e-16	100.00	134310	=HYPERLINK("https://www.ncbi.nlm.nih.gov/nucleotide/MF035981.1?report=genbank&log$=nucltop&blast_rank=49&RID=ND75HSC6016","MF035981.1")
Eragrostis pilosa tRNA-Leu (trnL-UAA) gene, partial sequence; trnL-trnF intergenic spacer, complete sequence; and tRNA-Phe (trnF-GAA) gene, partial sequence; chloroplast	Eragrostis pilosa	97.1	97.1	100%	2e-16	100.00	884	=HYPERLINK("https://www.ncbi.nlm.nih.gov/nucleotide/KX372421.1?report=genbank&log$=nucltop&blast_rank=50&RID=ND75HSC6016","KX372421.1")
Eragrostis multicaulis tRNA-Leu (trnL-UAA) gene, partial sequence; trnL-trnF intergenic spacer, complete sequence; and tRNA-Phe (trnF-GAA) gene, partial sequence; chloroplast	Eragrostis multicaulis	97.1	97.1	100%	2e-16	100.00	884	=HYPERLINK("https://www.ncbi.nlm.nih.gov/nucleotide/KX372420.1?report=genbank&log$=nucltop&blast_rank=51&RID=ND75HSC6016","KX372420.1")
Eragrostis minor tRNA-Leu (trnL-UAA) gene, partial sequence; trnL-trnF intergenic spacer, complete sequence; and tRNA-Phe (trnF-GAA) gene, partial sequence; chloroplast	Eragrostis minor	97.1	97.1	100%	2e-16	100.00	896	=HYPERLINK("https://www.ncbi.nlm.nih.gov/nucleotide/KX372419.1?report=genbank&log$=nucltop&blast_rank=52&RID=ND75HSC6016","KX372419.1")
Eragrostis ferruginea tRNA-Leu (trnL-UAA) gene, partial sequence; trnL-trnF intergenic spacer, complete sequence; and tRNA-Phe (trnF-GAA) gene, partial sequence; chloroplast	Eragrostis ferruginea	97.1	97.1	100%	2e-16	100.00	884	=HYPERLINK("https://www.ncbi.nlm.nih.gov/nucleotide/KX372417.1?report=genbank&log$=nucltop&blast_rank=53&RID=ND75HSC6016","KX372417.1")
Eragrostis curvula tRNA-Leu (trnL-UAA) gene and trnL-trnF intergenic spacer, partial sequence; chloroplast	Eragrostis curvula	97.1	97.1	100%	2e-16	100.00	795	=HYPERLINK("https://www.ncbi.nlm.nih.gov/nucleotide/KX372416.1?report=genbank&log$=nucltop&blast_rank=54&RID=ND75HSC6016","KX372416.1")
Eragrostis cilianensis voucher MONT:87346 tRNA-Leu (trnL-UAA) gene, partial sequence; chloroplast	Eragrostis cilianensis	97.1	97.1	100%	2e-16	100.00	576	=HYPERLINK("https://www.ncbi.nlm.nih.gov/nucleotide/OQ819382.1?report=genbank&log$=nucltop&blast_rank=55&RID=ND75HSC6016","OQ819382.1")
Eragrostis ferruginea chloroplast gene for trnL intron, partial sequence, isolate: Aa063	Eragrostis ferruginea	97.1	97.1	100%	2e-16	100.00	579	=HYPERLINK("https://www.ncbi.nlm.nih.gov/nucleotide/LC115846.1?report=genbank&log$=nucltop&blast_rank=56&RID=ND75HSC6016","LC115846.1")
Eragrostis ferruginea chloroplast gene for trnL intron, partial sequence, isolate: Aa026	Eragrostis ferruginea	97.1	97.1	100%	2e-16	100.00	579	=HYPERLINK("https://www.ncbi.nlm.nih.gov/nucleotide/LC116041.1?report=genbank&log$=nucltop&blast_rank=57&RID=ND75HSC6016","LC116041.1")
Eragrostis tef voucher RSA:A.L. Ingram:544 plastid, complete genome	Eragrostis tef	97.1	97.1	100%	2e-16	100.00	134435	=HYPERLINK("https://www.ncbi.nlm.nih.gov/nucleotide/NC_029413.1?report=genbank&log$=nucltop&blast_rank=58&RID=ND75HSC6016","NC_029413.1")
Eragrostis minor voucher ISC:L.G. Clark 1333 plastid, complete genome	Eragrostis minor	97.1	97.1	100%	2e-16	100.00	135023	=HYPERLINK("https://www.ncbi.nlm.nih.gov/nucleotide/NC_029412.1?report=genbank&log$=nucltop&blast_rank=59&RID=ND75HSC6016","NC_029412.1")
Eragrostis papposa voucher C6_K1301_Eragrostis_papposa tRNA-Leu (trnL) gene, intron; chloroplast	Eragrostis papposa	97.1	97.1	100%	2e-16	100.00	563	=HYPERLINK("https://www.ncbi.nlm.nih.gov/nucleotide/KR738501.1?report=genbank&log$=nucltop&blast_rank=60&RID=ND75HSC6016","KR738501.1")
Sporobolus ioclados voucher E7_K1301_Sporobolus_ioclados tRNA-Leu (trnL) gene, intron; chloroplast	Sporobolus ioclados	97.1	97.1	100%	2e-16	100.00	573	=HYPERLINK("https://www.ncbi.nlm.nih.gov/nucleotide/KR738462.1?report=genbank&log$=nucltop&blast_rank=61&RID=ND75HSC6016","KR738462.1")
Eragrostis racemosa voucher H9_K1268_Eragrostis_racemosa tRNA-Leu (trnL) gene, intron; chloroplast	Eragrostis racemosa	97.1	97.1	100%	2e-16	100.00	506	=HYPERLINK("https://www.ncbi.nlm.nih.gov/nucleotide/KR738308.1?report=genbank&log$=nucltop&blast_rank=62&RID=ND75HSC6016","KR738308.1")
Eragrostis racemosa voucher E9_K1268_Eragrostis_racemosa tRNA-Leu (trnL) gene, intron; chloroplast	Eragrostis racemosa	97.1	97.1	100%	2e-16	100.00	515	=HYPERLINK("https://www.ncbi.nlm.nih.gov/nucleotide/KR738281.1?report=genbank&log$=nucltop&blast_rank=63&RID=ND75HSC6016","KR738281.1")
Eragrostis papposa voucher D6_K1301_Eragrostis_papposa tRNA-Leu (trnL) gene, intron; chloroplast	Eragrostis papposa	97.1	97.1	100%	2e-16	100.00	555	=HYPERLINK("https://www.ncbi.nlm.nih.gov/nucleotide/KR738265.1?report=genbank&log$=nucltop&blast_rank=64&RID=ND75HSC6016","KR738265.1")
Eragrostis papposa voucher C10_K1300_eragrostis_tenuifolia tRNA-Leu (trnL) gene, intron; chloroplast	Eragrostis papposa	97.1	97.1	100%	2e-16	100.00	347	=HYPERLINK("https://www.ncbi.nlm.nih.gov/nucleotide/KR738017.1?report=genbank&log$=nucltop&blast_rank=65&RID=ND75HSC6016","KR738017.1")
Eragrostis racemosa voucher G9_K1268_Eragrostis_racemosa tRNA-Leu (trnL) gene, intron; chloroplast	Eragrostis racemosa	97.1	97.1	100%	2e-16	100.00	506	=HYPERLINK("https://www.ncbi.nlm.nih.gov/nucleotide/KR737933.1?report=genbank&log$=nucltop&blast_rank=66&RID=ND75HSC6016","KR737933.1")
Sporobolus ioclados voucher F7_K1301_Sporobolus_ioclados tRNA-Leu (trnL) gene, intron; chloroplast	Sporobolus ioclados	97.1	97.1	100%	2e-16	100.00	581	=HYPERLINK("https://www.ncbi.nlm.nih.gov/nucleotide/KR737837.1?report=genbank&log$=nucltop&blast_rank=67&RID=ND75HSC6016","KR737837.1")
Eragrostis papposa voucher B6_K1301_Eragrostis_papposa tRNA-Leu (trnL) gene, intron; chloroplast	Eragrostis papposa	97.1	97.1	100%	2e-16	100.00	576	=HYPERLINK("https://www.ncbi.nlm.nih.gov/nucleotide/KR737763.1?report=genbank&log$=nucltop&blast_rank=68&RID=ND75HSC6016","KR737763.1")
Eragrostis trichocolea isolate P125 tRNA-Leu (trnL) gene, partial sequence; chloroplast	Eragrostis trichocolea	97.1	97.1	100%	2e-16	100.00	494	=HYPERLINK("https://www.ncbi.nlm.nih.gov/nucleotide/KP057662.1?report=genbank&log$=nucltop&blast_rank=69&RID=ND75HSC6016","KP057662.1")
Eragrostis plana isolate P018 tRNA-Leu (trnL) gene, partial sequence; chloroplast	Eragrostis plana	97.1	97.1	100%	2e-16	100.00	527	=HYPERLINK("https://www.ncbi.nlm.nih.gov/nucleotide/KP057661.1?report=genbank&log$=nucltop&blast_rank=70&RID=ND75HSC6016","KP057661.1")
Eragrostis pilosa chloroplast, complete genome	Eragrostis pilosa	97.1	97.1	100%	2e-16	100.00	134764	=HYPERLINK("https://www.ncbi.nlm.nih.gov/nucleotide/OL678516.1?report=genbank&log$=nucltop&blast_rank=71&RID=ND75HSC6016","OL678516.1")
Megathyrsus sp. JFG-2021 isolate H18 trnL-trnF intergenic spacer region, partial sequence; chloroplast	Megathyrsus sp. JFG-2021	97.1	97.1	100%	2e-16	100.00	925	=HYPERLINK("https://www.ncbi.nlm.nih.gov/nucleotide/MT327739.1?report=genbank&log$=nucltop&blast_rank=72&RID=ND75HSC6016","MT327739.1")
Eragrostis pilosa voucher 87 chloroplast, complete genome	Eragrostis pilosa	97.1	97.1	100%	2e-16	100.00	134737	=HYPERLINK("https://www.ncbi.nlm.nih.gov/nucleotide/NC_059738.1?report=genbank&log$=nucltop&blast_rank=73&RID=ND75HSC6016","NC_059738.1")
Eragrostis nigra voucher DL183 chloroplast, complete genome	Eragrostis nigra	97.1	97.1	100%	2e-16	100.00	134861	=HYPERLINK("https://www.ncbi.nlm.nih.gov/nucleotide/NC_059736.1?report=genbank&log$=nucltop&blast_rank=74&RID=ND75HSC6016","NC_059736.1")
Eragrostis ferruginea voucher 2 chloroplast, complete genome	Eragrostis ferruginea	97.1	97.1	100%	2e-16	100.00	134380	=HYPERLINK("https://www.ncbi.nlm.nih.gov/nucleotide/NC_059732.1?report=genbank&log$=nucltop&blast_rank=75&RID=ND75HSC6016","NC_059732.1")
Eragrostis autumnalis voucher 12 chloroplast, complete genome	Eragrostis autumnalis	97.1	97.1	100%	2e-16	100.00	134556	=HYPERLINK("https://www.ncbi.nlm.nih.gov/nucleotide/NC_059728.1?report=genbank&log$=nucltop&blast_rank=76&RID=ND75HSC6016","NC_059728.1")
Eragrostis airoides voucher Ingram 14-02 tRNA-Leu (trnL) gene, partial sequence; trnL-trnF intergenic spacer, complete sequence; and tRNA-Phe (trnF) gene, partial sequence; chloroplast	Eragrostis airoides	97.1	97.1	100%	2e-16	100.00	905	=HYPERLINK("https://www.ncbi.nlm.nih.gov/nucleotide/GU990405.1?report=genbank&log$=nucltop&blast_rank=77&RID=ND75HSC6016","GU990405.1")
Eragrostis unioloides voucher Ingram 16-02 tRNA-Leu (trnL) gene, partial sequence; trnL-trnF intergenic spacer, complete sequence; and tRNA-Phe (trnF) gene, partial sequence; chloroplast	Eragrostis unioloides	97.1	97.1	100%	2e-16	100.00	907	=HYPERLINK("https://www.ncbi.nlm.nih.gov/nucleotide/GU990403.1?report=genbank&log$=nucltop&blast_rank=78&RID=ND75HSC6016","GU990403.1")
Eragrostis neesii voucher Ingram 18-01 tRNA-Leu (trnL) gene, partial sequence; trnL-trnF intergenic spacer, complete sequence; and tRNA-Phe (trnF) gene, partial sequence; chloroplast	Eragrostis neesii	97.1	97.1	100%	2e-16	100.00	907	=HYPERLINK("https://www.ncbi.nlm.nih.gov/nucleotide/GU990400.1?report=genbank&log$=nucltop&blast_rank=79&RID=ND75HSC6016","GU990400.1")
Eragrostis lehmanniana voucher Ingram 05-01 tRNA-Leu (trnL) gene, partial sequence; trnL-trnF intergenic spacer, complete sequence; and tRNA-Phe (trnF) gene, partial sequence; chloroplast	Eragrostis lehmanniana	97.1	97.1	100%	2e-16	100.00	908	=HYPERLINK("https://www.ncbi.nlm.nih.gov/nucleotide/GU990398.1?report=genbank&log$=nucltop&blast_rank=80&RID=ND75HSC6016","GU990398.1")
Eragrostis pilosa voucher Ingram 08-99 tRNA-Leu (trnL) gene, partial sequence; trnL-trnF intergenic spacer, complete sequence; and tRNA-Phe (trnF) gene, partial sequence; chloroplast	Eragrostis pilosa	97.1	97.1	100%	2e-16	100.00	908	=HYPERLINK("https://www.ncbi.nlm.nih.gov/nucleotide/GU990397.1?report=genbank&log$=nucltop&blast_rank=81&RID=ND75HSC6016","GU990397.1")
Eragrostis tef voucher Ingram 12-99 tRNA-Leu (trnL) gene, partial sequence; trnL-trnF intergenic spacer, complete sequence; and tRNA-Phe (trnF) gene, partial sequence; chloroplast	Eragrostis tef	97.1	97.1	100%	2e-16	100.00	906	=HYPERLINK("https://www.ncbi.nlm.nih.gov/nucleotide/GU990396.1?report=genbank&log$=nucltop&blast_rank=82&RID=ND75HSC6016","GU990396.1")
Eragrostis papposa voucher Ingram 22-01 tRNA-Leu (trnL) gene, partial sequence; trnL-trnF intergenic spacer, complete sequence; and tRNA-Phe (trnF) gene, partial sequence; chloroplast	Eragrostis papposa	97.1	97.1	100%	2e-16	100.00	907	=HYPERLINK("https://www.ncbi.nlm.nih.gov/nucleotide/GU990395.1?report=genbank&log$=nucltop&blast_rank=83&RID=ND75HSC6016","GU990395.1")
Eragrostis japonica voucher Ingram 33-01 tRNA-Leu (trnL) gene, partial sequence; trnL-trnF intergenic spacer, complete sequence; and tRNA-Phe (trnF) gene, partial sequence; chloroplast	Eragrostis japonica	97.1	97.1	100%	2e-16	100.00	906	=HYPERLINK("https://www.ncbi.nlm.nih.gov/nucleotide/GU990394.1?report=genbank&log$=nucltop&blast_rank=84&RID=ND75HSC6016","GU990394.1")
Eragrostis heteromera voucher Ingram 12-01 tRNA-Leu (trnL) gene, partial sequence; trnL-trnF intergenic spacer, complete sequence; and tRNA-Phe (trnF) gene, partial sequence; chloroplast	Eragrostis heteromera	97.1	97.1	100%	2e-16	100.00	907	=HYPERLINK("https://www.ncbi.nlm.nih.gov/nucleotide/GU990393.1?report=genbank&log$=nucltop&blast_rank=85&RID=ND75HSC6016","GU990393.1")
Eragrostis intermedia voucher Ingram 13-01 tRNA-Leu (trnL) gene, partial sequence; trnL-trnF intergenic spacer, complete sequence; and tRNA-Phe (trnF) gene, partial sequence; chloroplast	Eragrostis intermedia	97.1	97.1	100%	2e-16	100.00	906	=HYPERLINK("https://www.ncbi.nlm.nih.gov/nucleotide/GU990392.1?report=genbank&log$=nucltop&blast_rank=86&RID=ND75HSC6016","GU990392.1")
Eragrostis macilenta voucher Ingram 05-99 tRNA-Leu (trnL) gene, partial sequence; trnL-trnF intergenic spacer, complete sequence; and tRNA-Phe (trnF) gene, partial sequence; chloroplast	Eragrostis macilenta	97.1	97.1	100%	2e-16	100.00	907	=HYPERLINK("https://www.ncbi.nlm.nih.gov/nucleotide/GU990389.1?report=genbank&log$=nucltop&blast_rank=87&RID=ND75HSC6016","GU990389.1")
Eragrostis lugens voucher Ingram 16-01 tRNA-Leu (trnL) gene, partial sequence; trnL-trnF intergenic spacer, complete sequence; and tRNA-Phe (trnF) gene, partial sequence; chloroplast	Eragrostis lugens	97.1	97.1	100%	2e-16	100.00	905	=HYPERLINK("https://www.ncbi.nlm.nih.gov/nucleotide/GU990387.1?report=genbank&log$=nucltop&blast_rank=88&RID=ND75HSC6016","GU990387.1")
Eragrostis trichophora voucher Ingram 17-99 tRNA-Leu (trnL) gene, partial sequence; trnL-trnF intergenic spacer, complete sequence; and tRNA-Phe (trnF) gene, partial sequence; chloroplast	Eragrostis trichophora	97.1	97.1	100%	2e-16	100.00	907	=HYPERLINK("https://www.ncbi.nlm.nih.gov/nucleotide/GU990386.1?report=genbank&log$=nucltop&blast_rank=89&RID=ND75HSC6016","GU990386.1")
Eragrostis minor voucher Ingram 16-99 tRNA-Leu (trnL) gene, partial sequence; trnL-trnF intergenic spacer, complete sequence; and tRNA-Phe (trnF) gene, partial sequence; chloroplast	Eragrostis minor	97.1	97.1	100%	2e-16	100.00	907	=HYPERLINK("https://www.ncbi.nlm.nih.gov/nucleotide/GU990384.1?report=genbank&log$=nucltop&blast_rank=90&RID=ND75HSC6016","GU990384.1")
Eragrostis cilianensis voucher Ingram 03-99 tRNA-Leu (trnL) gene, partial sequence; trnL-trnF intergenic spacer, complete sequence; and tRNA-Phe (trnF) gene, partial sequence; chloroplast	Eragrostis cilianensis	97.1	97.1	100%	2e-16	100.00	912	=HYPERLINK("https://www.ncbi.nlm.nih.gov/nucleotide/GU990381.1?report=genbank&log$=nucltop&blast_rank=91&RID=ND75HSC6016","GU990381.1")
Eragrostis polytricha voucher Ingram 24-01 tRNA-Leu (trnL) gene, partial sequence; trnL-trnF intergenic spacer, complete sequence; and tRNA-Phe (trnF) gene, partial sequence; chloroplast	Eragrostis polytricha	97.1	97.1	100%	2e-16	100.00	906	=HYPERLINK("https://www.ncbi.nlm.nih.gov/nucleotide/GU990379.1?report=genbank&log$=nucltop&blast_rank=92&RID=ND75HSC6016","GU990379.1")
Eragrostis echinochloidea voucher Ingram 09-01 tRNA-Leu (trnL) gene, partial sequence; trnL-trnF intergenic spacer, complete sequence; and tRNA-Phe (trnF) gene, partial sequence; chloroplast	Eragrostis echinochloidea	97.1	97.1	100%	2e-16	100.00	916	=HYPERLINK("https://www.ncbi.nlm.nih.gov/nucleotide/GU990377.1?report=genbank&log$=nucltop&blast_rank=93&RID=ND75HSC6016","GU990377.1")
Eragrostis aspera voucher Ingram 01-99 tRNA-Leu (trnL) gene, partial sequence; trnL-trnF intergenic spacer, complete sequence; and tRNA-Phe (trnF) gene, partial sequence; chloroplast	Eragrostis aspera	97.1	97.1	100%	2e-16	100.00	678	=HYPERLINK("https://www.ncbi.nlm.nih.gov/nucleotide/GU990374.1?report=genbank&log$=nucltop&blast_rank=94&RID=ND75HSC6016","GU990374.1")
Eragrostis truncata voucher Ingram 31-01 tRNA-Leu (trnL) gene, partial sequence; trnL-trnF intergenic spacer, complete sequence; and tRNA-Phe (trnF) gene, partial sequence; chloroplast	Eragrostis truncata	97.1	97.1	100%	2e-16	100.00	917	=HYPERLINK("https://www.ncbi.nlm.nih.gov/nucleotide/GU990373.1?report=genbank&log$=nucltop&blast_rank=95&RID=ND75HSC6016","GU990373.1")
Eragrostis barrelieri voucher Reeder 9835 tRNA-Leu (trnL) gene, partial sequence; trnL-trnF intergenic spacer, complete sequence; and tRNA-Phe (trnF) gene, partial sequence; chloroplast	Eragrostis barrelieri	97.1	97.1	100%	2e-16	100.00	676	=HYPERLINK("https://www.ncbi.nlm.nih.gov/nucleotide/GU990371.1?report=genbank&log$=nucltop&blast_rank=96&RID=ND75HSC6016","GU990371.1")
Eragrostis mexicana subsp. virescens voucher Chase9270 K tRNA-Leu (trnL) gene, partial sequence; trnL-trnF intergenic spacer, complete sequence; and tRNA-Phe (trnF) gene, partial sequence; chloroplast	Eragrostis mexicana subsp. virescens	97.1	97.1	100%	2e-16	100.00	930	=HYPERLINK("https://www.ncbi.nlm.nih.gov/nucleotide/EF137565.1?report=genbank&log$=nucltop&blast_rank=97&RID=ND75HSC6016","EF137565.1")
Bromus catharticus voucher ICN<BRA>:132.519 tRNA-Leu (trnL) gene, partial sequence; trnL-trnF intergenic spacer, complete sequence; and tRNA-Phe (trnF) gene, partial sequence; chloroplast	Bromus catharticus	97.1	97.1	100%	2e-16	100.00	984	=HYPERLINK("https://www.ncbi.nlm.nih.gov/nucleotide/EU395890.1?report=genbank&log$=nucltop&blast_rank=98&RID=ND75HSC6016","EU395890.1")
Pogonarthria squarrosa tRNA-Leu (trnL) gene, partial sequence; and trnL-trnF intergenic spacer, complete sequence; chloroplast	Pogonarthria squarrosa	97.1	97.1	100%	2e-16	100.00	930	=HYPERLINK("https://www.ncbi.nlm.nih.gov/nucleotide/EF156724.1?report=genbank&log$=nucltop&blast_rank=99&RID=ND75HSC6016","EF156724.1")
Eragrostis pectinacea var. pectinacea tRNA-Leu (trnL) gene, partial sequence; and trnL-trnF intergenic spacer, complete sequence; chloroplast	Eragrostis pectinacea var. pectinacea	97.1	97.1	100%	2e-16	100.00	930	=HYPERLINK("https://www.ncbi.nlm.nih.gov/nucleotide/EF156696.1?report=genbank&log$=nucltop&blast_rank=100&RID=ND75HSC6016","EF156696.1")
Eragrostis weberbaueri voucher Columbus 3523 RSA tRNA-Leu (trnL) gene, partial sequence; trnL-trnF intergenic spacer, complete sequence; and tRNA-Phe (trnF) gene, partial sequence; chloroplast	Eragrostis weberbaueri	97.1	97.1	100%	2e-16	100.00	992	=HYPERLINK("https://www.ncbi.nlm.nih.gov/nucleotide/DQ172305.1?report=genbank&log$=nucltop&blast_rank=101&RID=ND75HSC6016","DQ172305.1")
Dactyloctenium aegyptium tRNA-Leu (trnL) gene, partial sequence; chloroplast	Dactyloctenium aegyptium	97.1	97.1	100%	2e-16	100.00	543	=HYPERLINK("https://www.ncbi.nlm.nih.gov/nucleotide/AY787809.1?report=genbank&log$=nucltop&blast_rank=102&RID=ND75HSC6016","AY787809.1")
Eleusine indica tRNA-Leu (trnL) gene, partial sequence; chloroplast	Eleusine indica	97.1	97.1	100%	2e-16	100.00	549	=HYPERLINK("https://www.ncbi.nlm.nih.gov/nucleotide/AY787806.1?report=genbank&log$=nucltop&blast_rank=103&RID=ND75HSC6016","AY787806.1")
Sporobolus indicus var. pyramidalis voucher Spies6966 tRNA-Leu (trnL) gene, partial sequence; and trnL-trnF intergenic spacer, complete sequence; chloroplast	Sporobolus indicus var. pyramidalis	97.1	97.1	100%	2e-16	100.00	866	=HYPERLINK("https://www.ncbi.nlm.nih.gov/nucleotide/DQ655902.1?report=genbank&log$=nucltop&blast_rank=104&RID=ND75HSC6016","DQ655902.1")
Sporobolus fimbriatus voucher Spies7509 tRNA-Leu (trnL) gene, partial sequence; and trnL-trnF intergenic spacer, complete sequence; chloroplast	Sporobolus fimbriatus	97.1	97.1	100%	2e-16	100.00	928	=HYPERLINK("https://www.ncbi.nlm.nih.gov/nucleotide/DQ655901.1?report=genbank&log$=nucltop&blast_rank=105&RID=ND75HSC6016","DQ655901.1")
Eragrostis lehmanniana var. lehmanniana voucher Spies7514 tRNA-Leu (trnL) gene, partial sequence; and trnL-trnF intergenic spacer, complete sequence; chloroplast	Eragrostis lehmanniana var. lehmanniana	97.1	97.1	100%	2e-16	100.00	930	=HYPERLINK("https://www.ncbi.nlm.nih.gov/nucleotide/DQ655883.1?report=genbank&log$=nucltop&blast_rank=106&RID=ND75HSC6016","DQ655883.1")
Eragrostis biflora voucher Spies6705 tRNA-Leu (trnL) gene, partial sequence; and trnL-trnF intergenic spacer, complete sequence; chloroplast	Eragrostis biflora	97.1	97.1	100%	2e-16	100.00	908	=HYPERLINK("https://www.ncbi.nlm.nih.gov/nucleotide/DQ655879.1?report=genbank&log$=nucltop&blast_rank=107&RID=ND75HSC6016","DQ655879.1")
Eragrostis racemosa voucher Spies6533 tRNA-Leu (trnL) gene, partial sequence; and trnL-trnF intergenic spacer, complete sequence; chloroplast	Eragrostis racemosa	97.1	97.1	100%	2e-16	100.00	868	=HYPERLINK("https://www.ncbi.nlm.nih.gov/nucleotide/DQ655878.1?report=genbank&log$=nucltop&blast_rank=108&RID=ND75HSC6016","DQ655878.1")
Eragrostis curvula voucher Spies7474 tRNA-Leu (trnL) gene, partial sequence; and trnL-trnF intergenic spacer, complete sequence; chloroplast	Eragrostis chloromelas	97.1	97.1	100%	2e-16	100.00	926	=HYPERLINK("https://www.ncbi.nlm.nih.gov/nucleotide/DQ655877.1?report=genbank&log$=nucltop&blast_rank=109&RID=ND75HSC6016","DQ655877.1")
Eragrostis curvula voucher Spies6947 tRNA-Leu (trnL) gene, partial sequence; and trnL-trnF intergenic spacer, complete sequence; chloroplast	Eragrostis chloromelas	97.1	97.1	100%	2e-16	100.00	926	=HYPERLINK("https://www.ncbi.nlm.nih.gov/nucleotide/DQ655876.1?report=genbank&log$=nucltop&blast_rank=110&RID=ND75HSC6016","DQ655876.1")
Eragrostis lehmanniana var. lehmanniana voucher Swart20 tRNA-Leu (trnL) gene, partial sequence; and trnL-trnF intergenic spacer, complete sequence; chloroplast	Eragrostis lehmanniana var. lehmanniana	97.1	97.1	100%	2e-16	100.00	925	=HYPERLINK("https://www.ncbi.nlm.nih.gov/nucleotide/DQ655875.1?report=genbank&log$=nucltop&blast_rank=111&RID=ND75HSC6016","DQ655875.1")
Eragrostis x pseudo-obtusa voucher Spies7508 tRNA-Leu (trnL) gene, partial sequence; and trnL-trnF intergenic spacer, complete sequence; chloroplast	Eragrostis x pseudo-obtusa	97.1	97.1	100%	2e-16	100.00	936	=HYPERLINK("https://www.ncbi.nlm.nih.gov/nucleotide/DQ655874.1?report=genbank&log$=nucltop&blast_rank=112&RID=ND75HSC6016","DQ655874.1")
Eragrostis echinochloidea voucher Spies7485 tRNA-Leu (trnL) gene, partial sequence; and trnL-trnF intergenic spacer, complete sequence; chloroplast	Eragrostis echinochloidea	97.1	97.1	100%	2e-16	100.00	933	=HYPERLINK("https://www.ncbi.nlm.nih.gov/nucleotide/DQ655873.1?report=genbank&log$=nucltop&blast_rank=113&RID=ND75HSC6016","DQ655873.1")
Eragrostis obtusa voucher Spies6623 tRNA-Leu (trnL) gene, partial sequence; and trnL-trnF intergenic spacer, complete sequence; chloroplast	Eragrostis obtusa	97.1	97.1	100%	2e-16	100.00	938	=HYPERLINK("https://www.ncbi.nlm.nih.gov/nucleotide/DQ655871.1?report=genbank&log$=nucltop&blast_rank=114&RID=ND75HSC6016","DQ655871.1")
Eragrostis tef chloroplast partial tRNA-Leu gene, intron	Eragrostis tef	97.1	97.1	100%	2e-16	100.00	521	=HYPERLINK("https://www.ncbi.nlm.nih.gov/nucleotide/AJ279201.1?report=genbank&log$=nucltop&blast_rank=115&RID=ND75HSC6016","AJ279201.1")
