# Supplementary material for: Ecology of community reassembly: Movements and diets of megafauna during a decade of restoration in Mozambique
Source: Ecology. 2026 Apr 12;107(4):e70386. doi: 10.1002/ecy.70386 (PMC13071350; doi:10.1002/ecy.70386)
Supplement: Supplementary file 1 — Data S1. [file ECY-107-e70386-s001.zip › Data_S1/Dataset_20/DietDataFilteringScripts/DNA_metabarcoding_data_processing/additional_files_scripts/NCBI_blast_results/atcccttttttgaaaaaacaggtggttctcaaactagaacccaaagggaaag.csv]

Description	Scientific Name	Max Score	Total Score	Query Cover	E value	Per. ident	Acc. Len	Accession
Phragmites australis isolate Teisher101 chloroplast, complete genome	Phragmites australis	97.1	97.1	100%	2e-16	100.00	137686	=HYPERLINK("https://www.ncbi.nlm.nih.gov/nucleotide/MF035996.1?report=genbank&log$=nucltop&blast_rank=1&RID=NAR0KEK0016","MF035996.1")
Phragmites australis isolate GRIN chloroplast, complete genome	Phragmites australis	97.1	97.1	100%	2e-16	100.00	137704	=HYPERLINK("https://www.ncbi.nlm.nih.gov/nucleotide/MF035995.1?report=genbank&log$=nucltop&blast_rank=2&RID=NAR0KEK0016","MF035995.1")
Phragmites australis tRNA-Leu (trnL) gene, partial sequence; chloroplast	Phragmites australis	97.1	97.1	100%	2e-16	100.00	577	=HYPERLINK("https://www.ncbi.nlm.nih.gov/nucleotide/KX668053.1?report=genbank&log$=nucltop&blast_rank=3&RID=NAR0KEK0016","KX668053.1")
Phragmites australis voucher RSA:D. Bell 4664 chloroplast, complete genome	Phragmites australis	97.1	97.1	100%	2e-16	100.00	137612	=HYPERLINK("https://www.ncbi.nlm.nih.gov/nucleotide/KX229727.1?report=genbank&log$=nucltop&blast_rank=4&RID=NAR0KEK0016","KX229727.1")
Phragmites australis tRNA-Leu (trnL-UAA) gene, partial sequence; trnL-trnF intergenic spacer, complete sequence; and tRNA-Phe (trnF-GAA) gene, partial sequence; chloroplast	Phragmites australis	97.1	97.1	100%	2e-16	100.00	910	=HYPERLINK("https://www.ncbi.nlm.nih.gov/nucleotide/KX372469.1?report=genbank&log$=nucltop&blast_rank=5&RID=NAR0KEK0016","KX372469.1")
Phragmites australis isolate Ph1 trnL-trnF intergenic spacer region, partial sequence; plastid	Phragmites australis	97.1	97.1	100%	2e-16	100.00	517	=HYPERLINK("https://www.ncbi.nlm.nih.gov/nucleotide/KU932985.1?report=genbank&log$=nucltop&blast_rank=6&RID=NAR0KEK0016","KU932985.1")
Phragmites australis genome assembly, organelle: plastid:chloroplast	Phragmites australis	97.1	97.1	100%	2e-16	100.00	137672	=HYPERLINK("https://www.ncbi.nlm.nih.gov/nucleotide/OY282639.1?report=genbank&log$=nucltop&blast_rank=7&RID=NAR0KEK0016","OY282639.1")
Phragmites australis genome assembly, chromosome: 8	Phragmites australis	97.1	97.1	100%	2e-16	100.00	37915063	=HYPERLINK("https://www.ncbi.nlm.nih.gov/nucleotide/OY282619.1?report=genbank&log$=nucltop&blast_rank=8&RID=NAR0KEK0016","OY282619.1")
Phragmites australis chloroplast, complete genome	Phragmites australis	97.1	97.1	100%	2e-16	100.00	137614	=HYPERLINK("https://www.ncbi.nlm.nih.gov/nucleotide/KJ825856.1?report=genbank&log$=nucltop&blast_rank=9&RID=NAR0KEK0016","KJ825856.1")
Phragmites australis isolate SR chloroplast, complete genome	Phragmites australis	97.1	97.1	100%	2e-16	100.00	137660	=HYPERLINK("https://www.ncbi.nlm.nih.gov/nucleotide/MT576634.1?report=genbank&log$=nucltop&blast_rank=10&RID=NAR0KEK0016","MT576634.1")
Phragmites australis isolate DR chloroplast, complete genome	Phragmites australis	97.1	97.1	100%	2e-16	100.00	137647	=HYPERLINK("https://www.ncbi.nlm.nih.gov/nucleotide/MT576633.1?report=genbank&log$=nucltop&blast_rank=11&RID=NAR0KEK0016","MT576633.1")
Phragmites australis subsp. americanus chloroplast, complete genome	Phragmites australis subsp. americanus	97.1	97.1	100%	2e-16	100.00	137646	=HYPERLINK("https://www.ncbi.nlm.nih.gov/nucleotide/MW287634.1?report=genbank&log$=nucltop&blast_rank=12&RID=NAR0KEK0016","MW287634.1")
Phragmites australis subsp. americanus chloroplast, complete genome	Phragmites australis subsp. americanus	97.1	97.1	100%	2e-16	100.00	137650	=HYPERLINK("https://www.ncbi.nlm.nih.gov/nucleotide/MW287633.1?report=genbank&log$=nucltop&blast_rank=13&RID=NAR0KEK0016","MW287633.1")
Phragmites australis subsp. americanus chloroplast, complete genome	Phragmites australis subsp. americanus	97.1	97.1	100%	2e-16	100.00	137560	=HYPERLINK("https://www.ncbi.nlm.nih.gov/nucleotide/NC_060780.1?report=genbank&log$=nucltop&blast_rank=14&RID=NAR0KEK0016","NC_060780.1")
Phragmites australis subsp. americanus chloroplast, complete genome	Phragmites australis subsp. americanus	97.1	97.1	100%	2e-16	100.00	137645	=HYPERLINK("https://www.ncbi.nlm.nih.gov/nucleotide/MW287631.1?report=genbank&log$=nucltop&blast_rank=15&RID=NAR0KEK0016","MW287631.1")
Phragmites australis chloroplast, complete genome	Phragmites australis	97.1	97.1	100%	2e-16	100.00	137684	=HYPERLINK("https://www.ncbi.nlm.nih.gov/nucleotide/MW287630.1?report=genbank&log$=nucltop&blast_rank=16&RID=NAR0KEK0016","MW287630.1")
Phragmites australis subsp. berlandieri chloroplast, complete genome	Phragmites australis subsp. berlandieri	97.1	97.1	100%	2e-16	100.00	137559	=HYPERLINK("https://www.ncbi.nlm.nih.gov/nucleotide/NC_060779.1?report=genbank&log$=nucltop&blast_rank=17&RID=NAR0KEK0016","NC_060779.1")
Phragmites australis chloroplast, complete genome	Phragmites australis	97.1	97.1	100%	2e-16	100.00	137671	=HYPERLINK("https://www.ncbi.nlm.nih.gov/nucleotide/MW287628.1?report=genbank&log$=nucltop&blast_rank=18&RID=NAR0KEK0016","MW287628.1")
Phragmites australis chloroplast, complete genome	Phragmites australis	97.1	97.1	100%	2e-16	100.00	137694	=HYPERLINK("https://www.ncbi.nlm.nih.gov/nucleotide/MW287627.1?report=genbank&log$=nucltop&blast_rank=19&RID=NAR0KEK0016","MW287627.1")
Phragmites australis chloroplast, complete genome	Phragmites australis	97.1	97.1	100%	2e-16	100.00	137695	=HYPERLINK("https://www.ncbi.nlm.nih.gov/nucleotide/MW287626.1?report=genbank&log$=nucltop&blast_rank=20&RID=NAR0KEK0016","MW287626.1")
Phragmites australis trnT-trnL intergenic spacer, partial sequence; tRNA-Leu (trnL-UAA) gene and trnL-trnF intergenic spacer, complete sequence; and tRNA-Phe (trnF-GAA) gene, partial sequence; chloroplast	Phragmites australis	97.1	97.1	100%	2e-16	100.00	1188	=HYPERLINK("https://www.ncbi.nlm.nih.gov/nucleotide/KC989616.1?report=genbank&log$=nucltop&blast_rank=21&RID=NAR0KEK0016","KC989616.1")
Arundo formosana chloroplast, complete genome	Arundo formosana	97.1	97.1	100%	2e-16	100.00	136919	=HYPERLINK("https://www.ncbi.nlm.nih.gov/nucleotide/NC_054211.1?report=genbank&log$=nucltop&blast_rank=22&RID=NAR0KEK0016","NC_054211.1")
Phragmites australis subsp. australis isolate P087A trnT-trnL intergenic spacer and tRNA-Leu (trnL-UAA) gene, partial sequence; chloroplast	Phragmites australis subsp. australis	97.1	97.1	100%	2e-16	100.00	724	=HYPERLINK("https://www.ncbi.nlm.nih.gov/nucleotide/MT316436.1?report=genbank&log$=nucltop&blast_rank=23&RID=NAR0KEK0016","MT316436.1")
Phragmites australis subsp. australis isolate P008 trnT-trnL intergenic spacer and tRNA-Leu (trnL-UAA) gene, partial sequence; chloroplast	Phragmites australis subsp. australis	97.1	97.1	100%	2e-16	100.00	1375	=HYPERLINK("https://www.ncbi.nlm.nih.gov/nucleotide/MT316433.1?report=genbank&log$=nucltop&blast_rank=24&RID=NAR0KEK0016","MT316433.1")
Phragmites australis subsp. australis isolate P007 trnT-trnL intergenic spacer and tRNA-Leu (trnL-UAA) gene, partial sequence; chloroplast	Phragmites australis subsp. australis	97.1	97.1	100%	2e-16	100.00	1373	=HYPERLINK("https://www.ncbi.nlm.nih.gov/nucleotide/MT316432.1?report=genbank&log$=nucltop&blast_rank=25&RID=NAR0KEK0016","MT316432.1")
Phragmites australis subsp. australis isolate P001 trnT-trnL intergenic spacer and tRNA-Leu (trnL-UAA) gene, partial sequence; chloroplast	Phragmites australis subsp. australis	97.1	97.1	100%	2e-16	100.00	803	=HYPERLINK("https://www.ncbi.nlm.nih.gov/nucleotide/MT316431.1?report=genbank&log$=nucltop&blast_rank=26&RID=NAR0KEK0016","MT316431.1")
Phragmites australis subsp. americanus isolate P004 trnT-trnL intergenic spacer and tRNA-Leu (trnL-UAA) gene, partial sequence; chloroplast	Phragmites australis subsp. americanus	97.1	97.1	100%	2e-16	100.00	1359	=HYPERLINK("https://www.ncbi.nlm.nih.gov/nucleotide/MT316427.1?report=genbank&log$=nucltop&blast_rank=27&RID=NAR0KEK0016","MT316427.1")
Phragmites australis subsp. americanus isolate P002 trnT-trnL intergenic spacer and tRNA-Leu (trnL-UAA) gene, partial sequence; chloroplast	Phragmites australis subsp. americanus	97.1	97.1	100%	2e-16	100.00	811	=HYPERLINK("https://www.ncbi.nlm.nih.gov/nucleotide/MT316426.1?report=genbank&log$=nucltop&blast_rank=28&RID=NAR0KEK0016","MT316426.1")
Phragmites australis subsp. americanus isolate P086C trnT-trnL intergenic spacer and tRNA-Leu (trnL-UAA) gene, partial sequence; chloroplast	Phragmites australis subsp. americanus	97.1	97.1	100%	2e-16	100.00	792	=HYPERLINK("https://www.ncbi.nlm.nih.gov/nucleotide/MT316423.1?report=genbank&log$=nucltop&blast_rank=29&RID=NAR0KEK0016","MT316423.1")
Phragmites australis isolate HSMR5 tRNA-Leu (trnL) gene and trnL-trnF intergenic spacer, partial sequence; chloroplast	Phragmites australis	97.1	97.1	100%	2e-16	100.00	969	=HYPERLINK("https://www.ncbi.nlm.nih.gov/nucleotide/EU873216.1?report=genbank&log$=nucltop&blast_rank=30&RID=NAR0KEK0016","EU873216.1")
Phragmites australis isolate HSMR4 tRNA-Leu (trnL) gene and trnL-trnF intergenic spacer, partial sequence; chloroplast	Phragmites australis	97.1	97.1	100%	2e-16	100.00	969	=HYPERLINK("https://www.ncbi.nlm.nih.gov/nucleotide/EU873215.1?report=genbank&log$=nucltop&blast_rank=31&RID=NAR0KEK0016","EU873215.1")
Phragmites australis isolate HSMR3 tRNA-Leu (trnL) gene and trnL-trnF intergenic spacer, partial sequence; chloroplast	Phragmites australis	97.1	97.1	100%	2e-16	100.00	968	=HYPERLINK("https://www.ncbi.nlm.nih.gov/nucleotide/EU873214.1?report=genbank&log$=nucltop&blast_rank=32&RID=NAR0KEK0016","EU873214.1")
Phragmites australis isolate TSR2 tRNA-Leu and trnL-trnF intergenic spacer, partial sequence; chloroplast	Phragmites australis	97.1	97.1	100%	2e-16	100.00	961	=HYPERLINK("https://www.ncbi.nlm.nih.gov/nucleotide/EU732682.1?report=genbank&log$=nucltop&blast_rank=33&RID=NAR0KEK0016","EU732682.1")
Phragmites australis isolate TSR1 tRNA-Leu and trnL-trnF intergenic spacer, partial sequence; chloroplast	Phragmites australis	97.1	97.1	100%	2e-16	100.00	966	=HYPERLINK("https://www.ncbi.nlm.nih.gov/nucleotide/EU732681.1?report=genbank&log$=nucltop&blast_rank=34&RID=NAR0KEK0016","EU732681.1")
Phragmites australis isolate TDR2 tRNA-Leu and trnL-trnF intergenic spacer, partial sequence; chloroplast	Phragmites australis	97.1	97.1	100%	2e-16	100.00	958	=HYPERLINK("https://www.ncbi.nlm.nih.gov/nucleotide/EU732680.1?report=genbank&log$=nucltop&blast_rank=35&RID=NAR0KEK0016","EU732680.1")
Phragmites australis isolate TDR1 tRNA-Leu and trnL-trnF intergenic spacer, partial sequence; chloroplast	Phragmites australis	97.1	97.1	100%	2e-16	100.00	971	=HYPERLINK("https://www.ncbi.nlm.nih.gov/nucleotide/EU732679.1?report=genbank&log$=nucltop&blast_rank=36&RID=NAR0KEK0016","EU732679.1")
Phragmites australis isolate THR2 tRNA-Leu and trnL-trnF intergenic spacer, partial sequence; chloroplast	Phragmites australis	97.1	97.1	100%	2e-16	100.00	961	=HYPERLINK("https://www.ncbi.nlm.nih.gov/nucleotide/EU732678.1?report=genbank&log$=nucltop&blast_rank=37&RID=NAR0KEK0016","EU732678.1")
Phragmites australis isolate THR1 tRNA-Leu and trnL-trnF intergenic spacer, partial sequence; chloroplast	Phragmites australis	97.1	97.1	100%	2e-16	100.00	960	=HYPERLINK("https://www.ncbi.nlm.nih.gov/nucleotide/EU732677.1?report=genbank&log$=nucltop&blast_rank=38&RID=NAR0KEK0016","EU732677.1")
Phragmites australis isolate TLR2 tRNA-Leu and trnL-trnF intergenic spacer, partial sequence; chloroplast	Phragmites australis	97.1	97.1	100%	2e-16	100.00	976	=HYPERLINK("https://www.ncbi.nlm.nih.gov/nucleotide/EU732676.1?report=genbank&log$=nucltop&blast_rank=39&RID=NAR0KEK0016","EU732676.1")
Phragmites australis tRNA-Leu and trnL-trnF intergenic spacer, partial sequence; chloroplast	Phragmites australis	97.1	97.1	100%	2e-16	100.00	946	=HYPERLINK("https://www.ncbi.nlm.nih.gov/nucleotide/EU678291.1?report=genbank&log$=nucltop&blast_rank=40&RID=NAR0KEK0016","EU678291.1")
Phragmites australis haplotype 2 tRNA-Leu (trnL) gene, intron sequence; chloroplast gene for chloroplast product	Phragmites australis	97.1	97.1	100%	2e-16	100.00	511	=HYPERLINK("https://www.ncbi.nlm.nih.gov/nucleotide/AY016330.1?report=genbank&log$=nucltop&blast_rank=41&RID=NAR0KEK0016","AY016330.1")
Phragmites australis haplotype 1 tRNA-Leu (trnL) gene, intron sequence; chloroplast gene for chloroplast product	Phragmites australis	97.1	97.1	100%	2e-16	100.00	516	=HYPERLINK("https://www.ncbi.nlm.nih.gov/nucleotide/AY016329.1?report=genbank&log$=nucltop&blast_rank=42&RID=NAR0KEK0016","AY016329.1")
Phragmites australis tRNA-Leu gene and trnL-trnF intergenic spacer, partial sequence; chloroplast	Phragmites australis	97.1	97.1	100%	2e-16	100.00	991	=HYPERLINK("https://www.ncbi.nlm.nih.gov/nucleotide/AY651843.1?report=genbank&log$=nucltop&blast_rank=43&RID=NAR0KEK0016","AY651843.1")
