# Supplementary material for: Ecology of community reassembly: Movements and diets of megafauna during a decade of restoration in Mozambique
Source: Ecology. 2026 Apr 12;107(4):e70386. doi: 10.1002/ecy.70386 (PMC13071350; doi:10.1002/ecy.70386)
Supplement: Supplementary file 1 — Data S1. [file ECY-107-e70386-s001.zip › Data_S1/Dataset_20/DietDataFilteringScripts/DNA_metabarcoding_data_processing/additional_files_scripts/NCBI_blast_results/atcccttttttgaaaaacaagtggttctcaaaccagaacccaaaggaaaag.csv]

Description	Scientific Name	Max Score	Total Score	Query Cover	E value	Per. ident	Acc. Len	Accession
Cynodon dactylon x Cynodon transvaalensis chloroplast, complete genome	Cynodon dactylon x Cynodon transvaalensis	95.3	95.3	100%	5e-16	100.00	134350	=HYPERLINK("https://www.ncbi.nlm.nih.gov/nucleotide/MK175053.1?report=genbank&log$=nucltop&blast_rank=1&RID=NANGR0YN013","MK175053.1")
Eustachys paspaloides voucher E2_K1343 tRNA-Leu (trnL) gene, partial sequence; mitochondrial	Eustachys paspaloides	95.3	95.3	100%	5e-16	100.00	466	=HYPERLINK("https://www.ncbi.nlm.nih.gov/nucleotide/MK261614.1?report=genbank&log$=nucltop&blast_rank=2&RID=NANGR0YN013","MK261614.1")
Cynodon nlemfuensis voucher G2_K1343 tRNA-Leu (trnL) gene, partial sequence; mitochondrial	Cynodon nlemfuensis	95.3	95.3	100%	5e-16	100.00	548	=HYPERLINK("https://www.ncbi.nlm.nih.gov/nucleotide/MK261318.1?report=genbank&log$=nucltop&blast_rank=3&RID=NANGR0YN013","MK261318.1")
Cynodon dactylon voucher KL69 tRNA-Leu (trnL) gene, partial sequence; chloroplast	Cynodon dactylon	95.3	95.3	100%	5e-16	100.00	622	=HYPERLINK("https://www.ncbi.nlm.nih.gov/nucleotide/MG709452.1?report=genbank&log$=nucltop&blast_rank=4&RID=NANGR0YN013","MG709452.1")
Eragrostis tenella voucher IP30507 tRNA-Leu (trnL-UAA) gene, intron; chloroplast	Eragrostis tenella	95.3	95.3	100%	5e-16	100.00	507	=HYPERLINK("https://www.ncbi.nlm.nih.gov/nucleotide/MH685624.1?report=genbank&log$=nucltop&blast_rank=5&RID=NANGR0YN013","MH685624.1")
Cynodon dactylon voucher IP30503 tRNA-Leu (trnL-UAA) gene, partial sequence; chloroplast	Cynodon dactylon	95.3	95.3	100%	5e-16	100.00	597	=HYPERLINK("https://www.ncbi.nlm.nih.gov/nucleotide/MH685620.1?report=genbank&log$=nucltop&blast_rank=6&RID=NANGR0YN013","MH685620.1")
Cynodon dactylon chloroplast, complete genome	Cynodon dactylon	95.3	95.3	100%	5e-16	100.00	134297	=HYPERLINK("https://www.ncbi.nlm.nih.gov/nucleotide/NC_034680.1?report=genbank&log$=nucltop&blast_rank=7&RID=NANGR0YN013","NC_034680.1")
Cynodon plectostachyus voucher D4_K1268_Cynodon_plechtostachyus tRNA-Leu (trnL) gene, intron; chloroplast	Cynodon plectostachyus	95.3	95.3	100%	5e-16	100.00	552	=HYPERLINK("https://www.ncbi.nlm.nih.gov/nucleotide/KR738495.1?report=genbank&log$=nucltop&blast_rank=8&RID=NANGR0YN013","KR738495.1")
Cynodon plectostachyus voucher D12_K1213_Cynodon_plectostachyus tRNA-Leu (trnL) gene, intron; chloroplast	Cynodon plectostachyus	95.3	95.3	100%	5e-16	100.00	582	=HYPERLINK("https://www.ncbi.nlm.nih.gov/nucleotide/KR738310.1?report=genbank&log$=nucltop&blast_rank=9&RID=NANGR0YN013","KR738310.1")
Cynodon plectostachyus voucher H6_K1245_Cynodon_plechtostachyus tRNA-Leu (trnL) gene, intron; chloroplast	Cynodon plectostachyus	95.3	95.3	100%	5e-16	100.00	525	=HYPERLINK("https://www.ncbi.nlm.nih.gov/nucleotide/KR738205.1?report=genbank&log$=nucltop&blast_rank=10&RID=NANGR0YN013","KR738205.1")
Cynodon plectostachyus voucher B4_K1268_Cynodon_plechtostachyus tRNA-Leu (trnL) gene, intron; chloroplast	Cynodon plectostachyus	95.3	95.3	100%	5e-16	100.00	551	=HYPERLINK("https://www.ncbi.nlm.nih.gov/nucleotide/KR737970.1?report=genbank&log$=nucltop&blast_rank=11&RID=NANGR0YN013","KR737970.1")
Cynodon plectostachyus voucher G6_K1245_Cynodon_plechtostachyus tRNA-Leu (trnL) gene, intron; chloroplast	Cynodon plectostachyus	95.3	95.3	100%	5e-16	100.00	550	=HYPERLINK("https://www.ncbi.nlm.nih.gov/nucleotide/KR737827.1?report=genbank&log$=nucltop&blast_rank=12&RID=NANGR0YN013","KR737827.1")
Cynodon plectostachyus voucher F6_K1245_Cynodon_plechtostachyus tRNA-Leu (trnL) gene, intron; chloroplast	Cynodon plectostachyus	95.3	95.3	100%	5e-16	100.00	498	=HYPERLINK("https://www.ncbi.nlm.nih.gov/nucleotide/KR737821.1?report=genbank&log$=nucltop&blast_rank=13&RID=NANGR0YN013","KR737821.1")
Cynodon plectostachyus voucher E6_K1245_Cynodon_plechtostachyus tRNA-Leu (trnL) gene, intron; chloroplast	Cynodon plectostachyus	95.3	95.3	100%	5e-16	100.00	527	=HYPERLINK("https://www.ncbi.nlm.nih.gov/nucleotide/KR737799.1?report=genbank&log$=nucltop&blast_rank=14&RID=NANGR0YN013","KR737799.1")
Cynodon radiatus voucher HN02 chloroplast, complete genome	Cynodon radiatus	95.3	95.3	100%	5e-16	100.00	134055	=HYPERLINK("https://www.ncbi.nlm.nih.gov/nucleotide/NC_068110.1?report=genbank&log$=nucltop&blast_rank=15&RID=NANGR0YN013","NC_068110.1")
Cynodon dactylon chloroplast, complete genome	Cynodon dactylon	95.3	95.3	100%	5e-16	100.00	134072	=HYPERLINK("https://www.ncbi.nlm.nih.gov/nucleotide/MT679706.1?report=genbank&log$=nucltop&blast_rank=16&RID=NANGR0YN013","MT679706.1")
Paspalum paucifolium voucher GHR313 tRNA-Leu (trnL) gene, intron; chloroplast	Paspalum paucifolium	95.3	95.3	100%	5e-16	100.00	490	=HYPERLINK("https://www.ncbi.nlm.nih.gov/nucleotide/EU627411.1?report=genbank&log$=nucltop&blast_rank=17&RID=NANGR0YN013","EU627411.1")
Cynodon transvaalensis voucher Chase9265 K tRNA-Leu (trnL) gene, partial sequence; trnL-trnF intergenic spacer, complete sequence; and tRNA-Phe (trnF) gene, partial sequence; chloroplast	Cynodon transvaalensis	95.3	95.3	100%	5e-16	100.00	901	=HYPERLINK("https://www.ncbi.nlm.nih.gov/nucleotide/EF137562.1?report=genbank&log$=nucltop&blast_rank=18&RID=NANGR0YN013","EF137562.1")
Cynodon dactylon tRNA-Leu (trnL) gene, partial sequence; and trnL-trnF intergenic spacer, complete sequence; chloroplast	Cynodon dactylon	95.3	95.3	100%	5e-16	100.00	946	=HYPERLINK("https://www.ncbi.nlm.nih.gov/nucleotide/EF156685.1?report=genbank&log$=nucltop&blast_rank=19&RID=NANGR0YN013","EF156685.1")
Blepharoneuron tricholepis tRNA-Leu (trnL) gene, partial sequence; and trnL-trnF intergenic spacer, complete sequence; chloroplast	Muhlenbergia tricholepis	95.3	95.3	100%	5e-16	100.00	950	=HYPERLINK("https://www.ncbi.nlm.nih.gov/nucleotide/EF156673.1?report=genbank&log$=nucltop&blast_rank=20&RID=NANGR0YN013","EF156673.1")
Microchloa indica tRNA-Leu (trnL) gene, partial sequence; chloroplast	Microchloa indica	95.3	95.3	100%	5e-16	100.00	553	=HYPERLINK("https://www.ncbi.nlm.nih.gov/nucleotide/AY787815.1?report=genbank&log$=nucltop&blast_rank=21&RID=NANGR0YN013","AY787815.1")
Microchloa kunthii tRNA-Leu (trnL) gene, partial sequence; chloroplast	Microchloa kunthii	95.3	95.3	100%	5e-16	100.00	555	=HYPERLINK("https://www.ncbi.nlm.nih.gov/nucleotide/AY787814.1?report=genbank&log$=nucltop&blast_rank=22&RID=NANGR0YN013","AY787814.1")
Cynodon dactylon voucher Spies7480 tRNA-Leu (trnL) gene, partial sequence; and trnL-trnF intergenic spacer, complete sequence; chloroplast	Cynodon dactylon	95.3	95.3	100%	5e-16	100.00	929	=HYPERLINK("https://www.ncbi.nlm.nih.gov/nucleotide/DQ655854.1?report=genbank&log$=nucltop&blast_rank=23&RID=NANGR0YN013","DQ655854.1")
Cynodon dactylon chloroplast trnL gene, group I intron	Cynodon dactylon	95.3	95.3	100%	5e-16	100.00	548	=HYPERLINK("https://www.ncbi.nlm.nih.gov/nucleotide/AJ489466.1?report=genbank&log$=nucltop&blast_rank=24&RID=NANGR0YN013","AJ489466.1")
