# Supplementary material for: Ecology of community reassembly: Movements and diets of megafauna during a decade of restoration in Mozambique
Source: Ecology. 2026 Apr 12;107(4):e70386. doi: 10.1002/ecy.70386 (PMC13071350; doi:10.1002/ecy.70386)
Supplement: Supplementary file 1 — Data S1. [file ECY-107-e70386-s001.zip › Data_S1/Dataset_20/DietDataFilteringScripts/DNA_metabarcoding_data_processing/additional_files_scripts/NCBI_blast_results/atcccttttttgaaaaacaagtggttctcaaactagaacccaaaagaaaag.csv]

Description	Scientific Name	Max Score	Total Score	Query Cover	E value	Per. ident	Acc. Len	Accession
Paspalum vaginatum isolate SRR4136360 chloroplast, complete genome	Paspalum vaginatum	95.3	95.3	100%	5e-16	100.00	140470	=HYPERLINK("https://www.ncbi.nlm.nih.gov/nucleotide/MK593559.1?report=genbank&log$=nucltop&blast_rank=1&RID=ND3PBDZ601N","MK593559.1")
Paspalum setaceum voucher KL56 tRNA-Leu (trnL) gene, partial sequence; chloroplast	Paspalum setaceum	95.3	95.3	100%	5e-16	100.00	616	=HYPERLINK("https://www.ncbi.nlm.nih.gov/nucleotide/MG709441.1?report=genbank&log$=nucltop&blast_rank=2&RID=ND3PBDZ601N","MG709441.1")
Hopia obtusa voucher KL71 tRNA-Leu (trnL) gene, partial sequence; chloroplast	Hopia obtusa	95.3	95.3	100%	5e-16	100.00	616	=HYPERLINK("https://www.ncbi.nlm.nih.gov/nucleotide/MG709454.1?report=genbank&log$=nucltop&blast_rank=3&RID=ND3PBDZ601N","MG709454.1")
Hopia obtusa voucher AH03 tRNA-Leu (trnL) gene, partial sequence; chloroplast	Hopia obtusa	95.3	95.3	100%	5e-16	100.00	617	=HYPERLINK("https://www.ncbi.nlm.nih.gov/nucleotide/MG709384.1?report=genbank&log$=nucltop&blast_rank=4&RID=ND3PBDZ601N","MG709384.1")
Paspalum vaginatum chloroplast, complete genome	Paspalum vaginatum	95.3	95.3	100%	5e-16	100.00	140451	=HYPERLINK("https://www.ncbi.nlm.nih.gov/nucleotide/NC_039462.1?report=genbank&log$=nucltop&blast_rank=5&RID=ND3PBDZ601N","NC_039462.1")
Hopia obtusa isolate PAOB tRNA-Leu (trnL) gene, intron; chloroplast	Hopia obtusa	95.3	95.3	100%	5e-16	100.00	90	=HYPERLINK("https://www.ncbi.nlm.nih.gov/nucleotide/MF598369.1?report=genbank&log$=nucltop&blast_rank=6&RID=ND3PBDZ601N","MF598369.1")
Paspalum lepton isolate P091 tRNA-Leu (trnL) gene, partial sequence; chloroplast	Paspalum lepton	95.3	95.3	100%	5e-16	100.00	530	=HYPERLINK("https://www.ncbi.nlm.nih.gov/nucleotide/KP057668.1?report=genbank&log$=nucltop&blast_rank=7&RID=ND3PBDZ601N","KP057668.1")
Paspalum plicatulum plastid, complete genome	Paspalum plicatulum	95.3	95.3	100%	5e-16	100.00	142425	=HYPERLINK("https://www.ncbi.nlm.nih.gov/nucleotide/MT732565.1?report=genbank&log$=nucltop&blast_rank=8&RID=ND3PBDZ601N","MT732565.1")
Paspalum nicorae voucher PI 276249 plastid, complete genome	Paspalum nicorae	95.3	95.3	100%	5e-16	100.00	142425	=HYPERLINK("https://www.ncbi.nlm.nih.gov/nucleotide/MT120331.1?report=genbank&log$=nucltop&blast_rank=9&RID=ND3PBDZ601N","MT120331.1")
Paspalum atratum plastid, complete genome	Paspalum atratum	95.3	95.3	100%	5e-16	100.00	142091	=HYPERLINK("https://www.ncbi.nlm.nih.gov/nucleotide/MT083946.1?report=genbank&log$=nucltop&blast_rank=10&RID=ND3PBDZ601N","MT083946.1")
Paspalum sp. D1-004 chloroplast DNA, tRNA-Leu (trnL) and trnL-trnF intergenic spacer, partial sequence	Paspalum sp. D1-004	95.3	95.3	100%	5e-16	100.00	316	=HYPERLINK("https://www.ncbi.nlm.nih.gov/nucleotide/AB889420.1?report=genbank&log$=nucltop&blast_rank=11&RID=ND3PBDZ601N","AB889420.1")
Paspalum vaginatum chloroplast DNA, tRNA-Leu (trnL) and trnL-trnF intergenic spacer, partial sequence	Paspalum vaginatum	95.3	95.3	100%	5e-16	100.00	233	=HYPERLINK("https://www.ncbi.nlm.nih.gov/nucleotide/AB889405.1?report=genbank&log$=nucltop&blast_rank=12&RID=ND3PBDZ601N","AB889405.1")
Paspalum setaceum voucher D.E. Giannasi & W.B. Zomlefer, 1590 (DEK) plastid, complete genome	Paspalum setaceum	95.3	95.3	100%	5e-16	100.00	142955	=HYPERLINK("https://www.ncbi.nlm.nih.gov/nucleotide/MT094445.1?report=genbank&log$=nucltop&blast_rank=13&RID=ND3PBDZ601N","MT094445.1")
Paspalum conjugatum chloroplast trnL gene, intron, partial sequence, isolate: OGA0354	Paspalum conjugatum	95.3	95.3	100%	5e-16	100.00	486	=HYPERLINK("https://www.ncbi.nlm.nih.gov/nucleotide/AB817551.1?report=genbank&log$=nucltop&blast_rank=14&RID=ND3PBDZ601N","AB817551.1")
Anthaenantiopsis rojasiana voucher F.O. Zuloaga 6747 (SI) tRNA-Leu (trnL) gene and trnL-trnF intergenic spacer, partial sequence; chloroplast	Anthaenantiopsis rojasiana	95.3	95.3	100%	5e-16	100.00	846	=HYPERLINK("https://www.ncbi.nlm.nih.gov/nucleotide/MT180272.1?report=genbank&log$=nucltop&blast_rank=15&RID=ND3PBDZ601N","MT180272.1")
Muhlenbergia seatonii tRNA-Leu (trnL) gene and trnL-trnF intergenic spacer, partial sequence; chloroplast	Muhlenbergia seatonii	95.3	95.3	100%	5e-16	100.00	976	=HYPERLINK("https://www.ncbi.nlm.nih.gov/nucleotide/GQ397957.1?report=genbank&log$=nucltop&blast_rank=16&RID=ND3PBDZ601N","GQ397957.1")
Paspalum setaceum voucher PRNPseta tRNA-Leu (trnL) gene, intron; chloroplast	Paspalum setaceum	95.3	95.3	100%	5e-16	100.00	498	=HYPERLINK("https://www.ncbi.nlm.nih.gov/nucleotide/EU627423.1?report=genbank&log$=nucltop&blast_rank=17&RID=ND3PBDZ601N","EU627423.1")
Paspalum orbiculatum voucher GHR590 tRNA-Leu (trnL) gene, intron; chloroplast	Paspalum orbiculatum	95.3	95.3	100%	5e-16	100.00	493	=HYPERLINK("https://www.ncbi.nlm.nih.gov/nucleotide/EU627407.1?report=genbank&log$=nucltop&blast_rank=18&RID=ND3PBDZ601N","EU627407.1")
Paspalum limbatum voucher GHR45 tRNA-Leu (trnL) gene, intron; chloroplast	Paspalum limbatum	95.3	95.3	100%	5e-16	100.00	494	=HYPERLINK("https://www.ncbi.nlm.nih.gov/nucleotide/EU627400.1?report=genbank&log$=nucltop&blast_rank=19&RID=ND3PBDZ601N","EU627400.1")
Paspalum inconstans voucher GHR353 tRNA-Leu (trnL) gene, intron; chloroplast	Paspalum inconstans	95.3	95.3	100%	5e-16	100.00	493	=HYPERLINK("https://www.ncbi.nlm.nih.gov/nucleotide/EU627393.1?report=genbank&log$=nucltop&blast_rank=20&RID=ND3PBDZ601N","EU627393.1")
Paspalum inaequivalve voucher GHR209 tRNA-Leu (trnL) gene, intron; chloroplast	Paspalum inaequivalve	95.3	95.3	100%	5e-16	100.00	493	=HYPERLINK("https://www.ncbi.nlm.nih.gov/nucleotide/EU627392.1?report=genbank&log$=nucltop&blast_rank=21&RID=ND3PBDZ601N","EU627392.1")
Paspalum glabrinode voucher GHR177 tRNA-Leu (trnL) gene, intron; chloroplast	Paspalum glabrinode	95.3	95.3	100%	5e-16	100.00	493	=HYPERLINK("https://www.ncbi.nlm.nih.gov/nucleotide/EU627388.1?report=genbank&log$=nucltop&blast_rank=22&RID=ND3PBDZ601N","EU627388.1")
Paspalum flavum voucher MA1590 tRNA-Leu (trnL) gene, intron; chloroplast	Paspalum flavum	95.3	95.3	100%	5e-16	100.00	493	=HYPERLINK("https://www.ncbi.nlm.nih.gov/nucleotide/EU627386.1?report=genbank&log$=nucltop&blast_rank=23&RID=ND3PBDZ601N","EU627386.1")
Paspalum compressifolium voucher GHR531 tRNA-Leu (trnL) gene, intron; chloroplast	Paspalum compressifolium	95.3	95.3	100%	5e-16	100.00	494	=HYPERLINK("https://www.ncbi.nlm.nih.gov/nucleotide/EU627371.1?report=genbank&log$=nucltop&blast_rank=24&RID=ND3PBDZ601N","EU627371.1")
Anthaenantiopsis rojasiana voucher GHR609 tRNA-Leu (trnL) gene, intron; chloroplast	Anthaenantiopsis rojasiana	95.3	95.3	100%	5e-16	100.00	493	=HYPERLINK("https://www.ncbi.nlm.nih.gov/nucleotide/EU627361.1?report=genbank&log$=nucltop&blast_rank=25&RID=ND3PBDZ601N","EU627361.1")
Paspalum acuminatum voucher GHR495 tRNA-Leu (trnL) gene, intron; chloroplast	Paspalum acuminatum	95.3	95.3	100%	5e-16	100.00	493	=HYPERLINK("https://www.ncbi.nlm.nih.gov/nucleotide/EU627356.1?report=genbank&log$=nucltop&blast_rank=26&RID=ND3PBDZ601N","EU627356.1")
Paspalum inconstans voucher Morrone O. et al. 4732 tRNA-Leu (trnL) gene and trnL-trnF intergenic spacer, partial sequence; chloroplast	Paspalum inconstans	95.3	95.3	100%	5e-16	100.00	949	=HYPERLINK("https://www.ncbi.nlm.nih.gov/nucleotide/EU871123.1?report=genbank&log$=nucltop&blast_rank=27&RID=ND3PBDZ601N","EU871123.1")
Paspalum glabrinode voucher Zuloaga F. O. and O. Morrone 6809 tRNA-Leu (trnL) gene and trnL-trnF intergenic spacer, partial sequence; chloroplast	Paspalum glabrinode	95.3	95.3	100%	5e-16	100.00	954	=HYPERLINK("https://www.ncbi.nlm.nih.gov/nucleotide/EU871106.1?report=genbank&log$=nucltop&blast_rank=28&RID=ND3PBDZ601N","EU871106.1")
Echinochloa obtusiflora chloroplast DNA, trnL intron, strain: Ec/81-Ni-02	Echinochloa obtusiflora	95.3	95.3	100%	5e-16	100.00	584	=HYPERLINK("https://www.ncbi.nlm.nih.gov/nucleotide/AB223120.1?report=genbank&log$=nucltop&blast_rank=29&RID=ND3PBDZ601N","AB223120.1")
Echinochloa stagnina chloroplast DNA, trnL intron, strain: Ec/95-M-01	Echinochloa stagnina	95.3	95.3	100%	5e-16	100.00	584	=HYPERLINK("https://www.ncbi.nlm.nih.gov/nucleotide/AB223118.1?report=genbank&log$=nucltop&blast_rank=30&RID=ND3PBDZ601N","AB223118.1")
Paspalum vaginatum tRNA-Leu (trnL) gene, intron; chloroplast	Paspalum vaginatum	95.3	95.3	100%	5e-16	100.00	573	=HYPERLINK("https://www.ncbi.nlm.nih.gov/nucleotide/AY769182.1?report=genbank&log$=nucltop&blast_rank=31&RID=ND3PBDZ601N","AY769182.1")
