# Supplementary material for: Ecology of community reassembly: Movements and diets of megafauna during a decade of restoration in Mozambique
Source: Ecology. 2026 Apr 12;107(4):e70386. doi: 10.1002/ecy.70386 (PMC13071350; doi:10.1002/ecy.70386)
Supplement: Supplementary file 1 — Data S1. [file ECY-107-e70386-s001.zip › Data_S1/Dataset_20/DietDataFilteringScripts/DNA_metabarcoding_data_processing/additional_files_scripts/NCBI_blast_results/atcccttttttgaaaaacaagtggttctcaaactagaacccaaaggaaaag.csv]

Description	Scientific Name	Max Score	Total Score	Query Cover	E value	Per. ident	Acc. Len	Accession
Zea mays tRNA-Leu (trnL) gene, partial sequence; chloroplast	Zea mays	95.3	95.3	100%	5e-16	100.00	506	=HYPERLINK("https://www.ncbi.nlm.nih.gov/nucleotide/MN715130.1?report=genbank&log$=nucltop&blast_rank=1&RID=NANHWHH4013","MN715130.1")
Tricholaena monachne voucher JG-16-P03_E2 tRNA-Leu (trnL) gene, partial sequence; trnL-trnF intergenic spacer, complete sequence; and tRNA-Phe (trnF) gene, partial sequence; chloroplast	Tricholaena monachne	95.3	95.3	100%	5e-16	100.00	448	=HYPERLINK("https://www.ncbi.nlm.nih.gov/nucleotide/MK187236.1?report=genbank&log$=nucltop&blast_rank=2&RID=NANHWHH4013","MK187236.1")
Setaria sp. JP-2019 voucher JG-16-P03_C8 tRNA-Leu (trnL) gene, partial sequence; trnL-trnF intergenic spacer, complete sequence; and tRNA-Phe (trnF) gene, partial sequence; chloroplast	Setaria sp. JP-2019	95.3	95.3	100%	5e-16	100.00	330	=HYPERLINK("https://www.ncbi.nlm.nih.gov/nucleotide/MK187206.1?report=genbank&log$=nucltop&blast_rank=3&RID=NANHWHH4013","MK187206.1")
Poaceae sp. JP-2019 voucher JG-16-P03_B3 tRNA-Leu (trnL) gene, partial sequence; trnL-trnF intergenic spacer, complete sequence; and tRNA-Phe (trnF) gene, partial sequence; chloroplast	Poaceae sp. JP-2019	95.3	95.3	100%	5e-16	100.00	516	=HYPERLINK("https://www.ncbi.nlm.nih.gov/nucleotide/MK187181.1?report=genbank&log$=nucltop&blast_rank=4&RID=NANHWHH4013","MK187181.1")
Enteropogon macrostachyus voucher JG-16-P03_G8 tRNA-Leu (trnL) gene, partial sequence; trnL-trnF intergenic spacer, complete sequence; and tRNA-Phe (trnF) gene, partial sequence; chloroplast	Enteropogon macrostachyus	95.3	95.3	100%	5e-16	100.00	501	=HYPERLINK("https://www.ncbi.nlm.nih.gov/nucleotide/MK187057.1?report=genbank&log$=nucltop&blast_rank=5&RID=NANHWHH4013","MK187057.1")
Acrachne racemosa voucher JG-16-P05_E8 tRNA-Leu (trnL) gene, partial sequence; trnL-trnF intergenic spacer, complete sequence; and tRNA-Phe (trnF) gene, partial sequence; chloroplast	Acrachne racemosa	95.3	95.3	100%	5e-16	100.00	539	=HYPERLINK("https://www.ncbi.nlm.nih.gov/nucleotide/MK186961.1?report=genbank&log$=nucltop&blast_rank=6&RID=NANHWHH4013","MK186961.1")
Acrachne racemosa voucher JG-16-P06_D11 tRNA-Leu (trnL) gene, partial sequence; trnL-trnF intergenic spacer, complete sequence; and tRNA-Phe (trnF) gene, partial sequence; chloroplast	Acrachne racemosa	95.3	95.3	100%	5e-16	100.00	570	=HYPERLINK("https://www.ncbi.nlm.nih.gov/nucleotide/MK186960.1?report=genbank&log$=nucltop&blast_rank=7&RID=NANHWHH4013","MK186960.1")
Melinis minutiflora chloroplast, complete genome	Melinis minutiflora	95.3	95.3	100%	5e-16	100.00	139773	=HYPERLINK("https://www.ncbi.nlm.nih.gov/nucleotide/MK593558.1?report=genbank&log$=nucltop&blast_rank=8&RID=NANHWHH4013","MK593558.1")
Zea mays isolate Zhengdan958 chloroplast, complete genome	Zea mays	95.3	95.3	100%	5e-16	100.00	140454	=HYPERLINK("https://www.ncbi.nlm.nih.gov/nucleotide/MK348606.1?report=genbank&log$=nucltop&blast_rank=9&RID=NANHWHH4013","MK348606.1")
Coix lacryma-jobi cultivar Johyun chloroplast, complete genome	Coix lacryma-jobi	95.3	95.3	100%	5e-16	100.00	140863	=HYPERLINK("https://www.ncbi.nlm.nih.gov/nucleotide/MH558672.1?report=genbank&log$=nucltop&blast_rank=10&RID=NANHWHH4013","MH558672.1")
Chloris ventricosa isolate Pollock, A.B. ABP2495 tRNA-Leu (trnL) gene and trnL-trnF intergenic spacer, partial sequence; chloroplast	Chloris ventricosa	95.3	95.3	100%	5e-16	100.00	845	=HYPERLINK("https://www.ncbi.nlm.nih.gov/nucleotide/MH793265.1?report=genbank&log$=nucltop&blast_rank=11&RID=NANHWHH4013","MH793265.1")
Chloris ventricosa isolate Forster, P.I. PIF33543 tRNA-Leu (trnL) gene and trnL-trnF intergenic spacer, partial sequence; chloroplast	Chloris ventricosa	95.3	95.3	100%	5e-16	100.00	845	=HYPERLINK("https://www.ncbi.nlm.nih.gov/nucleotide/MH793264.1?report=genbank&log$=nucltop&blast_rank=12&RID=NANHWHH4013","MH793264.1")
Chloris ventricosa isolate Bean, A.R. 20297 tRNA-Leu (trnL) gene and trnL-trnF intergenic spacer, partial sequence; chloroplast	Chloris ventricosa	95.3	95.3	100%	5e-16	100.00	845	=HYPERLINK("https://www.ncbi.nlm.nih.gov/nucleotide/MH793263.1?report=genbank&log$=nucltop&blast_rank=13&RID=NANHWHH4013","MH793263.1")
Chloris ventricosa isolate Bean, A.R. 19844 tRNA-Leu (trnL) gene and trnL-trnF intergenic spacer, partial sequence; chloroplast	Chloris ventricosa	95.3	95.3	100%	5e-16	100.00	845	=HYPERLINK("https://www.ncbi.nlm.nih.gov/nucleotide/MH793262.1?report=genbank&log$=nucltop&blast_rank=14&RID=NANHWHH4013","MH793262.1")
Orinus kokonoricus chloroplast, complete genome	Orinus kokonoricus	95.3	95.3	100%	5e-16	100.00	133953	=HYPERLINK("https://www.ncbi.nlm.nih.gov/nucleotide/NC_042859.1?report=genbank&log$=nucltop&blast_rank=15&RID=NANHWHH4013","NC_042859.1")
Astrebla lappacea chloroplast, complete genome	Astrebla lappacea	95.3	95.3	100%	5e-16	100.00	135801	=HYPERLINK("https://www.ncbi.nlm.nih.gov/nucleotide/NC_042839.1?report=genbank&log$=nucltop&blast_rank=16&RID=NANHWHH4013","NC_042839.1")
Enteropogon ramosus chloroplast, complete genome	Enteropogon ramosus	95.3	95.3	100%	5e-16	100.00	132690	=HYPERLINK("https://www.ncbi.nlm.nih.gov/nucleotide/NC_042834.1?report=genbank&log$=nucltop&blast_rank=17&RID=NANHWHH4013","NC_042834.1")
Disakisperma obtusiflorum voucher TK1_F6_SI tRNA-Leu (trnL) gene, partial sequence; mitochondrial	Disakisperma obtusiflorum	95.3	95.3	100%	5e-16	100.00	572	=HYPERLINK("https://www.ncbi.nlm.nih.gov/nucleotide/MK261602.1?report=genbank&log$=nucltop&blast_rank=18&RID=NANHWHH4013","MK261602.1")
Melinis repens voucher C8_K1342 tRNA-Leu (trnL) gene, partial sequence; mitochondrial	Melinis repens	95.3	95.3	100%	5e-16	100.00	561	=HYPERLINK("https://www.ncbi.nlm.nih.gov/nucleotide/MK261600.1?report=genbank&log$=nucltop&blast_rank=19&RID=NANHWHH4013","MK261600.1")
Tetrapogon cenchriformis voucher A12_K1341 tRNA-Leu (trnL) gene, partial sequence; mitochondrial	Tetrapogon cenchriformis	95.3	95.3	100%	5e-16	100.00	517	=HYPERLINK("https://www.ncbi.nlm.nih.gov/nucleotide/MK261596.1?report=genbank&log$=nucltop&blast_rank=20&RID=NANHWHH4013","MK261596.1")
Melinis repens voucher B8_K1342 tRNA-Leu (trnL) gene, partial sequence; mitochondrial	Melinis repens	95.3	95.3	100%	5e-16	100.00	541	=HYPERLINK("https://www.ncbi.nlm.nih.gov/nucleotide/MK261563.1?report=genbank&log$=nucltop&blast_rank=21&RID=NANHWHH4013","MK261563.1")
Tetrapogon roxburghiana voucher B7_K1216_Chloris_roxburghiana tRNA-Leu (trnL) gene, partial sequence; mitochondrial	Tetrapogon roxburghiana	95.3	95.3	100%	5e-16	100.00	585	=HYPERLINK("https://www.ncbi.nlm.nih.gov/nucleotide/MK261499.1?report=genbank&log$=nucltop&blast_rank=22&RID=NANHWHH4013","MK261499.1")
Tetrapogon cenchriformis voucher H11_K1341 tRNA-Leu (trnL) gene, partial sequence; mitochondrial	Tetrapogon cenchriformis	95.3	95.3	100%	5e-16	100.00	469	=HYPERLINK("https://www.ncbi.nlm.nih.gov/nucleotide/MK261426.1?report=genbank&log$=nucltop&blast_rank=23&RID=NANHWHH4013","MK261426.1")
Melinis repens voucher H4_K1301_Sporobolus_festivas tRNA-Leu (trnL) gene, partial sequence; mitochondrial	Melinis repens	95.3	95.3	100%	5e-16	100.00	527	=HYPERLINK("https://www.ncbi.nlm.nih.gov/nucleotide/MK261399.1?report=genbank&log$=nucltop&blast_rank=24&RID=NANHWHH4013","MK261399.1")
Tripogon loliiformis voucher Latz 17361 tRNA-Leu (trnL) gene and trnL-trnF intergenic spacer, partial sequence; chloroplast	Tripogonella loliiformis	95.3	95.3	100%	5e-16	100.00	915	=HYPERLINK("https://www.ncbi.nlm.nih.gov/nucleotide/KP234123.1?report=genbank&log$=nucltop&blast_rank=25&RID=NANHWHH4013","KP234123.1")
Muhlenbergia lindheimeri voucher KL32 tRNA-Leu (trnL) gene, partial sequence; chloroplast	Muhlenbergia lindheimeri	95.3	95.3	100%	5e-16	100.00	647	=HYPERLINK("https://www.ncbi.nlm.nih.gov/nucleotide/MG709417.2?report=genbank&log$=nucltop&blast_rank=26&RID=NANHWHH4013","MG709417.2")
Chloris cucullata voucher KL35 tRNA-Leu (trnL) gene, partial sequence; chloroplast	Chloris cucullata	95.3	95.3	100%	5e-16	100.00	628	=HYPERLINK("https://www.ncbi.nlm.nih.gov/nucleotide/MG709420.1?report=genbank&log$=nucltop&blast_rank=27&RID=NANHWHH4013","MG709420.1")
Paspalum urvillei voucher KL16 tRNA-Leu (trnL) gene, partial sequence; chloroplast	Paspalum urvillei	95.3	95.3	100%	5e-16	100.00	616	=HYPERLINK("https://www.ncbi.nlm.nih.gov/nucleotide/MG709403.1?report=genbank&log$=nucltop&blast_rank=28&RID=NANHWHH4013","MG709403.1")
Hilaria belangeri voucher KL13 tRNA-Leu (trnL) gene, partial sequence; chloroplast	Hilaria belangeri	95.3	95.3	100%	5e-16	100.00	627	=HYPERLINK("https://www.ncbi.nlm.nih.gov/nucleotide/MG709401.1?report=genbank&log$=nucltop&blast_rank=29&RID=NANHWHH4013","MG709401.1")
Disakisperma dubium voucher KL05 tRNA-Leu (trnL) gene, partial sequence; chloroplast	Disakisperma dubium	95.3	95.3	100%	5e-16	100.00	618	=HYPERLINK("https://www.ncbi.nlm.nih.gov/nucleotide/MG709394.1?report=genbank&log$=nucltop&blast_rank=30&RID=NANHWHH4013","MG709394.1")
Tridens albescens voucher AH04 tRNA-Leu (trnL) gene, partial sequence; chloroplast	Tridens albescens	95.3	95.3	100%	5e-16	100.00	646	=HYPERLINK("https://www.ncbi.nlm.nih.gov/nucleotide/MG709385.1?report=genbank&log$=nucltop&blast_rank=31&RID=NANHWHH4013","MG709385.1")
Arundo donax voucher IP30501 tRNA-Leu (trnL-UAA) gene, partial sequence; chloroplast	Arundo donax	95.3	95.3	100%	5e-16	100.00	589	=HYPERLINK("https://www.ncbi.nlm.nih.gov/nucleotide/MH685618.1?report=genbank&log$=nucltop&blast_rank=32&RID=NANHWHH4013","MH685618.1")
Paspalum ionanthum chloroplast, complete genome	Paspalum ionanthum	95.3	95.3	100%	5e-16	100.00	162086	=HYPERLINK("https://www.ncbi.nlm.nih.gov/nucleotide/NC_039464.1?report=genbank&log$=nucltop&blast_rank=33&RID=NANHWHH4013","NC_039464.1")
Paspalum virgatum chloroplast, complete genome	Paspalum virgatum	95.3	95.3	100%	5e-16	100.00	142796	=HYPERLINK("https://www.ncbi.nlm.nih.gov/nucleotide/NC_039449.1?report=genbank&log$=nucltop&blast_rank=34&RID=NANHWHH4013","NC_039449.1")
Paspalum simplex chloroplast, complete genome	Paspalum simplex	95.3	95.3	100%	5e-16	100.00	143254	=HYPERLINK("https://www.ncbi.nlm.nih.gov/nucleotide/NC_039461.1?report=genbank&log$=nucltop&blast_rank=35&RID=NANHWHH4013","NC_039461.1")
Paspalum pubiflorum chloroplast, complete genome	Paspalum pubiflorum	95.3	95.3	100%	5e-16	100.00	157521	=HYPERLINK("https://www.ncbi.nlm.nih.gov/nucleotide/NC_039448.1?report=genbank&log$=nucltop&blast_rank=36&RID=NANHWHH4013","NC_039448.1")
Paspalum minus chloroplast, complete genome	Paspalum minus	95.3	95.3	100%	5e-16	100.00	152184	=HYPERLINK("https://www.ncbi.nlm.nih.gov/nucleotide/NC_039460.1?report=genbank&log$=nucltop&blast_rank=37&RID=NANHWHH4013","NC_039460.1")
Paspalum juergensii chloroplast, complete genome	Paspalum juergensii	95.3	95.3	100%	5e-16	100.00	137513	=HYPERLINK("https://www.ncbi.nlm.nih.gov/nucleotide/NC_039459.1?report=genbank&log$=nucltop&blast_rank=38&RID=NANHWHH4013","NC_039459.1")
Zea environmental sample chloroplast Bee_pollen_31_trnL_trnF gene for tRNA-Leu (trnL), trnL-trnF IGS, and tRNA-Phe (trnF), partial and complete sequence	Zea environmental sample	95.3	95.3	100%	5e-16	100.00	886	=HYPERLINK("https://www.ncbi.nlm.nih.gov/nucleotide/LC375713.1?report=genbank&log$=nucltop&blast_rank=39&RID=NANHWHH4013","LC375713.1")
Oxychloris scariosa chloroplast, complete genome	Oxychloris scariosa	95.3	95.3	100%	5e-16	100.00	134963	=HYPERLINK("https://www.ncbi.nlm.nih.gov/nucleotide/NC_037158.1?report=genbank&log$=nucltop&blast_rank=40&RID=NANHWHH4013","NC_037158.1")
Tristachya leucothrix voucher DEK:H. Beck 5018 chloroplast, complete genome	Tristachya leucothrix	95.3	95.3	100%	5e-16	100.00	138918	=HYPERLINK("https://www.ncbi.nlm.nih.gov/nucleotide/NC_036708.1?report=genbank&log$=nucltop&blast_rank=41&RID=NANHWHH4013","NC_036708.1")
Tricholaena monachne voucher USDA:PI 166381 chloroplast, complete genome	Tricholaena monachne	95.3	95.3	100%	5e-16	100.00	139570	=HYPERLINK("https://www.ncbi.nlm.nih.gov/nucleotide/NC_036706.1?report=genbank&log$=nucltop&blast_rank=42&RID=NANHWHH4013","NC_036706.1")
Hildaea pallens voucher GB06-2014 chloroplast, complete genome	Hildaea pallens	95.3	95.3	100%	5e-16	100.00	139145	=HYPERLINK("https://www.ncbi.nlm.nih.gov/nucleotide/NC_036124.1?report=genbank&log$=nucltop&blast_rank=43&RID=NANHWHH4013","NC_036124.1")
Panicum lycopodioides voucher GB04-2013 chloroplast, complete genome	Panicum lycopodioides	95.3	95.3	100%	5e-16	100.00	138954	=HYPERLINK("https://www.ncbi.nlm.nih.gov/nucleotide/NC_036121.1?report=genbank&log$=nucltop&blast_rank=44&RID=NANHWHH4013","NC_036121.1")
Tristachya humbertii voucher K:MSV1369 chloroplast, complete genome	Tristachya humbertii	95.3	95.3	100%	5e-16	100.00	139098	=HYPERLINK("https://www.ncbi.nlm.nih.gov/nucleotide/NC_036115.1?report=genbank&log$=nucltop&blast_rank=45&RID=NANHWHH4013","NC_036115.1")
Paspalum paniculatum voucher K:MSV500 chloroplast, complete genome	Paspalum paniculatum	95.3	95.3	100%	5e-16	100.00	157507	=HYPERLINK("https://www.ncbi.nlm.nih.gov/nucleotide/NC_036114.1?report=genbank&log$=nucltop&blast_rank=46&RID=NANHWHH4013","NC_036114.1")
Eragrostis walteri isolate Ingram656 chloroplast, complete genome	Pratochloa walteri	95.3	95.3	100%	5e-16	100.00	137056	=HYPERLINK("https://www.ncbi.nlm.nih.gov/nucleotide/NC_035528.1?report=genbank&log$=nucltop&blast_rank=47&RID=NANHWHH4013","NC_035528.1")
Arundo donax isolate Teisher96 chloroplast, complete genome	Arundo donax	95.3	95.3	100%	5e-16	100.00	137172	=HYPERLINK("https://www.ncbi.nlm.nih.gov/nucleotide/MF035972.1?report=genbank&log$=nucltop&blast_rank=48&RID=NANHWHH4013","MF035972.1")
Arundo donax isolate Teisher95 chloroplast, complete genome	Arundo donax	95.3	95.3	100%	5e-16	100.00	137172	=HYPERLINK("https://www.ncbi.nlm.nih.gov/nucleotide/MF035971.1?report=genbank&log$=nucltop&blast_rank=49&RID=NANHWHH4013","MF035971.1")
Coix lacryma-jobi chloroplast, complete genome	Coix lacryma-jobi	95.3	95.3	100%	5e-16	100.00	140863	=HYPERLINK("https://www.ncbi.nlm.nih.gov/nucleotide/KY596160.1?report=genbank&log$=nucltop&blast_rank=50&RID=NANHWHH4013","KY596160.1")
Eulalia contorta chloroplast, complete genome	Pseudopogonatherum contortum	95.3	95.3	100%	5e-16	100.00	140738	=HYPERLINK("https://www.ncbi.nlm.nih.gov/nucleotide/NC_035026.1?report=genbank&log$=nucltop&blast_rank=51&RID=NANHWHH4013","NC_035026.1")
Arundo plinii chloroplast, complete genome	Arundo plinii	95.3	95.3	100%	5e-16	100.00	137128	=HYPERLINK("https://www.ncbi.nlm.nih.gov/nucleotide/NC_034652.1?report=genbank&log$=nucltop&blast_rank=52&RID=NANHWHH4013","NC_034652.1")
Arundo donax chloroplast, complete genome	Arundo donax	95.3	95.3	100%	5e-16	100.00	137093	=HYPERLINK("https://www.ncbi.nlm.nih.gov/nucleotide/NC_037077.1?report=genbank&log$=nucltop&blast_rank=53&RID=NANHWHH4013","NC_037077.1")
Zea mays tRNA-Leu (trnL-UAA) gene, complete sequence; chloroplast	Zea mays	95.3	95.3	100%	5e-16	100.00	557	=HYPERLINK("https://www.ncbi.nlm.nih.gov/nucleotide/KY178327.1?report=genbank&log$=nucltop&blast_rank=54&RID=NANHWHH4013","KY178327.1")
Paspalum dilatatum tRNA-Leu (trnL-UAA) gene, partial sequence; trnL-trnF intergenic spacer, complete sequence; and tRNA-Phe (trnF-GAA) gene, partial sequence; chloroplast	Paspalum dilatatum	95.3	95.3	100%	5e-16	100.00	905	=HYPERLINK("https://www.ncbi.nlm.nih.gov/nucleotide/KX372460.1?report=genbank&log$=nucltop&blast_rank=55&RID=NANHWHH4013","KX372460.1")
Coix lacryma-jobi var. ma-yuen tRNA-Leu (trnL-UAA) gene, partial sequence; trnL-trnF intergenic spacer, complete sequence; and tRNA-Phe (trnF-GAA) gene, partial sequence; chloroplast	Coix lacryma-jobi var. ma-yuen	95.3	95.3	100%	5e-16	100.00	799	=HYPERLINK("https://www.ncbi.nlm.nih.gov/nucleotide/KX372400.1?report=genbank&log$=nucltop&blast_rank=56&RID=NANHWHH4013","KX372400.1")
Chasechloa madagascariensis voucher P:H. Perrier de la Bathie 11217 chloroplast, complete genome	Chasechloa madagascariensis	95.3	95.3	100%	5e-16	100.00	137987	=HYPERLINK("https://www.ncbi.nlm.nih.gov/nucleotide/NC_033880.1?report=genbank&log$=nucltop&blast_rank=57&RID=NANHWHH4013","NC_033880.1")
Arundo formosana isolate 151f trnL-trnF intergenic spacer region, partial sequence; plastid	Arundo formosana	95.3	95.3	100%	5e-16	100.00	509	=HYPERLINK("https://www.ncbi.nlm.nih.gov/nucleotide/KU932982.1?report=genbank&log$=nucltop&blast_rank=58&RID=NANHWHH4013","KU932982.1")
Arundo donax isolate ARMd trnL-trnF intergenic spacer region, partial sequence; plastid	Arundo donax	95.3	95.3	100%	5e-16	100.00	521	=HYPERLINK("https://www.ncbi.nlm.nih.gov/nucleotide/KU932937.1?report=genbank&log$=nucltop&blast_rank=59&RID=NANHWHH4013","KU932937.1")
Arundo micrantha isolate 29.1m trnL-trnF intergenic spacer region, partial sequence; plastid	Arundo micrantha	95.3	95.3	100%	5e-16	100.00	521	=HYPERLINK("https://www.ncbi.nlm.nih.gov/nucleotide/KU932884.1?report=genbank&log$=nucltop&blast_rank=60&RID=NANHWHH4013","KU932884.1")
Paspalum dilatatum tRNA-Leu (trnL) gene, partial sequence; chloroplast	Paspalum dilatatum	95.3	95.3	100%	5e-16	100.00	617	=HYPERLINK("https://www.ncbi.nlm.nih.gov/nucleotide/OR689487.1?report=genbank&log$=nucltop&blast_rank=61&RID=NANHWHH4013","OR689487.1")
Walwhalleya subxerophila voucher EJT962-BRI tRNA-Leu (trnL) gene and trnL-trnF intergenic spacer, partial sequence; chloroplast	Walwhalleya subxerophila	95.3	95.3	100%	5e-16	100.00	851	=HYPERLINK("https://www.ncbi.nlm.nih.gov/nucleotide/MN702614.1?report=genbank&log$=nucltop&blast_rank=62&RID=NANHWHH4013","MN702614.1")
Zea nicaraguensis chloroplast, complete genome	Zea nicaraguensis	95.3	95.3	100%	5e-16	100.00	140465	=HYPERLINK("https://www.ncbi.nlm.nih.gov/nucleotide/KU291447.1?report=genbank&log$=nucltop&blast_rank=63&RID=NANHWHH4013","KU291447.1")
Paspalum glaziovii voucher SI:Filgueiras 3482 chloroplast, complete genome	Paspalum glaziovii	95.3	95.3	100%	5e-16	100.00	139255	=HYPERLINK("https://www.ncbi.nlm.nih.gov/nucleotide/NC_030496.1?report=genbank&log$=nucltop&blast_rank=64&RID=NANHWHH4013","NC_030496.1")
Paspalum fimbriatum voucher SI:Morrone 3651 chloroplast, complete genome	Paspalum fimbriatum	95.3	95.3	100%	5e-16	100.00	140804	=HYPERLINK("https://www.ncbi.nlm.nih.gov/nucleotide/NC_030495.1?report=genbank&log$=nucltop&blast_rank=65&RID=NANHWHH4013","NC_030495.1")
Paspalum dilatatum voucher CAN:Peterson 19673 chloroplast, complete genome	Paspalum dilatatum	95.3	95.3	100%	5e-16	100.00	135950	=HYPERLINK("https://www.ncbi.nlm.nih.gov/nucleotide/NC_030614.1?report=genbank&log$=nucltop&blast_rank=66&RID=NANHWHH4013","NC_030614.1")
Muhlenbergia paniculata voucher MONT:87337 tRNA-Leu (trnL-UAA) gene, partial sequence; chloroplast	Muhlenbergia paniculata	95.3	95.3	100%	5e-16	100.00	589	=HYPERLINK("https://www.ncbi.nlm.nih.gov/nucleotide/OQ819391.1?report=genbank&log$=nucltop&blast_rank=67&RID=NANHWHH4013","OQ819391.1")
Zea luxurians plastid, complete genome	Zea luxurians	95.3	95.3	100%	5e-16	100.00	140710	=HYPERLINK("https://www.ncbi.nlm.nih.gov/nucleotide/NC_030301.1?report=genbank&log$=nucltop&blast_rank=68&RID=NANHWHH4013","NC_030301.1")
Zea perennis plastid, complete genome	Zea perennis	95.3	95.3	100%	5e-16	100.00	140647	=HYPERLINK("https://www.ncbi.nlm.nih.gov/nucleotide/NC_030300.1?report=genbank&log$=nucltop&blast_rank=69&RID=NANHWHH4013","NC_030300.1")
Zea mays subsp. huehuetenangensis plastid, complete genome	Zea mays subsp. huehuetenangensis	95.3	95.3	100%	5e-16	100.00	140453	=HYPERLINK("https://www.ncbi.nlm.nih.gov/nucleotide/KR873422.1?report=genbank&log$=nucltop&blast_rank=70&RID=NANHWHH4013","KR873422.1")
Zea diploperennis plastid, complete genome	Zea diploperennis	95.3	95.3	100%	5e-16	100.00	140608	=HYPERLINK("https://www.ncbi.nlm.nih.gov/nucleotide/NC_030377.1?report=genbank&log$=nucltop&blast_rank=71&RID=NANHWHH4013","NC_030377.1")
TPA: Zea mays subsp. parviglumis cultivar PC_J14_ID1_1 chloroplast, complete genome	Zea mays subsp. parviglumis	95.3	95.3	100%	5e-16	100.00	140459	=HYPERLINK("https://www.ncbi.nlm.nih.gov/nucleotide/BK061471.1?report=genbank&log$=nucltop&blast_rank=72&RID=NANHWHH4013","BK061471.1")
TPA: Zea mays subsp. parviglumis cultivar PC_J48_ID1_1 chloroplast, complete genome	Zea mays subsp. parviglumis	95.3	95.3	100%	5e-16	100.00	140457	=HYPERLINK("https://www.ncbi.nlm.nih.gov/nucleotide/BK061470.1?report=genbank&log$=nucltop&blast_rank=73&RID=NANHWHH4013","BK061470.1")
TPA: Zea mays subsp. parviglumis cultivar PC_K55_ID1_1 chloroplast, complete genome	Zea mays subsp. parviglumis	95.3	95.3	100%	5e-16	100.00	140425	=HYPERLINK("https://www.ncbi.nlm.nih.gov/nucleotide/BK061469.1?report=genbank&log$=nucltop&blast_rank=74&RID=NANHWHH4013","BK061469.1")
TPA: Zea mays subsp. parviglumis cultivar PC_L06_ID1_1 chloroplast, complete genome	Zea mays subsp. parviglumis	95.3	95.3	100%	5e-16	100.00	140454	=HYPERLINK("https://www.ncbi.nlm.nih.gov/nucleotide/BK061468.1?report=genbank&log$=nucltop&blast_rank=75&RID=NANHWHH4013","BK061468.1")
TPA: Zea mays subsp. parviglumis cultivar PC_I11_ID1_1 chloroplast, complete genome	Zea mays subsp. parviglumis	95.3	95.3	100%	5e-16	100.00	140461	=HYPERLINK("https://www.ncbi.nlm.nih.gov/nucleotide/BK061467.1?report=genbank&log$=nucltop&blast_rank=76&RID=NANHWHH4013","BK061467.1")
TPA: Zea mays subsp. parviglumis cultivar PC_I53_ID1_1 chloroplast, complete genome	Zea mays subsp. parviglumis	95.3	95.3	100%	5e-16	100.00	140369	=HYPERLINK("https://www.ncbi.nlm.nih.gov/nucleotide/BK061466.1?report=genbank&log$=nucltop&blast_rank=77&RID=NANHWHH4013","BK061466.1")
TPA: Zea mays subsp. parviglumis cultivar PC_L48_ID1_1 chloroplast, complete genome	Zea mays subsp. parviglumis	95.3	95.3	100%	5e-16	100.00	140463	=HYPERLINK("https://www.ncbi.nlm.nih.gov/nucleotide/BK061465.1?report=genbank&log$=nucltop&blast_rank=78&RID=NANHWHH4013","BK061465.1")
TPA: Zea mays subsp. parviglumis cultivar PC_N10_ID1_1 chloroplast, complete genome	Zea mays subsp. parviglumis	95.3	95.3	100%	5e-16	100.00	140370	=HYPERLINK("https://www.ncbi.nlm.nih.gov/nucleotide/BK061464.1?report=genbank&log$=nucltop&blast_rank=79&RID=NANHWHH4013","BK061464.1")
TPA: Zea mays subsp. parviglumis cultivar PC_N14_ID1_1 chloroplast, complete genome	Zea mays subsp. parviglumis	95.3	95.3	100%	5e-16	100.00	140462	=HYPERLINK("https://www.ncbi.nlm.nih.gov/nucleotide/BK061463.1?report=genbank&log$=nucltop&blast_rank=80&RID=NANHWHH4013","BK061463.1")
TPA: Zea mays subsp. mexicana cultivar RIMME0019 chloroplast, complete genome	Zea mays subsp. mexicana	95.3	95.3	100%	5e-16	100.00	140535	=HYPERLINK("https://www.ncbi.nlm.nih.gov/nucleotide/BK061462.1?report=genbank&log$=nucltop&blast_rank=81&RID=NANHWHH4013","BK061462.1")
TPA: Zea mays subsp. mexicana cultivar RIMME0023 chloroplast, complete genome	Zea mays subsp. mexicana	95.3	95.3	100%	5e-16	100.00	140537	=HYPERLINK("https://www.ncbi.nlm.nih.gov/nucleotide/BK061461.1?report=genbank&log$=nucltop&blast_rank=82&RID=NANHWHH4013","BK061461.1")
TPA: Zea mays subsp. mexicana cultivar RIMME0018 chloroplast, complete genome	Zea mays subsp. mexicana	95.3	95.3	100%	5e-16	100.00	140504	=HYPERLINK("https://www.ncbi.nlm.nih.gov/nucleotide/BK061460.1?report=genbank&log$=nucltop&blast_rank=83&RID=NANHWHH4013","BK061460.1")
TPA: Zea mays subsp. mexicana cultivar RIMME0031 chloroplast, complete genome	Zea mays subsp. mexicana	95.3	95.3	100%	5e-16	100.00	140495	=HYPERLINK("https://www.ncbi.nlm.nih.gov/nucleotide/BK061459.1?report=genbank&log$=nucltop&blast_rank=84&RID=NANHWHH4013","BK061459.1")
TPA: Zea mays subsp. mexicana cultivar RIMME0026 chloroplast, complete genome	Zea mays subsp. mexicana	95.3	95.3	100%	5e-16	100.00	140539	=HYPERLINK("https://www.ncbi.nlm.nih.gov/nucleotide/BK061458.1?report=genbank&log$=nucltop&blast_rank=85&RID=NANHWHH4013","BK061458.1")
Hilaria rigida plastid, complete genome	Hilaria rigida	95.3	95.3	100%	5e-16	100.00	135318	=HYPERLINK("https://www.ncbi.nlm.nih.gov/nucleotide/NC_029896.1?report=genbank&log$=nucltop&blast_rank=86&RID=NANHWHH4013","NC_029896.1")
Astrebla pectinata plastid, complete genome	Astrebla pectinata	95.3	95.3	100%	5e-16	100.00	135737	=HYPERLINK("https://www.ncbi.nlm.nih.gov/nucleotide/NC_029891.1?report=genbank&log$=nucltop&blast_rank=87&RID=NANHWHH4013","NC_029891.1")
Arundo donax chloroplast, complete genome	Arundo donax	95.3	95.3	100%	5e-16	100.00	137153	=HYPERLINK("https://www.ncbi.nlm.nih.gov/nucleotide/OQ993163.1?report=genbank&log$=nucltop&blast_rank=88&RID=NANHWHH4013","OQ993163.1")
Hilaria cenchroides voucher RSA:J.T. Columbus:5049 plastid, complete genome	Hilaria cenchroides	95.3	95.3	100%	5e-16	100.00	134824	=HYPERLINK("https://www.ncbi.nlm.nih.gov/nucleotide/NC_029415.1?report=genbank&log$=nucltop&blast_rank=89&RID=NANHWHH4013","NC_029415.1")
Centropodia glauca voucher ISC<USA-IA>:P. Linder 5410 plastid, complete genome	Centropodia glauca	95.3	95.3	100%	5e-16	100.00	134565	=HYPERLINK("https://www.ncbi.nlm.nih.gov/nucleotide/NC_029411.1?report=genbank&log$=nucltop&blast_rank=90&RID=NANHWHH4013","NC_029411.1")
Paspalum nummularium voucher GHR1737 tRNA-Leu (trnL) gene, intron; chloroplast	Paspalum nummularium	95.3	95.3	100%	5e-16	100.00	493	=HYPERLINK("https://www.ncbi.nlm.nih.gov/nucleotide/KM437862.1?report=genbank&log$=nucltop&blast_rank=91&RID=NANHWHH4013","KM437862.1")
Paspalum minus voucher GHR15229 tRNA-Leu (trnL) gene, intron; chloroplast	Paspalum minus	95.3	95.3	100%	5e-16	100.00	493	=HYPERLINK("https://www.ncbi.nlm.nih.gov/nucleotide/KM437861.1?report=genbank&log$=nucltop&blast_rank=92&RID=NANHWHH4013","KM437861.1")
Paspalum barretoi voucher GHR736 tRNA-Leu (trnL) gene, intron; chloroplast	Paspalum barretoi	95.3	95.3	100%	5e-16	100.00	493	=HYPERLINK("https://www.ncbi.nlm.nih.gov/nucleotide/KM437858.1?report=genbank&log$=nucltop&blast_rank=93&RID=NANHWHH4013","KM437858.1")
Renvoizea trinii voucher C. Silva, A.R. Barbosa, C. Snak & J.G. Rando 718 tRNA-Leu (trnL) gene and trnL-trnF intergenic spacer, partial sequence; chloroplast	Renvoizea trinii	95.3	95.3	100%	5e-16	100.00	918	=HYPERLINK("https://www.ncbi.nlm.nih.gov/nucleotide/KP879151.1?report=genbank&log$=nucltop&blast_rank=94&RID=NANHWHH4013","KP879151.1")
Pseudechinolaena polystachya voucher C. Silva & T.A. Amorim 365 tRNA-Leu (trnL) gene and trnL-trnF intergenic spacer, partial sequence; chloroplast	Pseudechinolaena polystachya	95.3	95.3	100%	5e-16	100.00	921	=HYPERLINK("https://www.ncbi.nlm.nih.gov/nucleotide/KP879150.1?report=genbank&log$=nucltop&blast_rank=95&RID=NANHWHH4013","KP879150.1")
Oedochloa grandifolia voucher K.M. Pimenta & R.P. Oliveira 50 tRNA-Leu (trnL) gene and trnL-trnF intergenic spacer, partial sequence; chloroplast	Oedochloa grandifolia	95.3	95.3	100%	5e-16	100.00	916	=HYPERLINK("https://www.ncbi.nlm.nih.gov/nucleotide/KP879143.1?report=genbank&log$=nucltop&blast_rank=96&RID=NANHWHH4013","KP879143.1")
Oedochloa cordata voucher C. Silva, A.R. Barbosa & C. Snak 872 tRNA-Leu (trnL) gene and trnL-trnF intergenic spacer, partial sequence; chloroplast	Oedochloa cordata	95.3	95.3	100%	5e-16	100.00	912	=HYPERLINK("https://www.ncbi.nlm.nih.gov/nucleotide/KP879142.1?report=genbank&log$=nucltop&blast_rank=97&RID=NANHWHH4013","KP879142.1")
Oedochloa camporum voucher C. Silva, A.R. Barbosa, C. Snak & J.G. Rando 676 tRNA-Leu (trnL) gene and trnL-trnF intergenic spacer, partial sequence; chloroplast	Oedochloa camporum	95.3	95.3	100%	5e-16	100.00	912	=HYPERLINK("https://www.ncbi.nlm.nih.gov/nucleotide/KP879141.1?report=genbank&log$=nucltop&blast_rank=98&RID=NANHWHH4013","KP879141.1")
Ichnanthus lancifolius voucher C. Silva & N.M. Correa 347 tRNA-Leu (trnL) gene and trnL-trnF intergenic spacer, partial sequence; chloroplast	Ichnanthus lancifolius	95.3	95.3	100%	5e-16	100.00	924	=HYPERLINK("https://www.ncbi.nlm.nih.gov/nucleotide/KP879127.1?report=genbank&log$=nucltop&blast_rank=99&RID=NANHWHH4013","KP879127.1")
Hildaea tenuis voucher A.C. Mota & C. Silva 431 tRNA-Leu (trnL) gene and trnL-trnF intergenic spacer, partial sequence; chloroplast	Hildaea tenuis	95.3	95.3	100%	5e-16	100.00	953	=HYPERLINK("https://www.ncbi.nlm.nih.gov/nucleotide/KP879112.1?report=genbank&log$=nucltop&blast_rank=100&RID=NANHWHH4013","KP879112.1")
Hildaea sp. Costa et al. 903 voucher L.V. Costa, A.J. Arruda, M.O. Pivari, A.O. Santos & D.F. Silva 903 tRNA-Leu (trnL) gene and trnL-trnF intergenic spacer, partial sequence; chloroplast	Hildaea sp. Costa et al. 903	95.3	95.3	100%	5e-16	100.00	912	=HYPERLINK("https://www.ncbi.nlm.nih.gov/nucleotide/KP879111.1?report=genbank&log$=nucltop&blast_rank=101&RID=NANHWHH4013","KP879111.1")
Hildaea ruprechtii voucher C. Silva 745 tRNA-Leu (trnL) gene and trnL-trnF intergenic spacer, partial sequence; chloroplast	Hildaea ruprechtii	95.3	95.3	100%	5e-16	100.00	929	=HYPERLINK("https://www.ncbi.nlm.nih.gov/nucleotide/KP879110.1?report=genbank&log$=nucltop&blast_rank=102&RID=NANHWHH4013","KP879110.1")
Hildaea ruprechtii voucher C. Silva, A.R. Barbosa, C. Snak & J.G. Rando 636 tRNA-Leu (trnL) gene and trnL-trnF intergenic spacer, partial sequence; chloroplast	Hildaea ruprechtii	95.3	95.3	100%	5e-16	100.00	931	=HYPERLINK("https://www.ncbi.nlm.nih.gov/nucleotide/KP879109.1?report=genbank&log$=nucltop&blast_rank=103&RID=NANHWHH4013","KP879109.1")
Hildaea pallens voucher C. Silva & N.M. Correa 327 tRNA-Leu (trnL) gene and trnL-trnF intergenic spacer, partial sequence; chloroplast	Hildaea pallens	95.3	95.3	100%	5e-16	100.00	954	=HYPERLINK("https://www.ncbi.nlm.nih.gov/nucleotide/KP879108.1?report=genbank&log$=nucltop&blast_rank=104&RID=NANHWHH4013","KP879108.1")
Hildaea breviscrobs voucher R.P. Oliveira, S.H.N. Monteiro, J. Carvalho-Sobrinho & J. Cardoso 1885 tRNA-Leu (trnL) gene and trnL-trnF intergenic spacer, partial sequence; chloroplast	Hildaea breviscrobs	95.3	95.3	100%	5e-16	100.00	935	=HYPERLINK("https://www.ncbi.nlm.nih.gov/nucleotide/KP879107.1?report=genbank&log$=nucltop&blast_rank=105&RID=NANHWHH4013","KP879107.1")
Echinolaena gracilis voucher S.N. Moreira, A. Pott & V. Pott 1530 tRNA-Leu (trnL) gene and trnL-trnF intergenic spacer, partial sequence; chloroplast	Echinolaena gracilis	95.3	95.3	100%	5e-16	100.00	929	=HYPERLINK("https://www.ncbi.nlm.nih.gov/nucleotide/KP879104.1?report=genbank&log$=nucltop&blast_rank=106&RID=NANHWHH4013","KP879104.1")
Zea mays isolate UMI 285 tRNA-Leu (trnL) gene, partial sequence; chloroplast	Zea mays	95.3	95.3	100%	5e-16	100.00	478	=HYPERLINK("https://www.ncbi.nlm.nih.gov/nucleotide/KR049178.1?report=genbank&log$=nucltop&blast_rank=107&RID=NANHWHH4013","KR049178.1")
Zea mays subsp. mays cultivar inbred line B37T chloroplast, complete genome	Zea mays subsp. mays	95.3	95.3	100%	5e-16	100.00	140479	=HYPERLINK("https://www.ncbi.nlm.nih.gov/nucleotide/KP966117.1?report=genbank&log$=nucltop&blast_rank=108&RID=NANHWHH4013","KP966117.1")
Zea mays subsp. mays cultivar inbred line B37S chloroplast, complete genome	Zea mays subsp. mays	95.3	95.3	100%	5e-16	100.00	140534	=HYPERLINK("https://www.ncbi.nlm.nih.gov/nucleotide/KP966116.1?report=genbank&log$=nucltop&blast_rank=109&RID=NANHWHH4013","KP966116.1")
Zea mays subsp. mays cultivar inbred line B37C chloroplast, complete genome	Zea mays subsp. mays	95.3	95.3	100%	5e-16	100.00	140457	=HYPERLINK("https://www.ncbi.nlm.nih.gov/nucleotide/KP966115.1?report=genbank&log$=nucltop&blast_rank=110&RID=NANHWHH4013","KP966115.1")
Zea mays voucher SUPG 020 chloroplast, complete genome	Zea mays	95.3	95.3	100%	5e-16	100.00	140449	=HYPERLINK("https://www.ncbi.nlm.nih.gov/nucleotide/OP832502.1?report=genbank&log$=nucltop&blast_rank=111&RID=NANHWHH4013","OP832502.1")
Zea mays voucher SUPG 021 chloroplast, complete genome	Zea mays	95.3	95.3	100%	5e-16	100.00	140411	=HYPERLINK("https://www.ncbi.nlm.nih.gov/nucleotide/OP832501.1?report=genbank&log$=nucltop&blast_rank=112&RID=NANHWHH4013","OP832501.1")
Arundo donax chloroplast, complete genome	Arundo donax	95.3	95.3	100%	5e-16	100.00	137153	=HYPERLINK("https://www.ncbi.nlm.nih.gov/nucleotide/OP572359.1?report=genbank&log$=nucltop&blast_rank=113&RID=NANHWHH4013","OP572359.1")
Dinebra retroflexa voucher E6_K1301_Dinebra_retroflexa tRNA-Leu (trnL) gene, intron; chloroplast	Dinebra retroflexa	95.3	95.3	100%	5e-16	100.00	549	=HYPERLINK("https://www.ncbi.nlm.nih.gov/nucleotide/KR738620.1?report=genbank&log$=nucltop&blast_rank=114&RID=NANHWHH4013","KR738620.1")
Dinebra retroflexa voucher G6_K1301_Dinebra_retroflexa tRNA-Leu (trnL) gene, intron; chloroplast	Dinebra retroflexa	95.3	95.3	100%	5e-16	100.00	585	=HYPERLINK("https://www.ncbi.nlm.nih.gov/nucleotide/KR738518.1?report=genbank&log$=nucltop&blast_rank=115&RID=NANHWHH4013","KR738518.1")
Microchloa kunthii voucher D3_K1301_Microchloa_kunthii tRNA-Leu (trnL) gene, intron; chloroplast	Microchloa kunthii	95.3	95.3	100%	5e-16	100.00	538	=HYPERLINK("https://www.ncbi.nlm.nih.gov/nucleotide/KR738486.1?report=genbank&log$=nucltop&blast_rank=116&RID=NANHWHH4013","KR738486.1")
Microchloa kunthii voucher C3_K1301_Microchloa_kunthii tRNA-Leu (trnL) gene, intron; chloroplast	Microchloa kunthii	95.3	95.3	100%	5e-16	100.00	554	=HYPERLINK("https://www.ncbi.nlm.nih.gov/nucleotide/KR738370.1?report=genbank&log$=nucltop&blast_rank=117&RID=NANHWHH4013","KR738370.1")
Enteropogon macrostachyus voucher C2_K1246_Enteropogon tRNA-Leu (trnL) gene, intron; chloroplast	Enteropogon macrostachyus	95.3	95.3	100%	5e-16	100.00	573	=HYPERLINK("https://www.ncbi.nlm.nih.gov/nucleotide/KR738020.1?report=genbank&log$=nucltop&blast_rank=118&RID=NANHWHH4013","KR738020.1")
Dinebra retroflexa voucher H6_K1301_Dinebra_retroflexa tRNA-Leu (trnL) gene, intron; chloroplast	Dinebra retroflexa	95.3	95.3	100%	5e-16	100.00	580	=HYPERLINK("https://www.ncbi.nlm.nih.gov/nucleotide/KR737966.1?report=genbank&log$=nucltop&blast_rank=119&RID=NANHWHH4013","KR737966.1")
Microchloa kunthii voucher B3_K1301_Microchloa_kunthii tRNA-Leu (trnL) gene, intron; chloroplast	Microchloa kunthii	95.3	95.3	100%	5e-16	100.00	586	=HYPERLINK("https://www.ncbi.nlm.nih.gov/nucleotide/KR737928.1?report=genbank&log$=nucltop&blast_rank=120&RID=NANHWHH4013","KR737928.1")
Dinebra retroflexa voucher F6_K1301_Dinebra_retroflexa tRNA-Leu (trnL) gene, intron; chloroplast	Dinebra retroflexa	95.3	95.3	100%	5e-16	100.00	586	=HYPERLINK("https://www.ncbi.nlm.nih.gov/nucleotide/KR737840.1?report=genbank&log$=nucltop&blast_rank=121&RID=NANHWHH4013","KR737840.1")
Enteropogon macrostachyus voucher D11_K1213_Enteropogon_macrostachyus tRNA-Leu (trnL) gene, intron; chloroplast	Enteropogon macrostachyus	95.3	95.3	100%	5e-16	100.00	215	=HYPERLINK("https://www.ncbi.nlm.nih.gov/nucleotide/KR737810.1?report=genbank&log$=nucltop&blast_rank=122&RID=NANHWHH4013","KR737810.1")
Enteropogon macrostachyus voucher A2_K1246_Enteropogon tRNA-Leu (trnL) gene, intron; chloroplast	Enteropogon macrostachyus	95.3	95.3	100%	5e-16	100.00	582	=HYPERLINK("https://www.ncbi.nlm.nih.gov/nucleotide/KR737769.1?report=genbank&log$=nucltop&blast_rank=123&RID=NANHWHH4013","KR737769.1")
Melinis repens voucher G6_K1246_Melinis_repens tRNA-Leu (trnL) gene, intron; chloroplast	Melinis repens	95.3	95.3	100%	5e-16	100.00	579	=HYPERLINK("https://www.ncbi.nlm.nih.gov/nucleotide/KR737705.1?report=genbank&log$=nucltop&blast_rank=124&RID=NANHWHH4013","KR737705.1")
Melinis repens voucher H6_K1246_Melinis_repens tRNA-Leu (trnL) gene, intron; chloroplast	Melinis repens	95.3	95.3	100%	5e-16	100.00	570	=HYPERLINK("https://www.ncbi.nlm.nih.gov/nucleotide/KR737697.1?report=genbank&log$=nucltop&blast_rank=125&RID=NANHWHH4013","KR737697.1")
Melinis repens voucher H9_K1300_Melinis_repens tRNA-Leu (trnL) gene, intron; chloroplast	Melinis repens	95.3	95.3	100%	5e-16	100.00	566	=HYPERLINK("https://www.ncbi.nlm.nih.gov/nucleotide/KR737638.1?report=genbank&log$=nucltop&blast_rank=126&RID=NANHWHH4013","KR737638.1")
Muhlenbergia richardsonis isolate CP47 tRNA-Leu (trnL) gene, partial sequence; chloroplast	Muhlenbergia richardsonis	95.3	95.3	100%	5e-16	100.00	160	=HYPERLINK("https://www.ncbi.nlm.nih.gov/nucleotide/KP208371.1?report=genbank&log$=nucltop&blast_rank=127&RID=NANHWHH4013","KP208371.1")
Zea mays cultivar INIA 601 chloroplast, complete genome	Zea mays	95.3	95.3	100%	5e-16	100.00	140451	=HYPERLINK("https://www.ncbi.nlm.nih.gov/nucleotide/ON920921.1?report=genbank&log$=nucltop&blast_rank=128&RID=NANHWHH4013","ON920921.1")
Zea mays cultivar waxy maize chloroplast, complete genome	Zea mays	95.3	95.3	100%	5e-16	100.00	140454	=HYPERLINK("https://www.ncbi.nlm.nih.gov/nucleotide/OM317761.1?report=genbank&log$=nucltop&blast_rank=129&RID=NANHWHH4013","OM317761.1")
Zea mays cultivar sweet maize chloroplast, complete genome	Zea mays	95.3	95.3	100%	5e-16	100.00	140538	=HYPERLINK("https://www.ncbi.nlm.nih.gov/nucleotide/OM317760.1?report=genbank&log$=nucltop&blast_rank=130&RID=NANHWHH4013","OM317760.1")
Orinus thoroldii voucher XZ001 chloroplast, complete genome	Orinus thoroldii	95.3	95.3	100%	5e-16	100.00	134218	=HYPERLINK("https://www.ncbi.nlm.nih.gov/nucleotide/NC_068120.1?report=genbank&log$=nucltop&blast_rank=131&RID=NANHWHH4013","NC_068120.1")
Microchloa indica voucher 195 chloroplast, complete genome	Microchloa indica	95.3	95.3	100%	5e-16	100.00	134467	=HYPERLINK("https://www.ncbi.nlm.nih.gov/nucleotide/NC_068116.1?report=genbank&log$=nucltop&blast_rank=132&RID=NANHWHH4013","NC_068116.1")
Lepturus repens voucher HN04 chloroplast, complete genome	Lepturus repens	95.3	95.3	100%	5e-16	100.00	135736	=HYPERLINK("https://www.ncbi.nlm.nih.gov/nucleotide/NC_068115.1?report=genbank&log$=nucltop&blast_rank=133&RID=NANHWHH4013","NC_068115.1")
Acrachne racemosa voucher HN01 chloroplast, complete genome	Acrachne racemosa	95.3	95.3	100%	5e-16	100.00	135616	=HYPERLINK("https://www.ncbi.nlm.nih.gov/nucleotide/NC_068107.1?report=genbank&log$=nucltop&blast_rank=134&RID=NANHWHH4013","NC_068107.1")
Zea mays voucher ZM-01 tRNA-Leu (trnL) gene, partial sequence; trnL-trnF intergenic spacer, complete sequence; and trnF gene, partial sequence; chloroplast	Zea mays	95.3	95.3	100%	5e-16	100.00	956	=HYPERLINK("https://www.ncbi.nlm.nih.gov/nucleotide/MZ926846.1?report=genbank&log$=nucltop&blast_rank=135&RID=NANHWHH4013","MZ926846.1")
Arundo donax chloroplast, complete genome	Arundo donax	95.3	95.3	100%	5e-16	100.00	137157	=HYPERLINK("https://www.ncbi.nlm.nih.gov/nucleotide/OL435707.1?report=genbank&log$=nucltop&blast_rank=136&RID=NANHWHH4013","OL435707.1")
Gymnopogon legrandii isolate P148 tRNA-Leu (trnL) gene, partial sequence; chloroplast	Gymnopogon legrandii	95.3	95.3	100%	5e-16	100.00	557	=HYPERLINK("https://www.ncbi.nlm.nih.gov/nucleotide/KP057664.1?report=genbank&log$=nucltop&blast_rank=137&RID=NANHWHH4013","KP057664.1")
Gymnopogon legrandii isolate P116 tRNA-Leu (trnL) gene, partial sequence; chloroplast	Gymnopogon legrandii	95.3	95.3	100%	5e-16	100.00	557	=HYPERLINK("https://www.ncbi.nlm.nih.gov/nucleotide/KP057663.1?report=genbank&log$=nucltop&blast_rank=138&RID=NANHWHH4013","KP057663.1")
Micraira sp. JLC-2014 plastid, complete genome	Micraira sp. JLC-2014	95.3	95.3	100%	5e-16	100.00	135318	=HYPERLINK("https://www.ncbi.nlm.nih.gov/nucleotide/KJ920234.1?report=genbank&log$=nucltop&blast_rank=139&RID=NANHWHH4013","KJ920234.1")
Centropodia mossamedensis voucher Columbus 5680 trnL-trnF intergenic spacer region, partial sequence; chloroplast	Centropodia mossamedensis	95.3	95.3	100%	5e-16	100.00	929	=HYPERLINK("https://www.ncbi.nlm.nih.gov/nucleotide/MW013458.1?report=genbank&log$=nucltop&blast_rank=140&RID=NANHWHH4013","MW013458.1")
Austrochloris dichanthioides voucher Columbus 5265 trnL-trnF intergenic spacer region, partial sequence; chloroplast	Austrochloris dichanthioides	95.3	95.3	100%	5e-16	100.00	687	=HYPERLINK("https://www.ncbi.nlm.nih.gov/nucleotide/MW013455.1?report=genbank&log$=nucltop&blast_rank=141&RID=NANHWHH4013","MW013455.1")
Disakisperma dubium voucher Columbus 3155 trnL-trnF intergenic spacer region, partial sequence; chloroplast	Disakisperma dubium	95.3	95.3	100%	5e-16	100.00	929	=HYPERLINK("https://www.ncbi.nlm.nih.gov/nucleotide/MW013453.1?report=genbank&log$=nucltop&blast_rank=142&RID=NANHWHH4013","MW013453.1")
Pappophorum vaginatum voucher Columbus 2540 trnL-trnF intergenic spacer region, partial sequence; chloroplast	Pappophorum vaginatum	95.3	95.3	100%	5e-16	100.00	958	=HYPERLINK("https://www.ncbi.nlm.nih.gov/nucleotide/MW013450.1?report=genbank&log$=nucltop&blast_rank=143&RID=NANHWHH4013","MW013450.1")
Melinis repens plastid, complete genome	Melinis repens	95.3	95.3	100%	5e-16	100.00	140269	=HYPERLINK("https://www.ncbi.nlm.nih.gov/nucleotide/MT732566.1?report=genbank&log$=nucltop&blast_rank=144&RID=NANHWHH4013","MT732566.1")
Paspalum lividum plastid, complete genome	Paspalum lividum	95.3	95.3	100%	5e-16	100.00	142825	=HYPERLINK("https://www.ncbi.nlm.nih.gov/nucleotide/MT472620.1?report=genbank&log$=nucltop&blast_rank=145&RID=NANHWHH4013","MT472620.1")
Paspalum pauciciliatum plastid, complete genome	Paspalum pauciciliatum	95.3	95.3	100%	5e-16	100.00	136016	=HYPERLINK("https://www.ncbi.nlm.nih.gov/nucleotide/MT457745.1?report=genbank&log$=nucltop&blast_rank=146&RID=NANHWHH4013","MT457745.1")
Orinus intermedius chloroplast, complete genome	Orinus intermedius	95.3	95.3	100%	5e-16	100.00	134283	=HYPERLINK("https://www.ncbi.nlm.nih.gov/nucleotide/MW186709.1?report=genbank&log$=nucltop&blast_rank=147&RID=NANHWHH4013","MW186709.1")
Orinus kokonoricus chloroplast, complete genome	Orinus kokonoricus	95.3	95.3	100%	5e-16	100.00	134454	=HYPERLINK("https://www.ncbi.nlm.nih.gov/nucleotide/MW133235.1?report=genbank&log$=nucltop&blast_rank=148&RID=NANHWHH4013","MW133235.1")
Orinus thoroldii chloroplast, complete genome	Orinus thoroldii	95.3	95.3	100%	5e-16	100.00	134190	=HYPERLINK("https://www.ncbi.nlm.nih.gov/nucleotide/MW057690.1?report=genbank&log$=nucltop&blast_rank=149&RID=NANHWHH4013","MW057690.1")
Zea mays subsp. mays cultivar B73 chloroplast, complete genome	Zea mays subsp. mays	95.3	95.3	100%	5e-16	100.00	140447	=HYPERLINK("https://www.ncbi.nlm.nih.gov/nucleotide/KF241981.1?report=genbank&log$=nucltop&blast_rank=150&RID=NANHWHH4013","KF241981.1")
Zea mays subsp. mays cultivar A188 chloroplast, complete genome	Zea mays subsp. mays	95.3	95.3	100%	5e-16	100.00	140437	=HYPERLINK("https://www.ncbi.nlm.nih.gov/nucleotide/KF241980.1?report=genbank&log$=nucltop&blast_rank=151&RID=NANHWHH4013","KF241980.1")
Zea mays chloroplast, complete genome	Zea mays	95.3	95.3	100%	5e-16	100.00	140452	=HYPERLINK("https://www.ncbi.nlm.nih.gov/nucleotide/MT721151.1?report=genbank&log$=nucltop&blast_rank=152&RID=NANHWHH4013","MT721151.1")
Paspalum millegrana voucher W. Dunn & N.H. Nickerson 142 (DEK) plastid, complete genome	Paspalum millegrana	95.3	95.3	100%	5e-16	100.00	144079	=HYPERLINK("https://www.ncbi.nlm.nih.gov/nucleotide/MT094443.1?report=genbank&log$=nucltop&blast_rank=153&RID=NANHWHH4013","MT094443.1")
Paspalum laeve voucher T. Rochow s.n. (DEK) plastid, complete genome	Paspalum laeve	95.3	95.3	100%	5e-16	100.00	141643	=HYPERLINK("https://www.ncbi.nlm.nih.gov/nucleotide/MT094442.1?report=genbank&log$=nucltop&blast_rank=154&RID=NANHWHH4013","MT094442.1")
Vossia cuspidata isolate TK180 chloroplast, complete genome	Vossia cuspidata	95.3	95.3	100%	5e-16	100.00	137972	=HYPERLINK("https://www.ncbi.nlm.nih.gov/nucleotide/MT610099.1?report=genbank&log$=nucltop&blast_rank=155&RID=NANHWHH4013","MT610099.1")
Zea diploperennis isolate TK043 chloroplast, complete genome	Zea diploperennis	95.3	95.3	100%	5e-16	100.00	140783	=HYPERLINK("https://www.ncbi.nlm.nih.gov/nucleotide/MT610091.1?report=genbank&log$=nucltop&blast_rank=156&RID=NANHWHH4013","MT610091.1")
Vossia cuspidata isolate TK282 chloroplast, complete genome	Vossia cuspidata	95.3	95.3	100%	5e-16	100.00	137999	=HYPERLINK("https://www.ncbi.nlm.nih.gov/nucleotide/MT610081.1?report=genbank&log$=nucltop&blast_rank=157&RID=NANHWHH4013","MT610081.1")
Paspalum malacophyllum isolate TK058 chloroplast, partial genome	Paspalum malacophyllum	95.3	95.3	100%	5e-16	100.00	143428	=HYPERLINK("https://www.ncbi.nlm.nih.gov/nucleotide/MT610075.1?report=genbank&log$=nucltop&blast_rank=158&RID=NANHWHH4013","MT610075.1")
Paspalum scrobiculatum chloroplast trnL gene, intron, partial sequence, isolate: OGA0366	Paspalum scrobiculatum	95.3	95.3	100%	5e-16	100.00	502	=HYPERLINK("https://www.ncbi.nlm.nih.gov/nucleotide/AB817562.1?report=genbank&log$=nucltop&blast_rank=159&RID=NANHWHH4013","AB817562.1")
Echinochloa crus-galli chloroplast trnL gene, intron, partial sequence, isolate: OGA0357	Echinochloa crus-galli	95.3	95.3	100%	5e-16	100.00	488	=HYPERLINK("https://www.ncbi.nlm.nih.gov/nucleotide/AB817554.1?report=genbank&log$=nucltop&blast_rank=160&RID=NANHWHH4013","AB817554.1")
Paspalum notatum chloroplast trnL gene, intron, partial sequence, isolate: OGA0348	Paspalum notatum	95.3	95.3	100%	5e-16	100.00	481	=HYPERLINK("https://www.ncbi.nlm.nih.gov/nucleotide/AB817545.1?report=genbank&log$=nucltop&blast_rank=161&RID=NANHWHH4013","AB817545.1")
Paspalum notatum chloroplast trnL gene, intron, partial sequence, isolate: OGA0294	Paspalum notatum	95.3	95.3	100%	5e-16	100.00	481	=HYPERLINK("https://www.ncbi.nlm.nih.gov/nucleotide/AB817515.1?report=genbank&log$=nucltop&blast_rank=162&RID=NANHWHH4013","AB817515.1")
Arundo donax chloroplast trnL gene, intron, partial sequence, isolate: OGA0266	Arundo donax	95.3	95.3	100%	5e-16	100.00	493	=HYPERLINK("https://www.ncbi.nlm.nih.gov/nucleotide/AB817488.1?report=genbank&log$=nucltop&blast_rank=163&RID=NANHWHH4013","AB817488.1")
Cleistogenes sp. XJQ-2021 voucher 08001-2 chloroplast, complete genome	Cleistogenes sp. XJQ-2021	95.3	95.3	100%	5e-16	100.00	134497	=HYPERLINK("https://www.ncbi.nlm.nih.gov/nucleotide/MW194081.1?report=genbank&log$=nucltop&blast_rank=164&RID=NANHWHH4013","MW194081.1")
Coix lacryma-jobi var. puellarum isolate ZI000287 chloroplast, complete genome	Coix lacryma-jobi var. puellarum	95.3	95.3	100%	5e-16	100.00	140863	=HYPERLINK("https://www.ncbi.nlm.nih.gov/nucleotide/MT471102.1?report=genbank&log$=nucltop&blast_rank=165&RID=NANHWHH4013","MT471102.1")
Coix lacryma-jobi var. ma-yuen isolate ZI000L51 chloroplast, complete genome	Coix lacryma-jobi var. ma-yuen	95.3	95.3	100%	5e-16	100.00	140860	=HYPERLINK("https://www.ncbi.nlm.nih.gov/nucleotide/MT471101.1?report=genbank&log$=nucltop&blast_rank=166&RID=NANHWHH4013","MT471101.1")
Coix lacryma-jobi var. ma-yuen isolate ZI000404 chloroplast, complete genome	Coix lacryma-jobi var. ma-yuen	95.3	95.3	100%	5e-16	100.00	140864	=HYPERLINK("https://www.ncbi.nlm.nih.gov/nucleotide/MT471096.1?report=genbank&log$=nucltop&blast_rank=167&RID=NANHWHH4013","MT471096.1")
Coix lacryma-jobi var. maxima isolate ZI000370 chloroplast, complete genome	Coix lacryma-jobi var. maxima	95.3	95.3	100%	5e-16	100.00	140864	=HYPERLINK("https://www.ncbi.nlm.nih.gov/nucleotide/MT471095.1?report=genbank&log$=nucltop&blast_rank=168&RID=NANHWHH4013","MT471095.1")
Coix lacryma-jobi var. stenocarpa isolate ZI000319 chloroplast, complete genome	Coix lacryma-jobi var. stenocarpa	95.3	95.3	100%	5e-16	100.00	140863	=HYPERLINK("https://www.ncbi.nlm.nih.gov/nucleotide/MT471094.1?report=genbank&log$=nucltop&blast_rank=169&RID=NANHWHH4013","MT471094.1")
PREDICTED: Zea mays photosystem I assembly protein Ycf3-like (LOC118476110), misc_RNA	Zea mays	95.3	95.3	100%	5e-16	100.00	7731	=HYPERLINK("https://www.ncbi.nlm.nih.gov/nucleotide/XR_004855468.1?report=genbank&log$=nucltop&blast_rank=170&RID=NANHWHH4013","XR_004855468.1")
PREDICTED: Zea mays ATP synthase subunit a, chloroplastic (LOC118474844), mRNA	Zea mays	95.3	95.3	100%	5e-16	100.00	25542	=HYPERLINK("https://www.ncbi.nlm.nih.gov/nucleotide/XM_035963783.1?report=genbank&log$=nucltop&blast_rank=171&RID=NANHWHH4013","XM_035963783.1")
PREDICTED: Zea mays ATP synthase subunit beta, chloroplastic (LOC118474840), mRNA	Zea mays	95.3	95.3	100%	5e-16	100.00	22528	=HYPERLINK("https://www.ncbi.nlm.nih.gov/nucleotide/XM_035963779.1?report=genbank&log$=nucltop&blast_rank=172&RID=NANHWHH4013","XM_035963779.1")
PREDICTED: Zea mays DNA-directed RNA polymerase subunit beta''-like (LOC118474838), misc_RNA	Zea mays	95.3	95.3	100%	5e-16	100.00	29708	=HYPERLINK("https://www.ncbi.nlm.nih.gov/nucleotide/XR_004854426.1?report=genbank&log$=nucltop&blast_rank=173&RID=NANHWHH4013","XR_004854426.1")
PREDICTED: Zea mays ATP synthase subunit alpha, chloroplastic (LOC118474820), mRNA	Zea mays	95.3	95.3	100%	5e-16	100.00	14412	=HYPERLINK("https://www.ncbi.nlm.nih.gov/nucleotide/XM_035963772.1?report=genbank&log$=nucltop&blast_rank=174&RID=NANHWHH4013","XM_035963772.1")
PREDICTED: Zea mays DNA-directed RNA polymerase subunit beta''-like (LOC118474766), misc_RNA	Zea mays	95.3	95.3	100%	5e-16	100.00	31386	=HYPERLINK("https://www.ncbi.nlm.nih.gov/nucleotide/XR_004854397.1?report=genbank&log$=nucltop&blast_rank=175&RID=NANHWHH4013","XR_004854397.1")
PREDICTED: Zea mays photosystem I assembly protein Ycf3-like (LOC118474760), misc_RNA	Zea mays	95.3	95.3	100%	5e-16	100.00	11520	=HYPERLINK("https://www.ncbi.nlm.nih.gov/nucleotide/XR_004854394.1?report=genbank&log$=nucltop&blast_rank=176&RID=NANHWHH4013","XR_004854394.1")
PREDICTED: Zea mays DNA-directed RNA polymerase subunit beta''-like (LOC118473651), misc_RNA	Zea mays	95.3	95.3	100%	5e-16	100.00	25614	=HYPERLINK("https://www.ncbi.nlm.nih.gov/nucleotide/XR_004853548.1?report=genbank&log$=nucltop&blast_rank=177&RID=NANHWHH4013","XR_004853548.1")
Paspalum umbrosum trnL-trnF intergenic spacer region, partial sequence; chloroplast	Paspalum umbrosum	95.3	95.3	100%	5e-16	100.00	776	=HYPERLINK("https://www.ncbi.nlm.nih.gov/nucleotide/MN178355.1?report=genbank&log$=nucltop&blast_rank=178&RID=NANHWHH4013","MN178355.1")
Paspalum umbrosum tRNA-Leu (trnL) gene, intron; chloroplast	Paspalum umbrosum	95.3	95.3	100%	5e-16	100.00	492	=HYPERLINK("https://www.ncbi.nlm.nih.gov/nucleotide/MN178339.1?report=genbank&log$=nucltop&blast_rank=179&RID=NANHWHH4013","MN178339.1")
Coix lacryma-jobi tRNA-Leu (trnL) gene, partial sequence; trnL-trnF intergenic spacer, complete sequence; and tRNA-Phe (trnF) gene, partial sequence; chloroplast	Coix lacryma-jobi	95.3	95.3	100%	5e-16	100.00	720	=HYPERLINK("https://www.ncbi.nlm.nih.gov/nucleotide/GQ870017.1?report=genbank&log$=nucltop&blast_rank=180&RID=NANHWHH4013","GQ870017.1")
Pseudopogonatherum contortum tRNA-Leu (trnL) gene, partial sequence; trnL-trnF intergenic spacer, complete sequence; and tRNA-Phe (trnF) gene, partial sequence; chloroplast	Pseudopogonatherum contortum	95.3	95.3	100%	5e-16	100.00	759	=HYPERLINK("https://www.ncbi.nlm.nih.gov/nucleotide/GQ870002.1?report=genbank&log$=nucltop&blast_rank=181&RID=NANHWHH4013","GQ870002.1")
Cenchrus incertus tRNA-Leu (trnL) gene, partial sequence; trnL-trnF intergenic spacer, complete sequence; and tRNA-Phe (trnF) gene, partial sequence; chloroplast	Cenchrus incertus	95.3	95.3	100%	5e-16	100.00	830	=HYPERLINK("https://www.ncbi.nlm.nih.gov/nucleotide/GQ869953.1?report=genbank&log$=nucltop&blast_rank=182&RID=NANHWHH4013","GQ869953.1")
Pseudechinolaena polystachya tRNA-Leu (trnL) gene, partial sequence; trnL-trnF intergenic spacer, complete sequence; and tRNA-Phe (trnF) gene, partial sequence; chloroplast	Pseudechinolaena polystachya	95.3	95.3	100%	5e-16	100.00	805	=HYPERLINK("https://www.ncbi.nlm.nih.gov/nucleotide/GQ869945.1?report=genbank&log$=nucltop&blast_rank=183&RID=NANHWHH4013","GQ869945.1")
Ichnanthus vicinus tRNA-Leu (trnL) gene, partial sequence; trnL-trnF intergenic spacer, complete sequence; and tRNA-Phe (trnF) gene, partial sequence; chloroplast	Ichnanthus vicinus	95.3	95.3	100%	5e-16	100.00	842	=HYPERLINK("https://www.ncbi.nlm.nih.gov/nucleotide/GQ869940.1?report=genbank&log$=nucltop&blast_rank=184&RID=NANHWHH4013","GQ869940.1")
Walwhalleya subxerophila tRNA-Leu (trnL) gene, partial sequence; trnL-trnF intergenic spacer, complete sequence; and tRNA-Phe (trnF) gene, partial sequence; chloroplast	Walwhalleya subxerophila	95.3	95.3	100%	5e-16	100.00	805	=HYPERLINK("https://www.ncbi.nlm.nih.gov/nucleotide/GQ869935.1?report=genbank&log$=nucltop&blast_rank=185&RID=NANHWHH4013","GQ869935.1")
Sporobolus kerrii tRNA-Leu (trnL) gene, partial sequence; trnL-trnF intergenic spacer, complete sequence; and tRNA-Phe (trnF) gene, partial sequence; chloroplast	Sporobolus kerrii	95.3	95.3	100%	5e-16	100.00	699	=HYPERLINK("https://www.ncbi.nlm.nih.gov/nucleotide/GQ869912.1?report=genbank&log$=nucltop&blast_rank=186&RID=NANHWHH4013","GQ869912.1")
Microchloa indica tRNA-Leu (trnL) gene, partial sequence; trnL-trnF intergenic spacer, complete sequence; and tRNA-Phe (trnF) gene, partial sequence; chloroplast	Microchloa indica	95.3	95.3	100%	5e-16	100.00	813	=HYPERLINK("https://www.ncbi.nlm.nih.gov/nucleotide/GQ869910.1?report=genbank&log$=nucltop&blast_rank=187&RID=NANHWHH4013","GQ869910.1")
Arundo donax tRNA-Leu (trnL) gene, partial sequence; trnL-trnF intergenic spacer, complete sequence; and tRNA-Phe (trnF) gene, partial sequence; chloroplast	Arundo donax	95.3	95.3	100%	5e-16	100.00	827	=HYPERLINK("https://www.ncbi.nlm.nih.gov/nucleotide/GQ869907.1?report=genbank&log$=nucltop&blast_rank=188&RID=NANHWHH4013","GQ869907.1")
Muhlenbergia wrightii tRNA-Leu (trnL) gene and trnL-trnF intergenic spacer, partial sequence; chloroplast	Muhlenbergia wrightii	95.3	95.3	100%	5e-16	100.00	1004	=HYPERLINK("https://www.ncbi.nlm.nih.gov/nucleotide/GQ397968.1?report=genbank&log$=nucltop&blast_rank=189&RID=NANHWHH4013","GQ397968.1")
Muhlenbergia villiflora var. villiflora tRNA-Leu (trnL) gene and trnL-trnF intergenic spacer, partial sequence; chloroplast	Muhlenbergia villiflora var. villiflora	95.3	95.3	100%	5e-16	100.00	996	=HYPERLINK("https://www.ncbi.nlm.nih.gov/nucleotide/GQ397966.1?report=genbank&log$=nucltop&blast_rank=190&RID=NANHWHH4013","GQ397966.1")
Muhlenbergia vaginata tRNA-Leu (trnL) gene and trnL-trnF intergenic spacer, partial sequence; chloroplast	Muhlenbergia vaginata	95.3	95.3	100%	5e-16	100.00	945	=HYPERLINK("https://www.ncbi.nlm.nih.gov/nucleotide/GQ397965.1?report=genbank&log$=nucltop&blast_rank=191&RID=NANHWHH4013","GQ397965.1")
Muhlenbergia utilis tRNA-Leu (trnL) gene and trnL-trnF intergenic spacer, partial sequence; chloroplast	Muhlenbergia utilis	95.3	95.3	100%	5e-16	100.00	994	=HYPERLINK("https://www.ncbi.nlm.nih.gov/nucleotide/GQ397964.1?report=genbank&log$=nucltop&blast_rank=192&RID=NANHWHH4013","GQ397964.1")
Muhlenbergia torreyi tRNA-Leu (trnL) gene and trnL-trnF intergenic spacer, partial sequence; chloroplast	Muhlenbergia torreyi	95.3	95.3	100%	5e-16	100.00	968	=HYPERLINK("https://www.ncbi.nlm.nih.gov/nucleotide/GQ397963.1?report=genbank&log$=nucltop&blast_rank=193&RID=NANHWHH4013","GQ397963.1")
Muhlenbergia sinuosa tRNA-Leu (trnL) gene and trnL-trnF intergenic spacer, partial sequence; chloroplast	Muhlenbergia sinuosa	95.3	95.3	100%	5e-16	100.00	951	=HYPERLINK("https://www.ncbi.nlm.nih.gov/nucleotide/GQ397959.1?report=genbank&log$=nucltop&blast_rank=194&RID=NANHWHH4013","GQ397959.1")
Muhlenbergia richardsonis tRNA-Leu (trnL) gene and trnL-trnF intergenic spacer, partial sequence; chloroplast	Muhlenbergia richardsonis	95.3	95.3	100%	5e-16	100.00	995	=HYPERLINK("https://www.ncbi.nlm.nih.gov/nucleotide/GQ397955.1?report=genbank&log$=nucltop&blast_rank=195&RID=NANHWHH4013","GQ397955.1")
Muhlenbergia reverchonii tRNA-Leu (trnL) gene and trnL-trnF intergenic spacer, partial sequence; chloroplast	Muhlenbergia reverchonii	95.3	95.3	100%	5e-16	100.00	970	=HYPERLINK("https://www.ncbi.nlm.nih.gov/nucleotide/GQ397954.1?report=genbank&log$=nucltop&blast_rank=196&RID=NANHWHH4013","GQ397954.1")
Muhlenbergia pungens tRNA-Leu (trnL) gene and trnL-trnF intergenic spacer, partial sequence; chloroplast	Muhlenbergia pungens	95.3	95.3	100%	5e-16	100.00	1005	=HYPERLINK("https://www.ncbi.nlm.nih.gov/nucleotide/GQ397951.1?report=genbank&log$=nucltop&blast_rank=197&RID=NANHWHH4013","GQ397951.1")
Muhlenbergia lucida tRNA-Leu (trnL) gene and trnL-trnF intergenic spacer, partial sequence; chloroplast	Muhlenbergia lucida	95.3	95.3	100%	5e-16	100.00	970	=HYPERLINK("https://www.ncbi.nlm.nih.gov/nucleotide/GQ397942.1?report=genbank&log$=nucltop&blast_rank=198&RID=NANHWHH4013","GQ397942.1")
Muhlenbergia ligularis tRNA-Leu (trnL) gene and trnL-trnF intergenic spacer, partial sequence; chloroplast	Muhlenbergia ligularis	95.3	95.3	100%	5e-16	100.00	945	=HYPERLINK("https://www.ncbi.nlm.nih.gov/nucleotide/GQ397941.1?report=genbank&log$=nucltop&blast_rank=199&RID=NANHWHH4013","GQ397941.1")
Muhlenbergia lehmanniana tRNA-Leu (trnL) gene and trnL-trnF intergenic spacer, partial sequence; chloroplast	Muhlenbergia lehmanniana	95.3	95.3	100%	5e-16	100.00	992	=HYPERLINK("https://www.ncbi.nlm.nih.gov/nucleotide/GQ397940.1?report=genbank&log$=nucltop&blast_rank=200&RID=NANHWHH4013","GQ397940.1")
Muhlenbergia flaviseta tRNA-Leu (trnL) gene and trnL-trnF intergenic spacer, partial sequence; chloroplast	Muhlenbergia flaviseta	95.3	95.3	100%	5e-16	100.00	1005	=HYPERLINK("https://www.ncbi.nlm.nih.gov/nucleotide/GQ397935.1?report=genbank&log$=nucltop&blast_rank=201&RID=NANHWHH4013","GQ397935.1")
Muhlenbergia flavida tRNA-Leu (trnL) gene and trnL-trnF intergenic spacer, partial sequence; chloroplast	Muhlenbergia flavida	95.3	95.3	100%	5e-16	100.00	995	=HYPERLINK("https://www.ncbi.nlm.nih.gov/nucleotide/GQ397934.1?report=genbank&log$=nucltop&blast_rank=202&RID=NANHWHH4013","GQ397934.1")
Muhlenbergia expansa tRNA-Leu (trnL) gene and trnL-trnF intergenic spacer, partial sequence; chloroplast	Muhlenbergia expansa	95.3	95.3	100%	5e-16	100.00	970	=HYPERLINK("https://www.ncbi.nlm.nih.gov/nucleotide/GQ397933.1?report=genbank&log$=nucltop&blast_rank=203&RID=NANHWHH4013","GQ397933.1")
Muhlenbergia capillipes tRNA-Leu (trnL) gene and trnL-trnF intergenic spacer, partial sequence; chloroplast	Muhlenbergia capillipes	95.3	95.3	100%	5e-16	100.00	955	=HYPERLINK("https://www.ncbi.nlm.nih.gov/nucleotide/GQ397927.1?report=genbank&log$=nucltop&blast_rank=204&RID=NANHWHH4013","GQ397927.1")
Muhlenbergia brevis tRNA-Leu (trnL) gene and trnL-trnF intergenic spacer, partial sequence; chloroplast	Muhlenbergia brevis	95.3	95.3	100%	5e-16	100.00	947	=HYPERLINK("https://www.ncbi.nlm.nih.gov/nucleotide/GQ397925.1?report=genbank&log$=nucltop&blast_rank=205&RID=NANHWHH4013","GQ397925.1")
Muhlenbergia argentea tRNA-Leu (trnL) gene and trnL-trnF intergenic spacer, partial sequence; chloroplast	Muhlenbergia argentea	95.3	95.3	100%	5e-16	100.00	989	=HYPERLINK("https://www.ncbi.nlm.nih.gov/nucleotide/GQ397923.1?report=genbank&log$=nucltop&blast_rank=206&RID=NANHWHH4013","GQ397923.1")
Chaboissaea ligulata tRNA-Leu (trnL) gene and trnL-trnF intergenic spacer, partial sequence; chloroplast	Muhlenbergia ligulata	95.3	95.3	100%	5e-16	100.00	1000	=HYPERLINK("https://www.ncbi.nlm.nih.gov/nucleotide/GQ397918.1?report=genbank&log$=nucltop&blast_rank=207&RID=NANHWHH4013","GQ397918.1")
Pappophorum philippianum voucher Tivano et al 799 (SF) tRNA-Leu (trnL) gene and trnL-trnF intergenic spacer, partial sequence; chloroplast	Pappophorum philippianum	95.3	95.3	100%	5e-16	100.00	909	=HYPERLINK("https://www.ncbi.nlm.nih.gov/nucleotide/JN175290.1?report=genbank&log$=nucltop&blast_rank=208&RID=NANHWHH4013","JN175290.1")
Pappophorum pappiferum voucher Tivano et al 776 (SF) tRNA-Leu (trnL) gene and trnL-trnF intergenic spacer, partial sequence; chloroplast	Pappophorum pappiferum	95.3	95.3	100%	5e-16	100.00	900	=HYPERLINK("https://www.ncbi.nlm.nih.gov/nucleotide/JN175289.1?report=genbank&log$=nucltop&blast_rank=209&RID=NANHWHH4013","JN175289.1")
Pappophorum caespitosum voucher Tivano et al 801 (SF) tRNA-Leu (trnL) gene and trnL-trnF intergenic spacer, partial sequence; chloroplast	Pappophorum caespitosum	95.3	95.3	100%	5e-16	100.00	916	=HYPERLINK("https://www.ncbi.nlm.nih.gov/nucleotide/JN175288.1?report=genbank&log$=nucltop&blast_rank=210&RID=NANHWHH4013","JN175288.1")
Pappophorum caespitosum voucher Tivano et al 797 (SF) tRNA-Leu (trnL) gene and trnL-trnF intergenic spacer, partial sequence; chloroplast	Pappophorum caespitosum	95.3	95.3	100%	5e-16	100.00	916	=HYPERLINK("https://www.ncbi.nlm.nih.gov/nucleotide/JN175287.1?report=genbank&log$=nucltop&blast_rank=211&RID=NANHWHH4013","JN175287.1")
Leptochloa dubia voucher Ingram 14-99 tRNA-Leu (trnL) gene, partial sequence; trnL-trnF intergenic spacer, complete sequence; and tRNA-Phe (trnF) gene, partial sequence; chloroplast	Disakisperma dubium	95.3	95.3	100%	5e-16	100.00	908	=HYPERLINK("https://www.ncbi.nlm.nih.gov/nucleotide/GU990364.1?report=genbank&log$=nucltop&blast_rank=212&RID=NANHWHH4013","GU990364.1")
Coix lacryma-jobi var. ma-yuen chloroplast genes for tRNA-Leu(trnL) intron and 3' exon, trnL-trnF intergenic spacer, tRNA-Phe(trnF)	Coix lacryma-jobi var. ma-yuen	95.3	95.3	100%	5e-16	100.00	886	=HYPERLINK("https://www.ncbi.nlm.nih.gov/nucleotide/AB571314.1?report=genbank&log$=nucltop&blast_rank=213&RID=NANHWHH4013","AB571314.1")
Zea mays tRNA-Leu (trnL) gene, partial sequence; chloroplast	Zea mays	95.3	95.3	100%	5e-16	100.00	575	=HYPERLINK("https://www.ncbi.nlm.nih.gov/nucleotide/GU595136.1?report=genbank&log$=nucltop&blast_rank=214&RID=NANHWHH4013","GU595136.1")
Brachiaria mesocoma tRNA-Leu (trnL) gene and trnL-trnF intergenic spacer, partial sequence; chloroplast	Brachiaria mesocoma	95.3	95.3	100%	5e-16	100.00	834	=HYPERLINK("https://www.ncbi.nlm.nih.gov/nucleotide/GU594588.1?report=genbank&log$=nucltop&blast_rank=215&RID=NANHWHH4013","GU594588.1")
Tricholaena monachne tRNA-Leu (trnL) gene and trnL-trnF intergenic spacer, partial sequence; chloroplast	Tricholaena monachne	95.3	95.3	100%	5e-16	100.00	926	=HYPERLINK("https://www.ncbi.nlm.nih.gov/nucleotide/GU594574.1?report=genbank&log$=nucltop&blast_rank=216&RID=NANHWHH4013","GU594574.1")
Melinis repens tRNA-Leu (trnL) gene and trnL-trnF intergenic spacer, partial sequence; chloroplast	Melinis repens	95.3	95.3	100%	5e-16	100.00	928	=HYPERLINK("https://www.ncbi.nlm.nih.gov/nucleotide/GU594561.1?report=genbank&log$=nucltop&blast_rank=217&RID=NANHWHH4013","GU594561.1")
Melinis minutiflora tRNA-Leu (trnL) gene and trnL-trnF intergenic spacer, partial sequence; chloroplast	Melinis minutiflora	95.3	95.3	100%	5e-16	100.00	950	=HYPERLINK("https://www.ncbi.nlm.nih.gov/nucleotide/GU594549.1?report=genbank&log$=nucltop&blast_rank=218&RID=NANHWHH4013","GU594549.1")
Zea mays tRNA-Leu (trnL) gene, intron; chloroplast	Zea mays	95.3	95.3	100%	5e-16	100.00	90	=HYPERLINK("https://www.ncbi.nlm.nih.gov/nucleotide/FJ407058.1?report=genbank&log$=nucltop&blast_rank=219&RID=NANHWHH4013","FJ407058.1")
Coix lacryma-jobi chloroplast, complete genome	Coix lacryma-jobi	95.3	95.3	100%	5e-16	100.00	140745	=HYPERLINK("https://www.ncbi.nlm.nih.gov/nucleotide/NC_013273.1?report=genbank&log$=nucltop&blast_rank=220&RID=NANHWHH4013","NC_013273.1")
Paspalum virgatum voucher BAA23012 tRNA-Leu (trnL) gene, intron; chloroplast	Paspalum virgatum	95.3	95.3	100%	5e-16	100.00	493	=HYPERLINK("https://www.ncbi.nlm.nih.gov/nucleotide/EU627432.1?report=genbank&log$=nucltop&blast_rank=221&RID=NANHWHH4013","EU627432.1")
Thrasyopsis repanda voucher GHRs/n tRNA-Leu (trnL) gene, intron; chloroplast	Paspalum repandum	95.3	95.3	100%	5e-16	100.00	493	=HYPERLINK("https://www.ncbi.nlm.nih.gov/nucleotide/EU627427.1?report=genbank&log$=nucltop&blast_rank=222&RID=NANHWHH4013","EU627427.1")
Paspalum stellatum voucher GHR192 tRNA-Leu (trnL) gene, intron; chloroplast	Paspalum stellatum	95.3	95.3	100%	5e-16	100.00	493	=HYPERLINK("https://www.ncbi.nlm.nih.gov/nucleotide/EU627425.1?report=genbank&log$=nucltop&blast_rank=223&RID=NANHWHH4013","EU627425.1")
Paspalum scrobiculatum voucher GHR520 tRNA-Leu (trnL) gene, intron; chloroplast	Paspalum scrobiculatum	95.3	95.3	100%	5e-16	100.00	493	=HYPERLINK("https://www.ncbi.nlm.nih.gov/nucleotide/EU627422.1?report=genbank&log$=nucltop&blast_rank=224&RID=NANHWHH4013","EU627422.1")
Paspalum scrobiculatum voucher GHR914 tRNA-Leu (trnL) gene, intron; chloroplast	Paspalum scrobiculatum	95.3	95.3	100%	5e-16	100.00	493	=HYPERLINK("https://www.ncbi.nlm.nih.gov/nucleotide/EU627421.1?report=genbank&log$=nucltop&blast_rank=225&RID=NANHWHH4013","EU627421.1")
Paspalum ovale voucher GHR476 tRNA-Leu (trnL) gene, intron; chloroplast	Paspalum ovale	95.3	95.3	100%	5e-16	100.00	479	=HYPERLINK("https://www.ncbi.nlm.nih.gov/nucleotide/EU627408.1?report=genbank&log$=nucltop&blast_rank=226&RID=NANHWHH4013","EU627408.1")
Paspalum modestum voucher GHR146 tRNA-Leu (trnL) gene, intron; chloroplast	Paspalum modestum	95.3	95.3	100%	5e-16	100.00	493	=HYPERLINK("https://www.ncbi.nlm.nih.gov/nucleotide/EU627405.1?report=genbank&log$=nucltop&blast_rank=227&RID=NANHWHH4013","EU627405.1")
Paspalum malacophyllum voucher V14855 tRNA-Leu (trnL) gene, intron; chloroplast	Paspalum malacophyllum	95.3	95.3	100%	5e-16	100.00	493	=HYPERLINK("https://www.ncbi.nlm.nih.gov/nucleotide/EU627403.1?report=genbank&log$=nucltop&blast_rank=228&RID=NANHWHH4013","EU627403.1")
Paspalum ionanthum voucher GHR309 tRNA-Leu (trnL) gene, intron; chloroplast	Paspalum ionanthum	95.3	95.3	100%	5e-16	100.00	488	=HYPERLINK("https://www.ncbi.nlm.nih.gov/nucleotide/EU627396.1?report=genbank&log$=nucltop&blast_rank=229&RID=NANHWHH4013","EU627396.1")
Paspalum indecorum voucher GHR477 tRNA-Leu (trnL) gene, intron; chloroplast	Paspalum indecorum	95.3	95.3	100%	5e-16	100.00	494	=HYPERLINK("https://www.ncbi.nlm.nih.gov/nucleotide/EU627394.1?report=genbank&log$=nucltop&blast_rank=230&RID=NANHWHH4013","EU627394.1")
Paspalum foliiforme voucher GHR615 tRNA-Leu (trnL) gene, intron; chloroplast	Paspalum foliiforme	95.3	95.3	100%	5e-16	100.00	493	=HYPERLINK("https://www.ncbi.nlm.nih.gov/nucleotide/EU627387.1?report=genbank&log$=nucltop&blast_rank=231&RID=NANHWHH4013","EU627387.1")
Paspalum fasciculatum voucher Q3934 tRNA-Leu (trnL) gene, intron; chloroplast	Paspalum fasciculatum	95.3	95.3	100%	5e-16	100.00	493	=HYPERLINK("https://www.ncbi.nlm.nih.gov/nucleotide/EU627385.1?report=genbank&log$=nucltop&blast_rank=232&RID=NANHWHH4013","EU627385.1")
Paspalum falcatum voucher Q4052 tRNA-Leu (trnL) gene, intron; chloroplast	Paspalum falcatum	95.3	95.3	100%	5e-16	100.00	493	=HYPERLINK("https://www.ncbi.nlm.nih.gov/nucleotide/EU627384.1?report=genbank&log$=nucltop&blast_rank=233&RID=NANHWHH4013","EU627384.1")
Paspalum exaltatum voucher GHR915 tRNA-Leu (trnL) gene, intron; chloroplast	Paspalum exaltatum	95.3	95.3	100%	5e-16	100.00	492	=HYPERLINK("https://www.ncbi.nlm.nih.gov/nucleotide/EU627383.1?report=genbank&log$=nucltop&blast_rank=234&RID=NANHWHH4013","EU627383.1")
Paspalum ellipticum voucher GHR472 tRNA-Leu (trnL) gene, intron; chloroplast	Paspalum ellipticum	95.3	95.3	100%	5e-16	100.00	493	=HYPERLINK("https://www.ncbi.nlm.nih.gov/nucleotide/EU627380.1?report=genbank&log$=nucltop&blast_rank=235&RID=NANHWHH4013","EU627380.1")
Paspalum cromyorhizon voucher GHR462 tRNA-Leu (trnL) gene, intron; chloroplast	Paspalum cromyorhizon	95.3	95.3	100%	5e-16	100.00	483	=HYPERLINK("https://www.ncbi.nlm.nih.gov/nucleotide/EU627375.1?report=genbank&log$=nucltop&blast_rank=236&RID=NANHWHH4013","EU627375.1")
Paspalum conspersum voucher GHR572 tRNA-Leu (trnL) gene, intron; chloroplast	Paspalum conspersum	95.3	95.3	100%	5e-16	100.00	493	=HYPERLINK("https://www.ncbi.nlm.nih.gov/nucleotide/EU627374.1?report=genbank&log$=nucltop&blast_rank=237&RID=NANHWHH4013","EU627374.1")
Paspalum conspersum voucher Q2319fil tRNA-Leu (trnL) gene, intron; chloroplast	Paspalum conspersum	95.3	95.3	100%	5e-16	100.00	493	=HYPERLINK("https://www.ncbi.nlm.nih.gov/nucleotide/EU627373.1?report=genbank&log$=nucltop&blast_rank=238&RID=NANHWHH4013","EU627373.1")
Paspalum commune voucher GHR325 tRNA-Leu (trnL) gene, intron; chloroplast	Paspalum commune	95.3	95.3	100%	5e-16	100.00	493	=HYPERLINK("https://www.ncbi.nlm.nih.gov/nucleotide/EU627370.1?report=genbank&log$=nucltop&blast_rank=239&RID=NANHWHH4013","EU627370.1")
Paspalum chaseanum voucher ST15894 tRNA-Leu (trnL) gene, intron; chloroplast	Paspalum chaseanum	95.3	95.3	100%	5e-16	100.00	493	=HYPERLINK("https://www.ncbi.nlm.nih.gov/nucleotide/EU627369.1?report=genbank&log$=nucltop&blast_rank=240&RID=NANHWHH4013","EU627369.1")
Paspalum chacoense voucher PI404691 tRNA-Leu (trnL) gene, intron; chloroplast	Paspalum chacoense	95.3	95.3	100%	5e-16	100.00	500	=HYPERLINK("https://www.ncbi.nlm.nih.gov/nucleotide/EU627368.1?report=genbank&log$=nucltop&blast_rank=241&RID=NANHWHH4013","EU627368.1")
Paspalum bicilium voucher GHR604 tRNA-Leu (trnL) gene, intron; chloroplast	Paspalum bicilium	95.3	95.3	100%	5e-16	100.00	493	=HYPERLINK("https://www.ncbi.nlm.nih.gov/nucleotide/EU627366.1?report=genbank&log$=nucltop&blast_rank=242&RID=NANHWHH4013","EU627366.1")
Paspalum bertonii voucher GHR482 tRNA-Leu (trnL) gene, intron; chloroplast	Paspalum bertonii	95.3	95.3	100%	5e-16	100.00	493	=HYPERLINK("https://www.ncbi.nlm.nih.gov/nucleotide/EU627365.1?report=genbank&log$=nucltop&blast_rank=243&RID=NANHWHH4013","EU627365.1")
Paspalum atratum voucher GHR261 tRNA-Leu (trnL) gene, intron; chloroplast	Paspalum atratum	95.3	95.3	100%	5e-16	100.00	494	=HYPERLINK("https://www.ncbi.nlm.nih.gov/nucleotide/EU627364.1?report=genbank&log$=nucltop&blast_rank=244&RID=NANHWHH4013","EU627364.1")
Paspalum arundinaceum voucher CIAT16081 tRNA-Leu (trnL) gene, intron; chloroplast	Paspalum arundinaceum	95.3	95.3	100%	5e-16	100.00	493	=HYPERLINK("https://www.ncbi.nlm.nih.gov/nucleotide/EU627363.1?report=genbank&log$=nucltop&blast_rank=245&RID=NANHWHH4013","EU627363.1")
Paspalum almum voucher GHR582 tRNA-Leu (trnL) gene, intron; chloroplast	Paspalum almum	95.3	95.3	100%	5e-16	100.00	493	=HYPERLINK("https://www.ncbi.nlm.nih.gov/nucleotide/EU627360.1?report=genbank&log$=nucltop&blast_rank=246&RID=NANHWHH4013","EU627360.1")
Paspalum alcalinum voucher GHR303 tRNA-Leu (trnL) gene, intron; chloroplast	Paspalum alcalinum	95.3	95.3	100%	5e-16	100.00	493	=HYPERLINK("https://www.ncbi.nlm.nih.gov/nucleotide/EU627359.1?report=genbank&log$=nucltop&blast_rank=247&RID=NANHWHH4013","EU627359.1")
Paspalum aff. jujuyense GHR507 tRNA-Leu (trnL) gene, intron; chloroplast	Paspalum aff. jujuyense GHR507	95.3	95.3	100%	5e-16	100.00	493	=HYPERLINK("https://www.ncbi.nlm.nih.gov/nucleotide/EU627357.1?report=genbank&log$=nucltop&blast_rank=248&RID=NANHWHH4013","EU627357.1")
Paspalum chaseanum voucher Fortunato R. 8742 tRNA-Leu (trnL) gene and trnL-trnF intergenic spacer, partial sequence; chloroplast	Paspalum chaseanum	95.3	95.3	100%	5e-16	100.00	949	=HYPERLINK("https://www.ncbi.nlm.nih.gov/nucleotide/EU871147.1?report=genbank&log$=nucltop&blast_rank=249&RID=NANHWHH4013","EU871147.1")
Paspalum regnellii voucher Longhi Wagner H. M. et al. 9507 tRNA-Leu (trnL) gene and trnL-trnF intergenic spacer, partial sequence; chloroplast	Paspalum regnellii	95.3	95.3	100%	5e-16	100.00	926	=HYPERLINK("https://www.ncbi.nlm.nih.gov/nucleotide/EU871146.1?report=genbank&log$=nucltop&blast_rank=250&RID=NANHWHH4013","EU871146.1")
Paspalum coryphaeum voucher Zuloaga F. O. s.n. tRNA-Leu (trnL) gene and trnL-trnF intergenic spacer, partial sequence; chloroplast	Paspalum coryphaeum	95.3	95.3	100%	5e-16	100.00	930	=HYPERLINK("https://www.ncbi.nlm.nih.gov/nucleotide/EU871145.1?report=genbank&log$=nucltop&blast_rank=251&RID=NANHWHH4013","EU871145.1")
Paspalum commune voucher Zuloaga F. O. 8480 tRNA-Leu (trnL) gene and trnL-trnF intergenic spacer, partial sequence; chloroplast	Paspalum commune	95.3	95.3	100%	5e-16	100.00	951	=HYPERLINK("https://www.ncbi.nlm.nih.gov/nucleotide/EU871144.1?report=genbank&log$=nucltop&blast_rank=252&RID=NANHWHH4013","EU871144.1")
Paspalum coryphaeum voucher Longhi-Wagner H. M. et al. 9654 tRNA-Leu (trnL) gene and trnL-trnF intergenic spacer, partial sequence; chloroplast	Paspalum coryphaeum	95.3	95.3	100%	5e-16	100.00	955	=HYPERLINK("https://www.ncbi.nlm.nih.gov/nucleotide/EU871141.1?report=genbank&log$=nucltop&blast_rank=253&RID=NANHWHH4013","EU871141.1")
Paspalum durifolium voucher Quaran C. L. 4110 tRNA-Leu (trnL) gene and trnL-trnF intergenic spacer, partial sequence; chloroplast	Paspalum durifolium	95.3	95.3	100%	5e-16	100.00	926	=HYPERLINK("https://www.ncbi.nlm.nih.gov/nucleotide/EU871140.1?report=genbank&log$=nucltop&blast_rank=254&RID=NANHWHH4013","EU871140.1")
Paspalum regnellii voucher Honfi A. I. 130 tRNA-Leu (trnL) gene and trnL-trnF intergenic spacer, partial sequence; chloroplast	Paspalum regnellii	95.3	95.3	100%	5e-16	100.00	951	=HYPERLINK("https://www.ncbi.nlm.nih.gov/nucleotide/EU871139.1?report=genbank&log$=nucltop&blast_rank=255&RID=NANHWHH4013","EU871139.1")
Paspalum rufum voucher Quaran C. L. 3756 tRNA-Leu (trnL) gene and trnL-trnF intergenic spacer, partial sequence; chloroplast	Paspalum rufum	95.3	95.3	100%	5e-16	100.00	924	=HYPERLINK("https://www.ncbi.nlm.nih.gov/nucleotide/EU871138.1?report=genbank&log$=nucltop&blast_rank=256&RID=NANHWHH4013","EU871138.1")
Paspalum chaseanum voucher Toledo C. S. 13894 tRNA-Leu (trnL) gene and trnL-trnF intergenic spacer, partial sequence; chloroplast	Paspalum chaseanum	95.3	95.3	100%	5e-16	100.00	949	=HYPERLINK("https://www.ncbi.nlm.nih.gov/nucleotide/EU871136.1?report=genbank&log$=nucltop&blast_rank=257&RID=NANHWHH4013","EU871136.1")
Paspalum quarinii voucher Quaran C. L. 3755 tRNA-Leu (trnL) gene and trnL-trnF intergenic spacer, partial sequence; chloroplast	Paspalum quarinii	95.3	95.3	100%	5e-16	100.00	951	=HYPERLINK("https://www.ncbi.nlm.nih.gov/nucleotide/EU871132.1?report=genbank&log$=nucltop&blast_rank=258&RID=NANHWHH4013","EU871132.1")
Paspalum intermedium voucher Schinini A. 28857 tRNA-Leu (trnL) gene and trnL-trnF intergenic spacer, partial sequence; chloroplast	Paspalum intermedium	95.3	95.3	100%	5e-16	100.00	952	=HYPERLINK("https://www.ncbi.nlm.nih.gov/nucleotide/EU871130.1?report=genbank&log$=nucltop&blast_rank=259&RID=NANHWHH4013","EU871130.1")
Paspalum haumanii voucher Quaran C. L. 3854 tRNA-Leu (trnL) gene and trnL-trnF intergenic spacer, partial sequence; chloroplast	Paspalum haumanii	95.3	95.3	100%	5e-16	100.00	951	=HYPERLINK("https://www.ncbi.nlm.nih.gov/nucleotide/EU871129.1?report=genbank&log$=nucltop&blast_rank=260&RID=NANHWHH4013","EU871129.1")
Paspalum quadrifarium voucher Morrone O. s.n. tRNA-Leu (trnL) gene and trnL-trnF intergenic spacer, partial sequence; chloroplast	Paspalum quadrifarium	95.3	95.3	100%	5e-16	100.00	950	=HYPERLINK("https://www.ncbi.nlm.nih.gov/nucleotide/EU871128.1?report=genbank&log$=nucltop&blast_rank=261&RID=NANHWHH4013","EU871128.1")
Paspalum exaltatum voucher Laterra s.n. tRNA-Leu (trnL) gene and trnL-trnF intergenic spacer, partial sequence; chloroplast	Paspalum exaltatum	95.3	95.3	100%	5e-16	100.00	924	=HYPERLINK("https://www.ncbi.nlm.nih.gov/nucleotide/EU871127.1?report=genbank&log$=nucltop&blast_rank=262&RID=NANHWHH4013","EU871127.1")
Paspalum rufum voucher Zuloaga F. O. and Morrone O. 7110 tRNA-Leu (trnL) gene and trnL-trnF intergenic spacer, partial sequence; chloroplast	Paspalum rufum	95.3	95.3	100%	5e-16	100.00	952	=HYPERLINK("https://www.ncbi.nlm.nih.gov/nucleotide/EU871126.1?report=genbank&log$=nucltop&blast_rank=263&RID=NANHWHH4013","EU871126.1")
Paspalum plicatulum voucher Zuloaga et al. 8477 tRNA-Leu (trnL) gene and trnL-trnF intergenic spacer, partial sequence; chloroplast	Paspalum plicatulum	95.3	95.3	100%	5e-16	100.00	922	=HYPERLINK("https://www.ncbi.nlm.nih.gov/nucleotide/EU871125.1?report=genbank&log$=nucltop&blast_rank=264&RID=NANHWHH4013","EU871125.1")
Paspalum rufum voucher Quaran C. L. 3754 tRNA-Leu (trnL) gene and trnL-trnF intergenic spacer, partial sequence; chloroplast	Paspalum rufum	95.3	95.3	100%	5e-16	100.00	925	=HYPERLINK("https://www.ncbi.nlm.nih.gov/nucleotide/EU871124.1?report=genbank&log$=nucltop&blast_rank=265&RID=NANHWHH4013","EU871124.1")
Paspalum macrophyllum voucher Morrone O. et al. 4705 tRNA-Leu (trnL) gene and trnL-trnF intergenic spacer, partial sequence; chloroplast	Paspalum macrophyllum	95.3	95.3	100%	5e-16	100.00	920	=HYPERLINK("https://www.ncbi.nlm.nih.gov/nucleotide/EU871122.1?report=genbank&log$=nucltop&blast_rank=266&RID=NANHWHH4013","EU871122.1")
Paspalum arundinaceum voucher Rua G. 23963 tRNA-Leu (trnL) gene and trnL-trnF intergenic spacer, partial sequence; chloroplast	Paspalum arundinaceum	95.3	95.3	100%	5e-16	100.00	909	=HYPERLINK("https://www.ncbi.nlm.nih.gov/nucleotide/EU871121.1?report=genbank&log$=nucltop&blast_rank=267&RID=NANHWHH4013","EU871121.1")
Paspalum arundinaceum voucher Morrone O. et al. 4661 tRNA-Leu (trnL) gene and trnL-trnF intergenic spacer, partial sequence; chloroplast	Paspalum arundinaceum	95.3	95.3	100%	5e-16	100.00	916	=HYPERLINK("https://www.ncbi.nlm.nih.gov/nucleotide/EU871120.1?report=genbank&log$=nucltop&blast_rank=268&RID=NANHWHH4013","EU871120.1")
Paspalum palustre voucher Bordan A. 110 tRNA-Leu (trnL) gene and trnL-trnF intergenic spacer, partial sequence; chloroplast	Paspalum palustre	95.3	95.3	100%	5e-16	100.00	916	=HYPERLINK("https://www.ncbi.nlm.nih.gov/nucleotide/EU871119.1?report=genbank&log$=nucltop&blast_rank=269&RID=NANHWHH4013","EU871119.1")
Paspalum conspersum voucher Quaran C. L. 4292 tRNA-Leu (trnL) gene and trnL-trnF intergenic spacer, partial sequence; chloroplast	Paspalum conspersum	95.3	95.3	100%	5e-16	100.00	923	=HYPERLINK("https://www.ncbi.nlm.nih.gov/nucleotide/EU871118.1?report=genbank&log$=nucltop&blast_rank=270&RID=NANHWHH4013","EU871118.1")
Paspalum erianthum voucher Morrone O. & Giussani L. M. 4291 tRNA-Leu (trnL) gene and trnL-trnF intergenic spacer, partial sequence; chloroplast	Paspalum erianthum	95.3	95.3	100%	5e-16	100.00	552	=HYPERLINK("https://www.ncbi.nlm.nih.gov/nucleotide/EU871116.1?report=genbank&log$=nucltop&blast_rank=271&RID=NANHWHH4013","EU871116.1")
Paspalum arundinellum voucher Zuloaga F. O. and Morrone O. 6790 tRNA-Leu (trnL) gene and trnL-trnF intergenic spacer, partial sequence; chloroplast	Paspalum arundinellum	95.3	95.3	100%	5e-16	100.00	950	=HYPERLINK("https://www.ncbi.nlm.nih.gov/nucleotide/EU871115.1?report=genbank&log$=nucltop&blast_rank=272&RID=NANHWHH4013","EU871115.1")
Paspalum fimbriatum voucher Morrone O. and Giussani L. M. 3651 tRNA-Leu (trnL) gene and trnL-trnF intergenic spacer, partial sequence; chloroplast	Paspalum fimbriatum	95.3	95.3	100%	5e-16	100.00	827	=HYPERLINK("https://www.ncbi.nlm.nih.gov/nucleotide/EU871114.1?report=genbank&log$=nucltop&blast_rank=273&RID=NANHWHH4013","EU871114.1")
Paspalum wrightii voucher Zuloaga F. O. et al. 7411 tRNA-Leu (trnL) gene and trnL-trnF intergenic spacer, partial sequence; chloroplast	Paspalum wrightii	95.3	95.3	100%	5e-16	100.00	935	=HYPERLINK("https://www.ncbi.nlm.nih.gov/nucleotide/EU871112.1?report=genbank&log$=nucltop&blast_rank=274&RID=NANHWHH4013","EU871112.1")
Paspalum commune voucher Cialdella A. M. et al. 35 tRNA-Leu (trnL) gene and trnL-trnF intergenic spacer, partial sequence; chloroplast	Paspalum commune	95.3	95.3	100%	5e-16	100.00	617	=HYPERLINK("https://www.ncbi.nlm.nih.gov/nucleotide/EU871110.1?report=genbank&log$=nucltop&blast_rank=275&RID=NANHWHH4013","EU871110.1")
Paspalum densum voucher Morrone O. and Giussani L. M. 4298 tRNA-Leu (trnL) gene and trnL-trnF intergenic spacer, partial sequence; chloroplast	Paspalum densum	95.3	95.3	100%	5e-16	100.00	950	=HYPERLINK("https://www.ncbi.nlm.nih.gov/nucleotide/EU871108.1?report=genbank&log$=nucltop&blast_rank=276&RID=NANHWHH4013","EU871108.1")
Paspalum virgatum voucher Morrone O. et al. 3367 tRNA-Leu (trnL) gene and trnL-trnF intergenic spacer, partial sequence; chloroplast	Paspalum virgatum	95.3	95.3	100%	5e-16	100.00	950	=HYPERLINK("https://www.ncbi.nlm.nih.gov/nucleotide/EU871107.1?report=genbank&log$=nucltop&blast_rank=277&RID=NANHWHH4013","EU871107.1")
Paspalum exaltatum voucher Giussani L. M. and Morrone O. 321 tRNA-Leu (trnL) gene and trnL-trnF intergenic spacer, partial sequence; chloroplast	Paspalum exaltatum	95.3	95.3	100%	5e-16	100.00	951	=HYPERLINK("https://www.ncbi.nlm.nih.gov/nucleotide/EU871105.1?report=genbank&log$=nucltop&blast_rank=278&RID=NANHWHH4013","EU871105.1")
Paspalum quadrifarium voucher Giussani L. M. and Morrone O. 320 tRNA-Leu (trnL) gene and trnL-trnF intergenic spacer, partial sequence; chloroplast	Paspalum quadrifarium	95.3	95.3	100%	5e-16	100.00	951	=HYPERLINK("https://www.ncbi.nlm.nih.gov/nucleotide/EU871104.1?report=genbank&log$=nucltop&blast_rank=279&RID=NANHWHH4013","EU871104.1")
Paspalum intermedium voucher Zuloaga F. O. and Morrone O. 7122 tRNA-Leu (trnL) gene and trnL-trnF intergenic spacer, partial sequence; chloroplast	Paspalum intermedium	95.3	95.3	100%	5e-16	100.00	952	=HYPERLINK("https://www.ncbi.nlm.nih.gov/nucleotide/EU871103.1?report=genbank&log$=nucltop&blast_rank=280&RID=NANHWHH4013","EU871103.1")
Paspalum haumanii voucher Morrone O. s.n. tRNA-Leu (trnL) gene and trnL-trnF intergenic spacer, partial sequence; chloroplast	Paspalum haumanii	95.3	95.3	100%	5e-16	100.00	951	=HYPERLINK("https://www.ncbi.nlm.nih.gov/nucleotide/EU871102.1?report=genbank&log$=nucltop&blast_rank=281&RID=NANHWHH4013","EU871102.1")
Paspalum remotum voucher Morrone O. et al. 3551 tRNA-Leu (trnL) gene and trnL-trnF intergenic spacer, partial sequence; chloroplast	Paspalum remotum	95.3	95.3	100%	5e-16	100.00	914	=HYPERLINK("https://www.ncbi.nlm.nih.gov/nucleotide/EU871101.1?report=genbank&log$=nucltop&blast_rank=282&RID=NANHWHH4013","EU871101.1")
Paspalum malacophyllum voucher Morrone O. et al. 3400 tRNA-Leu (trnL) gene and trnL-trnF intergenic spacer, partial sequence; chloroplast	Paspalum malacophyllum	95.3	95.3	100%	5e-16	100.00	945	=HYPERLINK("https://www.ncbi.nlm.nih.gov/nucleotide/EU871099.1?report=genbank&log$=nucltop&blast_rank=283&RID=NANHWHH4013","EU871099.1")
Cenchrus incertus voucher Chase9279 K tRNA-Leu (trnL) gene, partial sequence; trnL-trnF intergenic spacer, complete sequence; and tRNA-Phe (trnF) gene, partial sequence; chloroplast	Cenchrus incertus	95.3	95.3	100%	5e-16	100.00	937	=HYPERLINK("https://www.ncbi.nlm.nih.gov/nucleotide/EF137579.1?report=genbank&log$=nucltop&blast_rank=284&RID=NANHWHH4013","EF137579.1")
Arundo donax voucher Hodkinson131 TCD tRNA-Leu (trnL) gene, partial sequence; trnL-trnF intergenic spacer, complete sequence; and tRNA-Phe (trnF) gene, partial sequence; chloroplast	Arundo donax	95.3	95.3	100%	5e-16	100.00	964	=HYPERLINK("https://www.ncbi.nlm.nih.gov/nucleotide/EF137516.1?report=genbank&log$=nucltop&blast_rank=285&RID=NANHWHH4013","EF137516.1")
Reederochloa eludens voucher Columbus 4133 RSA tRNA-Leu (trnL) gene, partial sequence; and trnL-trnF intergenic spacer, complete sequence; chloroplast	Distichlis eludens	95.3	95.3	100%	5e-16	100.00	941	=HYPERLINK("https://www.ncbi.nlm.nih.gov/nucleotide/EF196928.1?report=genbank&log$=nucltop&blast_rank=286&RID=NANHWHH4013","EF196928.1")
Merxmuellera rangei voucher Barker, N.P. 960 (BOL) tRNA-Leu (trnL) gene and trnL-trnF intergenic spacer, partial sequence; chloroplast	Ellisochloa rangei	95.3	95.3	100%	5e-16	100.00	938	=HYPERLINK("https://www.ncbi.nlm.nih.gov/nucleotide/EU401215.1?report=genbank&log$=nucltop&blast_rank=287&RID=NANHWHH4013","EU401215.1")
Merxmuellera papposa voucher Barker, N.P. 1759 (GRA) tRNA-Leu (trnL) gene and trnL-trnF intergenic spacer, partial sequence; chloroplast	Ellisochloa papposa	95.3	95.3	100%	5e-16	100.00	845	=HYPERLINK("https://www.ncbi.nlm.nih.gov/nucleotide/EU401214.1?report=genbank&log$=nucltop&blast_rank=288&RID=NANHWHH4013","EU401214.1")
Centropodia glauca voucher Linder, H.P. 5410 (BOL) tRNA-Leu (trnL) gene and trnL-trnF intergenic spacer, partial sequence; chloroplast	Centropodia glauca	95.3	95.3	100%	5e-16	100.00	581	=HYPERLINK("https://www.ncbi.nlm.nih.gov/nucleotide/EU401137.1?report=genbank&log$=nucltop&blast_rank=289&RID=NANHWHH4013","EU401137.1")
Reederochloa eludens tRNA-Leu (trnL) gene, partial sequence; and trnL-trnF intergenic spacer, complete sequence; chloroplast	Distichlis eludens	95.3	95.3	100%	5e-16	100.00	942	=HYPERLINK("https://www.ncbi.nlm.nih.gov/nucleotide/EF156726.1?report=genbank&log$=nucltop&blast_rank=290&RID=NANHWHH4013","EF156726.1")
Tridens flavus var. flavus tRNA-Leu (trnL) gene, partial sequence; and trnL-trnF intergenic spacer, complete sequence; chloroplast	Tridens flavus var. flavus	95.3	95.3	100%	5e-16	100.00	989	=HYPERLINK("https://www.ncbi.nlm.nih.gov/nucleotide/EF156739.1?report=genbank&log$=nucltop&blast_rank=291&RID=NANHWHH4013","EF156739.1")
Schedonnardus paniculatus tRNA-Leu (trnL) gene, partial sequence; and trnL-trnF intergenic spacer, complete sequence; chloroplast	Muhlenbergia paniculata	95.3	95.3	100%	5e-16	100.00	995	=HYPERLINK("https://www.ncbi.nlm.nih.gov/nucleotide/EF156728.1?report=genbank&log$=nucltop&blast_rank=292&RID=NANHWHH4013","EF156728.1")
Schaffnerella gracilis tRNA-Leu (trnL) gene, partial sequence; and trnL-trnF intergenic spacer, complete sequence; chloroplast	Muhlenbergia spatha	95.3	95.3	100%	5e-16	100.00	998	=HYPERLINK("https://www.ncbi.nlm.nih.gov/nucleotide/EF156727.1?report=genbank&log$=nucltop&blast_rank=293&RID=NANHWHH4013","EF156727.1")
Redfieldia flexuosa tRNA-Leu (trnL) gene, partial sequence; and trnL-trnF intergenic spacer, complete sequence; chloroplast	Muhlenbergia multiflora	95.3	95.3	100%	5e-16	100.00	993	=HYPERLINK("https://www.ncbi.nlm.nih.gov/nucleotide/EF156725.1?report=genbank&log$=nucltop&blast_rank=294&RID=NANHWHH4013","EF156725.1")
Pappophorum vaginatum tRNA-Leu (trnL) gene, partial sequence; and trnL-trnF intergenic spacer, complete sequence; chloroplast	Pappophorum vaginatum	95.3	95.3	100%	5e-16	100.00	960	=HYPERLINK("https://www.ncbi.nlm.nih.gov/nucleotide/EF156722.1?report=genbank&log$=nucltop&blast_rank=295&RID=NANHWHH4013","EF156722.1")
Muhlenbergia emersleyi tRNA-Leu (trnL) gene, partial sequence; and trnL-trnF intergenic spacer, complete sequence; chloroplast	Muhlenbergia emersleyi	95.3	95.3	100%	5e-16	100.00	970	=HYPERLINK("https://www.ncbi.nlm.nih.gov/nucleotide/EF156715.1?report=genbank&log$=nucltop&blast_rank=296&RID=NANHWHH4013","EF156715.1")
Microchloa indica tRNA-Leu (trnL) gene, partial sequence; and trnL-trnF intergenic spacer, complete sequence; chloroplast	Microchloa indica	95.3	95.3	100%	5e-16	100.00	935	=HYPERLINK("https://www.ncbi.nlm.nih.gov/nucleotide/EF156713.1?report=genbank&log$=nucltop&blast_rank=297&RID=NANHWHH4013","EF156713.1")
Lycurus setosus tRNA-Leu (trnL) gene, partial sequence; and trnL-trnF intergenic spacer, complete sequence; chloroplast	Muhlenbergia alopecuroides	95.3	95.3	100%	5e-16	100.00	1000	=HYPERLINK("https://www.ncbi.nlm.nih.gov/nucleotide/EF156711.1?report=genbank&log$=nucltop&blast_rank=298&RID=NANHWHH4013","EF156711.1")
Leptothrium rigidum tRNA-Leu (trnL) gene, partial sequence; and trnL-trnF intergenic spacer, complete sequence; chloroplast	Leptothrium rigidum	95.3	95.3	100%	5e-16	100.00	954	=HYPERLINK("https://www.ncbi.nlm.nih.gov/nucleotide/EF156710.1?report=genbank&log$=nucltop&blast_rank=299&RID=NANHWHH4013","EF156710.1")
Leptochloa dubia tRNA-Leu (trnL) gene, partial sequence; and trnL-trnF intergenic spacer, complete sequence; chloroplast	Disakisperma dubium	95.3	95.3	100%	5e-16	100.00	931	=HYPERLINK("https://www.ncbi.nlm.nih.gov/nucleotide/EF156707.1?report=genbank&log$=nucltop&blast_rank=300&RID=NANHWHH4013","EF156707.1")
Hilaria jamesii tRNA-Leu (trnL) gene, partial sequence; and trnL-trnF intergenic spacer, complete sequence; chloroplast	Hilaria jamesii	95.3	95.3	100%	5e-16	100.00	937	=HYPERLINK("https://www.ncbi.nlm.nih.gov/nucleotide/EF156705.1?report=genbank&log$=nucltop&blast_rank=301&RID=NANHWHH4013","EF156705.1")
Gymnopogon ambiguus tRNA-Leu (trnL) gene, partial sequence; and trnL-trnF intergenic spacer, complete sequence; chloroplast	Gymnopogon ambiguus	95.3	95.3	100%	5e-16	100.00	951	=HYPERLINK("https://www.ncbi.nlm.nih.gov/nucleotide/EF156703.1?report=genbank&log$=nucltop&blast_rank=302&RID=NANHWHH4013","EF156703.1")
Enteropogon mollis tRNA-Leu (trnL) gene, partial sequence; and trnL-trnF intergenic spacer, complete sequence; chloroplast	Leptochloa anisopoda	95.3	95.3	100%	5e-16	100.00	938	=HYPERLINK("https://www.ncbi.nlm.nih.gov/nucleotide/EF156694.1?report=genbank&log$=nucltop&blast_rank=303&RID=NANHWHH4013","EF156694.1")
Chloris cucullata tRNA-Leu (trnL) gene, partial sequence; and trnL-trnF intergenic spacer, complete sequence; chloroplast	Chloris cucullata	95.3	95.3	100%	5e-16	100.00	960	=HYPERLINK("https://www.ncbi.nlm.nih.gov/nucleotide/EF156679.1?report=genbank&log$=nucltop&blast_rank=304&RID=NANHWHH4013","EF156679.1")
Chaboissaea decumbens tRNA-Leu (trnL) gene, partial sequence; and trnL-trnF intergenic spacer, complete sequence; chloroplast	Muhlenbergia decumbens	95.3	95.3	100%	5e-16	100.00	1025	=HYPERLINK("https://www.ncbi.nlm.nih.gov/nucleotide/EF156678.1?report=genbank&log$=nucltop&blast_rank=305&RID=NANHWHH4013","EF156678.1")
Bealia mexicana tRNA-Leu (trnL) gene, partial sequence; and trnL-trnF intergenic spacer, complete sequence; chloroplast	Muhlenbergia biloba	95.3	95.3	100%	5e-16	100.00	946	=HYPERLINK("https://www.ncbi.nlm.nih.gov/nucleotide/EF156671.1?report=genbank&log$=nucltop&blast_rank=306&RID=NANHWHH4013","EF156671.1")
Paspalum dilatatum voucher Kew 1995-1370 tRNA-Leu (trnL) gene, partial sequence; trnL-trnF intergenic spacer, complete sequence; and tRNA-Phe (trnF) gene, partial sequence; chloroplast	Paspalum dilatatum	95.3	95.3	100%	5e-16	100.00	1002	=HYPERLINK("https://www.ncbi.nlm.nih.gov/nucleotide/EF137583.1?report=genbank&log$=nucltop&blast_rank=307&RID=NANHWHH4013","EF137583.1")
Lepturus repens voucher Hodkinson272 TCD tRNA-Leu (trnL) gene, partial sequence; trnL-trnF intergenic spacer, complete sequence; and tRNA-Phe (trnF) gene, partial sequence; chloroplast	Lepturus repens	95.3	95.3	100%	5e-16	100.00	933	=HYPERLINK("https://www.ncbi.nlm.nih.gov/nucleotide/EF137566.1?report=genbank&log$=nucltop&blast_rank=308&RID=NANHWHH4013","EF137566.1")
Arundo donax voucher Columbus 3201 RSA tRNA-Leu (trnL) gene, partial sequence; trnL-trnF intergenic spacer, complete sequence; and tRNA-Phe (trnF) gene, partial sequence; chloroplast	Arundo donax	95.3	95.3	100%	5e-16	100.00	1011	=HYPERLINK("https://www.ncbi.nlm.nih.gov/nucleotide/DQ172302.1?report=genbank&log$=nucltop&blast_rank=309&RID=NANHWHH4013","DQ172302.1")
Zea luxurians voucher Iltis G-5 RSA tRNA-Leu (trnL) gene and trnL-trnF intergenic spacer, partial sequence; chloroplast	Zea luxurians	95.3	95.3	100%	5e-16	100.00	747	=HYPERLINK("https://www.ncbi.nlm.nih.gov/nucleotide/DQ005012.1?report=genbank&log$=nucltop&blast_rank=310&RID=NANHWHH4013","DQ005012.1")
Zea diploperennis voucher Sanchez-Ken 624 ISC tRNA-Leu (trnL) gene and trnL-trnF intergenic spacer, partial sequence; chloroplast	Zea diploperennis	95.3	95.3	100%	5e-16	100.00	749	=HYPERLINK("https://www.ncbi.nlm.nih.gov/nucleotide/DQ005010.1?report=genbank&log$=nucltop&blast_rank=311&RID=NANHWHH4013","DQ005010.1")
Tristachya leucothrix voucher HB 5018-DEK tRNA-Leu (trnL) gene and trnL-trnF intergenic spacer, partial sequence; chloroplast	Tristachya leucothrix	95.3	95.3	100%	5e-16	100.00	819	=HYPERLINK("https://www.ncbi.nlm.nih.gov/nucleotide/DQ005008.1?report=genbank&log$=nucltop&blast_rank=312&RID=NANHWHH4013","DQ005008.1")
Coix lacryma-jobi voucher Skendzic 5074 RSA tRNA-Leu (trnL) gene and trnL-trnF intergenic spacer, partial sequence; chloroplast	Coix lacryma-jobi	95.3	95.3	100%	5e-16	100.00	723	=HYPERLINK("https://www.ncbi.nlm.nih.gov/nucleotide/DQ004970.1?report=genbank&log$=nucltop&blast_rank=313&RID=NANHWHH4013","DQ004970.1")
Centropodia mossamedensis tRNA-Leu (trnL) gene, intron; chloroplast	Centropodia mossamedensis	95.3	95.3	100%	5e-16	100.00	584	=HYPERLINK("https://www.ncbi.nlm.nih.gov/nucleotide/DQ890492.1?report=genbank&log$=nucltop&blast_rank=314&RID=NANHWHH4013","DQ890492.1")
Merxmuellera rangei tRNA-Leu (trnL) gene, intron; chloroplast	Ellisochloa rangei	95.3	95.3	100%	5e-16	100.00	584	=HYPERLINK("https://www.ncbi.nlm.nih.gov/nucleotide/DQ890471.1?report=genbank&log$=nucltop&blast_rank=315&RID=NANHWHH4013","DQ890471.1")
Merxmuellera papposa tRNA-Leu (trnL) gene, intron; chloroplast	Ellisochloa papposa	95.3	95.3	100%	5e-16	100.00	587	=HYPERLINK("https://www.ncbi.nlm.nih.gov/nucleotide/DQ890470.1?report=genbank&log$=nucltop&blast_rank=316&RID=NANHWHH4013","DQ890470.1")
Centropodia glauca tRNA-Leu (trnL) gene, intron; chloroplast	Centropodia glauca	95.3	95.3	100%	5e-16	100.00	582	=HYPERLINK("https://www.ncbi.nlm.nih.gov/nucleotide/DQ890449.1?report=genbank&log$=nucltop&blast_rank=317&RID=NANHWHH4013","DQ890449.1")
Enteropogon macrostachyus voucher HJTVenter9339 tRNA-Leu (trnL) gene, partial sequence; and trnL-trnF intergenic spacer, complete sequence; chloroplast	Enteropogon macrostachyus	95.3	95.3	100%	5e-16	100.00	928	=HYPERLINK("https://www.ncbi.nlm.nih.gov/nucleotide/DQ655863.1?report=genbank&log$=nucltop&blast_rank=318&RID=NANHWHH4013","DQ655863.1")
Harpochloa falx voucher Spies6670 tRNA-Leu (trnL) gene, partial sequence; and trnL-trnF intergenic spacer, complete sequence; chloroplast	Harpochloa falx	95.3	95.3	100%	5e-16	100.00	961	=HYPERLINK("https://www.ncbi.nlm.nih.gov/nucleotide/DQ655859.1?report=genbank&log$=nucltop&blast_rank=319&RID=NANHWHH4013","DQ655859.1")
Harpochloa falx voucher Spies6530 tRNA-Leu (trnL) gene, partial sequence; and trnL-trnF intergenic spacer, complete sequence; chloroplast	Harpochloa falx	95.3	95.3	100%	5e-16	100.00	959	=HYPERLINK("https://www.ncbi.nlm.nih.gov/nucleotide/DQ655858.1?report=genbank&log$=nucltop&blast_rank=320&RID=NANHWHH4013","DQ655858.1")
Paspalum dilatatum subsp. dilatatum tRNA-Leu (trnL) gene, intron; chloroplast	Paspalum dilatatum subsp. dilatatum	95.3	95.3	100%	5e-16	100.00	557	=HYPERLINK("https://www.ncbi.nlm.nih.gov/nucleotide/DQ104303.1?report=genbank&log$=nucltop&blast_rank=321&RID=NANHWHH4013","DQ104303.1")
Paspalum barretoi voucher VTsRcRm 14395 tRNA-Leu (trnL) gene, intron; chloroplast	Paspalum barretoi	95.3	95.3	100%	5e-16	100.00	497	=HYPERLINK("https://www.ncbi.nlm.nih.gov/nucleotide/DQ100083.1?report=genbank&log$=nucltop&blast_rank=322&RID=NANHWHH4013","DQ100083.1")
Paspalum nummularium voucher VLiGu 14850 tRNA-Leu (trnL) gene, intron; chloroplast	Paspalum nummularium	95.3	95.3	100%	5e-16	100.00	548	=HYPERLINK("https://www.ncbi.nlm.nih.gov/nucleotide/DQ100082.1?report=genbank&log$=nucltop&blast_rank=323&RID=NANHWHH4013","DQ100082.1")
Zea mays tRNA-Leu (trnL) gene, partial sequence; chloroplast	Zea mays	95.3	95.3	100%	5e-16	100.00	532	=HYPERLINK("https://www.ncbi.nlm.nih.gov/nucleotide/DQ131551.1?report=genbank&log$=nucltop&blast_rank=324&RID=NANHWHH4013","DQ131551.1")
Panicum trichanthum tRNA-Leu (trnL) gene, intron; chloroplast gene for chloroplast product	Panicum trichanthum	95.3	95.3	100%	5e-16	100.00	574	=HYPERLINK("https://www.ncbi.nlm.nih.gov/nucleotide/AY142747.1?report=genbank&log$=nucltop&blast_rank=325&RID=NANHWHH4013","AY142747.1")
Zea diploperennis chloroplast tRNA-Leu (trnL) gene, partial sequence; trnL-trnF intergenic spacer region, complete sequence; and tRNA-Phe (trnF) gene, partial sequence	Zea diploperennis	95.3	95.3	100%	5e-16	100.00	832	=HYPERLINK("https://www.ncbi.nlm.nih.gov/nucleotide/AY116260.1?report=genbank&log$=nucltop&blast_rank=326&RID=NANHWHH4013","AY116260.1")
Paspalum urvillei tRNA-Leu (trnL) gene, intron; chloroplast	Paspalum urvillei	95.3	95.3	100%	5e-16	100.00	542	=HYPERLINK("https://www.ncbi.nlm.nih.gov/nucleotide/AY769181.1?report=genbank&log$=nucltop&blast_rank=327&RID=NANHWHH4013","AY769181.1")
Paspalum subciliatum tRNA-Leu (trnL) gene, intron; chloroplast	Paspalum subciliatum	95.3	95.3	100%	5e-16	100.00	577	=HYPERLINK("https://www.ncbi.nlm.nih.gov/nucleotide/AY769180.1?report=genbank&log$=nucltop&blast_rank=328&RID=NANHWHH4013","AY769180.1")
Paspalum ramboi tRNA-Leu (trnL) gene, intron; chloroplast	Paspalum ramboi	95.3	95.3	100%	5e-16	100.00	540	=HYPERLINK("https://www.ncbi.nlm.nih.gov/nucleotide/AY769179.1?report=genbank&log$=nucltop&blast_rank=329&RID=NANHWHH4013","AY769179.1")
Paspalum pallens tRNA-Leu (trnL) gene, intron; chloroplast	Paspalum pallens	95.3	95.3	100%	5e-16	100.00	582	=HYPERLINK("https://www.ncbi.nlm.nih.gov/nucleotide/AY769176.1?report=genbank&log$=nucltop&blast_rank=330&RID=NANHWHH4013","AY769176.1")
Paspalum minus tRNA-Leu (trnL) gene, intron; chloroplast	Paspalum minus	95.3	95.3	100%	5e-16	100.00	577	=HYPERLINK("https://www.ncbi.nlm.nih.gov/nucleotide/AY769173.1?report=genbank&log$=nucltop&blast_rank=331&RID=NANHWHH4013","AY769173.1")
Paspalum lividum tRNA-Leu (trnL) gene, intron; chloroplast	Paspalum lividum	95.3	95.3	100%	5e-16	100.00	422	=HYPERLINK("https://www.ncbi.nlm.nih.gov/nucleotide/AY769171.1?report=genbank&log$=nucltop&blast_rank=332&RID=NANHWHH4013","AY769171.1")
Paspalum lineare tRNA-Leu (trnL) gene, intron; chloroplast	Paspalum lineare	95.3	95.3	100%	5e-16	100.00	577	=HYPERLINK("https://www.ncbi.nlm.nih.gov/nucleotide/AY769170.1?report=genbank&log$=nucltop&blast_rank=333&RID=NANHWHH4013","AY769170.1")
Paspalum juergensii tRNA-Leu (trnL) gene, intron; chloroplast	Paspalum juergensii	95.3	95.3	100%	5e-16	100.00	577	=HYPERLINK("https://www.ncbi.nlm.nih.gov/nucleotide/AY769169.1?report=genbank&log$=nucltop&blast_rank=334&RID=NANHWHH4013","AY769169.1")
Paspalum ionanthum tRNA-Leu (trnL) gene, intron; chloroplast	Paspalum ionanthum	95.3	95.3	100%	5e-16	100.00	573	=HYPERLINK("https://www.ncbi.nlm.nih.gov/nucleotide/AY769168.1?report=genbank&log$=nucltop&blast_rank=335&RID=NANHWHH4013","AY769168.1")
Paspalum intermedium tRNA-Leu (trnL) gene, intron; chloroplast	Paspalum intermedium	95.3	95.3	100%	5e-16	100.00	577	=HYPERLINK("https://www.ncbi.nlm.nih.gov/nucleotide/AY769167.1?report=genbank&log$=nucltop&blast_rank=336&RID=NANHWHH4013","AY769167.1")
Paspalum flaccidum tRNA-Leu (trnL) gene, intron; chloroplast	Paspalum flaccidum	95.3	95.3	100%	5e-16	100.00	571	=HYPERLINK("https://www.ncbi.nlm.nih.gov/nucleotide/AY769166.1?report=genbank&log$=nucltop&blast_rank=337&RID=NANHWHH4013","AY769166.1")
Paspalum ellipticum tRNA-Leu (trnL) gene, intron; chloroplast	Paspalum ellipticum	95.3	95.3	100%	5e-16	100.00	575	=HYPERLINK("https://www.ncbi.nlm.nih.gov/nucleotide/AY769163.1?report=genbank&log$=nucltop&blast_rank=338&RID=NANHWHH4013","AY769163.1")
Paspalum dilatatum tRNA-Leu (trnL) gene, intron; chloroplast	Paspalum dilatatum	95.3	95.3	100%	5e-16	100.00	565	=HYPERLINK("https://www.ncbi.nlm.nih.gov/nucleotide/AY769162.1?report=genbank&log$=nucltop&blast_rank=339&RID=NANHWHH4013","AY769162.1")
Paspalum dedeccae tRNA-Leu (trnL) gene, intron; chloroplast	Paspalum dedeccae	95.3	95.3	100%	5e-16	100.00	577	=HYPERLINK("https://www.ncbi.nlm.nih.gov/nucleotide/AY769161.1?report=genbank&log$=nucltop&blast_rank=340&RID=NANHWHH4013","AY769161.1")
Paspalum dasypleurum tRNA-Leu (trnL) gene, intron; chloroplast	Paspalum dasypleurum	95.3	95.3	100%	5e-16	100.00	564	=HYPERLINK("https://www.ncbi.nlm.nih.gov/nucleotide/AY769160.1?report=genbank&log$=nucltop&blast_rank=341&RID=NANHWHH4013","AY769160.1")
Paspalum cromyorhizon tRNA-Leu (trnL) gene, intron; chloroplast	Paspalum cromyorhizon	95.3	95.3	100%	5e-16	100.00	568	=HYPERLINK("https://www.ncbi.nlm.nih.gov/nucleotide/AY769159.1?report=genbank&log$=nucltop&blast_rank=342&RID=NANHWHH4013","AY769159.1")
Paspalum conduplicatum tRNA-Leu (trnL) gene, intron; chloroplast	Paspalum conduplicatum	95.3	95.3	100%	5e-16	100.00	574	=HYPERLINK("https://www.ncbi.nlm.nih.gov/nucleotide/AY769158.1?report=genbank&log$=nucltop&blast_rank=343&RID=NANHWHH4013","AY769158.1")
Paspalum almum tRNA-Leu (trnL) gene, intron; chloroplast	Paspalum almum	95.3	95.3	100%	5e-16	100.00	577	=HYPERLINK("https://www.ncbi.nlm.nih.gov/nucleotide/AY769156.1?report=genbank&log$=nucltop&blast_rank=344&RID=NANHWHH4013","AY769156.1")
Tripsacinae sp. MTP chloroplast, complete sequence	Tripsacinae sp. MTP	95.3	95.3	100%	5e-16	100.00	140454	=HYPERLINK("https://www.ncbi.nlm.nih.gov/nucleotide/NC_060289.1?report=genbank&log$=nucltop&blast_rank=345&RID=NANHWHH4013","NC_060289.1")
Tuctoria greenei isolate v3 tRNA-Leu (trnL) gene, intron; chloroplast	Tuctoria greenei	95.3	95.3	100%	5e-16	100.00	470	=HYPERLINK("https://www.ncbi.nlm.nih.gov/nucleotide/AY342244.1?report=genbank&log$=nucltop&blast_rank=346&RID=NANHWHH4013","AY342244.1")
Orcuttia pilosa isolate 33E tRNA-Leu (trnL) gene, intron; chloroplast	Orcuttia pilosa	95.3	95.3	100%	5e-16	100.00	460	=HYPERLINK("https://www.ncbi.nlm.nih.gov/nucleotide/AY342243.1?report=genbank&log$=nucltop&blast_rank=347&RID=NANHWHH4013","AY342243.1")
Tuctoria greenei isolate leningerS tRNA-Leu (trnL) gene, intron; chloroplast	Tuctoria greenei	95.3	95.3	100%	5e-16	100.00	470	=HYPERLINK("https://www.ncbi.nlm.nih.gov/nucleotide/AY342236.1?report=genbank&log$=nucltop&blast_rank=348&RID=NANHWHH4013","AY342236.1")
Tuctoria greenei isolate v1 tRNA-Leu (trnL) gene, intron; chloroplast	Tuctoria greenei	95.3	95.3	100%	5e-16	100.00	470	=HYPERLINK("https://www.ncbi.nlm.nih.gov/nucleotide/AY342235.1?report=genbank&log$=nucltop&blast_rank=349&RID=NANHWHH4013","AY342235.1")
Tuctoria greenei isolate pool37 tRNA-Leu (trnL) gene, intron; chloroplast	Tuctoria greenei	95.3	95.3	100%	5e-16	100.00	470	=HYPERLINK("https://www.ncbi.nlm.nih.gov/nucleotide/AY342230.1?report=genbank&log$=nucltop&blast_rank=350&RID=NANHWHH4013","AY342230.1")
Tuctoria greenei isolate pool22 tRNA-Leu (trnL) gene, intron; chloroplast	Tuctoria greenei	95.3	95.3	100%	5e-16	100.00	443	=HYPERLINK("https://www.ncbi.nlm.nih.gov/nucleotide/AY342222.1?report=genbank&log$=nucltop&blast_rank=351&RID=NANHWHH4013","AY342222.1")
Zea mays chloroplast partial tRNA-Leu (UAA) gene, intron, isolate WF9	Zea mays	95.3	95.3	100%	5e-16	100.00	498	=HYPERLINK("https://www.ncbi.nlm.nih.gov/nucleotide/AJ854496.1?report=genbank&log$=nucltop&blast_rank=352&RID=NANHWHH4013","AJ854496.1")
Zea mays chloroplast partial tRNA-Leu (UAA) gene, intron, isolate W85	Zea mays	95.3	95.3	100%	5e-16	100.00	496	=HYPERLINK("https://www.ncbi.nlm.nih.gov/nucleotide/AJ854495.1?report=genbank&log$=nucltop&blast_rank=353&RID=NANHWHH4013","AJ854495.1")
Zea mays chloroplast partial tRNA-Leu (UAA) gene, intron, isolate OH43	Zea mays	95.3	95.3	100%	5e-16	100.00	504	=HYPERLINK("https://www.ncbi.nlm.nih.gov/nucleotide/AJ854494.1?report=genbank&log$=nucltop&blast_rank=354&RID=NANHWHH4013","AJ854494.1")
Zea mays chloroplast partial tRNA-Leu (UAA) gene, intron, isolate M14	Zea mays	95.3	95.3	100%	5e-16	100.00	499	=HYPERLINK("https://www.ncbi.nlm.nih.gov/nucleotide/AJ854493.1?report=genbank&log$=nucltop&blast_rank=355&RID=NANHWHH4013","AJ854493.1")
Zea mays chloroplast partial tRNA-Leu (UAA) gene, intron, isolate IA153	Zea mays	95.3	95.3	100%	5e-16	100.00	493	=HYPERLINK("https://www.ncbi.nlm.nih.gov/nucleotide/AJ854492.1?report=genbank&log$=nucltop&blast_rank=356&RID=NANHWHH4013","AJ854492.1")
Zea mays chloroplast, complete genome	Zea mays	95.3	95.3	100%	5e-16	100.00	140384	=HYPERLINK("https://www.ncbi.nlm.nih.gov/nucleotide/NC_001666.2?report=genbank&log$=nucltop&blast_rank=357&RID=NANHWHH4013","NC_001666.2")
Paspalum quadrifarium tRNA-Leu (trnL) gene, intron; chloroplast	Paspalum quadrifarium	95.3	95.3	100%	5e-16	100.00	526	=HYPERLINK("https://www.ncbi.nlm.nih.gov/nucleotide/AY941147.1?report=genbank&log$=nucltop&blast_rank=358&RID=NANHWHH4013","AY941147.1")
Paspalum rufum tRNA-Leu (trnL) gene, intron; chloroplast	Paspalum rufum	95.3	95.3	100%	5e-16	100.00	526	=HYPERLINK("https://www.ncbi.nlm.nih.gov/nucleotide/AY941146.1?report=genbank&log$=nucltop&blast_rank=359&RID=NANHWHH4013","AY941146.1")
Paspalum intermedium tRNA-Leu (trnL) gene, intron; chloroplast	Paspalum intermedium	95.3	95.3	100%	5e-16	100.00	526	=HYPERLINK("https://www.ncbi.nlm.nih.gov/nucleotide/AY941145.1?report=genbank&log$=nucltop&blast_rank=360&RID=NANHWHH4013","AY941145.1")
Paspalum haumanii tRNA-Leu (trnL) gene, intron; chloroplast	Paspalum haumanii	95.3	95.3	100%	5e-16	100.00	525	=HYPERLINK("https://www.ncbi.nlm.nih.gov/nucleotide/AY941144.1?report=genbank&log$=nucltop&blast_rank=361&RID=NANHWHH4013","AY941144.1")
Astrebla lappacea voucher K. Hilu 5639 (VPI) tRNA-Thr (trnT) gene, partial sequence; trnT-trnL intergenic spacer, tRNA-Leu (trnL) gene, and trnL-trnF intergenic spacer, complete sequence; and tRNA-Phe (trnF) gene, partial sequence; chloroplast	Astrebla lappacea	95.3	95.3	100%	5e-16	100.00	1861	=HYPERLINK("https://www.ncbi.nlm.nih.gov/nucleotide/AY576672.1?report=genbank&log$=nucltop&blast_rank=362&RID=NANHWHH4013","AY576672.1")
Acrachne racemosa voucher B. Strohbach 1308 (WIND) tRNA-Leu gene, partial sequence; trnL-trnF intergenic spacer, complete sequence; and tRNA-Phe gene, partial sequence; plastid	Acrachne racemosa	95.3	95.3	100%	5e-16	100.00	1008	=HYPERLINK("https://www.ncbi.nlm.nih.gov/nucleotide/AY574637.1?report=genbank&log$=nucltop&blast_rank=363&RID=NANHWHH4013","AY574637.1")
Maize gene for tRNA-Leu(UAA) (contains an intron)	Zea mays	95.3	95.3	100%	5e-16	100.00	640	=HYPERLINK("https://www.ncbi.nlm.nih.gov/nucleotide/V00178.1?report=genbank&log$=nucltop&blast_rank=364&RID=NANHWHH4013","V00178.1")
