# Supplementary material for: Ecology of community reassembly: Movements and diets of megafauna during a decade of restoration in Mozambique
Source: Ecology. 2026 Apr 12;107(4):e70386. doi: 10.1002/ecy.70386 (PMC13071350; doi:10.1002/ecy.70386)
Supplement: Supplementary file 1 — Data S1. [file ECY-107-e70386-s001.zip › Data_S1/Dataset_20/DietDataFilteringScripts/DNA_metabarcoding_data_processing/additional_files_scripts/NCBI_blast_results/atccctttttttaaaaaacaagcggttctcaaactagaacccaaaggaaaag.csv]

Description	Scientific Name	Max Score	Total Score	Query Cover	E value	Per. ident	Acc. Len	Accession
Heteropogon contortus voucher JG-16-P05_E12 tRNA-Leu (trnL) gene, partial sequence; trnL-trnF intergenic spacer, complete sequence; and tRNA-Phe (trnF) gene, partial sequence; chloroplast	Heteropogon contortus	97.1	97.1	100%	2e-16	100.00	446	=HYPERLINK("https://www.ncbi.nlm.nih.gov/nucleotide/MK187086.1?report=genbank&log$=nucltop&blast_rank=1&RID=NAPRKRT3013","MK187086.1")
Andropogon selloanus isolate TK465 chloroplast, complete genome	Andropogon selloanus	97.1	97.1	100%	2e-16	100.00	140651	=HYPERLINK("https://www.ncbi.nlm.nih.gov/nucleotide/MH181213.1?report=genbank&log$=nucltop&blast_rank=2&RID=NAPRKRT3013","MH181213.1")
Heteropogon contortus voucher EPA3356 tRNA-Leu (trnL) gene, intron; chloroplast	Heteropogon contortus	97.1	97.1	100%	2e-16	100.00	866	=HYPERLINK("https://www.ncbi.nlm.nih.gov/nucleotide/KY991322.1?report=genbank&log$=nucltop&blast_rank=3&RID=NAPRKRT3013","KY991322.1")
Heteropogon contortus chloroplast, complete genome	Heteropogon contortus	97.1	97.1	100%	2e-16	100.00	134982	=HYPERLINK("https://www.ncbi.nlm.nih.gov/nucleotide/NC_035027.1?report=genbank&log$=nucltop&blast_rank=4&RID=NAPRKRT3013","NC_035027.1")
Heteropogon contortus voucher B9_K1214_Heteropogon_contartus tRNA-Leu (trnL) gene, intron; chloroplast	Heteropogon contortus	97.1	97.1	100%	2e-16	100.00	486	=HYPERLINK("https://www.ncbi.nlm.nih.gov/nucleotide/KR737831.1?report=genbank&log$=nucltop&blast_rank=5&RID=NAPRKRT3013","KR737831.1")
Heteropogon contortus chloroplast, complete genome	Heteropogon contortus	97.1	97.1	100%	2e-16	100.00	135098	=HYPERLINK("https://www.ncbi.nlm.nih.gov/nucleotide/MT504993.1?report=genbank&log$=nucltop&blast_rank=6&RID=NAPRKRT3013","MT504993.1")
Heteropogon contortus chloroplast, complete genome	Heteropogon contortus	97.1	97.1	100%	2e-16	100.00	135073	=HYPERLINK("https://www.ncbi.nlm.nih.gov/nucleotide/MT504992.1?report=genbank&log$=nucltop&blast_rank=7&RID=NAPRKRT3013","MT504992.1")
Heteropogon contortus chloroplast, complete genome	Heteropogon contortus	97.1	97.1	100%	2e-16	100.00	134998	=HYPERLINK("https://www.ncbi.nlm.nih.gov/nucleotide/MT504991.1?report=genbank&log$=nucltop&blast_rank=8&RID=NAPRKRT3013","MT504991.1")
Heteropogon contortus chloroplast, complete genome	Heteropogon contortus	97.1	97.1	100%	2e-16	100.00	134983	=HYPERLINK("https://www.ncbi.nlm.nih.gov/nucleotide/MT504990.1?report=genbank&log$=nucltop&blast_rank=9&RID=NAPRKRT3013","MT504990.1")
Heteropogon contortus chloroplast, complete genome	Heteropogon contortus	97.1	97.1	100%	2e-16	100.00	134979	=HYPERLINK("https://www.ncbi.nlm.nih.gov/nucleotide/MT504989.1?report=genbank&log$=nucltop&blast_rank=10&RID=NAPRKRT3013","MT504989.1")
Heteropogon contortus chloroplast, complete genome	Heteropogon contortus	97.1	97.1	100%	2e-16	100.00	134988	=HYPERLINK("https://www.ncbi.nlm.nih.gov/nucleotide/MT504988.1?report=genbank&log$=nucltop&blast_rank=11&RID=NAPRKRT3013","MT504988.1")
Heteropogon contortus chloroplast, complete genome	Heteropogon contortus	97.1	97.1	100%	2e-16	100.00	135001	=HYPERLINK("https://www.ncbi.nlm.nih.gov/nucleotide/MT504987.1?report=genbank&log$=nucltop&blast_rank=12&RID=NAPRKRT3013","MT504987.1")
Heteropogon contortus chloroplast, complete genome	Heteropogon contortus	97.1	97.1	100%	2e-16	100.00	134979	=HYPERLINK("https://www.ncbi.nlm.nih.gov/nucleotide/MT504986.1?report=genbank&log$=nucltop&blast_rank=13&RID=NAPRKRT3013","MT504986.1")
Heteropogon contortus chloroplast, complete genome	Heteropogon contortus	97.1	97.1	100%	2e-16	100.00	134980	=HYPERLINK("https://www.ncbi.nlm.nih.gov/nucleotide/MT504985.1?report=genbank&log$=nucltop&blast_rank=14&RID=NAPRKRT3013","MT504985.1")
Heteropogon contortus chloroplast, complete genome	Heteropogon contortus	97.1	97.1	100%	2e-16	100.00	134991	=HYPERLINK("https://www.ncbi.nlm.nih.gov/nucleotide/MT504984.1?report=genbank&log$=nucltop&blast_rank=15&RID=NAPRKRT3013","MT504984.1")
Heteropogon contortus chloroplast, complete genome	Heteropogon contortus	97.1	97.1	100%	2e-16	100.00	134885	=HYPERLINK("https://www.ncbi.nlm.nih.gov/nucleotide/MT504983.1?report=genbank&log$=nucltop&blast_rank=16&RID=NAPRKRT3013","MT504983.1")
Heteropogon contortus chloroplast, complete genome	Heteropogon contortus	97.1	97.1	100%	2e-16	100.00	134988	=HYPERLINK("https://www.ncbi.nlm.nih.gov/nucleotide/MT504982.1?report=genbank&log$=nucltop&blast_rank=17&RID=NAPRKRT3013","MT504982.1")
Heteropogon contortus chloroplast, complete genome	Heteropogon contortus	97.1	97.1	100%	2e-16	100.00	135040	=HYPERLINK("https://www.ncbi.nlm.nih.gov/nucleotide/MT504981.1?report=genbank&log$=nucltop&blast_rank=18&RID=NAPRKRT3013","MT504981.1")
Heteropogon contortus chloroplast, complete genome	Heteropogon contortus	97.1	97.1	100%	2e-16	100.00	135092	=HYPERLINK("https://www.ncbi.nlm.nih.gov/nucleotide/MT504980.1?report=genbank&log$=nucltop&blast_rank=19&RID=NAPRKRT3013","MT504980.1")
Heteropogon contortus chloroplast, complete genome	Heteropogon contortus	97.1	97.1	100%	2e-16	100.00	135112	=HYPERLINK("https://www.ncbi.nlm.nih.gov/nucleotide/MT504979.1?report=genbank&log$=nucltop&blast_rank=20&RID=NAPRKRT3013","MT504979.1")
Heteropogon contortus chloroplast, complete genome	Heteropogon contortus	97.1	97.1	100%	2e-16	100.00	134987	=HYPERLINK("https://www.ncbi.nlm.nih.gov/nucleotide/MT504978.1?report=genbank&log$=nucltop&blast_rank=21&RID=NAPRKRT3013","MT504978.1")
Heteropogon contortus chloroplast, complete genome	Heteropogon contortus	97.1	97.1	100%	2e-16	100.00	134979	=HYPERLINK("https://www.ncbi.nlm.nih.gov/nucleotide/MT504977.1?report=genbank&log$=nucltop&blast_rank=22&RID=NAPRKRT3013","MT504977.1")
Heteropogon contortus chloroplast, complete genome	Heteropogon contortus	97.1	97.1	100%	2e-16	100.00	135078	=HYPERLINK("https://www.ncbi.nlm.nih.gov/nucleotide/MT504976.1?report=genbank&log$=nucltop&blast_rank=23&RID=NAPRKRT3013","MT504976.1")
Heteropogon contortus chloroplast, complete genome	Heteropogon contortus	97.1	97.1	100%	2e-16	100.00	134979	=HYPERLINK("https://www.ncbi.nlm.nih.gov/nucleotide/MT504975.1?report=genbank&log$=nucltop&blast_rank=24&RID=NAPRKRT3013","MT504975.1")
Heteropogon contortus chloroplast, complete genome	Heteropogon contortus	97.1	97.1	100%	2e-16	100.00	134991	=HYPERLINK("https://www.ncbi.nlm.nih.gov/nucleotide/MT504974.1?report=genbank&log$=nucltop&blast_rank=25&RID=NAPRKRT3013","MT504974.1")
Heteropogon contortus chloroplast, complete genome	Heteropogon contortus	97.1	97.1	100%	2e-16	100.00	134979	=HYPERLINK("https://www.ncbi.nlm.nih.gov/nucleotide/MT504973.1?report=genbank&log$=nucltop&blast_rank=26&RID=NAPRKRT3013","MT504973.1")
Heteropogon contortus chloroplast, complete genome	Heteropogon contortus	97.1	97.1	100%	2e-16	100.00	135095	=HYPERLINK("https://www.ncbi.nlm.nih.gov/nucleotide/MT504972.1?report=genbank&log$=nucltop&blast_rank=27&RID=NAPRKRT3013","MT504972.1")
Heteropogon contortus voucher PI 364892 RSA tRNA-Leu (trnL) gene and trnL-trnF intergenic spacer, partial sequence; chloroplast	Heteropogon contortus	97.1	97.1	100%	2e-16	100.00	755	=HYPERLINK("https://www.ncbi.nlm.nih.gov/nucleotide/DQ004984.1?report=genbank&log$=nucltop&blast_rank=28&RID=NAPRKRT3013","DQ004984.1")
