# Supplementary material for: Ecology of community reassembly: Movements and diets of megafauna during a decade of restoration in Mozambique
Source: Ecology. 2026 Apr 12;107(4):e70386. doi: 10.1002/ecy.70386 (PMC13071350; doi:10.1002/ecy.70386)
Supplement: Supplementary file 1 — Data S1. [file ECY-107-e70386-s001.zip › Data_S1/Dataset_20/DietDataFilteringScripts/DNA_metabarcoding_data_processing/additional_files_scripts/NCBI_blast_results/atccctttttttaaaaacaagtggttctcaaactagaacccaaaggaaaag.csv]

Description	Scientific Name	Max Score	Total Score	Query Cover	E value	Per. ident	Acc. Len	Accession
Chloris sp. JP-2019 voucher JG-16-P06_F11 tRNA-Leu (trnL) gene, partial sequence; trnL-trnF intergenic spacer, complete sequence; and tRNA-Phe (trnF) gene, partial sequence; chloroplast	Chloris sp. JP-2019	93.3	93.3	100%	2e-15	100.00	546	=HYPERLINK("https://www.ncbi.nlm.nih.gov/nucleotide/MK187011.1?report=genbank&log$=nucltop&blast_rank=1&RID=NTZ2RN6A016","MK187011.1")
Chloris sp. JP-2019 voucher JG-16-P05_H8 tRNA-Leu (trnL) gene, partial sequence; trnL-trnF intergenic spacer, complete sequence; and tRNA-Phe (trnF) gene, partial sequence; chloroplast	Chloris sp. JP-2019	93.3	93.3	100%	2e-15	100.00	458	=HYPERLINK("https://www.ncbi.nlm.nih.gov/nucleotide/MK187010.1?report=genbank&log$=nucltop&blast_rank=2&RID=NTZ2RN6A016","MK187010.1")
Chloris gayana isolate Fahey, P.S. CV1 tRNA-Leu (trnL) gene and trnL-trnF intergenic spacer, partial sequence; chloroplast	Chloris gayana	93.3	93.3	100%	2e-15	100.00	898	=HYPERLINK("https://www.ncbi.nlm.nih.gov/nucleotide/MH793233.1?report=genbank&log$=nucltop&blast_rank=3&RID=NTZ2RN6A016","MH793233.1")
Chloris gayana voucher TK1_F2_SI tRNA-Leu (trnL) gene, partial sequence; mitochondrial	Chloris gayana	93.3	93.3	100%	2e-15	100.00	586	=HYPERLINK("https://www.ncbi.nlm.nih.gov/nucleotide/MK261700.1?report=genbank&log$=nucltop&blast_rank=4&RID=NTZ2RN6A016","MK261700.1")
Chloris gayana voucher TK1_G2_MRC tRNA-Leu (trnL) gene, partial sequence; mitochondrial	Chloris gayana	93.3	93.3	100%	2e-15	100.00	577	=HYPERLINK("https://www.ncbi.nlm.nih.gov/nucleotide/MK261393.1?report=genbank&log$=nucltop&blast_rank=5&RID=NTZ2RN6A016","MK261393.1")
Andropogon burmanicus chloroplast, complete genome	Andropogon burmanicus	93.3	93.3	100%	2e-15	100.00	140838	=HYPERLINK("https://www.ncbi.nlm.nih.gov/nucleotide/KY596167.1?report=genbank&log$=nucltop&blast_rank=6&RID=NTZ2RN6A016","KY596167.1")
Andropogon burmanicus chloroplast, complete genome	Andropogon burmanicus	93.3	93.3	100%	2e-15	100.00	140898	=HYPERLINK("https://www.ncbi.nlm.nih.gov/nucleotide/NC_035038.1?report=genbank&log$=nucltop&blast_rank=7&RID=NTZ2RN6A016","NC_035038.1")
Chloris virgata tRNA-Leu (trnL-UAA) gene, complete sequence; chloroplast	Chloris virgata	93.3	93.3	100%	2e-15	100.00	564	=HYPERLINK("https://www.ncbi.nlm.nih.gov/nucleotide/KY178333.1?report=genbank&log$=nucltop&blast_rank=8&RID=NTZ2RN6A016","KY178333.1")
Chloris virgata chloroplast, complete genome	Chloris virgata	93.3	93.3	100%	2e-15	100.00	134561	=HYPERLINK("https://www.ncbi.nlm.nih.gov/nucleotide/NC_032034.1?report=genbank&log$=nucltop&blast_rank=9&RID=NTZ2RN6A016","NC_032034.1")
Chloris virgata chloroplast gene for tRNA-Leu, partial sequence	Chloris virgata	93.3	93.3	100%	2e-15	100.00	586	=HYPERLINK("https://www.ncbi.nlm.nih.gov/nucleotide/LC309090.1?report=genbank&log$=nucltop&blast_rank=10&RID=NTZ2RN6A016","LC309090.1")
Chloris virgata voucher F4_K1246_Chloris_virgata tRNA-Leu (trnL) gene, intron; chloroplast	Chloris virgata	93.3	93.3	100%	2e-15	100.00	562	=HYPERLINK("https://www.ncbi.nlm.nih.gov/nucleotide/KR737674.1?report=genbank&log$=nucltop&blast_rank=11&RID=NTZ2RN6A016","KR737674.1")
Chloris virgata voucher E4_K1246_Chloris_virgata tRNA-Leu (trnL) gene, intron; chloroplast	Chloris virgata	93.3	93.3	100%	2e-15	100.00	577	=HYPERLINK("https://www.ncbi.nlm.nih.gov/nucleotide/KR737602.1?report=genbank&log$=nucltop&blast_rank=12&RID=NTZ2RN6A016","KR737602.1")
Chloris virgata chloroplast, complete genome	Chloris virgata	93.3	93.3	100%	2e-15	100.00	134619	=HYPERLINK("https://www.ncbi.nlm.nih.gov/nucleotide/OL678517.1?report=genbank&log$=nucltop&blast_rank=13&RID=NTZ2RN6A016","OL678517.1")
Axonopus arcuatus voucher T. Sendulsky 416 (SP) tRNA-Leu (trnL) gene and trnL-trnF intergenic spacer, partial sequence; chloroplast	Axonopus arcuatus	93.3	93.3	100%	2e-15	100.00	908	=HYPERLINK("https://www.ncbi.nlm.nih.gov/nucleotide/MT180281.1?report=genbank&log$=nucltop&blast_rank=14&RID=NTZ2RN6A016","MT180281.1")
Axonopus fissifolius voucher G. Davidse 10973 (MO) tRNA-Leu (trnL) gene and trnL-trnF intergenic spacer, partial sequence; chloroplast	Axonopus fissifolius	93.3	93.3	100%	2e-15	100.00	901	=HYPERLINK("https://www.ncbi.nlm.nih.gov/nucleotide/MT180279.1?report=genbank&log$=nucltop&blast_rank=15&RID=NTZ2RN6A016","MT180279.1")
Axonopus furcatus voucher PRNAfurc tRNA-Leu (trnL) gene, intron; chloroplast	Axonopus furcatus	93.3	93.3	100%	2e-15	100.00	492	=HYPERLINK("https://www.ncbi.nlm.nih.gov/nucleotide/EU627358.1?report=genbank&log$=nucltop&blast_rank=16&RID=NTZ2RN6A016","EU627358.1")
Eragrostis cylindrica tRNA-Leu (trnL) gene, partial sequence; chloroplast	Eragrostis cylindrica	93.3	93.3	100%	2e-15	100.00	553	=HYPERLINK("https://www.ncbi.nlm.nih.gov/nucleotide/AY787811.1?report=genbank&log$=nucltop&blast_rank=17&RID=NTZ2RN6A016","AY787811.1")
Chloris virgata voucher Spies7498 tRNA-Leu (trnL) gene, partial sequence; and trnL-trnF intergenic spacer, complete sequence; chloroplast	Chloris virgata	93.3	93.3	100%	2e-15	100.00	921	=HYPERLINK("https://www.ncbi.nlm.nih.gov/nucleotide/DQ655856.1?report=genbank&log$=nucltop&blast_rank=18&RID=NTZ2RN6A016","DQ655856.1")
Chloris virgata voucher Spies6616 tRNA-Leu (trnL) gene, partial sequence; and trnL-trnF intergenic spacer, complete sequence; chloroplast	Chloris virgata	93.3	93.3	100%	2e-15	100.00	933	=HYPERLINK("https://www.ncbi.nlm.nih.gov/nucleotide/DQ655855.1?report=genbank&log$=nucltop&blast_rank=19&RID=NTZ2RN6A016","DQ655855.1")
Chloris pectinata voucher K. Hilu 5708 (VPI) tRNA-Thr (trnT) gene, partial sequence; trnT-trnL intergenic spacer, tRNA-Leu (trnL) gene, and trnL-trnF intergenic spacer, complete sequence; and tRNA-Phe (trnF) gene, partial sequence; chloroplast	Chloris pectinata	93.3	93.3	100%	2e-15	100.00	1852	=HYPERLINK("https://www.ncbi.nlm.nih.gov/nucleotide/AY576673.1?report=genbank&log$=nucltop&blast_rank=20&RID=NTZ2RN6A016","AY576673.1")
Eleusine jaegeri clone KH218 tRNA-Thr gene, partial sequence; trnT-trnL intergenic spacer, tRNA-Leu gene, and trnL-trnF intergenic spacer, complete sequence; and tRNA-Phe gene, partial sequence; chloroplast	Eleusine jaegeri	93.3	93.3	100%	2e-15	100.00	1921	=HYPERLINK("https://www.ncbi.nlm.nih.gov/nucleotide/AY523500.1?report=genbank&log$=nucltop&blast_rank=21&RID=NTZ2RN6A016","AY523500.1")
Eleusine floccifolia clone KH2285_trnT-F tRNA-Thr gene, partial sequence; trnT-trnL intergenic spacer, tRNA-Leu gene, and trnL-trnF intergenic spacer, complete sequence; and tRNA-Phe gene, partial sequence; chloroplast	Eleusine floccifolia	93.3	93.3	100%	2e-15	100.00	1894	=HYPERLINK("https://www.ncbi.nlm.nih.gov/nucleotide/AY523495.1?report=genbank&log$=nucltop&blast_rank=22&RID=NTZ2RN6A016","AY523495.1")
