# Supplementary material for: Ecology of community reassembly: Movements and diets of megafauna during a decade of restoration in Mozambique
Source: Ecology. 2026 Apr 12;107(4):e70386. doi: 10.1002/ecy.70386 (PMC13071350; doi:10.1002/ecy.70386)
Supplement: Supplementary file 1 — Data S1. [file ECY-107-e70386-s001.zip › Data_S1/Dataset_20/DietDataFilteringScripts/DNA_metabarcoding_data_processing/additional_files_scripts/NCBI_blast_results/atccggttttctgaaaacaaacaagggttcagaaggcgataataaaaaag.csv]

Description	Scientific Name	Max Score	Total Score	Query Cover	E value	Per. ident	Acc. Len	Accession
Ficus erecta chloroplast, complete genome	Ficus erecta	93.5	93.5	100%	2e-15	100.00	160603	=HYPERLINK("https://www.ncbi.nlm.nih.gov/nucleotide/MT093220.1?report=genbank&log$=nucltop&blast_rank=1&RID=NCYKG8PB016","MT093220.1")
Ficus hirta chloroplast, complete genome	Ficus hirta	93.5	93.5	100%	2e-15	100.00	160374	=HYPERLINK("https://www.ncbi.nlm.nih.gov/nucleotide/MN364706.1?report=genbank&log$=nucltop&blast_rank=2&RID=NCYKG8PB016","MN364706.1")
Maquira guianensis voucher B428006 tRNA-Leu(UAA) (trnL) gene, intron; chloroplast	Maquira guianensis	93.5	93.5	100%	2e-15	100.00	759	=HYPERLINK("https://www.ncbi.nlm.nih.gov/nucleotide/MK797418.1?report=genbank&log$=nucltop&blast_rank=3&RID=NCYKG8PB016","MK797418.1")
Helicostylis tomentosa voucher B444020 tRNA-Leu(UAA) (trnL) gene, intron; chloroplast	Helicostylis tomentosa	93.5	93.5	100%	2e-15	100.00	878	=HYPERLINK("https://www.ncbi.nlm.nih.gov/nucleotide/MK797320.1?report=genbank&log$=nucltop&blast_rank=4&RID=NCYKG8PB016","MK797320.1")
Ficus cf. auriculata AYW-2019 isolate Liao_20170325_27 trnL-trnF intergenic spacer region, partial sequence; chloroplast	Ficus cf. auriculata AYW-2019	93.5	93.5	100%	2e-15	100.00	917	=HYPERLINK("https://www.ncbi.nlm.nih.gov/nucleotide/MK472809.1?report=genbank&log$=nucltop&blast_rank=5&RID=NCYKG8PB016","MK472809.1")
Ficus tinctoria isolate Liao_20170325_26 trnL-trnF intergenic spacer region, partial sequence; chloroplast	Ficus tinctoria	93.5	93.5	100%	2e-15	100.00	917	=HYPERLINK("https://www.ncbi.nlm.nih.gov/nucleotide/MK472808.1?report=genbank&log$=nucltop&blast_rank=6&RID=NCYKG8PB016","MK472808.1")
Ficus subulata isolate Liao_20170325_25 trnL-trnF intergenic spacer region, partial sequence; chloroplast	Ficus subulata	93.5	93.5	100%	2e-15	100.00	917	=HYPERLINK("https://www.ncbi.nlm.nih.gov/nucleotide/MK472807.1?report=genbank&log$=nucltop&blast_rank=7&RID=NCYKG8PB016","MK472807.1")
Ficus semicordata isolate Liao_20170325_22 trnL-trnF intergenic spacer region, partial sequence; chloroplast	Ficus semicordata	93.5	93.5	100%	2e-15	100.00	918	=HYPERLINK("https://www.ncbi.nlm.nih.gov/nucleotide/MK472804.1?report=genbank&log$=nucltop&blast_rank=8&RID=NCYKG8PB016","MK472804.1")
Ficus religiosa isolate Liao_20170325_21 trnL-trnF intergenic spacer region, partial sequence; chloroplast	Ficus religiosa	93.5	93.5	100%	2e-15	100.00	917	=HYPERLINK("https://www.ncbi.nlm.nih.gov/nucleotide/MK472803.1?report=genbank&log$=nucltop&blast_rank=9&RID=NCYKG8PB016","MK472803.1")
Ficus racemosa isolate Liao_20170325_20 trnL-trnF intergenic spacer region, partial sequence; chloroplast	Ficus racemosa	93.5	93.5	100%	2e-15	100.00	918	=HYPERLINK("https://www.ncbi.nlm.nih.gov/nucleotide/MK472802.1?report=genbank&log$=nucltop&blast_rank=10&RID=NCYKG8PB016","MK472802.1")
Ficus ischnopoda isolate Liao_20170325_12 trnL-trnF intergenic spacer region, partial sequence; chloroplast	Ficus ischnopoda	93.5	93.5	100%	2e-15	100.00	917	=HYPERLINK("https://www.ncbi.nlm.nih.gov/nucleotide/MK472794.1?report=genbank&log$=nucltop&blast_rank=11&RID=NCYKG8PB016","MK472794.1")
Ficus heterostyla isolate Liao_20170325_10 trnL-trnF intergenic spacer region, partial sequence; chloroplast	Ficus heterostyla	93.5	93.5	100%	2e-15	100.00	917	=HYPERLINK("https://www.ncbi.nlm.nih.gov/nucleotide/MK472792.1?report=genbank&log$=nucltop&blast_rank=12&RID=NCYKG8PB016","MK472792.1")
Ficus glaberrima isolate Liao_20170325_9 trnL-trnF intergenic spacer region, partial sequence; chloroplast	Ficus glaberrima	93.5	93.5	100%	2e-15	100.00	929	=HYPERLINK("https://www.ncbi.nlm.nih.gov/nucleotide/MK472791.1?report=genbank&log$=nucltop&blast_rank=13&RID=NCYKG8PB016","MK472791.1")
Ficus curtipes isolate Liao_20170325_7 trnL-trnF intergenic spacer region, partial sequence; chloroplast	Ficus curtipes	93.5	93.5	100%	2e-15	100.00	917	=HYPERLINK("https://www.ncbi.nlm.nih.gov/nucleotide/MK472789.1?report=genbank&log$=nucltop&blast_rank=14&RID=NCYKG8PB016","MK472789.1")
Ficus cornelisiana isolate Liao_20170325_6 trnL-trnF intergenic spacer region, partial sequence; chloroplast	Ficus cornelisiana	93.5	93.5	100%	2e-15	100.00	917	=HYPERLINK("https://www.ncbi.nlm.nih.gov/nucleotide/MK472788.1?report=genbank&log$=nucltop&blast_rank=15&RID=NCYKG8PB016","MK472788.1")
Ficus concinna isolate Liao_20170325_5 trnL-trnF intergenic spacer region, partial sequence; chloroplast	Ficus concinna	93.5	93.5	100%	2e-15	100.00	917	=HYPERLINK("https://www.ncbi.nlm.nih.gov/nucleotide/MK472787.1?report=genbank&log$=nucltop&blast_rank=16&RID=NCYKG8PB016","MK472787.1")
Ficus benjamina isolate Liao_20170325_4_c3 trnL-trnF intergenic spacer region, partial sequence; chloroplast	Ficus benjamina	93.5	93.5	100%	2e-15	100.00	916	=HYPERLINK("https://www.ncbi.nlm.nih.gov/nucleotide/MK472786.1?report=genbank&log$=nucltop&blast_rank=17&RID=NCYKG8PB016","MK472786.1")
Ficus benjamina isolate Liao_20170325_4_c2 trnL-trnF intergenic spacer region, partial sequence; chloroplast	Ficus benjamina	93.5	93.5	100%	2e-15	100.00	916	=HYPERLINK("https://www.ncbi.nlm.nih.gov/nucleotide/MK472785.1?report=genbank&log$=nucltop&blast_rank=18&RID=NCYKG8PB016","MK472785.1")
Ficus auriculata isolate Liao_20170325_3 trnL-trnF intergenic spacer region, partial sequence; chloroplast	Ficus auriculata	93.5	93.5	100%	2e-15	100.00	917	=HYPERLINK("https://www.ncbi.nlm.nih.gov/nucleotide/MK472783.1?report=genbank&log$=nucltop&blast_rank=19&RID=NCYKG8PB016","MK472783.1")
Ficus annulata isolate Liao_20170325_2 trnL-trnF intergenic spacer region, partial sequence; chloroplast	Ficus annulata	93.5	93.5	100%	2e-15	100.00	922	=HYPERLINK("https://www.ncbi.nlm.nih.gov/nucleotide/MK472782.1?report=genbank&log$=nucltop&blast_rank=20&RID=NCYKG8PB016","MK472782.1")
Ficus altissima isolate Liao_20170325_1 trnL-trnF intergenic spacer region, partial sequence; chloroplast	Ficus altissima	93.5	93.5	100%	2e-15	100.00	917	=HYPERLINK("https://www.ncbi.nlm.nih.gov/nucleotide/MK472781.1?report=genbank&log$=nucltop&blast_rank=21&RID=NCYKG8PB016","MK472781.1")
Ficus environmental sample clone T20 tRNA-Leu (trnL) gene, intron; chloroplast	Ficus environmental sample	93.5	93.5	100%	2e-15	100.00	407	=HYPERLINK("https://www.ncbi.nlm.nih.gov/nucleotide/MK121116.1?report=genbank&log$=nucltop&blast_rank=22&RID=NCYKG8PB016","MK121116.1")
Antiaris toxicaria chloroplast, complete genome	Antiaris toxicaria	93.5	93.5	100%	2e-15	100.00	161412	=HYPERLINK("https://www.ncbi.nlm.nih.gov/nucleotide/NC_042884.1?report=genbank&log$=nucltop&blast_rank=23&RID=NCYKG8PB016","NC_042884.1")
Ficus glumosa voucher D4_K1342 tRNA-Leu (trnL) gene, partial sequence; mitochondrial	Ficus glumosa	93.5	93.5	100%	2e-15	100.00	511	=HYPERLINK("https://www.ncbi.nlm.nih.gov/nucleotide/MK261695.1?report=genbank&log$=nucltop&blast_rank=24&RID=NCYKG8PB016","MK261695.1")
Ficus sycomorus voucher A1_K1341 tRNA-Leu (trnL) gene, partial sequence; mitochondrial	Ficus sycomorus	93.5	93.5	100%	2e-15	100.00	510	=HYPERLINK("https://www.ncbi.nlm.nih.gov/nucleotide/MK261538.1?report=genbank&log$=nucltop&blast_rank=25&RID=NCYKG8PB016","MK261538.1")
Ficus sycomorus voucher B1_K1341 tRNA-Leu (trnL) gene, partial sequence; mitochondrial	Ficus sycomorus	93.5	93.5	100%	2e-15	100.00	476	=HYPERLINK("https://www.ncbi.nlm.nih.gov/nucleotide/MK261530.1?report=genbank&log$=nucltop&blast_rank=26&RID=NCYKG8PB016","MK261530.1")
Ficus carica chloroplast, complete genome	Ficus carica	93.5	93.5	100%	2e-15	100.00	160602	=HYPERLINK("https://www.ncbi.nlm.nih.gov/nucleotide/NC_035237.1?report=genbank&log$=nucltop&blast_rank=27&RID=NCYKG8PB016","NC_035237.1")
Ficus erecta isolate CSG tRNA-Leu (trnL) gene, partial sequence; trnL-trnF intergenic spacer, complete sequence; and tRNA-Phe (trnF) gene, partial sequence; chloroplast	Ficus erecta	93.5	93.5	100%	2e-15	100.00	1037	=HYPERLINK("https://www.ncbi.nlm.nih.gov/nucleotide/KX572961.1?report=genbank&log$=nucltop&blast_rank=28&RID=NCYKG8PB016","KX572961.1")
Ficus carica isolate MHG tRNA-Leu (trnL) gene, partial sequence; trnL-trnF intergenic spacer, complete sequence; and tRNA-Phe (trnF) gene, partial sequence; chloroplast	Ficus carica	93.5	93.5	100%	2e-15	100.00	1037	=HYPERLINK("https://www.ncbi.nlm.nih.gov/nucleotide/KX572960.1?report=genbank&log$=nucltop&blast_rank=29&RID=NCYKG8PB016","KX572960.1")
Ficus sarmentosa var. nipponica isolate MR tRNA-Leu (trnL) gene, partial sequence; trnL-trnF intergenic spacer, complete sequence; and tRNA-Phe (trnF) gene, partial sequence; chloroplast	Ficus sarmentosa var. nipponica	93.5	93.5	100%	2e-15	100.00	1037	=HYPERLINK("https://www.ncbi.nlm.nih.gov/nucleotide/KX572959.1?report=genbank&log$=nucltop&blast_rank=30&RID=NCYKG8PB016","KX572959.1")
Ficus sarmentosa var. thunbergii isolate WMR tRNA-Leu (trnL) gene, partial sequence; trnL-trnF intergenic spacer, complete sequence; and tRNA-Phe (trnF) gene, partial sequence; chloroplast	Ficus sarmentosa var. thunbergii	93.5	93.5	100%	2e-15	100.00	1037	=HYPERLINK("https://www.ncbi.nlm.nih.gov/nucleotide/KX572958.1?report=genbank&log$=nucltop&blast_rank=31&RID=NCYKG8PB016","KX572958.1")
Parartocarpus venenosus voucher NZ874 tRNA-Leu (trnL) gene, partial sequence; trnL-trnF intergenic spacer, complete sequence; and tRNA-Phe (trnF) gene, partial sequence; chloroplast	Parartocarpus venenosus	93.5	93.5	100%	2e-15	100.00	912	=HYPERLINK("https://www.ncbi.nlm.nih.gov/nucleotide/KU855594.1?report=genbank&log$=nucltop&blast_rank=32&RID=NCYKG8PB016","KU855594.1")
Hullettia griffithiana voucher AFGK16886 tRNA-Leu (trnL) gene, partial sequence; trnL-trnF intergenic spacer, complete sequence; and tRNA-Phe (trnF) gene, partial sequence; chloroplast	Hullettia griffithiana	93.5	93.5	100%	2e-15	100.00	960	=HYPERLINK("https://www.ncbi.nlm.nih.gov/nucleotide/KU855563.1?report=genbank&log$=nucltop&blast_rank=33&RID=NCYKG8PB016","KU855563.1")
Ficus pachyclada voucher PA4979 tRNA-Leu (trnL) gene and trnL-trnF intergenic spacer, partial sequence; chloroplast	Ficus pachyclada	93.5	93.5	100%	2e-15	100.00	874	=HYPERLINK("https://www.ncbi.nlm.nih.gov/nucleotide/KU855562.1?report=genbank&log$=nucltop&blast_rank=34&RID=NCYKG8PB016","KU855562.1")
Ficus religiosa voucher Ronsted86 chloroplast, complete genome	Ficus religiosa	93.5	93.5	100%	2e-15	100.00	160627	=HYPERLINK("https://www.ncbi.nlm.nih.gov/nucleotide/NC_033979.1?report=genbank&log$=nucltop&blast_rank=35&RID=NCYKG8PB016","NC_033979.1")
Ficus deltoidea var. kunstleri voucher A2474 tRNA-Leu (trnL) gene, intron; chloroplast	Ficus deltoidea var. kunstleri	93.5	93.5	100%	2e-15	100.00	482	=HYPERLINK("https://www.ncbi.nlm.nih.gov/nucleotide/KT868977.1?report=genbank&log$=nucltop&blast_rank=36&RID=NCYKG8PB016","KT868977.1")
Ficus deltoidea var. kunstleri voucher A2472 tRNA-Leu (trnL) gene, intron; chloroplast	Ficus deltoidea var. kunstleri	93.5	93.5	100%	2e-15	100.00	482	=HYPERLINK("https://www.ncbi.nlm.nih.gov/nucleotide/KT868976.1?report=genbank&log$=nucltop&blast_rank=37&RID=NCYKG8PB016","KT868976.1")
Ficus fistulosa voucher AS121 tRNA-Leu (trnL) gene and trnL-trnF intergenic spacer, partial sequence; chloroplast	Ficus fistulosa	93.5	93.5	100%	2e-15	100.00	816	=HYPERLINK("https://www.ncbi.nlm.nih.gov/nucleotide/KU853210.1?report=genbank&log$=nucltop&blast_rank=38&RID=NCYKG8PB016","KU853210.1")
Ficus aurata voucher AS002 tRNA-Leu (trnL) gene and trnL-trnF intergenic spacer, partial sequence; chloroplast	Ficus aurata	93.5	93.5	100%	2e-15	100.00	732	=HYPERLINK("https://www.ncbi.nlm.nih.gov/nucleotide/KU853200.1?report=genbank&log$=nucltop&blast_rank=39&RID=NCYKG8PB016","KU853200.1")
Ficus benghalensis isolate JK-Jammu tRNA-Leu (trnL) gene, partial sequence; and trnL-trnF intergenic spacer region, complete sequence; chloroplast	Ficus benghalensis	93.5	93.5	100%	2e-15	100.00	790	=HYPERLINK("https://www.ncbi.nlm.nih.gov/nucleotide/KT884656.1?report=genbank&log$=nucltop&blast_rank=40&RID=NCYKG8PB016","KT884656.1")
Ficus benghalensis isolate AP-Hyderabad tRNA-Leu (trnL) gene and trnL-trnF intergenic spacer region, partial sequence; chloroplast	Ficus benghalensis	93.5	93.5	100%	2e-15	100.00	810	=HYPERLINK("https://www.ncbi.nlm.nih.gov/nucleotide/KT884653.1?report=genbank&log$=nucltop&blast_rank=41&RID=NCYKG8PB016","KT884653.1")
Ficus benghalensis isolate KL tRNA-Leu (trnL) gene and trnL-trnF intergenic spacer region, partial sequence; chloroplast	Ficus benghalensis	93.5	93.5	100%	2e-15	100.00	828	=HYPERLINK("https://www.ncbi.nlm.nih.gov/nucleotide/KT884652.1?report=genbank&log$=nucltop&blast_rank=42&RID=NCYKG8PB016","KT884652.1")
Ficus benghalensis isolate PB-Abohar tRNA-Leu (trnL) gene and trnL-trnF intergenic spacer region, partial sequence; chloroplast	Ficus benghalensis	93.5	93.5	100%	2e-15	100.00	780	=HYPERLINK("https://www.ncbi.nlm.nih.gov/nucleotide/KT884643.1?report=genbank&log$=nucltop&blast_rank=43&RID=NCYKG8PB016","KT884643.1")
Ficus benghalensis isolate PB-Bathinda tRNA-Leu (trnL) gene and trnL-trnF intergenic spacer region, partial sequence; chloroplast	Ficus benghalensis	93.5	93.5	100%	2e-15	100.00	874	=HYPERLINK("https://www.ncbi.nlm.nih.gov/nucleotide/KT884641.1?report=genbank&log$=nucltop&blast_rank=44&RID=NCYKG8PB016","KT884641.1")
Ficus benghalensis isolate HP tRNA-Leu (trnL) gene, partial sequence; trnL-trnF intergenic spacer region, complete sequence; and tRNA-Phe (trnF) gene, partial sequence; chloroplast	Ficus benghalensis	93.5	93.5	100%	2e-15	100.00	970	=HYPERLINK("https://www.ncbi.nlm.nih.gov/nucleotide/KT884640.1?report=genbank&log$=nucltop&blast_rank=45&RID=NCYKG8PB016","KT884640.1")
Streblus asper voucher XNST0032 tRNA-Leu (trnL) gene, partial sequence; trnL-trnF intergenic spacer, complete sequence; and tRNA-Phe (trnF) gene, partial sequence; chloroplast	Streblus asper	93.5	93.5	100%	2e-15	100.00	1005	=HYPERLINK("https://www.ncbi.nlm.nih.gov/nucleotide/KT207490.1?report=genbank&log$=nucltop&blast_rank=46&RID=NCYKG8PB016","KT207490.1")
Ficus esquiroliana voucher XNST0025 tRNA-Leu (trnL) gene, partial sequence; trnL-trnF intergenic spacer, complete sequence; and tRNA-Phe (trnF) gene, partial sequence; chloroplast	Ficus esquiroliana	93.5	93.5	100%	2e-15	100.00	948	=HYPERLINK("https://www.ncbi.nlm.nih.gov/nucleotide/KT032218.1?report=genbank&log$=nucltop&blast_rank=47&RID=NCYKG8PB016","KT032218.1")
Ficus glaberrima voucher XNST0022 tRNA-Leu (trnL) gene, partial sequence; trnL-trnF intergenic spacer, complete sequence; and tRNA-Phe (trnF) gene, partial sequence; chloroplast	Ficus glaberrima	93.5	93.5	100%	2e-15	100.00	954	=HYPERLINK("https://www.ncbi.nlm.nih.gov/nucleotide/KT032215.1?report=genbank&log$=nucltop&blast_rank=48&RID=NCYKG8PB016","KT032215.1")
Ficus vasculosa voucher XNST0015 tRNA-Leu (trnL) gene, partial sequence; trnL-trnF intergenic spacer, complete sequence; and tRNA-Phe (trnF) gene, partial sequence; chloroplast	Ficus vasculosa	93.5	93.5	100%	2e-15	100.00	950	=HYPERLINK("https://www.ncbi.nlm.nih.gov/nucleotide/KT032205.1?report=genbank&log$=nucltop&blast_rank=49&RID=NCYKG8PB016","KT032205.1")
Ficus microcarpa voucher XNST0011.1 tRNA-Leu (trnL) gene, partial sequence; trnL-trnF intergenic spacer, complete sequence; and tRNA-Phe (trnF) gene, partial sequence; chloroplast	Ficus microcarpa	93.5	93.5	100%	2e-15	100.00	948	=HYPERLINK("https://www.ncbi.nlm.nih.gov/nucleotide/KT032203.1?report=genbank&log$=nucltop&blast_rank=50&RID=NCYKG8PB016","KT032203.1")
Ficus hispida voucher XNST0006 tRNA-Leu (trnL) gene, partial sequence; trnL-trnF intergenic spacer, complete sequence; and tRNA-Phe (trnF) gene, partial sequence; chloroplast	Ficus hispida	93.5	93.5	100%	2e-15	100.00	948	=HYPERLINK("https://www.ncbi.nlm.nih.gov/nucleotide/KT032194.1?report=genbank&log$=nucltop&blast_rank=51&RID=NCYKG8PB016","KT032194.1")
Streblus asper voucher XNSKT0005 tRNA-Leu (trnL) gene, partial sequence; trnL-trnF intergenic spacer, complete sequence; and tRNA-Phe (trnF) gene, partial sequence; chloroplast	Streblus asper	93.5	93.5	100%	2e-15	100.00	952	=HYPERLINK("https://www.ncbi.nlm.nih.gov/nucleotide/KT032193.1?report=genbank&log$=nucltop&blast_rank=52&RID=NCYKG8PB016","KT032193.1")
Ficus elastica voucher XNSKT0002 tRNA-Leu (trnL) gene, partial sequence; trnL-trnF intergenic spacer, complete sequence; and tRNA-Phe (trnF) gene, partial sequence; chloroplast	Ficus elastica	93.5	93.5	100%	2e-15	100.00	947	=HYPERLINK("https://www.ncbi.nlm.nih.gov/nucleotide/KT032191.1?report=genbank&log$=nucltop&blast_rank=53&RID=NCYKG8PB016","KT032191.1")
Ficus hirta chloroplast, complete genome	Ficus hirta	93.5	93.5	100%	2e-15	100.00	160345	=HYPERLINK("https://www.ncbi.nlm.nih.gov/nucleotide/OQ612631.1?report=genbank&log$=nucltop&blast_rank=54&RID=NCYKG8PB016","OQ612631.1")
Ficus hirta chloroplast, complete genome	Ficus hirta	93.5	93.5	100%	2e-15	100.00	160342	=HYPERLINK("https://www.ncbi.nlm.nih.gov/nucleotide/OQ612630.1?report=genbank&log$=nucltop&blast_rank=55&RID=NCYKG8PB016","OQ612630.1")
Ficus hirta chloroplast, complete genome	Ficus hirta	93.5	93.5	100%	2e-15	100.00	160345	=HYPERLINK("https://www.ncbi.nlm.nih.gov/nucleotide/OQ612629.1?report=genbank&log$=nucltop&blast_rank=56&RID=NCYKG8PB016","OQ612629.1")
Ficus hirta chloroplast, complete genome	Ficus hirta	93.5	93.5	100%	2e-15	100.00	160378	=HYPERLINK("https://www.ncbi.nlm.nih.gov/nucleotide/OQ612628.1?report=genbank&log$=nucltop&blast_rank=57&RID=NCYKG8PB016","OQ612628.1")
Ficus hirta chloroplast, complete genome	Ficus hirta	93.5	93.5	100%	2e-15	100.00	160330	=HYPERLINK("https://www.ncbi.nlm.nih.gov/nucleotide/OQ612627.1?report=genbank&log$=nucltop&blast_rank=58&RID=NCYKG8PB016","OQ612627.1")
Ficus racemosa chloroplast, complete genome	Ficus racemosa	93.5	93.5	100%	2e-15	100.00	159473	=HYPERLINK("https://www.ncbi.nlm.nih.gov/nucleotide/NC_028185.1?report=genbank&log$=nucltop&blast_rank=59&RID=NCYKG8PB016","NC_028185.1")
Ficus subpisocarpa chloroplast, complete genome	Ficus subpisocarpa	93.5	93.5	100%	2e-15	100.00	160708	=HYPERLINK("https://www.ncbi.nlm.nih.gov/nucleotide/NC_073014.1?report=genbank&log$=nucltop&blast_rank=60&RID=NCYKG8PB016","NC_073014.1")
Ficus benjamina plastid, complete genome	Ficus benjamina	93.5	93.5	100%	2e-15	100.00	160329	=HYPERLINK("https://www.ncbi.nlm.nih.gov/nucleotide/OK616153.1?report=genbank&log$=nucltop&blast_rank=61&RID=NCYKG8PB016","OK616153.1")
Ficus pubigera voucher ZZ960 chloroplast, complete genome	Ficus pubigera	93.5	93.5	100%	2e-15	100.00	160299	=HYPERLINK("https://www.ncbi.nlm.nih.gov/nucleotide/NC_069049.1?report=genbank&log$=nucltop&blast_rank=62&RID=NCYKG8PB016","NC_069049.1")
Ficus sarmentosa var. impressa voucher YSP1 chloroplast, complete genome	Ficus sarmentosa var. impressa	93.5	93.5	100%	2e-15	100.00	160293	=HYPERLINK("https://www.ncbi.nlm.nih.gov/nucleotide/ON257114.1?report=genbank&log$=nucltop&blast_rank=63&RID=NCYKG8PB016","ON257114.1")
Ficus sarmentosa var. thunbergii voucher OKP19 chloroplast, complete genome	Ficus sarmentosa var. thunbergii	93.5	93.5	100%	2e-15	100.00	160282	=HYPERLINK("https://www.ncbi.nlm.nih.gov/nucleotide/ON257113.1?report=genbank&log$=nucltop&blast_rank=64&RID=NCYKG8PB016","ON257113.1")
Ficus pumila voucher NDB13 chloroplast, complete genome	Ficus pumila	93.5	93.5	100%	2e-15	100.00	160229	=HYPERLINK("https://www.ncbi.nlm.nih.gov/nucleotide/ON257112.1?report=genbank&log$=nucltop&blast_rank=65&RID=NCYKG8PB016","ON257112.1")
Ficus polynervis voucher MLP8 chloroplast, complete genome	Ficus polynervis	93.5	93.5	100%	2e-15	100.00	160356	=HYPERLINK("https://www.ncbi.nlm.nih.gov/nucleotide/NC_069048.1?report=genbank&log$=nucltop&blast_rank=66&RID=NCYKG8PB016","NC_069048.1")
Ficus sarmentosa var. sarmentosa voucher JLP1 chloroplast, complete genome	Ficus sarmentosa var. sarmentosa	93.5	93.5	100%	2e-15	100.00	160355	=HYPERLINK("https://www.ncbi.nlm.nih.gov/nucleotide/ON257110.1?report=genbank&log$=nucltop&blast_rank=67&RID=NCYKG8PB016","ON257110.1")
Ficus guizhouensis voucher DWP23 chloroplast, complete genome	Ficus guizhouensis	93.5	93.5	100%	2e-15	100.00	160209	=HYPERLINK("https://www.ncbi.nlm.nih.gov/nucleotide/NC_069047.1?report=genbank&log$=nucltop&blast_rank=68&RID=NCYKG8PB016","NC_069047.1")
Ficus sarmentosa var. nipponica voucher 20180189 chloroplast, complete genome	Ficus sarmentosa var. nipponica	93.5	93.5	100%	2e-15	100.00	160314	=HYPERLINK("https://www.ncbi.nlm.nih.gov/nucleotide/ON257108.1?report=genbank&log$=nucltop&blast_rank=69&RID=NCYKG8PB016","ON257108.1")
Ficus anserina voucher 20180082 chloroplast, complete genome	Ficus anserina	93.5	93.5	100%	2e-15	100.00	160267	=HYPERLINK("https://www.ncbi.nlm.nih.gov/nucleotide/NC_069046.1?report=genbank&log$=nucltop&blast_rank=70&RID=NCYKG8PB016","NC_069046.1")
Ficus howii voucher 20150886a chloroplast, complete genome	Ficus howii	93.5	93.5	100%	2e-15	100.00	160169	=HYPERLINK("https://www.ncbi.nlm.nih.gov/nucleotide/NC_069045.1?report=genbank&log$=nucltop&blast_rank=71&RID=NCYKG8PB016","NC_069045.1")
Ficus sarmentosa var. lacrymans voucher 20150476 chloroplast, complete genome	Ficus sarmentosa var. lacrymans	93.5	93.5	100%	2e-15	100.00	160385	=HYPERLINK("https://www.ncbi.nlm.nih.gov/nucleotide/ON257105.1?report=genbank&log$=nucltop&blast_rank=72&RID=NCYKG8PB016","ON257105.1")
Ficus sycomorus trnL gene, intron; chloroplast	Ficus sycomorus	93.5	93.5	100%	2e-15	100.00	50	=HYPERLINK("https://www.ncbi.nlm.nih.gov/nucleotide/OL898576.1?report=genbank&log$=nucltop&blast_rank=73&RID=NCYKG8PB016","OL898576.1")
Ficus tinctoria voucher out8 chloroplast, complete genome	Ficus tinctoria	93.5	93.5	100%	2e-15	100.00	160440	=HYPERLINK("https://www.ncbi.nlm.nih.gov/nucleotide/ON711012.1?report=genbank&log$=nucltop&blast_rank=74&RID=NCYKG8PB016","ON711012.1")
Ficus tinctoria voucher out7 chloroplast, complete genome	Ficus tinctoria	93.5	93.5	100%	2e-15	100.00	160258	=HYPERLINK("https://www.ncbi.nlm.nih.gov/nucleotide/NC_066477.1?report=genbank&log$=nucltop&blast_rank=75&RID=NCYKG8PB016","NC_066477.1")
Ficus religiosa voucher out5 chloroplast, complete genome	Ficus religiosa	93.5	93.5	100%	2e-15	100.00	160627	=HYPERLINK("https://www.ncbi.nlm.nih.gov/nucleotide/ON711010.1?report=genbank&log$=nucltop&blast_rank=76&RID=NCYKG8PB016","ON711010.1")
Ficus pumila voucher out12 chloroplast, complete genome	Ficus pumila	93.5	93.5	100%	2e-15	100.00	160276	=HYPERLINK("https://www.ncbi.nlm.nih.gov/nucleotide/ON711009.1?report=genbank&log$=nucltop&blast_rank=77&RID=NCYKG8PB016","ON711009.1")
Ficus oligodon voucher BN-FO6 chloroplast, complete genome	Ficus oligodon	93.5	93.5	100%	2e-15	100.00	160344	=HYPERLINK("https://www.ncbi.nlm.nih.gov/nucleotide/ON711008.1?report=genbank&log$=nucltop&blast_rank=78&RID=NCYKG8PB016","ON711008.1")
Ficus sp. 'northern' voucher GMFO13 chloroplast, complete genome	Ficus sp. 'northern'	93.5	93.5	100%	2e-15	100.00	160436	=HYPERLINK("https://www.ncbi.nlm.nih.gov/nucleotide/ON711006.1?report=genbank&log$=nucltop&blast_rank=79&RID=NCYKG8PB016","ON711006.1")
Ficus langkokensis voucher out10 chloroplast, complete genome	Ficus langkokensis	93.5	93.5	100%	2e-15	100.00	159929	=HYPERLINK("https://www.ncbi.nlm.nih.gov/nucleotide/NC_066476.1?report=genbank&log$=nucltop&blast_rank=80&RID=NCYKG8PB016","NC_066476.1")
Ficus ischnopoda voucher out9 chloroplast, complete genome	Ficus ischnopoda	93.5	93.5	100%	2e-15	100.00	160234	=HYPERLINK("https://www.ncbi.nlm.nih.gov/nucleotide/NC_066475.1?report=genbank&log$=nucltop&blast_rank=81&RID=NCYKG8PB016","NC_066475.1")
Ficus beipeiensis voucher FB1-2 chloroplast, complete genome	Ficus beipeiensis	93.5	93.5	100%	2e-15	100.00	160595	=HYPERLINK("https://www.ncbi.nlm.nih.gov/nucleotide/ON711001.1?report=genbank&log$=nucltop&blast_rank=82&RID=NCYKG8PB016","ON711001.1")
Ficus auriculata voucher BN-FA10 chloroplast, complete genome	Ficus auriculata	93.5	93.5	100%	2e-15	100.00	160352	=HYPERLINK("https://www.ncbi.nlm.nih.gov/nucleotide/ON711000.1?report=genbank&log$=nucltop&blast_rank=83&RID=NCYKG8PB016","ON711000.1")
Ficus microcarpa voucher SD634 chloroplast, complete genome	Ficus microcarpa	93.5	93.5	100%	2e-15	100.00	160299	=HYPERLINK("https://www.ncbi.nlm.nih.gov/nucleotide/MZ662867.1?report=genbank&log$=nucltop&blast_rank=84&RID=NCYKG8PB016","MZ662867.1")
Ficus auriculata voucher SD633 chloroplast, complete genome	Ficus auriculata	93.5	93.5	100%	2e-15	100.00	160361	=HYPERLINK("https://www.ncbi.nlm.nih.gov/nucleotide/MZ662866.1?report=genbank&log$=nucltop&blast_rank=85&RID=NCYKG8PB016","MZ662866.1")
Ficus formosana C17_074 chloroplast trnL gene, intron, partial sequence	Ficus formosana	93.5	93.5	100%	2e-15	100.00	541	=HYPERLINK("https://www.ncbi.nlm.nih.gov/nucleotide/LC626986.1?report=genbank&log$=nucltop&blast_rank=86&RID=NCYKG8PB016","LC626986.1")
Ficus sarmentosa voucher ZZ063 chloroplast, complete genome	Ficus sarmentosa	93.5	93.5	100%	2e-15	100.00	160183	=HYPERLINK("https://www.ncbi.nlm.nih.gov/nucleotide/NC_061976.1?report=genbank&log$=nucltop&blast_rank=87&RID=NCYKG8PB016","NC_061976.1")
Ficus sp. a3-004 chloroplast trnL gene, intron, partial sequence, isolate: a3-004	Ficus sp. a3-004	93.5	93.5	100%	2e-15	100.00	470	=HYPERLINK("https://www.ncbi.nlm.nih.gov/nucleotide/LC000736.1?report=genbank&log$=nucltop&blast_rank=88&RID=NCYKG8PB016","LC000736.1")
Ficus pandurata var. angustifolia chloroplast, complete genome	Ficus pandurata var. angustifolia	93.5	93.5	100%	2e-15	100.00	160526	=HYPERLINK("https://www.ncbi.nlm.nih.gov/nucleotide/NC_063593.1?report=genbank&log$=nucltop&blast_rank=89&RID=NCYKG8PB016","NC_063593.1")
Ficus oligodon voucher FSP2 chloroplast, complete genome	Ficus oligodon	93.5	93.5	100%	2e-15	100.00	160358	=HYPERLINK("https://www.ncbi.nlm.nih.gov/nucleotide/NC_066474.1?report=genbank&log$=nucltop&blast_rank=90&RID=NCYKG8PB016","NC_066474.1")
Ficus auriculata voucher BNFA6 chloroplast, complete genome	Ficus auriculata	93.5	93.5	100%	2e-15	100.00	160373	=HYPERLINK("https://www.ncbi.nlm.nih.gov/nucleotide/OK078618.1?report=genbank&log$=nucltop&blast_rank=91&RID=NCYKG8PB016","OK078618.1")
Ficus squamosa voucher SQU10F chloroplast, complete genome	Ficus squamosa	93.5	93.5	100%	2e-15	100.00	160350	=HYPERLINK("https://www.ncbi.nlm.nih.gov/nucleotide/OK077764.1?report=genbank&log$=nucltop&blast_rank=92&RID=NCYKG8PB016","OK077764.1")
Ficus oligodon voucher BNFO5 chloroplast, complete genome	Ficus oligodon	93.5	93.5	100%	2e-15	100.00	160365	=HYPERLINK("https://www.ncbi.nlm.nih.gov/nucleotide/OK077763.1?report=genbank&log$=nucltop&blast_rank=93&RID=NCYKG8PB016","OK077763.1")
Ficus heterostyla voucher ZZRhet6 chloroplast, complete genome	Ficus heterostyla	93.5	93.5	100%	2e-15	100.00	160300	=HYPERLINK("https://www.ncbi.nlm.nih.gov/nucleotide/OK077762.1?report=genbank&log$=nucltop&blast_rank=94&RID=NCYKG8PB016","OK077762.1")
Ficus prolixa voucher WELT SP109199 tRNA-Leu (trnL) gene, intron; chloroplast	Ficus prolixa	93.5	93.5	100%	2e-15	100.00	168	=HYPERLINK("https://www.ncbi.nlm.nih.gov/nucleotide/MT834978.1?report=genbank&log$=nucltop&blast_rank=95&RID=NCYKG8PB016","MT834978.1")
Ficus obliqua voucher WELT SP109191 tRNA-Leu (trnL) gene and trnL-trnF intergenic spacer, partial sequence; chloroplast	Ficus obliqua	93.5	93.5	100%	2e-15	100.00	948	=HYPERLINK("https://www.ncbi.nlm.nih.gov/nucleotide/MT834976.1?report=genbank&log$=nucltop&blast_rank=96&RID=NCYKG8PB016","MT834976.1")
Ficus virens isolate CS100 tRNA-Leu (trnL) gene and trnL-trnF intergenic spacer, partial sequence; chloroplast	Ficus virens	93.5	93.5	100%	2e-15	100.00	946	=HYPERLINK("https://www.ncbi.nlm.nih.gov/nucleotide/MT834975.1?report=genbank&log$=nucltop&blast_rank=97&RID=NCYKG8PB016","MT834975.1")
Ficus pumila chloroplast, complete genome	Ficus pumila	93.5	93.5	100%	2e-15	100.00	160248	=HYPERLINK("https://www.ncbi.nlm.nih.gov/nucleotide/NC_058617.1?report=genbank&log$=nucltop&blast_rank=98&RID=NCYKG8PB016","NC_058617.1")
Ficus sp. D1-017 chloroplast DNA, trnL-trnF intergenic spacer, partial sequence	Ficus sp. D1-017	93.5	93.5	100%	2e-15	100.00	310	=HYPERLINK("https://www.ncbi.nlm.nih.gov/nucleotide/AB889414.1?report=genbank&log$=nucltop&blast_rank=99&RID=NCYKG8PB016","AB889414.1")
Spermatophyta environmental sample isolate SC98C100K tRNA-Leu (trnL) gene, partial sequence; chloroplast	Spermatophyta environmental sample	93.5	93.5	100%	2e-15	100.00	508	=HYPERLINK("https://www.ncbi.nlm.nih.gov/nucleotide/KF661470.1?report=genbank&log$=nucltop&blast_rank=100&RID=NCYKG8PB016","KF661470.1")
Ficus septica voucher UQ WellsJ 88-Fse tRNA-Leu (trnL) gene and trnL-F intergenic spacer, partial sequence; chloroplast	Ficus septica	93.5	93.5	100%	2e-15	100.00	846	=HYPERLINK("https://www.ncbi.nlm.nih.gov/nucleotide/KC428517.1?report=genbank&log$=nucltop&blast_rank=101&RID=NCYKG8PB016","KC428517.1")
Ficus pleurocarpa voucher UQ WellsJ 87-Fpl tRNA-Leu (trnL) gene and trnL-F intergenic spacer, partial sequence; chloroplast	Ficus pleurocarpa	93.5	93.5	100%	2e-15	100.00	847	=HYPERLINK("https://www.ncbi.nlm.nih.gov/nucleotide/KC428516.1?report=genbank&log$=nucltop&blast_rank=102&RID=NCYKG8PB016","KC428516.1")
Ficus leptoclada voucher UQ WellsJ 86-Fle tRNA-Leu (trnL) gene and trnL-F intergenic spacer, partial sequence; chloroplast	Ficus leptoclada	93.5	93.5	100%	2e-15	100.00	837	=HYPERLINK("https://www.ncbi.nlm.nih.gov/nucleotide/KC428515.1?report=genbank&log$=nucltop&blast_rank=103&RID=NCYKG8PB016","KC428515.1")
Ficus microcarpa chloroplast, complete genome	Ficus microcarpa	93.5	93.5	100%	2e-15	100.00	141611	=HYPERLINK("https://www.ncbi.nlm.nih.gov/nucleotide/MW887640.1?report=genbank&log$=nucltop&blast_rank=104&RID=NCYKG8PB016","MW887640.1")
Ficus concinna chloroplast, complete genome	Ficus concinna	93.5	93.5	100%	2e-15	100.00	160331	=HYPERLINK("https://www.ncbi.nlm.nih.gov/nucleotide/MZ128521.1?report=genbank&log$=nucltop&blast_rank=105&RID=NCYKG8PB016","MZ128521.1")
Ficus iidana chloroplast trnL gene, intron, partial sequence, isolate: OGA0461	Ficus iidana	93.5	93.5	100%	2e-15	100.00	452	=HYPERLINK("https://www.ncbi.nlm.nih.gov/nucleotide/AB817652.1?report=genbank&log$=nucltop&blast_rank=106&RID=NCYKG8PB016","AB817652.1")
Ficus nishimurae chloroplast trnL gene, intron, partial sequence, isolate: OGA0460	Ficus nishimurae	93.5	93.5	100%	2e-15	100.00	447	=HYPERLINK("https://www.ncbi.nlm.nih.gov/nucleotide/AB817651.1?report=genbank&log$=nucltop&blast_rank=107&RID=NCYKG8PB016","AB817651.1")
Ficus iidana chloroplast trnL gene, intron, partial sequence, isolate: OGA0418	Ficus iidana	93.5	93.5	100%	2e-15	100.00	449	=HYPERLINK("https://www.ncbi.nlm.nih.gov/nucleotide/AB817611.1?report=genbank&log$=nucltop&blast_rank=108&RID=NCYKG8PB016","AB817611.1")
Ficus boninsimae chloroplast trnL gene, intron, partial sequence, isolate: OGA0399	Ficus boninsimae	93.5	93.5	100%	2e-15	100.00	441	=HYPERLINK("https://www.ncbi.nlm.nih.gov/nucleotide/AB817593.1?report=genbank&log$=nucltop&blast_rank=109&RID=NCYKG8PB016","AB817593.1")
Ficus religiosa chloroplast trnL gene, intron, partial sequence, isolate: OGA0386	Ficus religiosa	93.5	93.5	100%	2e-15	100.00	441	=HYPERLINK("https://www.ncbi.nlm.nih.gov/nucleotide/AB817580.1?report=genbank&log$=nucltop&blast_rank=110&RID=NCYKG8PB016","AB817580.1")
Ficus nishimurae chloroplast trnL gene, intron, partial sequence, isolate: OGA0283	Ficus nishimurae	93.5	93.5	100%	2e-15	100.00	434	=HYPERLINK("https://www.ncbi.nlm.nih.gov/nucleotide/AB817504.1?report=genbank&log$=nucltop&blast_rank=111&RID=NCYKG8PB016","AB817504.1")
Ficus elastica chloroplast trnL gene, intron, partial sequence, isolate: OGA0224	Ficus elastica	93.5	93.5	100%	2e-15	100.00	440	=HYPERLINK("https://www.ncbi.nlm.nih.gov/nucleotide/AB817447.1?report=genbank&log$=nucltop&blast_rank=112&RID=NCYKG8PB016","AB817447.1")
Ficus superba chloroplast trnL gene, intron, partial sequence, isolate: OGA0222	Ficus superba	93.5	93.5	100%	2e-15	100.00	429	=HYPERLINK("https://www.ncbi.nlm.nih.gov/nucleotide/AB817445.1?report=genbank&log$=nucltop&blast_rank=113&RID=NCYKG8PB016","AB817445.1")
Ficus boninsimae chloroplast trnL gene, intron, partial sequence, isolate: OGA0153	Ficus boninsimae	93.5	93.5	100%	2e-15	100.00	440	=HYPERLINK("https://www.ncbi.nlm.nih.gov/nucleotide/AB817423.1?report=genbank&log$=nucltop&blast_rank=114&RID=NCYKG8PB016","AB817423.1")
Ficus elastica chloroplast trnL gene, intron, partial sequence, isolate: OGA0130	Ficus elastica	93.5	93.5	100%	2e-15	100.00	449	=HYPERLINK("https://www.ncbi.nlm.nih.gov/nucleotide/AB817402.1?report=genbank&log$=nucltop&blast_rank=115&RID=NCYKG8PB016","AB817402.1")
Ficus microcarpa chloroplast trnL gene, intron, partial sequence, isolate: OGA0128	Ficus microcarpa	93.5	93.5	100%	2e-15	100.00	454	=HYPERLINK("https://www.ncbi.nlm.nih.gov/nucleotide/AB817400.1?report=genbank&log$=nucltop&blast_rank=116&RID=NCYKG8PB016","AB817400.1")
Ficus microcarpa chloroplast trnL gene, intron, partial sequence, isolate: OGA0095	Ficus microcarpa	93.5	93.5	100%	2e-15	100.00	430	=HYPERLINK("https://www.ncbi.nlm.nih.gov/nucleotide/AB817381.1?report=genbank&log$=nucltop&blast_rank=117&RID=NCYKG8PB016","AB817381.1")
Ficus iidana chloroplast trnL gene, intron, partial sequence, isolate: OGA0003	Ficus iidana	93.5	93.5	100%	2e-15	100.00	430	=HYPERLINK("https://www.ncbi.nlm.nih.gov/nucleotide/AB817341.1?report=genbank&log$=nucltop&blast_rank=118&RID=NCYKG8PB016","AB817341.1")
Ficus formosana chloroplast, complete genome	Ficus formosana	93.5	93.5	100%	2e-15	100.00	160606	=HYPERLINK("https://www.ncbi.nlm.nih.gov/nucleotide/NC_059898.1?report=genbank&log$=nucltop&blast_rank=119&RID=NCYKG8PB016","NC_059898.1")
Ficus sycomorus tRNA-Leu (trnL) gene, intron; chloroplast	Ficus sycomorus	93.5	93.5	100%	2e-15	100.00	556	=HYPERLINK("https://www.ncbi.nlm.nih.gov/nucleotide/KC479283.1?report=genbank&log$=nucltop&blast_rank=120&RID=NCYKG8PB016","KC479283.1")
Ficus sp. Mada147 tRNA-Leu (trnL) gene, intron; chloroplast	Ficus sp. Mada147	93.5	93.5	100%	2e-15	100.00	556	=HYPERLINK("https://www.ncbi.nlm.nih.gov/nucleotide/KC479282.1?report=genbank&log$=nucltop&blast_rank=121&RID=NCYKG8PB016","KC479282.1")
Trophis caucana chloroplast, complete genome	Trophis caucana	93.5	93.5	100%	2e-15	100.00	161445	=HYPERLINK("https://www.ncbi.nlm.nih.gov/nucleotide/NC_057293.1?report=genbank&log$=nucltop&blast_rank=122&RID=NCYKG8PB016","NC_057293.1")
Ficus altissima chloroplast, complete genome	Ficus altissima	93.5	93.5	100%	2e-15	100.00	160251	=HYPERLINK("https://www.ncbi.nlm.nih.gov/nucleotide/NC_053895.1?report=genbank&log$=nucltop&blast_rank=123&RID=NCYKG8PB016","NC_053895.1")
Ficus altissima chloroplast, complete genome	Ficus altissima	93.5	93.5	100%	2e-15	100.00	160624	=HYPERLINK("https://www.ncbi.nlm.nih.gov/nucleotide/MW043478.1?report=genbank&log$=nucltop&blast_rank=124&RID=NCYKG8PB016","MW043478.1")
Ficus auriculata chloroplast, complete genome	Ficus auriculata	93.5	93.5	100%	2e-15	100.00	162558	=HYPERLINK("https://www.ncbi.nlm.nih.gov/nucleotide/NC_053837.1?report=genbank&log$=nucltop&blast_rank=125&RID=NCYKG8PB016","NC_053837.1")
Ficus benjamina chloroplast, complete genome	Ficus benjamina	93.5	93.5	100%	2e-15	100.00	160268	=HYPERLINK("https://www.ncbi.nlm.nih.gov/nucleotide/NC_053836.1?report=genbank&log$=nucltop&blast_rank=126&RID=NCYKG8PB016","NC_053836.1")
Ficus heteromorpha chloroplast, complete genome	Ficus heteromorpha	93.5	93.5	100%	2e-15	100.00	160333	=HYPERLINK("https://www.ncbi.nlm.nih.gov/nucleotide/NC_053835.1?report=genbank&log$=nucltop&blast_rank=127&RID=NCYKG8PB016","NC_053835.1")
Ficus microcarpa chloroplast, complete genome	Ficus microcarpa	93.5	93.5	100%	2e-15	100.00	160735	=HYPERLINK("https://www.ncbi.nlm.nih.gov/nucleotide/NC_053834.1?report=genbank&log$=nucltop&blast_rank=128&RID=NCYKG8PB016","NC_053834.1")
Ficus curtipes chloroplast, complete genome	Ficus curtipes	93.5	93.5	100%	2e-15	100.00	160772	=HYPERLINK("https://www.ncbi.nlm.nih.gov/nucleotide/NC_053833.1?report=genbank&log$=nucltop&blast_rank=129&RID=NCYKG8PB016","NC_053833.1")
Ficus virens chloroplast, complete genome	Ficus virens	93.5	93.5	100%	2e-15	100.00	162798	=HYPERLINK("https://www.ncbi.nlm.nih.gov/nucleotide/NC_053832.1?report=genbank&log$=nucltop&blast_rank=130&RID=NCYKG8PB016","NC_053832.1")
Ficus stenophylla voucher ZHS Y032 tRNA-Leu (trnL) gene, intron; chloroplast	Ficus stenophylla	93.5	93.5	100%	2e-15	100.00	541	=HYPERLINK("https://www.ncbi.nlm.nih.gov/nucleotide/HQ890820.1?report=genbank&log$=nucltop&blast_rank=131&RID=NCYKG8PB016","HQ890820.1")
Ficus erecta TW11_001 chloroplast trnL gene, intron, partial sequence	Ficus erecta	93.5	93.5	100%	2e-15	100.00	541	=HYPERLINK("https://www.ncbi.nlm.nih.gov/nucleotide/LC626972.1?report=genbank&log$=nucltop&blast_rank=132&RID=NCYKG8PB016","LC626972.1")
Ficus erecta TW11_210 chloroplast trnL gene, intron, partial sequence	Ficus erecta	93.5	93.5	100%	2e-15	100.00	541	=HYPERLINK("https://www.ncbi.nlm.nih.gov/nucleotide/LC626976.1?report=genbank&log$=nucltop&blast_rank=133&RID=NCYKG8PB016","LC626976.1")
Ficus hirta chloroplast, complete genome	Ficus hirta	93.5	93.5	100%	2e-15	100.00	160357	=HYPERLINK("https://www.ncbi.nlm.nih.gov/nucleotide/NC_051532.1?report=genbank&log$=nucltop&blast_rank=134&RID=NCYKG8PB016","NC_051532.1")
Ficus tikoua chloroplast, complete genome	Ficus tikoua	93.5	93.5	100%	2e-15	100.00	160556	=HYPERLINK("https://www.ncbi.nlm.nih.gov/nucleotide/NC_050927.1?report=genbank&log$=nucltop&blast_rank=135&RID=NCYKG8PB016","NC_050927.1")
Ficus beipeiensis chloroplast, complete genome	Ficus beipeiensis	93.5	93.5	100%	2e-15	100.00	160595	=HYPERLINK("https://www.ncbi.nlm.nih.gov/nucleotide/NC_050048.1?report=genbank&log$=nucltop&blast_rank=136&RID=NCYKG8PB016","NC_050048.1")
Ficus erecta chloroplast gene for trnL intron (C5), isolate: No. 26	Ficus erecta	93.5	93.5	100%	2e-15	100.00	541	=HYPERLINK("https://www.ncbi.nlm.nih.gov/nucleotide/AB445566.1?report=genbank&log$=nucltop&blast_rank=137&RID=NCYKG8PB016","AB445566.1")
Ficus pumila chloroplast gene for trnL intron (C5), isolate: No. 117	Ficus pumila	93.5	93.5	100%	2e-15	100.00	541	=HYPERLINK("https://www.ncbi.nlm.nih.gov/nucleotide/AB445563.1?report=genbank&log$=nucltop&blast_rank=138&RID=NCYKG8PB016","AB445563.1")
Ficus variegata chloroplast gene for trnL intron (C5), isolate: No. 74	Ficus variegata Blume	1825	93.5	93.5	100%	2e-15	100.00	541	=HYPERLINK("https://www.ncbi.nlm.nih.gov/nucleotide/AB445562.1?report=genbank&log$=nucltop&blast_rank=139&RID=NCYKG8PB016","AB445562.1")
Ficus benguetensis chloroplast gene for trnL intron (C5), isolate: No. 115	Ficus benguetensis	93.5	93.5	100%	2e-15	100.00	541	=HYPERLINK("https://www.ncbi.nlm.nih.gov/nucleotide/AB445560.1?report=genbank&log$=nucltop&blast_rank=140&RID=NCYKG8PB016","AB445560.1")
Ficus ampelas chloroplast gene for trnL intron (C5), isolate: No. 110	Ficus ampelas	93.5	93.5	100%	2e-15	100.00	548	=HYPERLINK("https://www.ncbi.nlm.nih.gov/nucleotide/AB445557.1?report=genbank&log$=nucltop&blast_rank=141&RID=NCYKG8PB016","AB445557.1")
Ficus microcarpa chloroplast gene for trnL intron (C5), isolate: No. 122	Ficus microcarpa	93.5	93.5	100%	2e-15	100.00	541	=HYPERLINK("https://www.ncbi.nlm.nih.gov/nucleotide/AB445556.1?report=genbank&log$=nucltop&blast_rank=142&RID=NCYKG8PB016","AB445556.1")
Ficus superba var. japonica chloroplast gene for trnL intron (C5), isolate: No. 119	Ficus superba var. japonica	93.5	93.5	100%	2e-15	100.00	540	=HYPERLINK("https://www.ncbi.nlm.nih.gov/nucleotide/AB445554.1?report=genbank&log$=nucltop&blast_rank=143&RID=NCYKG8PB016","AB445554.1")
Parartocarpus venenosus voucher WT1518 tRNA-Leu (trnL) gene, partial sequence; trnL-trnF intergenic spacer, complete sequence; and tRNA-Phe (trnF) gene, partial sequence; chloroplast	Parartocarpus venenosus	93.5	93.5	100%	2e-15	100.00	946	=HYPERLINK("https://www.ncbi.nlm.nih.gov/nucleotide/FJ917110.1?report=genbank&log$=nucltop&blast_rank=144&RID=NCYKG8PB016","FJ917110.1")
Parartocarpus bracteatus voucher NZ234 tRNA-Leu (trnL) gene, partial sequence; trnL-trnF intergenic spacer, complete sequence; and tRNA-Phe (trnF) gene, partial sequence; chloroplast	Parartocarpus bracteatus	93.5	93.5	100%	2e-15	100.00	924	=HYPERLINK("https://www.ncbi.nlm.nih.gov/nucleotide/FJ917071.1?report=genbank&log$=nucltop&blast_rank=145&RID=NCYKG8PB016","FJ917071.1")
Hullettia dumosa voucher NZ242 tRNA-Leu (trnL) gene, partial sequence; trnL-trnF intergenic spacer, complete sequence; and tRNA-Phe (trnF) gene, partial sequence; chloroplast	Hullettia dumosa	93.5	93.5	100%	2e-15	100.00	888	=HYPERLINK("https://www.ncbi.nlm.nih.gov/nucleotide/FJ917070.1?report=genbank&log$=nucltop&blast_rank=146&RID=NCYKG8PB016","FJ917070.1")
Helicostylis tomentosa voucher NL110531 tRNA-Leu(UAA) (trnL) gene, intron; chloroplast	Helicostylis tomentosa	93.5	93.5	100%	2e-15	100.00	542	=HYPERLINK("https://www.ncbi.nlm.nih.gov/nucleotide/FJ039339.1?report=genbank&log$=nucltop&blast_rank=147&RID=NCYKG8PB016","FJ039339.1")
Maquira calophylla voucher NL110295 tRNA-Leu(UAA) (trnL) gene, intron; chloroplast	Maquira calophylla	93.5	93.5	100%	2e-15	100.00	552	=HYPERLINK("https://www.ncbi.nlm.nih.gov/nucleotide/FJ039319.1?report=genbank&log$=nucltop&blast_rank=148&RID=NCYKG8PB016","FJ039319.1")
Naucleopsis guianensis voucher NL110252 tRNA-Leu(UAA) (trnL) gene, intron; chloroplast	Naucleopsis guianensis	93.5	93.5	100%	2e-15	100.00	552	=HYPERLINK("https://www.ncbi.nlm.nih.gov/nucleotide/FJ039165.1?report=genbank&log$=nucltop&blast_rank=149&RID=NCYKG8PB016","FJ039165.1")
Maquira calophylla voucher NH200499 tRNA-Leu(UAA) (trnL) gene, intron; chloroplast	Maquira calophylla	93.5	93.5	100%	2e-15	100.00	549	=HYPERLINK("https://www.ncbi.nlm.nih.gov/nucleotide/FJ039164.1?report=genbank&log$=nucltop&blast_rank=150&RID=NCYKG8PB016","FJ039164.1")
Ficus carica cultivar Dhokkar 3 tRNA-Leu (trnL) gene, intron; chloroplast	Ficus carica	93.5	93.5	100%	2e-15	100.00	546	=HYPERLINK("https://www.ncbi.nlm.nih.gov/nucleotide/GQ395415.1?report=genbank&log$=nucltop&blast_rank=151&RID=NCYKG8PB016","GQ395415.1")
Ficus carica cultivar Dhokkar 5 tRNA-Leu (trnL) gene, intron; chloroplast	Ficus carica	93.5	93.5	100%	2e-15	100.00	549	=HYPERLINK("https://www.ncbi.nlm.nih.gov/nucleotide/GQ395414.1?report=genbank&log$=nucltop&blast_rank=152&RID=NCYKG8PB016","GQ395414.1")
Ficus carica cultivar Dhokkar 4 tRNA-Leu (trnL) gene, intron; chloroplast	Ficus carica	93.5	93.5	100%	2e-15	100.00	549	=HYPERLINK("https://www.ncbi.nlm.nih.gov/nucleotide/GQ395413.1?report=genbank&log$=nucltop&blast_rank=153&RID=NCYKG8PB016","GQ395413.1")
Ficus carica cultivar Dhokkar 1 tRNA-Leu (trnL) gene, intron; chloroplast	Ficus carica	93.5	93.5	100%	2e-15	100.00	557	=HYPERLINK("https://www.ncbi.nlm.nih.gov/nucleotide/GQ395412.1?report=genbank&log$=nucltop&blast_rank=154&RID=NCYKG8PB016","GQ395412.1")
Ficus carica cultivar Assafri tRNA-Leu (trnL) gene, intron; chloroplast	Ficus carica	93.5	93.5	100%	2e-15	100.00	599	=HYPERLINK("https://www.ncbi.nlm.nih.gov/nucleotide/GQ395411.1?report=genbank&log$=nucltop&blast_rank=155&RID=NCYKG8PB016","GQ395411.1")
Ficus carica cultivar Jrani tRNA-Leu (trnL) gene, intron; chloroplast	Ficus carica	93.5	93.5	100%	2e-15	100.00	595	=HYPERLINK("https://www.ncbi.nlm.nih.gov/nucleotide/GQ395410.1?report=genbank&log$=nucltop&blast_rank=156&RID=NCYKG8PB016","GQ395410.1")
Ficus carica cultivar Chetoui 2 tRNA-Leu (trnL) gene, intron; chloroplast	Ficus carica	93.5	93.5	100%	2e-15	100.00	590	=HYPERLINK("https://www.ncbi.nlm.nih.gov/nucleotide/GQ395409.1?report=genbank&log$=nucltop&blast_rank=157&RID=NCYKG8PB016","GQ395409.1")
Ficus carica cultivar Chetoui 1 tRNA-Leu (trnL) gene, intron; chloroplast	Ficus carica	93.5	93.5	100%	2e-15	100.00	552	=HYPERLINK("https://www.ncbi.nlm.nih.gov/nucleotide/GQ395408.1?report=genbank&log$=nucltop&blast_rank=158&RID=NCYKG8PB016","GQ395408.1")
Ficus carica cultivar Wahchi tRNA-Leu (trnL) gene, intron; chloroplast	Ficus carica	93.5	93.5	100%	2e-15	100.00	548	=HYPERLINK("https://www.ncbi.nlm.nih.gov/nucleotide/GQ395407.1?report=genbank&log$=nucltop&blast_rank=159&RID=NCYKG8PB016","GQ395407.1")
Ficus carica cultivar Besbessi tRNA-Leu (trnL) gene, intron; chloroplast	Ficus carica	93.5	93.5	100%	2e-15	100.00	594	=HYPERLINK("https://www.ncbi.nlm.nih.gov/nucleotide/GQ395406.1?report=genbank&log$=nucltop&blast_rank=160&RID=NCYKG8PB016","GQ395406.1")
Ficus carica cultivar Bither abiadh 1 tRNA-Leu (trnL) gene, intron; chloroplast	Ficus carica	93.5	93.5	100%	2e-15	100.00	587	=HYPERLINK("https://www.ncbi.nlm.nih.gov/nucleotide/GQ395405.1?report=genbank&log$=nucltop&blast_rank=161&RID=NCYKG8PB016","GQ395405.1")
Ficus carica cultivar Abiadh tRNA-Leu (trnL) gene, intron; chloroplast	Ficus carica	93.5	93.5	100%	2e-15	100.00	588	=HYPERLINK("https://www.ncbi.nlm.nih.gov/nucleotide/GQ395404.1?report=genbank&log$=nucltop&blast_rank=162&RID=NCYKG8PB016","GQ395404.1")
Ficus carica cultivar Khartoumi tRNA-Leu (trnL) gene, intron; chloroplast	Ficus carica	93.5	93.5	100%	2e-15	100.00	560	=HYPERLINK("https://www.ncbi.nlm.nih.gov/nucleotide/GQ395403.1?report=genbank&log$=nucltop&blast_rank=163&RID=NCYKG8PB016","GQ395403.1")
Ficus carica cultivar Khadhri tRNA-Leu (trnL) gene, intron; chloroplast	Ficus carica	93.5	93.5	100%	2e-15	100.00	607	=HYPERLINK("https://www.ncbi.nlm.nih.gov/nucleotide/GQ395402.1?report=genbank&log$=nucltop&blast_rank=164&RID=NCYKG8PB016","GQ395402.1")
Ficus carica cultivar Khadhouri tRNA-Leu (trnL) gene, intron; chloroplast	Ficus carica	93.5	93.5	100%	2e-15	100.00	594	=HYPERLINK("https://www.ncbi.nlm.nih.gov/nucleotide/GQ395401.1?report=genbank&log$=nucltop&blast_rank=165&RID=NCYKG8PB016","GQ395401.1")
Ficus carica cultivar Assal boudchiche tRNA-Leu (trnL) gene, intron; chloroplast	Ficus carica	93.5	93.5	100%	2e-15	100.00	562	=HYPERLINK("https://www.ncbi.nlm.nih.gov/nucleotide/GQ395400.1?report=genbank&log$=nucltop&blast_rank=166&RID=NCYKG8PB016","GQ395400.1")
Ficus carica cultivar Bidhi 1 tRNA-Leu (trnL) gene, intron; chloroplast	Ficus carica	93.5	93.5	100%	2e-15	100.00	554	=HYPERLINK("https://www.ncbi.nlm.nih.gov/nucleotide/GQ395399.1?report=genbank&log$=nucltop&blast_rank=167&RID=NCYKG8PB016","GQ395399.1")
Ficus carica cultivar Baghli tRNA-Leu (trnL) gene, intron; chloroplast	Ficus carica	93.5	93.5	100%	2e-15	100.00	574	=HYPERLINK("https://www.ncbi.nlm.nih.gov/nucleotide/GQ395398.1?report=genbank&log$=nucltop&blast_rank=168&RID=NCYKG8PB016","GQ395398.1")
Ficus carica cultivar Gaa Zir tRNA-Leu (trnL) gene, intron; chloroplast	Ficus carica	93.5	93.5	100%	2e-15	100.00	588	=HYPERLINK("https://www.ncbi.nlm.nih.gov/nucleotide/GQ395397.1?report=genbank&log$=nucltop&blast_rank=169&RID=NCYKG8PB016","GQ395397.1")
Ficus carica cultivar Soltani 3 tRNA-Leu (trnL) gene, intron; chloroplast	Ficus carica	93.5	93.5	100%	2e-15	100.00	602	=HYPERLINK("https://www.ncbi.nlm.nih.gov/nucleotide/GQ395396.1?report=genbank&log$=nucltop&blast_rank=170&RID=NCYKG8PB016","GQ395396.1")
Ficus carica cultivar Soltani 2 tRNA-Leu (trnL) gene, intron; chloroplast	Ficus carica	93.5	93.5	100%	2e-15	100.00	554	=HYPERLINK("https://www.ncbi.nlm.nih.gov/nucleotide/GQ395395.1?report=genbank&log$=nucltop&blast_rank=171&RID=NCYKG8PB016","GQ395395.1")
Ficus carica cultivar Temri tRNA-Leu (trnL) gene, intron; chloroplast	Ficus carica	93.5	93.5	100%	2e-15	100.00	551	=HYPERLINK("https://www.ncbi.nlm.nih.gov/nucleotide/GQ395394.1?report=genbank&log$=nucltop&blast_rank=172&RID=NCYKG8PB016","GQ395394.1")
Ficus carica cultivar Zidi 4 tRNA-Leu (trnL) gene, intron; chloroplast	Ficus carica	93.5	93.5	100%	2e-15	100.00	586	=HYPERLINK("https://www.ncbi.nlm.nih.gov/nucleotide/GQ395393.1?report=genbank&log$=nucltop&blast_rank=173&RID=NCYKG8PB016","GQ395393.1")
Ficus carica cultivar Sawoudi 1 tRNA-Leu (trnL) gene, intron; chloroplast	Ficus carica	93.5	93.5	100%	2e-15	100.00	584	=HYPERLINK("https://www.ncbi.nlm.nih.gov/nucleotide/GQ395392.1?report=genbank&log$=nucltop&blast_rank=174&RID=NCYKG8PB016","GQ395392.1")
Ficus carica cultivar Baghali tRNA-Leu (trnL) gene, intron; chloroplast	Ficus carica	93.5	93.5	100%	2e-15	100.00	553	=HYPERLINK("https://www.ncbi.nlm.nih.gov/nucleotide/GQ395391.1?report=genbank&log$=nucltop&blast_rank=175&RID=NCYKG8PB016","GQ395391.1")
Ficus carica cultivar Zidi 3 tRNA-Leu (trnL) gene, intron; chloroplast	Ficus carica	93.5	93.5	100%	2e-15	100.00	553	=HYPERLINK("https://www.ncbi.nlm.nih.gov/nucleotide/GQ395390.1?report=genbank&log$=nucltop&blast_rank=176&RID=NCYKG8PB016","GQ395390.1")
Ficus carica cultivar Hemri 1 tRNA-Leu (trnL) gene, intron; chloroplast	Ficus carica	93.5	93.5	100%	2e-15	100.00	549	=HYPERLINK("https://www.ncbi.nlm.nih.gov/nucleotide/GQ395389.1?report=genbank&log$=nucltop&blast_rank=177&RID=NCYKG8PB016","GQ395389.1")
Ficus carica cultivar Soltani 1 tRNA-Leu (trnL) gene, intron; chloroplast	Ficus carica	93.5	93.5	100%	2e-15	100.00	550	=HYPERLINK("https://www.ncbi.nlm.nih.gov/nucleotide/GQ395387.1?report=genbank&log$=nucltop&blast_rank=178&RID=NCYKG8PB016","GQ395387.1")
Ficus carica cultivar Kahli 1 tRNA-Leu (trnL) gene, intron	Ficus carica	93.5	93.5	100%	2e-15	100.00	593	=HYPERLINK("https://www.ncbi.nlm.nih.gov/nucleotide/GQ395388.1?report=genbank&log$=nucltop&blast_rank=179&RID=NCYKG8PB016","GQ395388.1")
Ficus carica cultivar Khalt tRNA-Leu (trnL) gene, intron; chloroplast	Ficus carica	93.5	93.5	100%	2e-15	100.00	585	=HYPERLINK("https://www.ncbi.nlm.nih.gov/nucleotide/EU191024.1?report=genbank&log$=nucltop&blast_rank=180&RID=NCYKG8PB016","EU191024.1")
Ficus carica cultivar Sawoudi tRNA-Leu (trnL) gene, intron; chloroplast	Ficus carica	93.5	93.5	100%	2e-15	100.00	588	=HYPERLINK("https://www.ncbi.nlm.nih.gov/nucleotide/EU191023.1?report=genbank&log$=nucltop&blast_rank=181&RID=NCYKG8PB016","EU191023.1")
Ficus carica cultivar Rogaby tRNA-Leu (trnL) gene, intron; chloroplast	Ficus carica	93.5	93.5	100%	2e-15	100.00	584	=HYPERLINK("https://www.ncbi.nlm.nih.gov/nucleotide/EU191022.1?report=genbank&log$=nucltop&blast_rank=182&RID=NCYKG8PB016","EU191022.1")
Ficus carica cultivar Makhbech tRNA-Leu (trnL) gene, intron; chloroplast	Ficus carica	93.5	93.5	100%	2e-15	100.00	587	=HYPERLINK("https://www.ncbi.nlm.nih.gov/nucleotide/EU191021.1?report=genbank&log$=nucltop&blast_rank=183&RID=NCYKG8PB016","EU191021.1")
Ficus carica cultivar Dchiche Assal tRNA-Leu (trnL) gene, intron; chloroplast	Ficus carica	93.5	93.5	100%	2e-15	100.00	586	=HYPERLINK("https://www.ncbi.nlm.nih.gov/nucleotide/EU191020.1?report=genbank&log$=nucltop&blast_rank=184&RID=NCYKG8PB016","EU191020.1")
Ficus carica cultivar Kahli tRNA-Leu (trnL) gene, intron; chloroplast	Ficus carica	93.5	93.5	100%	2e-15	100.00	587	=HYPERLINK("https://www.ncbi.nlm.nih.gov/nucleotide/EU191019.1?report=genbank&log$=nucltop&blast_rank=185&RID=NCYKG8PB016","EU191019.1")
Ficus carica cultivar Dhokkar tRNA-Leu (trnL) gene, intron; chloroplast	Ficus carica	93.5	93.5	100%	2e-15	100.00	587	=HYPERLINK("https://www.ncbi.nlm.nih.gov/nucleotide/EU191018.1?report=genbank&log$=nucltop&blast_rank=186&RID=NCYKG8PB016","EU191018.1")
Ficus carica cultivar Bither abiadh tRNA-Leu (trnL) gene, intron; chloroplast	Ficus carica	93.5	93.5	100%	2e-15	100.00	587	=HYPERLINK("https://www.ncbi.nlm.nih.gov/nucleotide/EU191017.1?report=genbank&log$=nucltop&blast_rank=187&RID=NCYKG8PB016","EU191017.1")
Ficus carica cultivar Hamri tRNA-Leu (trnL) gene, intron; chloroplast	Ficus carica	93.5	93.5	100%	2e-15	100.00	583	=HYPERLINK("https://www.ncbi.nlm.nih.gov/nucleotide/EU191016.1?report=genbank&log$=nucltop&blast_rank=188&RID=NCYKG8PB016","EU191016.1")
Ficus carica cultivar Tayouri Assfar tRNA-Leu (trnL) gene, intron; chloroplast	Ficus carica	93.5	93.5	100%	2e-15	100.00	586	=HYPERLINK("https://www.ncbi.nlm.nih.gov/nucleotide/EU191015.1?report=genbank&log$=nucltop&blast_rank=189&RID=NCYKG8PB016","EU191015.1")
Ficus carica cultivar Grichy tRNA-Leu (trnL) gene, intron; chloroplast	Ficus carica	93.5	93.5	100%	2e-15	100.00	588	=HYPERLINK("https://www.ncbi.nlm.nih.gov/nucleotide/EU191014.1?report=genbank&log$=nucltop&blast_rank=190&RID=NCYKG8PB016","EU191014.1")
Ficus carica cultivar Tounsi tRNA-Leu (trnL) gene, intron; chloroplast	Ficus carica	93.5	93.5	100%	2e-15	100.00	586	=HYPERLINK("https://www.ncbi.nlm.nih.gov/nucleotide/EU191012.1?report=genbank&log$=nucltop&blast_rank=191&RID=NCYKG8PB016","EU191012.1")
Ficus carica cultivar Khzami tRNA-Leu (trnL) gene, intron; chloroplast	Ficus carica	93.5	93.5	100%	2e-15	100.00	586	=HYPERLINK("https://www.ncbi.nlm.nih.gov/nucleotide/EU191011.1?report=genbank&log$=nucltop&blast_rank=192&RID=NCYKG8PB016","EU191011.1")
Ficus carica cultivar Dhokkar Zarzis tRNA-Leu (trnL) gene, intron; chloroplast	Ficus carica	93.5	93.5	100%	2e-15	100.00	588	=HYPERLINK("https://www.ncbi.nlm.nih.gov/nucleotide/EU191010.1?report=genbank&log$=nucltop&blast_rank=193&RID=NCYKG8PB016","EU191010.1")
Ficus carica cultivar Zaghoubi tRNA-Leu (trnL) gene, intron; chloroplast	Ficus carica	93.5	93.5	100%	2e-15	100.00	586	=HYPERLINK("https://www.ncbi.nlm.nih.gov/nucleotide/EU191009.1?report=genbank&log$=nucltop&blast_rank=194&RID=NCYKG8PB016","EU191009.1")
Ficus carica cultivar Bither tRNA-Leu (trnL) gene, intron; chloroplast	Ficus carica	93.5	93.5	100%	2e-15	100.00	588	=HYPERLINK("https://www.ncbi.nlm.nih.gov/nucleotide/EU191008.1?report=genbank&log$=nucltop&blast_rank=195&RID=NCYKG8PB016","EU191008.1")
Ficus carica cultivar Widlani tRNA-Leu (trnL) gene, intron; chloroplast	Ficus carica	93.5	93.5	100%	2e-15	100.00	556	=HYPERLINK("https://www.ncbi.nlm.nih.gov/nucleotide/EU191007.1?report=genbank&log$=nucltop&blast_rank=196&RID=NCYKG8PB016","EU191007.1")
Ficus carica cultivar Hammouri tRNA-Leu (trnL) gene, intron; chloroplast	Ficus carica	93.5	93.5	100%	2e-15	100.00	589	=HYPERLINK("https://www.ncbi.nlm.nih.gov/nucleotide/EU191006.1?report=genbank&log$=nucltop&blast_rank=197&RID=NCYKG8PB016","EU191006.1")
Ficus carica cultivar Zidi tRNA-Leu (trnL) gene, intron; chloroplast	Ficus carica	93.5	93.5	100%	2e-15	100.00	588	=HYPERLINK("https://www.ncbi.nlm.nih.gov/nucleotide/EU191005.1?report=genbank&log$=nucltop&blast_rank=198&RID=NCYKG8PB016","EU191005.1")
Ficus cordata subsp. salicifolia isolate Wuhuaguo tRNA-Leu (trnL) gene, intron; chloroplast	Ficus cordata subsp. salicifolia	93.5	93.5	100%	2e-15	100.00	558	=HYPERLINK("https://www.ncbi.nlm.nih.gov/nucleotide/EF195645.1?report=genbank&log$=nucltop&blast_rank=199&RID=NCYKG8PB016","EF195645.1")
Ficus pumila chloroplast trnL gene, partial sequence; trnL-trnF intergenic spacer region, complete sequence; and trnF gene, partial sequence	Ficus pumila	93.5	93.5	100%	2e-15	100.00	967	=HYPERLINK("https://www.ncbi.nlm.nih.gov/nucleotide/AF501606.1?report=genbank&log$=nucltop&blast_rank=200&RID=NCYKG8PB016","AF501606.1")
Ficus benjamina chloroplast trnL gene, partial sequence; trnL-trnF intergenic spacer region, complete sequence; and trnF gene, partial sequence	Ficus benjamina	93.5	93.5	100%	2e-15	100.00	946	=HYPERLINK("https://www.ncbi.nlm.nih.gov/nucleotide/AF501605.1?report=genbank&log$=nucltop&blast_rank=201&RID=NCYKG8PB016","AF501605.1")
Ficus pretoriae chloroplast partial tRNA-Leu(UAA) and intergenic spacer, IGS	Ficus cordata subsp. salicifolia	93.5	93.5	100%	2e-15	100.00	949	=HYPERLINK("https://www.ncbi.nlm.nih.gov/nucleotide/AJ390366.1?report=genbank&log$=nucltop&blast_rank=202&RID=NCYKG8PB016","AJ390366.1")
