# Supplementary material for: Ecology of community reassembly: Movements and diets of megafauna during a decade of restoration in Mozambique
Source: Ecology. 2026 Apr 12;107(4):e70386. doi: 10.1002/ecy.70386 (PMC13071350; doi:10.1002/ecy.70386)
Supplement: Supplementary file 1 — Data S1. [file ECY-107-e70386-s001.zip › Data_S1/Dataset_20/DietDataFilteringScripts/DNA_metabarcoding_data_processing/additional_files_scripts/NCBI_blast_results/atccgtgttttgagaaaacaagcggttctcgaactagaacccaaaggaaaag.csv]

Description	Scientific Name	Max Score	Total Score	Query Cover	E value	Per. ident	Acc. Len	Accession
Oryza rhizomatis chloroplast, complete genome	Oryza rhizomatis	97.1	97.1	100%	2e-16	100.00	134796	=HYPERLINK("https://www.ncbi.nlm.nih.gov/nucleotide/KX085497.1?report=genbank&log$=nucltop&blast_rank=1&RID=ND743T3W013","KX085497.1")
Oryza eichingeri chloroplast, complete genome	Oryza eichingeri	97.1	97.1	100%	2e-16	100.00	134821	=HYPERLINK("https://www.ncbi.nlm.nih.gov/nucleotide/KX085496.1?report=genbank&log$=nucltop&blast_rank=2&RID=ND743T3W013","KX085496.1")
Oryza rhizomatis chloroplast, complete genome	Oryza rhizomatis	97.1	97.1	100%	2e-16	100.00	134748	=HYPERLINK("https://www.ncbi.nlm.nih.gov/nucleotide/MF401452.1?report=genbank&log$=nucltop&blast_rank=3&RID=ND743T3W013","MF401452.1")
Oryza latifolia chloroplast, complete genome	Oryza latifolia	97.1	97.1	100%	2e-16	100.00	135191	=HYPERLINK("https://www.ncbi.nlm.nih.gov/nucleotide/MF401451.1?report=genbank&log$=nucltop&blast_rank=4&RID=ND743T3W013","MF401451.1")
Oryza eichingeri chloroplast, complete genome	Oryza eichingeri	97.1	97.1	100%	2e-16	100.00	134817	=HYPERLINK("https://www.ncbi.nlm.nih.gov/nucleotide/MF401450.1?report=genbank&log$=nucltop&blast_rank=5&RID=ND743T3W013","MF401450.1")
Oryza latifolia chloroplast, complete genome	Oryza latifolia	97.1	97.1	100%	2e-16	100.00	135190	=HYPERLINK("https://www.ncbi.nlm.nih.gov/nucleotide/NC_034762.1?report=genbank&log$=nucltop&blast_rank=6&RID=ND743T3W013","NC_034762.1")
Oryza grandiglumis chloroplast, complete genome	Oryza grandiglumis	97.1	97.1	100%	2e-16	100.00	135150	=HYPERLINK("https://www.ncbi.nlm.nih.gov/nucleotide/NC_034761.1?report=genbank&log$=nucltop&blast_rank=7&RID=ND743T3W013","NC_034761.1")
Oryza alta chloroplast, complete genome	Oryza alta	97.1	97.1	100%	2e-16	100.00	135175	=HYPERLINK("https://www.ncbi.nlm.nih.gov/nucleotide/NC_034760.1?report=genbank&log$=nucltop&blast_rank=8&RID=ND743T3W013","NC_034760.1")
Oryza eichingeri chloroplast, complete genome	Oryza eichingeri	97.1	97.1	100%	2e-16	100.00	134821	=HYPERLINK("https://www.ncbi.nlm.nih.gov/nucleotide/NC_034759.1?report=genbank&log$=nucltop&blast_rank=9&RID=ND743T3W013","NC_034759.1")
Oryza rhizomatis chloroplast, complete genome	Oryza rhizomatis	97.1	97.1	100%	2e-16	100.00	134796	=HYPERLINK("https://www.ncbi.nlm.nih.gov/nucleotide/NC_034758.1?report=genbank&log$=nucltop&blast_rank=10&RID=ND743T3W013","NC_034758.1")
Oryza officinalis chloroplast, complete genome	Oryza officinalis	97.1	97.1	100%	2e-16	100.00	134819	=HYPERLINK("https://www.ncbi.nlm.nih.gov/nucleotide/KF359910.1?report=genbank&log$=nucltop&blast_rank=11&RID=ND743T3W013","KF359910.1")
Oryza minuta chloroplast, complete genome	Oryza minuta	97.1	97.1	100%	2e-16	100.00	134596	=HYPERLINK("https://www.ncbi.nlm.nih.gov/nucleotide/KF359909.1?report=genbank&log$=nucltop&blast_rank=12&RID=ND743T3W013","KF359909.1")
Oryza nivara chloroplast, complete genome	Oryza sativa f. spontanea	97.1	97.1	100%	2e-16	100.00	134785	=HYPERLINK("https://www.ncbi.nlm.nih.gov/nucleotide/KF359901.1?report=genbank&log$=nucltop&blast_rank=13&RID=ND743T3W013","KF359901.1")
Oryza minuta cultivar IRGC 101099 chloroplast, complete genome	Oryza minuta	97.1	97.1	100%	2e-16	100.00	135094	=HYPERLINK("https://www.ncbi.nlm.nih.gov/nucleotide/NC_030298.1?report=genbank&log$=nucltop&blast_rank=14&RID=ND743T3W013","NC_030298.1")
Oryza punctata voucher GEN1233_2 chloroplast, complete genome	Oryza punctata	97.1	97.1	100%	2e-16	100.00	134604	=HYPERLINK("https://www.ncbi.nlm.nih.gov/nucleotide/NC_027676.1?report=genbank&log$=nucltop&blast_rank=15&RID=ND743T3W013","NC_027676.1")
Oryza officinalis chloroplast, complete genome	Oryza officinalis	97.1	97.1	100%	2e-16	100.00	134911	=HYPERLINK("https://www.ncbi.nlm.nih.gov/nucleotide/NC_027463.1?report=genbank&log$=nucltop&blast_rank=16&RID=ND743T3W013","NC_027463.1")
Oryza officinalis genome assembly, organelle: plastid:chloroplast	Oryza officinalis	97.1	97.1	100%	2e-16	100.00	134861	=HYPERLINK("https://www.ncbi.nlm.nih.gov/nucleotide/OX397922.1?report=genbank&log$=nucltop&blast_rank=17&RID=ND743T3W013","OX397922.1")
Oryza alta isolate BOP022646 chloroplast, complete genome	Oryza alta	97.1	97.1	100%	2e-16	100.00	134824	=HYPERLINK("https://www.ncbi.nlm.nih.gov/nucleotide/MT731950.1?report=genbank&log$=nucltop&blast_rank=18&RID=ND743T3W013","MT731950.1")
Oryza minuta chloroplast, complete genome	Oryza minuta	97.1	97.1	100%	2e-16	100.00	134590	=HYPERLINK("https://www.ncbi.nlm.nih.gov/nucleotide/MT726938.1?report=genbank&log$=nucltop&blast_rank=19&RID=ND743T3W013","MT726938.1")
Oryza alta chloroplast, complete genome	Oryza alta	97.1	97.1	100%	2e-16	100.00	135176	=HYPERLINK("https://www.ncbi.nlm.nih.gov/nucleotide/MT726934.1?report=genbank&log$=nucltop&blast_rank=20&RID=ND743T3W013","MT726934.1")
Oryza punctata chloroplast, complete genome	Oryza punctata	97.1	97.1	100%	2e-16	100.00	134829	=HYPERLINK("https://www.ncbi.nlm.nih.gov/nucleotide/MT726932.1?report=genbank&log$=nucltop&blast_rank=21&RID=ND743T3W013","MT726932.1")
Oryza officinalis chloroplast, complete genome	Oryza officinalis	97.1	97.1	100%	2e-16	100.00	134850	=HYPERLINK("https://www.ncbi.nlm.nih.gov/nucleotide/MT726930.1?report=genbank&log$=nucltop&blast_rank=22&RID=ND743T3W013","MT726930.1")
Oryza grandiglumis chloroplast, complete genome	Oryza grandiglumis	97.1	97.1	100%	2e-16	100.00	135179	=HYPERLINK("https://www.ncbi.nlm.nih.gov/nucleotide/MT726928.1?report=genbank&log$=nucltop&blast_rank=23&RID=ND743T3W013","MT726928.1")
Oryza officinalis tRNA-Leu (trnL) gene, partial sequence; chloroplast	Oryza officinalis	97.1	97.1	100%	2e-16	100.00	565	=HYPERLINK("https://www.ncbi.nlm.nih.gov/nucleotide/GU595133.1?report=genbank&log$=nucltop&blast_rank=24&RID=ND743T3W013","GU595133.1")
Oryza latifolia tRNA-Leu (trnL) gene, partial sequence; chloroplast	Oryza latifolia	97.1	97.1	100%	2e-16	100.00	568	=HYPERLINK("https://www.ncbi.nlm.nih.gov/nucleotide/GU595112.1?report=genbank&log$=nucltop&blast_rank=25&RID=ND743T3W013","GU595112.1")
Oryza alta tRNA-Leu (trnL) gene, partial sequence; chloroplast	Oryza alta	97.1	97.1	100%	2e-16	100.00	567	=HYPERLINK("https://www.ncbi.nlm.nih.gov/nucleotide/GU595104.1?report=genbank&log$=nucltop&blast_rank=26&RID=ND743T3W013","GU595104.1")
Oryza punctata tRNA-Leu (trnL) gene, partial sequence; chloroplast	Oryza punctata	97.1	97.1	100%	2e-16	100.00	554	=HYPERLINK("https://www.ncbi.nlm.nih.gov/nucleotide/GU595097.1?report=genbank&log$=nucltop&blast_rank=27&RID=ND743T3W013","GU595097.1")
Oryza latifolia bio-material IRGC:100167 tRNA-Leu (trnL) gene, partial sequence; chloroplast	Oryza latifolia	97.1	97.1	100%	2e-16	100.00	563	=HYPERLINK("https://www.ncbi.nlm.nih.gov/nucleotide/FJ908536.1?report=genbank&log$=nucltop&blast_rank=28&RID=ND743T3W013","FJ908536.1")
Oryza punctata bio-material IRGC:100125 tRNA-Leu (trnL) gene, partial sequence; chloroplast	Oryza punctata	97.1	97.1	100%	2e-16	100.00	563	=HYPERLINK("https://www.ncbi.nlm.nih.gov/nucleotide/FJ908535.1?report=genbank&log$=nucltop&blast_rank=29&RID=ND743T3W013","FJ908535.1")
Oryza malampuzhaensis bio-material IRGC:80768 tRNA-Leu (trnL) gene, partial sequence; chloroplast	Oryza malampuzhaensis	97.1	97.1	100%	2e-16	100.00	564	=HYPERLINK("https://www.ncbi.nlm.nih.gov/nucleotide/FJ908534.1?report=genbank&log$=nucltop&blast_rank=30&RID=ND743T3W013","FJ908534.1")
Oryza eichingeri chloroplast tRNA-Leu gene and trnL-trnF intergenic spacer, partial sequence	Oryza eichingeri	97.1	97.1	100%	2e-16	100.00	868	=HYPERLINK("https://www.ncbi.nlm.nih.gov/nucleotide/AY318859.1?report=genbank&log$=nucltop&blast_rank=31&RID=ND743T3W013","AY318859.1")
Oryza punctata tRNA-Leu (trnL) gene and trnL-trnF intergenic spacer, partial sequence	Oryza punctata	97.1	97.1	100%	2e-16	100.00	889	=HYPERLINK("https://www.ncbi.nlm.nih.gov/nucleotide/AY278444.1?report=genbank&log$=nucltop&blast_rank=32&RID=ND743T3W013","AY278444.1")
Oryza officinalis tRNA-Leu (trnL) gene, partial sequence; trnL-trnF intergenic spacer, complete sequence; and tRNA-Phe (trnF) gene, partial sequence; chloroplast	Oryza officinalis	97.1	97.1	100%	2e-16	100.00	880	=HYPERLINK("https://www.ncbi.nlm.nih.gov/nucleotide/DQ143174.1?report=genbank&log$=nucltop&blast_rank=33&RID=ND743T3W013","DQ143174.1")
Oryza latifolia chloroplast tRNA-Leu (trnL) gene, partial sequence; trnL-trnF intergenic spacer, complete sequence; and tRNA-Phe (trnF) gene, partial sequence	Oryza latifolia	97.1	97.1	100%	2e-16	100.00	924	=HYPERLINK("https://www.ncbi.nlm.nih.gov/nucleotide/AF520769.1?report=genbank&log$=nucltop&blast_rank=34&RID=ND743T3W013","AF520769.1")
Oryza alta chloroplast tRNA-Leu (trnL) gene, partial sequence; trnL-trnF intergenic spacer, complete sequence; and tRNA-Phe (trnF) gene, partial sequence	Oryza alta	97.1	97.1	100%	2e-16	100.00	920	=HYPERLINK("https://www.ncbi.nlm.nih.gov/nucleotide/AF520768.1?report=genbank&log$=nucltop&blast_rank=35&RID=ND743T3W013","AF520768.1")
Oryza grandiglumis chloroplast tRNA-Leu (trnL) gene, partial sequence; trnL-trnF intergenic spacer, complete sequence; and tRNA-Phe (trnF) gene, partial sequence	Oryza grandiglumis	97.1	97.1	100%	2e-16	100.00	896	=HYPERLINK("https://www.ncbi.nlm.nih.gov/nucleotide/AF520767.1?report=genbank&log$=nucltop&blast_rank=36&RID=ND743T3W013","AF520767.1")
Oryza eichingeri chloroplast tRNA-Leu (trnL) gene, partial sequence; trnL-trnF intergenic spacer, complete sequence; and tRNA-Phe (trnF) gene, partial sequence	Oryza eichingeri	97.1	97.1	100%	2e-16	100.00	908	=HYPERLINK("https://www.ncbi.nlm.nih.gov/nucleotide/AF520766.1?report=genbank&log$=nucltop&blast_rank=37&RID=ND743T3W013","AF520766.1")
Oryza rhizomatis chloroplast tRNA-Leu (trnL) gene, partial sequence; trnL-trnF intergenic spacer, complete sequence; and tRNA-Phe (trnF) gene, partial sequence	Oryza rhizomatis	97.1	97.1	100%	2e-16	100.00	900	=HYPERLINK("https://www.ncbi.nlm.nih.gov/nucleotide/AF520765.1?report=genbank&log$=nucltop&blast_rank=38&RID=ND743T3W013","AF520765.1")
Oryza officinalis chloroplast tRNA-Leu (trnL) gene, partial sequence; trnL-trnF intergenic spacer, complete sequence; and tRNA-Phe (trnF) gene, partial sequence	Oryza officinalis	97.1	97.1	100%	2e-16	100.00	897	=HYPERLINK("https://www.ncbi.nlm.nih.gov/nucleotide/AF520764.1?report=genbank&log$=nucltop&blast_rank=39&RID=ND743T3W013","AF520764.1")
Oryza punctata O tRNA-Leu gene, partial sequence; chloroplast	Oryza punctata	97.1	97.1	100%	2e-16	100.00	731	=HYPERLINK("https://www.ncbi.nlm.nih.gov/nucleotide/DQ289226.1?report=genbank&log$=nucltop&blast_rank=40&RID=ND743T3W013","DQ289226.1")
Oryza officinalis N tRNA-Leu gene, partial sequence; chloroplast	Oryza officinalis	97.1	97.1	100%	2e-16	100.00	732	=HYPERLINK("https://www.ncbi.nlm.nih.gov/nucleotide/DQ289225.1?report=genbank&log$=nucltop&blast_rank=41&RID=ND743T3W013","DQ289225.1")
Oryza grandiglumis M tRNA-Leu gene, partial sequence; chloroplast	Oryza grandiglumis	97.1	97.1	100%	2e-16	100.00	734	=HYPERLINK("https://www.ncbi.nlm.nih.gov/nucleotide/DQ289224.1?report=genbank&log$=nucltop&blast_rank=42&RID=ND743T3W013","DQ289224.1")
Oryza latifolia L tRNA-Leu gene, partial sequence; chloroplast	Oryza latifolia	97.1	97.1	100%	2e-16	100.00	733	=HYPERLINK("https://www.ncbi.nlm.nih.gov/nucleotide/DQ289223.1?report=genbank&log$=nucltop&blast_rank=43&RID=ND743T3W013","DQ289223.1")
Oryza eichingeri K tRNA-Leu gene, partial sequence; chloroplast	Oryza eichingeri	97.1	97.1	100%	2e-16	100.00	732	=HYPERLINK("https://www.ncbi.nlm.nih.gov/nucleotide/DQ289222.1?report=genbank&log$=nucltop&blast_rank=44&RID=ND743T3W013","DQ289222.1")
Oryza officinalis J tRNA-Leu gene, partial sequence; chloroplast	Oryza officinalis	97.1	97.1	100%	2e-16	100.00	734	=HYPERLINK("https://www.ncbi.nlm.nih.gov/nucleotide/DQ289221.1?report=genbank&log$=nucltop&blast_rank=45&RID=ND743T3W013","DQ289221.1")
Oryza alta I tRNA-Leu gene, partial sequence; chloroplast	Oryza alta	97.1	97.1	100%	2e-16	100.00	735	=HYPERLINK("https://www.ncbi.nlm.nih.gov/nucleotide/DQ289220.1?report=genbank&log$=nucltop&blast_rank=46&RID=ND743T3W013","DQ289220.1")
Oryza rhizomatis H tRNA-Leu gene, partial sequence; chloroplast	Oryza rhizomatis	97.1	97.1	100%	2e-16	100.00	734	=HYPERLINK("https://www.ncbi.nlm.nih.gov/nucleotide/DQ289219.1?report=genbank&log$=nucltop&blast_rank=47&RID=ND743T3W013","DQ289219.1")
Oryza rhizomatis G tRNA-Leu gene, partial sequence; chloroplast	Oryza rhizomatis	97.1	97.1	100%	2e-16	100.00	733	=HYPERLINK("https://www.ncbi.nlm.nih.gov/nucleotide/DQ289218.1?report=genbank&log$=nucltop&blast_rank=48&RID=ND743T3W013","DQ289218.1")
Oryza rhizomatis tRNA-Leu (trnL) gene, partial sequence; chloroplast	Oryza rhizomatis	97.1	97.1	100%	2e-16	100.00	553	=HYPERLINK("https://www.ncbi.nlm.nih.gov/nucleotide/AY792520.1?report=genbank&log$=nucltop&blast_rank=49&RID=ND743T3W013","AY792520.1")
Oryza officinalis tRNA-Leu (trnL) gene, partial sequence; chloroplast	Oryza officinalis	97.1	97.1	100%	2e-16	100.00	553	=HYPERLINK("https://www.ncbi.nlm.nih.gov/nucleotide/AY792519.1?report=genbank&log$=nucltop&blast_rank=50&RID=ND743T3W013","AY792519.1")
Oryza punctata tRNA-Leu (trnL) gene, partial sequence; chloroplast	Oryza punctata	97.1	97.1	100%	2e-16	100.00	553	=HYPERLINK("https://www.ncbi.nlm.nih.gov/nucleotide/AY792518.1?report=genbank&log$=nucltop&blast_rank=51&RID=ND743T3W013","AY792518.1")
