# Supplementary material for: Ecology of community reassembly: Movements and diets of megafauna during a decade of restoration in Mozambique
Source: Ecology. 2026 Apr 12;107(4):e70386. doi: 10.1002/ecy.70386 (PMC13071350; doi:10.1002/ecy.70386)
Supplement: Supplementary file 1 — Data S1. [file ECY-107-e70386-s001.zip › Data_S1/Dataset_20/DietDataFilteringScripts/DNA_metabarcoding_data_processing/additional_files_scripts/NCBI_blast_results/atcctattattttacgaaaataaacaaacaaaggttcagcaagggagaataaaaaaaagg.csv]

Description	Scientific Name	Max Score	Total Score	Query Cover	E value	Per. ident	Acc. Len	Accession
Corchorus aestuans voucher JG-16-P01_C3 tRNA-Leu (trnL) gene, partial sequence; trnL-trnF intergenic spacer, complete sequence; and tRNA-Phe (trnF) gene, partial sequence; chloroplast	Corchorus aestuans	111	111	100%	8e-21	100.00	531	=HYPERLINK("https://www.ncbi.nlm.nih.gov/nucleotide/MK187027.1?report=genbank&log$=nucltop&blast_rank=1&RID=NARDS9GX016","MK187027.1")
Corchorus capsularis chloroplast, complete genome	Corchorus capsularis	111	111	100%	8e-21	100.00	161088	=HYPERLINK("https://www.ncbi.nlm.nih.gov/nucleotide/NC_044467.1?report=genbank&log$=nucltop&blast_rank=2&RID=NARDS9GX016","NC_044467.1")
Corchorus trilocularis voucher H5_K1342 tRNA-Leu (trnL) gene, partial sequence; mitochondrial	Corchorus trilocularis	111	111	100%	8e-21	100.00	584	=HYPERLINK("https://www.ncbi.nlm.nih.gov/nucleotide/MK261747.1?report=genbank&log$=nucltop&blast_rank=3&RID=NARDS9GX016","MK261747.1")
Corchorus trilocularis voucher A6_K1342 tRNA-Leu (trnL) gene, partial sequence; mitochondrial	Corchorus trilocularis	111	111	100%	8e-21	100.00	513	=HYPERLINK("https://www.ncbi.nlm.nih.gov/nucleotide/MK261361.1?report=genbank&log$=nucltop&blast_rank=4&RID=NARDS9GX016","MK261361.1")
Corchorus capsularis mitochondrion, complete genome	Corchorus capsularis	111	111	100%	8e-21	100.00	1999602	=HYPERLINK("https://www.ncbi.nlm.nih.gov/nucleotide/NC_031359.1?report=genbank&log$=nucltop&blast_rank=5&RID=NARDS9GX016","NC_031359.1")
Corchorus sp. Moeaha 41 chloroplast partial tRNA-Leu (UUA) gene, IGS and partial tRNA-Phe gene, specimen voucher MJMoeaha 41 (UNIN)	Corchorus sp. Moeaha 41	111	111	100%	8e-21	100.00	1174	=HYPERLINK("https://www.ncbi.nlm.nih.gov/nucleotide/AM159154.1?report=genbank&log$=nucltop&blast_rank=6&RID=NARDS9GX016","AM159154.1")
Corchorus schimperi chloroplast partial tRNA-Leu (UUA) gene, IGS and partial tRNA-Phe gene, specimen voucher MJMoeaha 60 (UNIN)	Corchorus schimperi	111	111	100%	8e-21	100.00	1132	=HYPERLINK("https://www.ncbi.nlm.nih.gov/nucleotide/AM159152.1?report=genbank&log$=nucltop&blast_rank=7&RID=NARDS9GX016","AM159152.1")
Corchorus trilocularis chloroplast partial tRNA-Leu (UUA) gene, IGS and partial tRNA-Phe gene, specimen voucher MJMoeaha 26 (UNIN)	Corchorus trilocularis	111	111	100%	8e-21	100.00	1146	=HYPERLINK("https://www.ncbi.nlm.nih.gov/nucleotide/AM159151.1?report=genbank&log$=nucltop&blast_rank=8&RID=NARDS9GX016","AM159151.1")
Corchorus asplenifolius chloroplast partial tRNA-Leu (UUA) gene, IGS and partial tRNA-Phe gene, specimen voucher MJMoeaha 45 (UNIN)	Corchorus asplenifolius	111	111	100%	8e-21	100.00	1057	=HYPERLINK("https://www.ncbi.nlm.nih.gov/nucleotide/AM159147.1?report=genbank&log$=nucltop&blast_rank=9&RID=NARDS9GX016","AM159147.1")
Corchorus confusus chloroplast partial tRNA-Leu (UUA) gene, IGS and partial tRNA-Phe gene, specimen voucher MJMoeaha 38 (UNIN)	Corchorus confusus	111	111	100%	8e-21	100.00	1153	=HYPERLINK("https://www.ncbi.nlm.nih.gov/nucleotide/AM159146.1?report=genbank&log$=nucltop&blast_rank=10&RID=NARDS9GX016","AM159146.1")
Corchorus longipedunculatus chloroplast partial tRNA-Leu (UUA) gene, IGS and partial tRNA-Phe gene, specimen voucher MJMoeaha 39 (UNIN)	Corchorus longipedunculatus	111	111	100%	8e-21	100.00	1069	=HYPERLINK("https://www.ncbi.nlm.nih.gov/nucleotide/AM159144.1?report=genbank&log$=nucltop&blast_rank=11&RID=NARDS9GX016","AM159144.1")
