# Supplementary material for: Ecology of community reassembly: Movements and diets of megafauna during a decade of restoration in Mozambique
Source: Ecology. 2026 Apr 12;107(4):e70386. doi: 10.1002/ecy.70386 (PMC13071350; doi:10.1002/ecy.70386)
Supplement: Supplementary file 1 — Data S1. [file ECY-107-e70386-s001.zip › Data_S1/Dataset_20/DietDataFilteringScripts/DNA_metabarcoding_data_processing/additional_files_scripts/NCBI_blast_results/atcctattattttacgaaaataaacataaacaaaggttcagcaagcgaaaataataaaaaaggaaag.csv]

Description	Scientific Name	Max Score	Total Score	Query Cover	E value	Per. ident	Acc. Len	Accession
Abutilon fruticosum voucher G.H.N.94766 trnL-trnF intergenic spacer region, partial sequence; chloroplast	Abutilon fruticosum	124	124	100%	1e-24	100.00	827	=HYPERLINK("https://www.ncbi.nlm.nih.gov/nucleotide/MN553689.1?report=genbank&log$=nucltop&blast_rank=1&RID=NAP5690M016","MN553689.1")
Abutilon indicum voucher G.H.N.94796 trnL-trnF intergenic spacer region, partial sequence; chloroplast	Abutilon indicum	124	124	100%	1e-24	100.00	876	=HYPERLINK("https://www.ncbi.nlm.nih.gov/nucleotide/MN553687.1?report=genbank&log$=nucltop&blast_rank=2&RID=NAP5690M016","MN553687.1")
Abutilon pannosum voucher G.H.N.94765 trnL-trnF intergenic spacer region, partial sequence; chloroplast	Abutilon pannosum	124	124	100%	1e-24	100.00	867	=HYPERLINK("https://www.ncbi.nlm.nih.gov/nucleotide/MN553686.1?report=genbank&log$=nucltop&blast_rank=3&RID=NAP5690M016","MN553686.1")
Abutilon bidentatum voucher G.H.N.94793 trnL-trnF intergenic spacer region, partial sequence; chloroplast	Abutilon bidentatum	124	124	100%	1e-24	100.00	837	=HYPERLINK("https://www.ncbi.nlm.nih.gov/nucleotide/MN553685.1?report=genbank&log$=nucltop&blast_rank=4&RID=NAP5690M016","MN553685.1")
Abutilon angulatum voucher JG-16-P01_D3 tRNA-Leu (trnL) gene, partial sequence; trnL-trnF intergenic spacer, complete sequence; and tRNA-Phe (trnF) gene, partial sequence; chloroplast	Abutilon angulatum	124	124	100%	1e-24	100.00	528	=HYPERLINK("https://www.ncbi.nlm.nih.gov/nucleotide/MK186953.1?report=genbank&log$=nucltop&blast_rank=5&RID=NAP5690M016","MK186953.1")
Abutilon sp. JP-2019 voucher JG-16-P01_B3 tRNA-Leu (trnL) gene, partial sequence; trnL-trnF intergenic spacer, complete sequence; and tRNA-Phe (trnF) gene, partial sequence; chloroplast	Abutilon sp. JP-2019	124	124	100%	1e-24	100.00	577	=HYPERLINK("https://www.ncbi.nlm.nih.gov/nucleotide/MK186952.1?report=genbank&log$=nucltop&blast_rank=6&RID=NAP5690M016","MK186952.1")
Abutilon sp. JP-2019 voucher JG-16-P01_D1 tRNA-Leu (trnL) gene, partial sequence; trnL-trnF intergenic spacer, complete sequence; and tRNA-Phe (trnF) gene, partial sequence; chloroplast	Abutilon sp. JP-2019	124	124	100%	1e-24	100.00	565	=HYPERLINK("https://www.ncbi.nlm.nih.gov/nucleotide/MK186951.1?report=genbank&log$=nucltop&blast_rank=7&RID=NAP5690M016","MK186951.1")
Abutilon sp. JP-2019 voucher JG-16-P02_C9 tRNA-Leu (trnL) gene, partial sequence; trnL-trnF intergenic spacer, complete sequence; and tRNA-Phe (trnF) gene, partial sequence; chloroplast	Abutilon sp. JP-2019	124	124	100%	1e-24	100.00	529	=HYPERLINK("https://www.ncbi.nlm.nih.gov/nucleotide/MK186949.1?report=genbank&log$=nucltop&blast_rank=8&RID=NAP5690M016","MK186949.1")
Pavonia sp. TRK-2015 voucher A1_K1245_Pavonia tRNA-Leu (trnL) gene, intron; chloroplast	Pavonia sp. TRK-2015	124	124	100%	1e-24	100.00	560	=HYPERLINK("https://www.ncbi.nlm.nih.gov/nucleotide/KR738611.1?report=genbank&log$=nucltop&blast_rank=9&RID=NAP5690M016","KR738611.1")
Pavonia sp. TRK-2015 voucher C1_K1245_Pavonia tRNA-Leu (trnL) gene, intron; chloroplast	Pavonia sp. TRK-2015	124	124	100%	1e-24	100.00	558	=HYPERLINK("https://www.ncbi.nlm.nih.gov/nucleotide/KR738547.1?report=genbank&log$=nucltop&blast_rank=10&RID=NAP5690M016","KR738547.1")
Pavonia sp. TRK-2015 voucher D1_K1245_Pavonia tRNA-Leu (trnL) gene, intron; chloroplast	Pavonia sp. TRK-2015	124	124	100%	1e-24	100.00	566	=HYPERLINK("https://www.ncbi.nlm.nih.gov/nucleotide/KR738283.1?report=genbank&log$=nucltop&blast_rank=11&RID=NAP5690M016","KR738283.1")
Abutilon mauritianum voucher F3_K1269_Abutilon_sp tRNA-Leu (trnL) gene, intron; chloroplast	Abutilon mauritianum	124	124	100%	1e-24	100.00	584	=HYPERLINK("https://www.ncbi.nlm.nih.gov/nucleotide/KR738269.1?report=genbank&log$=nucltop&blast_rank=12&RID=NAP5690M016","KR738269.1")
Abutilon mauritianum voucher H3_K1269_Abutilon_sp tRNA-Leu (trnL) gene, intron; chloroplast	Abutilon mauritianum	124	124	100%	1e-24	100.00	523	=HYPERLINK("https://www.ncbi.nlm.nih.gov/nucleotide/KR738193.1?report=genbank&log$=nucltop&blast_rank=13&RID=NAP5690M016","KR738193.1")
Abutilon sp. TRK-2015 voucher H6_K1212_Abutilon_sp tRNA-Leu (trnL) gene, intron; chloroplast	Abutilon sp. TRK-2015	124	124	100%	1e-24	100.00	592	=HYPERLINK("https://www.ncbi.nlm.nih.gov/nucleotide/KR738120.1?report=genbank&log$=nucltop&blast_rank=14&RID=NAP5690M016","KR738120.1")
Abutilon sp. TRK-2015 voucher G6_K1212_Abutilon_sp tRNA-Leu (trnL) gene, intron; chloroplast	Abutilon sp. TRK-2015	124	124	100%	1e-24	100.00	577	=HYPERLINK("https://www.ncbi.nlm.nih.gov/nucleotide/KR737991.1?report=genbank&log$=nucltop&blast_rank=15&RID=NAP5690M016","KR737991.1")
Abutilon mauritianum voucher E3_K1269_Abutilon_sp tRNA-Leu (trnL) gene, intron; chloroplast	Abutilon mauritianum	124	124	100%	1e-24	100.00	594	=HYPERLINK("https://www.ncbi.nlm.nih.gov/nucleotide/KR737889.1?report=genbank&log$=nucltop&blast_rank=16&RID=NAP5690M016","KR737889.1")
Pavonia sp. TRK-2015 voucher B1_K1245_Pavonia tRNA-Leu (trnL) gene, intron; chloroplast	Pavonia sp. TRK-2015	124	124	100%	1e-24	100.00	535	=HYPERLINK("https://www.ncbi.nlm.nih.gov/nucleotide/KR737779.1?report=genbank&log$=nucltop&blast_rank=17&RID=NAP5690M016","KR737779.1")
Abutilon sp. TRK-2015 voucher A7_K1212_Abutilon_sp tRNA-Leu (trnL) gene, intron; chloroplast	Abutilon sp. TRK-2015	124	124	100%	1e-24	100.00	447	=HYPERLINK("https://www.ncbi.nlm.nih.gov/nucleotide/KR737684.1?report=genbank&log$=nucltop&blast_rank=18&RID=NAP5690M016","KR737684.1")
Abutilon sp. TRK-2015 voucher F6_K1212_Abutilon_sp tRNA-Leu (trnL) gene, intron; chloroplast	Abutilon sp. TRK-2015	124	124	100%	1e-24	100.00	583	=HYPERLINK("https://www.ncbi.nlm.nih.gov/nucleotide/KR737629.1?report=genbank&log$=nucltop&blast_rank=19&RID=NAP5690M016","KR737629.1")
Abutilon sandwicense voucher HPDL8358 trnL-trnF intergenic spacer, partial sequence; chloroplast	Abutilon sandwicense	124	124	100%	1e-24	100.00	976	=HYPERLINK("https://www.ncbi.nlm.nih.gov/nucleotide/MT024935.1?report=genbank&log$=nucltop&blast_rank=20&RID=NAP5690M016","MT024935.1")
Abutilon eremitopetalum voucher HPDL4341 trnL-trnF intergenic spacer, partial sequence; chloroplast	Abutilon eremitopetalum	124	124	100%	1e-24	100.00	976	=HYPERLINK("https://www.ncbi.nlm.nih.gov/nucleotide/MT024934.1?report=genbank&log$=nucltop&blast_rank=21&RID=NAP5690M016","MT024934.1")
Abutilon menziesii voucher HPDL5009 trnL-trnF intergenic spacer, partial sequence; chloroplast	Abutilon menziesii	124	124	100%	1e-24	100.00	978	=HYPERLINK("https://www.ncbi.nlm.nih.gov/nucleotide/MT024932.1?report=genbank&log$=nucltop&blast_rank=22&RID=NAP5690M016","MT024932.1")
