# Supplementary material for: Ecology of community reassembly: Movements and diets of megafauna during a decade of restoration in Mozambique
Source: Ecology. 2026 Apr 12;107(4):e70386. doi: 10.1002/ecy.70386 (PMC13071350; doi:10.1002/ecy.70386)
Supplement: Supplementary file 1 — Data S1. [file ECY-107-e70386-s001.zip › Data_S1/Dataset_20/DietDataFilteringScripts/DNA_metabarcoding_data_processing/additional_files_scripts/NCBI_blast_results/atcctattattttacgaaaataaacataaacaaaggttcagcaagcgagaataaaataaaataataaaaaaag.csv]

Description	Scientific Name	Max Score	Total Score	Query Cover	E value	Per. ident	Acc. Len	Accession
Grewia monticola voucher JG-16-P04_B11 tRNA-Leu (trnL) gene, partial sequence; trnL-trnF intergenic spacer, complete sequence; and tRNA-Phe (trnF) gene, partial sequence; chloroplast	Grewia monticola	132	132	100%	5e-27	100.00	421	=HYPERLINK("https://www.ncbi.nlm.nih.gov/nucleotide/MK187080.1?report=genbank&log$=nucltop&blast_rank=1&RID=NDB2WSU8013","MK187080.1")
Grewia monticola voucher JG-16-P04_A11 tRNA-Leu (trnL) gene, partial sequence; trnL-trnF intergenic spacer, complete sequence; and tRNA-Phe (trnF) gene, partial sequence; chloroplast	Grewia monticola	132	132	100%	5e-27	100.00	282	=HYPERLINK("https://www.ncbi.nlm.nih.gov/nucleotide/MK187079.1?report=genbank&log$=nucltop&blast_rank=2&RID=NDB2WSU8013","MK187079.1")
Grewia inaequilatera voucher JG-16-P04_F5 tRNA-Leu (trnL) gene, partial sequence; trnL-trnF intergenic spacer, complete sequence; and tRNA-Phe (trnF) gene, partial sequence; chloroplast	Grewia inaequilatera	132	132	100%	5e-27	100.00	529	=HYPERLINK("https://www.ncbi.nlm.nih.gov/nucleotide/MK187078.1?report=genbank&log$=nucltop&blast_rank=3&RID=NDB2WSU8013","MK187078.1")
Grewia sp. JP-2019 voucher JG-16-P02_G11 tRNA-Leu (trnL) gene, partial sequence; trnL-trnF intergenic spacer, complete sequence; and tRNA-Phe (trnF) gene, partial sequence; chloroplast	Grewia sp. JP-2019	132	132	100%	5e-27	100.00	523	=HYPERLINK("https://www.ncbi.nlm.nih.gov/nucleotide/MK187076.1?report=genbank&log$=nucltop&blast_rank=4&RID=NDB2WSU8013","MK187076.1")
Grewia sp. JP-2019 voucher JG-16-P02_G3 tRNA-Leu (trnL) gene, partial sequence; trnL-trnF intergenic spacer, complete sequence; and tRNA-Phe (trnF) gene, partial sequence; chloroplast	Grewia sp. JP-2019	132	132	100%	5e-27	100.00	507	=HYPERLINK("https://www.ncbi.nlm.nih.gov/nucleotide/MK187075.1?report=genbank&log$=nucltop&blast_rank=5&RID=NDB2WSU8013","MK187075.1")
Grewia bicolor voucher TK2_F7_SI tRNA-Leu (trnL) gene, partial sequence; mitochondrial	Grewia bicolor	132	132	100%	5e-27	100.00	503	=HYPERLINK("https://www.ncbi.nlm.nih.gov/nucleotide/MK261699.1?report=genbank&log$=nucltop&blast_rank=6&RID=NDB2WSU8013","MK261699.1")
Grewia bicolor voucher TK2_E7_NMK tRNA-Leu (trnL) gene, partial sequence; mitochondrial	Grewia bicolor	132	132	100%	5e-27	100.00	599	=HYPERLINK("https://www.ncbi.nlm.nih.gov/nucleotide/MK261494.1?report=genbank&log$=nucltop&blast_rank=7&RID=NDB2WSU8013","MK261494.1")
Grewia bicolor voucher TK2_G7_MRC tRNA-Leu (trnL) gene, partial sequence; mitochondrial	Grewia bicolor	132	132	100%	5e-27	100.00	571	=HYPERLINK("https://www.ncbi.nlm.nih.gov/nucleotide/MK261473.1?report=genbank&log$=nucltop&blast_rank=8&RID=NDB2WSU8013","MK261473.1")
Grewia biloba var. parviflora chloroplast, complete genome	Grewia biloba var. parviflora	132	132	100%	5e-27	100.00	158043	=HYPERLINK("https://www.ncbi.nlm.nih.gov/nucleotide/ON882041.1?report=genbank&log$=nucltop&blast_rank=9&RID=NDB2WSU8013","ON882041.1")
Grewia biloba chloroplast, complete genome	Grewia biloba	132	132	100%	5e-27	100.00	158064	=HYPERLINK("https://www.ncbi.nlm.nih.gov/nucleotide/NC_058214.1?report=genbank&log$=nucltop&blast_rank=10&RID=NDB2WSU8013","NC_058214.1")
Grewia sp. Mada141 tRNA-Leu (trnL) gene, intron; chloroplast	Grewia sp. Mada141	132	132	100%	5e-27	100.00	575	=HYPERLINK("https://www.ncbi.nlm.nih.gov/nucleotide/KC479279.1?report=genbank&log$=nucltop&blast_rank=11&RID=NDB2WSU8013","KC479279.1")
