# Supplementary material for: Ecology of community reassembly: Movements and diets of megafauna during a decade of restoration in Mozambique
Source: Ecology. 2026 Apr 12;107(4):e70386. doi: 10.1002/ecy.70386 (PMC13071350; doi:10.1002/ecy.70386)
Supplement: Supplementary file 1 — Data S1. [file ECY-107-e70386-s001.zip › Data_S1/Dataset_20/DietDataFilteringScripts/DNA_metabarcoding_data_processing/additional_files_scripts/NCBI_blast_results/atcctattattttaggaaaataaacaaaggttcagcaagcgagaatactaaaaaagg.csv]

Description	Scientific Name	Max Score	Total Score	Query Cover	E value	Per. ident	Acc. Len	Accession
Heritiera fomes chloroplast, complete genome	Heritiera fomes	99.6	99.6	100%	6e-17	98.25	168904	=HYPERLINK("https://www.ncbi.nlm.nih.gov/nucleotide/NC_043924.1?report=genbank&log$=nucltop&blast_rank=1&RID=NTZANG2C016","NC_043924.1")
Heritiera littoralis chloroplast, complete genome	Heritiera littoralis	99.6	99.6	100%	6e-17	98.25	168778	=HYPERLINK("https://www.ncbi.nlm.nih.gov/nucleotide/NC_043923.1?report=genbank&log$=nucltop&blast_rank=2&RID=NTZANG2C016","NC_043923.1")
Heritiera parvifolia chloroplast, complete genome	Heritiera parvifolia	99.6	99.6	100%	6e-17	98.25	160193	=HYPERLINK("https://www.ncbi.nlm.nih.gov/nucleotide/NC_038057.1?report=genbank&log$=nucltop&blast_rank=3&RID=NTZANG2C016","NC_038057.1")
Heritiera angustata chloroplast, complete genome	Heritiera angustata	99.6	99.6	100%	6e-17	98.25	168953	=HYPERLINK("https://www.ncbi.nlm.nih.gov/nucleotide/NC_037784.1?report=genbank&log$=nucltop&blast_rank=4&RID=NTZANG2C016","NC_037784.1")
Heritiera fomes chloroplast, complete genome	Heritiera fomes	99.6	99.6	100%	6e-17	98.25	168521	=HYPERLINK("https://www.ncbi.nlm.nih.gov/nucleotide/OM022247.1?report=genbank&log$=nucltop&blast_rank=5&RID=NTZANG2C016","OM022247.1")
Firmiana danxiaensis tRNA-Leu (trnL) gene, partial sequence; trnL-trnF intergenic spacer, complete sequence; and tRNA-Phe (trnF) gene, partial sequence; chloroplast	Firmiana danxiaensis	99.6	99.6	100%	6e-17	98.25	1059	=HYPERLINK("https://www.ncbi.nlm.nih.gov/nucleotide/JN676062.1?report=genbank&log$=nucltop&blast_rank=6&RID=NTZANG2C016","JN676062.1")
Cola acuminata tRNA-Leu (trnL) gene, partial sequence; trnL-trnF intergenic spacer, complete sequence; and tRNA-Phe (trnF) gene, partial sequence; chloroplast	Cola acuminata	99.6	99.6	100%	6e-17	98.25	1058	=HYPERLINK("https://www.ncbi.nlm.nih.gov/nucleotide/JN676057.1?report=genbank&log$=nucltop&blast_rank=7&RID=NTZANG2C016","JN676057.1")
Heritiera javanica chloroplast, complete genome	Heritiera javanica	99.6	99.6	100%	6e-17	98.25	161419	=HYPERLINK("https://www.ncbi.nlm.nih.gov/nucleotide/NC_057264.1?report=genbank&log$=nucltop&blast_rank=8&RID=NTZANG2C016","NC_057264.1")
Heritiera littoralis chloroplast, complete genome	Heritiera littoralis	99.6	99.6	100%	6e-17	98.25	168778	=HYPERLINK("https://www.ncbi.nlm.nih.gov/nucleotide/MT909830.1?report=genbank&log$=nucltop&blast_rank=9&RID=NTZANG2C016","MT909830.1")
Heritiera parvifolia specimen-voucher Jian 2001071008 tRNA-Leu (trnL) gene, partial sequence; trnL-trnF intergenic spacer, complete sequence; and tRNA-Phe (trnF) gene, partial sequence; chloroplast	Heritiera parvifolia	99.6	99.6	100%	6e-17	98.25	1105	=HYPERLINK("https://www.ncbi.nlm.nih.gov/nucleotide/AY328153.1?report=genbank&log$=nucltop&blast_rank=10&RID=NTZANG2C016","AY328153.1")
Heritiera littoralis specimen-voucher Jian SAZ002 tRNA-Leu (trnL) gene, partial sequence; trnL-trnF intergenic spacer, complete sequence; and tRNA-Phe (trnF) gene, partial sequence; chloroplast	Heritiera littoralis	99.6	99.6	100%	6e-17	98.25	1104	=HYPERLINK("https://www.ncbi.nlm.nih.gov/nucleotide/AY328154.1?report=genbank&log$=nucltop&blast_rank=11&RID=NTZANG2C016","AY328154.1")
