# Supplementary material for: Ecology of community reassembly: Movements and diets of megafauna during a decade of restoration in Mozambique
Source: Ecology. 2026 Apr 12;107(4):e70386. doi: 10.1002/ecy.70386 (PMC13071350; doi:10.1002/ecy.70386)
Supplement: Supplementary file 1 — Data S1. [file ECY-107-e70386-s001.zip › Data_S1/Dataset_20/DietDataFilteringScripts/DNA_metabarcoding_data_processing/additional_files_scripts/NCBI_blast_results/atcctattgtccgaaaacaaagaaagattcagaaagcaagaataacacaag.csv]

Description	Scientific Name	Max Score	Total Score	Query Cover	E value	Per. ident	Acc. Len	Accession
Euonymus szechuanensis chloroplast, complete genome	Euonymus szechuanensis	95.3	95.3	100%	5e-16	100.00	157465	=HYPERLINK("https://www.ncbi.nlm.nih.gov/nucleotide/NC_047463.1?report=genbank&log$=nucltop&blast_rank=1&RID=NCYA8SRV016","NC_047463.1")
Maytenus guangxiensis chloroplast, complete genome	Maytenus guangxiensis	95.3	95.3	100%	5e-16	100.00	157102	=HYPERLINK("https://www.ncbi.nlm.nih.gov/nucleotide/NC_047301.1?report=genbank&log$=nucltop&blast_rank=2&RID=NCYA8SRV016","NC_047301.1")
Salacia amplifolia chloroplast, complete genome	Salacia amplifolia	95.3	95.3	100%	5e-16	100.00	163255	=HYPERLINK("https://www.ncbi.nlm.nih.gov/nucleotide/NC_047214.1?report=genbank&log$=nucltop&blast_rank=3&RID=NCYA8SRV016","NC_047214.1")
Schaefferia argentinensis voucher L. Biral 799, Brazil (HRCB) tRNA-Leu (trnL) gene and trnL-trnF intergenic spacer, partial sequence; plastid	Schaefferia argentinensis	95.3	95.3	100%	5e-16	100.00	1002	=HYPERLINK("https://www.ncbi.nlm.nih.gov/nucleotide/KX232061.1?report=genbank&log$=nucltop&blast_rank=4&RID=NCYA8SRV016","KX232061.1")
Euonymus hamiltonianus chloroplast, complete genome	Euonymus hamiltonianus	95.3	95.3	100%	5e-16	100.00	157360	=HYPERLINK("https://www.ncbi.nlm.nih.gov/nucleotide/NC_037518.1?report=genbank&log$=nucltop&blast_rank=5&RID=NCYA8SRV016","NC_037518.1")
Tripterygium wilfordii voucher TwZJ6 tRNA-Leu (trnL) gene and trnL-trnF intergenic spacer, partial sequence; chloroplast	Tripterygium wilfordii	95.3	95.3	100%	5e-16	100.00	820	=HYPERLINK("https://www.ncbi.nlm.nih.gov/nucleotide/KY323583.1?report=genbank&log$=nucltop&blast_rank=6&RID=NCYA8SRV016","KY323583.1")
Tripterygium wilfordii voucher TwZJ5 tRNA-Leu (trnL) gene and trnL-trnF intergenic spacer, partial sequence; chloroplast	Tripterygium wilfordii	95.3	95.3	100%	5e-16	100.00	820	=HYPERLINK("https://www.ncbi.nlm.nih.gov/nucleotide/KY323582.1?report=genbank&log$=nucltop&blast_rank=7&RID=NCYA8SRV016","KY323582.1")
Tripterygium wilfordii voucher TwZJ4 tRNA-Leu (trnL) gene and trnL-trnF intergenic spacer, partial sequence; chloroplast	Tripterygium wilfordii	95.3	95.3	100%	5e-16	100.00	820	=HYPERLINK("https://www.ncbi.nlm.nih.gov/nucleotide/KY323581.1?report=genbank&log$=nucltop&blast_rank=8&RID=NCYA8SRV016","KY323581.1")
Tripterygium wilfordii voucher TwZJ2 tRNA-Leu (trnL) gene and trnL-trnF intergenic spacer, partial sequence; chloroplast	Tripterygium wilfordii	95.3	95.3	100%	5e-16	100.00	820	=HYPERLINK("https://www.ncbi.nlm.nih.gov/nucleotide/KY323579.1?report=genbank&log$=nucltop&blast_rank=9&RID=NCYA8SRV016","KY323579.1")
Tripterygium wilfordii voucher TwZJ1 tRNA-Leu (trnL) gene and trnL-trnF intergenic spacer, partial sequence; chloroplast	Tripterygium wilfordii	95.3	95.3	100%	5e-16	100.00	820	=HYPERLINK("https://www.ncbi.nlm.nih.gov/nucleotide/KY323578.1?report=genbank&log$=nucltop&blast_rank=10&RID=NCYA8SRV016","KY323578.1")
Tripterygium wilfordii voucher TwJX9 tRNA-Leu (trnL) gene and trnL-trnF intergenic spacer, partial sequence; chloroplast	Tripterygium wilfordii	95.3	95.3	100%	5e-16	100.00	820	=HYPERLINK("https://www.ncbi.nlm.nih.gov/nucleotide/KY323564.1?report=genbank&log$=nucltop&blast_rank=11&RID=NCYA8SRV016","KY323564.1")
Tripterygium wilfordii voucher TwJX8 tRNA-Leu (trnL) gene and trnL-trnF intergenic spacer, partial sequence; chloroplast	Tripterygium wilfordii	95.3	95.3	100%	5e-16	100.00	820	=HYPERLINK("https://www.ncbi.nlm.nih.gov/nucleotide/KY323563.1?report=genbank&log$=nucltop&blast_rank=12&RID=NCYA8SRV016","KY323563.1")
Tripterygium wilfordii voucher TwJX7 tRNA-Leu (trnL) gene and trnL-trnF intergenic spacer, partial sequence; chloroplast	Tripterygium wilfordii	95.3	95.3	100%	5e-16	100.00	820	=HYPERLINK("https://www.ncbi.nlm.nih.gov/nucleotide/KY323562.1?report=genbank&log$=nucltop&blast_rank=13&RID=NCYA8SRV016","KY323562.1")
Tripterygium wilfordii voucher TwJX11 tRNA-Leu (trnL) gene and trnL-trnF intergenic spacer, partial sequence; chloroplast	Tripterygium wilfordii	95.3	95.3	100%	5e-16	100.00	820	=HYPERLINK("https://www.ncbi.nlm.nih.gov/nucleotide/KY323556.1?report=genbank&log$=nucltop&blast_rank=14&RID=NCYA8SRV016","KY323556.1")
Tripterygium wilfordii voucher TwJX10 tRNA-Leu (trnL) gene and trnL-trnF intergenic spacer, partial sequence; chloroplast	Tripterygium wilfordii	95.3	95.3	100%	5e-16	100.00	820	=HYPERLINK("https://www.ncbi.nlm.nih.gov/nucleotide/KY323555.1?report=genbank&log$=nucltop&blast_rank=15&RID=NCYA8SRV016","KY323555.1")
Tripterygium wilfordii voucher TwHB8 tRNA-Leu (trnL) gene and trnL-trnF intergenic spacer, partial sequence; chloroplast	Tripterygium wilfordii	95.3	95.3	100%	5e-16	100.00	820	=HYPERLINK("https://www.ncbi.nlm.nih.gov/nucleotide/KY323542.1?report=genbank&log$=nucltop&blast_rank=16&RID=NCYA8SRV016","KY323542.1")
Tripterygium wilfordii voucher TwHB7 tRNA-Leu (trnL) gene and trnL-trnF intergenic spacer, partial sequence; chloroplast	Tripterygium wilfordii	95.3	95.3	100%	5e-16	100.00	820	=HYPERLINK("https://www.ncbi.nlm.nih.gov/nucleotide/KY323541.1?report=genbank&log$=nucltop&blast_rank=17&RID=NCYA8SRV016","KY323541.1")
Tripterygium wilfordii voucher TwHB6 tRNA-Leu (trnL) gene and trnL-trnF intergenic spacer, partial sequence; chloroplast	Tripterygium wilfordii	95.3	95.3	100%	5e-16	100.00	820	=HYPERLINK("https://www.ncbi.nlm.nih.gov/nucleotide/KY323540.1?report=genbank&log$=nucltop&blast_rank=18&RID=NCYA8SRV016","KY323540.1")
Tripterygium wilfordii voucher TwHB5 tRNA-Leu (trnL) gene and trnL-trnF intergenic spacer, partial sequence; chloroplast	Tripterygium wilfordii	95.3	95.3	100%	5e-16	100.00	820	=HYPERLINK("https://www.ncbi.nlm.nih.gov/nucleotide/KY323539.1?report=genbank&log$=nucltop&blast_rank=19&RID=NCYA8SRV016","KY323539.1")
Tripterygium wilfordii voucher TwHB4 tRNA-Leu (trnL) gene and trnL-trnF intergenic spacer, partial sequence; chloroplast	Tripterygium wilfordii	95.3	95.3	100%	5e-16	100.00	820	=HYPERLINK("https://www.ncbi.nlm.nih.gov/nucleotide/KY323538.1?report=genbank&log$=nucltop&blast_rank=20&RID=NCYA8SRV016","KY323538.1")
Tripterygium wilfordii voucher TwHB3 tRNA-Leu (trnL) gene and trnL-trnF intergenic spacer, partial sequence; chloroplast	Tripterygium wilfordii	95.3	95.3	100%	5e-16	100.00	820	=HYPERLINK("https://www.ncbi.nlm.nih.gov/nucleotide/KY323537.1?report=genbank&log$=nucltop&blast_rank=21&RID=NCYA8SRV016","KY323537.1")
Tripterygium wilfordii voucher TwHB2 tRNA-Leu (trnL) gene and trnL-trnF intergenic spacer, partial sequence; chloroplast	Tripterygium wilfordii	95.3	95.3	100%	5e-16	100.00	820	=HYPERLINK("https://www.ncbi.nlm.nih.gov/nucleotide/KY323536.1?report=genbank&log$=nucltop&blast_rank=22&RID=NCYA8SRV016","KY323536.1")
Tripterygium wilfordii voucher TwHB1 tRNA-Leu (trnL) gene and trnL-trnF intergenic spacer, partial sequence; chloroplast	Tripterygium wilfordii	95.3	95.3	100%	5e-16	100.00	820	=HYPERLINK("https://www.ncbi.nlm.nih.gov/nucleotide/KY323535.1?report=genbank&log$=nucltop&blast_rank=23&RID=NCYA8SRV016","KY323535.1")
Tripterygium wilfordii voucher TwGZ7 tRNA-Leu (trnL) gene and trnL-trnF intergenic spacer, partial sequence; chloroplast	Tripterygium wilfordii	95.3	95.3	100%	5e-16	100.00	820	=HYPERLINK("https://www.ncbi.nlm.nih.gov/nucleotide/KY323533.1?report=genbank&log$=nucltop&blast_rank=24&RID=NCYA8SRV016","KY323533.1")
Tripterygium wilfordii voucher TwGZ3 tRNA-Leu (trnL) gene and trnL-trnF intergenic spacer, partial sequence; chloroplast	Tripterygium wilfordii	95.3	95.3	100%	5e-16	100.00	820	=HYPERLINK("https://www.ncbi.nlm.nih.gov/nucleotide/KY323529.1?report=genbank&log$=nucltop&blast_rank=25&RID=NCYA8SRV016","KY323529.1")
Tripterygium wilfordii voucher TwGZ2 tRNA-Leu (trnL) gene and trnL-trnF intergenic spacer, partial sequence; chloroplast	Tripterygium wilfordii	95.3	95.3	100%	5e-16	100.00	820	=HYPERLINK("https://www.ncbi.nlm.nih.gov/nucleotide/KY323528.1?report=genbank&log$=nucltop&blast_rank=26&RID=NCYA8SRV016","KY323528.1")
Tripterygium wilfordii voucher TwGX2 tRNA-Leu (trnL) gene and trnL-trnF intergenic spacer, partial sequence; chloroplast	Tripterygium wilfordii	95.3	95.3	100%	5e-16	100.00	820	=HYPERLINK("https://www.ncbi.nlm.nih.gov/nucleotide/KY323522.1?report=genbank&log$=nucltop&blast_rank=27&RID=NCYA8SRV016","KY323522.1")
Tripterygium wilfordii voucher TwGX1 tRNA-Leu (trnL) gene and trnL-trnF intergenic spacer, partial sequence; chloroplast	Tripterygium wilfordii	95.3	95.3	100%	5e-16	100.00	820	=HYPERLINK("https://www.ncbi.nlm.nih.gov/nucleotide/KY323521.1?report=genbank&log$=nucltop&blast_rank=28&RID=NCYA8SRV016","KY323521.1")
Tripterygium wilfordii voucher TwFJ9 tRNA-Leu (trnL) gene and trnL-trnF intergenic spacer, partial sequence; chloroplast	Tripterygium wilfordii	95.3	95.3	100%	5e-16	100.00	820	=HYPERLINK("https://www.ncbi.nlm.nih.gov/nucleotide/KY323520.1?report=genbank&log$=nucltop&blast_rank=29&RID=NCYA8SRV016","KY323520.1")
Tripterygium wilfordii voucher TwFJ8 tRNA-Leu (trnL) gene and trnL-trnF intergenic spacer, partial sequence; chloroplast	Tripterygium wilfordii	95.3	95.3	100%	5e-16	100.00	820	=HYPERLINK("https://www.ncbi.nlm.nih.gov/nucleotide/KY323519.1?report=genbank&log$=nucltop&blast_rank=30&RID=NCYA8SRV016","KY323519.1")
Tripterygium wilfordii voucher TwFJ7 tRNA-Leu (trnL) gene and trnL-trnF intergenic spacer, partial sequence; chloroplast	Tripterygium wilfordii	95.3	95.3	100%	5e-16	100.00	820	=HYPERLINK("https://www.ncbi.nlm.nih.gov/nucleotide/KY323518.1?report=genbank&log$=nucltop&blast_rank=31&RID=NCYA8SRV016","KY323518.1")
Tripterygium wilfordii voucher TwFJ6 tRNA-Leu (trnL) gene and trnL-trnF intergenic spacer, partial sequence; chloroplast	Tripterygium wilfordii	95.3	95.3	100%	5e-16	100.00	820	=HYPERLINK("https://www.ncbi.nlm.nih.gov/nucleotide/KY323517.1?report=genbank&log$=nucltop&blast_rank=32&RID=NCYA8SRV016","KY323517.1")
Tripterygium wilfordii voucher TwFJ5 tRNA-Leu (trnL) gene and trnL-trnF intergenic spacer, partial sequence; chloroplast	Tripterygium wilfordii	95.3	95.3	100%	5e-16	100.00	820	=HYPERLINK("https://www.ncbi.nlm.nih.gov/nucleotide/KY323516.1?report=genbank&log$=nucltop&blast_rank=33&RID=NCYA8SRV016","KY323516.1")
Tripterygium wilfordii voucher TwFJ4 tRNA-Leu (trnL) gene and trnL-trnF intergenic spacer, partial sequence; chloroplast	Tripterygium wilfordii	95.3	95.3	100%	5e-16	100.00	820	=HYPERLINK("https://www.ncbi.nlm.nih.gov/nucleotide/KY323515.1?report=genbank&log$=nucltop&blast_rank=34&RID=NCYA8SRV016","KY323515.1")
Tripterygium wilfordii voucher TwFJ3 tRNA-Leu (trnL) gene and trnL-trnF intergenic spacer, partial sequence; chloroplast	Tripterygium wilfordii	95.3	95.3	100%	5e-16	100.00	820	=HYPERLINK("https://www.ncbi.nlm.nih.gov/nucleotide/KY323514.1?report=genbank&log$=nucltop&blast_rank=35&RID=NCYA8SRV016","KY323514.1")
Tripterygium wilfordii voucher TwFJ21 tRNA-Leu (trnL) gene and trnL-trnF intergenic spacer, partial sequence; chloroplast	Tripterygium wilfordii	95.3	95.3	100%	5e-16	100.00	820	=HYPERLINK("https://www.ncbi.nlm.nih.gov/nucleotide/KY323513.1?report=genbank&log$=nucltop&blast_rank=36&RID=NCYA8SRV016","KY323513.1")
Tripterygium wilfordii voucher TwFJ20 tRNA-Leu (trnL) gene and trnL-trnF intergenic spacer, partial sequence; chloroplast	Tripterygium wilfordii	95.3	95.3	100%	5e-16	100.00	820	=HYPERLINK("https://www.ncbi.nlm.nih.gov/nucleotide/KY323512.1?report=genbank&log$=nucltop&blast_rank=37&RID=NCYA8SRV016","KY323512.1")
Tripterygium wilfordii voucher TwFJ2 tRNA-Leu (trnL) gene and trnL-trnF intergenic spacer, partial sequence; chloroplast	Tripterygium wilfordii	95.3	95.3	100%	5e-16	100.00	820	=HYPERLINK("https://www.ncbi.nlm.nih.gov/nucleotide/KY323511.1?report=genbank&log$=nucltop&blast_rank=38&RID=NCYA8SRV016","KY323511.1")
Tripterygium wilfordii voucher TwFJ19 tRNA-Leu (trnL) gene and trnL-trnF intergenic spacer, partial sequence; chloroplast	Tripterygium wilfordii	95.3	95.3	100%	5e-16	100.00	820	=HYPERLINK("https://www.ncbi.nlm.nih.gov/nucleotide/KY323510.1?report=genbank&log$=nucltop&blast_rank=39&RID=NCYA8SRV016","KY323510.1")
Tripterygium wilfordii voucher TwFJ18 tRNA-Leu (trnL) gene and trnL-trnF intergenic spacer, partial sequence; chloroplast	Tripterygium wilfordii	95.3	95.3	100%	5e-16	100.00	820	=HYPERLINK("https://www.ncbi.nlm.nih.gov/nucleotide/KY323509.1?report=genbank&log$=nucltop&blast_rank=40&RID=NCYA8SRV016","KY323509.1")
Tripterygium wilfordii voucher TwFJ17 tRNA-Leu (trnL) gene and trnL-trnF intergenic spacer, partial sequence; chloroplast	Tripterygium wilfordii	95.3	95.3	100%	5e-16	100.00	820	=HYPERLINK("https://www.ncbi.nlm.nih.gov/nucleotide/KY323508.1?report=genbank&log$=nucltop&blast_rank=41&RID=NCYA8SRV016","KY323508.1")
Tripterygium wilfordii voucher TwFJ16 tRNA-Leu (trnL) gene and trnL-trnF intergenic spacer, partial sequence; chloroplast	Tripterygium wilfordii	95.3	95.3	100%	5e-16	100.00	820	=HYPERLINK("https://www.ncbi.nlm.nih.gov/nucleotide/KY323507.1?report=genbank&log$=nucltop&blast_rank=42&RID=NCYA8SRV016","KY323507.1")
Tripterygium wilfordii voucher TwFJ15 tRNA-Leu (trnL) gene and trnL-trnF intergenic spacer, partial sequence; chloroplast	Tripterygium wilfordii	95.3	95.3	100%	5e-16	100.00	820	=HYPERLINK("https://www.ncbi.nlm.nih.gov/nucleotide/KY323506.1?report=genbank&log$=nucltop&blast_rank=43&RID=NCYA8SRV016","KY323506.1")
Tripterygium wilfordii voucher TwFJ14 tRNA-Leu (trnL) gene and trnL-trnF intergenic spacer, partial sequence; chloroplast	Tripterygium wilfordii	95.3	95.3	100%	5e-16	100.00	820	=HYPERLINK("https://www.ncbi.nlm.nih.gov/nucleotide/KY323505.1?report=genbank&log$=nucltop&blast_rank=44&RID=NCYA8SRV016","KY323505.1")
Tripterygium wilfordii voucher TwFJ13 tRNA-Leu (trnL) gene and trnL-trnF intergenic spacer, partial sequence; chloroplast	Tripterygium wilfordii	95.3	95.3	100%	5e-16	100.00	820	=HYPERLINK("https://www.ncbi.nlm.nih.gov/nucleotide/KY323504.1?report=genbank&log$=nucltop&blast_rank=45&RID=NCYA8SRV016","KY323504.1")
Tripterygium wilfordii voucher TwFJ12 tRNA-Leu (trnL) gene and trnL-trnF intergenic spacer, partial sequence; chloroplast	Tripterygium wilfordii	95.3	95.3	100%	5e-16	100.00	820	=HYPERLINK("https://www.ncbi.nlm.nih.gov/nucleotide/KY323503.1?report=genbank&log$=nucltop&blast_rank=46&RID=NCYA8SRV016","KY323503.1")
Tripterygium wilfordii voucher TwFJ11 tRNA-Leu (trnL) gene and trnL-trnF intergenic spacer, partial sequence; chloroplast	Tripterygium wilfordii	95.3	95.3	100%	5e-16	100.00	820	=HYPERLINK("https://www.ncbi.nlm.nih.gov/nucleotide/KY323502.1?report=genbank&log$=nucltop&blast_rank=47&RID=NCYA8SRV016","KY323502.1")
Tripterygium wilfordii voucher TwFJ10 tRNA-Leu (trnL) gene and trnL-trnF intergenic spacer, partial sequence; chloroplast	Tripterygium wilfordii	95.3	95.3	100%	5e-16	100.00	820	=HYPERLINK("https://www.ncbi.nlm.nih.gov/nucleotide/KY323501.1?report=genbank&log$=nucltop&blast_rank=48&RID=NCYA8SRV016","KY323501.1")
Tripterygium wilfordii voucher TwFJ1 tRNA-Leu (trnL) gene and trnL-trnF intergenic spacer, partial sequence; chloroplast	Tripterygium wilfordii	95.3	95.3	100%	5e-16	100.00	820	=HYPERLINK("https://www.ncbi.nlm.nih.gov/nucleotide/KY323500.1?report=genbank&log$=nucltop&blast_rank=49&RID=NCYA8SRV016","KY323500.1")
Tripterygium wilfordii voucher TwAH8 tRNA-Leu (trnL) gene and trnL-trnF intergenic spacer, partial sequence; chloroplast	Tripterygium wilfordii	95.3	95.3	100%	5e-16	100.00	820	=HYPERLINK("https://www.ncbi.nlm.nih.gov/nucleotide/KY323499.1?report=genbank&log$=nucltop&blast_rank=50&RID=NCYA8SRV016","KY323499.1")
Tripterygium wilfordii voucher TwAH7 tRNA-Leu (trnL) gene and trnL-trnF intergenic spacer, partial sequence; chloroplast	Tripterygium wilfordii	95.3	95.3	100%	5e-16	100.00	820	=HYPERLINK("https://www.ncbi.nlm.nih.gov/nucleotide/KY323498.1?report=genbank&log$=nucltop&blast_rank=51&RID=NCYA8SRV016","KY323498.1")
Tripterygium wilfordii voucher TwAH6 tRNA-Leu (trnL) gene and trnL-trnF intergenic spacer, partial sequence; chloroplast	Tripterygium wilfordii	95.3	95.3	100%	5e-16	100.00	820	=HYPERLINK("https://www.ncbi.nlm.nih.gov/nucleotide/KY323497.1?report=genbank&log$=nucltop&blast_rank=52&RID=NCYA8SRV016","KY323497.1")
Tripterygium wilfordii voucher TwAH5 tRNA-Leu (trnL) gene and trnL-trnF intergenic spacer, partial sequence; chloroplast	Tripterygium wilfordii	95.3	95.3	100%	5e-16	100.00	820	=HYPERLINK("https://www.ncbi.nlm.nih.gov/nucleotide/KY323496.1?report=genbank&log$=nucltop&blast_rank=53&RID=NCYA8SRV016","KY323496.1")
Tripterygium wilfordii voucher TwAH4 tRNA-Leu (trnL) gene and trnL-trnF intergenic spacer, partial sequence; chloroplast	Tripterygium wilfordii	95.3	95.3	100%	5e-16	100.00	820	=HYPERLINK("https://www.ncbi.nlm.nih.gov/nucleotide/KY323495.1?report=genbank&log$=nucltop&blast_rank=54&RID=NCYA8SRV016","KY323495.1")
Tripterygium wilfordii voucher TwAH3 tRNA-Leu (trnL) gene and trnL-trnF intergenic spacer, partial sequence; chloroplast	Tripterygium wilfordii	95.3	95.3	100%	5e-16	100.00	820	=HYPERLINK("https://www.ncbi.nlm.nih.gov/nucleotide/KY323494.1?report=genbank&log$=nucltop&blast_rank=55&RID=NCYA8SRV016","KY323494.1")
Tripterygium wilfordii voucher TwAH2 tRNA-Leu (trnL) gene and trnL-trnF intergenic spacer, partial sequence; chloroplast	Tripterygium wilfordii	95.3	95.3	100%	5e-16	100.00	820	=HYPERLINK("https://www.ncbi.nlm.nih.gov/nucleotide/KY323493.1?report=genbank&log$=nucltop&blast_rank=56&RID=NCYA8SRV016","KY323493.1")
Tripterygium wilfordii voucher TwAH1 tRNA-Leu (trnL) gene and trnL-trnF intergenic spacer, partial sequence; chloroplast	Tripterygium wilfordii	95.3	95.3	100%	5e-16	100.00	820	=HYPERLINK("https://www.ncbi.nlm.nih.gov/nucleotide/KY323492.1?report=genbank&log$=nucltop&blast_rank=57&RID=NCYA8SRV016","KY323492.1")
Tripterygium regelii voucher TrJL9 tRNA-Leu (trnL) gene and trnL-trnF intergenic spacer, partial sequence; chloroplast	Tripterygium regelii	95.3	95.3	100%	5e-16	100.00	820	=HYPERLINK("https://www.ncbi.nlm.nih.gov/nucleotide/KY323491.1?report=genbank&log$=nucltop&blast_rank=58&RID=NCYA8SRV016","KY323491.1")
Tripterygium regelii voucher TrJL8 tRNA-Leu (trnL) gene and trnL-trnF intergenic spacer, partial sequence; chloroplast	Tripterygium regelii	95.3	95.3	100%	5e-16	100.00	820	=HYPERLINK("https://www.ncbi.nlm.nih.gov/nucleotide/KY323490.1?report=genbank&log$=nucltop&blast_rank=59&RID=NCYA8SRV016","KY323490.1")
Tripterygium regelii voucher TrJL7 tRNA-Leu (trnL) gene and trnL-trnF intergenic spacer, partial sequence; chloroplast	Tripterygium regelii	95.3	95.3	100%	5e-16	100.00	820	=HYPERLINK("https://www.ncbi.nlm.nih.gov/nucleotide/KY323489.1?report=genbank&log$=nucltop&blast_rank=60&RID=NCYA8SRV016","KY323489.1")
Tripterygium regelii voucher TrJL6 tRNA-Leu (trnL) gene and trnL-trnF intergenic spacer, partial sequence; chloroplast	Tripterygium regelii	95.3	95.3	100%	5e-16	100.00	820	=HYPERLINK("https://www.ncbi.nlm.nih.gov/nucleotide/KY323488.1?report=genbank&log$=nucltop&blast_rank=61&RID=NCYA8SRV016","KY323488.1")
Tripterygium regelii voucher TrJL5 tRNA-Leu (trnL) gene and trnL-trnF intergenic spacer, partial sequence; chloroplast	Tripterygium regelii	95.3	95.3	100%	5e-16	100.00	820	=HYPERLINK("https://www.ncbi.nlm.nih.gov/nucleotide/KY323487.1?report=genbank&log$=nucltop&blast_rank=62&RID=NCYA8SRV016","KY323487.1")
Tripterygium regelii voucher TrJL4 tRNA-Leu (trnL) gene and trnL-trnF intergenic spacer, partial sequence; chloroplast	Tripterygium regelii	95.3	95.3	100%	5e-16	100.00	820	=HYPERLINK("https://www.ncbi.nlm.nih.gov/nucleotide/KY323486.1?report=genbank&log$=nucltop&blast_rank=63&RID=NCYA8SRV016","KY323486.1")
Tripterygium regelii voucher TrJL3 tRNA-Leu (trnL) gene and trnL-trnF intergenic spacer, partial sequence; chloroplast	Tripterygium regelii	95.3	95.3	100%	5e-16	100.00	820	=HYPERLINK("https://www.ncbi.nlm.nih.gov/nucleotide/KY323485.1?report=genbank&log$=nucltop&blast_rank=64&RID=NCYA8SRV016","KY323485.1")
Tripterygium regelii voucher TrJL2 tRNA-Leu (trnL) gene and trnL-trnF intergenic spacer, partial sequence; chloroplast	Tripterygium regelii	95.3	95.3	100%	5e-16	100.00	820	=HYPERLINK("https://www.ncbi.nlm.nih.gov/nucleotide/KY323484.1?report=genbank&log$=nucltop&blast_rank=65&RID=NCYA8SRV016","KY323484.1")
Tripterygium regelii voucher TrJL10 tRNA-Leu (trnL) gene and trnL-trnF intergenic spacer, partial sequence; chloroplast	Tripterygium regelii	95.3	95.3	100%	5e-16	100.00	820	=HYPERLINK("https://www.ncbi.nlm.nih.gov/nucleotide/KY323483.1?report=genbank&log$=nucltop&blast_rank=66&RID=NCYA8SRV016","KY323483.1")
Tripterygium regelii voucher TrJL1 tRNA-Leu (trnL) gene and trnL-trnF intergenic spacer, partial sequence; chloroplast	Tripterygium regelii	95.3	95.3	100%	5e-16	100.00	820	=HYPERLINK("https://www.ncbi.nlm.nih.gov/nucleotide/KY323482.1?report=genbank&log$=nucltop&blast_rank=67&RID=NCYA8SRV016","KY323482.1")
Catha edulis chloroplast	Catha edulis	95.3	95.3	100%	5e-16	100.00	157960	=HYPERLINK("https://www.ncbi.nlm.nih.gov/nucleotide/KT861471.1?report=genbank&log$=nucltop&blast_rank=68&RID=NCYA8SRV016","KT861471.1")
Euonymus schensianus chloroplast, complete genome	Euonymus schensianus	95.3	95.3	100%	5e-16	100.00	157702	=HYPERLINK("https://www.ncbi.nlm.nih.gov/nucleotide/NC_036019.1?report=genbank&log$=nucltop&blast_rank=69&RID=NCYA8SRV016","NC_036019.1")
Tripterygium regelii voucher BJFC QW Lin 001 tRNA-Leu (trnL) gene and trnL-trnF intergenic spacer, partial sequence; chloroplast	Tripterygium regelii	95.3	95.3	100%	5e-16	100.00	1001	=HYPERLINK("https://www.ncbi.nlm.nih.gov/nucleotide/KT258972.1?report=genbank&log$=nucltop&blast_rank=70&RID=NCYA8SRV016","KT258972.1")
Euonymus europaeus tRNA-Leu (trnL) gene, partial sequence; chloroplast	Euonymus europaeus	95.3	95.3	100%	5e-16	100.00	566	=HYPERLINK("https://www.ncbi.nlm.nih.gov/nucleotide/KX667937.1?report=genbank&log$=nucltop&blast_rank=71&RID=NCYA8SRV016","KX667937.1")
Crossopetalum sp. JC-2016 voucher Bokdam 3263 tRNA-Leu (trnL) gene, partial sequence; chloroplast	Crossopetalum mossambicense	95.3	95.3	100%	5e-16	100.00	542	=HYPERLINK("https://www.ncbi.nlm.nih.gov/nucleotide/KT862191.1?report=genbank&log$=nucltop&blast_rank=72&RID=NCYA8SRV016","KT862191.1")
Pleurostylia putamen voucher F Friedmann 2936 tRNA-Leu (trnL) gene, partial sequence; chloroplast	Pleurostylia putamen	95.3	95.3	100%	5e-16	100.00	923	=HYPERLINK("https://www.ncbi.nlm.nih.gov/nucleotide/KT862190.1?report=genbank&log$=nucltop&blast_rank=73&RID=NCYA8SRV016","KT862190.1")
Pleurostylia opposita voucher J E Burrows 12844 tRNA-Leu (trnL) gene, partial sequence; chloroplast	Pleurostylia opposita	95.3	95.3	100%	5e-16	100.00	548	=HYPERLINK("https://www.ncbi.nlm.nih.gov/nucleotide/KT862188.1?report=genbank&log$=nucltop&blast_rank=74&RID=NCYA8SRV016","KT862188.1")
Pleurostylia africana voucher S Bidgood et al 2014 tRNA-Leu (trnL) gene, partial sequence; chloroplast	Pleurostylia africana	95.3	95.3	100%	5e-16	100.00	549	=HYPERLINK("https://www.ncbi.nlm.nih.gov/nucleotide/KT862186.1?report=genbank&log$=nucltop&blast_rank=75&RID=NCYA8SRV016","KT862186.1")
Euonymus europaeus genome assembly, organelle: plastid:chloroplast	Euonymus europaeus	95.3	95.3	100%	5e-16	100.00	157266	=HYPERLINK("https://www.ncbi.nlm.nih.gov/nucleotide/OY756976.1?report=genbank&log$=nucltop&blast_rank=76&RID=NCYA8SRV016","OY756976.1")
Tripterygium wilfordii isolate HB1 chloroplast, complete genome	Tripterygium wilfordii	95.3	95.3	100%	5e-16	100.00	156692	=HYPERLINK("https://www.ncbi.nlm.nih.gov/nucleotide/OR426552.1?report=genbank&log$=nucltop&blast_rank=77&RID=NCYA8SRV016","OR426552.1")
Tripterygium wilfordii isolate FJ2 chloroplast, complete genome	Tripterygium wilfordii	95.3	95.3	100%	5e-16	100.00	156699	=HYPERLINK("https://www.ncbi.nlm.nih.gov/nucleotide/OR426551.1?report=genbank&log$=nucltop&blast_rank=78&RID=NCYA8SRV016","OR426551.1")
Tripterygium wilfordii isolate FJ1 chloroplast, complete genome	Tripterygium wilfordii	95.3	95.3	100%	5e-16	100.00	156692	=HYPERLINK("https://www.ncbi.nlm.nih.gov/nucleotide/OR426550.1?report=genbank&log$=nucltop&blast_rank=79&RID=NCYA8SRV016","OR426550.1")
Tripterygium wilfordii isolate ZJ2 chloroplast, complete genome	Tripterygium wilfordii	95.3	95.3	100%	5e-16	100.00	156692	=HYPERLINK("https://www.ncbi.nlm.nih.gov/nucleotide/OR426549.1?report=genbank&log$=nucltop&blast_rank=80&RID=NCYA8SRV016","OR426549.1")
Euonymus japonicus voucher YNUH DD 001 chloroplast, complete genome	Euonymus japonicus	95.3	95.3	100%	5e-16	100.00	157637	=HYPERLINK("https://www.ncbi.nlm.nih.gov/nucleotide/NC_028067.1?report=genbank&log$=nucltop&blast_rank=81&RID=NCYA8SRV016","NC_028067.1")
Celastrus racemosus voucher J.M. Silva 1609 tRNA-Leu (trnL) gene and trnL-trnF intergenic spacer, partial sequence; chloroplast	Celastrus racemosus	95.3	95.3	100%	5e-16	100.00	892	=HYPERLINK("https://www.ncbi.nlm.nih.gov/nucleotide/MN655946.1?report=genbank&log$=nucltop&blast_rank=82&RID=NCYA8SRV016","MN655946.1")
Euonymus microcarpus chloroplast, complete sequence	Euonymus microcarpus	95.3	95.3	100%	5e-16	100.00	157542	=HYPERLINK("https://www.ncbi.nlm.nih.gov/nucleotide/NC_070243.1?report=genbank&log$=nucltop&blast_rank=83&RID=NCYA8SRV016","NC_070243.1")
Gymnosporia senegalensis trnL gene, intron; chloroplast	Gymnosporia senegalensis	95.3	95.3	100%	5e-16	100.00	51	=HYPERLINK("https://www.ncbi.nlm.nih.gov/nucleotide/OL898607.1?report=genbank&log$=nucltop&blast_rank=84&RID=NCYA8SRV016","OL898607.1")
Salacia obovatilimba chloroplast, complete genome	Salacia obovatilimba	95.3	95.3	100%	5e-16	100.00	163053	=HYPERLINK("https://www.ncbi.nlm.nih.gov/nucleotide/NC_065727.1?report=genbank&log$=nucltop&blast_rank=85&RID=NCYA8SRV016","NC_065727.1")
Plagiopteron suaveolens chloroplast, complete genome	Plagiopteron suaveolens	95.3	95.3	100%	5e-16	100.00	157263	=HYPERLINK("https://www.ncbi.nlm.nih.gov/nucleotide/NC_065726.1?report=genbank&log$=nucltop&blast_rank=86&RID=NCYA8SRV016","NC_065726.1")
Catha edulis chloroplast, complete genome	Catha edulis	95.3	95.3	100%	5e-16	100.00	158406	=HYPERLINK("https://www.ncbi.nlm.nih.gov/nucleotide/NC_065725.1?report=genbank&log$=nucltop&blast_rank=87&RID=NCYA8SRV016","NC_065725.1")
Loeseneriella lenticellata chloroplast, complete genome	Loeseneriella lenticellata	95.3	95.3	100%	5e-16	100.00	158035	=HYPERLINK("https://www.ncbi.nlm.nih.gov/nucleotide/NC_065724.1?report=genbank&log$=nucltop&blast_rank=88&RID=NCYA8SRV016","NC_065724.1")
Salacia menglaensis chloroplast, complete genome	Salacia menglaensis	95.3	95.3	100%	5e-16	100.00	162888	=HYPERLINK("https://www.ncbi.nlm.nih.gov/nucleotide/NC_065723.1?report=genbank&log$=nucltop&blast_rank=89&RID=NCYA8SRV016","NC_065723.1")
Pristimera cambodiana chloroplast, complete genome	Pristimera cambodiana	95.3	95.3	100%	5e-16	100.00	157414	=HYPERLINK("https://www.ncbi.nlm.nih.gov/nucleotide/NC_065722.1?report=genbank&log$=nucltop&blast_rank=90&RID=NCYA8SRV016","NC_065722.1")
Pristimera arborea chloroplast, complete genome	Pristimera arborea	95.3	95.3	100%	5e-16	100.00	158774	=HYPERLINK("https://www.ncbi.nlm.nih.gov/nucleotide/NC_065721.1?report=genbank&log$=nucltop&blast_rank=91&RID=NCYA8SRV016","NC_065721.1")
Tripterygium wilfordii chloroplast, complete genome	Tripterygium wilfordii	95.3	95.3	100%	5e-16	100.00	156921	=HYPERLINK("https://www.ncbi.nlm.nih.gov/nucleotide/MZ508385.1?report=genbank&log$=nucltop&blast_rank=92&RID=NCYA8SRV016","MZ508385.1")
Glyptopetalum fengii chloroplast, complete genome	Glyptopetalum fengii	95.3	95.3	100%	5e-16	100.00	157543	=HYPERLINK("https://www.ncbi.nlm.nih.gov/nucleotide/NC_065715.1?report=genbank&log$=nucltop&blast_rank=93&RID=NCYA8SRV016","NC_065715.1")
Euonymus acanthocarpus chloroplast, complete genome	Euonymus acanthocarpus	95.3	95.3	100%	5e-16	100.00	157113	=HYPERLINK("https://www.ncbi.nlm.nih.gov/nucleotide/NC_065712.1?report=genbank&log$=nucltop&blast_rank=94&RID=NCYA8SRV016","NC_065712.1")
Glyptopetalum feddei chloroplast, complete genome	Glyptopetalum feddei	95.3	95.3	100%	5e-16	100.00	157441	=HYPERLINK("https://www.ncbi.nlm.nih.gov/nucleotide/NC_065708.1?report=genbank&log$=nucltop&blast_rank=95&RID=NCYA8SRV016","NC_065708.1")
Maytenus hookeri chloroplast, complete genome	Maytenus hookeri	95.3	95.3	100%	5e-16	100.00	158807	=HYPERLINK("https://www.ncbi.nlm.nih.gov/nucleotide/NC_065707.1?report=genbank&log$=nucltop&blast_rank=96&RID=NCYA8SRV016","NC_065707.1")
Maytenus confertiflora chloroplast, complete genome	Maytenus confertiflora	95.3	95.3	100%	5e-16	100.00	158787	=HYPERLINK("https://www.ncbi.nlm.nih.gov/nucleotide/NC_065706.1?report=genbank&log$=nucltop&blast_rank=97&RID=NCYA8SRV016","NC_065706.1")
Gymnosporia orbiculata chloroplast, complete genome	Gymnosporia orbiculata	95.3	95.3	100%	5e-16	100.00	158748	=HYPERLINK("https://www.ncbi.nlm.nih.gov/nucleotide/NC_065705.1?report=genbank&log$=nucltop&blast_rank=98&RID=NCYA8SRV016","NC_065705.1")
Gymnosporia graciliramula chloroplast, complete genome	Gymnosporia graciliramula	95.3	95.3	100%	5e-16	100.00	158697	=HYPERLINK("https://www.ncbi.nlm.nih.gov/nucleotide/NC_065704.1?report=genbank&log$=nucltop&blast_rank=99&RID=NCYA8SRV016","NC_065704.1")
Euonymus oxyphyllus voucher SJ2020_2 chloroplast, complete genome	Euonymus oxyphyllus	95.3	95.3	100%	5e-16	100.00	157861	=HYPERLINK("https://www.ncbi.nlm.nih.gov/nucleotide/NC_062703.1?report=genbank&log$=nucltop&blast_rank=100&RID=NCYA8SRV016","NC_062703.1")
Euonymus latifolius voucher 262256/1 chloroplast, complete genome	Euonymus latifolius	95.3	95.3	100%	5e-16	100.00	158094	=HYPERLINK("https://www.ncbi.nlm.nih.gov/nucleotide/NC_062701.1?report=genbank&log$=nucltop&blast_rank=101&RID=NCYA8SRV016","NC_062701.1")
Tripterygium wilfordii voucher Tripterygium wilfordii chloroplast, complete genome chloroplast, complete genome	Tripterygium wilfordii	95.3	95.3	100%	5e-16	100.00	158916	=HYPERLINK("https://www.ncbi.nlm.nih.gov/nucleotide/NC_061612.1?report=genbank&log$=nucltop&blast_rank=102&RID=NCYA8SRV016","NC_061612.1")
Tripterygium regelii voucher Tripterygium regelii chloroplast, complete genome chloroplast, complete genome	Tripterygium regelii	95.3	95.3	100%	5e-16	100.00	159144	=HYPERLINK("https://www.ncbi.nlm.nih.gov/nucleotide/NC_061597.1?report=genbank&log$=nucltop&blast_rank=103&RID=NCYA8SRV016","NC_061597.1")
Euonymus japonicus chloroplast, complete genome	Euonymus japonicus	95.3	95.3	100%	5e-16	100.00	157628	=HYPERLINK("https://www.ncbi.nlm.nih.gov/nucleotide/MZ567073.1?report=genbank&log$=nucltop&blast_rank=104&RID=NCYA8SRV016","MZ567073.1")
Euonymus europaeus chloroplast, complete genome	Euonymus europaeus	95.3	95.3	100%	5e-16	100.00	157263	=HYPERLINK("https://www.ncbi.nlm.nih.gov/nucleotide/NC_060645.1?report=genbank&log$=nucltop&blast_rank=105&RID=NCYA8SRV016","NC_060645.1")
Euonymus hamiltonianus cultivar Snow chloroplast, complete genome	Euonymus hamiltonianus	95.3	95.3	100%	5e-16	100.00	157536	=HYPERLINK("https://www.ncbi.nlm.nih.gov/nucleotide/MZ567071.1?report=genbank&log$=nucltop&blast_rank=106&RID=NCYA8SRV016","MZ567071.1")
Euonymus hamiltonianus isolate Jeju chloroplast, complete genome	Euonymus hamiltonianus	95.3	95.3	100%	5e-16	100.00	157511	=HYPERLINK("https://www.ncbi.nlm.nih.gov/nucleotide/MZ567070.1?report=genbank&log$=nucltop&blast_rank=107&RID=NCYA8SRV016","MZ567070.1")
Euonymus hamiltonianus isolate Hongcheon chloroplast, complete genome	Euonymus hamiltonianus	95.3	95.3	100%	5e-16	100.00	157456	=HYPERLINK("https://www.ncbi.nlm.nih.gov/nucleotide/MZ567069.1?report=genbank&log$=nucltop&blast_rank=108&RID=NCYA8SRV016","MZ567069.1")
Maytenus heyneana tRNA-Leu (trnL) gene, intron; chloroplast	Maytenus heyneana	95.3	95.3	100%	5e-16	100.00	543	=HYPERLINK("https://www.ncbi.nlm.nih.gov/nucleotide/KF544841.1?report=genbank&log$=nucltop&blast_rank=109&RID=NCYA8SRV016","KF544841.1")
Tripterygium wilfordii chloroplast, complete genome	Tripterygium wilfordii	95.3	95.3	100%	5e-16	100.00	156700	=HYPERLINK("https://www.ncbi.nlm.nih.gov/nucleotide/OK065822.1?report=genbank&log$=nucltop&blast_rank=110&RID=NCYA8SRV016","OK065822.1")
Euonymus yunnanensis chloroplast, complete genome	Euonymus yunnanensis	95.3	95.3	100%	5e-16	100.00	156881	=HYPERLINK("https://www.ncbi.nlm.nih.gov/nucleotide/MW770452.1?report=genbank&log$=nucltop&blast_rank=111&RID=NCYA8SRV016","MW770452.1")
Siphonodon membranaceus voucher UQ WellsJ 176-Sme tRNA-Leu (trnL) gene and trnL-F intergenic spacer, partial sequence; chloroplast	Siphonodon membranaceus	95.3	95.3	100%	5e-16	100.00	817	=HYPERLINK("https://www.ncbi.nlm.nih.gov/nucleotide/KC428605.1?report=genbank&log$=nucltop&blast_rank=112&RID=NCYA8SRV016","KC428605.1")
Salacia disepala voucher UQ WellsJ 174-Sdi tRNA-Leu (trnL) gene and trnL-F intergenic spacer, partial sequence; chloroplast	Salacia disepala	95.3	95.3	100%	5e-16	100.00	782	=HYPERLINK("https://www.ncbi.nlm.nih.gov/nucleotide/KC428603.1?report=genbank&log$=nucltop&blast_rank=113&RID=NCYA8SRV016","KC428603.1")
Loeseneriella barbata voucher UQ WellsJ 109-Hba tRNA-Leu (trnL) gene and trnL-F intergenic spacer, partial sequence; chloroplast	Loeseneriella barbata	95.3	95.3	100%	5e-16	100.00	824	=HYPERLINK("https://www.ncbi.nlm.nih.gov/nucleotide/KC428538.1?report=genbank&log$=nucltop&blast_rank=114&RID=NCYA8SRV016","KC428538.1")
Euonymus hamiltonianus var. sieboldianus FN102 chloroplast trnL gene, intron region	Euonymus hamiltonianus var. sieboldianus	95.3	95.3	100%	5e-16	100.00	90	=HYPERLINK("https://www.ncbi.nlm.nih.gov/nucleotide/LC568710.1?report=genbank&log$=nucltop&blast_rank=115&RID=NCYA8SRV016","LC568710.1")
Euonymus japonicus FN101 chloroplast trnL gene, intron region	Euonymus japonicus	95.3	95.3	100%	5e-16	100.00	90	=HYPERLINK("https://www.ncbi.nlm.nih.gov/nucleotide/LC568709.1?report=genbank&log$=nucltop&blast_rank=116&RID=NCYA8SRV016","LC568709.1")
Euonymus fortunei FN100 chloroplast trnL gene, intron region	Euonymus fortunei	95.3	95.3	100%	5e-16	100.00	90	=HYPERLINK("https://www.ncbi.nlm.nih.gov/nucleotide/LC568708.1?report=genbank&log$=nucltop&blast_rank=117&RID=NCYA8SRV016","LC568708.1")
Brexiella sp. RHA-2013c voucher R.H. Archer et al. 3010 tRNA-Leu (trnL) gene, intron; chloroplast	Brexiella sp. RHA-2013c	95.3	95.3	100%	5e-16	100.00	531	=HYPERLINK("https://www.ncbi.nlm.nih.gov/nucleotide/JX203432.1?report=genbank&log$=nucltop&blast_rank=118&RID=NCYA8SRV016","JX203432.1")
Evonymopsis acutifolia voucher R.H. Archer et al. 2908 tRNA-Leu (trnL) gene, intron; chloroplast	Brexiella acutifolia	95.3	95.3	100%	5e-16	100.00	537	=HYPERLINK("https://www.ncbi.nlm.nih.gov/nucleotide/JX203431.1?report=genbank&log$=nucltop&blast_rank=119&RID=NCYA8SRV016","JX203431.1")
Evonymopsis acutifolia voucher R.H. Archer et al. 2951 tRNA-Leu (trnL) gene, intron; chloroplast	Brexiella acutifolia	95.3	95.3	100%	5e-16	100.00	545	=HYPERLINK("https://www.ncbi.nlm.nih.gov/nucleotide/JX203429.1?report=genbank&log$=nucltop&blast_rank=120&RID=NCYA8SRV016","JX203429.1")
Brexiella ilicifolia voucher R.H. Archer et al. 3009 tRNA-Leu (trnL) gene, intron; chloroplast	Brexiella ilicifolia	95.3	95.3	100%	5e-16	100.00	538	=HYPERLINK("https://www.ncbi.nlm.nih.gov/nucleotide/JX203428.1?report=genbank&log$=nucltop&blast_rank=121&RID=NCYA8SRV016","JX203428.1")
Brexiella aff. ilicifolia Archer et al. 2926 voucher R.H. Archer et al. 2926 tRNA-Leu (trnL) gene, intron; chloroplast	Brexiella aff. ilicifolia Archer et al. 2926	95.3	95.3	100%	5e-16	100.00	538	=HYPERLINK("https://www.ncbi.nlm.nih.gov/nucleotide/JX203426.1?report=genbank&log$=nucltop&blast_rank=122&RID=NCYA8SRV016","JX203426.1")
Brexiella sp. RHA-2013b voucher R.H. Archer et al. 2985 tRNA-Leu (trnL) gene, intron; chloroplast	Brexiella sp. RHA-2013b	95.3	95.3	100%	5e-16	100.00	538	=HYPERLINK("https://www.ncbi.nlm.nih.gov/nucleotide/JX203422.1?report=genbank&log$=nucltop&blast_rank=123&RID=NCYA8SRV016","JX203422.1")
Brexiella longipes voucher R.H. Archer et al. 2944 tRNA-Leu (trnL) gene, intron; chloroplast	Brexiella longipes	95.3	95.3	100%	5e-16	100.00	537	=HYPERLINK("https://www.ncbi.nlm.nih.gov/nucleotide/JX203421.1?report=genbank&log$=nucltop&blast_rank=124&RID=NCYA8SRV016","JX203421.1")
Brexiella sp. RHA-2013f voucher R.H. Archer et al. 3020 tRNA-Leu (trnL) gene, intron; chloroplast	Brexiella sp. RHA-2013f	95.3	95.3	100%	5e-16	100.00	545	=HYPERLINK("https://www.ncbi.nlm.nih.gov/nucleotide/JX203419.1?report=genbank&log$=nucltop&blast_rank=125&RID=NCYA8SRV016","JX203419.1")
Brexiella sp. RHA-2013d voucher R.H. Archer et al. 2983 tRNA-Leu (trnL) gene, intron; chloroplast	Brexiella sp. RHA-2013d	95.3	95.3	100%	5e-16	100.00	542	=HYPERLINK("https://www.ncbi.nlm.nih.gov/nucleotide/JX203418.1?report=genbank&log$=nucltop&blast_rank=126&RID=NCYA8SRV016","JX203418.1")
Brexiella sp. RHA-2013d voucher R.H. Archer et al. 2966 tRNA-Leu (trnL) gene, intron; chloroplast	Brexiella sp. RHA-2013d	95.3	95.3	100%	5e-16	100.00	550	=HYPERLINK("https://www.ncbi.nlm.nih.gov/nucleotide/JX203416.1?report=genbank&log$=nucltop&blast_rank=127&RID=NCYA8SRV016","JX203416.1")
Brexiella longipes voucher R.H. Archer et al. 2936 tRNA-Leu (trnL) gene, intron; chloroplast	Brexiella longipes	95.3	95.3	100%	5e-16	100.00	541	=HYPERLINK("https://www.ncbi.nlm.nih.gov/nucleotide/JX203415.1?report=genbank&log$=nucltop&blast_rank=128&RID=NCYA8SRV016","JX203415.1")
Brexiella sp. RHA-2013a voucher R.H. Archer et al. 3012 tRNA-Leu (trnL) gene, intron; chloroplast	Brexiella sp. RHA-2013a	95.3	95.3	100%	5e-16	100.00	547	=HYPERLINK("https://www.ncbi.nlm.nih.gov/nucleotide/JX203414.1?report=genbank&log$=nucltop&blast_rank=129&RID=NCYA8SRV016","JX203414.1")
Elaeodendron sp. RHA-2013b voucher R.H. Archer et al. 3053 tRNA-Leu (trnL) gene, intron; chloroplast	Elaeodendron sp. RHA-2013b	95.3	95.3	100%	5e-16	100.00	545	=HYPERLINK("https://www.ncbi.nlm.nih.gov/nucleotide/JX203413.1?report=genbank&log$=nucltop&blast_rank=130&RID=NCYA8SRV016","JX203413.1")
Celastraceae sp. RHA-2013c voucher R.H. Archer et al. 3050 tRNA-Leu (trnL) gene, intron; chloroplast	Celastraceae sp. RHA-2013c	95.3	95.3	100%	5e-16	100.00	540	=HYPERLINK("https://www.ncbi.nlm.nih.gov/nucleotide/JX203412.1?report=genbank&log$=nucltop&blast_rank=131&RID=NCYA8SRV016","JX203412.1")
Celastraceae sp. RHA-2013c voucher R.H. Archer et al. 3035 tRNA-Leu (trnL) gene, intron; chloroplast	Celastraceae sp. RHA-2013c	95.3	95.3	100%	5e-16	100.00	540	=HYPERLINK("https://www.ncbi.nlm.nih.gov/nucleotide/JX203411.1?report=genbank&log$=nucltop&blast_rank=132&RID=NCYA8SRV016","JX203411.1")
Celastraceae sp. RHA-2013d voucher Rabevohitra 4283 (MO) tRNA-Leu (trnL) gene, intron; chloroplast	Celastraceae sp. RHA-2013d	95.3	95.3	100%	5e-16	100.00	536	=HYPERLINK("https://www.ncbi.nlm.nih.gov/nucleotide/JX203410.1?report=genbank&log$=nucltop&blast_rank=133&RID=NCYA8SRV016","JX203410.1")
Celastraceae sp. RHA-2013a voucher R.H. Archer et al. 2916 tRNA-Leu (trnL) gene, intron; chloroplast	Celastraceae sp. RHA-2013a	95.3	95.3	100%	5e-16	100.00	532	=HYPERLINK("https://www.ncbi.nlm.nih.gov/nucleotide/JX203408.1?report=genbank&log$=nucltop&blast_rank=134&RID=NCYA8SRV016","JX203408.1")
Celastraceae sp. RHA-2013b voucher R.H. Archer et al. 2905 tRNA-Leu (trnL) gene, intron; chloroplast	Celastraceae sp. RHA-2013b	95.3	95.3	100%	5e-16	100.00	533	=HYPERLINK("https://www.ncbi.nlm.nih.gov/nucleotide/JX203406.1?report=genbank&log$=nucltop&blast_rank=135&RID=NCYA8SRV016","JX203406.1")
Salvadoropsis sp. RHA-2013 voucher R.H. Archer et al. 3005 tRNA-Leu (trnL) gene, intron; chloroplast	Salvadoropsis sp. RHA-2013	95.3	95.3	100%	5e-16	100.00	545	=HYPERLINK("https://www.ncbi.nlm.nih.gov/nucleotide/JX203405.1?report=genbank&log$=nucltop&blast_rank=136&RID=NCYA8SRV016","JX203405.1")
Celastraceae sp. RHA-2013e voucher R.H. Archer et al. 2981 tRNA-Leu (trnL) gene, intron; chloroplast	Celastraceae sp. RHA-2013e	95.3	95.3	100%	5e-16	100.00	537	=HYPERLINK("https://www.ncbi.nlm.nih.gov/nucleotide/JX203398.1?report=genbank&log$=nucltop&blast_rank=137&RID=NCYA8SRV016","JX203398.1")
Celastraceae sp. RHA-2013e voucher R.H. Archer et al. 2902 tRNA-Leu (trnL) gene, intron; chloroplast	Celastraceae sp. RHA-2013e	95.3	95.3	100%	5e-16	100.00	529	=HYPERLINK("https://www.ncbi.nlm.nih.gov/nucleotide/JX203397.1?report=genbank&log$=nucltop&blast_rank=138&RID=NCYA8SRV016","JX203397.1")
Celastraceae sp. RHA-2013e voucher R.H. Archer et al. 2990 tRNA-Leu (trnL) gene, intron; chloroplast	Celastraceae sp. RHA-2013e	95.3	95.3	100%	5e-16	100.00	532	=HYPERLINK("https://www.ncbi.nlm.nih.gov/nucleotide/JX203396.1?report=genbank&log$=nucltop&blast_rank=139&RID=NCYA8SRV016","JX203396.1")
Celastraceae sp. RHA-2013e voucher R.H. Archer et al. 2969 tRNA-Leu (trnL) gene, intron; chloroplast	Celastraceae sp. RHA-2013e	95.3	95.3	100%	5e-16	100.00	531	=HYPERLINK("https://www.ncbi.nlm.nih.gov/nucleotide/JX203395.1?report=genbank&log$=nucltop&blast_rank=140&RID=NCYA8SRV016","JX203395.1")
Salvadoropsis sp. RHA-2013 voucher R.H. Archer et al. 3004 tRNA-Leu (trnL) gene, intron; chloroplast	Salvadoropsis sp. RHA-2013	95.3	95.3	100%	5e-16	100.00	477	=HYPERLINK("https://www.ncbi.nlm.nih.gov/nucleotide/JX203394.1?report=genbank&log$=nucltop&blast_rank=141&RID=NCYA8SRV016","JX203394.1")
Elaeodendron sp. RHA-2013a voucher R.H. Archer et al. 3001 tRNA-Leu (trnL) gene, intron; chloroplast	Elaeodendron sp. RHA-2013a	95.3	95.3	100%	5e-16	100.00	540	=HYPERLINK("https://www.ncbi.nlm.nih.gov/nucleotide/JX203393.1?report=genbank&log$=nucltop&blast_rank=142&RID=NCYA8SRV016","JX203393.1")
Euonymus boninensis chloroplast trnL gene, intron, partial sequence, isolate: OGA0122	Euonymus boninensis	95.3	95.3	100%	5e-16	100.00	478	=HYPERLINK("https://www.ncbi.nlm.nih.gov/nucleotide/AB817394.1?report=genbank&log$=nucltop&blast_rank=143&RID=NCYA8SRV016","AB817394.1")
Euonymus boninensis chloroplast trnL gene, intron, partial sequence, isolate: OGA0098	Euonymus boninensis	95.3	95.3	100%	5e-16	100.00	446	=HYPERLINK("https://www.ncbi.nlm.nih.gov/nucleotide/AB817383.1?report=genbank&log$=nucltop&blast_rank=144&RID=NCYA8SRV016","AB817383.1")
Buxus megistophylla chloroplast, complete genome	Buxus megistophylla	95.3	95.3	100%	5e-16	100.00	157611	=HYPERLINK("https://www.ncbi.nlm.nih.gov/nucleotide/NC_058304.1?report=genbank&log$=nucltop&blast_rank=145&RID=NCYA8SRV016","NC_058304.1")
Brexiella sp. Mada43 tRNA-Leu (trnL) gene, intron; chloroplast	Brexiella sp. Mada43	95.3	95.3	100%	5e-16	100.00	605	=HYPERLINK("https://www.ncbi.nlm.nih.gov/nucleotide/KC479231.1?report=genbank&log$=nucltop&blast_rank=146&RID=NCYA8SRV016","KC479231.1")
Euonymus phellomanus chloroplast, complete genome	Euonymus phellomanus	95.3	95.3	100%	5e-16	100.00	157543	=HYPERLINK("https://www.ncbi.nlm.nih.gov/nucleotide/NC_057060.1?report=genbank&log$=nucltop&blast_rank=147&RID=NCYA8SRV016","NC_057060.1")
Euonymus maackii chloroplast, complete genome	Euonymus maackii	95.3	95.3	100%	5e-16	100.00	156860	=HYPERLINK("https://www.ncbi.nlm.nih.gov/nucleotide/NC_057059.1?report=genbank&log$=nucltop&blast_rank=148&RID=NCYA8SRV016","NC_057059.1")
Euonymus fortunei chloroplast, complete genome	Euonymus fortunei	95.3	95.3	100%	5e-16	100.00	157611	=HYPERLINK("https://www.ncbi.nlm.nih.gov/nucleotide/NC_057058.1?report=genbank&log$=nucltop&blast_rank=149&RID=NCYA8SRV016","NC_057058.1")
PREDICTED: Tripterygium wilfordii uncharacterized LOC119984997 (LOC119984997), ncRNA	Tripterygium wilfordii	95.3	159	100%	5e-16	100.00	2195	=HYPERLINK("https://www.ncbi.nlm.nih.gov/nucleotide/XR_005465027.1?report=genbank&log$=nucltop&blast_rank=150&RID=NCYA8SRV016","XR_005465027.1")
Schaefferia angustifolia voucher T. Chase et al. 09-13, Dominican Republic (CS) tRNA-Leu (trnL) gene, intron; chloroplast	Schaefferia angustifolia	95.3	95.3	100%	5e-16	100.00	578	=HYPERLINK("https://www.ncbi.nlm.nih.gov/nucleotide/JF410034.1?report=genbank&log$=nucltop&blast_rank=151&RID=NCYA8SRV016","JF410034.1")
Crossopetalum parviflorum voucher C. Whitefoord 10297, Belize (MO) tRNA-Leu (trnL) gene, intron; chloroplast	Crossopetalum parviflorum	95.3	95.3	100%	5e-16	100.00	407	=HYPERLINK("https://www.ncbi.nlm.nih.gov/nucleotide/JF410033.1?report=genbank&log$=nucltop&blast_rank=152&RID=NCYA8SRV016","JF410033.1")
Crossopetalum ilicifolium voucher M.B. Islam 17, cult. Florida, USA (CS) tRNA-Leu (trnL) gene, intron; chloroplast	Crossopetalum ilicifolium	95.3	95.3	100%	5e-16	100.00	555	=HYPERLINK("https://www.ncbi.nlm.nih.gov/nucleotide/JF410032.1?report=genbank&log$=nucltop&blast_rank=153&RID=NCYA8SRV016","JF410032.1")
Crossopetalum gaumeri voucher D.E. Atha et al. 972, Belize (MO) tRNA-Leu (trnL) gene, intron; chloroplast	Crossopetalum gaumeri	95.3	95.3	100%	5e-16	100.00	414	=HYPERLINK("https://www.ncbi.nlm.nih.gov/nucleotide/JF410031.1?report=genbank&log$=nucltop&blast_rank=154&RID=NCYA8SRV016","JF410031.1")
Canotia wendtii voucher F. Chiang et al. 9813, Mexico (F) tRNA-Leu (trnL) gene, intron; chloroplast	Canotia wendtii	95.3	95.3	100%	5e-16	100.00	561	=HYPERLINK("https://www.ncbi.nlm.nih.gov/nucleotide/JF410030.1?report=genbank&log$=nucltop&blast_rank=155&RID=NCYA8SRV016","JF410030.1")
Acanthothamnus aphyllus voucher C.C. Clevinger 100, Mexico (TEX) tRNA-Leu (trnL) gene, intron; chloroplast	Acanthothamnus aphyllus	95.3	95.3	100%	5e-16	100.00	573	=HYPERLINK("https://www.ncbi.nlm.nih.gov/nucleotide/JF410029.1?report=genbank&log$=nucltop&blast_rank=156&RID=NCYA8SRV016","JF410029.1")
Schaefferia cuneifolia voucher M. Dillon & K. Baker 875, Texas, USA (F) tRNA-Leu (trnL) gene, intron; chloroplast	Schaefferia cuneifolia	95.3	95.3	100%	5e-16	100.00	574	=HYPERLINK("https://www.ncbi.nlm.nih.gov/nucleotide/JF410025.1?report=genbank&log$=nucltop&blast_rank=157&RID=NCYA8SRV016","JF410025.1")
Schaefferia pilosa voucher A.A. Sanchez et al. 4, Mexico (MO) tRNA-Leu (trnL) gene, intron; chloroplast	Schaefferia pilosa	95.3	95.3	100%	5e-16	100.00	578	=HYPERLINK("https://www.ncbi.nlm.nih.gov/nucleotide/JF410024.1?report=genbank&log$=nucltop&blast_rank=158&RID=NCYA8SRV016","JF410024.1")
Schaefferia stenophylla voucher J. Panero 5309, Mexico (TEX) tRNA-Leu (trnL) gene, intron; chloroplast	Schaefferia stenophylla	95.3	95.3	100%	5e-16	100.00	567	=HYPERLINK("https://www.ncbi.nlm.nih.gov/nucleotide/JF410023.1?report=genbank&log$=nucltop&blast_rank=159&RID=NCYA8SRV016","JF410023.1")
Schaefferia frutescens voucher Fairchild Tropical Garden Acc. #72611 tRNA-Leu (trnL) gene, intron; chloroplast	Schaefferia frutescens	95.3	95.3	100%	5e-16	100.00	525	=HYPERLINK("https://www.ncbi.nlm.nih.gov/nucleotide/JF410022.1?report=genbank&log$=nucltop&blast_rank=160&RID=NCYA8SRV016","JF410022.1")
Orthosphenia mexicana voucher M. Martinez 01040, Mexico (MO) tRNA-Leu (trnL) gene, intron; chloroplast	Orthosphenia mexicana	95.3	95.3	100%	5e-16	100.00	514	=HYPERLINK("https://www.ncbi.nlm.nih.gov/nucleotide/JF410018.1?report=genbank&log$=nucltop&blast_rank=161&RID=NCYA8SRV016","JF410018.1")
Schaefferia argentinensis voucher S.G. Beck & K. Bach 23166, Bolivia (MO) tRNA-Leu (trnL) gene, intron; chloroplast	Schaefferia argentinensis	95.3	95.3	100%	5e-16	100.00	552	=HYPERLINK("https://www.ncbi.nlm.nih.gov/nucleotide/JF410017.1?report=genbank&log$=nucltop&blast_rank=162&RID=NCYA8SRV016","JF410017.1")
Crossopetalum uragoga voucher E.J. Lott et al. 4093, Mexico (F) tRNA-Leu (trnL) gene, intron; chloroplast	Crossopetalum uragoga	95.3	95.3	100%	5e-16	100.00	568	=HYPERLINK("https://www.ncbi.nlm.nih.gov/nucleotide/JF410015.1?report=genbank&log$=nucltop&blast_rank=163&RID=NCYA8SRV016","JF410015.1")
Crossopetalum eucymosum voucher D.E. Breedlove 48800, Mexico (CAL) tRNA-Leu (trnL) gene, intron; chloroplast	Crossopetalum eucymosum	95.3	95.3	100%	5e-16	100.00	568	=HYPERLINK("https://www.ncbi.nlm.nih.gov/nucleotide/JF410014.1?report=genbank&log$=nucltop&blast_rank=164&RID=NCYA8SRV016","JF410014.1")
Crossopetalum rhacoma voucher C.C. Clevinger 117, Mexico (TEX) tRNA-Leu (trnL) gene, intron; chloroplast	Crossopetalum rhacoma	95.3	95.3	100%	5e-16	100.00	565	=HYPERLINK("https://www.ncbi.nlm.nih.gov/nucleotide/JF410012.1?report=genbank&log$=nucltop&blast_rank=165&RID=NCYA8SRV016","JF410012.1")
Siphonodon membranaceus voucher Cult. Indonesia, Chase 2097 (K) tRNA-Leu (trnL) gene, intron; chloroplast	Siphonodon membranaceus	95.3	95.3	100%	5e-16	100.00	507	=HYPERLINK("https://www.ncbi.nlm.nih.gov/nucleotide/JF410010.1?report=genbank&log$=nucltop&blast_rank=166&RID=NCYA8SRV016","JF410010.1")
Siphonodon australis voucher Sydney Botanical Garden, no acc. # tRNA-Leu (trnL) gene, intron; chloroplast	Siphonodon australis	95.3	95.3	100%	5e-16	100.00	536	=HYPERLINK("https://www.ncbi.nlm.nih.gov/nucleotide/JF410009.1?report=genbank&log$=nucltop&blast_rank=167&RID=NCYA8SRV016","JF410009.1")
Siphonodon celastrineus voucher Griff.Cult. Indonesia, Chase 2097 (K) tRNA-Leu (trnL) gene, intron; chloroplast	Siphonodon celastrineus	95.3	95.3	100%	5e-16	100.00	493	=HYPERLINK("https://www.ncbi.nlm.nih.gov/nucleotide/JF410008.1?report=genbank&log$=nucltop&blast_rank=168&RID=NCYA8SRV016","JF410008.1")
Hartogiopsis trilobocarpa voucher P.J. Rakotomalaza et al. 1278, Madagascar (MO) tRNA-Leu (trnL) gene, intron; chloroplast	Hartogiopsis trilobocarpa	95.3	95.3	100%	5e-16	100.00	586	=HYPERLINK("https://www.ncbi.nlm.nih.gov/nucleotide/JF410006.1?report=genbank&log$=nucltop&blast_rank=169&RID=NCYA8SRV016","JF410006.1")
Euonymus latifolius voucher L. Tembrock 08-023, cult. Colorado, USA (CS) tRNA-Leu (trnL) gene, intron; chloroplast	Euonymus latifolius	95.3	95.3	100%	5e-16	100.00	573	=HYPERLINK("https://www.ncbi.nlm.nih.gov/nucleotide/HQ393767.1?report=genbank&log$=nucltop&blast_rank=170&RID=NCYA8SRV016","HQ393767.1")
Euonymus fortunei voucher M.P. Simmons 1913, cult. Illinois, USA (CS) tRNA-Leu (trnL) gene, intron; chloroplast	Euonymus fortunei	95.3	95.3	100%	5e-16	100.00	571	=HYPERLINK("https://www.ncbi.nlm.nih.gov/nucleotide/HQ393764.1?report=genbank&log$=nucltop&blast_rank=171&RID=NCYA8SRV016","HQ393764.1")
Euonymus americanus voucher W. Hess et al. 9499, Kentucky, USA (F) tRNA-Leu (trnL) gene, intron; chloroplast	Euonymus americanus	95.3	95.3	100%	5e-16	100.00	502	=HYPERLINK("https://www.ncbi.nlm.nih.gov/nucleotide/HQ393763.1?report=genbank&log$=nucltop&blast_rank=172&RID=NCYA8SRV016","HQ393763.1")
Euonymus melananthus voucher A. Whittemore 08-019, cult. Washington, D.C., USA (NA) tRNA-Leu (trnL) gene, intron; chloroplast	Euonymus melananthus	95.3	95.3	100%	5e-16	100.00	569	=HYPERLINK("https://www.ncbi.nlm.nih.gov/nucleotide/HQ393761.1?report=genbank&log$=nucltop&blast_rank=173&RID=NCYA8SRV016","HQ393761.1")
Euonymus lanceolatus voucher A. Whittemore 08-016, cult. Washington, D.C., USA (NA) tRNA-Leu (trnL) gene, intron; chloroplast	Euonymus lanceolatus	95.3	95.3	100%	5e-16	100.00	567	=HYPERLINK("https://www.ncbi.nlm.nih.gov/nucleotide/HQ393760.1?report=genbank&log$=nucltop&blast_rank=174&RID=NCYA8SRV016","HQ393760.1")
Euonymus myrianthus voucher M.P. Simmons & C. Sayre 1926, cult. British Columbia, Canada (CS) tRNA-Leu (trnL) gene, intron; chloroplast	Euonymus myrianthus	95.3	95.3	100%	5e-16	100.00	575	=HYPERLINK("https://www.ncbi.nlm.nih.gov/nucleotide/HQ393758.1?report=genbank&log$=nucltop&blast_rank=175&RID=NCYA8SRV016","HQ393758.1")
Glyptopetalum rhytidophyllum voucher CKF Team CKF257, Vietnam (KUN) tRNA-Leu (trnL) gene, intron; chloroplast	Glyptopetalum rhytidophyllum	95.3	95.3	100%	5e-16	100.00	567	=HYPERLINK("https://www.ncbi.nlm.nih.gov/nucleotide/HQ393756.1?report=genbank&log$=nucltop&blast_rank=176&RID=NCYA8SRV016","HQ393756.1")
Euonymus phellomanus voucher L. Tembrock 08-022, cult. Colorado, USA (CS) tRNA-Leu (trnL) gene, intron; chloroplast	Euonymus phellomanus	95.3	95.3	100%	5e-16	100.00	567	=HYPERLINK("https://www.ncbi.nlm.nih.gov/nucleotide/HQ393755.1?report=genbank&log$=nucltop&blast_rank=177&RID=NCYA8SRV016","HQ393755.1")
Euonymus verrucosus voucher M.P. Simmons & C. Sayre 1925, cult. British Columbia, Canada (CS) tRNA-Leu (trnL) gene, intron; chloroplast	Euonymus verrucosus	95.3	95.3	100%	5e-16	100.00	627	=HYPERLINK("https://www.ncbi.nlm.nih.gov/nucleotide/HQ393752.1?report=genbank&log$=nucltop&blast_rank=178&RID=NCYA8SRV016","HQ393752.1")
Euonymus hamiltonianus voucher M.P. Simmons 1791, cult. New York, USA (BH) tRNA-Leu (trnL) gene, intron; chloroplast	Euonymus hamiltonianus	95.3	95.3	100%	5e-16	100.00	593	=HYPERLINK("https://www.ncbi.nlm.nih.gov/nucleotide/HQ393748.1?report=genbank&log$=nucltop&blast_rank=179&RID=NCYA8SRV016","HQ393748.1")
Euonymus hamiltonianus voucher M.P. Simmons 1792, cult. New York, USA (BH) tRNA-Leu (trnL) gene, intron; chloroplast	Euonymus hamiltonianus	95.3	95.3	100%	5e-16	100.00	569	=HYPERLINK("https://www.ncbi.nlm.nih.gov/nucleotide/HQ393749.1?report=genbank&log$=nucltop&blast_rank=180&RID=NCYA8SRV016","HQ393749.1")
Euonymus europaeus voucher M.P. Simmons 1779, cult. Ithaca, New York (BH) tRNA-Leu (trnL) gene, intron; chloroplast	Euonymus europaeus	95.3	95.3	100%	5e-16	100.00	566	=HYPERLINK("https://www.ncbi.nlm.nih.gov/nucleotide/HQ393747.1?report=genbank&log$=nucltop&blast_rank=181&RID=NCYA8SRV016","HQ393747.1")
Euonymus pleurostylioides voucher R.H. Archer et al. 2924, Madagascar (CS) tRNA-Leu (trnL) gene, intron; chloroplast	Euonymus pleurostylioides	95.3	95.3	100%	5e-16	100.00	539	=HYPERLINK("https://www.ncbi.nlm.nih.gov/nucleotide/HQ393742.1?report=genbank&log$=nucltop&blast_rank=182&RID=NCYA8SRV016","HQ393742.1")
Euonymeae sp. CDB-2011b voucher R.H. Archer et al. 2913, Madagascar (CS) tRNA-Leu (trnL) gene, intron; chloroplast	Euonymeae sp. CDB-2011b	95.3	95.3	100%	5e-16	100.00	542	=HYPERLINK("https://www.ncbi.nlm.nih.gov/nucleotide/HQ393741.1?report=genbank&log$=nucltop&blast_rank=183&RID=NCYA8SRV016","HQ393741.1")
Hedraianthera porphyropetala voucher A. Ford 4544, Australia (BRI) tRNA-Leu (trnL) gene, intron; chloroplast	Hedraianthera porphyropetala	95.3	95.3	100%	5e-16	100.00	592	=HYPERLINK("https://www.ncbi.nlm.nih.gov/nucleotide/HQ393740.1?report=genbank&log$=nucltop&blast_rank=184&RID=NCYA8SRV016","HQ393740.1")
Brassiantha hedraiantheroides voucher A. Ford 2122, Australia (BRI) tRNA-Leu (trnL) gene, intron; chloroplast	Brassiantha hedraiantheroides	95.3	95.3	100%	5e-16	100.00	592	=HYPERLINK("https://www.ncbi.nlm.nih.gov/nucleotide/HQ393739.1?report=genbank&log$=nucltop&blast_rank=185&RID=NCYA8SRV016","HQ393739.1")
Euonymus globularis voucher A. Ford 4739, Australia (BRI) tRNA-Leu (trnL) gene, intron; chloroplast	Dinghoua globularis	95.3	95.3	100%	5e-16	100.00	580	=HYPERLINK("https://www.ncbi.nlm.nih.gov/nucleotide/HQ393736.1?report=genbank&log$=nucltop&blast_rank=186&RID=NCYA8SRV016","HQ393736.1")
Gyminda tonduzii tRNA-Leu (trnL) gene, partial sequence; chloroplast	Gyminda tonduzii	95.3	95.3	100%	5e-16	100.00	571	=HYPERLINK("https://www.ncbi.nlm.nih.gov/nucleotide/HQ267147.1?report=genbank&log$=nucltop&blast_rank=187&RID=NCYA8SRV016","HQ267147.1")
Gymnosporia wallichiana tRNA-Leu (trnL) gene, partial sequence; chloroplast	Gymnosporia wallichiana	95.3	95.3	100%	5e-16	100.00	577	=HYPERLINK("https://www.ncbi.nlm.nih.gov/nucleotide/HQ267145.1?report=genbank&log$=nucltop&blast_rank=188&RID=NCYA8SRV016","HQ267145.1")
Gymnosporia crenata tRNA-Leu (trnL) gene, partial sequence; chloroplast	Gymnosporia crenata	95.3	95.3	100%	5e-16	100.00	577	=HYPERLINK("https://www.ncbi.nlm.nih.gov/nucleotide/HQ267142.1?report=genbank&log$=nucltop&blast_rank=189&RID=NCYA8SRV016","HQ267142.1")
Simicratea welwitschii voucher C.C.H. Jongkind & D.K. Abbiw 2127, Ghana (MO) tRNA-Leu (trnL) gene, partial sequence; chloroplast	Simicratea welwitschii	95.3	95.3	100%	5e-16	100.00	572	=HYPERLINK("https://www.ncbi.nlm.nih.gov/nucleotide/HM230245.1?report=genbank&log$=nucltop&blast_rank=190&RID=NCYA8SRV016","HM230245.1")
Semialarium paniculatum voucher E. Zardini & C. Benitez 3421, Paraguay (MO) tRNA-Leu (trnL) gene, partial sequence; chloroplast	Semialarium paniculatum	95.3	95.3	100%	5e-16	100.00	489	=HYPERLINK("https://www.ncbi.nlm.nih.gov/nucleotide/HM230243.1?report=genbank&log$=nucltop&blast_rank=191&RID=NCYA8SRV016","HM230243.1")
Semialarium mexicanum voucher E. Cabrera & H. de Cabrera 8736, Mexico (F) tRNA-Leu (trnL) gene, partial sequence; chloroplast	Semialarium mexicanum	95.3	95.3	100%	5e-16	100.00	576	=HYPERLINK("https://www.ncbi.nlm.nih.gov/nucleotide/HM230242.1?report=genbank&log$=nucltop&blast_rank=192&RID=NCYA8SRV016","HM230242.1")
Semialarium mexicanum voucher J.F. Morales et al. 1577, Costa Rica (F, MO) tRNA-Leu (trnL) gene, partial sequence; chloroplast	Semialarium mexicanum	95.3	95.3	100%	5e-16	100.00	582	=HYPERLINK("https://www.ncbi.nlm.nih.gov/nucleotide/HM230241.1?report=genbank&log$=nucltop&blast_rank=193&RID=NCYA8SRV016","HM230241.1")
Reissantia parviflora voucher E. Mboya et al. 271, Tanzania (MO) tRNA-Leu (trnL) gene, partial sequence; chloroplast	Reissantia parviflora	95.3	95.3	100%	5e-16	100.00	580	=HYPERLINK("https://www.ncbi.nlm.nih.gov/nucleotide/HM230240.1?report=genbank&log$=nucltop&blast_rank=194&RID=NCYA8SRV016","HM230240.1")
Reissantia buchananii voucher W. Kindeketa et al. 1430, Tanzania (MO) tRNA-Leu (trnL) gene, partial sequence; chloroplast	Reissantia buchananii	95.3	95.3	100%	5e-16	100.00	538	=HYPERLINK("https://www.ncbi.nlm.nih.gov/nucleotide/HM230239.1?report=genbank&log$=nucltop&blast_rank=195&RID=NCYA8SRV016","HM230239.1")
Pristimera preussii voucher D. Harris 4969, Central African Republic (E) tRNA-Leu (trnL) gene, partial sequence; chloroplast	Trochantha preussii	95.3	95.3	100%	5e-16	100.00	572	=HYPERLINK("https://www.ncbi.nlm.nih.gov/nucleotide/HM230235.1?report=genbank&log$=nucltop&blast_rank=196&RID=NCYA8SRV016","HM230235.1")
Prionostemma fimbriata voucher G. McPherson 15681, Gabon (MO) tRNA-Leu (trnL) gene, partial sequence; chloroplast	Prionostemma fimbriata	95.3	95.3	100%	5e-16	100.00	589	=HYPERLINK("https://www.ncbi.nlm.nih.gov/nucleotide/HM230226.1?report=genbank&log$=nucltop&blast_rank=197&RID=NCYA8SRV016","HM230226.1")
Prionostemma asperum voucher Pires 1399, Brazil (NY) tRNA-Leu (trnL) gene, partial sequence; chloroplast	Prionostemma asperum	95.3	95.3	100%	5e-16	100.00	574	=HYPERLINK("https://www.ncbi.nlm.nih.gov/nucleotide/HM230225.1?report=genbank&log$=nucltop&blast_rank=198&RID=NCYA8SRV016","HM230225.1")
Loeseneriella sp. Chase 2095 voucher M.W. Chase 2095, cult. Borgor, Indonesia (K) tRNA-Leu (trnL) gene, partial sequence; chloroplast	Loeseneriella sp. Chase 2095	95.3	95.3	100%	5e-16	100.00	570	=HYPERLINK("https://www.ncbi.nlm.nih.gov/nucleotide/HM230223.1?report=genbank&log$=nucltop&blast_rank=199&RID=NCYA8SRV016","HM230223.1")
Loeseneriella rowlandii voucher D.K. Harder et al. 2980, Ghana (MO) tRNA-Leu (trnL) gene, partial sequence; chloroplast	Loeseneriella rowlandii	95.3	95.3	100%	5e-16	100.00	572	=HYPERLINK("https://www.ncbi.nlm.nih.gov/nucleotide/HM230222.1?report=genbank&log$=nucltop&blast_rank=200&RID=NCYA8SRV016","HM230222.1")
Hylenaea praecelsa voucher R. Foster 897, Panama (MO) tRNA-Leu (trnL) gene, partial sequence; chloroplast	Hylenaea praecelsa	95.3	95.3	100%	5e-16	100.00	502	=HYPERLINK("https://www.ncbi.nlm.nih.gov/nucleotide/HM230221.1?report=genbank&log$=nucltop&blast_rank=201&RID=NCYA8SRV016","HM230221.1")
Hylenaea comosa voucher J.A. Lombardi 6400, Brazil (HRCB) tRNA-Leu (trnL) gene, partial sequence; chloroplast	Hylenaea comosa	95.3	95.3	100%	5e-16	100.00	602	=HYPERLINK("https://www.ncbi.nlm.nih.gov/nucleotide/HM230220.1?report=genbank&log$=nucltop&blast_rank=202&RID=NCYA8SRV016","HM230220.1")
Hippocratea volubilis voucher J.F. Castrejon et al. 949, Mexico (MO) tRNA-Leu (trnL) gene, partial sequence; chloroplast	Hippocratea volubilis	95.3	95.3	100%	5e-16	100.00	503	=HYPERLINK("https://www.ncbi.nlm.nih.gov/nucleotide/HM230218.1?report=genbank&log$=nucltop&blast_rank=203&RID=NCYA8SRV016","HM230218.1")
Helictonema velutinum voucher T.B. Hart 1580, Zaire (MO) tRNA-Leu (trnL) gene, partial sequence; chloroplast	Helictonema velutinum	95.3	95.3	100%	5e-16	100.00	574	=HYPERLINK("https://www.ncbi.nlm.nih.gov/nucleotide/HM230217.1?report=genbank&log$=nucltop&blast_rank=204&RID=NCYA8SRV016","HM230217.1")
Cuervea isangiensis voucher L. White 1238, Gabon (MO) tRNA-Leu (trnL) gene, partial sequence; chloroplast	Cuervea isangiensis	95.3	95.3	100%	5e-16	100.00	498	=HYPERLINK("https://www.ncbi.nlm.nih.gov/nucleotide/HM230210.1?report=genbank&log$=nucltop&blast_rank=205&RID=NCYA8SRV016","HM230210.1")
Campylostemon angolense voucher W.J.J.O. de Wilde et al. 3754, Cameroun (MO, P) tRNA-Leu (trnL) gene, partial sequence; chloroplast	Campylostemon angolensis	95.3	95.3	100%	5e-16	100.00	566	=HYPERLINK("https://www.ncbi.nlm.nih.gov/nucleotide/HM230209.1?report=genbank&log$=nucltop&blast_rank=206&RID=NCYA8SRV016","HM230209.1")
Apodostigma pallens voucher Friis et al. 3994, Ethiopia (K) tRNA-Leu (trnL) gene, partial sequence; chloroplast	Apodostigma pallens	95.3	95.3	100%	5e-16	100.00	578	=HYPERLINK("https://www.ncbi.nlm.nih.gov/nucleotide/HM230208.1?report=genbank&log$=nucltop&blast_rank=207&RID=NCYA8SRV016","HM230208.1")
Apodostigma pallens voucher Sango et al. ML-168, Mali (K) tRNA-Leu (trnL) gene, partial sequence; chloroplast	Apodostigma pallens	95.3	95.3	100%	5e-16	100.00	571	=HYPERLINK("https://www.ncbi.nlm.nih.gov/nucleotide/HM230207.1?report=genbank&log$=nucltop&blast_rank=208&RID=NCYA8SRV016","HM230207.1")
Anthodon decussatum voucher G. Montgomery 19, Panama (MO) tRNA-Leu (trnL) gene, partial sequence; chloroplast	Anthodon decussatum	95.3	95.3	100%	5e-16	100.00	575	=HYPERLINK("https://www.ncbi.nlm.nih.gov/nucleotide/HM230206.1?report=genbank&log$=nucltop&blast_rank=209&RID=NCYA8SRV016","HM230206.1")
Salacia grandifolia voucher J.A. Lombardi 6851, Brazil (HRCB) tRNA-Leu (trnL) gene, partial sequence; chloroplast	Salacia grandifolia	95.3	95.3	100%	5e-16	100.00	536	=HYPERLINK("https://www.ncbi.nlm.nih.gov/nucleotide/HM230204.1?report=genbank&log$=nucltop&blast_rank=210&RID=NCYA8SRV016","HM230204.1")
Tontelea micrantha tRNA-Leu (trnL) gene, partial sequence; plastid	Tontelea micrantha	95.3	95.3	100%	5e-16	100.00	589	=HYPERLINK("https://www.ncbi.nlm.nih.gov/nucleotide/FJ705590.1?report=genbank&log$=nucltop&blast_rank=211&RID=NCYA8SRV016","FJ705590.1")
Tontelea cylindrocarpa tRNA-Leu (trnL) gene, partial sequence; plastid	Tontelea cylindrocarpa	95.3	95.3	100%	5e-16	100.00	565	=HYPERLINK("https://www.ncbi.nlm.nih.gov/nucleotide/FJ705589.1?report=genbank&log$=nucltop&blast_rank=212&RID=NCYA8SRV016","FJ705589.1")
Thyrsosalacia nematobrachion tRNA-Leu (trnL) gene, partial sequence; plastid	Thyrsosalacia nematobrachion	95.3	95.3	100%	5e-16	100.00	580	=HYPERLINK("https://www.ncbi.nlm.nih.gov/nucleotide/FJ705588.1?report=genbank&log$=nucltop&blast_rank=213&RID=NCYA8SRV016","FJ705588.1")
Thyrsosalacia nematobrachion tRNA-Leu (trnL) gene, partial sequence; plastid	Thyrsosalacia nematobrachion	95.3	95.3	100%	5e-16	100.00	593	=HYPERLINK("https://www.ncbi.nlm.nih.gov/nucleotide/FJ705587.1?report=genbank&log$=nucltop&blast_rank=214&RID=NCYA8SRV016","FJ705587.1")
Salacia erythrocarpa tRNA-Leu (trnL) gene, partial sequence; plastid	Salacia erythrocarpa	95.3	95.3	100%	5e-16	100.00	565	=HYPERLINK("https://www.ncbi.nlm.nih.gov/nucleotide/FJ705579.1?report=genbank&log$=nucltop&blast_rank=215&RID=NCYA8SRV016","FJ705579.1")
Salacia disepala tRNA-Leu (trnL) gene, partial sequence; plastid	Salacia disepala	95.3	95.3	100%	5e-16	100.00	573	=HYPERLINK("https://www.ncbi.nlm.nih.gov/nucleotide/FJ705577.1?report=genbank&log$=nucltop&blast_rank=216&RID=NCYA8SRV016","FJ705577.1")
Salacia crassifolia tRNA-Leu (trnL) gene, partial sequence; plastid	Salacia crassifolia	95.3	95.3	100%	5e-16	100.00	571	=HYPERLINK("https://www.ncbi.nlm.nih.gov/nucleotide/FJ705576.1?report=genbank&log$=nucltop&blast_rank=217&RID=NCYA8SRV016","FJ705576.1")
Salacia cordata tRNA-Leu (trnL) gene, partial sequence; plastid	Salacia cordata	95.3	95.3	100%	5e-16	100.00	565	=HYPERLINK("https://www.ncbi.nlm.nih.gov/nucleotide/FJ705575.1?report=genbank&log$=nucltop&blast_rank=218&RID=NCYA8SRV016","FJ705575.1")
Salacia alwynii tRNA-Leu (trnL) gene, partial sequence; plastid	Salacia alwynii	95.3	95.3	100%	5e-16	100.00	565	=HYPERLINK("https://www.ncbi.nlm.nih.gov/nucleotide/FJ705574.1?report=genbank&log$=nucltop&blast_rank=219&RID=NCYA8SRV016","FJ705574.1")
Plagiopteron suaveolens tRNA-Leu (trnL) gene, partial sequence; plastid	Plagiopteron suaveolens	95.3	95.3	100%	5e-16	100.00	567	=HYPERLINK("https://www.ncbi.nlm.nih.gov/nucleotide/FJ705573.1?report=genbank&log$=nucltop&blast_rank=220&RID=NCYA8SRV016","FJ705573.1")
Peritassa laevigata tRNA-Leu (trnL) gene, partial sequence; plastid	Peritassa laevigata	95.3	95.3	100%	5e-16	100.00	565	=HYPERLINK("https://www.ncbi.nlm.nih.gov/nucleotide/FJ705572.1?report=genbank&log$=nucltop&blast_rank=221&RID=NCYA8SRV016","FJ705572.1")
Peritassa laevigata tRNA-Leu (trnL) gene, partial sequence; plastid	Peritassa laevigata	95.3	95.3	100%	5e-16	100.00	570	=HYPERLINK("https://www.ncbi.nlm.nih.gov/nucleotide/FJ705571.1?report=genbank&log$=nucltop&blast_rank=222&RID=NCYA8SRV016","FJ705571.1")
Lophopetalum arnhemicum tRNA-Leu (trnL) gene, partial sequence; plastid	Lophopetalum arnhemicum	95.3	95.3	100%	5e-16	100.00	543	=HYPERLINK("https://www.ncbi.nlm.nih.gov/nucleotide/FJ705569.1?report=genbank&log$=nucltop&blast_rank=223&RID=NCYA8SRV016","FJ705569.1")
Loeseneriella barbata tRNA-Leu (trnL) gene, partial sequence; plastid	Loeseneriella barbata	95.3	95.3	100%	5e-16	100.00	562	=HYPERLINK("https://www.ncbi.nlm.nih.gov/nucleotide/FJ705568.1?report=genbank&log$=nucltop&blast_rank=224&RID=NCYA8SRV016","FJ705568.1")
Kokoona sp. Chase 2092 tRNA-Leu (trnL) gene, partial sequence; plastid	Kokoona sp. Chase 2092	95.3	95.3	100%	5e-16	100.00	589	=HYPERLINK("https://www.ncbi.nlm.nih.gov/nucleotide/FJ705567.1?report=genbank&log$=nucltop&blast_rank=225&RID=NCYA8SRV016","FJ705567.1")
Cheiloclinium cognatum tRNA-Leu (trnL) gene, partial sequence; plastid	Cheiloclinium cognatum	95.3	95.3	100%	5e-16	100.00	558	=HYPERLINK("https://www.ncbi.nlm.nih.gov/nucleotide/FJ705566.1?report=genbank&log$=nucltop&blast_rank=226&RID=NCYA8SRV016","FJ705566.1")
Brassiantha pentamera tRNA-Leu (trnL) gene, partial sequence; plastid	Brassiantha pentamera	95.3	95.3	100%	5e-16	100.00	592	=HYPERLINK("https://www.ncbi.nlm.nih.gov/nucleotide/FJ705564.1?report=genbank&log$=nucltop&blast_rank=227&RID=NCYA8SRV016","FJ705564.1")
Angiosperm environmental sample chloroplast partial tRNA-Leu gene, intron region, isolated from Curculionidae sp.3 BMNH:826574	Magnoliophyta environmental sample	95.3	95.3	100%	5e-16	100.00	602	=HYPERLINK("https://www.ncbi.nlm.nih.gov/nucleotide/FN398137.1?report=genbank&log$=nucltop&blast_rank=228&RID=NCYA8SRV016","FN398137.1")
Angiosperm environmental sample chloroplast partial tRNA-Leu gene, intron region, isolated from Curculionidae sp.3 BMNH:826571	Magnoliophyta environmental sample	95.3	95.3	100%	5e-16	100.00	591	=HYPERLINK("https://www.ncbi.nlm.nih.gov/nucleotide/FN398136.1?report=genbank&log$=nucltop&blast_rank=229&RID=NCYA8SRV016","FN398136.1")
Salacia lehmbachii chloroplast tRNA-Leu gene (partial), trnL-trnF IGS and tRNA-Phe gene (partial), specimen voucher BONN:T.Borsch 3549	Salacia lehmbachii	95.3	95.3	100%	5e-16	100.00	988	=HYPERLINK("https://www.ncbi.nlm.nih.gov/nucleotide/FM179534.1?report=genbank&log$=nucltop&blast_rank=230&RID=NCYA8SRV016","FM179534.1")
Gymnosporia haberiana tRNA-Leu (trnL) gene, partial sequence; plastid	Haydenoxylon haberianum	95.3	95.3	100%	5e-16	100.00	565	=HYPERLINK("https://www.ncbi.nlm.nih.gov/nucleotide/EU328857.1?report=genbank&log$=nucltop&blast_rank=231&RID=NCYA8SRV016","EU328857.1")
Gymnosporia inermis tRNA-Leu (trnL) gene, partial sequence; plastid	Gymnosporia inermis	95.3	95.3	100%	5e-16	100.00	577	=HYPERLINK("https://www.ncbi.nlm.nih.gov/nucleotide/EU328854.1?report=genbank&log$=nucltop&blast_rank=232&RID=NCYA8SRV016","EU328854.1")
Menepetalum schlechteri tRNA-Leu (trnL) gene, partial sequence; plastid	Menepetalum schlechteri	95.3	95.3	100%	5e-16	100.00	514	=HYPERLINK("https://www.ncbi.nlm.nih.gov/nucleotide/EU328853.1?report=genbank&log$=nucltop&blast_rank=233&RID=NCYA8SRV016","EU328853.1")
Dicarpellum baillonianum tRNA-Leu (trnL) gene, partial sequence; plastid	Dicarpellum baillonianum	95.3	95.3	100%	5e-16	100.00	530	=HYPERLINK("https://www.ncbi.nlm.nih.gov/nucleotide/EU328848.1?report=genbank&log$=nucltop&blast_rank=234&RID=NCYA8SRV016","EU328848.1")
Gymnosporia pyria tRNA-Leu (trnL) gene, partial sequence; plastid	Gymnosporia pyria	95.3	95.3	100%	5e-16	100.00	538	=HYPERLINK("https://www.ncbi.nlm.nih.gov/nucleotide/EU328839.1?report=genbank&log$=nucltop&blast_rank=235&RID=NCYA8SRV016","EU328839.1")
Gymnosporia polyacantha tRNA-Leu (trnL) gene, partial sequence; plastid	Gymnosporia polyacantha	95.3	95.3	100%	5e-16	100.00	517	=HYPERLINK("https://www.ncbi.nlm.nih.gov/nucleotide/EU328838.1?report=genbank&log$=nucltop&blast_rank=236&RID=NCYA8SRV016","EU328838.1")
Gymnosporia arbutifolia tRNA-Leu (trnL) gene, partial sequence; plastid	Gymnosporia arbutifolia	95.3	95.3	100%	5e-16	100.00	524	=HYPERLINK("https://www.ncbi.nlm.nih.gov/nucleotide/EU328837.1?report=genbank&log$=nucltop&blast_rank=237&RID=NCYA8SRV016","EU328837.1")
Gymnosporia engleriana tRNA-Leu (trnL) gene, partial sequence; plastid	Gymnosporia engleriana	95.3	95.3	100%	5e-16	100.00	523	=HYPERLINK("https://www.ncbi.nlm.nih.gov/nucleotide/EU328835.1?report=genbank&log$=nucltop&blast_rank=238&RID=NCYA8SRV016","EU328835.1")
Gymnosporia senegalensis voucher Collenette 4/93 tRNA-Leu (trnL) gene, partial sequence; plastid	Gymnosporia senegalensis	95.3	95.3	100%	5e-16	100.00	525	=HYPERLINK("https://www.ncbi.nlm.nih.gov/nucleotide/EU328834.1?report=genbank&log$=nucltop&blast_rank=239&RID=NCYA8SRV016","EU328834.1")
Gymnosporia diversifolia tRNA-Leu (trnL) gene, partial sequence; plastid	Gymnosporia diversifolia	95.3	95.3	100%	5e-16	100.00	544	=HYPERLINK("https://www.ncbi.nlm.nih.gov/nucleotide/EU328833.1?report=genbank&log$=nucltop&blast_rank=240&RID=NCYA8SRV016","EU328833.1")
Gymnosporia urbaniana voucher B. Mostacedo et al. 3269 tRNA-Leu (trnL) gene, partial sequence; plastid	Haydenoxylon urbanianum	95.3	95.3	100%	5e-16	100.00	512	=HYPERLINK("https://www.ncbi.nlm.nih.gov/nucleotide/EU328830.1?report=genbank&log$=nucltop&blast_rank=241&RID=NCYA8SRV016","EU328830.1")
Polycardia phyllanthoides tRNA-Leu (trnL) gene, partial sequence; plastid	Polycardia phyllanthoides	95.3	95.3	100%	5e-16	100.00	507	=HYPERLINK("https://www.ncbi.nlm.nih.gov/nucleotide/EU328829.1?report=genbank&log$=nucltop&blast_rank=242&RID=NCYA8SRV016","EU328829.1")
Salaciopsis sparsiflora tRNA-Leu (trnL) gene, partial sequence; plastid	Salaciopsis sparsiflora	95.3	95.3	100%	5e-16	100.00	511	=HYPERLINK("https://www.ncbi.nlm.nih.gov/nucleotide/EU328825.1?report=genbank&log$=nucltop&blast_rank=243&RID=NCYA8SRV016","EU328825.1")
Salaciopsis longistyla tRNA-Leu (trnL) gene, partial sequence; plastid	Salaciopsis longistyla	95.3	95.3	100%	5e-16	100.00	543	=HYPERLINK("https://www.ncbi.nlm.nih.gov/nucleotide/EU328824.1?report=genbank&log$=nucltop&blast_rank=244&RID=NCYA8SRV016","EU328824.1")
Paxistima canbyi tRNA-Leu (trnL) gene, partial sequence; plastid	Paxistima canbyi	95.3	95.3	100%	5e-16	100.00	573	=HYPERLINK("https://www.ncbi.nlm.nih.gov/nucleotide/EU328823.1?report=genbank&log$=nucltop&blast_rank=245&RID=NCYA8SRV016","EU328823.1")
Paxistima myrsinites tRNA-Leu (trnL) gene, partial sequence; plastid	Paxistima myrsinites	95.3	95.3	100%	5e-16	100.00	524	=HYPERLINK("https://www.ncbi.nlm.nih.gov/nucleotide/EU328822.1?report=genbank&log$=nucltop&blast_rank=246&RID=NCYA8SRV016","EU328822.1")
Euonymus alatus tRNA-Leu (trnL) gene, partial sequence; plastid	Euonymus alatus	95.3	95.3	100%	5e-16	100.00	537	=HYPERLINK("https://www.ncbi.nlm.nih.gov/nucleotide/EU328821.1?report=genbank&log$=nucltop&blast_rank=247&RID=NCYA8SRV016","EU328821.1")
Celastraceae sp. ALD-2007 voucher R.H. Archer et al. 2996 tRNA-Leu (trnL) gene, partial sequence; plastid	Celastraceae sp. ALD-2007	95.3	95.3	100%	5e-16	100.00	575	=HYPERLINK("https://www.ncbi.nlm.nih.gov/nucleotide/EU328819.1?report=genbank&log$=nucltop&blast_rank=248&RID=NCYA8SRV016","EU328819.1")
Tripterygium regelii voucher M.P. Simmons 1776 (BH) tRNA-Leu (trnL) gene, partial sequence; plastid	Tripterygium regelii	95.3	95.3	100%	5e-16	100.00	566	=HYPERLINK("https://www.ncbi.nlm.nih.gov/nucleotide/EU328817.1?report=genbank&log$=nucltop&blast_rank=249&RID=NCYA8SRV016","EU328817.1")
Celastrus vulcanicola tRNA-Leu (trnL) gene, partial sequence; plastid	Celastrus vulcanicola	95.3	95.3	100%	5e-16	100.00	531	=HYPERLINK("https://www.ncbi.nlm.nih.gov/nucleotide/EU328816.1?report=genbank&log$=nucltop&blast_rank=250&RID=NCYA8SRV016","EU328816.1")
Siphonodon celastrineus tRNA-Leu (trnL) gene, partial sequence; plastid	Siphonodon celastrineus	95.3	95.3	100%	5e-16	100.00	507	=HYPERLINK("https://www.ncbi.nlm.nih.gov/nucleotide/EU328798.1?report=genbank&log$=nucltop&blast_rank=251&RID=NCYA8SRV016","EU328798.1")
Gymnosporia urbaniana tRNA-Leu (trnL) gene, partial sequence; plastid	Haydenoxylon urbanianum	95.3	95.3	100%	5e-16	100.00	525	=HYPERLINK("https://www.ncbi.nlm.nih.gov/nucleotide/EU328793.1?report=genbank&log$=nucltop&blast_rank=252&RID=NCYA8SRV016","EU328793.1")
Gyminda latifolia tRNA-Leu (trnL) gene, partial sequence; plastid	Gyminda latifolia	95.3	95.3	100%	5e-16	100.00	571	=HYPERLINK("https://www.ncbi.nlm.nih.gov/nucleotide/EU328791.1?report=genbank&log$=nucltop&blast_rank=253&RID=NCYA8SRV016","EU328791.1")
Polycardia lateralis tRNA-Leu (trnL) gene, partial sequence; plastid	Polycardia lateralis	95.3	95.3	100%	5e-16	100.00	566	=HYPERLINK("https://www.ncbi.nlm.nih.gov/nucleotide/EU328783.1?report=genbank&log$=nucltop&blast_rank=254&RID=NCYA8SRV016","EU328783.1")
Gymnosporia senegalensis voucher CMML:R.H. Archer et al. 3030 tRNA-Leu (trnL) gene, partial sequence; plastid	Gymnosporia senegalensis	95.3	95.3	100%	5e-16	100.00	577	=HYPERLINK("https://www.ncbi.nlm.nih.gov/nucleotide/EU328782.1?report=genbank&log$=nucltop&blast_rank=255&RID=NCYA8SRV016","EU328782.1")
Gymnosporia divaricata tRNA-Leu (trnL) gene, partial sequence; plastid	Gymnosporia divaricata	95.3	95.3	100%	5e-16	100.00	577	=HYPERLINK("https://www.ncbi.nlm.nih.gov/nucleotide/EU328781.1?report=genbank&log$=nucltop&blast_rank=256&RID=NCYA8SRV016","EU328781.1")
Gymnosporia linearis subsp. madagascariensis voucher CMML:R.H. Archer et al. 2935 tRNA-Leu (trnL) gene, partial sequence; plastid	Gymnosporia linearis subsp. madagascariensis	95.3	95.3	100%	5e-16	100.00	577	=HYPERLINK("https://www.ncbi.nlm.nih.gov/nucleotide/EU328780.1?report=genbank&log$=nucltop&blast_rank=257&RID=NCYA8SRV016","EU328780.1")
Catha edulis voucher R.H. Archer et al. 3016 tRNA-Leu (trnL) gene, partial sequence; plastid	Catha edulis	95.3	95.3	100%	5e-16	100.00	560	=HYPERLINK("https://www.ncbi.nlm.nih.gov/nucleotide/EU328779.1?report=genbank&log$=nucltop&blast_rank=258&RID=NCYA8SRV016","EU328779.1")
Dicarpellum pancheri tRNA-Leu (trnL) gene, partial sequence; plastid	Dicarpellum pancheri	95.3	95.3	100%	5e-16	100.00	589	=HYPERLINK("https://www.ncbi.nlm.nih.gov/nucleotide/EU328777.1?report=genbank&log$=nucltop&blast_rank=259&RID=NCYA8SRV016","EU328777.1")
Menepetalum salicifolium tRNA-Leu (trnL) gene, partial sequence; plastid	Menepetalum salicifolium	95.3	95.3	100%	5e-16	100.00	580	=HYPERLINK("https://www.ncbi.nlm.nih.gov/nucleotide/EU328776.1?report=genbank&log$=nucltop&blast_rank=260&RID=NCYA8SRV016","EU328776.1")
Salaciopsis glomerata tRNA-Leu (trnL) gene, intron; chloroplast	Salaciopsis glomerata	95.3	95.3	100%	5e-16	100.00	540	=HYPERLINK("https://www.ncbi.nlm.nih.gov/nucleotide/DQ217470.1?report=genbank&log$=nucltop&blast_rank=261&RID=NCYA8SRV016","DQ217470.1")
Salacia impressifolia tRNA-Leu (trnL) gene, intron; chloroplast	Salacia impressifolia	95.3	95.3	100%	5e-16	100.00	534	=HYPERLINK("https://www.ncbi.nlm.nih.gov/nucleotide/DQ217469.1?report=genbank&log$=nucltop&blast_rank=262&RID=NCYA8SRV016","DQ217469.1")
Putterlickia verrucosa tRNA-Leu (trnL) gene, intron; chloroplast	Putterlickia verrucosa	95.3	95.3	100%	5e-16	100.00	546	=HYPERLINK("https://www.ncbi.nlm.nih.gov/nucleotide/DQ217467.1?report=genbank&log$=nucltop&blast_rank=263&RID=NCYA8SRV016","DQ217467.1")
Pleurostylia opposita tRNA-Leu (trnL) gene, intron; chloroplast	Pleurostylia opposita	95.3	95.3	100%	5e-16	100.00	540	=HYPERLINK("https://www.ncbi.nlm.nih.gov/nucleotide/DQ217465.1?report=genbank&log$=nucltop&blast_rank=264&RID=NCYA8SRV016","DQ217465.1")
Pleurostylia leucocarpa tRNA-Leu (trnL) gene, intron; chloroplast	Pleurostylia leucocarpa	95.3	95.3	100%	5e-16	100.00	540	=HYPERLINK("https://www.ncbi.nlm.nih.gov/nucleotide/DQ217464.1?report=genbank&log$=nucltop&blast_rank=265&RID=NCYA8SRV016","DQ217464.1")
Pleurostylia capensis tRNA-Leu (trnL) gene, intron; chloroplast	Pleurostylia capensis	95.3	95.3	100%	5e-16	100.00	541	=HYPERLINK("https://www.ncbi.nlm.nih.gov/nucleotide/DQ217463.1?report=genbank&log$=nucltop&blast_rank=266&RID=NCYA8SRV016","DQ217463.1")
Maurocenia frangula tRNA-Leu (trnL) gene, intron; chloroplast	Maurocenia frangula	95.3	95.3	100%	5e-16	100.00	538	=HYPERLINK("https://www.ncbi.nlm.nih.gov/nucleotide/DQ217461.1?report=genbank&log$=nucltop&blast_rank=267&RID=NCYA8SRV016","DQ217461.1")
Lydenburgia cassinoides tRNA-Leu (trnL) gene, intron; chloroplast	Lydenburgia cassinoides	95.3	95.3	100%	5e-16	100.00	546	=HYPERLINK("https://www.ncbi.nlm.nih.gov/nucleotide/DQ217460.1?report=genbank&log$=nucltop&blast_rank=268&RID=NCYA8SRV016","DQ217460.1")
Loeseneriella africana tRNA-Leu (trnL) gene, intron; chloroplast	Loeseneriella africana	95.3	95.3	100%	5e-16	100.00	539	=HYPERLINK("https://www.ncbi.nlm.nih.gov/nucleotide/DQ217459.1?report=genbank&log$=nucltop&blast_rank=269&RID=NCYA8SRV016","DQ217459.1")
Lauridia tetragona tRNA-Leu (trnL) gene, intron; chloroplast	Lauridia tetragona	95.3	95.3	100%	5e-16	100.00	544	=HYPERLINK("https://www.ncbi.nlm.nih.gov/nucleotide/DQ217457.1?report=genbank&log$=nucltop&blast_rank=270&RID=NCYA8SRV016","DQ217457.1")
Lauridia reticulata tRNA-Leu (trnL) gene, intron; chloroplast	Lauridia reticulata	95.3	95.3	100%	5e-16	100.00	542	=HYPERLINK("https://www.ncbi.nlm.nih.gov/nucleotide/DQ217456.1?report=genbank&log$=nucltop&blast_rank=271&RID=NCYA8SRV016","DQ217456.1")
Gymnosporia mossambicensis tRNA-Leu (trnL) gene, intron; chloroplast	Gymnosporia mossambicensis	95.3	95.3	100%	5e-16	100.00	544	=HYPERLINK("https://www.ncbi.nlm.nih.gov/nucleotide/DQ217455.1?report=genbank&log$=nucltop&blast_rank=272&RID=NCYA8SRV016","DQ217455.1")
Elaeodendron xylocarpum tRNA-Leu (trnL) gene, intron; chloroplast	Elaeodendron xylocarpum	95.3	95.3	100%	5e-16	100.00	540	=HYPERLINK("https://www.ncbi.nlm.nih.gov/nucleotide/DQ217453.1?report=genbank&log$=nucltop&blast_rank=273&RID=NCYA8SRV016","DQ217453.1")
Elaeodendron vitiense tRNA-Leu (trnL) gene, intron; chloroplast	Elaeodendron vitiense	95.3	95.3	100%	5e-16	100.00	515	=HYPERLINK("https://www.ncbi.nlm.nih.gov/nucleotide/DQ217452.1?report=genbank&log$=nucltop&blast_rank=274&RID=NCYA8SRV016","DQ217452.1")
Elaeodendron pininsulare tRNA-Leu (trnL) gene, intron; chloroplast	Elaeodendron pininsulare	95.3	95.3	100%	5e-16	100.00	522	=HYPERLINK("https://www.ncbi.nlm.nih.gov/nucleotide/DQ217451.1?report=genbank&log$=nucltop&blast_rank=275&RID=NCYA8SRV016","DQ217451.1")
Elaeodendron orientale tRNA-Leu (trnL) gene, intron; chloroplast	Elaeodendron orientale	95.3	95.3	100%	5e-16	100.00	545	=HYPERLINK("https://www.ncbi.nlm.nih.gov/nucleotide/DQ217450.1?report=genbank&log$=nucltop&blast_rank=276&RID=NCYA8SRV016","DQ217450.1")
Elaeodendron melanocarpum tRNA-Leu (trnL) gene, intron; chloroplast	Elaeodendron melanocarpum	95.3	95.3	100%	5e-16	100.00	536	=HYPERLINK("https://www.ncbi.nlm.nih.gov/nucleotide/DQ217449.1?report=genbank&log$=nucltop&blast_rank=277&RID=NCYA8SRV016","DQ217449.1")
Elaeodendron curtipendulum tRNA-Leu (trnL) gene, intron; chloroplast	Elaeodendron curtipendulum	95.3	95.3	100%	5e-16	100.00	545	=HYPERLINK("https://www.ncbi.nlm.nih.gov/nucleotide/DQ217447.1?report=genbank&log$=nucltop&blast_rank=278&RID=NCYA8SRV016","DQ217447.1")
Elaeodendron cunninghamii tRNA-Leu (trnL) gene, intron; chloroplast	Elaeodendron cunninghamii	95.3	95.3	100%	5e-16	100.00	545	=HYPERLINK("https://www.ncbi.nlm.nih.gov/nucleotide/DQ217446.1?report=genbank&log$=nucltop&blast_rank=279&RID=NCYA8SRV016","DQ217446.1")
Elaeodendron australe var. angustifolia tRNA-Leu (trnL) gene, intron; chloroplast	Elaeodendron australe var. integrifolium	95.3	95.3	100%	5e-16	100.00	547	=HYPERLINK("https://www.ncbi.nlm.nih.gov/nucleotide/DQ217445.1?report=genbank&log$=nucltop&blast_rank=280&RID=NCYA8SRV016","DQ217445.1")
Elaeodendron australe tRNA-Leu (trnL) gene, intron; chloroplast	Elaeodendron australe	95.3	95.3	100%	5e-16	100.00	545	=HYPERLINK("https://www.ncbi.nlm.nih.gov/nucleotide/DQ217444.1?report=genbank&log$=nucltop&blast_rank=281&RID=NCYA8SRV016","DQ217444.1")
Catha edulis tRNA-Leu (trnL) gene, intron; chloroplast	Catha edulis	95.3	95.3	100%	5e-16	100.00	537	=HYPERLINK("https://www.ncbi.nlm.nih.gov/nucleotide/DQ217443.1?report=genbank&log$=nucltop&blast_rank=282&RID=NCYA8SRV016","DQ217443.1")
Lydenburgia abbottii tRNA-Leu (trnL) gene, intron; chloroplast	Lydenburgia abbottii	95.3	95.3	100%	5e-16	100.00	545	=HYPERLINK("https://www.ncbi.nlm.nih.gov/nucleotide/DQ217442.1?report=genbank&log$=nucltop&blast_rank=283&RID=NCYA8SRV016","DQ217442.1")
Cassine schinoides tRNA-Leu (trnL) gene, intron; chloroplast	Cassine schinoides	95.3	95.3	100%	5e-16	100.00	540	=HYPERLINK("https://www.ncbi.nlm.nih.gov/nucleotide/DQ217441.1?report=genbank&log$=nucltop&blast_rank=284&RID=NCYA8SRV016","DQ217441.1")
Cassine peragua tRNA-Leu (trnL) gene, intron; chloroplast	Cassine peragua	95.3	95.3	100%	5e-16	100.00	536	=HYPERLINK("https://www.ncbi.nlm.nih.gov/nucleotide/DQ217440.1?report=genbank&log$=nucltop&blast_rank=285&RID=NCYA8SRV016","DQ217440.1")
Canotia holacantha tRNA-Leu (trnL) gene, intron; chloroplast	Canotia holacantha	95.3	95.3	100%	5e-16	100.00	532	=HYPERLINK("https://www.ncbi.nlm.nih.gov/nucleotide/DQ217439.1?report=genbank&log$=nucltop&blast_rank=286&RID=NCYA8SRV016","DQ217439.1")
Allocassine laurifolia tRNA-Leu (trnL) gene, intron; chloroplast	Allocassine laurifolia	95.3	95.3	100%	5e-16	100.00	550	=HYPERLINK("https://www.ncbi.nlm.nih.gov/nucleotide/DQ217438.1?report=genbank&log$=nucltop&blast_rank=287&RID=NCYA8SRV016","DQ217438.1")
Euonymus japonicus chloroplast tRNA-Leu (trnL) gene, partial sequence and trnL-trnF intergenic spacer region	Euonymus japonicus	95.3	95.3	100%	5e-16	100.00	977	=HYPERLINK("https://www.ncbi.nlm.nih.gov/nucleotide/AF534670.1?report=genbank&log$=nucltop&blast_rank=288&RID=NCYA8SRV016","AF534670.1")
