# Supplementary material for: Ecology of community reassembly: Movements and diets of megafauna during a decade of restoration in Mozambique
Source: Ecology. 2026 Apr 12;107(4):e70386. doi: 10.1002/ecy.70386 (PMC13071350; doi:10.1002/ecy.70386)
Supplement: Supplementary file 1 — Data S1. [file ECY-107-e70386-s001.zip › Data_S1/Dataset_20/DietDataFilteringScripts/DNA_metabarcoding_data_processing/additional_files_scripts/NCBI_blast_results/atcctattttacgaaaaccaacaacaagggtttagaaaacgagaaaaaaag.csv]

Description	Scientific Name	Max Score	Total Score	Query Cover	E value	Per. ident	Acc. Len	Accession
Ludwigia adscendens voucher JG-16-P06_H2 tRNA-Leu (trnL) gene, partial sequence; trnL-trnF intergenic spacer, complete sequence; and tRNA-Phe (trnF) gene, partial sequence; chloroplast	Ludwigia adscendens	95.3	95.3	100%	5e-16	100.00	502	=HYPERLINK("https://www.ncbi.nlm.nih.gov/nucleotide/MK187131.1?report=genbank&log$=nucltop&blast_rank=1&RID=NANK7SNG013","MK187131.1")
Ludwigia grandiflora isolate L108 tRNA-Leu (trnL-UAA) gene, partial sequence; chloroplast	Ludwigia grandiflora	95.3	95.3	100%	5e-16	100.00	552	=HYPERLINK("https://www.ncbi.nlm.nih.gov/nucleotide/KX168288.1?report=genbank&log$=nucltop&blast_rank=2&RID=NANK7SNG013","KX168288.1")
Ludwigia grandiflora isolate L104 tRNA-Leu (trnL-UAA) gene, partial sequence; chloroplast	Ludwigia grandiflora	95.3	95.3	100%	5e-16	100.00	552	=HYPERLINK("https://www.ncbi.nlm.nih.gov/nucleotide/KX168284.1?report=genbank&log$=nucltop&blast_rank=3&RID=NANK7SNG013","KX168284.1")
Ludwigia x taiwanensis isolate L96 tRNA-Leu (trnL-UAA) gene, partial sequence; chloroplast	Ludwigia x taiwanensis	95.3	95.3	100%	5e-16	100.00	552	=HYPERLINK("https://www.ncbi.nlm.nih.gov/nucleotide/KX168276.1?report=genbank&log$=nucltop&blast_rank=4&RID=NANK7SNG013","KX168276.1")
Ludwigia adscendens isolate L93 tRNA-Leu (trnL-UAA) gene, partial sequence; chloroplast	Ludwigia adscendens	95.3	95.3	100%	5e-16	100.00	552	=HYPERLINK("https://www.ncbi.nlm.nih.gov/nucleotide/KX168274.1?report=genbank&log$=nucltop&blast_rank=5&RID=NANK7SNG013","KX168274.1")
Ludwigia peploides isolate L79 tRNA-Leu (trnL-UAA) gene, partial sequence; chloroplast	Ludwigia peploides	95.3	95.3	100%	5e-16	100.00	551	=HYPERLINK("https://www.ncbi.nlm.nih.gov/nucleotide/KX168272.1?report=genbank&log$=nucltop&blast_rank=6&RID=NANK7SNG013","KX168272.1")
Ludwigia stolonifera isolate L66 tRNA-Leu (trnL-UAA) gene, partial sequence; chloroplast	Ludwigia stolonifera	95.3	95.3	100%	5e-16	100.00	552	=HYPERLINK("https://www.ncbi.nlm.nih.gov/nucleotide/KX168265.1?report=genbank&log$=nucltop&blast_rank=7&RID=NANK7SNG013","KX168265.1")
Ludwigia lagunae isolate L61 tRNA-Leu (trnL-UAA) gene, partial sequence; chloroplast	Ludwigia lagunae	95.3	95.3	100%	5e-16	100.00	556	=HYPERLINK("https://www.ncbi.nlm.nih.gov/nucleotide/KX168261.1?report=genbank&log$=nucltop&blast_rank=8&RID=NANK7SNG013","KX168261.1")
Ludwigia neograndiflora isolate L59 tRNA-Leu (trnL-UAA) gene, partial sequence; chloroplast	Ludwigia neograndiflora	95.3	95.3	100%	5e-16	100.00	557	=HYPERLINK("https://www.ncbi.nlm.nih.gov/nucleotide/KX168260.1?report=genbank&log$=nucltop&blast_rank=9&RID=NANK7SNG013","KX168260.1")
Ludwigia x taiwanensis isolate L36 tRNA-Leu (trnL-UAA) gene, partial sequence; chloroplast	Ludwigia x taiwanensis	95.3	95.3	100%	5e-16	100.00	552	=HYPERLINK("https://www.ncbi.nlm.nih.gov/nucleotide/KX168242.1?report=genbank&log$=nucltop&blast_rank=10&RID=NANK7SNG013","KX168242.1")
Ludwigia sedoides isolate L07 tRNA-Leu (trnL-UAA) gene, partial sequence; chloroplast	Ludwigia sedoides	95.3	95.3	100%	5e-16	100.00	552	=HYPERLINK("https://www.ncbi.nlm.nih.gov/nucleotide/KX168217.1?report=genbank&log$=nucltop&blast_rank=11&RID=NANK7SNG013","KX168217.1")
Ludwigia grandiflora subsp. hexapetala isolate L02 tRNA-Leu (trnL-UAA) gene, partial sequence; chloroplast	Ludwigia grandiflora subsp. hexapetala	95.3	95.3	100%	5e-16	100.00	552	=HYPERLINK("https://www.ncbi.nlm.nih.gov/nucleotide/KX168215.1?report=genbank&log$=nucltop&blast_rank=12&RID=NANK7SNG013","KX168215.1")
Ludwigia adscendens chloroplast, complete genome	Ludwigia adscendens	95.3	95.3	100%	5e-16	100.00	159560	=HYPERLINK("https://www.ncbi.nlm.nih.gov/nucleotide/OR438636.1?report=genbank&log$=nucltop&blast_rank=13&RID=NANK7SNG013","OR438636.1")
Ludwigia adscendens chloroplast, complete genome	Ludwigia adscendens	95.3	95.3	100%	5e-16	100.00	159592	=HYPERLINK("https://www.ncbi.nlm.nih.gov/nucleotide/NC_081012.1?report=genbank&log$=nucltop&blast_rank=14&RID=NANK7SNG013","NC_081012.1")
Ludwigia stolonifera voucher G7_K1270_Unknown_sp tRNA-Leu (trnL) gene, intron; chloroplast	Ludwigia stolonifera	95.3	95.3	100%	5e-16	100.00	540	=HYPERLINK("https://www.ncbi.nlm.nih.gov/nucleotide/KR737926.1?report=genbank&log$=nucltop&blast_rank=15&RID=NANK7SNG013","KR737926.1")
Ludwigia adscendens voucher Peng21007 tRNA-Leu (trnL-UAA) gene, partial sequence; trnL-trnF intergenic spacer, complete sequence; and tRNA-Phe (trnF) gene, partial sequence; chloroplast	Ludwigia adscendens	95.3	95.3	100%	5e-16	100.00	917	=HYPERLINK("https://www.ncbi.nlm.nih.gov/nucleotide/MH198375.1?report=genbank&log$=nucltop&blast_rank=16&RID=NANK7SNG013","MH198375.1")
