# Supplementary material for: Ecology of community reassembly: Movements and diets of megafauna during a decade of restoration in Mozambique
Source: Ecology. 2026 Apr 12;107(4):e70386. doi: 10.1002/ecy.70386 (PMC13071350; doi:10.1002/ecy.70386)
Supplement: Supplementary file 1 — Data S1. [file ECY-107-e70386-s001.zip › Data_S1/Dataset_20/DietDataFilteringScripts/DNA_metabarcoding_data_processing/additional_files_scripts/NCBI_blast_results/atcctattttatgaaaaccaacaaaacaacaaagattcagaataaaaaaag.csv]

Description	Scientific Name	Max Score	Total Score	Query Cover	E value	Per. ident	Acc. Len	Accession
Terminalia chebula chloroplast, complete genome	Terminalia chebula	95.3	95.3	100%	5e-16	100.00	159932	=HYPERLINK("https://www.ncbi.nlm.nih.gov/nucleotide/NC_047468.1?report=genbank&log$=nucltop&blast_rank=1&RID=NTZPTKSK016","NC_047468.1")
Terminalia guyanensis chloroplast, complete genome	Terminalia guyanensis	95.3	95.3	100%	5e-16	100.00	159750	=HYPERLINK("https://www.ncbi.nlm.nih.gov/nucleotide/NC_043807.1?report=genbank&log$=nucltop&blast_rank=2&RID=NTZPTKSK016","NC_043807.1")
Terminalia catappa chloroplast DNA, trnL-trnF intergenic spacer, isolate: TcHHi1-18	Terminalia catappa	95.3	95.3	100%	5e-16	100.00	849	=HYPERLINK("https://www.ncbi.nlm.nih.gov/nucleotide/LC054309.1?report=genbank&log$=nucltop&blast_rank=3&RID=NTZPTKSK016","LC054309.1")
Terminalia catappa chloroplast DNA, trnL-trnF intergenic spacer, isolate: TcCC7-20	Terminalia catappa	95.3	95.3	100%	5e-16	100.00	850	=HYPERLINK("https://www.ncbi.nlm.nih.gov/nucleotide/LC054306.1?report=genbank&log$=nucltop&blast_rank=4&RID=NTZPTKSK016","LC054306.1")
Terminalia catappa chloroplast trnL gene, intron, partial sequence, isolate: OGA0442	Terminalia catappa	95.3	95.3	100%	5e-16	100.00	457	=HYPERLINK("https://www.ncbi.nlm.nih.gov/nucleotide/AB817635.1?report=genbank&log$=nucltop&blast_rank=5&RID=NTZPTKSK016","AB817635.1")
Terminalia catappa chloroplast trnL gene, intron, partial sequence, isolate: OGA0201	Terminalia catappa	95.3	95.3	100%	5e-16	100.00	450	=HYPERLINK("https://www.ncbi.nlm.nih.gov/nucleotide/AB817424.1?report=genbank&log$=nucltop&blast_rank=6&RID=NTZPTKSK016","AB817424.1")
Terminalia neotaliala chloroplast, complete genome	Terminalia neotaliala	95.3	95.3	100%	5e-16	100.00	159439	=HYPERLINK("https://www.ncbi.nlm.nih.gov/nucleotide/NC_053924.1?report=genbank&log$=nucltop&blast_rank=7&RID=NTZPTKSK016","NC_053924.1")
Terminalia catappa chloroplast, complete genome	Terminalia catappa	95.3	95.3	100%	5e-16	100.00	159873	=HYPERLINK("https://www.ncbi.nlm.nih.gov/nucleotide/NC_053323.1?report=genbank&log$=nucltop&blast_rank=8&RID=NTZPTKSK016","NC_053323.1")
Terminalia guyanensis voucher NL110099 tRNA-Leu(UAA) (trnL) gene, intron; chloroplast	Terminalia guyanensis	95.3	95.3	100%	5e-16	100.00	563	=HYPERLINK("https://www.ncbi.nlm.nih.gov/nucleotide/FJ039120.1?report=genbank&log$=nucltop&blast_rank=9&RID=NTZPTKSK016","FJ039120.1")
Terminalia guyanensis voucher NL110027 tRNA-Leu(UAA) (trnL) gene, intron; chloroplast	Terminalia guyanensis	95.3	95.3	100%	5e-16	100.00	574	=HYPERLINK("https://www.ncbi.nlm.nih.gov/nucleotide/FJ039119.1?report=genbank&log$=nucltop&blast_rank=10&RID=NTZPTKSK016","FJ039119.1")
Terminalia franchetii isolate NJ8 tRNA-Leu (trnL) gene and trnL-trnF intergenic spacer, partial sequence; chloroplast	Terminalia franchetii	95.3	95.3	100%	5e-16	100.00	886	=HYPERLINK("https://www.ncbi.nlm.nih.gov/nucleotide/GQ249071.1?report=genbank&log$=nucltop&blast_rank=11&RID=NTZPTKSK016","GQ249071.1")
