# Supplementary material for: Ecology of community reassembly: Movements and diets of megafauna during a decade of restoration in Mozambique
Source: Ecology. 2026 Apr 12;107(4):e70386. doi: 10.1002/ecy.70386 (PMC13071350; doi:10.1002/ecy.70386)
Supplement: Supplementary file 1 — Data S1. [file ECY-107-e70386-s001.zip › Data_S1/Dataset_20/DietDataFilteringScripts/DNA_metabarcoding_data_processing/additional_files_scripts/NCBI_blast_results/atcctattttccacaaacaaaggttcagaaaacgaaaacaag.csv]

Description	Scientific Name	Max Score	Total Score	Query Cover	E value	Per. ident	Acc. Len	Accession
Strophanthus petersianus voucher JG-16-P05_B4 tRNA-Leu (trnL) gene, partial sequence; trnL-trnF intergenic spacer, complete sequence; and tRNA-Phe (trnF) gene, partial sequence; chloroplast	Strophanthus petersianus	78.7	78.7	100%	3e-11	100.00	526	=HYPERLINK("https://www.ncbi.nlm.nih.gov/nucleotide/MK187223.1?report=genbank&log$=nucltop&blast_rank=1&RID=ND62DW0H013","MK187223.1")
Gomphocarpus fruticosus voucher JG-16-P01_A1 tRNA-Leu (trnL) gene, partial sequence; trnL-trnF intergenic spacer, complete sequence; and tRNA-Phe (trnF) gene, partial sequence; chloroplast	Gomphocarpus fruticosus	78.7	78.7	100%	3e-11	100.00	518	=HYPERLINK("https://www.ncbi.nlm.nih.gov/nucleotide/MK187072.1?report=genbank&log$=nucltop&blast_rank=2&RID=ND62DW0H013","MK187072.1")
Adenium multiflorum voucher JG-16-P03_H5 tRNA-Leu (trnL) gene, partial sequence; trnL-trnF intergenic spacer, complete sequence; and tRNA-Phe (trnF) gene, partial sequence; chloroplast	Adenium multiflorum	78.7	78.7	100%	3e-11	100.00	490	=HYPERLINK("https://www.ncbi.nlm.nih.gov/nucleotide/MK186964.1?report=genbank&log$=nucltop&blast_rank=3&RID=ND62DW0H013","MK186964.1")
Trachelospermum jasminoides chloroplast, complete genome	Trachelospermum jasminoides	78.7	78.7	100%	3e-11	100.00	155484	=HYPERLINK("https://www.ncbi.nlm.nih.gov/nucleotide/MK783315.1?report=genbank&log$=nucltop&blast_rank=4&RID=ND62DW0H013","MK783315.1")
Odontadenia perrottetii voucher OT2586 tRNA-Leu(UAA) (trnL) gene, intron; chloroplast	Odontadenia perrottetii	78.7	78.7	100%	3e-11	100.00	839	=HYPERLINK("https://www.ncbi.nlm.nih.gov/nucleotide/MK797470.1?report=genbank&log$=nucltop&blast_rank=5&RID=ND62DW0H013","MK797470.1")
Odontadenia nitida voucher OT2698 tRNA-Leu(UAA) (trnL) gene, intron; chloroplast	Odontadenia nitida	78.7	78.7	100%	3e-11	100.00	861	=HYPERLINK("https://www.ncbi.nlm.nih.gov/nucleotide/MK797469.1?report=genbank&log$=nucltop&blast_rank=6&RID=ND62DW0H013","MK797469.1")
Malouetia tamaquarina voucher OT2731 tRNA-Leu(UAA) (trnL) gene, intron; chloroplast	Malouetia tamaquarina	78.7	78.7	100%	3e-11	100.00	903	=HYPERLINK("https://www.ncbi.nlm.nih.gov/nucleotide/MK797412.1?report=genbank&log$=nucltop&blast_rank=7&RID=ND62DW0H013","MK797412.1")
Malouetia tamaquarina voucher LV109104 tRNA-Leu(UAA) (trnL) gene, intron; chloroplast	Malouetia tamaquarina	78.7	78.7	100%	3e-11	100.00	848	=HYPERLINK("https://www.ncbi.nlm.nih.gov/nucleotide/MK797411.1?report=genbank&log$=nucltop&blast_rank=8&RID=ND62DW0H013","MK797411.1")
Amphineurion marginatum voucher CMU02 tRNA-Leu (trnL) gene and trnL-trnF intergenic spacer, partial sequence; chloroplast	Amphineurion marginatum	78.7	78.7	100%	3e-11	100.00	535	=HYPERLINK("https://www.ncbi.nlm.nih.gov/nucleotide/MK547599.1?report=genbank&log$=nucltop&blast_rank=9&RID=ND62DW0H013","MK547599.1")
Calotropis procera chloroplast, complete genome	Calotropis procera	78.7	78.7	100%	3e-11	100.00	166010	=HYPERLINK("https://www.ncbi.nlm.nih.gov/nucleotide/NC_041440.1?report=genbank&log$=nucltop&blast_rank=10&RID=ND62DW0H013","NC_041440.1")
Calotropis gigantea chloroplast, complete genome	Calotropis gigantea	78.7	78.7	100%	3e-11	100.00	165928	=HYPERLINK("https://www.ncbi.nlm.nih.gov/nucleotide/NC_041431.1?report=genbank&log$=nucltop&blast_rank=11&RID=ND62DW0H013","NC_041431.1")
Oncinema lineare partial PHYA gene for Protein	Oncinema lineare	78.7	78.7	100%	3e-11	100.00	696	=HYPERLINK("https://www.ncbi.nlm.nih.gov/nucleotide/LR027090.1?report=genbank&log$=nucltop&blast_rank=12&RID=ND62DW0H013","LR027090.1")
Ixodonerium annamense voucher M. S. Nuraliev 1766 (SING) tRNA-Leu (trnL) gene and trnL-trnF intergenic spacer, partial sequence; chloroplast	Ixodonerium annamense	78.7	78.7	100%	3e-11	100.00	845	=HYPERLINK("https://www.ncbi.nlm.nih.gov/nucleotide/MG450722.1?report=genbank&log$=nucltop&blast_rank=13&RID=ND62DW0H013","MG450722.1")
Mandevilla x amabilis chloroplast	Mandevilla x amabilis	78.7	78.7	100%	3e-11	100.00	128711	=HYPERLINK("https://www.ncbi.nlm.nih.gov/nucleotide/MG963256.1?report=genbank&log$=nucltop&blast_rank=14&RID=ND62DW0H013","MG963256.1")
Amphineurion marginatum chloroplast	Amphineurion marginatum	78.7	78.7	100%	3e-11	100.00	129018	=HYPERLINK("https://www.ncbi.nlm.nih.gov/nucleotide/MG963253.1?report=genbank&log$=nucltop&blast_rank=15&RID=ND62DW0H013","MG963253.1")
Trachelospermum asiaticum chloroplast	Trachelospermum asiaticum	78.7	78.7	100%	3e-11	100.00	129439	=HYPERLINK("https://www.ncbi.nlm.nih.gov/nucleotide/MG963252.1?report=genbank&log$=nucltop&blast_rank=16&RID=ND62DW0H013","MG963252.1")
Beaumontia murtonii chloroplast	Beaumontia murtonii	78.7	78.7	100%	3e-11	100.00	127613	=HYPERLINK("https://www.ncbi.nlm.nih.gov/nucleotide/MG963251.1?report=genbank&log$=nucltop&blast_rank=17&RID=ND62DW0H013","MG963251.1")
Stipecoma peltigera chloroplast	Stipecoma peltigera	78.7	78.7	100%	3e-11	100.00	128835	=HYPERLINK("https://www.ncbi.nlm.nih.gov/nucleotide/MG963244.1?report=genbank&log$=nucltop&blast_rank=18&RID=ND62DW0H013","MG963244.1")
Odontadenia perrottetii chloroplast	Odontadenia perrottetii	78.7	78.7	100%	3e-11	100.00	129526	=HYPERLINK("https://www.ncbi.nlm.nih.gov/nucleotide/MG963241.1?report=genbank&log$=nucltop&blast_rank=19&RID=ND62DW0H013","MG963241.1")
Streptoechites chinensis chloroplast	Streptoechites chinensis	78.7	78.7	100%	3e-11	100.00	129366	=HYPERLINK("https://www.ncbi.nlm.nih.gov/nucleotide/MG963239.1?report=genbank&log$=nucltop&blast_rank=20&RID=ND62DW0H013","MG963239.1")
Prestonia portobellensis chloroplast	Prestonia portobellensis	78.7	78.7	100%	3e-11	100.00	130328	=HYPERLINK("https://www.ncbi.nlm.nih.gov/nucleotide/MG963237.1?report=genbank&log$=nucltop&blast_rank=21&RID=ND62DW0H013","MG963237.1")
Macropharynx peltata chloroplast	Macropharynx peltata	78.7	78.7	100%	3e-11	100.00	129880	=HYPERLINK("https://www.ncbi.nlm.nih.gov/nucleotide/MG963236.1?report=genbank&log$=nucltop&blast_rank=22&RID=ND62DW0H013","MG963236.1")
Pachypodium baronii chloroplast	Pachypodium baronii	78.7	78.7	100%	3e-11	100.00	128851	=HYPERLINK("https://www.ncbi.nlm.nih.gov/nucleotide/MG963235.1?report=genbank&log$=nucltop&blast_rank=23&RID=ND62DW0H013","MG963235.1")
Mesechites trifidus chloroplast	Mesechites trifidus	78.7	78.7	100%	3e-11	100.00	128408	=HYPERLINK("https://www.ncbi.nlm.nih.gov/nucleotide/MG963230.1?report=genbank&log$=nucltop&blast_rank=24&RID=ND62DW0H013","MG963230.1")
Macropharynx renteriae chloroplast	Macropharynx renteriae	78.7	78.7	100%	3e-11	100.00	130043	=HYPERLINK("https://www.ncbi.nlm.nih.gov/nucleotide/MG963226.1?report=genbank&log$=nucltop&blast_rank=25&RID=ND62DW0H013","MG963226.1")
Malouetia tamaquarina chloroplast	Malouetia tamaquarina	78.7	78.7	100%	3e-11	100.00	127403	=HYPERLINK("https://www.ncbi.nlm.nih.gov/nucleotide/MG963225.1?report=genbank&log$=nucltop&blast_rank=26&RID=ND62DW0H013","MG963225.1")
Pergularia daemia chloroplast	Pergularia daemia	78.7	78.7	100%	3e-11	100.00	133407	=HYPERLINK("https://www.ncbi.nlm.nih.gov/nucleotide/MG678915.1?report=genbank&log$=nucltop&blast_rank=27&RID=ND62DW0H013","MG678915.1")
Calotropis procera chloroplast	Calotropis procera	78.7	78.7	100%	3e-11	100.00	132193	=HYPERLINK("https://www.ncbi.nlm.nih.gov/nucleotide/MG678914.1?report=genbank&log$=nucltop&blast_rank=28&RID=ND62DW0H013","MG678914.1")
Asclepias zanthodacryon chloroplast	Asclepias zanthodacryon	78.7	78.7	100%	3e-11	100.00	133948	=HYPERLINK("https://www.ncbi.nlm.nih.gov/nucleotide/MG678913.1?report=genbank&log$=nucltop&blast_rank=29&RID=ND62DW0H013","MG678913.1")
Asclepias woodsoniana chloroplast	Asclepias woodsoniana	78.7	78.7	100%	3e-11	100.00	135970	=HYPERLINK("https://www.ncbi.nlm.nih.gov/nucleotide/MG678912.1?report=genbank&log$=nucltop&blast_rank=30&RID=ND62DW0H013","MG678912.1")
Asclepias welshii chloroplast	Asclepias welshii	78.7	78.7	100%	3e-11	100.00	133109	=HYPERLINK("https://www.ncbi.nlm.nih.gov/nucleotide/MG678911.1?report=genbank&log$=nucltop&blast_rank=31&RID=ND62DW0H013","MG678911.1")
Asclepias virletii chloroplast	Asclepias virletii	78.7	78.7	100%	3e-11	100.00	133147	=HYPERLINK("https://www.ncbi.nlm.nih.gov/nucleotide/MG678910.1?report=genbank&log$=nucltop&blast_rank=32&RID=ND62DW0H013","MG678910.1")
Asclepias viridiflora chloroplast	Asclepias viridiflora	78.7	78.7	100%	3e-11	100.00	133592	=HYPERLINK("https://www.ncbi.nlm.nih.gov/nucleotide/MG678909.1?report=genbank&log$=nucltop&blast_rank=33&RID=ND62DW0H013","MG678909.1")
Asclepias vestita subsp. parishii chloroplast	Asclepias vestita subsp. parishii	78.7	78.7	100%	3e-11	100.00	133294	=HYPERLINK("https://www.ncbi.nlm.nih.gov/nucleotide/MG678908.1?report=genbank&log$=nucltop&blast_rank=34&RID=ND62DW0H013","MG678908.1")
Asclepias variegata chloroplast	Asclepias variegata	78.7	78.7	100%	3e-11	100.00	132961	=HYPERLINK("https://www.ncbi.nlm.nih.gov/nucleotide/MG678907.1?report=genbank&log$=nucltop&blast_rank=35&RID=ND62DW0H013","MG678907.1")
Asclepias uncialis chloroplast	Asclepias uncialis	78.7	78.7	100%	3e-11	100.00	133232	=HYPERLINK("https://www.ncbi.nlm.nih.gov/nucleotide/MG678906.1?report=genbank&log$=nucltop&blast_rank=36&RID=ND62DW0H013","MG678906.1")
Asclepias tuberosa subsp. tuberosa chloroplast	Asclepias tuberosa subsp. tuberosa	78.7	78.7	100%	3e-11	100.00	133388	=HYPERLINK("https://www.ncbi.nlm.nih.gov/nucleotide/MG678905.1?report=genbank&log$=nucltop&blast_rank=37&RID=ND62DW0H013","MG678905.1")
Asclepias tuberosa subsp. rolfsii chloroplast	Asclepias tuberosa subsp. rolfsii	78.7	78.7	100%	3e-11	100.00	133184	=HYPERLINK("https://www.ncbi.nlm.nih.gov/nucleotide/MG678904.1?report=genbank&log$=nucltop&blast_rank=38&RID=ND62DW0H013","MG678904.1")
Asclepias tomentosa chloroplast	Asclepias tomentosa	78.7	78.7	100%	3e-11	100.00	133303	=HYPERLINK("https://www.ncbi.nlm.nih.gov/nucleotide/MG678903.1?report=genbank&log$=nucltop&blast_rank=39&RID=ND62DW0H013","MG678903.1")
Asclepias subverticillata chloroplast	Asclepias subverticillata	78.7	78.7	100%	3e-11	100.00	135378	=HYPERLINK("https://www.ncbi.nlm.nih.gov/nucleotide/MG678902.1?report=genbank&log$=nucltop&blast_rank=40&RID=ND62DW0H013","MG678902.1")
Asclepias subulata chloroplast	Asclepias subulata	78.7	78.7	100%	3e-11	100.00	135564	=HYPERLINK("https://www.ncbi.nlm.nih.gov/nucleotide/MG678901.1?report=genbank&log$=nucltop&blast_rank=41&RID=ND62DW0H013","MG678901.1")
Asclepias subaphylla chloroplast	Asclepias subaphylla	78.7	78.7	100%	3e-11	100.00	135301	=HYPERLINK("https://www.ncbi.nlm.nih.gov/nucleotide/MG678900.1?report=genbank&log$=nucltop&blast_rank=42&RID=ND62DW0H013","MG678900.1")
Asclepias speciosa chloroplast	Asclepias speciosa	78.7	78.7	100%	3e-11	100.00	133191	=HYPERLINK("https://www.ncbi.nlm.nih.gov/nucleotide/MG678899.1?report=genbank&log$=nucltop&blast_rank=43&RID=ND62DW0H013","MG678899.1")
Asclepias aff. notha ShS-2018 chloroplast	Asclepias aff. notha ShS-2018	78.7	78.7	100%	3e-11	100.00	134401	=HYPERLINK("https://www.ncbi.nlm.nih.gov/nucleotide/MG678898.1?report=genbank&log$=nucltop&blast_rank=44&RID=ND62DW0H013","MG678898.1")
Asclepias similis chloroplast	Asclepias similis	78.7	78.7	100%	3e-11	100.00	132727	=HYPERLINK("https://www.ncbi.nlm.nih.gov/nucleotide/MG678896.1?report=genbank&log$=nucltop&blast_rank=45&RID=ND62DW0H013","MG678896.1")
Asclepias scheryi chloroplast	Asclepias scheryi	78.7	78.7	100%	3e-11	100.00	133326	=HYPERLINK("https://www.ncbi.nlm.nih.gov/nucleotide/MG678895.1?report=genbank&log$=nucltop&blast_rank=46&RID=ND62DW0H013","MG678895.1")
Asclepias schaffneri chloroplast	Asclepias schaffneri	78.7	78.7	100%	3e-11	100.00	133500	=HYPERLINK("https://www.ncbi.nlm.nih.gov/nucleotide/MG678894.1?report=genbank&log$=nucltop&blast_rank=47&RID=ND62DW0H013","MG678894.1")
Asclepias sanjuanensis chloroplast	Asclepias sanjuanensis	78.7	78.7	100%	3e-11	100.00	133279	=HYPERLINK("https://www.ncbi.nlm.nih.gov/nucleotide/MG678893.1?report=genbank&log$=nucltop&blast_rank=48&RID=ND62DW0H013","MG678893.1")
Asclepias quinquedentata chloroplast	Asclepias quinquedentata	78.7	78.7	100%	3e-11	100.00	133837	=HYPERLINK("https://www.ncbi.nlm.nih.gov/nucleotide/MG678891.1?report=genbank&log$=nucltop&blast_rank=49&RID=ND62DW0H013","MG678891.1")
Asclepias quadrifolia chloroplast	Asclepias quadrifolia	78.7	78.7	100%	3e-11	100.00	133424	=HYPERLINK("https://www.ncbi.nlm.nih.gov/nucleotide/MG678890.1?report=genbank&log$=nucltop&blast_rank=50&RID=ND62DW0H013","MG678890.1")
Asclepias purpurascens chloroplast	Asclepias purpurascens	78.7	78.7	100%	3e-11	100.00	132752	=HYPERLINK("https://www.ncbi.nlm.nih.gov/nucleotide/MG678889.1?report=genbank&log$=nucltop&blast_rank=51&RID=ND62DW0H013","MG678889.1")
Asclepias prostrata chloroplast	Asclepias prostrata	78.7	78.7	100%	3e-11	100.00	132881	=HYPERLINK("https://www.ncbi.nlm.nih.gov/nucleotide/MG678888.1?report=genbank&log$=nucltop&blast_rank=52&RID=ND62DW0H013","MG678888.1")
Asclepias pringlei chloroplast	Asclepias pringlei	78.7	78.7	100%	3e-11	100.00	133528	=HYPERLINK("https://www.ncbi.nlm.nih.gov/nucleotide/MG678887.1?report=genbank&log$=nucltop&blast_rank=53&RID=ND62DW0H013","MG678887.1")
Asclepias pratensis chloroplast	Asclepias pratensis	78.7	78.7	100%	3e-11	100.00	135917	=HYPERLINK("https://www.ncbi.nlm.nih.gov/nucleotide/MG678886.1?report=genbank&log$=nucltop&blast_rank=54&RID=ND62DW0H013","MG678886.1")
Asclepias perennis chloroplast	Asclepias perennis	78.7	78.7	100%	3e-11	100.00	135606	=HYPERLINK("https://www.ncbi.nlm.nih.gov/nucleotide/MG678885.1?report=genbank&log$=nucltop&blast_rank=55&RID=ND62DW0H013","MG678885.1")
Asclepias pellucida chloroplast	Asclepias pellucida	78.7	78.7	100%	3e-11	100.00	133321	=HYPERLINK("https://www.ncbi.nlm.nih.gov/nucleotide/MG678884.1?report=genbank&log$=nucltop&blast_rank=56&RID=ND62DW0H013","MG678884.1")
Asclepias ovata chloroplast	Asclepias ovata	78.7	78.7	100%	3e-11	100.00	133748	=HYPERLINK("https://www.ncbi.nlm.nih.gov/nucleotide/MG678883.1?report=genbank&log$=nucltop&blast_rank=57&RID=ND62DW0H013","MG678883.1")
Asclepias otarioides chloroplast	Asclepias otarioides	78.7	78.7	100%	3e-11	100.00	133200	=HYPERLINK("https://www.ncbi.nlm.nih.gov/nucleotide/MG678882.1?report=genbank&log$=nucltop&blast_rank=58&RID=ND62DW0H013","MG678882.1")
Asclepias oenotheroides chloroplast	Asclepias oenotheroides	78.7	78.7	100%	3e-11	100.00	132879	=HYPERLINK("https://www.ncbi.nlm.nih.gov/nucleotide/MG678881.1?report=genbank&log$=nucltop&blast_rank=59&RID=ND62DW0H013","MG678881.1")
Asclepias notha chloroplast	Asclepias notha	78.7	78.7	100%	3e-11	100.00	132878	=HYPERLINK("https://www.ncbi.nlm.nih.gov/nucleotide/MG678880.1?report=genbank&log$=nucltop&blast_rank=60&RID=ND62DW0H013","MG678880.1")
Asclepias nivea chloroplast	Asclepias nivea	78.7	78.7	100%	3e-11	100.00	136053	=HYPERLINK("https://www.ncbi.nlm.nih.gov/nucleotide/MG678879.1?report=genbank&log$=nucltop&blast_rank=61&RID=ND62DW0H013","MG678879.1")
Asclepias michauxii chloroplast	Asclepias michauxii	78.7	78.7	100%	3e-11	100.00	133261	=HYPERLINK("https://www.ncbi.nlm.nih.gov/nucleotide/MG678878.1?report=genbank&log$=nucltop&blast_rank=62&RID=ND62DW0H013","MG678878.1")
Asclepias mexicana chloroplast	Asclepias mexicana	78.7	78.7	100%	3e-11	100.00	135941	=HYPERLINK("https://www.ncbi.nlm.nih.gov/nucleotide/MG678877.1?report=genbank&log$=nucltop&blast_rank=63&RID=ND62DW0H013","MG678877.1")
Asclepias mellodora var. mellodora chloroplast	Asclepias mellodora var. mellodora	78.7	78.7	100%	3e-11	100.00	135885	=HYPERLINK("https://www.ncbi.nlm.nih.gov/nucleotide/MG678876.1?report=genbank&log$=nucltop&blast_rank=64&RID=ND62DW0H013","MG678876.1")
Asclepias melantha chloroplast	Asclepias melantha	78.7	78.7	100%	3e-11	100.00	133225	=HYPERLINK("https://www.ncbi.nlm.nih.gov/nucleotide/MG678875.1?report=genbank&log$=nucltop&blast_rank=65&RID=ND62DW0H013","MG678875.1")
Asclepias masonii chloroplast	Asclepias masonii	78.7	78.7	100%	3e-11	100.00	135610	=HYPERLINK("https://www.ncbi.nlm.nih.gov/nucleotide/MG678874.1?report=genbank&log$=nucltop&blast_rank=66&RID=ND62DW0H013","MG678874.1")
Asclepias macrotis chloroplast	Asclepias macrotis	78.7	78.7	100%	3e-11	100.00	135817	=HYPERLINK("https://www.ncbi.nlm.nih.gov/nucleotide/MG678873.1?report=genbank&log$=nucltop&blast_rank=67&RID=ND62DW0H013","MG678873.1")
Asclepias macrosperma chloroplast	Asclepias macrosperma	78.7	78.7	100%	3e-11	100.00	133398	=HYPERLINK("https://www.ncbi.nlm.nih.gov/nucleotide/MG678872.1?report=genbank&log$=nucltop&blast_rank=68&RID=ND62DW0H013","MG678872.1")
Asclepias lynchiana chloroplast	Asclepias lynchiana	78.7	78.7	100%	3e-11	100.00	132651	=HYPERLINK("https://www.ncbi.nlm.nih.gov/nucleotide/MG678871.1?report=genbank&log$=nucltop&blast_rank=69&RID=ND62DW0H013","MG678871.1")
Asclepias leptopus chloroplast	Asclepias leptopus	78.7	78.7	100%	3e-11	100.00	135769	=HYPERLINK("https://www.ncbi.nlm.nih.gov/nucleotide/MG678870.1?report=genbank&log$=nucltop&blast_rank=70&RID=ND62DW0H013","MG678870.1")
Asclepias lemmonii chloroplast	Asclepias lemmonii	78.7	78.7	100%	3e-11	100.00	133889	=HYPERLINK("https://www.ncbi.nlm.nih.gov/nucleotide/MG678869.1?report=genbank&log$=nucltop&blast_rank=71&RID=ND62DW0H013","MG678869.1")
Asclepias latifolia chloroplast	Asclepias latifolia	78.7	78.7	100%	3e-11	100.00	133465	=HYPERLINK("https://www.ncbi.nlm.nih.gov/nucleotide/MG678868.1?report=genbank&log$=nucltop&blast_rank=72&RID=ND62DW0H013","MG678868.1")
Asclepias labriformis chloroplast	Asclepias labriformis	78.7	78.7	100%	3e-11	100.00	133305	=HYPERLINK("https://www.ncbi.nlm.nih.gov/nucleotide/MG678867.1?report=genbank&log$=nucltop&blast_rank=73&RID=ND62DW0H013","MG678867.1")
Asclepias jorgeana chloroplast	Asclepias jorgeana	78.7	78.7	100%	3e-11	100.00	133828	=HYPERLINK("https://www.ncbi.nlm.nih.gov/nucleotide/MG678866.1?report=genbank&log$=nucltop&blast_rank=74&RID=ND62DW0H013","MG678866.1")
Asclepias involucrata chloroplast	Asclepias involucrata	78.7	78.7	100%	3e-11	100.00	132766	=HYPERLINK("https://www.ncbi.nlm.nih.gov/nucleotide/MG678865.1?report=genbank&log$=nucltop&blast_rank=75&RID=ND62DW0H013","MG678865.1")
Asclepias incarnata subsp. pulchra chloroplast	Asclepias incarnata subsp. pulchra	78.7	78.7	100%	3e-11	100.00	135849	=HYPERLINK("https://www.ncbi.nlm.nih.gov/nucleotide/MG678864.1?report=genbank&log$=nucltop&blast_rank=76&RID=ND62DW0H013","MG678864.1")
Asclepias incarnata subsp. incarnata chloroplast	Asclepias incarnata subsp. incarnata	78.7	78.7	100%	3e-11	100.00	135620	=HYPERLINK("https://www.ncbi.nlm.nih.gov/nucleotide/MG678863.1?report=genbank&log$=nucltop&blast_rank=77&RID=ND62DW0H013","MG678863.1")
Asclepias hypoleuca chloroplast	Asclepias hypoleuca	78.7	78.7	100%	3e-11	100.00	133134	=HYPERLINK("https://www.ncbi.nlm.nih.gov/nucleotide/MG678862.1?report=genbank&log$=nucltop&blast_rank=78&RID=ND62DW0H013","MG678862.1")
Asclepias humistrata chloroplast	Asclepias humistrata	78.7	78.7	100%	3e-11	100.00	133105	=HYPERLINK("https://www.ncbi.nlm.nih.gov/nucleotide/MG678861.1?report=genbank&log$=nucltop&blast_rank=79&RID=ND62DW0H013","MG678861.1")
Asclepias hallii chloroplast	Asclepias hallii	78.7	78.7	100%	3e-11	100.00	132810	=HYPERLINK("https://www.ncbi.nlm.nih.gov/nucleotide/MG678860.1?report=genbank&log$=nucltop&blast_rank=80&RID=ND62DW0H013","MG678860.1")
Asclepias glaucescens chloroplast	Asclepias glaucescens	78.7	78.7	100%	3e-11	100.00	132752	=HYPERLINK("https://www.ncbi.nlm.nih.gov/nucleotide/MG678859.1?report=genbank&log$=nucltop&blast_rank=81&RID=ND62DW0H013","MG678859.1")
Asclepias gentryi chloroplast	Asclepias gentryi	78.7	78.7	100%	3e-11	100.00	135976	=HYPERLINK("https://www.ncbi.nlm.nih.gov/nucleotide/MG678858.1?report=genbank&log$=nucltop&blast_rank=82&RID=ND62DW0H013","MG678858.1")
Asclepias fournieri chloroplast	Asclepias fournieri	78.7	78.7	100%	3e-11	100.00	132817	=HYPERLINK("https://www.ncbi.nlm.nih.gov/nucleotide/MG678857.1?report=genbank&log$=nucltop&blast_rank=83&RID=ND62DW0H013","MG678857.1")
Asclepias pilgeriana chloroplast	Asclepias pilgeriana	78.7	78.7	100%	3e-11	100.00	135709	=HYPERLINK("https://www.ncbi.nlm.nih.gov/nucleotide/MG678856.1?report=genbank&log$=nucltop&blast_rank=84&RID=ND62DW0H013","MG678856.1")
Asclepias feayi chloroplast	Asclepias feayi	78.7	78.7	100%	3e-11	100.00	132862	=HYPERLINK("https://www.ncbi.nlm.nih.gov/nucleotide/MG678855.1?report=genbank&log$=nucltop&blast_rank=85&RID=ND62DW0H013","MG678855.1")
Asclepias exaltata chloroplast	Asclepias exaltata	78.7	78.7	100%	3e-11	100.00	133660	=HYPERLINK("https://www.ncbi.nlm.nih.gov/nucleotide/MG678854.1?report=genbank&log$=nucltop&blast_rank=86&RID=ND62DW0H013","MG678854.1")
Asclepias eriocarpa chloroplast	Asclepias eriocarpa	78.7	78.7	100%	3e-11	100.00	133364	=HYPERLINK("https://www.ncbi.nlm.nih.gov/nucleotide/MG678853.1?report=genbank&log$=nucltop&blast_rank=87&RID=ND62DW0H013","MG678853.1")
Asclepias engelmanniana chloroplast	Asclepias engelmanniana	78.7	78.7	100%	3e-11	100.00	133531	=HYPERLINK("https://www.ncbi.nlm.nih.gov/nucleotide/MG678852.1?report=genbank&log$=nucltop&blast_rank=88&RID=ND62DW0H013","MG678852.1")
Asclepias curassavica chloroplast	Asclepias curassavica	78.7	78.7	100%	3e-11	100.00	133883	=HYPERLINK("https://www.ncbi.nlm.nih.gov/nucleotide/MG678851.1?report=genbank&log$=nucltop&blast_rank=89&RID=ND62DW0H013","MG678851.1")
Asclepias cryptoceras subsp. davisii chloroplast	Asclepias cryptoceras subsp. davisii	78.7	78.7	100%	3e-11	100.00	133004	=HYPERLINK("https://www.ncbi.nlm.nih.gov/nucleotide/MG678850.1?report=genbank&log$=nucltop&blast_rank=90&RID=ND62DW0H013","MG678850.1")
Asclepias cryptoceras subsp. cryptoceras chloroplast	Asclepias cryptoceras subsp. cryptoceras	78.7	78.7	100%	3e-11	100.00	133305	=HYPERLINK("https://www.ncbi.nlm.nih.gov/nucleotide/MG678849.1?report=genbank&log$=nucltop&blast_rank=91&RID=ND62DW0H013","MG678849.1")
Asclepias cordifolia chloroplast	Asclepias cordifolia	78.7	78.7	100%	3e-11	100.00	135396	=HYPERLINK("https://www.ncbi.nlm.nih.gov/nucleotide/MG678848.1?report=genbank&log$=nucltop&blast_rank=92&RID=ND62DW0H013","MG678848.1")
Asclepias coulteri chloroplast	Asclepias coulteri	78.7	78.7	100%	3e-11	100.00	135694	=HYPERLINK("https://www.ncbi.nlm.nih.gov/nucleotide/MG678847.1?report=genbank&log$=nucltop&blast_rank=93&RID=ND62DW0H013","MG678847.1")
Asclepias circinalis chloroplast	Asclepias circinalis	78.7	78.7	100%	3e-11	100.00	133723	=HYPERLINK("https://www.ncbi.nlm.nih.gov/nucleotide/MG678846.1?report=genbank&log$=nucltop&blast_rank=94&RID=ND62DW0H013","MG678846.1")
Asclepias californica subsp. californica chloroplast	Asclepias californica subsp. californica	78.7	78.7	100%	3e-11	100.00	133623	=HYPERLINK("https://www.ncbi.nlm.nih.gov/nucleotide/MG678845.1?report=genbank&log$=nucltop&blast_rank=95&RID=ND62DW0H013","MG678845.1")
Asclepias brachystephana chloroplast	Asclepias brachystephana	78.7	78.7	100%	3e-11	100.00	133391	=HYPERLINK("https://www.ncbi.nlm.nih.gov/nucleotide/MG678844.1?report=genbank&log$=nucltop&blast_rank=96&RID=ND62DW0H013","MG678844.1")
Asclepias boliviensis chloroplast	Asclepias boliviensis	78.7	78.7	100%	3e-11	100.00	135629	=HYPERLINK("https://www.ncbi.nlm.nih.gov/nucleotide/MG678843.1?report=genbank&log$=nucltop&blast_rank=97&RID=ND62DW0H013","MG678843.1")
Asclepias auriculata chloroplast	Asclepias auriculata	78.7	78.7	100%	3e-11	100.00	134304	=HYPERLINK("https://www.ncbi.nlm.nih.gov/nucleotide/MG678842.1?report=genbank&log$=nucltop&blast_rank=98&RID=ND62DW0H013","MG678842.1")
Asclepias atroviolacea chloroplast	Asclepias atroviolacea	78.7	78.7	100%	3e-11	100.00	133027	=HYPERLINK("https://www.ncbi.nlm.nih.gov/nucleotide/MG678841.1?report=genbank&log$=nucltop&blast_rank=99&RID=ND62DW0H013","MG678841.1")
Asclepias asperula subsp. capricornu chloroplast	Asclepias asperula subsp. capricornu	78.7	78.7	100%	3e-11	100.00	133775	=HYPERLINK("https://www.ncbi.nlm.nih.gov/nucleotide/MG678840.1?report=genbank&log$=nucltop&blast_rank=100&RID=ND62DW0H013","MG678840.1")
Asclepias arenaria chloroplast	Asclepias arenaria	78.7	78.7	100%	3e-11	100.00	133337	=HYPERLINK("https://www.ncbi.nlm.nih.gov/nucleotide/MG678839.1?report=genbank&log$=nucltop&blast_rank=101&RID=ND62DW0H013","MG678839.1")
Asclepias angustifolia chloroplast	Asclepias angustifolia	78.7	78.7	100%	3e-11	100.00	135993	=HYPERLINK("https://www.ncbi.nlm.nih.gov/nucleotide/MG678838.1?report=genbank&log$=nucltop&blast_rank=102&RID=ND62DW0H013","MG678838.1")
Asclepias aff. pringlei ShS-2018 chloroplast	Asclepias aff. pringlei ShS-2018	78.7	78.7	100%	3e-11	100.00	133683	=HYPERLINK("https://www.ncbi.nlm.nih.gov/nucleotide/MG678837.1?report=genbank&log$=nucltop&blast_rank=103&RID=ND62DW0H013","MG678837.1")
Asclepias aff. pringlei ShS-2018 chloroplast	Asclepias aff. pringlei ShS-2018	78.7	78.7	100%	3e-11	100.00	133400	=HYPERLINK("https://www.ncbi.nlm.nih.gov/nucleotide/MG678836.1?report=genbank&log$=nucltop&blast_rank=104&RID=ND62DW0H013","MG678836.1")
Asclepias aff. aequicornu ShS-2018 chloroplast	Asclepias aff. aequicornu ShS-2018	78.7	78.7	100%	3e-11	100.00	133286	=HYPERLINK("https://www.ncbi.nlm.nih.gov/nucleotide/MG678835.1?report=genbank&log$=nucltop&blast_rank=105&RID=ND62DW0H013","MG678835.1")
Gomphocarpus physocarpus chloroplast	Gomphocarpus physocarpus	78.7	78.7	100%	3e-11	100.00	135427	=HYPERLINK("https://www.ncbi.nlm.nih.gov/nucleotide/MG678834.1?report=genbank&log$=nucltop&blast_rank=106&RID=ND62DW0H013","MG678834.1")
Gomphocarpus fruticosus subsp. fruticosus chloroplast	Gomphocarpus fruticosus subsp. fruticosus	78.7	78.7	100%	3e-11	100.00	135319	=HYPERLINK("https://www.ncbi.nlm.nih.gov/nucleotide/MG678833.1?report=genbank&log$=nucltop&blast_rank=107&RID=ND62DW0H013","MG678833.1")
Asclepias viridis chloroplast	Asclepias viridis	78.7	78.7	100%	3e-11	100.00	132489	=HYPERLINK("https://www.ncbi.nlm.nih.gov/nucleotide/MG678832.1?report=genbank&log$=nucltop&blast_rank=108&RID=ND62DW0H013","MG678832.1")
Asclepias tuberosa subsp. interior chloroplast	Asclepias tuberosa subsp. interior	78.7	78.7	100%	3e-11	100.00	132247	=HYPERLINK("https://www.ncbi.nlm.nih.gov/nucleotide/MG678831.1?report=genbank&log$=nucltop&blast_rank=109&RID=ND62DW0H013","MG678831.1")
Asclepias sullivantii chloroplast	Asclepias sullivantii	78.7	78.7	100%	3e-11	100.00	132582	=HYPERLINK("https://www.ncbi.nlm.nih.gov/nucleotide/MG678830.1?report=genbank&log$=nucltop&blast_rank=110&RID=ND62DW0H013","MG678830.1")
Asclepias stenophylla chloroplast	Asclepias stenophylla	78.7	78.7	100%	3e-11	100.00	132378	=HYPERLINK("https://www.ncbi.nlm.nih.gov/nucleotide/MG678829.1?report=genbank&log$=nucltop&blast_rank=111&RID=ND62DW0H013","MG678829.1")
Asclepias scaposa chloroplast	Asclepias scaposa	78.7	78.7	100%	3e-11	100.00	132176	=HYPERLINK("https://www.ncbi.nlm.nih.gov/nucleotide/MG678828.1?report=genbank&log$=nucltop&blast_rank=112&RID=ND62DW0H013","MG678828.1")
Asclepias rubra chloroplast	Asclepias rubra	78.7	78.7	100%	3e-11	100.00	131849	=HYPERLINK("https://www.ncbi.nlm.nih.gov/nucleotide/MG678827.1?report=genbank&log$=nucltop&blast_rank=113&RID=ND62DW0H013","MG678827.1")
Asclepias ovalifolia chloroplast	Asclepias ovalifolia	78.7	78.7	100%	3e-11	100.00	131800	=HYPERLINK("https://www.ncbi.nlm.nih.gov/nucleotide/MG678825.1?report=genbank&log$=nucltop&blast_rank=114&RID=ND62DW0H013","MG678825.1")
Asclepias obovata chloroplast	Asclepias obovata	78.7	78.7	100%	3e-11	100.00	131975	=HYPERLINK("https://www.ncbi.nlm.nih.gov/nucleotide/MG678824.1?report=genbank&log$=nucltop&blast_rank=115&RID=ND62DW0H013","MG678824.1")
Asclepias nyctaginifolia chloroplast	Asclepias nyctaginifolia	78.7	78.7	100%	3e-11	100.00	131923	=HYPERLINK("https://www.ncbi.nlm.nih.gov/nucleotide/MG678823.1?report=genbank&log$=nucltop&blast_rank=116&RID=ND62DW0H013","MG678823.1")
Asclepias nummularia chloroplast	Asclepias nummularia	78.7	78.7	100%	3e-11	100.00	130196	=HYPERLINK("https://www.ncbi.nlm.nih.gov/nucleotide/MG678822.1?report=genbank&log$=nucltop&blast_rank=117&RID=ND62DW0H013","MG678822.1")
Asclepias macroura chloroplast	Asclepias macroura	78.7	78.7	100%	3e-11	100.00	130449	=HYPERLINK("https://www.ncbi.nlm.nih.gov/nucleotide/MG678821.1?report=genbank&log$=nucltop&blast_rank=118&RID=ND62DW0H013","MG678821.1")
Asclepias longifolia chloroplast	Asclepias longifolia	78.7	78.7	100%	3e-11	100.00	131732	=HYPERLINK("https://www.ncbi.nlm.nih.gov/nucleotide/MG678820.1?report=genbank&log$=nucltop&blast_rank=119&RID=ND62DW0H013","MG678820.1")
Asclepias linaria chloroplast	Asclepias linaria	78.7	78.7	100%	3e-11	100.00	135039	=HYPERLINK("https://www.ncbi.nlm.nih.gov/nucleotide/MG678819.1?report=genbank&log$=nucltop&blast_rank=120&RID=ND62DW0H013","MG678819.1")
Asclepias lanuginosa chloroplast	Asclepias lanuginosa	78.7	78.7	100%	3e-11	100.00	131815	=HYPERLINK("https://www.ncbi.nlm.nih.gov/nucleotide/MG678818.1?report=genbank&log$=nucltop&blast_rank=121&RID=ND62DW0H013","MG678818.1")
Asclepias lanceolata chloroplast	Asclepias lanceolata	78.7	78.7	100%	3e-11	100.00	132148	=HYPERLINK("https://www.ncbi.nlm.nih.gov/nucleotide/MG678817.1?report=genbank&log$=nucltop&blast_rank=122&RID=ND62DW0H013","MG678817.1")
Asclepias jaliscana chloroplast	Asclepias jaliscana	78.7	78.7	100%	3e-11	100.00	132560	=HYPERLINK("https://www.ncbi.nlm.nih.gov/nucleotide/MG678816.1?report=genbank&log$=nucltop&blast_rank=123&RID=ND62DW0H013","MG678816.1")
Asclepias hirtella chloroplast	Asclepias hirtella	78.7	78.7	100%	3e-11	100.00	132628	=HYPERLINK("https://www.ncbi.nlm.nih.gov/nucleotide/MG678815.1?report=genbank&log$=nucltop&blast_rank=124&RID=ND62DW0H013","MG678815.1")
Asclepias erosa chloroplast	Asclepias erosa	78.7	78.7	100%	3e-11	100.00	132223	=HYPERLINK("https://www.ncbi.nlm.nih.gov/nucleotide/MG678814.1?report=genbank&log$=nucltop&blast_rank=125&RID=ND62DW0H013","MG678814.1")
Asclepias emoryi chloroplast	Asclepias emoryi	78.7	78.7	100%	3e-11	100.00	132025	=HYPERLINK("https://www.ncbi.nlm.nih.gov/nucleotide/MG678813.1?report=genbank&log$=nucltop&blast_rank=126&RID=ND62DW0H013","MG678813.1")
Asclepias elata chloroplast	Asclepias elata	78.7	78.7	100%	3e-11	100.00	132378	=HYPERLINK("https://www.ncbi.nlm.nih.gov/nucleotide/MG678812.1?report=genbank&log$=nucltop&blast_rank=127&RID=ND62DW0H013","MG678812.1")
Asclepias eastwoodiana chloroplast	Asclepias eastwoodiana	78.7	78.7	100%	3e-11	100.00	132514	=HYPERLINK("https://www.ncbi.nlm.nih.gov/nucleotide/MG678811.1?report=genbank&log$=nucltop&blast_rank=128&RID=ND62DW0H013","MG678811.1")
Asclepias curtissii chloroplast	Asclepias curtissii	78.7	78.7	100%	3e-11	100.00	132712	=HYPERLINK("https://www.ncbi.nlm.nih.gov/nucleotide/MG678810.1?report=genbank&log$=nucltop&blast_rank=129&RID=ND62DW0H013","MG678810.1")
Asclepias connivens chloroplast	Asclepias connivens	78.7	78.7	100%	3e-11	100.00	132193	=HYPERLINK("https://www.ncbi.nlm.nih.gov/nucleotide/MG678809.1?report=genbank&log$=nucltop&blast_rank=130&RID=ND62DW0H013","MG678809.1")
Asclepias asperula subsp. asperula chloroplast	Asclepias asperula subsp. asperula	78.7	78.7	100%	3e-11	100.00	132295	=HYPERLINK("https://www.ncbi.nlm.nih.gov/nucleotide/MG678808.1?report=genbank&log$=nucltop&blast_rank=131&RID=ND62DW0H013","MG678808.1")
Asclepias amplexicaulis chloroplast	Asclepias amplexicaulis	78.7	78.7	100%	3e-11	100.00	131926	=HYPERLINK("https://www.ncbi.nlm.nih.gov/nucleotide/MG678807.1?report=genbank&log$=nucltop&blast_rank=132&RID=ND62DW0H013","MG678807.1")
Asclepias alticola chloroplast	Asclepias alticola	78.7	78.7	100%	3e-11	100.00	132972	=HYPERLINK("https://www.ncbi.nlm.nih.gov/nucleotide/MG678806.1?report=genbank&log$=nucltop&blast_rank=133&RID=ND62DW0H013","MG678806.1")
Asclepias aff. glaucescens ShS-2018 chloroplast	Asclepias aff. glaucescens ShS-2018	78.7	78.7	100%	3e-11	100.00	131374	=HYPERLINK("https://www.ncbi.nlm.nih.gov/nucleotide/MG678805.1?report=genbank&log$=nucltop&blast_rank=134&RID=ND62DW0H013","MG678805.1")
Prestonia vaupesana voucher CR Liesner 18407 tRNA-Leu (trnL) gene and trnL-trnF intergenic spacer, partial sequence; chloroplast	Prestonia vaupesana	78.7	78.7	100%	3e-11	100.00	894	=HYPERLINK("https://www.ncbi.nlm.nih.gov/nucleotide/KY794454.1?report=genbank&log$=nucltop&blast_rank=135&RID=ND62DW0H013","KY794454.1")
Prestonia vana voucher CR Burnham 1767 tRNA-Leu (trnL) gene and trnL-trnF intergenic spacer, partial sequence; chloroplast	Prestonia vana	78.7	78.7	100%	3e-11	100.00	902	=HYPERLINK("https://www.ncbi.nlm.nih.gov/nucleotide/KY794453.1?report=genbank&log$=nucltop&blast_rank=136&RID=ND62DW0H013","KY794453.1")
Prestonia tysonii voucher CR Munoz s.n. tRNA-Leu (trnL) gene and trnL-trnF intergenic spacer, partial sequence; chloroplast	Prestonia tysonii	78.7	78.7	100%	3e-11	100.00	909	=HYPERLINK("https://www.ncbi.nlm.nih.gov/nucleotide/KY794452.1?report=genbank&log$=nucltop&blast_rank=137&RID=ND62DW0H013","KY794452.1")
Prestonia surinamensis voucher CR Evans 3463 tRNA-Leu (trnL) gene and trnL-trnF intergenic spacer, partial sequence; chloroplast	Prestonia surinamensis	78.7	78.7	100%	3e-11	100.00	896	=HYPERLINK("https://www.ncbi.nlm.nih.gov/nucleotide/KY794451.1?report=genbank&log$=nucltop&blast_rank=138&RID=ND62DW0H013","KY794451.1")
Prestonia speciosa voucher CR Sandoval 1586 tRNA-Leu (trnL) gene and trnL-trnF intergenic spacer, partial sequence; chloroplast	Prestonia speciosa	78.7	78.7	100%	3e-11	100.00	920	=HYPERLINK("https://www.ncbi.nlm.nih.gov/nucleotide/KY794450.1?report=genbank&log$=nucltop&blast_rank=139&RID=ND62DW0H013","KY794450.1")
Prestonia seemannii voucher CR Munoz s.n. tRNA-Leu (trnL) gene and trnL-trnF intergenic spacer, partial sequence; chloroplast	Prestonia seemannii	78.7	78.7	100%	3e-11	100.00	921	=HYPERLINK("https://www.ncbi.nlm.nih.gov/nucleotide/KY794449.1?report=genbank&log$=nucltop&blast_rank=140&RID=ND62DW0H013","KY794449.1")
Prestonia schumanniana voucher CR Dodson 9982 tRNA-Leu (trnL) gene and trnL-trnF intergenic spacer, partial sequence; chloroplast	Prestonia schumanniana	78.7	78.7	100%	3e-11	100.00	890	=HYPERLINK("https://www.ncbi.nlm.nih.gov/nucleotide/KY794448.1?report=genbank&log$=nucltop&blast_rank=141&RID=ND62DW0H013","KY794448.1")
Prestonia riverae voucher CR Morales 21435 tRNA-Leu (trnL) gene and trnL-trnF intergenic spacer, partial sequence; chloroplast	Prestonia riverae	78.7	78.7	100%	3e-11	100.00	876	=HYPERLINK("https://www.ncbi.nlm.nih.gov/nucleotide/KY794447.1?report=genbank&log$=nucltop&blast_rank=142&RID=ND62DW0H013","KY794447.1")
Prestonia quinquangularis voucher CR Morales 21419 tRNA-Leu (trnL) gene and trnL-trnF intergenic spacer, partial sequence; chloroplast	Prestonia quinquangularis	78.7	78.7	100%	3e-11	100.00	873	=HYPERLINK("https://www.ncbi.nlm.nih.gov/nucleotide/KY794446.1?report=genbank&log$=nucltop&blast_rank=143&RID=ND62DW0H013","KY794446.1")
Prestonia premontana voucher CR Gonzalez s.n. tRNA-Leu (trnL) gene and trnL-trnF intergenic spacer, partial sequence; chloroplast	Prestonia premontana	78.7	78.7	100%	3e-11	100.00	903	=HYPERLINK("https://www.ncbi.nlm.nih.gov/nucleotide/KY794445.1?report=genbank&log$=nucltop&blast_rank=144&RID=ND62DW0H013","KY794445.1")
Prestonia portobellensis voucher CR Morales 21445 tRNA-Leu (trnL) gene and trnL-trnF intergenic spacer, partial sequence; chloroplast	Prestonia portobellensis	78.7	78.7	100%	3e-11	100.00	899	=HYPERLINK("https://www.ncbi.nlm.nih.gov/nucleotide/KY794444.1?report=genbank&log$=nucltop&blast_rank=145&RID=ND62DW0H013","KY794444.1")
Prestonia plumierifolia voucher CR Killeen 3606 tRNA-Leu (trnL) gene and trnL-trnF intergenic spacer, partial sequence; chloroplast	Prestonia plumierifolia	78.7	78.7	100%	3e-11	100.00	920	=HYPERLINK("https://www.ncbi.nlm.nih.gov/nucleotide/KY794443.1?report=genbank&log$=nucltop&blast_rank=146&RID=ND62DW0H013","KY794443.1")
Prestonia pickelii voucher CR Silva s.n. tRNA-Leu (trnL) gene and trnL-trnF intergenic spacer, partial sequence; chloroplast	Prestonia pickelii	78.7	78.7	100%	3e-11	100.00	895	=HYPERLINK("https://www.ncbi.nlm.nih.gov/nucleotide/KY794442.1?report=genbank&log$=nucltop&blast_rank=147&RID=ND62DW0H013","KY794442.1")
Prestonia parviflora voucher CR Rodriguez 1932 tRNA-Leu (trnL) gene and trnL-trnF intergenic spacer, partial sequence; chloroplast	Prestonia parviflora	78.7	78.7	100%	3e-11	100.00	909	=HYPERLINK("https://www.ncbi.nlm.nih.gov/nucleotide/KY794441.1?report=genbank&log$=nucltop&blast_rank=148&RID=ND62DW0H013","KY794441.1")
Prestonia papillosa voucher CR Munoz s.n. tRNA-Leu (trnL) gene and trnL-trnF intergenic spacer, partial sequence; chloroplast	Prestonia papillosa	78.7	78.7	100%	3e-11	100.00	894	=HYPERLINK("https://www.ncbi.nlm.nih.gov/nucleotide/KY794440.1?report=genbank&log$=nucltop&blast_rank=149&RID=ND62DW0H013","KY794440.1")
Prestonia mucronata voucher CR Romero 7892 tRNA-Leu (trnL) gene and trnL-trnF intergenic spacer, partial sequence; chloroplast	Prestonia mucronata	78.7	78.7	100%	3e-11	100.00	903	=HYPERLINK("https://www.ncbi.nlm.nih.gov/nucleotide/KY794439.1?report=genbank&log$=nucltop&blast_rank=150&RID=ND62DW0H013","KY794439.1")
Prestonia marginata voucher CR Morales 21553 tRNA-Leu (trnL) gene and trnL-trnF intergenic spacer, partial sequence; chloroplast	Prestonia marginata	78.7	78.7	100%	3e-11	100.00	873	=HYPERLINK("https://www.ncbi.nlm.nih.gov/nucleotide/KY794438.1?report=genbank&log$=nucltop&blast_rank=151&RID=ND62DW0H013","KY794438.1")
Prestonia longifolia voucher CR Morales 21414 tRNA-Leu (trnL) gene and trnL-trnF intergenic spacer, partial sequence; chloroplast	Prestonia longifolia	78.7	78.7	100%	3e-11	100.00	894	=HYPERLINK("https://www.ncbi.nlm.nih.gov/nucleotide/KY794437.1?report=genbank&log$=nucltop&blast_rank=152&RID=ND62DW0H013","KY794437.1")
Prestonia lindleyana voucher CR Costa 691 tRNA-Leu (trnL) gene and trnL-trnF intergenic spacer, partial sequence; chloroplast	Prestonia lindleyana	78.7	78.7	100%	3e-11	100.00	913	=HYPERLINK("https://www.ncbi.nlm.nih.gov/nucleotide/KY794436.1?report=genbank&log$=nucltop&blast_rank=153&RID=ND62DW0H013","KY794436.1")
Prestonia leco voucher CR Fuentes 11052 tRNA-Leu (trnL) gene and trnL-trnF intergenic spacer, partial sequence; chloroplast	Prestonia leco	78.7	78.7	100%	3e-11	100.00	896	=HYPERLINK("https://www.ncbi.nlm.nih.gov/nucleotide/KY794435.1?report=genbank&log$=nucltop&blast_rank=154&RID=ND62DW0H013","KY794435.1")
Prestonia lagoensis voucher CR Nee 54002 tRNA-Leu (trnL) gene and trnL-trnF intergenic spacer, partial sequence; chloroplast	Prestonia lagoensis	78.7	78.7	100%	3e-11	100.00	877	=HYPERLINK("https://www.ncbi.nlm.nih.gov/nucleotide/KY794434.1?report=genbank&log$=nucltop&blast_rank=155&RID=ND62DW0H013","KY794434.1")
Prestonia hammelii voucher CR Mayfield 1595 tRNA-Leu (trnL) gene and trnL-trnF intergenic spacer, partial sequence; chloroplast	Prestonia hammelii	78.7	78.7	100%	3e-11	100.00	907	=HYPERLINK("https://www.ncbi.nlm.nih.gov/nucleotide/KY794433.1?report=genbank&log$=nucltop&blast_rank=156&RID=ND62DW0H013","KY794433.1")
Prestonia falcatosepala voucher USF Gentry 70178 tRNA-Leu (trnL) gene and trnL-trnF intergenic spacer, partial sequence; chloroplast	Prestonia falcatosepala	78.7	78.7	100%	3e-11	100.00	906	=HYPERLINK("https://www.ncbi.nlm.nih.gov/nucleotide/KY794432.1?report=genbank&log$=nucltop&blast_rank=157&RID=ND62DW0H013","KY794432.1")
Prestonia dusenii voucher CR Hatschbach 13458 tRNA-Leu (trnL) gene and trnL-trnF intergenic spacer, partial sequence; chloroplast	Prestonia dusenii	78.7	78.7	100%	3e-11	100.00	880	=HYPERLINK("https://www.ncbi.nlm.nih.gov/nucleotide/KY794431.1?report=genbank&log$=nucltop&blast_rank=158&RID=ND62DW0H013","KY794431.1")
Prestonia didyma voucher CR Demuner 2021 tRNA-Leu (trnL) gene and trnL-trnF intergenic spacer, partial sequence; chloroplast	Prestonia didyma	78.7	78.7	100%	3e-11	100.00	913	=HYPERLINK("https://www.ncbi.nlm.nih.gov/nucleotide/KY794430.1?report=genbank&log$=nucltop&blast_rank=159&RID=ND62DW0H013","KY794430.1")
Prestonia denticulata voucher CR Braga 7365 tRNA-Leu (trnL) gene and trnL-trnF intergenic spacer, partial sequence; chloroplast	Prestonia denticulata	78.7	78.7	100%	3e-11	100.00	914	=HYPERLINK("https://www.ncbi.nlm.nih.gov/nucleotide/KY794429.1?report=genbank&log$=nucltop&blast_rank=160&RID=ND62DW0H013","KY794429.1")
Prestonia cyaniphylla voucher CR Araujo 2604 tRNA-Leu (trnL) gene and trnL-trnF intergenic spacer, partial sequence; chloroplast	Prestonia cyaniphylla	78.7	78.7	100%	3e-11	100.00	893	=HYPERLINK("https://www.ncbi.nlm.nih.gov/nucleotide/KY794428.1?report=genbank&log$=nucltop&blast_rank=161&RID=ND62DW0H013","KY794428.1")
Prestonia cordifolia voucher CR Morales s.n. tRNA-Leu (trnL) gene and trnL-trnF intergenic spacer, partial sequence; chloroplast	Prestonia cordifolia	78.7	78.7	100%	3e-11	100.00	905	=HYPERLINK("https://www.ncbi.nlm.nih.gov/nucleotide/KY794427.1?report=genbank&log$=nucltop&blast_rank=162&RID=ND62DW0H013","KY794427.1")
Prestonia clandestina voucher CR Cedillo 3656 tRNA-Leu (trnL) gene and trnL-trnF intergenic spacer, partial sequence; chloroplast	Prestonia clandestina	78.7	78.7	100%	3e-11	100.00	909	=HYPERLINK("https://www.ncbi.nlm.nih.gov/nucleotide/KY794426.1?report=genbank&log$=nucltop&blast_rank=163&RID=ND62DW0H013","KY794426.1")
Prestonia cayennensis voucher COAH Morales 21398 tRNA-Leu (trnL) gene and trnL-trnF intergenic spacer, partial sequence; chloroplast	Prestonia cayennensis	78.7	78.7	100%	3e-11	100.00	894	=HYPERLINK("https://www.ncbi.nlm.nih.gov/nucleotide/KY794425.1?report=genbank&log$=nucltop&blast_rank=164&RID=ND62DW0H013","KY794425.1")
Prestonia boliviana voucher CR Nina 10 tRNA-Leu (trnL) gene and trnL-trnF intergenic spacer, partial sequence; chloroplast	Prestonia boliviana	78.7	78.7	100%	3e-11	100.00	894	=HYPERLINK("https://www.ncbi.nlm.nih.gov/nucleotide/KY794424.1?report=genbank&log$=nucltop&blast_rank=165&RID=ND62DW0H013","KY794424.1")
Prestonia annularis voucher CR Seidel 7708 tRNA-Leu (trnL) gene and trnL-trnF intergenic spacer, partial sequence; chloroplast	Prestonia annularis	78.7	78.7	100%	3e-11	100.00	899	=HYPERLINK("https://www.ncbi.nlm.nih.gov/nucleotide/KY794423.1?report=genbank&log$=nucltop&blast_rank=166&RID=ND62DW0H013","KY794423.1")
Prestonia amabilis voucher GUAY Cornejo tRNA-Leu (trnL) gene and trnL-trnF intergenic spacer, partial sequence; chloroplast	Prestonia amabilis	78.7	78.7	100%	3e-11	100.00	896	=HYPERLINK("https://www.ncbi.nlm.nih.gov/nucleotide/KY794422.1?report=genbank&log$=nucltop&blast_rank=167&RID=ND62DW0H013","KY794422.1")
Prestonia acrensis voucher USF Croat 85856 tRNA-Leu (trnL) gene and trnL-trnF intergenic spacer, partial sequence; chloroplast	Prestonia acrensis	78.7	78.7	100%	3e-11	100.00	896	=HYPERLINK("https://www.ncbi.nlm.nih.gov/nucleotide/KY794421.1?report=genbank&log$=nucltop&blast_rank=168&RID=ND62DW0H013","KY794421.1")
Vallariopsis lancifolia tRNA-Leu (trnL) gene, partial sequence; trnL-trnF intergenic spacer, complete sequence; and tRNA-Phe (trnF) gene, partial sequence; chloroplast	Vallariopsis lancifolia	78.7	78.7	100%	3e-11	100.00	947	=HYPERLINK("https://www.ncbi.nlm.nih.gov/nucleotide/MF350625.1?report=genbank&log$=nucltop&blast_rank=169&RID=ND62DW0H013","MF350625.1")
Laubertia sp. Prance 24632 tRNA-Leu (trnL) gene and trnL-trnF intergenic spacer, partial sequence; chloroplast	Laubertia sp. Prance 24632	78.7	78.7	100%	3e-11	100.00	881	=HYPERLINK("https://www.ncbi.nlm.nih.gov/nucleotide/KY523981.1?report=genbank&log$=nucltop&blast_rank=170&RID=ND62DW0H013","KY523981.1")
Thoreauea guerrerensis tRNA-Leu (trnL) gene and trnL-trnF intergenic spacer, partial sequence; chloroplast	Thoreauea guerrerensis	78.7	78.7	100%	3e-11	100.00	906	=HYPERLINK("https://www.ncbi.nlm.nih.gov/nucleotide/KY523979.1?report=genbank&log$=nucltop&blast_rank=171&RID=ND62DW0H013","KY523979.1")
Thoreauea aberrans tRNA-Leu (trnL) gene and trnL-trnF intergenic spacer, partial sequence; chloroplast	Thoreauea aberrans	78.7	78.7	100%	3e-11	100.00	906	=HYPERLINK("https://www.ncbi.nlm.nih.gov/nucleotide/KY523978.1?report=genbank&log$=nucltop&blast_rank=172&RID=ND62DW0H013","KY523978.1")
Thenardia floribunda tRNA-Leu (trnL) gene and trnL-trnF intergenic spacer, partial sequence; chloroplast	Thenardia floribunda	78.7	78.7	100%	3e-11	100.00	906	=HYPERLINK("https://www.ncbi.nlm.nih.gov/nucleotide/KY523976.1?report=genbank&log$=nucltop&blast_rank=173&RID=ND62DW0H013","KY523976.1")
Thenardia chiapensis tRNA-Leu (trnL) gene and trnL-trnF intergenic spacer, partial sequence; chloroplast	Thenardia chiapensis	78.7	78.7	100%	3e-11	100.00	906	=HYPERLINK("https://www.ncbi.nlm.nih.gov/nucleotide/KY523975.1?report=genbank&log$=nucltop&blast_rank=174&RID=ND62DW0H013","KY523975.1")
Temnadenia violacea tRNA-Leu (trnL) gene and trnL-trnF intergenic spacer, partial sequence; chloroplast	Temnadenia violacea	78.7	78.7	100%	3e-11	100.00	885	=HYPERLINK("https://www.ncbi.nlm.nih.gov/nucleotide/KY523974.1?report=genbank&log$=nucltop&blast_rank=175&RID=ND62DW0H013","KY523974.1")
Temnadenia odorifera tRNA-Leu (trnL) gene and trnL-trnF intergenic spacer, partial sequence; chloroplast	Temnadenia odorifera	78.7	78.7	100%	3e-11	100.00	877	=HYPERLINK("https://www.ncbi.nlm.nih.gov/nucleotide/KY523972.1?report=genbank&log$=nucltop&blast_rank=176&RID=ND62DW0H013","KY523972.1")
Rhodocalyx rotundifolius tRNA-Leu (trnL) gene and trnL-trnF intergenic spacer, partial sequence; chloroplast	Rhodocalyx rotundifolius	78.7	78.7	100%	3e-11	100.00	905	=HYPERLINK("https://www.ncbi.nlm.nih.gov/nucleotide/KY523971.1?report=genbank&log$=nucltop&blast_rank=177&RID=ND62DW0H013","KY523971.1")
Rhabdadenia biflora tRNA-Leu (trnL) gene and trnL-trnF intergenic spacer, partial sequence; chloroplast	Rhabdadenia biflora	78.7	78.7	100%	3e-11	100.00	880	=HYPERLINK("https://www.ncbi.nlm.nih.gov/nucleotide/KY523969.1?report=genbank&log$=nucltop&blast_rank=178&RID=ND62DW0H013","KY523969.1")
Prestonia tomentosa tRNA-Leu (trnL) gene and trnL-trnF intergenic spacer, partial sequence; chloroplast	Prestonia tomentosa	78.7	78.7	100%	3e-11	100.00	896	=HYPERLINK("https://www.ncbi.nlm.nih.gov/nucleotide/KY523965.1?report=genbank&log$=nucltop&blast_rank=179&RID=ND62DW0H013","KY523965.1")
Prestonia solanifolia tRNA-Leu (trnL) gene and trnL-trnF intergenic spacer, partial sequence; chloroplast	Prestonia solanifolia	78.7	78.7	100%	3e-11	100.00	889	=HYPERLINK("https://www.ncbi.nlm.nih.gov/nucleotide/KY523964.1?report=genbank&log$=nucltop&blast_rank=180&RID=ND62DW0H013","KY523964.1")
Prestonia rotundifolia tRNA-Leu (trnL) gene and trnL-trnF intergenic spacer, partial sequence; chloroplast	Prestonia rotundifolia	78.7	78.7	100%	3e-11	100.00	892	=HYPERLINK("https://www.ncbi.nlm.nih.gov/nucleotide/KY523963.1?report=genbank&log$=nucltop&blast_rank=181&RID=ND62DW0H013","KY523963.1")
Prestonia robusta tRNA-Leu (trnL) gene and trnL-trnF intergenic spacer, partial sequence; chloroplast	Prestonia robusta	78.7	78.7	100%	3e-11	100.00	902	=HYPERLINK("https://www.ncbi.nlm.nih.gov/nucleotide/KY523962.1?report=genbank&log$=nucltop&blast_rank=182&RID=ND62DW0H013","KY523962.1")
Prestonia parvifolia tRNA-Leu (trnL) gene and trnL-trnF intergenic spacer, partial sequence; chloroplast	Prestonia parvifolia	78.7	78.7	100%	3e-11	100.00	732	=HYPERLINK("https://www.ncbi.nlm.nih.gov/nucleotide/KY523960.1?report=genbank&log$=nucltop&blast_rank=183&RID=ND62DW0H013","KY523960.1")
Prestonia mollis tRNA-Leu (trnL) gene and trnL-trnF intergenic spacer, partial sequence; chloroplast	Prestonia mollis	78.7	78.7	100%	3e-11	100.00	905	=HYPERLINK("https://www.ncbi.nlm.nih.gov/nucleotide/KY523959.1?report=genbank&log$=nucltop&blast_rank=184&RID=ND62DW0H013","KY523959.1")
Prestonia mexicana tRNA-Leu (trnL) gene and trnL-trnF intergenic spacer, partial sequence; chloroplast	Prestonia mexicana	78.7	78.7	100%	3e-11	100.00	921	=HYPERLINK("https://www.ncbi.nlm.nih.gov/nucleotide/KY523958.1?report=genbank&log$=nucltop&blast_rank=185&RID=ND62DW0H013","KY523958.1")
Prestonia lenticellata tRNA-Leu (trnL) gene and trnL-trnF intergenic spacer, partial sequence; chloroplast	Prestonia lenticellata	78.7	78.7	100%	3e-11	100.00	906	=HYPERLINK("https://www.ncbi.nlm.nih.gov/nucleotide/KY523957.1?report=genbank&log$=nucltop&blast_rank=186&RID=ND62DW0H013","KY523957.1")
Prestonia exserta tRNA-Leu (trnL) gene and trnL-trnF intergenic spacer, partial sequence; chloroplast	Prestonia exserta	78.7	78.7	100%	3e-11	100.00	732	=HYPERLINK("https://www.ncbi.nlm.nih.gov/nucleotide/KY523955.1?report=genbank&log$=nucltop&blast_rank=187&RID=ND62DW0H013","KY523955.1")
Prestonia coalita tRNA-Leu (trnL) gene and trnL-trnF intergenic spacer, partial sequence; chloroplast	Prestonia coalita	78.7	78.7	100%	3e-11	100.00	888	=HYPERLINK("https://www.ncbi.nlm.nih.gov/nucleotide/KY523954.1?report=genbank&log$=nucltop&blast_rank=188&RID=ND62DW0H013","KY523954.1")
Prestonia calycina tRNA-Leu (trnL) gene and trnL-trnF intergenic spacer, partial sequence; chloroplast	Prestonia calycina	78.7	78.7	100%	3e-11	100.00	900	=HYPERLINK("https://www.ncbi.nlm.nih.gov/nucleotide/KY523953.1?report=genbank&log$=nucltop&blast_rank=189&RID=ND62DW0H013","KY523953.1")
Prestonia bahiensis tRNA-Leu (trnL) gene and trnL-trnF intergenic spacer, partial sequence; chloroplast	Prestonia bahiensis	78.7	78.7	100%	3e-11	100.00	900	=HYPERLINK("https://www.ncbi.nlm.nih.gov/nucleotide/KY523952.1?report=genbank&log$=nucltop&blast_rank=190&RID=ND62DW0H013","KY523952.1")
Prestonia antioquiana tRNA-Leu (trnL) gene and trnL-trnF intergenic spacer, partial sequence; chloroplast	Prestonia antioquiana	78.7	78.7	100%	3e-11	100.00	902	=HYPERLINK("https://www.ncbi.nlm.nih.gov/nucleotide/KY523951.1?report=genbank&log$=nucltop&blast_rank=191&RID=ND62DW0H013","KY523951.1")
Peltastes pulcher tRNA-Leu (trnL) gene and trnL-trnF intergenic spacer, partial sequence; chloroplast	Macropharynx pulchra	78.7	78.7	100%	3e-11	100.00	899	=HYPERLINK("https://www.ncbi.nlm.nih.gov/nucleotide/KY523950.1?report=genbank&log$=nucltop&blast_rank=192&RID=ND62DW0H013","KY523950.1")
Peltastes peltatus tRNA-Leu (trnL) gene and trnL-trnF intergenic spacer, partial sequence; chloroplast	Macropharynx peltata	78.7	78.7	100%	3e-11	100.00	916	=HYPERLINK("https://www.ncbi.nlm.nih.gov/nucleotide/KY523949.1?report=genbank&log$=nucltop&blast_rank=193&RID=ND62DW0H013","KY523949.1")
Peltastes macrocalyx tRNA-Leu (trnL) gene and trnL-trnF intergenic spacer, partial sequence; chloroplast	Macropharynx macrocalyx	78.7	78.7	100%	3e-11	100.00	899	=HYPERLINK("https://www.ncbi.nlm.nih.gov/nucleotide/KY523948.1?report=genbank&log$=nucltop&blast_rank=194&RID=ND62DW0H013","KY523948.1")
Peltastes isthmicus tRNA-Leu (trnL) gene and trnL-trnF intergenic spacer, partial sequence; chloroplast	Macropharynx isthmica	78.7	78.7	100%	3e-11	100.00	899	=HYPERLINK("https://www.ncbi.nlm.nih.gov/nucleotide/KY523947.1?report=genbank&log$=nucltop&blast_rank=195&RID=ND62DW0H013","KY523947.1")
Peltastes anomalus tRNA-Leu (trnL) gene and trnL-trnF intergenic spacer, partial sequence; chloroplast	Macropharynx abnorma	78.7	78.7	100%	3e-11	100.00	899	=HYPERLINK("https://www.ncbi.nlm.nih.gov/nucleotide/KY523943.1?report=genbank&log$=nucltop&blast_rank=196&RID=ND62DW0H013","KY523943.1")
Pinochia corymbosa tRNA-Leu (trnL) gene and trnL-trnF intergenic spacer, partial sequence; chloroplast	Pinochia corymbosa	78.7	78.7	100%	3e-11	100.00	910	=HYPERLINK("https://www.ncbi.nlm.nih.gov/nucleotide/KY523942.1?report=genbank&log$=nucltop&blast_rank=197&RID=ND62DW0H013","KY523942.1")
Parsonsia longiflora tRNA-Leu (trnL) gene and trnL-trnF intergenic spacer, partial sequence; chloroplast	Parsonsia longiflora	78.7	78.7	100%	3e-11	100.00	885	=HYPERLINK("https://www.ncbi.nlm.nih.gov/nucleotide/KY523939.1?report=genbank&log$=nucltop&blast_rank=198&RID=ND62DW0H013","KY523939.1")
Parsonsia lenticellata tRNA-Leu (trnL) gene and trnL-trnF intergenic spacer, partial sequence; chloroplast	Parsonsia lenticellata	78.7	78.7	100%	3e-11	100.00	903	=HYPERLINK("https://www.ncbi.nlm.nih.gov/nucleotide/KY523938.1?report=genbank&log$=nucltop&blast_rank=199&RID=ND62DW0H013","KY523938.1")
Parsonsia ferruginea tRNA-Leu (trnL) gene and trnL-trnF intergenic spacer, partial sequence; chloroplast	Parsonsia ferruginea	78.7	78.7	100%	3e-11	100.00	910	=HYPERLINK("https://www.ncbi.nlm.nih.gov/nucleotide/KY523937.1?report=genbank&log$=nucltop&blast_rank=200&RID=ND62DW0H013","KY523937.1")
Parsonsia eucalyptophylla tRNA-Leu (trnL) gene and trnL-trnF intergenic spacer, partial sequence; chloroplast	Parsonsia eucalyptophylla	78.7	78.7	100%	3e-11	100.00	903	=HYPERLINK("https://www.ncbi.nlm.nih.gov/nucleotide/KY523936.1?report=genbank&log$=nucltop&blast_rank=201&RID=ND62DW0H013","KY523936.1")
Parsonsia crebriflora tRNA-Leu (trnL) gene and trnL-trnF intergenic spacer, partial sequence; chloroplast	Parsonsia crebriflora	78.7	78.7	100%	3e-11	100.00	884	=HYPERLINK("https://www.ncbi.nlm.nih.gov/nucleotide/KY523935.1?report=genbank&log$=nucltop&blast_rank=202&RID=ND62DW0H013","KY523935.1")
Odontadenia hypoglauca tRNA-Leu (trnL) gene and trnL-trnF intergenic spacer, partial sequence; chloroplast	Odontadenia hypoglauca	78.7	78.7	100%	3e-11	100.00	892	=HYPERLINK("https://www.ncbi.nlm.nih.gov/nucleotide/KY523934.1?report=genbank&log$=nucltop&blast_rank=203&RID=ND62DW0H013","KY523934.1")
Odontadenia glauca tRNA-Leu (trnL) gene and trnL-trnF intergenic spacer, partial sequence; chloroplast	Odontadenia glauca	78.7	78.7	100%	3e-11	100.00	892	=HYPERLINK("https://www.ncbi.nlm.nih.gov/nucleotide/KY523933.1?report=genbank&log$=nucltop&blast_rank=204&RID=ND62DW0H013","KY523933.1")
Macropharynx spectabilis tRNA-Leu (trnL) gene and trnL-trnF intergenic spacer, partial sequence; chloroplast	Macropharynx spectabilis	78.7	78.7	100%	3e-11	100.00	905	=HYPERLINK("https://www.ncbi.nlm.nih.gov/nucleotide/KY523931.1?report=genbank&log$=nucltop&blast_rank=205&RID=ND62DW0H013","KY523931.1")
Macropharynx renteriae tRNA-Leu (trnL) gene and trnL-trnF intergenic spacer, partial sequence; chloroplast	Macropharynx renteriae	78.7	78.7	100%	3e-11	100.00	899	=HYPERLINK("https://www.ncbi.nlm.nih.gov/nucleotide/KY523930.1?report=genbank&log$=nucltop&blast_rank=206&RID=ND62DW0H013","KY523930.1")
Macropharynx anomala tRNA-Leu (trnL) gene and trnL-trnF intergenic spacer, partial sequence; chloroplast	Macropharynx anomala	78.7	78.7	100%	3e-11	100.00	899	=HYPERLINK("https://www.ncbi.nlm.nih.gov/nucleotide/KY523929.1?report=genbank&log$=nucltop&blast_rank=207&RID=ND62DW0H013","KY523929.1")
Mandevilla atroviolacea tRNA-Leu (trnL) gene and trnL-trnF intergenic spacer, partial sequence; chloroplast	Mandevilla atroviolacea	78.7	78.7	100%	3e-11	100.00	889	=HYPERLINK("https://www.ncbi.nlm.nih.gov/nucleotide/KY523927.1?report=genbank&log$=nucltop&blast_rank=208&RID=ND62DW0H013","KY523927.1")
Laubertia contorta tRNA-Leu (trnL) gene and trnL-trnF intergenic spacer, partial sequence; chloroplast	Laubertia contorta	78.7	78.7	100%	3e-11	100.00	881	=HYPERLINK("https://www.ncbi.nlm.nih.gov/nucleotide/KY523926.1?report=genbank&log$=nucltop&blast_rank=209&RID=ND62DW0H013","KY523926.1")
Laubertia boissieri tRNA-Leu (trnL) gene and trnL-trnF intergenic spacer, partial sequence; chloroplast	Laubertia boissieri	78.7	78.7	100%	3e-11	100.00	880	=HYPERLINK("https://www.ncbi.nlm.nih.gov/nucleotide/KY523925.1?report=genbank&log$=nucltop&blast_rank=210&RID=ND62DW0H013","KY523925.1")
Hylaea arborescens tRNA-Leu (trnL) gene and trnL-trnF intergenic spacer, partial sequence; chloroplast	Hylaea arborescens	78.7	78.7	100%	3e-11	100.00	885	=HYPERLINK("https://www.ncbi.nlm.nih.gov/nucleotide/KY523924.1?report=genbank&log$=nucltop&blast_rank=211&RID=ND62DW0H013","KY523924.1")
Fernaldia speciosissima tRNA-Leu (trnL) gene and trnL-trnF intergenic spacer, partial sequence; chloroplast	Echites speciosissimus	78.7	78.7	100%	3e-11	100.00	886	=HYPERLINK("https://www.ncbi.nlm.nih.gov/nucleotide/KY523923.1?report=genbank&log$=nucltop&blast_rank=212&RID=ND62DW0H013","KY523923.1")
Fernaldia pandurata tRNA-Leu (trnL) gene and trnL-trnF intergenic spacer, partial sequence; chloroplast	Echites panduratus	78.7	78.7	100%	3e-11	100.00	886	=HYPERLINK("https://www.ncbi.nlm.nih.gov/nucleotide/KY523922.1?report=genbank&log$=nucltop&blast_rank=213&RID=ND62DW0H013","KY523922.1")
Fernaldia asperoglottis tRNA-Leu (trnL) gene and trnL-trnF intergenic spacer, partial sequence; chloroplast	Echites asperoglottis	78.7	78.7	100%	3e-11	100.00	888	=HYPERLINK("https://www.ncbi.nlm.nih.gov/nucleotide/KY523921.1?report=genbank&log$=nucltop&blast_rank=214&RID=ND62DW0H013","KY523921.1")
Echites woodsonianus tRNA-Leu (trnL) gene and trnL-trnF intergenic spacer, partial sequence; chloroplast	Echites woodsonianus	78.7	78.7	100%	3e-11	100.00	900	=HYPERLINK("https://www.ncbi.nlm.nih.gov/nucleotide/KY523919.1?report=genbank&log$=nucltop&blast_rank=215&RID=ND62DW0H013","KY523919.1")
Echites tuxtlensis tRNA-Leu (trnL) gene and trnL-trnF intergenic spacer, partial sequence; chloroplast	Echites tuxtlensis	78.7	78.7	100%	3e-11	100.00	880	=HYPERLINK("https://www.ncbi.nlm.nih.gov/nucleotide/KY523918.1?report=genbank&log$=nucltop&blast_rank=216&RID=ND62DW0H013","KY523918.1")
Echites turriger tRNA-Leu (trnL) gene and trnL-trnF intergenic spacer, partial sequence; chloroplast	Echites turriger	78.7	78.7	100%	3e-11	100.00	879	=HYPERLINK("https://www.ncbi.nlm.nih.gov/nucleotide/KY523917.1?report=genbank&log$=nucltop&blast_rank=217&RID=ND62DW0H013","KY523917.1")
Echites puntarenensis tRNA-Leu (trnL) gene and trnL-trnF intergenic spacer, partial sequence; chloroplast	Echites puntarenensis	78.7	78.7	100%	3e-11	100.00	919	=HYPERLINK("https://www.ncbi.nlm.nih.gov/nucleotide/KY523915.1?report=genbank&log$=nucltop&blast_rank=218&RID=ND62DW0H013","KY523915.1")
Echites crassipes tRNA-Leu (trnL) gene and trnL-trnF intergenic spacer, partial sequence; chloroplast	Echites crassipes	78.7	78.7	100%	3e-11	100.00	923	=HYPERLINK("https://www.ncbi.nlm.nih.gov/nucleotide/KY523914.1?report=genbank&log$=nucltop&blast_rank=219&RID=ND62DW0H013","KY523914.1")
Echites agglutinatus tRNA-Leu (trnL) gene and trnL-trnF intergenic spacer, partial sequence; chloroplast	Echites agglutinatus	78.7	78.7	100%	3e-11	100.00	925	=HYPERLINK("https://www.ncbi.nlm.nih.gov/nucleotide/KY523912.1?report=genbank&log$=nucltop&blast_rank=220&RID=ND62DW0H013","KY523912.1")
Asketanthera dolichopetala tRNA-Leu (trnL) gene and trnL-trnF intergenic spacer, partial sequence; chloroplast	Asketanthera dolichopetala	78.7	78.7	100%	3e-11	100.00	872	=HYPERLINK("https://www.ncbi.nlm.nih.gov/nucleotide/KY523911.1?report=genbank&log$=nucltop&blast_rank=221&RID=ND62DW0H013","KY523911.1")
Asketanthera calycosa tRNA-Leu (trnL) gene and trnL-trnF intergenic spacer, partial sequence; chloroplast	Asketanthera calycosa	78.7	78.7	100%	3e-11	100.00	872	=HYPERLINK("https://www.ncbi.nlm.nih.gov/nucleotide/KY523910.1?report=genbank&log$=nucltop&blast_rank=222&RID=ND62DW0H013","KY523910.1")
Artia brachycarpa tRNA-Leu (trnL) gene and trnL-trnF intergenic spacer, partial sequence; chloroplast	Artia brachycarpa	78.7	78.7	100%	3e-11	100.00	904	=HYPERLINK("https://www.ncbi.nlm.nih.gov/nucleotide/KY523909.1?report=genbank&log$=nucltop&blast_rank=223&RID=ND62DW0H013","KY523909.1")
Artia balansae tRNA-Leu (trnL) gene and trnL-trnF intergenic spacer, partial sequence; chloroplast	Artia balansae	78.7	78.7	100%	3e-11	100.00	903	=HYPERLINK("https://www.ncbi.nlm.nih.gov/nucleotide/KY523908.1?report=genbank&log$=nucltop&blast_rank=224&RID=ND62DW0H013","KY523908.1")
Allomarkgrafia plumeriiflora tRNA-Leu (trnL) gene and trnL-trnF intergenic spacer, partial sequence; chloroplast	Allomarkgrafia plumeriiflora	78.7	78.7	100%	3e-11	100.00	911	=HYPERLINK("https://www.ncbi.nlm.nih.gov/nucleotide/KY523905.1?report=genbank&log$=nucltop&blast_rank=225&RID=ND62DW0H013","KY523905.1")
Allomarkgrafia antioquiana tRNA-Leu (trnL) gene and trnL-trnF intergenic spacer, partial sequence; chloroplast	Allomarkgrafia antioquiana	78.7	78.7	100%	3e-11	100.00	911	=HYPERLINK("https://www.ncbi.nlm.nih.gov/nucleotide/KY523904.1?report=genbank&log$=nucltop&blast_rank=226&RID=ND62DW0H013","KY523904.1")
Amphineurion marginatum chloroplast genomic DNA containing trnL-trnF region, specimen voucher FB: Boppre 06-135	Amphineurion marginatum	78.7	78.7	100%	3e-11	100.00	931	=HYPERLINK("https://www.ncbi.nlm.nih.gov/nucleotide/LT158578.1?report=genbank&log$=nucltop&blast_rank=227&RID=ND62DW0H013","LT158578.1")
Trachelospermum jasminoides chloroplast, complete genome	Trachelospermum jasminoides	78.7	78.7	100%	3e-11	100.00	154757	=HYPERLINK("https://www.ncbi.nlm.nih.gov/nucleotide/NC_082280.1?report=genbank&log$=nucltop&blast_rank=228&RID=ND62DW0H013","NC_082280.1")
Asclepias speciosa voucher MONT:87324 tRNA-Leu (trnL-UAA) gene, partial sequence; chloroplast	Asclepias speciosa	78.7	78.7	100%	3e-11	100.00	518	=HYPERLINK("https://www.ncbi.nlm.nih.gov/nucleotide/OQ819404.1?report=genbank&log$=nucltop&blast_rank=229&RID=ND62DW0H013","OQ819404.1")
Gynochthodes nanlingensis chloroplast, complete genome	Gynochthodes nanlingensis	78.7	78.7	100%	3e-11	100.00	154086	=HYPERLINK("https://www.ncbi.nlm.nih.gov/nucleotide/NC_028614.1?report=genbank&log$=nucltop&blast_rank=230&RID=ND62DW0H013","NC_028614.1")
Secamone elliptica subsp. siamica voucher C.F. Zhang 5992 chloroplast, complete genome	Secamone elliptica subsp. siamica	78.7	78.7	100%	3e-11	100.00	154770	=HYPERLINK("https://www.ncbi.nlm.nih.gov/nucleotide/OP133598.1?report=genbank&log$=nucltop&blast_rank=231&RID=ND62DW0H013","OP133598.1")
Gomphocarpus physocarpus voucher C.F. Zhang 6060 chloroplast, complete genome	Gomphocarpus physocarpus	78.7	78.7	100%	3e-11	100.00	162173	=HYPERLINK("https://www.ncbi.nlm.nih.gov/nucleotide/NC_079606.1?report=genbank&log$=nucltop&blast_rank=232&RID=ND62DW0H013","NC_079606.1")
Fockea multiflora voucher C.F. Zhang 6519 chloroplast, complete genome	Fockea multiflora	78.7	78.7	100%	3e-11	100.00	160246	=HYPERLINK("https://www.ncbi.nlm.nih.gov/nucleotide/NC_079595.1?report=genbank&log$=nucltop&blast_rank=233&RID=ND62DW0H013","NC_079595.1")
Fockea edulis voucher C.F. Zhang 6453 chloroplast, complete genome	Fockea edulis	78.7	78.7	100%	3e-11	100.00	161450	=HYPERLINK("https://www.ncbi.nlm.nih.gov/nucleotide/NC_079594.1?report=genbank&log$=nucltop&blast_rank=234&RID=ND62DW0H013","NC_079594.1")
Parsonsia goniostemon voucher C.F. Zhang 6465 chloroplast, complete genome	Parsonsia goniostemon	78.7	78.7	100%	3e-11	100.00	155013	=HYPERLINK("https://www.ncbi.nlm.nih.gov/nucleotide/NC_079593.1?report=genbank&log$=nucltop&blast_rank=235&RID=ND62DW0H013","NC_079593.1")
Mandevilla sanderi voucher C.F. Zhang 5981 chloroplast, complete genome	Mandevilla sanderi	78.7	78.7	100%	3e-11	100.00	154349	=HYPERLINK("https://www.ncbi.nlm.nih.gov/nucleotide/NC_079592.1?report=genbank&log$=nucltop&blast_rank=236&RID=ND62DW0H013","NC_079592.1")
Pachypodium lamerei voucher C.F. Zhang 6063 chloroplast, complete genome	Pachypodium lamerei	78.7	78.7	100%	3e-11	100.00	155367	=HYPERLINK("https://www.ncbi.nlm.nih.gov/nucleotide/NC_079591.1?report=genbank&log$=nucltop&blast_rank=237&RID=ND62DW0H013","NC_079591.1")
Strophanthus wallichii voucher C.F. Zhang et al. 5999 chloroplast, complete genome	Strophanthus wallichii	78.7	78.7	100%	3e-11	100.00	155602	=HYPERLINK("https://www.ncbi.nlm.nih.gov/nucleotide/NC_079590.1?report=genbank&log$=nucltop&blast_rank=238&RID=ND62DW0H013","NC_079590.1")
Strophanthus hispidus voucher C.F. Zhang 5975 chloroplast, complete genome	Strophanthus hispidus	78.7	78.7	100%	3e-11	100.00	155522	=HYPERLINK("https://www.ncbi.nlm.nih.gov/nucleotide/NC_079589.1?report=genbank&log$=nucltop&blast_rank=239&RID=ND62DW0H013","NC_079589.1")
Chonemorpha eriostylis chloroplast, complete genome	Chonemorpha eriostylis	78.7	78.7	100%	3e-11	100.00	155783	=HYPERLINK("https://www.ncbi.nlm.nih.gov/nucleotide/NC_072067.1?report=genbank&log$=nucltop&blast_rank=240&RID=ND62DW0H013","NC_072067.1")
Kanahia laniflora voucher H7_K1268_Kanahia_laniflora tRNA-Leu (trnL) gene, intron; chloroplast	Kanahia laniflora	78.7	78.7	100%	3e-11	100.00	480	=HYPERLINK("https://www.ncbi.nlm.nih.gov/nucleotide/KR737914.1?report=genbank&log$=nucltop&blast_rank=241&RID=ND62DW0H013","KR737914.1")
Kanahia laniflora voucher F7_K1268_Kanahia_laniflora tRNA-Leu (trnL) gene, intron; chloroplast	Kanahia laniflora	78.7	78.7	100%	3e-11	100.00	504	=HYPERLINK("https://www.ncbi.nlm.nih.gov/nucleotide/KR737907.1?report=genbank&log$=nucltop&blast_rank=242&RID=ND62DW0H013","KR737907.1")
Kanahia laniflora voucher E7_K1268_Kanahia_laniflora tRNA-Leu (trnL) gene, intron; chloroplast	Kanahia laniflora	78.7	78.7	100%	3e-11	100.00	518	=HYPERLINK("https://www.ncbi.nlm.nih.gov/nucleotide/KR737712.1?report=genbank&log$=nucltop&blast_rank=243&RID=ND62DW0H013","KR737712.1")
Gomphocarpus sp. TRK-2015 voucher H6_K1214_Unknown_sp tRNA-Leu (trnL) gene, intron; chloroplast	Gomphocarpus sp. TRK-2015	78.7	78.7	100%	3e-11	100.00	518	=HYPERLINK("https://www.ncbi.nlm.nih.gov/nucleotide/KR737597.1?report=genbank&log$=nucltop&blast_rank=244&RID=ND62DW0H013","KR737597.1")
Amalocalyx microlobus chloroplast, complete genome	Amalocalyx microlobus	78.7	78.7	100%	3e-11	100.00	155563	=HYPERLINK("https://www.ncbi.nlm.nih.gov/nucleotide/NC_067035.1?report=genbank&log$=nucltop&blast_rank=245&RID=ND62DW0H013","NC_067035.1")
Wrightia natalensis voucher S. P. Bester 9357 (PH) plastid, partial genome	Wrightia natalensis	78.7	78.7	100%	3e-11	100.00	155244	=HYPERLINK("https://www.ncbi.nlm.nih.gov/nucleotide/KJ953913.1?report=genbank&log$=nucltop&blast_rank=246&RID=ND62DW0H013","KJ953913.1")
Rhabdadenia biflora voucher S. Zona 616 (FTG) plastid, partial genome	Rhabdadenia biflora	78.7	78.7	100%	3e-11	100.00	153376	=HYPERLINK("https://www.ncbi.nlm.nih.gov/nucleotide/KJ953911.1?report=genbank&log$=nucltop&blast_rank=247&RID=ND62DW0H013","KJ953911.1")
Oncinotis tenuiloba voucher S. Liede 3621 (UBT) plastid, complete genome	Oncinotis tenuiloba	78.7	78.7	100%	3e-11	100.00	155011	=HYPERLINK("https://www.ncbi.nlm.nih.gov/nucleotide/NC_025657.1?report=genbank&log$=nucltop&blast_rank=248&RID=ND62DW0H013","NC_025657.1")
Epigynum auritum voucher D. J. Middleton et al. 1457 (A) plastid, partial genome	Epigynum auritum	78.7	78.7	100%	3e-11	100.00	153838	=HYPERLINK("https://www.ncbi.nlm.nih.gov/nucleotide/KJ953905.1?report=genbank&log$=nucltop&blast_rank=249&RID=ND62DW0H013","KJ953905.1")
Echites umbellatus voucher M. Vincent 11468 (GH) plastid, complete genome	Echites umbellatus	78.7	78.7	100%	3e-11	100.00	153970	=HYPERLINK("https://www.ncbi.nlm.nih.gov/nucleotide/NC_025655.1?report=genbank&log$=nucltop&blast_rank=250&RID=ND62DW0H013","NC_025655.1")
Aganosma cymosa voucher D. J. Middleton et al. 1498 (A) plastid, partial genome	Aganosma cymosa	78.7	78.7	100%	3e-11	100.00	153816	=HYPERLINK("https://www.ncbi.nlm.nih.gov/nucleotide/KJ953903.1?report=genbank&log$=nucltop&blast_rank=251&RID=ND62DW0H013","KJ953903.1")
Secamone parvifolia voucher UBT:Liede & Meve 3728 tRNA-Leu (trnL-UUA) gene, partial sequence; trnL-trnF intergenic spacer, complete sequence; and tRNA-Phe (trnF-GAA) gene, partial sequence; chloroplast	Secamone parvifolia	78.7	78.7	100%	3e-11	100.00	899	=HYPERLINK("https://www.ncbi.nlm.nih.gov/nucleotide/MW226513.1?report=genbank&log$=nucltop&blast_rank=252&RID=ND62DW0H013","MW226513.1")
Secamone letouzeana voucher K:Goyder et al. 7116 tRNA-Leu (trnL-UUA) gene, partial sequence; trnL-trnF intergenic spacer, complete sequence; and tRNA-Phe (trnF-GAA) gene, partial sequence; chloroplast	Secamone letouzeana	78.7	78.7	100%	3e-11	100.00	896	=HYPERLINK("https://www.ncbi.nlm.nih.gov/nucleotide/MW226512.1?report=genbank&log$=nucltop&blast_rank=253&RID=ND62DW0H013","MW226512.1")
Secamone elliptica voucher UBT:Liede & Meve 3678 tRNA-Leu (trnL-UUA) gene, partial sequence; trnL-trnF intergenic spacer, complete sequence; and tRNA-Phe (trnF-GAA) gene, partial sequence; chloroplast	Secamone elliptica	78.7	78.7	100%	3e-11	100.00	887	=HYPERLINK("https://www.ncbi.nlm.nih.gov/nucleotide/MW226511.1?report=genbank&log$=nucltop&blast_rank=254&RID=ND62DW0H013","MW226511.1")
Secamone elliptica voucher NOU:Gateble 761 tRNA-Leu (trnL-UUA) gene, partial sequence; trnL-trnF intergenic spacer, complete sequence; and tRNA-Phe (trnF-GAA) gene, partial sequence; chloroplast	Secamone elliptica	78.7	78.7	100%	3e-11	100.00	890	=HYPERLINK("https://www.ncbi.nlm.nih.gov/nucleotide/MW226510.1?report=genbank&log$=nucltop&blast_rank=255&RID=ND62DW0H013","MW226510.1")
Secamone afzelii voucher UBT:Meve 922 tRNA-Leu (trnL-UUA) gene, partial sequence; trnL-trnF intergenic spacer, complete sequence; and tRNA-Phe (trnF-GAA) gene, partial sequence; chloroplast	Secamone afzelii	78.7	78.7	100%	3e-11	100.00	893	=HYPERLINK("https://www.ncbi.nlm.nih.gov/nucleotide/MW226509.1?report=genbank&log$=nucltop&blast_rank=256&RID=ND62DW0H013","MW226509.1")
Secamone afzelii plastid, partial genome	Secamone afzelii	78.7	78.7	100%	3e-11	100.00	154461	=HYPERLINK("https://www.ncbi.nlm.nih.gov/nucleotide/KF539845.2?report=genbank&log$=nucltop&blast_rank=257&RID=ND62DW0H013","KF539845.2")
Secamone emetica chloroplast DNA containing partial trnL gene and trnL-trnF IGS, specimen voucher SUK:Kamble 1150	Secamone emetica	78.7	78.7	100%	3e-11	100.00	839	=HYPERLINK("https://www.ncbi.nlm.nih.gov/nucleotide/HG530570.1?report=genbank&log$=nucltop&blast_rank=258&RID=ND62DW0H013","HG530570.1")
Hoya lithophytica mitochondrion, complete genome	Hoya lithophytica	78.7	78.7	100%	3e-11	100.00	718734	=HYPERLINK("https://www.ncbi.nlm.nih.gov/nucleotide/MW719051.1?report=genbank&log$=nucltop&blast_rank=259&RID=ND62DW0H013","MW719051.1")
Asclepias syriaca chloroplast, complete genome	Asclepias syriaca	78.7	78.7	100%	3e-11	100.00	158719	=HYPERLINK("https://www.ncbi.nlm.nih.gov/nucleotide/NC_022432.1?report=genbank&log$=nucltop&blast_rank=260&RID=ND62DW0H013","NC_022432.1")
Asclepias nivea chloroplast, complete genome	Asclepias nivea	78.7	78.7	100%	3e-11	100.00	161592	=HYPERLINK("https://www.ncbi.nlm.nih.gov/nucleotide/NC_022431.1?report=genbank&log$=nucltop&blast_rank=261&RID=ND62DW0H013","NC_022431.1")
Astephanus triflorus plastid, partial genome	Astephanus triflorus	78.7	78.7	100%	3e-11	100.00	133308	=HYPERLINK("https://www.ncbi.nlm.nih.gov/nucleotide/KF539847.1?report=genbank&log$=nucltop&blast_rank=262&RID=ND62DW0H013","KF539847.1")
Parsonsia densivestita voucher UQ WellsJ 144-Pde tRNA-Leu (trnL) gene and trnL-F intergenic spacer, partial sequence; chloroplast	Parsonsia densivestita	78.7	78.7	100%	3e-11	100.00	804	=HYPERLINK("https://www.ncbi.nlm.nih.gov/nucleotide/KC428573.1?report=genbank&log$=nucltop&blast_rank=263&RID=ND62DW0H013","KC428573.1")
Ichnocarpus frutescens voucher UQ WellsJ 114-Ifr tRNA-Leu (trnL) gene and trnL-F intergenic spacer, partial sequence; chloroplast	Ichnocarpus frutescens	78.7	78.7	100%	3e-11	100.00	746	=HYPERLINK("https://www.ncbi.nlm.nih.gov/nucleotide/KC428543.1?report=genbank&log$=nucltop&blast_rank=264&RID=ND62DW0H013","KC428543.1")
Trachelospermum asiaticum chloroplast trnL gene, intron, partial sequence, isolate: OGA0410	Trachelospermum asiaticum	78.7	78.7	100%	3e-11	100.00	425	=HYPERLINK("https://www.ncbi.nlm.nih.gov/nucleotide/AB817603.1?report=genbank&log$=nucltop&blast_rank=265&RID=ND62DW0H013","AB817603.1")
Trachelospermum asiaticum chloroplast trnL gene, intron, partial sequence, isolate: OGA0207	Trachelospermum asiaticum	78.7	78.7	100%	3e-11	100.00	450	=HYPERLINK("https://www.ncbi.nlm.nih.gov/nucleotide/AB817430.1?report=genbank&log$=nucltop&blast_rank=266&RID=ND62DW0H013","AB817430.1")
Trachelospermum asiaticum chloroplast trnL gene, intron, partial sequence, isolate: OGA0010	Trachelospermum asiaticum	78.7	78.7	100%	3e-11	100.00	421	=HYPERLINK("https://www.ncbi.nlm.nih.gov/nucleotide/AB817342.1?report=genbank&log$=nucltop&blast_rank=267&RID=ND62DW0H013","AB817342.1")
Kibatalia gitingensis plastid genomic DNA containing trnL (UAA)-trnF (GAA) IGS, specimen voucher K:Liede 3268	Kibatalia gitingensis	78.7	78.7	100%	3e-11	100.00	926	=HYPERLINK("https://www.ncbi.nlm.nih.gov/nucleotide/HE805528.1?report=genbank&log$=nucltop&blast_rank=268&RID=ND62DW0H013","HE805528.1")
Beaumontia grandiflora plastid genomic DNA containing trnL (UAA)-trnF (GAA) IGS, specimen voucher ISL:Naz008	Beaumontia grandiflora	78.7	78.7	100%	3e-11	100.00	716	=HYPERLINK("https://www.ncbi.nlm.nih.gov/nucleotide/HE805527.1?report=genbank&log$=nucltop&blast_rank=269&RID=ND62DW0H013","HE805527.1")
Adenium obesum plastid genomic DNA containing trnL (UAA)-trnF (GAA) IGS, specimen voucher K:Chase 727	Adenium obesum	78.7	78.7	100%	3e-11	100.00	881	=HYPERLINK("https://www.ncbi.nlm.nih.gov/nucleotide/HE805526.1?report=genbank&log$=nucltop&blast_rank=270&RID=ND62DW0H013","HE805526.1")
Pergularia tomentosa plastid genomic DNA containing trnL (UAA)-trnF (GAA) IGS, specimen voucher ISL:Naz012	Pergularia tomentosa	78.7	78.7	100%	3e-11	100.00	875	=HYPERLINK("https://www.ncbi.nlm.nih.gov/nucleotide/HE805514.1?report=genbank&log$=nucltop&blast_rank=271&RID=ND62DW0H013","HE805514.1")
Calotropis procera plastid genomic DNA containing trnL (UAA)-trnF (GAA) IGS, specimen voucher ISL:Naz001	Calotropis procera	78.7	78.7	100%	3e-11	100.00	875	=HYPERLINK("https://www.ncbi.nlm.nih.gov/nucleotide/HE805509.1?report=genbank&log$=nucltop&blast_rank=272&RID=ND62DW0H013","HE805509.1")
Trachelospermum asiaticum isolate P390 tRNA-Leu (trnL) gene, partial sequence; trnL-trnF intergenic spacer, complete sequence; and tRNA-Phe (trnF) gene, partial sequence; chloroplast	Trachelospermum asiaticum	78.7	78.7	100%	3e-11	100.00	1001	=HYPERLINK("https://www.ncbi.nlm.nih.gov/nucleotide/JN102167.1?report=genbank&log$=nucltop&blast_rank=273&RID=ND62DW0H013","JN102167.1")
Calotropis gigantea voucher BU-Bot-Cg tRNA-Leu (trnL) gene, partial sequence; chloroplast	Calotropis gigantea	78.7	78.7	100%	3e-11	100.00	494	=HYPERLINK("https://www.ncbi.nlm.nih.gov/nucleotide/JX390724.1?report=genbank&log$=nucltop&blast_rank=274&RID=ND62DW0H013","JX390724.1")
Aganonerion polymorphum voucher D. J. Middleton et al. 5175 (E) tRNA-Leu (trnL) gene and trnL-trnF intergenic spacer, partial sequence; plastid	Aganonerion polymorphum	78.7	78.7	100%	3e-11	100.00	863	=HYPERLINK("https://www.ncbi.nlm.nih.gov/nucleotide/JX003608.1?report=genbank&log$=nucltop&blast_rank=275&RID=ND62DW0H013","JX003608.1")
Chonemorpha megacalyx chloroplast, complete genome	Chonemorpha megacalyx	78.7	78.7	100%	3e-11	100.00	153862	=HYPERLINK("https://www.ncbi.nlm.nih.gov/nucleotide/MW246161.1?report=genbank&log$=nucltop&blast_rank=276&RID=ND62DW0H013","MW246161.1")
Chonemorpha megacalyx chloroplast, complete genome	Chonemorpha megacalyx	78.7	78.7	100%	3e-11	100.00	155694	=HYPERLINK("https://www.ncbi.nlm.nih.gov/nucleotide/NC_056322.1?report=genbank&log$=nucltop&blast_rank=277&RID=ND62DW0H013","NC_056322.1")
Wrightia laevis chloroplast, complete genome	Wrightia laevis	78.7	78.7	100%	3e-11	100.00	155274	=HYPERLINK("https://www.ncbi.nlm.nih.gov/nucleotide/NC_054286.1?report=genbank&log$=nucltop&blast_rank=278&RID=ND62DW0H013","NC_054286.1")
Asclepias syriaca tRNA-Leu (trnL) gene and trnL-trnF intergenic spacer, partial sequence; chloroplast	Asclepias syriaca	78.7	78.7	100%	3e-11	100.00	860	=HYPERLINK("https://www.ncbi.nlm.nih.gov/nucleotide/HQ412960.1?report=genbank&log$=nucltop&blast_rank=279&RID=ND62DW0H013","HQ412960.1")
Asclepias albicans x Asclepias subulata voucher Fishbein 3142 (WS) plastid, partial genome	Asclepias albicans x Asclepias subulata	78.7	78.7	100%	3e-11	100.00	158039	=HYPERLINK("https://www.ncbi.nlm.nih.gov/nucleotide/JN710470.1?report=genbank&log$=nucltop&blast_rank=280&RID=ND62DW0H013","JN710470.1")
Asclepias subulata voucher Fishbein 6446 (OKLA) plastid, partial genome	Asclepias subulata	78.7	78.7	100%	3e-11	100.00	158050	=HYPERLINK("https://www.ncbi.nlm.nih.gov/nucleotide/JN710469.1?report=genbank&log$=nucltop&blast_rank=281&RID=ND62DW0H013","JN710469.1")
Asclepias subulata voucher Fishbein 6434 (OKLA) plastid, partial genome	Asclepias subulata	78.7	78.7	100%	3e-11	100.00	157767	=HYPERLINK("https://www.ncbi.nlm.nih.gov/nucleotide/JN710468.1?report=genbank&log$=nucltop&blast_rank=282&RID=ND62DW0H013","JN710468.1")
Asclepias subaphylla voucher Lynch 1008 (LSUS) plastid, partial genome	Asclepias subaphylla	78.7	78.7	100%	3e-11	100.00	158445	=HYPERLINK("https://www.ncbi.nlm.nih.gov/nucleotide/JN710467.1?report=genbank&log$=nucltop&blast_rank=283&RID=ND62DW0H013","JN710467.1")
Asclepias subaphylla voucher Fishbein 3518 (WS) plastid, partial genome	Asclepias subaphylla	78.7	78.7	100%	3e-11	100.00	158310	=HYPERLINK("https://www.ncbi.nlm.nih.gov/nucleotide/JN710466.1?report=genbank&log$=nucltop&blast_rank=284&RID=ND62DW0H013","JN710466.1")
Asclepias masonii voucher Fishbein 3101 (OKLA) plastid, partial genome	Asclepias masonii	78.7	78.7	100%	3e-11	100.00	158209	=HYPERLINK("https://www.ncbi.nlm.nih.gov/nucleotide/JN710465.1?report=genbank&log$=nucltop&blast_rank=285&RID=ND62DW0H013","JN710465.1")
Asclepias macrotis voucher Lynch 11260 (LSUS) plastid, partial genome	Asclepias macrotis	78.7	78.7	100%	3e-11	100.00	158390	=HYPERLINK("https://www.ncbi.nlm.nih.gov/nucleotide/JN710464.1?report=genbank&log$=nucltop&blast_rank=286&RID=ND62DW0H013","JN710464.1")
Asclepias macrotis voucher Lynch 11263 (LSUS) plastid, partial genome	Asclepias macrotis	78.7	78.7	100%	3e-11	100.00	157950	=HYPERLINK("https://www.ncbi.nlm.nih.gov/nucleotide/JN710463.1?report=genbank&log$=nucltop&blast_rank=287&RID=ND62DW0H013","JN710463.1")
Asclepias leptopus voucher Fishbein 6263 (OKLA) plastid, partial genome	Asclepias leptopus	78.7	78.7	100%	3e-11	100.00	158447	=HYPERLINK("https://www.ncbi.nlm.nih.gov/nucleotide/JN710462.1?report=genbank&log$=nucltop&blast_rank=288&RID=ND62DW0H013","JN710462.1")
Asclepias cutleri voucher Fishbein 6511 (OKLA) plastid, partial genome	Asclepias cutleri	78.7	78.7	100%	3e-11	100.00	157997	=HYPERLINK("https://www.ncbi.nlm.nih.gov/nucleotide/JN710461.1?report=genbank&log$=nucltop&blast_rank=289&RID=ND62DW0H013","JN710461.1")
Asclepias cutleri voucher Fishbein 6500 (OKLA) plastid, partial genome	Asclepias cutleri	78.7	78.7	100%	3e-11	100.00	158835	=HYPERLINK("https://www.ncbi.nlm.nih.gov/nucleotide/JN710460.1?report=genbank&log$=nucltop&blast_rank=290&RID=ND62DW0H013","JN710460.1")
Asclepias coulteri voucher Ventura & Lopez 7986 (TEX) plastid, partial genome	Asclepias coulteri	78.7	78.7	100%	3e-11	100.00	158979	=HYPERLINK("https://www.ncbi.nlm.nih.gov/nucleotide/JN710459.1?report=genbank&log$=nucltop&blast_rank=291&RID=ND62DW0H013","JN710459.1")
Asclepias albicans voucher Fishbein 6463 (OKLA) plastid, partial genome	Asclepias albicans	78.7	78.7	100%	3e-11	100.00	158379	=HYPERLINK("https://www.ncbi.nlm.nih.gov/nucleotide/JN710458.1?report=genbank&log$=nucltop&blast_rank=292&RID=ND62DW0H013","JN710458.1")
Asclepias albicans voucher Fishbein 3146 (WS) plastid, partial genome	Asclepias albicans	78.7	78.7	100%	3e-11	100.00	159096	=HYPERLINK("https://www.ncbi.nlm.nih.gov/nucleotide/JN710457.1?report=genbank&log$=nucltop&blast_rank=293&RID=ND62DW0H013","JN710457.1")
Pergularia tomentosa chloroplast, complete genome	Pergularia tomentosa	78.7	78.7	100%	3e-11	100.00	164213	=HYPERLINK("https://www.ncbi.nlm.nih.gov/nucleotide/NC_050396.1?report=genbank&log$=nucltop&blast_rank=294&RID=ND62DW0H013","NC_050396.1")
Wrightia arborea isolate Ou16 tRNA-Leu (trnL) gene and trnL-trnF intergenic spacer, partial sequence; plastid	Wrightia arborea	78.7	78.7	100%	3e-11	100.00	869	=HYPERLINK("https://www.ncbi.nlm.nih.gov/nucleotide/MT078035.1?report=genbank&log$=nucltop&blast_rank=295&RID=ND62DW0H013","MT078035.1")
Pachypodium windsorii tRNA-Leu (trnL) gene, partial sequence; and trnL-trnF intergenic spacer, complete sequence; chloroplast	Pachypodium windsorii	78.7	78.7	100%	3e-11	100.00	901	=HYPERLINK("https://www.ncbi.nlm.nih.gov/nucleotide/HQ847518.1?report=genbank&log$=nucltop&blast_rank=296&RID=ND62DW0H013","HQ847518.1")
Pachypodium succulentum tRNA-Leu (trnL) gene, partial sequence; and trnL-trnF intergenic spacer, complete sequence; chloroplast	Pachypodium succulentum	78.7	78.7	100%	3e-11	100.00	873	=HYPERLINK("https://www.ncbi.nlm.nih.gov/nucleotide/HQ847517.1?report=genbank&log$=nucltop&blast_rank=297&RID=ND62DW0H013","HQ847517.1")
Pachypodium sofiense tRNA-Leu (trnL) gene, partial sequence; and trnL-trnF intergenic spacer, complete sequence; chloroplast	Pachypodium sofiense	78.7	78.7	100%	3e-11	100.00	897	=HYPERLINK("https://www.ncbi.nlm.nih.gov/nucleotide/HQ847516.1?report=genbank&log$=nucltop&blast_rank=298&RID=ND62DW0H013","HQ847516.1")
Pachypodium saundersii tRNA-Leu (trnL) gene, partial sequence; and trnL-trnF intergenic spacer, complete sequence; chloroplast	Pachypodium saundersii	78.7	78.7	100%	3e-11	100.00	904	=HYPERLINK("https://www.ncbi.nlm.nih.gov/nucleotide/HQ847515.1?report=genbank&log$=nucltop&blast_rank=299&RID=ND62DW0H013","HQ847515.1")
Pachypodium rutenbergianum tRNA-Leu (trnL) gene, partial sequence; and trnL-trnF intergenic spacer, complete sequence; chloroplast	Pachypodium rutenbergianum	78.7	78.7	100%	3e-11	100.00	897	=HYPERLINK("https://www.ncbi.nlm.nih.gov/nucleotide/HQ847514.1?report=genbank&log$=nucltop&blast_rank=300&RID=ND62DW0H013","HQ847514.1")
Pachypodium rosulatum subsp. rosulatum tRNA-Leu (trnL) gene, partial sequence; and trnL-trnF intergenic spacer, complete sequence; chloroplast	Pachypodium rosulatum subsp. rosulatum	78.7	78.7	100%	3e-11	100.00	897	=HYPERLINK("https://www.ncbi.nlm.nih.gov/nucleotide/HQ847511.1?report=genbank&log$=nucltop&blast_rank=301&RID=ND62DW0H013","HQ847511.1")
Pachypodium rosulatum subsp. makayense tRNA-Leu (trnL) gene, partial sequence; and trnL-trnF intergenic spacer, complete sequence; chloroplast	Pachypodium rosulatum subsp. makayense	78.7	78.7	100%	3e-11	100.00	897	=HYPERLINK("https://www.ncbi.nlm.nih.gov/nucleotide/HQ847508.1?report=genbank&log$=nucltop&blast_rank=302&RID=ND62DW0H013","HQ847508.1")
Pachypodium rosulatum subsp. cactipes tRNA-Leu (trnL) gene, partial sequence; and trnL-trnF intergenic spacer, complete sequence; chloroplast	Pachypodium rosulatum subsp. cactipes	78.7	78.7	100%	3e-11	100.00	897	=HYPERLINK("https://www.ncbi.nlm.nih.gov/nucleotide/HQ847505.1?report=genbank&log$=nucltop&blast_rank=303&RID=ND62DW0H013","HQ847505.1")
Pachypodium rosulatum subsp. bemarahense tRNA-Leu (trnL) gene, partial sequence; and trnL-trnF intergenic spacer, complete sequence; chloroplast	Pachypodium rosulatum subsp. bemarahense	78.7	78.7	100%	3e-11	100.00	897	=HYPERLINK("https://www.ncbi.nlm.nih.gov/nucleotide/HQ847503.1?report=genbank&log$=nucltop&blast_rank=304&RID=ND62DW0H013","HQ847503.1")
Pachypodium namaquanum tRNA-Leu (trnL) gene, partial sequence; and trnL-trnF intergenic spacer, complete sequence; chloroplast	Pachypodium namaquanum	78.7	78.7	100%	3e-11	100.00	900	=HYPERLINK("https://www.ncbi.nlm.nih.gov/nucleotide/HQ847502.1?report=genbank&log$=nucltop&blast_rank=305&RID=ND62DW0H013","HQ847502.1")
Pachypodium mikea tRNA-Leu (trnL) gene, partial sequence; and trnL-trnF intergenic spacer, complete sequence; chloroplast	Pachypodium mikea	78.7	78.7	100%	3e-11	100.00	898	=HYPERLINK("https://www.ncbi.nlm.nih.gov/nucleotide/HQ847501.1?report=genbank&log$=nucltop&blast_rank=306&RID=ND62DW0H013","HQ847501.1")
Pachypodium lealii tRNA-Leu (trnL) gene, partial sequence; and trnL-trnF intergenic spacer, complete sequence; chloroplast	Pachypodium lealii	78.7	78.7	100%	3e-11	100.00	747	=HYPERLINK("https://www.ncbi.nlm.nih.gov/nucleotide/HQ847497.1?report=genbank&log$=nucltop&blast_rank=307&RID=ND62DW0H013","HQ847497.1")
Pachypodium lamerei tRNA-Leu (trnL) gene, partial sequence; and trnL-trnF intergenic spacer, complete sequence; chloroplast	Pachypodium lamerei	78.7	78.7	100%	3e-11	100.00	896	=HYPERLINK("https://www.ncbi.nlm.nih.gov/nucleotide/HQ847490.1?report=genbank&log$=nucltop&blast_rank=308&RID=ND62DW0H013","HQ847490.1")
Pachypodium densiflorum tRNA-Leu (trnL) gene, partial sequence; and trnL-trnF intergenic spacer, complete sequence; chloroplast	Pachypodium densiflorum	78.7	78.7	100%	3e-11	100.00	897	=HYPERLINK("https://www.ncbi.nlm.nih.gov/nucleotide/HQ847482.1?report=genbank&log$=nucltop&blast_rank=309&RID=ND62DW0H013","HQ847482.1")
Pachypodium densiflorum tRNA-Leu (trnL) gene, partial sequence; and trnL-trnF intergenic spacer, complete sequence; chloroplast	Pachypodium densiflorum	78.7	78.7	100%	3e-11	100.00	897	=HYPERLINK("https://www.ncbi.nlm.nih.gov/nucleotide/HQ847479.1?report=genbank&log$=nucltop&blast_rank=310&RID=ND62DW0H013","HQ847479.1")
Pachypodium horombense tRNA-Leu (trnL) gene, partial sequence; and trnL-trnF intergenic spacer, complete sequence; chloroplast	Pachypodium horombense	78.7	78.7	100%	3e-11	100.00	897	=HYPERLINK("https://www.ncbi.nlm.nih.gov/nucleotide/HQ847486.1?report=genbank&log$=nucltop&blast_rank=311&RID=ND62DW0H013","HQ847486.1")
Pachypodium ambongense tRNA-Leu (trnL) gene, partial sequence; and trnL-trnF intergenic spacer, complete sequence; chloroplast	Pachypodium ambongense	78.7	78.7	100%	3e-11	100.00	897	=HYPERLINK("https://www.ncbi.nlm.nih.gov/nucleotide/HQ847465.1?report=genbank&log$=nucltop&blast_rank=312&RID=ND62DW0H013","HQ847465.1")
Pachypodium eburneum tRNA-Leu (trnL) gene, partial sequence; and trnL-trnF intergenic spacer, complete sequence; chloroplast	Pachypodium eburneum	78.7	78.7	100%	3e-11	100.00	895	=HYPERLINK("https://www.ncbi.nlm.nih.gov/nucleotide/HQ847483.1?report=genbank&log$=nucltop&blast_rank=313&RID=ND62DW0H013","HQ847483.1")
Pachypodium densiflorum tRNA-Leu (trnL) gene, partial sequence; and trnL-trnF intergenic spacer, complete sequence; chloroplast	Pachypodium densiflorum	78.7	78.7	100%	3e-11	100.00	895	=HYPERLINK("https://www.ncbi.nlm.nih.gov/nucleotide/HQ847481.1?report=genbank&log$=nucltop&blast_rank=314&RID=ND62DW0H013","HQ847481.1")
Pachypodium densiflorum tRNA-Leu (trnL) gene, partial sequence; and trnL-trnF intergenic spacer, complete sequence; chloroplast	Pachypodium densiflorum	78.7	78.7	100%	3e-11	100.00	913	=HYPERLINK("https://www.ncbi.nlm.nih.gov/nucleotide/HQ847478.1?report=genbank&log$=nucltop&blast_rank=315&RID=ND62DW0H013","HQ847478.1")
Pachypodium decaryi tRNA-Leu (trnL) gene, partial sequence; and trnL-trnF intergenic spacer, complete sequence; chloroplast	Pachypodium decaryi	78.7	78.7	100%	3e-11	100.00	897	=HYPERLINK("https://www.ncbi.nlm.nih.gov/nucleotide/HQ847472.1?report=genbank&log$=nucltop&blast_rank=316&RID=ND62DW0H013","HQ847472.1")
Pachypodium brevicaule tRNA-Leu (trnL) gene, partial sequence; and trnL-trnF intergenic spacer, complete sequence; chloroplast	Pachypodium brevicaule	78.7	78.7	100%	3e-11	100.00	897	=HYPERLINK("https://www.ncbi.nlm.nih.gov/nucleotide/HQ847470.1?report=genbank&log$=nucltop&blast_rank=317&RID=ND62DW0H013","HQ847470.1")
Pachypodium brevicaule tRNA-Leu (trnL) gene, partial sequence; and trnL-trnF intergenic spacer, complete sequence; chloroplast	Pachypodium brevicaule	78.7	78.7	100%	3e-11	100.00	888	=HYPERLINK("https://www.ncbi.nlm.nih.gov/nucleotide/HQ847469.1?report=genbank&log$=nucltop&blast_rank=318&RID=ND62DW0H013","HQ847469.1")
Pachypodium bispinosum tRNA-Leu (trnL) gene, partial sequence; and trnL-trnF intergenic spacer, complete sequence; chloroplast	Pachypodium bispinosum	78.7	78.7	100%	3e-11	100.00	900	=HYPERLINK("https://www.ncbi.nlm.nih.gov/nucleotide/HQ847468.1?report=genbank&log$=nucltop&blast_rank=319&RID=ND62DW0H013","HQ847468.1")
Pachypodium baronii tRNA-Leu (trnL) gene, partial sequence; and trnL-trnF intergenic spacer, complete sequence; chloroplast	Pachypodium baronii	78.7	78.7	100%	3e-11	100.00	897	=HYPERLINK("https://www.ncbi.nlm.nih.gov/nucleotide/HQ847467.1?report=genbank&log$=nucltop&blast_rank=320&RID=ND62DW0H013","HQ847467.1")
Pachypodium baronii tRNA-Leu (trnL) gene, partial sequence; and trnL-trnF intergenic spacer, complete sequence; chloroplast	Pachypodium baronii	78.7	78.7	100%	3e-11	100.00	897	=HYPERLINK("https://www.ncbi.nlm.nih.gov/nucleotide/HQ847466.1?report=genbank&log$=nucltop&blast_rank=321&RID=ND62DW0H013","HQ847466.1")
Asclepias syriaca voucher Fishbein 4885 (OKLA) chloroplast, partial genome	Asclepias syriaca	78.7	78.7	100%	3e-11	100.00	158798	=HYPERLINK("https://www.ncbi.nlm.nih.gov/nucleotide/JF433943.1?report=genbank&log$=nucltop&blast_rank=322&RID=ND62DW0H013","JF433943.1")
Chonemorpha fragrans chloroplast DNA, trnL gene and trnL-trnF intergenic spacer, partial sequence, isolate: AU-C01-1	Chonemorpha fragrans	78.7	78.7	100%	3e-11	100.00	856	=HYPERLINK("https://www.ncbi.nlm.nih.gov/nucleotide/AB610192.1?report=genbank&log$=nucltop&blast_rank=323&RID=ND62DW0H013","AB610192.1")
Trachelospermum gracilipes var. liukiuense chloroplast DNA, trnL gene and trnL-trnF intergenic spacer, partial sequence, isolate: AU-W43-1	Trachelospermum gracilipes var. liukiuense	78.7	78.7	100%	3e-11	100.00	870	=HYPERLINK("https://www.ncbi.nlm.nih.gov/nucleotide/AB610191.1?report=genbank&log$=nucltop&blast_rank=324&RID=ND62DW0H013","AB610191.1")
Trachelospermum jasminoides chloroplast DNA, trnL gene and trnL-trnF intergenic spacer, partial sequence, isolate: AU-R07-1	Trachelospermum jasminoides	78.7	78.7	100%	3e-11	100.00	873	=HYPERLINK("https://www.ncbi.nlm.nih.gov/nucleotide/AB610189.1?report=genbank&log$=nucltop&blast_rank=325&RID=ND62DW0H013","AB610189.1")
Trachelospermum jasminoides chloroplast DNA, trnL gene and trnL-trnF intergenic spacer, partial sequence, isolate: AU-S03-1	Trachelospermum jasminoides	78.7	78.7	100%	3e-11	100.00	873	=HYPERLINK("https://www.ncbi.nlm.nih.gov/nucleotide/AB610188.1?report=genbank&log$=nucltop&blast_rank=326&RID=ND62DW0H013","AB610188.1")
Trachelospermum asiaticum chloroplast DNA, trnL gene and trnL-trnF intergenic spacer, partial sequence, isolate: AU-W29-1	Trachelospermum asiaticum	78.7	78.7	100%	3e-11	100.00	871	=HYPERLINK("https://www.ncbi.nlm.nih.gov/nucleotide/AB610186.1?report=genbank&log$=nucltop&blast_rank=327&RID=ND62DW0H013","AB610186.1")
Cibirhiza spiculata trnL intron, specimen voucher UPS:Thulin et al. 11147	Cibirhiza spiculata	78.7	78.7	100%	3e-11	100.00	506	=HYPERLINK("https://www.ncbi.nlm.nih.gov/nucleotide/FM178487.1?report=genbank&log$=nucltop&blast_rank=328&RID=ND62DW0H013","FM178487.1")
Cibirhiza albersiana partial trnL intron, specimen voucher UBT:Specks 21460	Cibirhiza albersiana	78.7	78.7	100%	3e-11	100.00	489	=HYPERLINK("https://www.ncbi.nlm.nih.gov/nucleotide/FM178484.1?report=genbank&log$=nucltop&blast_rank=329&RID=ND62DW0H013","FM178484.1")
Apocynaceae environmental sample partial tRNA-Leu gene intron, isolated from Phyllocharis melanospila, collected in Australia, New South Wales, Cascade	Apocynaceae environmental sample	78.7	78.7	100%	3e-11	100.00	528	=HYPERLINK("https://www.ncbi.nlm.nih.gov/nucleotide/FM160492.1?report=genbank&log$=nucltop&blast_rank=330&RID=ND62DW0H013","FM160492.1")
Secamone filiformis chloroplast DNA trnL-F intergenic spacer, specimen voucher Bruyns 8990 (E)	Secamone filiformis	78.7	78.7	100%	3e-11	100.00	851	=HYPERLINK("https://www.ncbi.nlm.nih.gov/nucleotide/AM233379.1?report=genbank&log$=nucltop&blast_rank=331&RID=ND62DW0H013","AM233379.1")
Fockea sinuata chloroplast DNA trnL-F intergenic spacer, specimen voucher Bruyns 5670 (MO, WIND)	Fockea sinuata	78.7	78.7	100%	3e-11	100.00	837	=HYPERLINK("https://www.ncbi.nlm.nih.gov/nucleotide/AM233376.1?report=genbank&log$=nucltop&blast_rank=332&RID=ND62DW0H013","AM233376.1")
Fockea multiflora chloroplast DNA trnL-F intergenic spacer, specimen voucher Bruyns 9593 (MO)	Fockea multiflora	78.7	78.7	100%	3e-11	100.00	849	=HYPERLINK("https://www.ncbi.nlm.nih.gov/nucleotide/AM233375.1?report=genbank&log$=nucltop&blast_rank=333&RID=ND62DW0H013","AM233375.1")
Fockea multiflora chloroplast DNA trnL-F intergenic spacer, specimen voucher Bruyns 9651 (E)	Fockea multiflora	78.7	78.7	100%	3e-11	100.00	831	=HYPERLINK("https://www.ncbi.nlm.nih.gov/nucleotide/AM233374.1?report=genbank&log$=nucltop&blast_rank=334&RID=ND62DW0H013","AM233374.1")
Fockea multiflora chloroplast DNA trnL-F intergenic spacer, specimen voucher Bruyns 4089 (NBG)	Fockea multiflora	78.7	78.7	100%	3e-11	100.00	851	=HYPERLINK("https://www.ncbi.nlm.nih.gov/nucleotide/AM233373.1?report=genbank&log$=nucltop&blast_rank=335&RID=ND62DW0H013","AM233373.1")
Fockea edulis chloroplast DNA trnL-F intergenic spacer, specimen voucher Bruyns 7051 (BOL)	Fockea edulis	78.7	78.7	100%	3e-11	100.00	850	=HYPERLINK("https://www.ncbi.nlm.nih.gov/nucleotide/AM233372.1?report=genbank&log$=nucltop&blast_rank=336&RID=ND62DW0H013","AM233372.1")
Fockea comaru chloroplast DNA trnL-F intergenic spacer, specimen voucher Dold 2381 (GRA)	Fockea comaru	78.7	78.7	100%	3e-11	100.00	858	=HYPERLINK("https://www.ncbi.nlm.nih.gov/nucleotide/AM233371.1?report=genbank&log$=nucltop&blast_rank=337&RID=ND62DW0H013","AM233371.1")
Fockea comaru chloroplast DNA trnL-F intergenic spacer, specimen voucher Bruyns 8821 (MO)	Fockea comaru	78.7	78.7	100%	3e-11	100.00	850	=HYPERLINK("https://www.ncbi.nlm.nih.gov/nucleotide/AM233370.1?report=genbank&log$=nucltop&blast_rank=338&RID=ND62DW0H013","AM233370.1")
Fockea capensis chloroplast DNA trnL-F intergenic spacer, specimen voucher Bruyns 7340 (NBG)	Fockea capensis	78.7	78.7	100%	3e-11	100.00	847	=HYPERLINK("https://www.ncbi.nlm.nih.gov/nucleotide/AM233369.1?report=genbank&log$=nucltop&blast_rank=339&RID=ND62DW0H013","AM233369.1")
Fockea angustifolia chloroplast DNA trnL-F intergenic spacer, specimen voucher Bruyns 9632 (E)	Fockea angustifolia	78.7	78.7	100%	3e-11	100.00	828	=HYPERLINK("https://www.ncbi.nlm.nih.gov/nucleotide/AM233368.1?report=genbank&log$=nucltop&blast_rank=340&RID=ND62DW0H013","AM233368.1")
Fockea angustifolia chloroplast DNA trnL-F intergenic spacer, specimen voucher Bruyns 9587 (MO)	Fockea angustifolia	78.7	78.7	100%	3e-11	100.00	851	=HYPERLINK("https://www.ncbi.nlm.nih.gov/nucleotide/AM233365.1?report=genbank&log$=nucltop&blast_rank=341&RID=ND62DW0H013","AM233365.1")
Fockea angustifolia chloroplast DNA trnL-F intergenic spacer, specimen voucher Bruyns 9406a (BOL)	Fockea angustifolia	78.7	78.7	100%	3e-11	100.00	851	=HYPERLINK("https://www.ncbi.nlm.nih.gov/nucleotide/AM233366.1?report=genbank&log$=nucltop&blast_rank=342&RID=ND62DW0H013","AM233366.1")
Cibirhiza dhofarensis chloroplast DNA trnL-F intergenic spacer, specimen voucher Miller 7525 (E, K)	Cibirhiza dhofarensis	78.7	78.7	100%	3e-11	100.00	820	=HYPERLINK("https://www.ncbi.nlm.nih.gov/nucleotide/AM233364.1?report=genbank&log$=nucltop&blast_rank=343&RID=ND62DW0H013","AM233364.1")
Cibirhiza albersiana chloroplast DNA trnL-F intergenic spacer, specimen voucher Bruyns 9652a (BOL)	Cibirhiza albersiana	78.7	78.7	100%	3e-11	100.00	852	=HYPERLINK("https://www.ncbi.nlm.nih.gov/nucleotide/AM233363.1?report=genbank&log$=nucltop&blast_rank=344&RID=ND62DW0H013","AM233363.1")
Pachycarpus goetzei chloroplast trnL intron, specimen voucher Bidgood et al. 2106 (K)	Pachycarpus goetzei	78.7	78.7	100%	3e-11	100.00	505	=HYPERLINK("https://www.ncbi.nlm.nih.gov/nucleotide/AM295608.1?report=genbank&log$=nucltop&blast_rank=345&RID=ND62DW0H013","AM295608.1")
Xysmalobium tysonianum chloroplast trnL intron, specimen voucher Ollerton 233 (NU)	Xysmalobium tysonianum	78.7	78.7	100%	3e-11	100.00	504	=HYPERLINK("https://www.ncbi.nlm.nih.gov/nucleotide/AM295676.1?report=genbank&log$=nucltop&blast_rank=346&RID=ND62DW0H013","AM295676.1")
Xysmalobium gerrardii chloroplast trnL intron, specimen voucher Ollerton 251 (NU)	Xysmalobium gerrardii	78.7	78.7	100%	3e-11	100.00	504	=HYPERLINK("https://www.ncbi.nlm.nih.gov/nucleotide/AM295661.1?report=genbank&log$=nucltop&blast_rank=347&RID=ND62DW0H013","AM295661.1")
Glossostelma ceciliae chloroplast trnL intron, specimen voucher Goyder et al. 3834 (K)	Glossostelma ceciliae	78.7	78.7	100%	3e-11	100.00	504	=HYPERLINK("https://www.ncbi.nlm.nih.gov/nucleotide/AM295769.1?report=genbank&log$=nucltop&blast_rank=348&RID=ND62DW0H013","AM295769.1")
Gomphocarpus glaucophyllus chloroplast trnL intron, specimen voucher Strid 2266 (K)	Gomphocarpus glaucophyllus	78.7	78.7	100%	3e-11	100.00	504	=HYPERLINK("https://www.ncbi.nlm.nih.gov/nucleotide/AM295760.1?report=genbank&log$=nucltop&blast_rank=349&RID=ND62DW0H013","AM295760.1")
Gomphocarpus abyssinicus chloroplast trnL intron, specimen voucher Liede & Meve 3520 (UBT)	Gomphocarpus abyssinicus	78.7	78.7	100%	3e-11	100.00	504	=HYPERLINK("https://www.ncbi.nlm.nih.gov/nucleotide/AM295751.1?report=genbank&log$=nucltop&blast_rank=350&RID=ND62DW0H013","AM295751.1")
Asclepias longifolia chloroplast trnL intron, specimen voucher Wyatt s.n. (UGA)	Asclepias longifolia	78.7	78.7	100%	3e-11	100.00	504	=HYPERLINK("https://www.ncbi.nlm.nih.gov/nucleotide/AM295748.1?report=genbank&log$=nucltop&blast_rank=351&RID=ND62DW0H013","AM295748.1")
Asclepias linaria chloroplast trnL intron, specimen voucher Conrad 9305 (UBT)	Asclepias linaria	78.7	78.7	100%	3e-11	100.00	504	=HYPERLINK("https://www.ncbi.nlm.nih.gov/nucleotide/AM295745.1?report=genbank&log$=nucltop&blast_rank=352&RID=ND62DW0H013","AM295745.1")
Asclepias fascicularis chloroplast trnL intron, specimen voucher ex hort. UC Davis	Asclepias fascicularis	78.7	78.7	100%	3e-11	100.00	504	=HYPERLINK("https://www.ncbi.nlm.nih.gov/nucleotide/AM295736.1?report=genbank&log$=nucltop&blast_rank=353&RID=ND62DW0H013","AM295736.1")
Asclepias cucullata chloroplast trnL intron, specimen voucher Nicholas 2842 (UDW)	Asclepias cucullata	78.7	78.7	100%	3e-11	100.00	509	=HYPERLINK("https://www.ncbi.nlm.nih.gov/nucleotide/AM295732.1?report=genbank&log$=nucltop&blast_rank=354&RID=ND62DW0H013","AM295732.1")
Asclepias crispa chloroplast trnL intron, specimen voucher Nicholas 2823 (UDW)	Asclepias crispa	78.7	78.7	100%	3e-11	100.00	509	=HYPERLINK("https://www.ncbi.nlm.nih.gov/nucleotide/AM295729.1?report=genbank&log$=nucltop&blast_rank=355&RID=ND62DW0H013","AM295729.1")
Asclepias crispa chloroplast trnL intron, specimen voucher Nicholas 2814 (UDW)	Asclepias crispa	78.7	78.7	100%	3e-11	100.00	504	=HYPERLINK("https://www.ncbi.nlm.nih.gov/nucleotide/AM295726.1?report=genbank&log$=nucltop&blast_rank=356&RID=ND62DW0H013","AM295726.1")
Asclepias stellifera chloroplast trnL intron, specimen voucher Nicholas 2841 (UDW)	Asclepias stellifera	78.7	78.7	100%	3e-11	100.00	503	=HYPERLINK("https://www.ncbi.nlm.nih.gov/nucleotide/AM295714.1?report=genbank&log$=nucltop&blast_rank=357&RID=ND62DW0H013","AM295714.1")
Asclepias albens chloroplast trnL intron, specimen voucher Nicholas 2813 (UDW)	Asclepias albens	78.7	78.7	100%	3e-11	100.00	504	=HYPERLINK("https://www.ncbi.nlm.nih.gov/nucleotide/AM295720.1?report=genbank&log$=nucltop&blast_rank=358&RID=ND62DW0H013","AM295720.1")
Asclepias praemorsa chloroplast trnL intron, specimen voucher Ollerton 214 (NU)	Asclepias praemorsa	78.7	78.7	100%	3e-11	100.00	504	=HYPERLINK("https://www.ncbi.nlm.nih.gov/nucleotide/AM295717.1?report=genbank&log$=nucltop&blast_rank=359&RID=ND62DW0H013","AM295717.1")
Asclepias woodii chloroplast trnL intron, specimen voucher Ollerton 255 (NU)	Asclepias woodii	78.7	78.7	100%	3e-11	100.00	504	=HYPERLINK("https://www.ncbi.nlm.nih.gov/nucleotide/AM295711.1?report=genbank&log$=nucltop&blast_rank=360&RID=ND62DW0H013","AM295711.1")
Aspidoglossum heterophyllum chloroplast trnL intron, specimen voucher Nicholas 2816 (UDW)	Aspidoglossum heterophyllum	78.7	78.7	100%	3e-11	100.00	504	=HYPERLINK("https://www.ncbi.nlm.nih.gov/nucleotide/AM295705.1?report=genbank&log$=nucltop&blast_rank=361&RID=ND62DW0H013","AM295705.1")
Aspidoglossum heterophyllum chloroplast trnL intron, specimen voucher Bruyns 6855 (K)	Aspidoglossum heterophyllum	78.7	78.7	100%	3e-11	100.00	504	=HYPERLINK("https://www.ncbi.nlm.nih.gov/nucleotide/AM295702.1?report=genbank&log$=nucltop&blast_rank=362&RID=ND62DW0H013","AM295702.1")
Aspidonepsis diploglossa chloroplast trnL intron, specimen voucher Ollerton 228 (NU)	Aspidonepsis diploglossa	78.7	78.7	100%	3e-11	100.00	504	=HYPERLINK("https://www.ncbi.nlm.nih.gov/nucleotide/AM295696.1?report=genbank&log$=nucltop&blast_rank=363&RID=ND62DW0H013","AM295696.1")
Cordylogyne globosa chloroplast trnL intron, specimen voucher Nicholas 2867 (UDW)	Cordylogyne globosa	78.7	78.7	100%	3e-11	100.00	504	=HYPERLINK("https://www.ncbi.nlm.nih.gov/nucleotide/AM295690.1?report=genbank&log$=nucltop&blast_rank=364&RID=ND62DW0H013","AM295690.1")
Xysmalobium fraternum chloroplast trnL intron, specimen voucher Bidgood et al. 2390 (K)	Xysmalobium fraternum	78.7	78.7	100%	3e-11	100.00	504	=HYPERLINK("https://www.ncbi.nlm.nih.gov/nucleotide/AM295658.1?report=genbank&log$=nucltop&blast_rank=365&RID=ND62DW0H013","AM295658.1")
Xysmalobium involucratum chloroplast trnL intron, specimen voucher Nicholas 2802 (UDW)	Xysmalobium involucratum	78.7	78.7	100%	3e-11	100.00	504	=HYPERLINK("https://www.ncbi.nlm.nih.gov/nucleotide/AM295667.1?report=genbank&log$=nucltop&blast_rank=366&RID=ND62DW0H013","AM295667.1")
Woodia mucronata chloroplast trnL intron, specimen voucher Nicholas 2809 (UDW)	Woodia mucronata	78.7	78.7	100%	3e-11	100.00	504	=HYPERLINK("https://www.ncbi.nlm.nih.gov/nucleotide/AM295655.1?report=genbank&log$=nucltop&blast_rank=367&RID=ND62DW0H013","AM295655.1")
Trachycalymma pseudofimbriatum chloroplast trnL intron, specimen voucher Haugen 1503 (K)	Trachycalymma pseudofimbriatum	78.7	78.7	100%	3e-11	100.00	504	=HYPERLINK("https://www.ncbi.nlm.nih.gov/nucleotide/AM295652.1?report=genbank&log$=nucltop&blast_rank=368&RID=ND62DW0H013","AM295652.1")
Trachycalymma foliosum chloroplast trnL intron, specimen voucher Goldblatt et al. 8100 (K)	Trachycalymma foliosum	78.7	78.7	100%	3e-11	100.00	504	=HYPERLINK("https://www.ncbi.nlm.nih.gov/nucleotide/AM295649.1?report=genbank&log$=nucltop&blast_rank=369&RID=ND62DW0H013","AM295649.1")
Stathmostelma pauciflorum chloroplast trnL intron, specimen voucher Nicholas 2860 (UDW)	Stathmostelma pauciflorum	78.7	78.7	100%	3e-11	100.00	505	=HYPERLINK("https://www.ncbi.nlm.nih.gov/nucleotide/AM295638.1?report=genbank&log$=nucltop&blast_rank=370&RID=ND62DW0H013","AM295638.1")
Pachycarpus dealbatus chloroplast trnL intron, specimen voucher Nicholas 2849 (UDW)	Pachycarpus dealbatus	78.7	78.7	100%	3e-11	100.00	504	=HYPERLINK("https://www.ncbi.nlm.nih.gov/nucleotide/AM295605.1?report=genbank&log$=nucltop&blast_rank=371&RID=ND62DW0H013","AM295605.1")
Schizoglossum filiforme chloroplast trnL intron, specimen voucher Nicholas 2850 (UDW)	Schizoglossum filiforme	78.7	78.7	100%	3e-11	100.00	504	=HYPERLINK("https://www.ncbi.nlm.nih.gov/nucleotide/AM295632.1?report=genbank&log$=nucltop&blast_rank=372&RID=ND62DW0H013","AM295632.1")
Schizoglossum eustegioides chloroplast trnL intron, specimen voucher Nicholas 2865 (UDW)	Schizoglossum eustegioides	78.7	78.7	100%	3e-11	100.00	504	=HYPERLINK("https://www.ncbi.nlm.nih.gov/nucleotide/AM295629.1?report=genbank&log$=nucltop&blast_rank=373&RID=ND62DW0H013","AM295629.1")
Schizoglossum cordifolium chloroplast trnL intron, specimen voucher Ward s.n. (UDW)	Schizoglossum cordifolium	78.7	78.7	100%	3e-11	100.00	504	=HYPERLINK("https://www.ncbi.nlm.nih.gov/nucleotide/AM295626.1?report=genbank&log$=nucltop&blast_rank=374&RID=ND62DW0H013","AM295626.1")
Kanahia laniflora chloroplast trnL intron, specimen voucher Liede & Newton 3211 (ULM)	Kanahia laniflora	78.7	78.7	100%	3e-11	100.00	504	=HYPERLINK("https://www.ncbi.nlm.nih.gov/nucleotide/AM295578.1?report=genbank&log$=nucltop&blast_rank=375&RID=ND62DW0H013","AM295578.1")
Pleioceras barteri isolate A244 tRNA-Leu (trnL) gene and trnL-trnF intergenic spacer, partial sequence; chloroplast	Pleioceras barteri	78.7	78.7	100%	3e-11	100.00	873	=HYPERLINK("https://www.ncbi.nlm.nih.gov/nucleotide/EF456251.1?report=genbank&log$=nucltop&blast_rank=376&RID=ND62DW0H013","EF456251.1")
Stephanostema stenocarpum isolate A232 tRNA-Leu (trnL) gene and trnL-trnF intergenic spacer, partial sequence; chloroplast	Stephanostema stenocarpum	78.7	78.7	100%	3e-11	100.00	874	=HYPERLINK("https://www.ncbi.nlm.nih.gov/nucleotide/EF456248.1?report=genbank&log$=nucltop&blast_rank=377&RID=ND62DW0H013","EF456248.1")
Laubertia contorta isolate A229 tRNA-Leu (trnL) gene and trnL-trnF intergenic spacer, partial sequence; chloroplast	Laubertia contorta	78.7	78.7	100%	3e-11	100.00	838	=HYPERLINK("https://www.ncbi.nlm.nih.gov/nucleotide/EF456246.1?report=genbank&log$=nucltop&blast_rank=378&RID=ND62DW0H013","EF456246.1")
Epigynum ridleyi isolate A224 tRNA-Leu (trnL) gene and trnL-trnF intergenic spacer, partial sequence; chloroplast	Epigynum ridleyi	78.7	78.7	100%	3e-11	100.00	852	=HYPERLINK("https://www.ncbi.nlm.nih.gov/nucleotide/EF456245.1?report=genbank&log$=nucltop&blast_rank=379&RID=ND62DW0H013","EF456245.1")
Sindechites henryi isolate A223 tRNA-Leu (trnL) gene and trnL-trnF intergenic spacer, partial sequence; chloroplast	Sindechites henryi	78.7	78.7	100%	3e-11	100.00	846	=HYPERLINK("https://www.ncbi.nlm.nih.gov/nucleotide/EF456244.1?report=genbank&log$=nucltop&blast_rank=380&RID=ND62DW0H013","EF456244.1")
Malouetia bequaertiana isolate A221 tRNA-Leu (trnL) gene and trnL-trnF intergenic spacer, partial sequence; chloroplast	Malouetia bequaertiana	78.7	78.7	100%	3e-11	100.00	865	=HYPERLINK("https://www.ncbi.nlm.nih.gov/nucleotide/EF456243.1?report=genbank&log$=nucltop&blast_rank=381&RID=ND62DW0H013","EF456243.1")
Cleghornia malaccensis isolate A217 tRNA-Leu (trnL) gene and trnL-trnF intergenic spacer, partial sequence; chloroplast	Cleghornia malaccensis	78.7	78.7	100%	3e-11	100.00	857	=HYPERLINK("https://www.ncbi.nlm.nih.gov/nucleotide/EF456241.1?report=genbank&log$=nucltop&blast_rank=382&RID=ND62DW0H013","EF456241.1")
Temnadenia odorifera isolate A213 tRNA-Leu (trnL) gene and trnL-trnF intergenic spacer, partial sequence; chloroplast	Temnadenia odorifera	78.7	78.7	100%	3e-11	100.00	834	=HYPERLINK("https://www.ncbi.nlm.nih.gov/nucleotide/EF456238.1?report=genbank&log$=nucltop&blast_rank=383&RID=ND62DW0H013","EF456238.1")
Echites umbellatus isolate A120 tRNA-Leu (trnL) gene and trnL-trnF intergenic spacer, partial sequence; chloroplast	Echites umbellatus	78.7	78.7	100%	3e-11	100.00	880	=HYPERLINK("https://www.ncbi.nlm.nih.gov/nucleotide/EF456181.1?report=genbank&log$=nucltop&blast_rank=384&RID=ND62DW0H013","EF456181.1")
Prestonia robusta isolate A211 tRNA-Leu (trnL) gene and trnL-trnF intergenic spacer, partial sequence; chloroplast	Prestonia robusta	78.7	78.7	100%	3e-11	100.00	859	=HYPERLINK("https://www.ncbi.nlm.nih.gov/nucleotide/EF456236.1?report=genbank&log$=nucltop&blast_rank=385&RID=ND62DW0H013","EF456236.1")
Prestonia portobellensis isolate A207 tRNA-Leu (trnL) gene and trnL-trnF intergenic spacer, partial sequence; chloroplast	Prestonia portobellensis	78.7	78.7	100%	3e-11	100.00	856	=HYPERLINK("https://www.ncbi.nlm.nih.gov/nucleotide/EF456235.1?report=genbank&log$=nucltop&blast_rank=386&RID=ND62DW0H013","EF456235.1")
Rhabdadenia macrostoma isolate A206 tRNA-Leu (trnL) gene and trnL-trnF intergenic spacer, partial sequence; chloroplast	Rhabdadenia macrostoma	78.7	78.7	100%	3e-11	100.00	842	=HYPERLINK("https://www.ncbi.nlm.nih.gov/nucleotide/EF456234.1?report=genbank&log$=nucltop&blast_rank=387&RID=ND62DW0H013","EF456234.1")
Allotoonia agglutinata isolate A204 tRNA-Leu (trnL) gene and trnL-trnF intergenic spacer, partial sequence; chloroplast	Echites agglutinatus	78.7	78.7	100%	3e-11	100.00	882	=HYPERLINK("https://www.ncbi.nlm.nih.gov/nucleotide/EF456232.1?report=genbank&log$=nucltop&blast_rank=388&RID=ND62DW0H013","EF456232.1")
Malouetia tamaquarina isolate A202 tRNA-Leu (trnL) gene and trnL-trnF intergenic spacer, partial sequence; chloroplast	Malouetia tamaquarina	78.7	78.7	100%	3e-11	100.00	871	=HYPERLINK("https://www.ncbi.nlm.nih.gov/nucleotide/EF456230.1?report=genbank&log$=nucltop&blast_rank=389&RID=ND62DW0H013","EF456230.1")
Prestonia mexicana isolate A201 tRNA-Leu (trnL) gene and trnL-trnF intergenic spacer, partial sequence; chloroplast	Prestonia mexicana	78.7	78.7	100%	3e-11	100.00	860	=HYPERLINK("https://www.ncbi.nlm.nih.gov/nucleotide/EF456229.1?report=genbank&log$=nucltop&blast_rank=390&RID=ND62DW0H013","EF456229.1")
Epigynum griffithianum isolate A195 tRNA-Leu (trnL) gene and trnL-trnF intergenic spacer, partial sequence; chloroplast	Epigynum griffithianum	78.7	78.7	100%	3e-11	100.00	856	=HYPERLINK("https://www.ncbi.nlm.nih.gov/nucleotide/EF456227.1?report=genbank&log$=nucltop&blast_rank=391&RID=ND62DW0H013","EF456227.1")
Urceola lucida isolate A193 tRNA-Leu (trnL) gene and trnL-trnF intergenic spacer, partial sequence; chloroplast	Urceola lucida	78.7	78.7	100%	3e-11	100.00	894	=HYPERLINK("https://www.ncbi.nlm.nih.gov/nucleotide/EF456226.1?report=genbank&log$=nucltop&blast_rank=392&RID=ND62DW0H013","EF456226.1")
Ichnocarpus polyanthus isolate A191 tRNA-Leu (trnL) gene and trnL-trnF intergenic spacer, partial sequence; chloroplast	Micrechites polyanthus	78.7	78.7	100%	3e-11	100.00	861	=HYPERLINK("https://www.ncbi.nlm.nih.gov/nucleotide/EF456225.1?report=genbank&log$=nucltop&blast_rank=393&RID=ND62DW0H013","EF456225.1")
Temnadenia violacea isolate A185 tRNA-Leu (trnL) gene and trnL-trnF intergenic spacer, partial sequence; chloroplast	Temnadenia violacea	78.7	78.7	100%	3e-11	100.00	842	=HYPERLINK("https://www.ncbi.nlm.nih.gov/nucleotide/EF456224.1?report=genbank&log$=nucltop&blast_rank=394&RID=ND62DW0H013","EF456224.1")
Allomarkgrafia brenesiana isolate A183 tRNA-Leu (trnL) gene and trnL-trnF intergenic spacer, partial sequence; chloroplast	Allomarkgrafia brenesiana	78.7	78.7	100%	3e-11	100.00	868	=HYPERLINK("https://www.ncbi.nlm.nih.gov/nucleotide/EF456223.1?report=genbank&log$=nucltop&blast_rank=395&RID=ND62DW0H013","EF456223.1")
Forsteronia acouci isolate A181 tRNA-Leu (trnL) gene and trnL-trnF intergenic spacer, partial sequence; chloroplast	Forsteronia acouci	78.7	78.7	100%	3e-11	100.00	841	=HYPERLINK("https://www.ncbi.nlm.nih.gov/nucleotide/EF456222.1?report=genbank&log$=nucltop&blast_rank=396&RID=ND62DW0H013","EF456222.1")
Parsonsia ferruginea isolate A177 tRNA-Leu (trnL) gene and trnL-trnF intergenic spacer, partial sequence; chloroplast	Parsonsia ferruginea	78.7	78.7	100%	3e-11	100.00	867	=HYPERLINK("https://www.ncbi.nlm.nih.gov/nucleotide/EF456219.1?report=genbank&log$=nucltop&blast_rank=397&RID=ND62DW0H013","EF456219.1")
Parsonsia flexuosa isolate A174 tRNA-Leu (trnL) gene and trnL-trnF intergenic spacer, partial sequence; chloroplast	Parsonsia flexuosa	78.7	78.7	100%	3e-11	100.00	841	=HYPERLINK("https://www.ncbi.nlm.nih.gov/nucleotide/EF456218.1?report=genbank&log$=nucltop&blast_rank=398&RID=ND62DW0H013","EF456218.1")
Prestonia tomentosa isolate A173 tRNA-Leu (trnL) gene and trnL-trnF intergenic spacer, partial sequence; chloroplast	Prestonia tomentosa	78.7	78.7	100%	3e-11	100.00	853	=HYPERLINK("https://www.ncbi.nlm.nih.gov/nucleotide/EF456217.1?report=genbank&log$=nucltop&blast_rank=399&RID=ND62DW0H013","EF456217.1")
Parsonsia longiflora isolate A172 tRNA-Leu (trnL) gene and trnL-trnF intergenic spacer, partial sequence; chloroplast	Parsonsia longiflora	78.7	78.7	100%	3e-11	100.00	842	=HYPERLINK("https://www.ncbi.nlm.nih.gov/nucleotide/EF456216.1?report=genbank&log$=nucltop&blast_rank=400&RID=ND62DW0H013","EF456216.1")
Prestonia lagoensis isolate A171 tRNA-Leu (trnL) gene and trnL-trnF intergenic spacer, partial sequence; chloroplast	Prestonia lagoensis	78.7	78.7	100%	3e-11	100.00	814	=HYPERLINK("https://www.ncbi.nlm.nih.gov/nucleotide/EF456215.1?report=genbank&log$=nucltop&blast_rank=401&RID=ND62DW0H013","EF456215.1")
Parsonsia crebriflora isolate A169 tRNA-Leu (trnL) gene and trnL-trnF intergenic spacer, partial sequence; chloroplast	Parsonsia crebriflora	78.7	78.7	100%	3e-11	100.00	841	=HYPERLINK("https://www.ncbi.nlm.nih.gov/nucleotide/EF456214.1?report=genbank&log$=nucltop&blast_rank=402&RID=ND62DW0H013","EF456214.1")
Rhabdadenia pohlii isolate A168 tRNA-Leu (trnL) gene and trnL-trnF intergenic spacer, partial sequence; chloroplast	Rhabdadenia pohlii	78.7	78.7	100%	3e-11	100.00	854	=HYPERLINK("https://www.ncbi.nlm.nih.gov/nucleotide/EF456213.1?report=genbank&log$=nucltop&blast_rank=403&RID=ND62DW0H013","EF456213.1")
Motandra guineensis isolate A175 tRNA-Leu (trnL) gene and trnL-trnF intergenic spacer, partial sequence; chloroplast	Motandra paniculata	78.7	78.7	100%	3e-11	100.00	904	=HYPERLINK("https://www.ncbi.nlm.nih.gov/nucleotide/EF456210.1?report=genbank&log$=nucltop&blast_rank=404&RID=ND62DW0H013","EF456210.1")
Artia balansae isolate A166 tRNA-Leu (trnL) gene and trnL-trnF intergenic spacer, partial sequence; chloroplast	Artia balansae	78.7	78.7	100%	3e-11	100.00	860	=HYPERLINK("https://www.ncbi.nlm.nih.gov/nucleotide/EF456209.1?report=genbank&log$=nucltop&blast_rank=405&RID=ND62DW0H013","EF456209.1")
Funtumia africana isolate A148 tRNA-Leu (trnL) gene and trnL-trnF intergenic spacer, partial sequence; chloroplast	Funtumia africana	78.7	78.7	100%	3e-11	100.00	865	=HYPERLINK("https://www.ncbi.nlm.nih.gov/nucleotide/EF456206.1?report=genbank&log$=nucltop&blast_rank=406&RID=ND62DW0H013","EF456206.1")
Trachelospermum asiaticum isolate A81 tRNA-Leu (trnL) gene and trnL-trnF intergenic spacer, partial sequence; chloroplast	Trachelospermum asiaticum	78.7	78.7	100%	3e-11	100.00	860	=HYPERLINK("https://www.ncbi.nlm.nih.gov/nucleotide/EF456155.1?report=genbank&log$=nucltop&blast_rank=407&RID=ND62DW0H013","EF456155.1")
Peltastes peltatus isolate A145 tRNA-Leu (trnL) gene and trnL-trnF intergenic spacer, partial sequence; chloroplast	Macropharynx peltata	78.7	78.7	100%	3e-11	100.00	856	=HYPERLINK("https://www.ncbi.nlm.nih.gov/nucleotide/EF456203.1?report=genbank&log$=nucltop&blast_rank=408&RID=ND62DW0H013","EF456203.1")
Funtumia elastica isolate A144 tRNA-Leu (trnL) gene and trnL-trnF intergenic spacer, partial sequence; chloroplast	Funtumia elastica	78.7	78.7	100%	3e-11	100.00	865	=HYPERLINK("https://www.ncbi.nlm.nih.gov/nucleotide/EF456202.1?report=genbank&log$=nucltop&blast_rank=409&RID=ND62DW0H013","EF456202.1")
Spirolobium cambodianum isolate A136 tRNA-Leu (trnL) gene and trnL-trnF intergenic spacer, partial sequence; chloroplast	Spirolobium cambodianum	78.7	78.7	100%	3e-11	100.00	859	=HYPERLINK("https://www.ncbi.nlm.nih.gov/nucleotide/EF456195.1?report=genbank&log$=nucltop&blast_rank=410&RID=ND62DW0H013","EF456195.1")
Baissea multiflora isolate A141 tRNA-Leu (trnL) gene and trnL-trnF intergenic spacer, partial sequence; chloroplast	Baissea multiflora	78.7	78.7	100%	3e-11	100.00	848	=HYPERLINK("https://www.ncbi.nlm.nih.gov/nucleotide/EF456199.1?report=genbank&log$=nucltop&blast_rank=411&RID=ND62DW0H013","EF456199.1")
Pachypodium lamerei isolate A138 tRNA-Leu (trnL) gene and trnL-trnF intergenic spacer, partial sequence; chloroplast	Pachypodium lamerei	78.7	78.7	100%	3e-11	100.00	864	=HYPERLINK("https://www.ncbi.nlm.nih.gov/nucleotide/EF456198.1?report=genbank&log$=nucltop&blast_rank=412&RID=ND62DW0H013","EF456198.1")
Echites turriger isolate A137 tRNA-Leu (trnL) gene and trnL-trnF intergenic spacer, partial sequence; chloroplast	Echites turriger	78.7	78.7	100%	3e-11	100.00	836	=HYPERLINK("https://www.ncbi.nlm.nih.gov/nucleotide/EF456196.1?report=genbank&log$=nucltop&blast_rank=413&RID=ND62DW0H013","EF456196.1")
Anodendron paniculatum isolate A135 tRNA-Leu (trnL) gene and trnL-trnF intergenic spacer, partial sequence; chloroplast	Anodendron parviflorum	78.7	78.7	100%	3e-11	100.00	860	=HYPERLINK("https://www.ncbi.nlm.nih.gov/nucleotide/EF456194.1?report=genbank&log$=nucltop&blast_rank=414&RID=ND62DW0H013","EF456194.1")
Stipecoma peltigera isolate A134 tRNA-Leu (trnL) gene and trnL-trnF intergenic spacer, partial sequence; chloroplast	Stipecoma peltigera	78.7	78.7	100%	3e-11	100.00	850	=HYPERLINK("https://www.ncbi.nlm.nih.gov/nucleotide/EF456193.1?report=genbank&log$=nucltop&blast_rank=415&RID=ND62DW0H013","EF456193.1")
Fernaldia pandurata isolate A132 tRNA-Leu (trnL) gene and trnL-trnF intergenic spacer, partial sequence; chloroplast	Echites panduratus	78.7	78.7	100%	3e-11	100.00	843	=HYPERLINK("https://www.ncbi.nlm.nih.gov/nucleotide/EF456191.1?report=genbank&log$=nucltop&blast_rank=416&RID=ND62DW0H013","EF456191.1")
Ichnocarpus rhombifolius isolate A131 tRNA-Leu (trnL) gene and trnL-trnF intergenic spacer, partial sequence; chloroplast	Ichnocarpus rhombifolius	78.7	78.7	100%	3e-11	100.00	843	=HYPERLINK("https://www.ncbi.nlm.nih.gov/nucleotide/EF456190.1?report=genbank&log$=nucltop&blast_rank=417&RID=ND62DW0H013","EF456190.1")
Papuechites aambe isolate A130 tRNA-Leu (trnL) gene and trnL-trnF intergenic spacer, partial sequence; chloroplast	Papuechites aambe	78.7	78.7	100%	3e-11	100.00	855	=HYPERLINK("https://www.ncbi.nlm.nih.gov/nucleotide/EF456189.1?report=genbank&log$=nucltop&blast_rank=418&RID=ND62DW0H013","EF456189.1")
Parsonsia lata isolate A129 tRNA-Leu (trnL) gene and trnL-trnF intergenic spacer, partial sequence; chloroplast	Parsonsia lata	78.7	78.7	100%	3e-11	100.00	860	=HYPERLINK("https://www.ncbi.nlm.nih.gov/nucleotide/EF456188.1?report=genbank&log$=nucltop&blast_rank=419&RID=ND62DW0H013","EF456188.1")
Odontadenia puncticulosa isolate A128 tRNA-Leu (trnL) gene and trnL-trnF intergenic spacer, partial sequence; chloroplast	Odontadenia puncticulosa	78.7	78.7	100%	3e-11	100.00	821	=HYPERLINK("https://www.ncbi.nlm.nih.gov/nucleotide/EF456187.1?report=genbank&log$=nucltop&blast_rank=420&RID=ND62DW0H013","EF456187.1")
Rhodocalyx rotundifolius isolate A125 tRNA-Leu (trnL) gene and trnL-trnF intergenic spacer, partial sequence; chloroplast	Rhodocalyx rotundifolius	78.7	78.7	100%	3e-11	100.00	862	=HYPERLINK("https://www.ncbi.nlm.nih.gov/nucleotide/EF456186.1?report=genbank&log$=nucltop&blast_rank=421&RID=ND62DW0H013","EF456186.1")
Prestonia coalita isolate A127 tRNA-Leu (trnL) gene and trnL-trnF intergenic spacer, partial sequence; chloroplast	Prestonia coalita	78.7	78.7	100%	3e-11	100.00	845	=HYPERLINK("https://www.ncbi.nlm.nih.gov/nucleotide/EF456185.1?report=genbank&log$=nucltop&blast_rank=422&RID=ND62DW0H013","EF456185.1")
Beaumontia grandiflora isolate A123 tRNA-Leu (trnL) gene and trnL-trnF intergenic spacer, partial sequence; chloroplast	Beaumontia grandiflora	78.7	78.7	100%	3e-11	100.00	867	=HYPERLINK("https://www.ncbi.nlm.nih.gov/nucleotide/EF456184.1?report=genbank&log$=nucltop&blast_rank=423&RID=ND62DW0H013","EF456184.1")
Peltastes isthmicus isolate A117 tRNA-Leu (trnL) gene and trnL-trnF intergenic spacer, partial sequence; chloroplast	Macropharynx isthmica	78.7	78.7	100%	3e-11	100.00	856	=HYPERLINK("https://www.ncbi.nlm.nih.gov/nucleotide/EF456179.1?report=genbank&log$=nucltop&blast_rank=424&RID=ND62DW0H013","EF456179.1")
Allotoonia woodsoniana isolate A111 tRNA-Leu (trnL) gene and trnL-trnF intergenic spacer, partial sequence; chloroplast	Echites woodsonianus	78.7	78.7	100%	3e-11	100.00	857	=HYPERLINK("https://www.ncbi.nlm.nih.gov/nucleotide/EF456175.1?report=genbank&log$=nucltop&blast_rank=425&RID=ND62DW0H013","EF456175.1")
Mascarenhasia lisianthiflora isolate A110 tRNA-Leu (trnL) gene and trnL-trnF intergenic spacer, partial sequence; chloroplast	Mascarenhasia lisianthiflora	78.7	78.7	100%	3e-11	100.00	858	=HYPERLINK("https://www.ncbi.nlm.nih.gov/nucleotide/EF456174.1?report=genbank&log$=nucltop&blast_rank=426&RID=ND62DW0H013","EF456174.1")
Trachelospermum jasminoides isolate A108 tRNA-Leu (trnL) gene and trnL-trnF intergenic spacer, partial sequence; chloroplast	Trachelospermum jasminoides	78.7	78.7	100%	3e-11	100.00	862	=HYPERLINK("https://www.ncbi.nlm.nih.gov/nucleotide/EF456172.1?report=genbank&log$=nucltop&blast_rank=427&RID=ND62DW0H013","EF456172.1")
Wrightia religiosa isolate A104 tRNA-Leu (trnL) gene and trnL-trnF intergenic spacer, partial sequence; chloroplast	Wrightia religiosa	78.7	78.7	100%	3e-11	100.00	868	=HYPERLINK("https://www.ncbi.nlm.nih.gov/nucleotide/EF456170.1?report=genbank&log$=nucltop&blast_rank=428&RID=ND62DW0H013","EF456170.1")
Wrightia lanceolata isolate A103 tRNA-Leu (trnL) gene and trnL-trnF intergenic spacer, partial sequence; chloroplast	Wrightia lanceolata	78.7	78.7	100%	3e-11	100.00	869	=HYPERLINK("https://www.ncbi.nlm.nih.gov/nucleotide/EF456169.1?report=genbank&log$=nucltop&blast_rank=429&RID=ND62DW0H013","EF456169.1")
Strophanthus caudatus isolate A101 tRNA-Leu (trnL) gene and trnL-trnF intergenic spacer, partial sequence; chloroplast	Strophanthus caudatus	78.7	78.7	100%	3e-11	100.00	872	=HYPERLINK("https://www.ncbi.nlm.nih.gov/nucleotide/EF456168.1?report=genbank&log$=nucltop&blast_rank=430&RID=ND62DW0H013","EF456168.1")
Forsteronia corymbosa isolate A96 tRNA-Leu (trnL) gene and trnL-trnF intergenic spacer, partial sequence; chloroplast	Pinochia corymbosa	78.7	78.7	100%	3e-11	100.00	867	=HYPERLINK("https://www.ncbi.nlm.nih.gov/nucleotide/EF456167.1?report=genbank&log$=nucltop&blast_rank=431&RID=ND62DW0H013","EF456167.1")
Wrightia sirikitiae isolate A93 tRNA-Leu (trnL) gene and trnL-trnF intergenic spacer, partial sequence; chloroplast	Wrightia sirikitiae	78.7	78.7	100%	3e-11	100.00	869	=HYPERLINK("https://www.ncbi.nlm.nih.gov/nucleotide/EF456166.1?report=genbank&log$=nucltop&blast_rank=432&RID=ND62DW0H013","EF456166.1")
Wrightia coccinea isolate A92 tRNA-Leu (trnL) gene and trnL-trnF intergenic spacer, partial sequence; chloroplast	Wrightia coccinea	78.7	78.7	100%	3e-11	100.00	883	=HYPERLINK("https://www.ncbi.nlm.nih.gov/nucleotide/EF456165.1?report=genbank&log$=nucltop&blast_rank=433&RID=ND62DW0H013","EF456165.1")
Wrightia arborea isolate A91 tRNA-Leu (trnL) gene and trnL-trnF intergenic spacer, partial sequence; chloroplast	Wrightia arborea	78.7	78.7	100%	3e-11	100.00	869	=HYPERLINK("https://www.ncbi.nlm.nih.gov/nucleotide/EF456164.1?report=genbank&log$=nucltop&blast_rank=434&RID=ND62DW0H013","EF456164.1")
Wrightia dubia isolate A21 tRNA-Leu (trnL) gene and trnL-trnF intergenic spacer, partial sequence; chloroplast	Wrightia dubia	78.7	78.7	100%	3e-11	100.00	883	=HYPERLINK("https://www.ncbi.nlm.nih.gov/nucleotide/EF456163.1?report=genbank&log$=nucltop&blast_rank=435&RID=ND62DW0H013","EF456163.1")
Vallaris solanacea isolate A90 tRNA-Leu (trnL) gene and trnL-trnF intergenic spacer, partial sequence; chloroplast	Vallaris solanacea	78.7	78.7	100%	3e-11	100.00	873	=HYPERLINK("https://www.ncbi.nlm.nih.gov/nucleotide/EF456162.1?report=genbank&log$=nucltop&blast_rank=436&RID=ND62DW0H013","EF456162.1")
Urceola rosea isolate A89 tRNA-Leu (trnL) gene and trnL-trnF intergenic spacer, partial sequence; chloroplast	Urceola rosea	78.7	78.7	100%	3e-11	100.00	841	=HYPERLINK("https://www.ncbi.nlm.nih.gov/nucleotide/EF456160.1?report=genbank&log$=nucltop&blast_rank=437&RID=ND62DW0H013","EF456160.1")
Urceola minutiflora isolate A20 tRNA-Leu (trnL) gene and trnL-trnF intergenic spacer, partial sequence; chloroplast	Urceola minutiflora	78.7	78.7	100%	3e-11	100.00	879	=HYPERLINK("https://www.ncbi.nlm.nih.gov/nucleotide/EF456124.1?report=genbank&log$=nucltop&blast_rank=438&RID=ND62DW0H013","EF456124.1")
Trachelospermum axillare isolate A84 tRNA-Leu (trnL) gene and trnL-trnF intergenic spacer, partial sequence; chloroplast	Trachelospermum axillare	78.7	78.7	100%	3e-11	100.00	859	=HYPERLINK("https://www.ncbi.nlm.nih.gov/nucleotide/EF456156.1?report=genbank&log$=nucltop&blast_rank=439&RID=ND62DW0H013","EF456156.1")
Pachypodium baroni isolate A77 tRNA-Leu (trnL) gene and trnL-trnF intergenic spacer, partial sequence; chloroplast	Pachypodium baronii	78.7	78.7	100%	3e-11	100.00	864	=HYPERLINK("https://www.ncbi.nlm.nih.gov/nucleotide/EF456154.1?report=genbank&log$=nucltop&blast_rank=440&RID=ND62DW0H013","EF456154.1")
Mandevilla boliviensis isolate A76 tRNA-Leu (trnL) gene and trnL-trnF intergenic spacer, partial sequence; chloroplast	Mandevilla boliviensis	78.7	78.7	100%	3e-11	100.00	846	=HYPERLINK("https://www.ncbi.nlm.nih.gov/nucleotide/EF456153.1?report=genbank&log$=nucltop&blast_rank=441&RID=ND62DW0H013","EF456153.1")
Adenium obesum isolate A73 tRNA-Leu (trnL) gene and trnL-trnF intergenic spacer, partial sequence; chloroplast	Adenium obesum	78.7	78.7	100%	3e-11	100.00	853	=HYPERLINK("https://www.ncbi.nlm.nih.gov/nucleotide/EF456152.1?report=genbank&log$=nucltop&blast_rank=442&RID=ND62DW0H013","EF456152.1")
Sindechites chinensis isolate A71 tRNA-Leu (trnL) gene and trnL-trnF intergenic spacer, partial sequence; chloroplast	Streptoechites chinensis	78.7	78.7	100%	3e-11	100.00	859	=HYPERLINK("https://www.ncbi.nlm.nih.gov/nucleotide/EF456151.1?report=genbank&log$=nucltop&blast_rank=443&RID=ND62DW0H013","EF456151.1")
Rhabdadenia biflora isolate A70 tRNA-Leu (trnL) gene and trnL-trnF intergenic spacer, partial sequence; chloroplast	Rhabdadenia biflora	78.7	78.7	100%	3e-11	100.00	837	=HYPERLINK("https://www.ncbi.nlm.nih.gov/nucleotide/EF456150.1?report=genbank&log$=nucltop&blast_rank=444&RID=ND62DW0H013","EF456150.1")
Pottsia laxiflora isolate A68 tRNA-Leu (trnL) gene and trnL-trnF intergenic spacer, partial sequence; chloroplast	Pottsia laxiflora	78.7	78.7	100%	3e-11	100.00	845	=HYPERLINK("https://www.ncbi.nlm.nih.gov/nucleotide/EF456149.1?report=genbank&log$=nucltop&blast_rank=445&RID=ND62DW0H013","EF456149.1")
Epigynum cochinchinense isolate A62 tRNA-Leu (trnL) gene and trnL-trnF intergenic spacer, partial sequence; chloroplast	Epigynum cochinchinense	78.7	78.7	100%	3e-11	100.00	851	=HYPERLINK("https://www.ncbi.nlm.nih.gov/nucleotide/EF456147.1?report=genbank&log$=nucltop&blast_rank=446&RID=ND62DW0H013","EF456147.1")
Epigynum auritum isolate A61 tRNA-Leu (trnL) gene and trnL-trnF intergenic spacer, partial sequence; chloroplast	Epigynum auritum	78.7	78.7	100%	3e-11	100.00	844	=HYPERLINK("https://www.ncbi.nlm.nih.gov/nucleotide/EF456146.1?report=genbank&log$=nucltop&blast_rank=447&RID=ND62DW0H013","EF456146.1")
Aganosma wallichii isolate A25 tRNA-Leu (trnL) gene and trnL-trnF intergenic spacer, partial sequence; chloroplast	Aganosma wallichii	78.7	78.7	100%	3e-11	100.00	843	=HYPERLINK("https://www.ncbi.nlm.nih.gov/nucleotide/EF456127.1?report=genbank&log$=nucltop&blast_rank=448&RID=ND62DW0H013","EF456127.1")
Aganosma cymosa isolate A51 tRNA-Leu (trnL) gene and trnL-trnF intergenic spacer, partial sequence; chloroplast	Aganosma cymosa	78.7	78.7	100%	3e-11	100.00	848	=HYPERLINK("https://www.ncbi.nlm.nih.gov/nucleotide/EF456144.1?report=genbank&log$=nucltop&blast_rank=449&RID=ND62DW0H013","EF456144.1")
Parsonsia oligantha isolate A50 tRNA-Leu (trnL) gene and trnL-trnF intergenic spacer, partial sequence; chloroplast	Parsonsia oligantha	78.7	78.7	100%	3e-11	100.00	860	=HYPERLINK("https://www.ncbi.nlm.nih.gov/nucleotide/EF456143.1?report=genbank&log$=nucltop&blast_rank=450&RID=ND62DW0H013","EF456143.1")
Parsonsia eucalyptophylla isolate A49 tRNA-Leu (trnL) gene and trnL-trnF intergenic spacer, partial sequence; chloroplast	Parsonsia eucalyptophylla	78.7	78.7	100%	3e-11	100.00	860	=HYPERLINK("https://www.ncbi.nlm.nih.gov/nucleotide/EF456142.1?report=genbank&log$=nucltop&blast_rank=451&RID=ND62DW0H013","EF456142.1")
Oncinotis tenuiloba isolate A47 tRNA-Leu (trnL) gene and trnL-trnF intergenic spacer, partial sequence; chloroplast	Oncinotis tenuiloba	78.7	78.7	100%	3e-11	100.00	846	=HYPERLINK("https://www.ncbi.nlm.nih.gov/nucleotide/EF456141.1?report=genbank&log$=nucltop&blast_rank=452&RID=ND62DW0H013","EF456141.1")
Odontadenia perrottetii isolate A46 tRNA-Leu (trnL) gene and trnL-trnF intergenic spacer, partial sequence; chloroplast	Odontadenia perrottetii	78.7	78.7	100%	3e-11	100.00	838	=HYPERLINK("https://www.ncbi.nlm.nih.gov/nucleotide/EF456140.1?report=genbank&log$=nucltop&blast_rank=453&RID=ND62DW0H013","EF456140.1")
Mesechites trifidus isolate A44 tRNA-Leu (trnL) gene and trnL-trnF intergenic spacer, partial sequence; chloroplast	Mesechites trifidus	78.7	78.7	100%	3e-11	100.00	784	=HYPERLINK("https://www.ncbi.nlm.nih.gov/nucleotide/EF456138.1?report=genbank&log$=nucltop&blast_rank=454&RID=ND62DW0H013","EF456138.1")
Ichnocarpus frutescens isolate A41 tRNA-Leu (trnL) gene and trnL-trnF intergenic spacer, partial sequence; chloroplast	Ichnocarpus frutescens	78.7	78.7	100%	3e-11	100.00	843	=HYPERLINK("https://www.ncbi.nlm.nih.gov/nucleotide/EF456136.1?report=genbank&log$=nucltop&blast_rank=455&RID=ND62DW0H013","EF456136.1")
Holarrhena pubescens isolate A40 tRNA-Leu (trnL) gene and trnL-trnF intergenic spacer, partial sequence; chloroplast	Holarrhena pubescens	78.7	78.7	100%	3e-11	100.00	845	=HYPERLINK("https://www.ncbi.nlm.nih.gov/nucleotide/EF456135.1?report=genbank&log$=nucltop&blast_rank=456&RID=ND62DW0H013","EF456135.1")
Forsteronia guyanensis isolate A39 tRNA-Leu (trnL) gene and trnL-trnF intergenic spacer, partial sequence; chloroplast	Forsteronia guyanensis	78.7	78.7	100%	3e-11	100.00	824	=HYPERLINK("https://www.ncbi.nlm.nih.gov/nucleotide/EF456134.1?report=genbank&log$=nucltop&blast_rank=457&RID=ND62DW0H013","EF456134.1")
Epigynum cochinchinense isolate A38 tRNA-Leu (trnL) gene and trnL-trnF intergenic spacer, partial sequence; chloroplast	Epigynum cochinchinense	78.7	78.7	100%	3e-11	100.00	842	=HYPERLINK("https://www.ncbi.nlm.nih.gov/nucleotide/EF456133.1?report=genbank&log$=nucltop&blast_rank=458&RID=ND62DW0H013","EF456133.1")
Chonemorpha fragrans isolate A37 tRNA-Leu (trnL) gene and trnL-trnF intergenic spacer, partial sequence; chloroplast	Chonemorpha fragrans	78.7	78.7	100%	3e-11	100.00	842	=HYPERLINK("https://www.ncbi.nlm.nih.gov/nucleotide/EF456132.1?report=genbank&log$=nucltop&blast_rank=459&RID=ND62DW0H013","EF456132.1")
Amalocalyx microlobus isolate A30 tRNA-Leu (trnL) gene and trnL-trnF intergenic spacer, partial sequence; chloroplast	Amalocalyx microlobus	78.7	78.7	100%	3e-11	100.00	838	=HYPERLINK("https://www.ncbi.nlm.nih.gov/nucleotide/EF456128.1?report=genbank&log$=nucltop&blast_rank=460&RID=ND62DW0H013","EF456128.1")
Aganosma schlechteriana isolate A24 tRNA-Leu (trnL) gene and trnL-trnF intergenic spacer, partial sequence; chloroplast	Aganosma schlechteriana	78.7	78.7	100%	3e-11	100.00	843	=HYPERLINK("https://www.ncbi.nlm.nih.gov/nucleotide/EF456126.1?report=genbank&log$=nucltop&blast_rank=461&RID=ND62DW0H013","EF456126.1")
Aganosma marginata isolate A23 tRNA-Leu (trnL) gene and trnL-trnF intergenic spacer, partial sequence; chloroplast	Amphineurion marginatum	78.7	78.7	100%	3e-11	100.00	843	=HYPERLINK("https://www.ncbi.nlm.nih.gov/nucleotide/EF456125.1?report=genbank&log$=nucltop&blast_rank=462&RID=ND62DW0H013","EF456125.1")
Anodendron oblongifolium isolate A19 tRNA-Leu (trnL) gene and trnL-trnF intergenic spacer, partial sequence; chloroplast	Anodendron oblongifolium	78.7	78.7	100%	3e-11	100.00	867	=HYPERLINK("https://www.ncbi.nlm.nih.gov/nucleotide/EF456123.1?report=genbank&log$=nucltop&blast_rank=463&RID=ND62DW0H013","EF456123.1")
Epigynum auritum isolate A16 tRNA-Leu (trnL) gene and trnL-trnF intergenic spacer, partial sequence; chloroplast	Epigynum auritum	78.7	78.7	100%	3e-11	100.00	822	=HYPERLINK("https://www.ncbi.nlm.nih.gov/nucleotide/EF456121.1?report=genbank&log$=nucltop&blast_rank=464&RID=ND62DW0H013","EF456121.1")
Aganosma cymosa isolate A15 tRNA-Leu (trnL) gene and trnL-trnF intergenic spacer, partial sequence; chloroplast	Aganosma cymosa	78.7	78.7	100%	3e-11	100.00	846	=HYPERLINK("https://www.ncbi.nlm.nih.gov/nucleotide/EF456120.1?report=genbank&log$=nucltop&blast_rank=465&RID=ND62DW0H013","EF456120.1")
Kibatalia macrophylla isolate A18 tRNA-Leu (trnL) gene and trnL-trnF intergenic spacer, partial sequence; chloroplast	Kibatalia macrophylla	78.7	78.7	100%	3e-11	100.00	865	=HYPERLINK("https://www.ncbi.nlm.nih.gov/nucleotide/EF456119.1?report=genbank&log$=nucltop&blast_rank=466&RID=ND62DW0H013","EF456119.1")
Strophanthus preussii isolate A10 tRNA-Leu (trnL) gene and trnL-trnF intergenic spacer, partial sequence; chloroplast	Strophanthus preussii	78.7	78.7	100%	3e-11	100.00	862	=HYPERLINK("https://www.ncbi.nlm.nih.gov/nucleotide/EF456118.1?report=genbank&log$=nucltop&blast_rank=467&RID=ND62DW0H013","EF456118.1")
Secamone elliptica isolate S22 tRNA-Leu (trnL) gene and trnL-trnF intergenic spacer, partial sequence; chloroplast	Secamone elliptica	78.7	78.7	100%	3e-11	100.00	841	=HYPERLINK("https://www.ncbi.nlm.nih.gov/nucleotide/EF456116.1?report=genbank&log$=nucltop&blast_rank=468&RID=ND62DW0H013","EF456116.1")
Fockea edulis isolate Asc184 tRNA-Leu (trnL) gene and trnL-trnF intergenic spacer, partial sequence; chloroplast	Fockea edulis	78.7	78.7	100%	3e-11	100.00	834	=HYPERLINK("https://www.ncbi.nlm.nih.gov/nucleotide/EF456115.1?report=genbank&log$=nucltop&blast_rank=469&RID=ND62DW0H013","EF456115.1")
Secamonopsis microphylla tRNA-Leu (trnL) gene, intron; chloroplast	Secamonopsis microphylla	78.7	78.7	100%	3e-11	100.00	489	=HYPERLINK("https://www.ncbi.nlm.nih.gov/nucleotide/DQ221162.1?report=genbank&log$=nucltop&blast_rank=470&RID=ND62DW0H013","DQ221162.1")
Secamone volubilis tRNA-Leu (trnL) gene, intron; chloroplast	Secamone volubilis	78.7	78.7	100%	3e-11	100.00	489	=HYPERLINK("https://www.ncbi.nlm.nih.gov/nucleotide/DQ221161.1?report=genbank&log$=nucltop&blast_rank=471&RID=ND62DW0H013","DQ221161.1")
Secamone uncinata tRNA-Leu (trnL) gene, intron; chloroplast	Secamone uncinata	78.7	78.7	100%	3e-11	100.00	488	=HYPERLINK("https://www.ncbi.nlm.nih.gov/nucleotide/DQ221160.1?report=genbank&log$=nucltop&blast_rank=472&RID=ND62DW0H013","DQ221160.1")
Secamone urceolata tRNA-Leu (trnL) gene, intron; chloroplast	Secamone urceolata	78.7	78.7	100%	3e-11	100.00	485	=HYPERLINK("https://www.ncbi.nlm.nih.gov/nucleotide/DQ221159.1?report=genbank&log$=nucltop&blast_rank=473&RID=ND62DW0H013","DQ221159.1")
Secamone minutifolia tRNA-Leu (trnL) gene, intron; chloroplast	Secamone minutifolia	78.7	78.7	100%	3e-11	100.00	488	=HYPERLINK("https://www.ncbi.nlm.nih.gov/nucleotide/DQ221156.1?report=genbank&log$=nucltop&blast_rank=474&RID=ND62DW0H013","DQ221156.1")
Secamone humbertii tRNA-Leu (trnL) gene, intron; chloroplast	Secamone humbertii	78.7	78.7	100%	3e-11	100.00	488	=HYPERLINK("https://www.ncbi.nlm.nih.gov/nucleotide/DQ221154.1?report=genbank&log$=nucltop&blast_rank=475&RID=ND62DW0H013","DQ221154.1")
Secamone grandiflora tRNA-Leu (trnL) gene, intron; chloroplast	Secamone grandiflora	78.7	78.7	100%	3e-11	100.00	488	=HYPERLINK("https://www.ncbi.nlm.nih.gov/nucleotide/DQ221153.1?report=genbank&log$=nucltop&blast_rank=476&RID=ND62DW0H013","DQ221153.1")
Secamone geayi tRNA-Leu (trnL) gene, intron; chloroplast	Secamone geayi	78.7	78.7	100%	3e-11	100.00	487	=HYPERLINK("https://www.ncbi.nlm.nih.gov/nucleotide/DQ221152.1?report=genbank&log$=nucltop&blast_rank=477&RID=ND62DW0H013","DQ221152.1")
Secamone falcata tRNA-Leu (trnL) gene, intron; chloroplast	Secamone falcata	78.7	78.7	100%	3e-11	100.00	488	=HYPERLINK("https://www.ncbi.nlm.nih.gov/nucleotide/DQ221151.1?report=genbank&log$=nucltop&blast_rank=478&RID=ND62DW0H013","DQ221151.1")
Secamone elliottii tRNA-Leu (trnL) gene, intron; chloroplast	Secamone elliottii	78.7	78.7	100%	3e-11	100.00	488	=HYPERLINK("https://www.ncbi.nlm.nih.gov/nucleotide/DQ221150.1?report=genbank&log$=nucltop&blast_rank=479&RID=ND62DW0H013","DQ221150.1")
Secamone ecoronata tRNA-Leu (trnL) gene, intron; chloroplast	Secamone ecoronata	78.7	78.7	100%	3e-11	100.00	488	=HYPERLINK("https://www.ncbi.nlm.nih.gov/nucleotide/DQ221149.1?report=genbank&log$=nucltop&blast_rank=480&RID=ND62DW0H013","DQ221149.1")
Secamone cristata tRNA-Leu (trnL) gene, intron; chloroplast	Secamone cristata	78.7	78.7	100%	3e-11	100.00	473	=HYPERLINK("https://www.ncbi.nlm.nih.gov/nucleotide/DQ221148.1?report=genbank&log$=nucltop&blast_rank=481&RID=ND62DW0H013","DQ221148.1")
Secamone castanea tRNA-Leu (trnL) gene, intron; chloroplast	Secamone castanea	78.7	78.7	100%	3e-11	100.00	459	=HYPERLINK("https://www.ncbi.nlm.nih.gov/nucleotide/DQ221146.1?report=genbank&log$=nucltop&blast_rank=482&RID=ND62DW0H013","DQ221146.1")
Secamone buxifolia tRNA-Leu (trnL) gene, intron; chloroplast	Secamone buxifolia	78.7	78.7	100%	3e-11	100.00	488	=HYPERLINK("https://www.ncbi.nlm.nih.gov/nucleotide/DQ221145.1?report=genbank&log$=nucltop&blast_rank=483&RID=ND62DW0H013","DQ221145.1")
Secamone bosseri tRNA-Leu (trnL) gene, intron; chloroplast	Secamone bosseri	78.7	78.7	100%	3e-11	100.00	476	=HYPERLINK("https://www.ncbi.nlm.nih.gov/nucleotide/DQ221144.1?report=genbank&log$=nucltop&blast_rank=484&RID=ND62DW0H013","DQ221144.1")
Pervillaea tomentosa tRNA-Leu (trnL) gene, intron; chloroplast	Pervillaea tomentosa	78.7	78.7	100%	3e-11	100.00	467	=HYPERLINK("https://www.ncbi.nlm.nih.gov/nucleotide/DQ221139.1?report=genbank&log$=nucltop&blast_rank=485&RID=ND62DW0H013","DQ221139.1")
Pervillaea venenata tRNA-Leu (trnL) gene, intron; chloroplast	Pervillaea venenata	78.7	78.7	100%	3e-11	100.00	489	=HYPERLINK("https://www.ncbi.nlm.nih.gov/nucleotide/DQ221138.1?report=genbank&log$=nucltop&blast_rank=486&RID=ND62DW0H013","DQ221138.1")
Pervillaea decaryi tRNA-Leu (trnL) gene, intron; chloroplast	Pervillaea decaryi	78.7	78.7	100%	3e-11	100.00	485	=HYPERLINK("https://www.ncbi.nlm.nih.gov/nucleotide/DQ221137.1?report=genbank&log$=nucltop&blast_rank=487&RID=ND62DW0H013","DQ221137.1")
Fockea capensis tRNA-Leu (trnL) gene, intron; chloroplast	Fockea capensis	78.7	78.7	100%	3e-11	100.00	488	=HYPERLINK("https://www.ncbi.nlm.nih.gov/nucleotide/DQ221131.1?report=genbank&log$=nucltop&blast_rank=488&RID=ND62DW0H013","DQ221131.1")
Oncinotis tenuiloba tRNA-Leu (trnL) gene, intron; chloroplast	Oncinotis tenuiloba	78.7	78.7	100%	3e-11	100.00	470	=HYPERLINK("https://www.ncbi.nlm.nih.gov/nucleotide/DQ221128.1?report=genbank&log$=nucltop&blast_rank=489&RID=ND62DW0H013","DQ221128.1")
Motandra guineensis tRNA-Leu (trnL) gene, intron; chloroplast	Motandra paniculata	78.7	78.7	100%	3e-11	100.00	485	=HYPERLINK("https://www.ncbi.nlm.nih.gov/nucleotide/DQ221127.1?report=genbank&log$=nucltop&blast_rank=490&RID=ND62DW0H013","DQ221127.1")
Baissea zygodioides tRNA-Leu (trnL) gene, intron; chloroplast	Baissea zygodioides	78.7	78.7	100%	3e-11	100.00	470	=HYPERLINK("https://www.ncbi.nlm.nih.gov/nucleotide/DQ221126.1?report=genbank&log$=nucltop&blast_rank=491&RID=ND62DW0H013","DQ221126.1")
Beaumontia grandiflora trnL gene, partial intron sequence; chloroplast gene for chloroplast product	Beaumontia grandiflora	78.7	78.7	100%	3e-11	100.00	482	=HYPERLINK("https://www.ncbi.nlm.nih.gov/nucleotide/AF214321.1?report=genbank&log$=nucltop&blast_rank=492&RID=ND62DW0H013","AF214321.1")
Xysmalobium undulatum voucher Balkwill 10946 tRNA-Leu (trnL) gene and trnL-F intergenic spacer, partial sequence; chloroplast	Xysmalobium undulatum	78.7	78.7	100%	3e-11	100.00	862	=HYPERLINK("https://www.ncbi.nlm.nih.gov/nucleotide/AY163725.1?report=genbank&log$=nucltop&blast_rank=493&RID=ND62DW0H013","AY163725.1")
Stenostelma corniculatum voucher Balkwill 10908 tRNA-Leu (trnL) gene and trnL-F intergenic spacer, partial sequence; chloroplast	Stenostelma corniculatum	78.7	78.7	100%	3e-11	100.00	863	=HYPERLINK("https://www.ncbi.nlm.nih.gov/nucleotide/AY163722.1?report=genbank&log$=nucltop&blast_rank=494&RID=ND62DW0H013","AY163722.1")
Solenostemma argel voucher Boulos 19142 trnL gene, intron; chloroplast	Solenostemma argel	78.7	78.7	100%	3e-11	100.00	515	=HYPERLINK("https://www.ncbi.nlm.nih.gov/nucleotide/AY163719.1?report=genbank&log$=nucltop&blast_rank=495&RID=ND62DW0H013","AY163719.1")
Pachycarpus spurius voucher Goyder 3781 tRNA-Leu (trnL) gene and trnL-F intergenic spacer, partial sequence; chloroplast	Pachycarpus spurius	78.7	78.7	100%	3e-11	100.00	865	=HYPERLINK("https://www.ncbi.nlm.nih.gov/nucleotide/AY163716.1?report=genbank&log$=nucltop&blast_rank=496&RID=ND62DW0H013","AY163716.1")
Margaretta rosea voucher Goyder 3931 tRNA-Leu (trnL) gene and trnL-F intergenic spacer, partial sequence; chloroplast	Margaretta rosea	78.7	78.7	100%	3e-11	100.00	866	=HYPERLINK("https://www.ncbi.nlm.nih.gov/nucleotide/AY163696.1?report=genbank&log$=nucltop&blast_rank=497&RID=ND62DW0H013","AY163696.1")
Kanahia laniflora voucher Goyder 3791 tRNA-Leu (trnL) gene and trnL-F intergenic spacer, partial sequence; chloroplast	Kanahia laniflora	78.7	78.7	100%	3e-11	100.00	858	=HYPERLINK("https://www.ncbi.nlm.nih.gov/nucleotide/AY163695.1?report=genbank&log$=nucltop&blast_rank=498&RID=ND62DW0H013","AY163695.1")
Glossostelma spathulatum voucher Goyder 4108 tRNA-Leu (trnL) gene and trnL-F intergenic spacer, partial sequence; chloroplast	Glossostelma spathulatum	78.7	78.7	100%	3e-11	100.00	864	=HYPERLINK("https://www.ncbi.nlm.nih.gov/nucleotide/AY163686.1?report=genbank&log$=nucltop&blast_rank=499&RID=ND62DW0H013","AY163686.1")
Aspidoglossum ovalifolium voucher Balkwill 10847 tRNA-Leu (trnL) gene and trnL-F intergenic spacer, partial sequence; chloroplast	Aspidoglossum ovalifolium	78.7	78.7	100%	3e-11	100.00	844	=HYPERLINK("https://www.ncbi.nlm.nih.gov/nucleotide/AY163666.1?report=genbank&log$=nucltop&blast_rank=500&RID=ND62DW0H013","AY163666.1")
Asclepias mellodora voucher Rapini 411 tRNA-Leu (trnL) gene and trnL-F intergenic spacer, partial sequence; chloroplast	Asclepias mellodora	78.7	78.7	100%	3e-11	100.00	870	=HYPERLINK("https://www.ncbi.nlm.nih.gov/nucleotide/AY163665.1?report=genbank&log$=nucltop&blast_rank=501&RID=ND62DW0H013","AY163665.1")
Asclepias curassavica voucher Rapini 933 tRNA-Leu (trnL) gene and trnL-F intergenic spacer, partial sequence; chloroplast	Asclepias curassavica	78.7	78.7	100%	3e-11	100.00	879	=HYPERLINK("https://www.ncbi.nlm.nih.gov/nucleotide/AY163664.1?report=genbank&log$=nucltop&blast_rank=502&RID=ND62DW0H013","AY163664.1")
Wrightia tomentosa trnL gene, partial intron sequence; chloroplast gene for chloroplast product	Wrightia tomentosa	78.7	78.7	100%	3e-11	100.00	489	=HYPERLINK("https://www.ncbi.nlm.nih.gov/nucleotide/AF214453.1?report=genbank&log$=nucltop&blast_rank=503&RID=ND62DW0H013","AF214453.1")
Trachelospermum jasminoides trnL gene, partial intron sequence; chloroplast gene for chloroplast product	Trachelospermum jasminoides	78.7	78.7	100%	3e-11	100.00	481	=HYPERLINK("https://www.ncbi.nlm.nih.gov/nucleotide/AF214439.1?report=genbank&log$=nucltop&blast_rank=504&RID=ND62DW0H013","AF214439.1")
Strophanthus gratus trnL gene, partial intron sequence; chloroplast gene for chloroplast product	Strophanthus gratus	78.7	78.7	100%	3e-11	100.00	489	=HYPERLINK("https://www.ncbi.nlm.nih.gov/nucleotide/AF214430.1?report=genbank&log$=nucltop&blast_rank=505&RID=ND62DW0H013","AF214430.1")
Secamone oleifolia trnL gene, partial intron sequence; chloroplast gene for chloroplast product	Secamone oleifolia	78.7	78.7	100%	3e-11	100.00	462	=HYPERLINK("https://www.ncbi.nlm.nih.gov/nucleotide/AF214421.1?report=genbank&log$=nucltop&blast_rank=506&RID=ND62DW0H013","AF214421.1")
Secamone glaberrima trnL gene, partial intron sequence; chloroplast gene for chloroplast product	Secamone glaberrima	78.7	78.7	100%	3e-11	100.00	483	=HYPERLINK("https://www.ncbi.nlm.nih.gov/nucleotide/AF214420.1?report=genbank&log$=nucltop&blast_rank=507&RID=ND62DW0H013","AF214420.1")
Prestonia mollis trnL gene, partial intron sequence; chloroplast gene for chloroplast product	Prestonia mollis	78.7	78.7	100%	3e-11	100.00	490	=HYPERLINK("https://www.ncbi.nlm.nih.gov/nucleotide/AF214410.1?report=genbank&log$=nucltop&blast_rank=508&RID=ND62DW0H013","AF214410.1")
Peltastes peltatus trnL gene, partial intron sequence; chloroplast gene for chloroplast product	Macropharynx peltata	78.7	78.7	100%	3e-11	100.00	486	=HYPERLINK("https://www.ncbi.nlm.nih.gov/nucleotide/AF214396.1?report=genbank&log$=nucltop&blast_rank=509&RID=ND62DW0H013","AF214396.1")
Parsonsia eucalyptophylla trnL gene, partial intron sequence; chloroplast gene for chloroplast product	Parsonsia eucalyptophylla	78.7	78.7	100%	3e-11	100.00	494	=HYPERLINK("https://www.ncbi.nlm.nih.gov/nucleotide/AF214395.1?report=genbank&log$=nucltop&blast_rank=510&RID=ND62DW0H013","AF214395.1")
Nerium oleander trnL gene, partial intron sequence; chloroplast gene for chloroplast product	Nerium oleander	78.7	78.7	100%	3e-11	100.00	490	=HYPERLINK("https://www.ncbi.nlm.nih.gov/nucleotide/AF214386.1?report=genbank&log$=nucltop&blast_rank=511&RID=ND62DW0H013","AF214386.1")
Mascarenhasia arborescens trnL gene, partial intron sequence; chloroplast gene for chloroplast product	Mascarenhasia arborescens	78.7	78.7	100%	3e-11	100.00	490	=HYPERLINK("https://www.ncbi.nlm.nih.gov/nucleotide/AF214378.1?report=genbank&log$=nucltop&blast_rank=512&RID=ND62DW0H013","AF214378.1")
Mandevilla sp. Amorim 1806 trnL gene, partial intron sequence; chloroplast gene for chloroplast product	Mandevilla sp. Amorim 1806	78.7	78.7	100%	3e-11	100.00	490	=HYPERLINK("https://www.ncbi.nlm.nih.gov/nucleotide/AF214376.1?report=genbank&log$=nucltop&blast_rank=513&RID=ND62DW0H013","AF214376.1")
Gomphocarpus physocarpus trnL gene, partial intron sequence; chloroplast gene for chloroplast product	Gomphocarpus physocarpus	78.7	78.7	100%	3e-11	100.00	481	=HYPERLINK("https://www.ncbi.nlm.nih.gov/nucleotide/AF214360.1?report=genbank&log$=nucltop&blast_rank=514&RID=ND62DW0H013","AF214360.1")
Funtumia elastica trnL gene, partial intron sequence; chloroplast gene for chloroplast product	Funtumia elastica	78.7	78.7	100%	3e-11	100.00	489	=HYPERLINK("https://www.ncbi.nlm.nih.gov/nucleotide/AF214357.1?report=genbank&log$=nucltop&blast_rank=515&RID=ND62DW0H013","AF214357.1")
Forsteronia corymbosa trnL gene, partial intron sequence; chloroplast gene for chloroplast product	Pinochia corymbosa	78.7	78.7	100%	3e-11	100.00	490	=HYPERLINK("https://www.ncbi.nlm.nih.gov/nucleotide/AF214355.1?report=genbank&log$=nucltop&blast_rank=516&RID=ND62DW0H013","AF214355.1")
Fockea cylindrica trnL gene, partial intron sequence; chloroplast gene for chloroplast product	Fockea cylindrica	78.7	78.7	100%	3e-11	100.00	483	=HYPERLINK("https://www.ncbi.nlm.nih.gov/nucleotide/AF214352.1?report=genbank&log$=nucltop&blast_rank=517&RID=ND62DW0H013","AF214352.1")
Echites umbellata trnL gene, partial intron sequence; chloroplast gene for chloroplast product	Echites umbellatus	78.7	78.7	100%	3e-11	100.00	495	=HYPERLINK("https://www.ncbi.nlm.nih.gov/nucleotide/AF214350.1?report=genbank&log$=nucltop&blast_rank=518&RID=ND62DW0H013","AF214350.1")
Chonemorpha fragrans trnL gene, partial intron sequence; chloroplast gene for chloroplast product	Chonemorpha fragrans	78.7	78.7	100%	3e-11	100.00	482	=HYPERLINK("https://www.ncbi.nlm.nih.gov/nucleotide/AF214336.1?report=genbank&log$=nucltop&blast_rank=519&RID=ND62DW0H013","AF214336.1")
Chonemorpha fragrans trnL gene, partial intron sequence; chloroplast gene for chloroplast product	Chonemorpha fragrans	78.7	78.7	100%	3e-11	100.00	482	=HYPERLINK("https://www.ncbi.nlm.nih.gov/nucleotide/AF214334.1?report=genbank&log$=nucltop&blast_rank=520&RID=ND62DW0H013","AF214334.1")
Calotropis procera trnL gene, partial intron sequence; chloroplast gene for chloroplast product	Calotropis procera	78.7	78.7	100%	3e-11	100.00	476	=HYPERLINK("https://www.ncbi.nlm.nih.gov/nucleotide/AF214324.1?report=genbank&log$=nucltop&blast_rank=521&RID=ND62DW0H013","AF214324.1")
Asclepias tuberosa trnL gene, partial intron sequence; chloroplast gene for chloroplast product	Asclepias tuberosa	78.7	78.7	100%	3e-11	100.00	480	=HYPERLINK("https://www.ncbi.nlm.nih.gov/nucleotide/AF214312.1?report=genbank&log$=nucltop&blast_rank=522&RID=ND62DW0H013","AF214312.1")
Asclepias syriaca trnL gene, partial intron sequence; chloroplast gene for chloroplast product	Asclepias syriaca	78.7	78.7	100%	3e-11	100.00	480	=HYPERLINK("https://www.ncbi.nlm.nih.gov/nucleotide/AF214311.1?report=genbank&log$=nucltop&blast_rank=523&RID=ND62DW0H013","AF214311.1")
Gomphocarpus physocarpus chloroplast partial trnL intron	Gomphocarpus physocarpus	78.7	78.7	100%	3e-11	100.00	504	=HYPERLINK("https://www.ncbi.nlm.nih.gov/nucleotide/AJ290876.3?report=genbank&log$=nucltop&blast_rank=524&RID=ND62DW0H013","AJ290876.3")
Pervillaea tomentosa partial trnL gene, intron, specimen voucher ex hort. Palmengarten	Pervillaea tomentosa	78.7	78.7	100%	3e-11	100.00	506	=HYPERLINK("https://www.ncbi.nlm.nih.gov/nucleotide/AJ431768.1?report=genbank&log$=nucltop&blast_rank=525&RID=ND62DW0H013","AJ431768.1")
Fockea multiflora partial trnL gene, intron, specimen voucher Specks 248 (UBT)	Fockea multiflora	78.7	78.7	100%	3e-11	100.00	506	=HYPERLINK("https://www.ncbi.nlm.nih.gov/nucleotide/AJ431744.1?report=genbank&log$=nucltop&blast_rank=526&RID=ND62DW0H013","AJ431744.1")
Fockea edulis partial trnL gene, intron, specimen voucher ex hort. (UBT)	Fockea edulis	78.7	78.7	100%	3e-11	100.00	506	=HYPERLINK("https://www.ncbi.nlm.nih.gov/nucleotide/AJ431741.1?report=genbank&log$=nucltop&blast_rank=527&RID=ND62DW0H013","AJ431741.1")
Cibirhiza dhofarensis Bruyns partial trnL gene, intron, specimen voucher Butler s.n. (UBT)	Cibirhiza dhofarensis	78.7	78.7	100%	3e-11	100.00	506	=HYPERLINK("https://www.ncbi.nlm.nih.gov/nucleotide/AJ431738.1?report=genbank&log$=nucltop&blast_rank=528&RID=ND62DW0H013","AJ431738.1")
Solenostemma argel chloroplast partial trnL intron, specimen voucher Aziz s.n. (MO)	Solenostemma argel	78.7	78.7	100%	3e-11	100.00	523	=HYPERLINK("https://www.ncbi.nlm.nih.gov/nucleotide/AJ428832.1?report=genbank&log$=nucltop&blast_rank=529&RID=ND62DW0H013","AJ428832.1")
Calotropis procera chloroplast partial trnL intron, specimen voucher Huber s.n. (UBT)	Calotropis procera	78.7	78.7	100%	3e-11	100.00	504	=HYPERLINK("https://www.ncbi.nlm.nih.gov/nucleotide/AJ428796.1?report=genbank&log$=nucltop&blast_rank=530&RID=ND62DW0H013","AJ428796.1")
Secamone alpinii chloroplast partial trnL intron, specimen voucher Liede 2931 (UBT)	Secamone alpini	78.7	78.7	100%	3e-11	100.00	506	=HYPERLINK("https://www.ncbi.nlm.nih.gov/nucleotide/AJ428829.1?report=genbank&log$=nucltop&blast_rank=531&RID=ND62DW0H013","AJ428829.1")
Asclepias curassavica tRNA-Leu (trnL) gene, intron; chloroplast	Asclepias curassavica	78.7	78.7	100%	3e-11	100.00	479	=HYPERLINK("https://www.ncbi.nlm.nih.gov/nucleotide/AF102381.2?report=genbank&log$=nucltop&blast_rank=532&RID=ND62DW0H013","AF102381.2")
Calciphila galgalensis chloroplast tRNA-Leu gene intron, specimen Thulin, Dahir & Osman 9433 (UPS)	Calciphila galgalensis	78.7	78.7	100%	3e-11	100.00	513	=HYPERLINK("https://www.ncbi.nlm.nih.gov/nucleotide/AJ492341.1?report=genbank&log$=nucltop&blast_rank=533&RID=ND62DW0H013","AJ492341.1")
Oncinema lineare chloroplast partial trnL intron, specimen voucher Bruyns s.n. (K; MWC 3290)	Oncinema lineare	78.7	78.7	100%	3e-11	100.00	506	=HYPERLINK("https://www.ncbi.nlm.nih.gov/nucleotide/AJ410230.1?report=genbank&log$=nucltop&blast_rank=534&RID=ND62DW0H013","AJ410230.1")
Microloma sagittatum chloroplast partial trnL intron, specimen voucher Meve & Liede 616 (UBT)	Microloma sagittatum	78.7	78.7	100%	3e-11	100.00	512	=HYPERLINK("https://www.ncbi.nlm.nih.gov/nucleotide/AJ410218.1?report=genbank&log$=nucltop&blast_rank=535&RID=ND62DW0H013","AJ410218.1")
Astephanus neglectus chloroplast partial trnL intron, specimen voucher Goldblatt 2042 (MO)	Astephanus neglectus	78.7	78.7	100%	3e-11	100.00	506	=HYPERLINK("https://www.ncbi.nlm.nih.gov/nucleotide/AJ410185.1?report=genbank&log$=nucltop&blast_rank=536&RID=ND62DW0H013","AJ410185.1")
Asclepias syriaca chloroplast partial trnL intron, specimen voucher in cult. BG Muenster	Asclepias syriaca	78.7	78.7	100%	3e-11	100.00	504	=HYPERLINK("https://www.ncbi.nlm.nih.gov/nucleotide/AJ410179.1?report=genbank&log$=nucltop&blast_rank=537&RID=ND62DW0H013","AJ410179.1")
Pergularia daemia chloroplast partial trnL intron	Pergularia daemia	78.7	78.7	100%	3e-11	100.00	504	=HYPERLINK("https://www.ncbi.nlm.nih.gov/nucleotide/AJ290892.1?report=genbank&log$=nucltop&blast_rank=538&RID=ND62DW0H013","AJ290892.1")
