# Supplementary material for: Ecology of community reassembly: Movements and diets of megafauna during a decade of restoration in Mozambique
Source: Ecology. 2026 Apr 12;107(4):e70386. doi: 10.1002/ecy.70386 (PMC13071350; doi:10.1002/ecy.70386)
Supplement: Supplementary file 1 — Data S1. [file ECY-107-e70386-s001.zip › Data_S1/Dataset_20/DietDataFilteringScripts/DNA_metabarcoding_data_processing/additional_files_scripts/NCBI_blast_results/atcctattttccgaaaacaaaaaacaaaggttcagaaagggaaaaaggg.csv]

Description	Scientific Name	Max Score	Total Score	Query Cover	E value	Per. ident	Acc. Len	Accession
Oldenlandia sp. JP-2019 voucher JG-16-P01_C4 tRNA-Leu (trnL) gene, partial sequence; trnL-trnF intergenic spacer, complete sequence; and tRNA-Phe (trnF) gene, partial sequence; chloroplast	Oldenlandia sp. JP-2019	89.7	89.7	100%	2e-14	100.00	503	=HYPERLINK("https://www.ncbi.nlm.nih.gov/nucleotide/MK187158.1?report=genbank&log$=nucltop&blast_rank=1&RID=ND7HDB4B016","MK187158.1")
Oldenlandia sp. JP-2019 voucher JG-16-P02_B1 tRNA-Leu (trnL) gene, partial sequence; trnL-trnF intergenic spacer, complete sequence; and tRNA-Phe (trnF) gene, partial sequence; chloroplast	Oldenlandia sp. JP-2019	89.7	89.7	100%	2e-14	100.00	543	=HYPERLINK("https://www.ncbi.nlm.nih.gov/nucleotide/MK187157.1?report=genbank&log$=nucltop&blast_rank=2&RID=ND7HDB4B016","MK187157.1")
Oldenlandia corymbosa var. corymbosa genome assembly, organelle: plastid	Oldenlandia corymbosa var. corymbosa	89.7	89.7	100%	2e-14	100.00	152414	=HYPERLINK("https://www.ncbi.nlm.nih.gov/nucleotide/OX459127.1?report=genbank&log$=nucltop&blast_rank=3&RID=ND7HDB4B016","OX459127.1")
Oldenlandia corymbosa var. corymbosa genome assembly, chromosome: 8	Oldenlandia corymbosa var. corymbosa	89.7	89.7	100%	2e-14	100.00	25533221	=HYPERLINK("https://www.ncbi.nlm.nih.gov/nucleotide/OX459125.1?report=genbank&log$=nucltop&blast_rank=4&RID=ND7HDB4B016","OX459125.1")
Oldenlandia corymbosa var. corymbosa genome assembly, chromosome: 7	Oldenlandia corymbosa var. corymbosa	89.7	89.7	100%	2e-14	100.00	27831323	=HYPERLINK("https://www.ncbi.nlm.nih.gov/nucleotide/OX459124.1?report=genbank&log$=nucltop&blast_rank=5&RID=ND7HDB4B016","OX459124.1")
Oldenlandia corymbosa var. corymbosa voucher IBSC:50 tRNA-Leu (trnL) gene and trnL-trnF intergenic spacer, partial sequence; chloroplast	Oldenlandia corymbosa var. corymbosa	89.7	89.7	100%	2e-14	100.00	842	=HYPERLINK("https://www.ncbi.nlm.nih.gov/nucleotide/JX111379.1?report=genbank&log$=nucltop&blast_rank=6&RID=ND7HDB4B016","JX111379.1")
Oldenlandia corymbosa voucher H2106 chloroplast, complete genome	Oldenlandia corymbosa	89.7	89.7	100%	2e-14	100.00	152327	=HYPERLINK("https://www.ncbi.nlm.nih.gov/nucleotide/NC_057983.1?report=genbank&log$=nucltop&blast_rank=7&RID=ND7HDB4B016","NC_057983.1")
Oldenlandia corymbosa isolate DS15 tRNA-Leu (trnL) gene and trnL-trnF intergenic spacer, partial sequence; chloroplast	Oldenlandia corymbosa	89.7	89.7	100%	2e-14	100.00	853	=HYPERLINK("https://www.ncbi.nlm.nih.gov/nucleotide/HQ148875.1?report=genbank&log$=nucltop&blast_rank=8&RID=ND7HDB4B016","HQ148875.1")
Oldenlandia corymbosa isolate DS13 tRNA-Leu (trnL) gene and trnL-trnF intergenic spacer, partial sequence; chloroplast	Oldenlandia corymbosa	89.7	89.7	100%	2e-14	100.00	853	=HYPERLINK("https://www.ncbi.nlm.nih.gov/nucleotide/HQ148873.1?report=genbank&log$=nucltop&blast_rank=9&RID=ND7HDB4B016","HQ148873.1")
Oldenlandia corymbosa isolate DS12 tRNA-Leu (trnL) gene and trnL-trnF intergenic spacer, partial sequence; chloroplast	Oldenlandia corymbosa	89.7	89.7	100%	2e-14	100.00	854	=HYPERLINK("https://www.ncbi.nlm.nih.gov/nucleotide/HQ148872.1?report=genbank&log$=nucltop&blast_rank=10&RID=ND7HDB4B016","HQ148872.1")
Oldenlandia corymbosa isolate YU14 tRNA-Leu (trnL) gene and trnL-trnF intergenic spacer, partial sequence; chloroplast	Oldenlandia corymbosa	89.7	89.7	100%	2e-14	100.00	854	=HYPERLINK("https://www.ncbi.nlm.nih.gov/nucleotide/HM752890.1?report=genbank&log$=nucltop&blast_rank=11&RID=ND7HDB4B016","HM752890.1")
Oldenlandia corymbosa isolate MA25 tRNA-Leu (trnL) gene and trnL-trnF intergenic spacer, partial sequence; chloroplast	Oldenlandia corymbosa	89.7	89.7	100%	2e-14	100.00	855	=HYPERLINK("https://www.ncbi.nlm.nih.gov/nucleotide/HM752875.1?report=genbank&log$=nucltop&blast_rank=12&RID=ND7HDB4B016","HM752875.1")
Oldenlandia corymbosa isolate MA23 tRNA-Leu (trnL) gene and trnL-trnF intergenic spacer, partial sequence; chloroplast	Oldenlandia corymbosa	89.7	89.7	100%	2e-14	100.00	855	=HYPERLINK("https://www.ncbi.nlm.nih.gov/nucleotide/HM752873.1?report=genbank&log$=nucltop&blast_rank=13&RID=ND7HDB4B016","HM752873.1")
Oldenlandia corymbosa isolate TB01 tRNA-Leu (trnL) gene and trnL-trnF intergenic spacer, partial sequence; chloroplast	Oldenlandia corymbosa	89.7	89.7	100%	2e-14	100.00	855	=HYPERLINK("https://www.ncbi.nlm.nih.gov/nucleotide/HM752831.1?report=genbank&log$=nucltop&blast_rank=14&RID=ND7HDB4B016","HM752831.1")
Oldenlandia corymbosa isolate TA01 tRNA-Leu (trnL) gene and trnL-trnF intergenic spacer, partial sequence; chloroplast	Oldenlandia corymbosa	89.7	89.7	100%	2e-14	100.00	856	=HYPERLINK("https://www.ncbi.nlm.nih.gov/nucleotide/HM752830.1?report=genbank&log$=nucltop&blast_rank=15&RID=ND7HDB4B016","HM752830.1")
Oldenlandia corymbosa isolate BW22 tRNA-Leu (trnL) gene and trnL-trnF intergenic spacer, partial sequence; chloroplast	Oldenlandia corymbosa	89.7	89.7	100%	2e-14	100.00	853	=HYPERLINK("https://www.ncbi.nlm.nih.gov/nucleotide/HM752823.1?report=genbank&log$=nucltop&blast_rank=16&RID=ND7HDB4B016","HM752823.1")
Oldenlandia corymbosa isolate 1 tRNA-Leu (trnL) gene, intron sequence; chloroplast gene for chloroplast product	Oldenlandia corymbosa	89.7	89.7	100%	2e-14	100.00	458	=HYPERLINK("https://www.ncbi.nlm.nih.gov/nucleotide/AF381537.1?report=genbank&log$=nucltop&blast_rank=17&RID=ND7HDB4B016","AF381537.1")
