# Supplementary material for: Ecology of community reassembly: Movements and diets of megafauna during a decade of restoration in Mozambique
Source: Ecology. 2026 Apr 12;107(4):e70386. doi: 10.1002/ecy.70386 (PMC13071350; doi:10.1002/ecy.70386)
Supplement: Supplementary file 1 — Data S1. [file ECY-107-e70386-s001.zip › Data_S1/Dataset_20/DietDataFilteringScripts/DNA_metabarcoding_data_processing/additional_files_scripts/NCBI_blast_results/atcctattttccgaaaacaaagaaaagttcagaaagcgagaatataaaaag.csv]

Description	Scientific Name	Max Score	Total Score	Query Cover	E value	Per. ident	Acc. Len	Accession
Indigofera tinctoria var. arcuata voucher JG-16-P01_B1 tRNA-Leu (trnL) gene, partial sequence; trnL-trnF intergenic spacer, complete sequence; and tRNA-Phe (trnF) gene, partial sequence; chloroplast	Indigofera tinctoria var. arcuata	95.3	95.3	100%	5e-16	100.00	563	=HYPERLINK("https://www.ncbi.nlm.nih.gov/nucleotide/MK187108.1?report=genbank&log$=nucltop&blast_rank=1&RID=ND3TAXZG01N","MK187108.1")
Indigofera caudata chloroplast, complete genome	Indigofera caudata	95.3	95.3	100%	5e-16	100.00	158586	=HYPERLINK("https://www.ncbi.nlm.nih.gov/nucleotide/NC_079841.1?report=genbank&log$=nucltop&blast_rank=2&RID=ND3TAXZG01N","NC_079841.1")
Indigofera suffruticosa chloroplast, complete genome	Indigofera suffruticosa	95.3	95.3	100%	5e-16	100.00	158517	=HYPERLINK("https://www.ncbi.nlm.nih.gov/nucleotide/NC_079839.1?report=genbank&log$=nucltop&blast_rank=3&RID=ND3TAXZG01N","NC_079839.1")
Indigofera tinctoria chloroplast, complete genome	Indigofera tinctoria	95.3	95.3	100%	5e-16	100.00	158367	=HYPERLINK("https://www.ncbi.nlm.nih.gov/nucleotide/NC_026680.1?report=genbank&log$=nucltop&blast_rank=4&RID=ND3TAXZG01N","NC_026680.1")
Indigofera tinctoria tRNA-Leu (trnL) gene, intron; chloroplast	Indigofera tinctoria	95.3	95.3	100%	5e-16	100.00	339	=HYPERLINK("https://www.ncbi.nlm.nih.gov/nucleotide/MZ461560.1?report=genbank&log$=nucltop&blast_rank=5&RID=ND3TAXZG01N","MZ461560.1")
