# Supplementary material for: Ecology of community reassembly: Movements and diets of megafauna during a decade of restoration in Mozambique
Source: Ecology. 2026 Apr 12;107(4):e70386. doi: 10.1002/ecy.70386 (PMC13071350; doi:10.1002/ecy.70386)
Supplement: Supplementary file 1 — Data S1. [file ECY-107-e70386-s001.zip › Data_S1/Dataset_20/DietDataFilteringScripts/DNA_metabarcoding_data_processing/additional_files_scripts/NCBI_blast_results/atcctatttttatacgaagaccaacaacaagggtttagaaagcgagaataaaaaaag.csv]

Description	Scientific Name	Max Score	Total Score	Query Cover	E value	Per. ident	Acc. Len	Accession
Nesaea sp. JP-2019 voucher JG-16-P03_D8 tRNA-Leu (trnL) gene, partial sequence; trnL-trnF intergenic spacer, complete sequence; and tRNA-Phe (trnF) gene, partial sequence; chloroplast	Nesaea sp. JP-2019	106	106	100%	3e-19	100.00	495	=HYPERLINK("https://www.ncbi.nlm.nih.gov/nucleotide/MK187153.1?report=genbank&log$=nucltop&blast_rank=1&RID=NTZVZCP4016","MK187153.1")
Lythraceae sp. JP-2019 voucher JG-16-P02_D4 tRNA-Leu (trnL) gene, partial sequence; trnL-trnF intergenic spacer, complete sequence; and tRNA-Phe (trnF) gene, partial sequence; chloroplast	Lythraceae sp. JP-2019	106	106	100%	3e-19	100.00	478	=HYPERLINK("https://www.ncbi.nlm.nih.gov/nucleotide/MK187135.1?report=genbank&log$=nucltop&blast_rank=2&RID=NTZVZCP4016","MK187135.1")
Ammannia prieuriana voucher JG-16-P06_F3 tRNA-Leu (trnL) gene, partial sequence; trnL-trnF intergenic spacer, complete sequence; and tRNA-Phe (trnF) gene, partial sequence; chloroplast	Ammannia prieuriana	106	106	100%	3e-19	100.00	451	=HYPERLINK("https://www.ncbi.nlm.nih.gov/nucleotide/MK186977.1?report=genbank&log$=nucltop&blast_rank=3&RID=NTZVZCP4016","MK186977.1")
Ammannia multiflora tRNA-Leu gene and trnL-trnF intergenic spacer, partial sequence; chloroplast	Ammannia multiflora	106	106	100%	3e-19	100.00	819	=HYPERLINK("https://www.ncbi.nlm.nih.gov/nucleotide/KX807169.1?report=genbank&log$=nucltop&blast_rank=4&RID=NTZVZCP4016","KX807169.1")
