# Supplementary material for: Ecology of community reassembly: Movements and diets of megafauna during a decade of restoration in Mozambique
Source: Ecology. 2026 Apr 12;107(4):e70386. doi: 10.1002/ecy.70386 (PMC13071350; doi:10.1002/ecy.70386)
Supplement: Supplementary file 1 — Data S1. [file ECY-107-e70386-s001.zip › Data_S1/Dataset_20/DietDataFilteringScripts/DNA_metabarcoding_data_processing/additional_files_scripts/NCBI_blast_results/atcctatttttttacgaaaataaacaaaggttcagcaagcgagaataataaaaaaaagg.csv]

Description	Scientific Name	Max Score	Total Score	Query Cover	E value	Per. ident	Acc. Len	Accession
Triumfetta sp. JP-2019 voucher JG-16-P01_E3 tRNA-Leu (trnL) gene, partial sequence; trnL-trnF intergenic spacer, complete sequence; and tRNA-Phe (trnF) gene, partial sequence; chloroplast	Triumfetta sp. JP-2019	110	110	100%	3e-20	100.00	577	=HYPERLINK("https://www.ncbi.nlm.nih.gov/nucleotide/MK187238.1?report=genbank&log$=nucltop&blast_rank=1&RID=NTZXSHJH016","MK187238.1")
Pachira quinata tRNA-Leu (trnL) gene, partial sequence; trnL-trnF intergenic spacer, complete sequence; and tRNA-Phe (trnF) gene, partial sequence; chloroplast	Pachira quinata	110	110	100%	3e-20	100.00	1042	=HYPERLINK("https://www.ncbi.nlm.nih.gov/nucleotide/HQ696745.1?report=genbank&log$=nucltop&blast_rank=2&RID=NTZXSHJH016","HQ696745.1")
