# Supplementary material for: Ecology of community reassembly: Movements and diets of megafauna during a decade of restoration in Mozambique
Source: Ecology. 2026 Apr 12;107(4):e70386. doi: 10.1002/ecy.70386 (PMC13071350; doi:10.1002/ecy.70386)
Supplement: Supplementary file 1 — Data S1. [file ECY-107-e70386-s001.zip › Data_S1/Dataset_20/DietDataFilteringScripts/DNA_metabarcoding_data_processing/additional_files_scripts/NCBI_blast_results/atcctcttttccgaaaacaaacaaaggttcagaaagacagaaaaaag.csv]

Description	Scientific Name	Max Score	Total Score	Query Cover	E value	Per. ident	Acc. Len	Accession
Excoecaria venenata voucher S.C. Li 182 (IBSC) tRNA-Leu (trnL) gene and trnL-trnF intergenic spacer, partial sequence; chloroplast	Excoecaria venenata	87.9	87.9	100%	7e-14	100.00	875	=HYPERLINK("https://www.ncbi.nlm.nih.gov/nucleotide/KY496712.1?report=genbank&log$=nucltop&blast_rank=1&RID=NCYBBDB0016","KY496712.1")
Excoecaria cochinchinensis voucher S.C. Li 183 (IBSC) tRNA-Leu (trnL) gene and trnL-trnF intergenic spacer, partial sequence; chloroplast	Excoecaria cochinchinensis	87.9	87.9	100%	7e-14	100.00	886	=HYPERLINK("https://www.ncbi.nlm.nih.gov/nucleotide/KY496711.1?report=genbank&log$=nucltop&blast_rank=2&RID=NCYBBDB0016","KY496711.1")
Spirostachys africana tRNA-Leu (trnL) gene and trnL-trnF intergenic spacer, partial sequence; chloroplast	Spirostachys africana	87.9	87.9	100%	7e-14	100.00	1018	=HYPERLINK("https://www.ncbi.nlm.nih.gov/nucleotide/AY794621.1?report=genbank&log$=nucltop&blast_rank=3&RID=NCYBBDB0016","AY794621.1")
Excoecaria cochinchinensis tRNA-Leu (trnL) gene and trnL-trnF intergenic spacer, partial sequence; chloroplast	Excoecaria cochinchinensis	87.9	87.9	100%	7e-14	100.00	1000	=HYPERLINK("https://www.ncbi.nlm.nih.gov/nucleotide/AY794619.1?report=genbank&log$=nucltop&blast_rank=4&RID=NCYBBDB0016","AY794619.1")
