# Supplementary material for: Ecology of community reassembly: Movements and diets of megafauna during a decade of restoration in Mozambique
Source: Ecology. 2026 Apr 12;107(4):e70386. doi: 10.1002/ecy.70386 (PMC13071350; doi:10.1002/ecy.70386)
Supplement: Supplementary file 1 — Data S1. [file ECY-107-e70386-s001.zip › Data_S1/Dataset_20/DietDataFilteringScripts/DNA_metabarcoding_data_processing/additional_files_scripts/NCBI_blast_results/atcctcttttcgcaagacaaaggttcagaaaacgaaaaagg.csv]

Description	Scientific Name	Max Score	Total Score	Query Cover	E value	Per. ident	Acc. Len	Accession
Rhinacanthus zambesiacus voucher JG-16-P04_E7 tRNA-Leu (trnL) gene, partial sequence; trnL-trnF intergenic spacer, complete sequence; and tRNA-Phe (trnF) gene, partial sequence; chloroplast	Rhinacanthus zambesiacus	76.8	76.8	100%	9e-11	100.00	487	=HYPERLINK("https://www.ncbi.nlm.nih.gov/nucleotide/MK187191.1?report=genbank&log$=nucltop&blast_rank=1&RID=ND46WRPF01N","MK187191.1")
Xerothamnella herbacea voucher Daniel 10066 (CAS) trnL-trnF intergenic spacer, partial sequence; chloroplast	Xerothamnella herbacea	76.8	76.8	100%	9e-11	100.00	870	=HYPERLINK("https://www.ncbi.nlm.nih.gov/nucleotide/MK282405.1?report=genbank&log$=nucltop&blast_rank=2&RID=ND46WRPF01N","MK282405.1")
Rhinacanthus xerophilus voucher McDade 1277 (J) trnL-trnF intergenic spacer, partial sequence; chloroplast	Rhinacanthus xerophilus	76.8	76.8	100%	9e-11	100.00	838	=HYPERLINK("https://www.ncbi.nlm.nih.gov/nucleotide/MK282400.1?report=genbank&log$=nucltop&blast_rank=3&RID=ND46WRPF01N","MK282400.1")
Kenyacanthus ndorensis voucher Luke 17084 (EA) trnL-trnF intergenic spacer, partial sequence; chloroplast	Kenyacanthus ndorensis	76.8	76.8	100%	9e-11	100.00	856	=HYPERLINK("https://www.ncbi.nlm.nih.gov/nucleotide/MK282399.1?report=genbank&log$=nucltop&blast_rank=4&RID=ND46WRPF01N","MK282399.1")
Rhinacanthus latilabiatus voucher Daniel s.n. (CAS) trnL-trnF intergenic spacer, partial sequence; chloroplast	Rhinacanthus latilabiatus	76.8	76.8	100%	9e-11	100.00	855	=HYPERLINK("https://www.ncbi.nlm.nih.gov/nucleotide/MK282398.1?report=genbank&log$=nucltop&blast_rank=5&RID=ND46WRPF01N","MK282398.1")
Peristrophe speciosa voucher Daniel s.n. (CAS) trnL-trnF intergenic spacer, partial sequence; chloroplast	Peristrophe speciosa	76.8	76.8	100%	9e-11	100.00	803	=HYPERLINK("https://www.ncbi.nlm.nih.gov/nucleotide/MK282394.1?report=genbank&log$=nucltop&blast_rank=6&RID=ND46WRPF01N","MK282394.1")
Peristrophe hyssopifolia voucher MacDougal 5047 (MO) trnL-trnF intergenic spacer, partial sequence; chloroplast	Peristrophe hyssopifolia	76.8	76.8	100%	9e-11	100.00	862	=HYPERLINK("https://www.ncbi.nlm.nih.gov/nucleotide/MK282393.1?report=genbank&log$=nucltop&blast_rank=7&RID=ND46WRPF01N","MK282393.1")
Justicia linifolia voucher Balkwill 10860 (J) trnL-trnF intergenic spacer, partial sequence; chloroplast	Justicia linifolia	76.8	76.8	100%	9e-11	100.00	825	=HYPERLINK("https://www.ncbi.nlm.nih.gov/nucleotide/MK282378.1?report=genbank&log$=nucltop&blast_rank=8&RID=ND46WRPF01N","MK282378.1")
Hypoestes sp. Daniel & McDade 10433 voucher Daniel & McDade 10433 (CAS) trnL-trnF intergenic spacer, partial sequence; chloroplast	Hypoestes sp. Daniel & McDade 10433	76.8	76.8	100%	9e-11	100.00	792	=HYPERLINK("https://www.ncbi.nlm.nih.gov/nucleotide/MK282361.1?report=genbank&log$=nucltop&blast_rank=9&RID=ND46WRPF01N","MK282361.1")
Justicia striata voucher TK2_A5_SI tRNA-Leu (trnL) gene, partial sequence; mitochondrial	Justicia striata	76.8	76.8	100%	9e-11	100.00	531	=HYPERLINK("https://www.ncbi.nlm.nih.gov/nucleotide/MK261760.1?report=genbank&log$=nucltop&blast_rank=10&RID=ND46WRPF01N","MK261760.1")
Justicia striata voucher TK2_B5_NMK tRNA-Leu (trnL) gene, partial sequence; mitochondrial	Justicia striata	76.8	76.8	100%	9e-11	100.00	530	=HYPERLINK("https://www.ncbi.nlm.nih.gov/nucleotide/MK261380.1?report=genbank&log$=nucltop&blast_rank=11&RID=ND46WRPF01N","MK261380.1")
Justicia vagabunda chloroplast, complete genome	Justicia vagabunda	76.8	76.8	100%	9e-11	100.00	151247	=HYPERLINK("https://www.ncbi.nlm.nih.gov/nucleotide/NC_080239.1?report=genbank&log$=nucltop&blast_rank=12&RID=ND46WRPF01N","NC_080239.1")
Rhinacanthus nasutus tRNA-Leu (trnL) gene and trnL-F intergenic spacer, partial sequence; chloroplast	Rhinacanthus nasutus	76.8	76.8	100%	9e-11	100.00	824	=HYPERLINK("https://www.ncbi.nlm.nih.gov/nucleotide/KP744181.1?report=genbank&log$=nucltop&blast_rank=13&RID=ND46WRPF01N","KP744181.1")
Peristrophe japonica tRNA-Leu (trnL) gene and trnL-F intergenic spacer, partial sequence; chloroplast	Peristrophe japonica	76.8	76.8	100%	9e-11	100.00	856	=HYPERLINK("https://www.ncbi.nlm.nih.gov/nucleotide/KP744177.1?report=genbank&log$=nucltop&blast_rank=14&RID=ND46WRPF01N","KP744177.1")
Dicliptera chinensis tRNA-Leu (trnL) gene and trnL-F intergenic spacer, partial sequence; chloroplast	Dicliptera chinensis	76.8	76.8	100%	9e-11	100.00	813	=HYPERLINK("https://www.ncbi.nlm.nih.gov/nucleotide/KP744155.1?report=genbank&log$=nucltop&blast_rank=15&RID=ND46WRPF01N","KP744155.1")
Justicia diclipteroides voucher E7_K1212_Justicia_diclipteroides tRNA-Leu (trnL) gene, intron; chloroplast	Justicia diclipteroides	76.8	76.8	100%	9e-11	100.00	529	=HYPERLINK("https://www.ncbi.nlm.nih.gov/nucleotide/KR738714.1?report=genbank&log$=nucltop&blast_rank=16&RID=ND46WRPF01N","KR738714.1")
Justicia diclipteroides voucher F7_K1212_Justicia_diclipteroides tRNA-Leu (trnL) gene, intron; chloroplast	Justicia diclipteroides	76.8	76.8	100%	9e-11	100.00	520	=HYPERLINK("https://www.ncbi.nlm.nih.gov/nucleotide/KR737622.1?report=genbank&log$=nucltop&blast_rank=17&RID=ND46WRPF01N","KR737622.1")
Hypoestes aristata voucher Kiel & al. 149 (RSA) trnL-trnF intergenic spacer region, partial sequence; chloroplast	Hypoestes aristata	76.8	76.8	100%	9e-11	100.00	825	=HYPERLINK("https://www.ncbi.nlm.nih.gov/nucleotide/MW451378.1?report=genbank&log$=nucltop&blast_rank=18&RID=ND46WRPF01N","MW451378.1")
Achyranthes bidentata FN014 chloroplast trnL gene, intron region	Achyranthes bidentata	76.8	76.8	100%	9e-11	100.00	80	=HYPERLINK("https://www.ncbi.nlm.nih.gov/nucleotide/LC568622.1?report=genbank&log$=nucltop&blast_rank=19&RID=ND46WRPF01N","LC568622.1")
Peristrophe japonica voucher IBSC:Deng Y. F. 26020 chloroplast, complete genome	Peristrophe japonica	76.8	76.8	100%	9e-11	100.00	151374	=HYPERLINK("https://www.ncbi.nlm.nih.gov/nucleotide/NC_056198.1?report=genbank&log$=nucltop&blast_rank=20&RID=ND46WRPF01N","NC_056198.1")
Peristrophe hyssopifolia tRNA-Leu (trnL) gene, chloroplast gene for chloroplast RNA, partial sequence	Peristrophe hyssopifolia	76.8	76.8	100%	9e-11	100.00	894	=HYPERLINK("https://www.ncbi.nlm.nih.gov/nucleotide/AF063129.1?report=genbank&log$=nucltop&blast_rank=21&RID=ND46WRPF01N","AF063129.1")
Rhinacanthus gracilis trnF-trnL intergenic spacer, partial sequence; and tRNA-Leu (trnL) gene, partial sequence; chloroplast genes for chloroplast products	Rhinacanthus gracilis	76.8	76.8	100%	9e-11	100.00	886	=HYPERLINK("https://www.ncbi.nlm.nih.gov/nucleotide/AF289727.1?report=genbank&log$=nucltop&blast_rank=22&RID=ND46WRPF01N","AF289727.1")
Hypoestes aristata trnF-trnL intergenic spacer, partial sequence; and tRNA-Leu (trnL) gene, partial sequence; chloroplast genes for chloroplast products	Hypoestes aristata	76.8	76.8	100%	9e-11	100.00	835	=HYPERLINK("https://www.ncbi.nlm.nih.gov/nucleotide/AF289726.1?report=genbank&log$=nucltop&blast_rank=23&RID=ND46WRPF01N","AF289726.1")
