# Supplementary material for: Ecology of community reassembly: Movements and diets of megafauna during a decade of restoration in Mozambique
Source: Ecology. 2026 Apr 12;107(4):e70386. doi: 10.1002/ecy.70386 (PMC13071350; doi:10.1002/ecy.70386)
Supplement: Supplementary file 1 — Data S1. [file ECY-107-e70386-s001.zip › Data_S1/Dataset_20/DietDataFilteringScripts/DNA_metabarcoding_data_processing/additional_files_scripts/NCBI_blast_results/atcctgattttcgaaaacaaacaaagattcagaaagcgaaaataaaaaaag.csv]

Description	Scientific Name	Max Score	Total Score	Query Cover	E value	Per. ident	Acc. Len	Accession
Diospyros celebica chloroplast, complete genome	Diospyros celebica	95.3	95.3	100%	5e-16	100.00	157643	=HYPERLINK("https://www.ncbi.nlm.nih.gov/nucleotide/NC_046040.1?report=genbank&log$=nucltop&blast_rank=1&RID=NANVPJM7013","NC_046040.1")
Diospyros senensis voucher JG-16-P03_D11 tRNA-Leu (trnL) gene, partial sequence; trnL-trnF intergenic spacer, complete sequence; and tRNA-Phe (trnF) gene, partial sequence; chloroplast	Diospyros senensis	95.3	95.3	100%	5e-16	100.00	477	=HYPERLINK("https://www.ncbi.nlm.nih.gov/nucleotide/MK187052.1?report=genbank&log$=nucltop&blast_rank=2&RID=NANVPJM7013","MK187052.1")
Diospyros natalensis voucher JG-16-P03_F4 tRNA-Leu (trnL) gene, partial sequence; trnL-trnF intergenic spacer, complete sequence; and tRNA-Phe (trnF) gene, partial sequence; chloroplast	Diospyros natalensis	95.3	95.3	100%	5e-16	100.00	545	=HYPERLINK("https://www.ncbi.nlm.nih.gov/nucleotide/MK187051.1?report=genbank&log$=nucltop&blast_rank=3&RID=NANVPJM7013","MK187051.1")
Diospyros guianensis voucher OT2410 tRNA-Leu(UAA) (trnL) gene, intron; chloroplast	Diospyros guianensis	95.3	95.3	100%	5e-16	100.00	859	=HYPERLINK("https://www.ncbi.nlm.nih.gov/nucleotide/MK797221.1?report=genbank&log$=nucltop&blast_rank=4&RID=NANVPJM7013","MK797221.1")
Diospyros dichroa voucher LV109303 tRNA-Leu(UAA) (trnL) gene, intron; chloroplast	Diospyros dichroa	95.3	95.3	100%	5e-16	100.00	818	=HYPERLINK("https://www.ncbi.nlm.nih.gov/nucleotide/MK797220.1?report=genbank&log$=nucltop&blast_rank=5&RID=NANVPJM7013","MK797220.1")
Diospyros carbonaria voucher A110175 tRNA-Leu(UAA) (trnL) gene, intron; chloroplast	Diospyros carbonaria	95.3	95.3	100%	5e-16	100.00	848	=HYPERLINK("https://www.ncbi.nlm.nih.gov/nucleotide/MK797219.1?report=genbank&log$=nucltop&blast_rank=6&RID=NANVPJM7013","MK797219.1")
Diospyros capreifolia voucher A110043 tRNA-Leu(UAA) (trnL) gene, intron; chloroplast	Diospyros capreifolia	95.3	95.3	100%	5e-16	100.00	854	=HYPERLINK("https://www.ncbi.nlm.nih.gov/nucleotide/MK797218.1?report=genbank&log$=nucltop&blast_rank=7&RID=NANVPJM7013","MK797218.1")
Diospyros environmental sample Beepollen(Ka-3) chloroplast genes for tRNA-Leu (trnL), trnL-trnF intergenic spacer, tRNA-Phe (trnF), partial and complete sequence	Diospyros environmental sample	95.3	95.3	100%	5e-16	100.00	906	=HYPERLINK("https://www.ncbi.nlm.nih.gov/nucleotide/LC466582.1?report=genbank&log$=nucltop&blast_rank=8&RID=NANVPJM7013","LC466582.1")
Heritiera elata chloroplast, complete genome	Heritiera elata	95.3	95.3	100%	5e-16	100.00	157295	=HYPERLINK("https://www.ncbi.nlm.nih.gov/nucleotide/NC_043925.1?report=genbank&log$=nucltop&blast_rank=9&RID=NANVPJM7013","NC_043925.1")
Diospyros maclurei chloroplast, complete genome	Diospyros maclurei	95.3	95.3	100%	5e-16	100.00	157946	=HYPERLINK("https://www.ncbi.nlm.nih.gov/nucleotide/NC_042161.1?report=genbank&log$=nucltop&blast_rank=10&RID=NANVPJM7013","NC_042161.1")
Diospyros hainanensis chloroplast, complete genome	Diospyros hainanensis	95.3	95.3	100%	5e-16	100.00	157999	=HYPERLINK("https://www.ncbi.nlm.nih.gov/nucleotide/NC_042160.1?report=genbank&log$=nucltop&blast_rank=11&RID=NANVPJM7013","NC_042160.1")
Diospyros virginiana chloroplast, complete genome	Diospyros virginiana	95.3	95.3	100%	5e-16	100.00	157761	=HYPERLINK("https://www.ncbi.nlm.nih.gov/nucleotide/NC_039555.1?report=genbank&log$=nucltop&blast_rank=12&RID=NANVPJM7013","NC_039555.1")
Diospyros strigosa voucher 14CS8899 plastid, complete genome	Diospyros strigosa	95.3	95.3	100%	5e-16	100.00	157508	=HYPERLINK("https://www.ncbi.nlm.nih.gov/nucleotide/NC_035654.1?report=genbank&log$=nucltop&blast_rank=13&RID=NANVPJM7013","NC_035654.1")
Diospyros dumetorum voucher 13CS7925 plastid, complete genome	Diospyros dumetorum	95.3	95.3	100%	5e-16	100.00	157834	=HYPERLINK("https://www.ncbi.nlm.nih.gov/nucleotide/NC_035703.1?report=genbank&log$=nucltop&blast_rank=14&RID=NANVPJM7013","NC_035703.1")
Diospyros blancoi voucher PDBK 2014-0240 chloroplast, complete genome	Diospyros blancoi	95.3	95.3	100%	5e-16	100.00	157745	=HYPERLINK("https://www.ncbi.nlm.nih.gov/nucleotide/NC_033502.1?report=genbank&log$=nucltop&blast_rank=15&RID=NANVPJM7013","NC_033502.1")
Diospyros kaki chloroplast, complete genome	Diospyros kaki	95.3	95.3	100%	5e-16	100.00	157784	=HYPERLINK("https://www.ncbi.nlm.nih.gov/nucleotide/NC_030789.1?report=genbank&log$=nucltop&blast_rank=16&RID=NANVPJM7013","NC_030789.1")
Diospyros lotus chloroplast, complete genome	Diospyros lotus	95.3	95.3	100%	5e-16	100.00	157590	=HYPERLINK("https://www.ncbi.nlm.nih.gov/nucleotide/NC_030786.1?report=genbank&log$=nucltop&blast_rank=17&RID=NANVPJM7013","NC_030786.1")
Diospyros glaucifolia chloroplast, complete genome	Diospyros glaucifolia	95.3	95.3	100%	5e-16	100.00	157593	=HYPERLINK("https://www.ncbi.nlm.nih.gov/nucleotide/NC_030784.1?report=genbank&log$=nucltop&blast_rank=18&RID=NANVPJM7013","NC_030784.1")
Diospyros strigosa chloroplast, complete genome	Diospyros strigosa	95.3	95.3	100%	5e-16	100.00	157371	=HYPERLINK("https://www.ncbi.nlm.nih.gov/nucleotide/OP480009.1?report=genbank&log$=nucltop&blast_rank=19&RID=NANVPJM7013","OP480009.1")
Diospyros eriantha chloroplast, complete genome	Diospyros eriantha	95.3	95.3	100%	5e-16	100.00	157432	=HYPERLINK("https://www.ncbi.nlm.nih.gov/nucleotide/NC_081462.1?report=genbank&log$=nucltop&blast_rank=20&RID=NANVPJM7013","NC_081462.1")
Diospyros morrisiana chloroplast, complete genome	Diospyros morrisiana	95.3	95.3	100%	5e-16	100.00	157737	=HYPERLINK("https://www.ncbi.nlm.nih.gov/nucleotide/NC_081461.1?report=genbank&log$=nucltop&blast_rank=21&RID=NANVPJM7013","NC_081461.1")
Euclea divinorum voucher H5_K1267_Euclea_sp tRNA-Leu (trnL) gene, intron; chloroplast	Euclea divinorum	95.3	95.3	100%	5e-16	100.00	546	=HYPERLINK("https://www.ncbi.nlm.nih.gov/nucleotide/KR737679.1?report=genbank&log$=nucltop&blast_rank=22&RID=NANVPJM7013","KR737679.1")
Euclea crispa trnL gene, intron; chloroplast	Euclea crispa	95.3	95.3	100%	5e-16	100.00	51	=HYPERLINK("https://www.ncbi.nlm.nih.gov/nucleotide/OL898569.1?report=genbank&log$=nucltop&blast_rank=23&RID=NANVPJM7013","OL898569.1")
Diospyros bambuseti isolate Eb371 tRNA-Leu (trnL) gene, partial sequence; trnL-trnF intergenic spacer, complete sequence; and tRNA-Phe (trnF) gene, partial sequence; chloroplast	Diospyros bambuseti	95.3	95.3	100%	5e-16	100.00	930	=HYPERLINK("https://www.ncbi.nlm.nih.gov/nucleotide/MZ073661.1?report=genbank&log$=nucltop&blast_rank=24&RID=NANVPJM7013","MZ073661.1")
Diospyros bambuseti isolate Eb369 tRNA-Leu (trnL) gene, partial sequence; trnL-trnF intergenic spacer, complete sequence; and tRNA-Phe (trnF) gene, partial sequence; chloroplast	Diospyros bambuseti	95.3	95.3	100%	5e-16	100.00	930	=HYPERLINK("https://www.ncbi.nlm.nih.gov/nucleotide/MZ073660.1?report=genbank&log$=nucltop&blast_rank=25&RID=NANVPJM7013","MZ073660.1")
Diospyros bambuseti isolate Eb368 tRNA-Leu (trnL) gene, partial sequence; trnL-trnF intergenic spacer, complete sequence; and tRNA-Phe (trnF) gene, partial sequence; chloroplast	Diospyros bambuseti	95.3	95.3	100%	5e-16	100.00	930	=HYPERLINK("https://www.ncbi.nlm.nih.gov/nucleotide/MZ073659.1?report=genbank&log$=nucltop&blast_rank=26&RID=NANVPJM7013","MZ073659.1")
Diospyros vaccinioides voucher SD618 chloroplast, complete genome	Diospyros vaccinioides	95.3	95.3	100%	5e-16	100.00	157778	=HYPERLINK("https://www.ncbi.nlm.nih.gov/nucleotide/NC_060861.1?report=genbank&log$=nucltop&blast_rank=27&RID=NANVPJM7013","NC_060861.1")
Diospyros dussaudii voucher Khammongkol 207 tRNA-Leu (trnL) gene, partial sequence; trnL-trnF intergenic spacer, complete sequence; and tRNA-Phe (trnF) gene, partial sequence; chloroplast	Diospyros dussaudii	95.3	95.3	100%	5e-16	100.00	933	=HYPERLINK("https://www.ncbi.nlm.nih.gov/nucleotide/MZ457108.1?report=genbank&log$=nucltop&blast_rank=28&RID=NANVPJM7013","MZ457108.1")
Diospyros dussaudii voucher Sinbumroong 08052020-1 tRNA-Leu (trnL) gene, partial sequence; trnL-trnF intergenic spacer, complete sequence; and tRNA-Phe (trnF) gene, partial sequence; chloroplast	Diospyros dussaudii	95.3	95.3	100%	5e-16	100.00	933	=HYPERLINK("https://www.ncbi.nlm.nih.gov/nucleotide/MZ457107.1?report=genbank&log$=nucltop&blast_rank=29&RID=NANVPJM7013","MZ457107.1")
Diospyros dussaudii voucher Sinbumroong & Suekaew 04042020-1 tRNA-Leu (trnL) gene, partial sequence; trnL-trnF intergenic spacer, complete sequence; and tRNA-Phe (trnF) gene, partial sequence; chloroplast	Diospyros dussaudii	95.3	95.3	100%	5e-16	100.00	933	=HYPERLINK("https://www.ncbi.nlm.nih.gov/nucleotide/MZ457106.1?report=genbank&log$=nucltop&blast_rank=30&RID=NANVPJM7013","MZ457106.1")
Diospyros dussaudii voucher Sinbumroong 12122014-1 tRNA-Leu (trnL) gene, partial sequence; trnL-trnF intergenic spacer, complete sequence; and tRNA-Phe (trnF) gene, partial sequence; chloroplast	Diospyros dussaudii	95.3	95.3	100%	5e-16	100.00	933	=HYPERLINK("https://www.ncbi.nlm.nih.gov/nucleotide/MZ457105.1?report=genbank&log$=nucltop&blast_rank=31&RID=NANVPJM7013","MZ457105.1")
Diospyros nigra chloroplast, complete genome	Diospyros nigra	95.3	95.3	100%	5e-16	100.00	157186	=HYPERLINK("https://www.ncbi.nlm.nih.gov/nucleotide/NC_059001.1?report=genbank&log$=nucltop&blast_rank=32&RID=NANVPJM7013","NC_059001.1")
Diospyros sp. Millaa Millaa (L.W.Jessup 515) tRNA-Leu (trnL) gene and trnL-F intergenic spacer, partial sequence; chloroplast	Diospyros sp. Millaa Millaa (L.W.Jessup 515)	95.3	95.3	100%	5e-16	100.00	833	=HYPERLINK("https://www.ncbi.nlm.nih.gov/nucleotide/KC428493.1?report=genbank&log$=nucltop&blast_rank=33&RID=NANVPJM7013","KC428493.1")
Diospyros mespiliformis voucher BR<BEL>:Meerts & Hasson 509 chloroplast, complete genome	Diospyros mespiliformis	95.3	95.3	100%	5e-16	100.00	157246	=HYPERLINK("https://www.ncbi.nlm.nih.gov/nucleotide/MZ274088.1?report=genbank&log$=nucltop&blast_rank=34&RID=NANVPJM7013","MZ274088.1")
Diospyros crassiflora voucher BR<BEL>:Wursten E5-870 chloroplast, complete genome	Diospyros crassiflora	95.3	95.3	100%	5e-16	100.00	157874	=HYPERLINK("https://www.ncbi.nlm.nih.gov/nucleotide/MZ274087.1?report=genbank&log$=nucltop&blast_rank=35&RID=NANVPJM7013","MZ274087.1")
Diospyros ferrea chloroplast trnL gene, intron, partial sequence, isolate: OGA0477	Diospyros ferrea	95.3	95.3	100%	5e-16	100.00	456	=HYPERLINK("https://www.ncbi.nlm.nih.gov/nucleotide/AB817667.1?report=genbank&log$=nucltop&blast_rank=36&RID=NANVPJM7013","AB817667.1")
Diospyros ferrea chloroplast trnL gene, intron, partial sequence, isolate: OGA0369	Diospyros ferrea	95.3	95.3	100%	5e-16	100.00	458	=HYPERLINK("https://www.ncbi.nlm.nih.gov/nucleotide/AB817565.1?report=genbank&log$=nucltop&blast_rank=37&RID=NANVPJM7013","AB817565.1")
Diospyros kaki chloroplast trnL gene, intron, partial sequence, isolate: OGA0368	Diospyros kaki	95.3	95.3	100%	5e-16	100.00	458	=HYPERLINK("https://www.ncbi.nlm.nih.gov/nucleotide/AB817564.1?report=genbank&log$=nucltop&blast_rank=38&RID=NANVPJM7013","AB817564.1")
Diospyros kaki chloroplast, complete genome	Diospyros kaki	95.3	95.3	100%	5e-16	100.00	157773	=HYPERLINK("https://www.ncbi.nlm.nih.gov/nucleotide/MW557547.1?report=genbank&log$=nucltop&blast_rank=39&RID=NANVPJM7013","MW557547.1")
Diospyros myriophylla tRNA-Leu (trnL) gene, intron; chloroplast	Diospyros myriophylla	95.3	95.3	100%	5e-16	100.00	560	=HYPERLINK("https://www.ncbi.nlm.nih.gov/nucleotide/KC479237.1?report=genbank&log$=nucltop&blast_rank=40&RID=NANVPJM7013","KC479237.1")
Diospyros gracilipes tRNA-Leu (trnL) gene, intron; chloroplast	Diospyros gracilipes	95.3	95.3	100%	5e-16	100.00	560	=HYPERLINK("https://www.ncbi.nlm.nih.gov/nucleotide/KC479236.1?report=genbank&log$=nucltop&blast_rank=41&RID=NANVPJM7013","KC479236.1")
Diospyros danguyana tRNA-Leu (trnL) gene, intron; chloroplast	Diospyros danguyana	95.3	95.3	100%	5e-16	100.00	560	=HYPERLINK("https://www.ncbi.nlm.nih.gov/nucleotide/KC479235.1?report=genbank&log$=nucltop&blast_rank=42&RID=NANVPJM7013","KC479235.1")
Diospyros phuwuaensis isolate SS5565 tRNA-Leu (trnL) gene, partial sequence; trnL-trnF intergenic spacer, complete sequence; and tRNA-Phe (trnF) gene, partial sequence; chloroplast	Diospyros phuwuaensis	95.3	95.3	100%	5e-16	100.00	910	=HYPERLINK("https://www.ncbi.nlm.nih.gov/nucleotide/MN850791.1?report=genbank&log$=nucltop&blast_rank=43&RID=NANVPJM7013","MN850791.1")
Diospyros phuwuaensis isolate SS5549 tRNA-Leu (trnL) gene, partial sequence; trnL-trnF intergenic spacer, complete sequence; and tRNA-Phe (trnF) gene, partial sequence; chloroplast	Diospyros phuwuaensis	95.3	95.3	100%	5e-16	100.00	910	=HYPERLINK("https://www.ncbi.nlm.nih.gov/nucleotide/MN850790.1?report=genbank&log$=nucltop&blast_rank=44&RID=NANVPJM7013","MN850790.1")
Diospyros capreifolia voucher NL110410 tRNA-Leu(UAA) (trnL) gene, intron; chloroplast	Diospyros capreifolia	95.3	95.3	100%	5e-16	100.00	545	=HYPERLINK("https://www.ncbi.nlm.nih.gov/nucleotide/FJ039325.1?report=genbank&log$=nucltop&blast_rank=45&RID=NANVPJM7013","FJ039325.1")
Diospyros carbonaria voucher NH200163 tRNA-Leu(UAA) (trnL) gene, intron; chloroplast	Diospyros carbonaria	95.3	95.3	100%	5e-16	100.00	584	=HYPERLINK("https://www.ncbi.nlm.nih.gov/nucleotide/FJ039274.1?report=genbank&log$=nucltop&blast_rank=46&RID=NANVPJM7013","FJ039274.1")
Maba tropophylla voucher RNF 1052 (W) tRNA-Leu (trnL) gene, partial sequence; trnL-trnF intergenic spacer, complete sequence; and tRNA-Phe (trnF) gene, partial sequence; plastid	Diospyros tropophylla	95.3	95.3	100%	5e-16	100.00	927	=HYPERLINK("https://www.ncbi.nlm.nih.gov/nucleotide/EU981059.1?report=genbank&log$=nucltop&blast_rank=47&RID=NANVPJM7013","EU981059.1")
Diospyros sp. SD-2009 voucher Munzinger 3614 (NOU) tRNA-Leu (trnL) gene, partial sequence; trnL-trnF intergenic spacer, complete sequence; and tRNA-Phe (trnF) gene, partial sequence; plastid	Diospyros sp. SD-2009	95.3	95.3	100%	5e-16	100.00	917	=HYPERLINK("https://www.ncbi.nlm.nih.gov/nucleotide/EU981058.1?report=genbank&log$=nucltop&blast_rank=48&RID=NANVPJM7013","EU981058.1")
Diospyros sp. SD-2009 voucher Munzinger 3179 (NOU) tRNA-Leu (trnL) gene, partial sequence; trnL-trnF intergenic spacer, complete sequence; and tRNA-Phe (trnF) gene, partial sequence; plastid	Diospyros sp. SD-2009	95.3	95.3	100%	5e-16	100.00	923	=HYPERLINK("https://www.ncbi.nlm.nih.gov/nucleotide/EU981056.1?report=genbank&log$=nucltop&blast_rank=49&RID=NANVPJM7013","EU981056.1")
Diospyros sp. SD-2009 voucher Lowry et al. 5783 (MO) tRNA-Leu (trnL) gene, partial sequence; trnL-trnF intergenic spacer, complete sequence; and tRNA-Phe (trnF) gene, partial sequence; plastid	Diospyros sp. SD-2009	95.3	95.3	100%	5e-16	100.00	924	=HYPERLINK("https://www.ncbi.nlm.nih.gov/nucleotide/EU981055.1?report=genbank&log$=nucltop&blast_rank=50&RID=NANVPJM7013","EU981055.1")
Diospyros wallichii voucher Duangjai 180 (KUFF, W) tRNA-Leu (trnL) gene, partial sequence; trnL-trnF intergenic spacer, complete sequence; and tRNA-Phe (trnF) gene, partial sequence; plastid	Diospyros wallichii	95.3	95.3	100%	5e-16	100.00	918	=HYPERLINK("https://www.ncbi.nlm.nih.gov/nucleotide/EU981053.1?report=genbank&log$=nucltop&blast_rank=51&RID=NANVPJM7013","EU981053.1")
Diospyros vieillardii voucher Munzinger 2776 (NOU) tRNA-Leu (trnL) gene, partial sequence; trnL-trnF intergenic spacer, complete sequence; and tRNA-Phe (trnF) gene, partial sequence; plastid	Diospyros vieillardii	95.3	95.3	100%	5e-16	100.00	927	=HYPERLINK("https://www.ncbi.nlm.nih.gov/nucleotide/EU981049.1?report=genbank&log$=nucltop&blast_rank=52&RID=NANVPJM7013","EU981049.1")
Diospyros vieillardii voucher Munzinger 2106 (NOU) tRNA-Leu (trnL) gene, partial sequence; trnL-trnF intergenic spacer, complete sequence; and tRNA-Phe (trnF) gene, partial sequence; plastid	Diospyros vieillardii	95.3	95.3	100%	5e-16	100.00	933	=HYPERLINK("https://www.ncbi.nlm.nih.gov/nucleotide/EU981048.1?report=genbank&log$=nucltop&blast_rank=53&RID=NANVPJM7013","EU981048.1")
Diospyros venosa voucher Duangjai 059 (KUFF, W) tRNA-Leu (trnL) gene, partial sequence; trnL-trnF intergenic spacer, complete sequence; and tRNA-Phe (trnF) gene, partial sequence; plastid	Diospyros venosa	95.3	95.3	100%	5e-16	100.00	933	=HYPERLINK("https://www.ncbi.nlm.nih.gov/nucleotide/EU981047.1?report=genbank&log$=nucltop&blast_rank=54&RID=NANVPJM7013","EU981047.1")
Diospyros veillonii voucher Munzinger s.n. (NOU) tRNA-Leu (trnL) gene, partial sequence; trnL-trnF intergenic spacer, complete sequence; and tRNA-Phe (trnF) gene, partial sequence; plastid	Diospyros veillonii	95.3	95.3	100%	5e-16	100.00	921	=HYPERLINK("https://www.ncbi.nlm.nih.gov/nucleotide/EU981046.1?report=genbank&log$=nucltop&blast_rank=55&RID=NANVPJM7013","EU981046.1")
Diospyros umbrosa voucher Munzinger 2771 (NOU) tRNA-Leu (trnL) gene, partial sequence; trnL-trnF intergenic spacer, complete sequence; and tRNA-Phe (trnF) gene, partial sequence; plastid	Diospyros umbrosa	95.3	95.3	100%	5e-16	100.00	924	=HYPERLINK("https://www.ncbi.nlm.nih.gov/nucleotide/EU981045.1?report=genbank&log$=nucltop&blast_rank=56&RID=NANVPJM7013","EU981045.1")
Diospyros cf. ulo Duangjai et al. 021 voucher Duangjai et al. 021 (BRUN, W, WU) tRNA-Leu (trnL) gene, partial sequence; trnL-trnF intergenic spacer, complete sequence; and tRNA-Phe (trnF) gene, partial sequence; plastid	Diospyros cf. ulo Duangjai et al. 021	95.3	95.3	100%	5e-16	100.00	911	=HYPERLINK("https://www.ncbi.nlm.nih.gov/nucleotide/EU981042.1?report=genbank&log$=nucltop&blast_rank=57&RID=NANVPJM7013","EU981042.1")
Diospyros sumatrana voucher Duangjai 157 (KUFF, W) tRNA-Leu (trnL) gene, partial sequence; trnL-trnF intergenic spacer, complete sequence; and tRNA-Phe (trnF) gene, partial sequence; plastid	Diospyros sumatrana	95.3	95.3	100%	5e-16	100.00	926	=HYPERLINK("https://www.ncbi.nlm.nih.gov/nucleotide/EU981040.1?report=genbank&log$=nucltop&blast_rank=58&RID=NANVPJM7013","EU981040.1")
Diospyros squarrosa voucher Bingham & Downie 11465 (K) tRNA-Leu (trnL) gene, partial sequence; trnL-trnF intergenic spacer, complete sequence; and tRNA-Phe (trnF) gene, partial sequence; plastid	Diospyros squarrosa	95.3	95.3	100%	5e-16	100.00	902	=HYPERLINK("https://www.ncbi.nlm.nih.gov/nucleotide/EU981039.1?report=genbank&log$=nucltop&blast_rank=59&RID=NANVPJM7013","EU981039.1")
Diospyros senensis voucher Bingham 11092 (K) tRNA-Leu (trnL) gene, partial sequence; trnL-trnF intergenic spacer, complete sequence; and tRNA-Phe (trnF) gene, partial sequence; plastid	Diospyros senensis	95.3	95.3	100%	5e-16	100.00	899	=HYPERLINK("https://www.ncbi.nlm.nih.gov/nucleotide/EU981038.1?report=genbank&log$=nucltop&blast_rank=60&RID=NANVPJM7013","EU981038.1")
Diospyros scalariformis voucher Duangjai & Sinbumrung s.n. (KUFF, W) tRNA-Leu (trnL) gene, partial sequence; trnL-trnF intergenic spacer, complete sequence; and tRNA-Phe (trnF) gene, partial sequence; plastid	Diospyros scalariformis	95.3	95.3	100%	5e-16	100.00	910	=HYPERLINK("https://www.ncbi.nlm.nih.gov/nucleotide/EU981037.1?report=genbank&log$=nucltop&blast_rank=61&RID=NANVPJM7013","EU981037.1")
Diospyros sandwicensis voucher Kiehn s.n. (WU) tRNA-Leu (trnL) gene, partial sequence; trnL-trnF intergenic spacer, complete sequence; and tRNA-Phe (trnF) gene, partial sequence; plastid	Diospyros sandwicensis	95.3	95.3	100%	5e-16	100.00	925	=HYPERLINK("https://www.ncbi.nlm.nih.gov/nucleotide/EU981036.1?report=genbank&log$=nucltop&blast_rank=62&RID=NANVPJM7013","EU981036.1")
Diospyros samoensis voucher Munzinger 3593 (NOU) tRNA-Leu (trnL) gene, partial sequence; trnL-trnF intergenic spacer, complete sequence; and tRNA-Phe (trnF) gene, partial sequence; plastid	Diospyros samoensis	95.3	95.3	100%	5e-16	100.00	930	=HYPERLINK("https://www.ncbi.nlm.nih.gov/nucleotide/EU981033.1?report=genbank&log$=nucltop&blast_rank=63&RID=NANVPJM7013","EU981033.1")
Diospyros samoensis voucher Kiehn s.n. (WU) tRNA-Leu (trnL) gene, partial sequence; trnL-trnF intergenic spacer, complete sequence; and tRNA-Phe (trnF) gene, partial sequence; plastid	Diospyros samoensis	95.3	95.3	100%	5e-16	100.00	933	=HYPERLINK("https://www.ncbi.nlm.nih.gov/nucleotide/EU981032.1?report=genbank&log$=nucltop&blast_rank=64&RID=NANVPJM7013","EU981032.1")
Diospyros revolutissima voucher Pillion 204 (NOU) tRNA-Leu (trnL) gene, partial sequence; trnL-trnF intergenic spacer, complete sequence; and tRNA-Phe (trnF) gene, partial sequence; plastid	Diospyros revolutissima	95.3	95.3	100%	5e-16	100.00	918	=HYPERLINK("https://www.ncbi.nlm.nih.gov/nucleotide/EU981031.1?report=genbank&log$=nucltop&blast_rank=65&RID=NANVPJM7013","EU981031.1")
Diospyros pustulata voucher Munzinger 3035 (NOU) tRNA-Leu (trnL) gene, partial sequence; trnL-trnF intergenic spacer, complete sequence; and tRNA-Phe (trnF) gene, partial sequence; plastid	Diospyros pustulata	95.3	95.3	100%	5e-16	100.00	917	=HYPERLINK("https://www.ncbi.nlm.nih.gov/nucleotide/EU981027.1?report=genbank&log$=nucltop&blast_rank=66&RID=NANVPJM7013","EU981027.1")
Diospyros pancheri voucher Munzinger 2338 (NOU) tRNA-Leu (trnL) gene, partial sequence; trnL-trnF intergenic spacer, complete sequence; and tRNA-Phe (trnF) gene, partial sequence; plastid	Diospyros pancheri	95.3	95.3	100%	5e-16	100.00	924	=HYPERLINK("https://www.ncbi.nlm.nih.gov/nucleotide/EU981023.1?report=genbank&log$=nucltop&blast_rank=67&RID=NANVPJM7013","EU981023.1")
Diospyros pancheri voucher Munzinger 2138 (NOU) tRNA-Leu (trnL) gene, partial sequence; trnL-trnF intergenic spacer, complete sequence; and tRNA-Phe (trnF) gene, partial sequence; plastid	Diospyros pancheri	95.3	95.3	100%	5e-16	100.00	901	=HYPERLINK("https://www.ncbi.nlm.nih.gov/nucleotide/EU981022.1?report=genbank&log$=nucltop&blast_rank=68&RID=NANVPJM7013","EU981022.1")
Diospyros olen voucher Lowry II et al. 5628 (MO) tRNA-Leu (trnL) gene, partial sequence; trnL-trnF intergenic spacer, complete sequence; and tRNA-Phe (trnF) gene, partial sequence; plastid	Diospyros olen	95.3	95.3	100%	5e-16	100.00	934	=HYPERLINK("https://www.ncbi.nlm.nih.gov/nucleotide/DQ924262.1?report=genbank&log$=nucltop&blast_rank=69&RID=NANVPJM7013","DQ924262.1")
Diospyros olen voucher Munzinger 2827 (NOU) tRNA-Leu (trnL) gene, partial sequence; trnL-trnF intergenic spacer, complete sequence; and tRNA-Phe (trnF) gene, partial sequence; plastid	Diospyros olen	95.3	95.3	100%	5e-16	100.00	927	=HYPERLINK("https://www.ncbi.nlm.nih.gov/nucleotide/EU981018.1?report=genbank&log$=nucltop&blast_rank=70&RID=NANVPJM7013","EU981018.1")
Diospyros minimifolia voucher Munzinger 2214 (NOU) tRNA-Leu (trnL) gene, partial sequence; trnL-trnF intergenic spacer, complete sequence; and tRNA-Phe (trnF) gene, partial sequence; plastid	Diospyros minimifolia	95.3	95.3	100%	5e-16	100.00	916	=HYPERLINK("https://www.ncbi.nlm.nih.gov/nucleotide/EU981016.1?report=genbank&log$=nucltop&blast_rank=71&RID=NANVPJM7013","EU981016.1")
Diospyros labillardierei voucher Munzinger 3053 (NOU) tRNA-Leu (trnL) gene, partial sequence; trnL-trnF intergenic spacer, complete sequence; and tRNA-Phe (trnF) gene, partial sequence; plastid	Diospyros labillardierei	95.3	95.3	100%	5e-16	100.00	917	=HYPERLINK("https://www.ncbi.nlm.nih.gov/nucleotide/EU981014.1?report=genbank&log$=nucltop&blast_rank=72&RID=NANVPJM7013","EU981014.1")
Diospyros labillardierei voucher Munzinger 2219 (NOU) tRNA-Leu (trnL) gene, partial sequence; trnL-trnF intergenic spacer, complete sequence; and tRNA-Phe (trnF) gene, partial sequence; plastid	Diospyros labillardierei	95.3	95.3	100%	5e-16	100.00	919	=HYPERLINK("https://www.ncbi.nlm.nih.gov/nucleotide/EU981013.1?report=genbank&log$=nucltop&blast_rank=73&RID=NANVPJM7013","EU981013.1")
Diospyros frutescens voucher Duangjai 110 (KUFF, W) tRNA-Leu (trnL) gene, partial sequence; trnL-trnF intergenic spacer, complete sequence; and tRNA-Phe (trnF) gene, partial sequence; plastid	Diospyros frutescens	95.3	95.3	100%	5e-16	100.00	931	=HYPERLINK("https://www.ncbi.nlm.nih.gov/nucleotide/EU981012.1?report=genbank&log$=nucltop&blast_rank=74&RID=NANVPJM7013","EU981012.1")
Diospyros flavocarpa voucher Munzinger 2905 (NOU) tRNA-Leu (trnL) gene, partial sequence; trnL-trnF intergenic spacer, complete sequence; and tRNA-Phe (trnF) gene, partial sequence; plastid	Diospyros flavocarpa	95.3	95.3	100%	5e-16	100.00	916	=HYPERLINK("https://www.ncbi.nlm.nih.gov/nucleotide/EU981011.1?report=genbank&log$=nucltop&blast_rank=75&RID=NANVPJM7013","EU981011.1")
Diospyros flavocarpa voucher Munzinger 2235 (NOU) tRNA-Leu (trnL) gene, partial sequence; trnL-trnF intergenic spacer, complete sequence; and tRNA-Phe (trnF) gene, partial sequence; plastid	Diospyros flavocarpa	95.3	95.3	100%	5e-16	100.00	922	=HYPERLINK("https://www.ncbi.nlm.nih.gov/nucleotide/EU981010.1?report=genbank&log$=nucltop&blast_rank=76&RID=NANVPJM7013","EU981010.1")
Diospyros ferrea voucher Harris & Fay 2032 (K) tRNA-Leu (trnL) gene, partial sequence; trnL-trnF intergenic spacer, complete sequence; and tRNA-Phe (trnF) gene, partial sequence; plastid	Diospyros ferrea	95.3	95.3	100%	5e-16	100.00	920	=HYPERLINK("https://www.ncbi.nlm.nih.gov/nucleotide/EU981009.1?report=genbank&log$=nucltop&blast_rank=77&RID=NANVPJM7013","EU981009.1")
Diospyros ferrea voucher Yakandawala 16 (WU) tRNA-Leu (trnL) gene, partial sequence; trnL-trnF intergenic spacer, complete sequence; and tRNA-Phe (trnF) gene, partial sequence; plastid	Diospyros ferrea	95.3	95.3	100%	5e-16	100.00	924	=HYPERLINK("https://www.ncbi.nlm.nih.gov/nucleotide/EU981008.1?report=genbank&log$=nucltop&blast_rank=78&RID=NANVPJM7013","EU981008.1")
Diospyros dictyonema voucher Duangjai 100 (KUFF, W) tRNA-Leu (trnL) gene, partial sequence; trnL-trnF intergenic spacer, complete sequence; and tRNA-Phe (trnF) gene, partial sequence; plastid	Diospyros dictyonema	95.3	95.3	100%	5e-16	100.00	927	=HYPERLINK("https://www.ncbi.nlm.nih.gov/nucleotide/EU981005.1?report=genbank&log$=nucltop&blast_rank=79&RID=NANVPJM7013","EU981005.1")
Diospyros cherrieri voucher VH 3510 (NOU) tRNA-Leu (trnL) gene, partial sequence; trnL-trnF intergenic spacer, complete sequence; and tRNA-Phe (trnF) gene, partial sequence; plastid	Diospyros cherrieri	95.3	95.3	100%	5e-16	100.00	920	=HYPERLINK("https://www.ncbi.nlm.nih.gov/nucleotide/EU981003.1?report=genbank&log$=nucltop&blast_rank=80&RID=NANVPJM7013","EU981003.1")
Diospyros calciphila voucher Pillon 124 (NOU) tRNA-Leu (trnL) gene, partial sequence; trnL-trnF intergenic spacer, complete sequence; and tRNA-Phe (trnF) gene, partial sequence; plastid	Diospyros calciphila	95.3	95.3	100%	5e-16	100.00	918	=HYPERLINK("https://www.ncbi.nlm.nih.gov/nucleotide/EU981002.1?report=genbank&log$=nucltop&blast_rank=81&RID=NANVPJM7013","EU981002.1")
Diospyros buxifolia voucher Duangjai 081 (KUFF, W) tRNA-Leu (trnL) gene, partial sequence; trnL-trnF intergenic spacer, complete sequence; and tRNA-Phe (trnF) gene, partial sequence; plastid	Diospyros buxifolia	95.3	95.3	100%	5e-16	100.00	933	=HYPERLINK("https://www.ncbi.nlm.nih.gov/nucleotide/EU981001.1?report=genbank&log$=nucltop&blast_rank=82&RID=NANVPJM7013","EU981001.1")
Diospyros apiculata voucher Duangjai 072 (KUFF, W) tRNA-Leu (trnL) gene, partial sequence; trnL-trnF intergenic spacer, complete sequence; and tRNA-Phe (trnF) gene, partial sequence; plastid	Diospyros apiculata	95.3	95.3	100%	5e-16	100.00	914	=HYPERLINK("https://www.ncbi.nlm.nih.gov/nucleotide/EU980998.1?report=genbank&log$=nucltop&blast_rank=83&RID=NANVPJM7013","EU980998.1")
Maba magnifolia voucher Rabevohitra et al. 3660 (MO) tRNA-Leu (trnL) gene, partial sequence; trnL-trnF intergenic spacer, complete sequence; and tRNA-Phe (trnF) gene, partial sequence; plastid	Maba magnifolia	95.3	95.3	100%	5e-16	100.00	933	=HYPERLINK("https://www.ncbi.nlm.nih.gov/nucleotide/DQ924299.1?report=genbank&log$=nucltop&blast_rank=84&RID=NANVPJM7013","DQ924299.1")
Euclea crispa voucher Wallnoefer 13949 (W) tRNA-Leu (trnL) gene, partial sequence; trnL-trnF intergenic spacer, complete sequence; and tRNA-Phe (trnF) gene, partial sequence; plastid	Euclea crispa	95.3	95.3	100%	5e-16	100.00	934	=HYPERLINK("https://www.ncbi.nlm.nih.gov/nucleotide/DQ924290.1?report=genbank&log$=nucltop&blast_rank=85&RID=NANVPJM7013","DQ924290.1")
Euclea natalensis voucher Kurzweil E514 (W) tRNA-Leu (trnL) gene, partial sequence; trnL-trnF intergenic spacer, complete sequence; and tRNA-Phe (trnF) gene, partial sequence; plastid	Euclea natalensis	95.3	95.3	100%	5e-16	100.00	873	=HYPERLINK("https://www.ncbi.nlm.nih.gov/nucleotide/DQ924292.1?report=genbank&log$=nucltop&blast_rank=86&RID=NANVPJM7013","DQ924292.1")
Euclea divinorum voucher Wallnoefer & Duangjai 13947 (W) tRNA-Leu (trnL) gene, partial sequence; trnL-trnF intergenic spacer, complete sequence; and tRNA-Phe (trnF) gene, partial sequence; plastid	Euclea divinorum	95.3	95.3	100%	5e-16	100.00	934	=HYPERLINK("https://www.ncbi.nlm.nih.gov/nucleotide/DQ924291.1?report=genbank&log$=nucltop&blast_rank=87&RID=NANVPJM7013","DQ924291.1")
Diospyros sp. RNF 970 tRNA-Leu (trnL) gene, partial sequence; trnL-trnF intergenic spacer, complete sequence; and tRNA-Phe (trnF) gene, partial sequence; plastid	Diospyros sp. RNF 970	95.3	95.3	100%	5e-16	100.00	933	=HYPERLINK("https://www.ncbi.nlm.nih.gov/nucleotide/DQ924288.1?report=genbank&log$=nucltop&blast_rank=88&RID=NANVPJM7013","DQ924288.1")
Diospyros sp. K20616 tRNA-Leu (trnL) gene, partial sequence; trnL-trnF intergenic spacer, complete sequence; and tRNA-Phe (trnF) gene, partial sequence; plastid	Diospyros sp. K20616	95.3	95.3	100%	5e-16	100.00	932	=HYPERLINK("https://www.ncbi.nlm.nih.gov/nucleotide/DQ924287.1?report=genbank&log$=nucltop&blast_rank=89&RID=NANVPJM7013","DQ924287.1")
Diospyros sp. K20613 tRNA-Leu (trnL) gene, partial sequence; trnL-trnF intergenic spacer, complete sequence; and tRNA-Phe (trnF) gene, partial sequence; plastid	Diospyros sp. K20613	95.3	95.3	100%	5e-16	100.00	933	=HYPERLINK("https://www.ncbi.nlm.nih.gov/nucleotide/DQ924286.1?report=genbank&log$=nucltop&blast_rank=90&RID=NANVPJM7013","DQ924286.1")
Diospyros sp. K20600 tRNA-Leu (trnL) gene, partial sequence; trnL-trnF intergenic spacer, complete sequence; and tRNA-Phe (trnF) gene, partial sequence; plastid	Diospyros sp. K20600	95.3	95.3	100%	5e-16	100.00	933	=HYPERLINK("https://www.ncbi.nlm.nih.gov/nucleotide/DQ924285.1?report=genbank&log$=nucltop&blast_rank=91&RID=NANVPJM7013","DQ924285.1")
Diospyros sp. FS2217 tRNA-Leu (trnL) gene, partial sequence; trnL-trnF intergenic spacer, complete sequence; and tRNA-Phe (trnF) gene, partial sequence; plastid	Diospyros sp. FS2217	95.3	95.3	100%	5e-16	100.00	926	=HYPERLINK("https://www.ncbi.nlm.nih.gov/nucleotide/DQ924284.1?report=genbank&log$=nucltop&blast_rank=92&RID=NANVPJM7013","DQ924284.1")
Diospyros sp. FS1637 tRNA-Leu (trnL) gene, partial sequence; trnL-trnF intergenic spacer, complete sequence; and tRNA-Phe (trnF) gene, partial sequence; plastid	Diospyros sp. FS1637	95.3	95.3	100%	5e-16	100.00	933	=HYPERLINK("https://www.ncbi.nlm.nih.gov/nucleotide/DQ924283.1?report=genbank&log$=nucltop&blast_rank=93&RID=NANVPJM7013","DQ924283.1")
Diospyros yatesiana voucher Frisch s.n. (W) tRNA-Leu (trnL) gene, partial sequence; trnL-trnF intergenic spacer, complete sequence; and tRNA-Phe (trnF) gene, partial sequence; plastid	Diospyros yatesiana	95.3	95.3	100%	5e-16	100.00	935	=HYPERLINK("https://www.ncbi.nlm.nih.gov/nucleotide/DQ924282.1?report=genbank&log$=nucltop&blast_rank=94&RID=NANVPJM7013","DQ924282.1")
Diospyros virginiana voucher Chase 14255 (K) tRNA-Leu (trnL) gene, partial sequence; trnL-trnF intergenic spacer, complete sequence; and tRNA-Phe (trnF) gene, partial sequence; plastid	Diospyros virginiana	95.3	95.3	100%	5e-16	100.00	929	=HYPERLINK("https://www.ncbi.nlm.nih.gov/nucleotide/DQ924281.1?report=genbank&log$=nucltop&blast_rank=95&RID=NANVPJM7013","DQ924281.1")
Diospyros venosa voucher Duangjai 177 (KUFF, W) tRNA-Leu (trnL) gene, partial sequence; trnL-trnF intergenic spacer, complete sequence; and tRNA-Phe (trnF) gene, partial sequence; plastid	Diospyros venosa	95.3	95.3	100%	5e-16	100.00	843	=HYPERLINK("https://www.ncbi.nlm.nih.gov/nucleotide/DQ924279.1?report=genbank&log$=nucltop&blast_rank=96&RID=NANVPJM7013","DQ924279.1")
Diospyros undulata voucher Duangjai 170 (KUFF, W) tRNA-Leu (trnL) gene, partial sequence; trnL-trnF intergenic spacer, complete sequence; and tRNA-Phe (trnF) gene, partial sequence; plastid	Diospyros undulata	95.3	95.3	100%	5e-16	100.00	905	=HYPERLINK("https://www.ncbi.nlm.nih.gov/nucleotide/DQ924278.1?report=genbank&log$=nucltop&blast_rank=97&RID=NANVPJM7013","DQ924278.1")
Diospyros tetrasperma voucher Chase 14254 (K, W) tRNA-Leu (trnL) gene, partial sequence; trnL-trnF intergenic spacer, complete sequence; and tRNA-Phe (trnF) gene, partial sequence; plastid	Diospyros tetrasperma	95.3	95.3	100%	5e-16	100.00	941	=HYPERLINK("https://www.ncbi.nlm.nih.gov/nucleotide/DQ924276.1?report=genbank&log$=nucltop&blast_rank=98&RID=NANVPJM7013","DQ924276.1")
Diospyros tetrandra voucher Prevost et al. 4713 (W) tRNA-Leu (trnL) gene, partial sequence; trnL-trnF intergenic spacer, complete sequence; and tRNA-Phe (trnF) gene, partial sequence; plastid	Diospyros tetrandra	95.3	95.3	100%	5e-16	100.00	930	=HYPERLINK("https://www.ncbi.nlm.nih.gov/nucleotide/DQ924275.1?report=genbank&log$=nucltop&blast_rank=99&RID=NANVPJM7013","DQ924275.1")
Diospyros styraciformis voucher Duangjai et al. 017 (BRUN, W, WU) tRNA-Leu (trnL) gene, partial sequence; trnL-trnF intergenic spacer, complete sequence; and tRNA-Phe (trnF) gene, partial sequence; plastid	Diospyros styraciformis	95.3	95.3	100%	5e-16	100.00	922	=HYPERLINK("https://www.ncbi.nlm.nih.gov/nucleotide/DQ924273.1?report=genbank&log$=nucltop&blast_rank=100&RID=NANVPJM7013","DQ924273.1")
Diospyros ropourea voucher Wallnoefer et al. 13459 (W) tRNA-Leu (trnL) gene, partial sequence; trnL-trnF intergenic spacer, complete sequence; and tRNA-Phe (trnF) gene, partial sequence; plastid	Diospyros ropourea	95.3	95.3	100%	5e-16	100.00	874	=HYPERLINK("https://www.ncbi.nlm.nih.gov/nucleotide/DQ924272.1?report=genbank&log$=nucltop&blast_rank=101&RID=NANVPJM7013","DQ924272.1")
Diospyros rigida voucher Duangjai et al. 004 (BRUN, W, WU) tRNA-Leu (trnL) gene, partial sequence; trnL-trnF intergenic spacer, complete sequence; and tRNA-Phe (trnF) gene, partial sequence; plastid	Diospyros rigida	95.3	95.3	100%	5e-16	100.00	948	=HYPERLINK("https://www.ncbi.nlm.nih.gov/nucleotide/DQ924271.1?report=genbank&log$=nucltop&blast_rank=102&RID=NANVPJM7013","DQ924271.1")
Diospyros ridleyi voucher Duangjai et al. 002 (BRUN, W, WU) tRNA-Leu (trnL) gene, partial sequence; trnL-trnF intergenic spacer, complete sequence; and tRNA-Phe (trnF) gene, partial sequence; plastid	Diospyros ridleyi	95.3	95.3	100%	5e-16	100.00	910	=HYPERLINK("https://www.ncbi.nlm.nih.gov/nucleotide/DQ924270.1?report=genbank&log$=nucltop&blast_rank=103&RID=NANVPJM7013","DQ924270.1")
Diospyros rhombifolia voucher Duangjai & Sinbumrung 016 (KUFF, W) tRNA-Leu (trnL) gene, partial sequence; trnL-trnF intergenic spacer, complete sequence; and tRNA-Phe (trnF) gene, partial sequence; plastid	Diospyros rhombifolia	95.3	95.3	100%	5e-16	100.00	932	=HYPERLINK("https://www.ncbi.nlm.nih.gov/nucleotide/DQ924269.1?report=genbank&log$=nucltop&blast_rank=104&RID=NANVPJM7013","DQ924269.1")
Diospyros puncticulosa voucher Duangjai et al. 018 (BRUN, W, WU) tRNA-Leu (trnL) gene, partial sequence; trnL-trnF intergenic spacer, complete sequence; and tRNA-Phe (trnF) gene, partial sequence; plastid	Diospyros puncticulosa	95.3	95.3	100%	5e-16	100.00	913	=HYPERLINK("https://www.ncbi.nlm.nih.gov/nucleotide/DQ924268.1?report=genbank&log$=nucltop&blast_rank=105&RID=NANVPJM7013","DQ924268.1")
Diospyros pseudomespilus voucher Walters et al. 956 (MO) tRNA-Leu (trnL) gene, partial sequence; trnL-trnF intergenic spacer, complete sequence; and tRNA-Phe (trnF) gene, partial sequence; plastid	Diospyros pseudomespilus	95.3	95.3	100%	5e-16	100.00	933	=HYPERLINK("https://www.ncbi.nlm.nih.gov/nucleotide/DQ924266.1?report=genbank&log$=nucltop&blast_rank=106&RID=NANVPJM7013","DQ924266.1")
Diospyros pilosula voucher Duangjai 150 (KUFF, W) tRNA-Leu (trnL) gene, partial sequence; trnL-trnF intergenic spacer, complete sequence; and tRNA-Phe (trnF) gene, partial sequence; plastid	Diospyros pilosula	95.3	95.3	100%	5e-16	100.00	933	=HYPERLINK("https://www.ncbi.nlm.nih.gov/nucleotide/DQ924265.1?report=genbank&log$=nucltop&blast_rank=107&RID=NANVPJM7013","DQ924265.1")
Diospyros philippinensis voucher Chase 1248 (K) tRNA-Leu (trnL) gene, partial sequence; trnL-trnF intergenic spacer, complete sequence; and tRNA-Phe (trnF) gene, partial sequence; plastid	Diospyros philippinensis	95.3	95.3	100%	5e-16	100.00	910	=HYPERLINK("https://www.ncbi.nlm.nih.gov/nucleotide/DQ924264.1?report=genbank&log$=nucltop&blast_rank=108&RID=NANVPJM7013","DQ924264.1")
Diospyros oblonga voucher Duangjai 141 (KUFF, W) tRNA-Leu (trnL) gene, partial sequence; trnL-trnF intergenic spacer, complete sequence; and tRNA-Phe (trnF) gene, partial sequence; plastid	Diospyros oblonga	95.3	95.3	100%	5e-16	100.00	908	=HYPERLINK("https://www.ncbi.nlm.nih.gov/nucleotide/DQ924261.1?report=genbank&log$=nucltop&blast_rank=109&RID=NANVPJM7013","DQ924261.1")
Diospyros natalensis voucher Bingham 10635 (K) tRNA-Leu (trnL) gene, partial sequence; trnL-trnF intergenic spacer, complete sequence; and tRNA-Phe (trnF) gene, partial sequence; plastid	Diospyros natalensis	95.3	95.3	100%	5e-16	100.00	925	=HYPERLINK("https://www.ncbi.nlm.nih.gov/nucleotide/DQ924260.1?report=genbank&log$=nucltop&blast_rank=110&RID=NANVPJM7013","DQ924260.1")
Diospyros montana voucher Duangjai 136 (KUFF, W) tRNA-Leu (trnL) gene, partial sequence; trnL-trnF intergenic spacer, complete sequence; and tRNA-Phe (trnF) gene, partial sequence; plastid	Diospyros montana	95.3	95.3	100%	5e-16	100.00	911	=HYPERLINK("https://www.ncbi.nlm.nih.gov/nucleotide/DQ924259.1?report=genbank&log$=nucltop&blast_rank=111&RID=NANVPJM7013","DQ924259.1")
Diospyros mespiliformis voucher Wallnoefer & Duangjai 13945 (W) tRNA-Leu (trnL) gene, partial sequence; trnL-trnF intergenic spacer, complete sequence; and tRNA-Phe (trnF) gene, partial sequence; plastid	Diospyros mespiliformis	95.3	95.3	100%	5e-16	100.00	910	=HYPERLINK("https://www.ncbi.nlm.nih.gov/nucleotide/DQ924256.1?report=genbank&log$=nucltop&blast_rank=112&RID=NANVPJM7013","DQ924256.1")
Diospyros melocarpa voucher SIMAB 012319 (MO) tRNA-Leu (trnL) gene, partial sequence; trnL-trnF intergenic spacer, complete sequence; and tRNA-Phe (trnF) gene, partial sequence; plastid	Diospyros melocarpa	95.3	95.3	100%	5e-16	100.00	933	=HYPERLINK("https://www.ncbi.nlm.nih.gov/nucleotide/DQ924255.1?report=genbank&log$=nucltop&blast_rank=113&RID=NANVPJM7013","DQ924255.1")
Diospyros maritima voucher Wallnoefer 13948 (W) tRNA-Leu (trnL) gene, partial sequence; trnL-trnF intergenic spacer, complete sequence; and tRNA-Phe (trnF) gene, partial sequence; plastid	Diospyros maritima	95.3	95.3	100%	5e-16	100.00	926	=HYPERLINK("https://www.ncbi.nlm.nih.gov/nucleotide/DQ924254.1?report=genbank&log$=nucltop&blast_rank=114&RID=NANVPJM7013","DQ924254.1")
Diospyros mannii voucher Merello et al. 1348 (MO) tRNA-Leu (trnL) gene, partial sequence; trnL-trnF intergenic spacer, complete sequence; and tRNA-Phe (trnF) gene, partial sequence; plastid	Diospyros mannii	95.3	95.3	100%	5e-16	100.00	933	=HYPERLINK("https://www.ncbi.nlm.nih.gov/nucleotide/DQ924253.1?report=genbank&log$=nucltop&blast_rank=115&RID=NANVPJM7013","DQ924253.1")
Diospyros maingayi voucher Duangjai 131 (KUFF, W) tRNA-Leu (trnL) gene, partial sequence; trnL-trnF intergenic spacer, complete sequence; and tRNA-Phe (trnF) gene, partial sequence; plastid	Diospyros maingayi	95.3	95.3	100%	5e-16	100.00	921	=HYPERLINK("https://www.ncbi.nlm.nih.gov/nucleotide/DQ924250.1?report=genbank&log$=nucltop&blast_rank=116&RID=NANVPJM7013","DQ924250.1")
Diospyros glaucifolia voucher Chase 14256 (K) tRNA-Leu (trnL) gene, partial sequence; trnL-trnF intergenic spacer, complete sequence; and tRNA-Phe (trnF) gene, partial sequence; plastid	Diospyros glaucifolia	95.3	95.3	100%	5e-16	100.00	932	=HYPERLINK("https://www.ncbi.nlm.nih.gov/nucleotide/DQ924241.1?report=genbank&log$=nucltop&blast_rank=117&RID=NANVPJM7013","DQ924241.1")
Diospyros longifolia voucher Maas et al. 9186 (W) tRNA-Leu (trnL) gene, partial sequence; trnL-trnF intergenic spacer, complete sequence; and tRNA-Phe (trnF) gene, partial sequence; plastid	Diospyros longifolia	95.3	95.3	100%	5e-16	100.00	933	=HYPERLINK("https://www.ncbi.nlm.nih.gov/nucleotide/DQ924247.1?report=genbank&log$=nucltop&blast_rank=118&RID=NANVPJM7013","DQ924247.1")
Diospyros labillardierei voucher McPherson & Munzinger 18038 (MO) tRNA-Leu (trnL) gene, partial sequence; trnL-trnF intergenic spacer, complete sequence; and tRNA-Phe (trnF) gene, partial sequence; plastid	Diospyros labillardierei	95.3	95.3	100%	5e-16	100.00	924	=HYPERLINK("https://www.ncbi.nlm.nih.gov/nucleotide/DQ924246.1?report=genbank&log$=nucltop&blast_rank=119&RID=NANVPJM7013","DQ924246.1")
Diospyros kaki voucher Chase 920 (K) tRNA-Leu (trnL) gene, partial sequence; trnL-trnF intergenic spacer, complete sequence; and tRNA-Phe (trnF) gene, partial sequence; plastid	Diospyros kaki	95.3	95.3	100%	5e-16	100.00	932	=HYPERLINK("https://www.ncbi.nlm.nih.gov/nucleotide/DQ924245.1?report=genbank&log$=nucltop&blast_rank=120&RID=NANVPJM7013","DQ924245.1")
Diospyros insidiosa voucher Duangjai 120 (KUFF, W) tRNA-Leu (trnL) gene, partial sequence; trnL-trnF intergenic spacer, complete sequence; and tRNA-Phe (trnF) gene, partial sequence; plastid	Diospyros insidiosa	95.3	95.3	100%	5e-16	100.00	906	=HYPERLINK("https://www.ncbi.nlm.nih.gov/nucleotide/DQ924244.1?report=genbank&log$=nucltop&blast_rank=121&RID=NANVPJM7013","DQ924244.1")
Diospyros guianensis voucher Prevost & Sabatier 4029 (W) tRNA-Leu (trnL) gene, partial sequence; trnL-trnF intergenic spacer, complete sequence; and tRNA-Phe (trnF) gene, partial sequence; plastid	Diospyros guianensis	95.3	95.3	100%	5e-16	100.00	915	=HYPERLINK("https://www.ncbi.nlm.nih.gov/nucleotide/DQ924243.1?report=genbank&log$=nucltop&blast_rank=122&RID=NANVPJM7013","DQ924243.1")
Diospyros gracilipes voucher RNF 978 (W) tRNA-Leu (trnL) gene, partial sequence; trnL-trnF intergenic spacer, complete sequence; and tRNA-Phe (trnF) gene, partial sequence; plastid	Diospyros gracilipes	95.3	95.3	100%	5e-16	100.00	931	=HYPERLINK("https://www.ncbi.nlm.nih.gov/nucleotide/DQ924242.1?report=genbank&log$=nucltop&blast_rank=123&RID=NANVPJM7013","DQ924242.1")
Diospyros fragrans voucher SIMAB 010610 (MO) tRNA-Leu (trnL) gene, partial sequence; trnL-trnF intergenic spacer, complete sequence; and tRNA-Phe (trnF) gene, partial sequence; plastid	Diospyros fragrans	95.3	95.3	100%	5e-16	100.00	925	=HYPERLINK("https://www.ncbi.nlm.nih.gov/nucleotide/DQ924238.1?report=genbank&log$=nucltop&blast_rank=124&RID=NANVPJM7013","DQ924238.1")
Diospyros flavocarpa voucher McPherson & Lowry II 18563 (MO) tRNA-Leu (trnL) gene, partial sequence; trnL-trnF intergenic spacer, complete sequence; and tRNA-Phe (trnF) gene, partial sequence; plastid	Diospyros flavocarpa	95.3	95.3	100%	5e-16	100.00	924	=HYPERLINK("https://www.ncbi.nlm.nih.gov/nucleotide/DQ924237.1?report=genbank&log$=nucltop&blast_rank=125&RID=NANVPJM7013","DQ924237.1")
Diospyros filipendula voucher Duangjai 109 (KUFF) tRNA-Leu (trnL) gene, partial sequence; trnL-trnF intergenic spacer, complete sequence; and tRNA-Phe (trnF) gene, partial sequence; plastid	Diospyros filipendula	95.3	95.3	100%	5e-16	100.00	918	=HYPERLINK("https://www.ncbi.nlm.nih.gov/nucleotide/DQ924236.1?report=genbank&log$=nucltop&blast_rank=126&RID=NANVPJM7013","DQ924236.1")
Diospyros ferruginescens var. ferruginescens voucher Duangjai et al. 007 (BRUN, W, WU) tRNA-Leu (trnL) gene, partial sequence; trnL-trnF intergenic spacer, complete sequence; and tRNA-Phe (trnF) gene, partial sequence; plastid	Diospyros ferruginescens var. ferruginescens	95.3	95.3	100%	5e-16	100.00	894	=HYPERLINK("https://www.ncbi.nlm.nih.gov/nucleotide/DQ924235.1?report=genbank&log$=nucltop&blast_rank=127&RID=NANVPJM7013","DQ924235.1")
Diospyros ferrea voucher Duangjai 106 (KUFF, W) tRNA-Leu (trnL) gene, partial sequence; trnL-trnF intergenic spacer, complete sequence; and tRNA-Phe (trnF) gene, partial sequence; plastid	Diospyros ferrea	95.3	95.3	100%	5e-16	100.00	933	=HYPERLINK("https://www.ncbi.nlm.nih.gov/nucleotide/DQ924234.1?report=genbank&log$=nucltop&blast_rank=128&RID=NANVPJM7013","DQ924234.1")
Diospyros ehretioides voucher Duangjai 104 (KUFF, W) tRNA-Leu (trnL) gene, partial sequence; trnL-trnF intergenic spacer, complete sequence; and tRNA-Phe (trnF) gene, partial sequence; plastid	Diospyros ehretioides	95.3	95.3	100%	5e-16	100.00	907	=HYPERLINK("https://www.ncbi.nlm.nih.gov/nucleotide/DQ924231.1?report=genbank&log$=nucltop&blast_rank=129&RID=NANVPJM7013","DQ924231.1")
Diospyros digyna voucher Chase 212 (K) tRNA-Leu (trnL) gene, partial sequence; trnL-trnF intergenic spacer, complete sequence; and tRNA-Phe (trnF) gene, partial sequence; plastid	Diospyros digyna	95.3	95.3	100%	5e-16	100.00	903	=HYPERLINK("https://www.ncbi.nlm.nih.gov/nucleotide/DQ924230.1?report=genbank&log$=nucltop&blast_rank=130&RID=NANVPJM7013","DQ924230.1")
Diospyros diepenhorstii voucher Duangjai 103 (KUFF, W) tRNA-Leu (trnL) gene, partial sequence; trnL-trnF intergenic spacer, complete sequence; and tRNA-Phe (trnF) gene, partial sequence; plastid	Diospyros diepenhorstii	95.3	95.3	100%	5e-16	100.00	890	=HYPERLINK("https://www.ncbi.nlm.nih.gov/nucleotide/DQ924229.1?report=genbank&log$=nucltop&blast_rank=131&RID=NANVPJM7013","DQ924229.1")
Diospyros dichroa voucher Sabatier et al. 4457 (W) tRNA-Leu (trnL) gene, partial sequence; trnL-trnF intergenic spacer, complete sequence; and tRNA-Phe (trnF) gene, partial sequence; plastid	Diospyros dichroa	95.3	95.3	100%	5e-16	100.00	877	=HYPERLINK("https://www.ncbi.nlm.nih.gov/nucleotide/DQ924228.1?report=genbank&log$=nucltop&blast_rank=132&RID=NANVPJM7013","DQ924228.1")
Diospyros dasyphylla voucher Duangjai 096 (KUFF, W) tRNA-Leu (trnL) gene, partial sequence; trnL-trnF intergenic spacer, complete sequence; and tRNA-Phe (trnF) gene, partial sequence; plastid	Diospyros dasyphylla	95.3	95.3	100%	5e-16	100.00	915	=HYPERLINK("https://www.ncbi.nlm.nih.gov/nucleotide/DQ924227.1?report=genbank&log$=nucltop&blast_rank=133&RID=NANVPJM7013","DQ924227.1")
Diospyros curranii voucher Duangjai 094 (KUFF, W, WU) tRNA-Leu (trnL) gene, partial sequence; trnL-trnF intergenic spacer, complete sequence; and tRNA-Phe (trnF) gene, partial sequence; plastid	Diospyros curranii	95.3	95.3	100%	5e-16	100.00	891	=HYPERLINK("https://www.ncbi.nlm.nih.gov/nucleotide/DQ924226.1?report=genbank&log$=nucltop&blast_rank=134&RID=NANVPJM7013","DQ924226.1")
Diospyros consolatae voucher Beentje 2168 (K) tRNA-Leu (trnL) gene, partial sequence; trnL-trnF intergenic spacer, complete sequence; and tRNA-Phe (trnF) gene, partial sequence; plastid	Diospyros consolatae	95.3	95.3	100%	5e-16	100.00	933	=HYPERLINK("https://www.ncbi.nlm.nih.gov/nucleotide/DQ924223.1?report=genbank&log$=nucltop&blast_rank=135&RID=NANVPJM7013","DQ924223.1")
Diospyros confertiflora voucher Duangjai 091 (KUFF, W) tRNA-Leu (trnL) gene, partial sequence; trnL-trnF intergenic spacer, complete sequence; and tRNA-Phe (trnF) gene, partial sequence; plastid	Diospyros confertiflora	95.3	95.3	100%	5e-16	100.00	907	=HYPERLINK("https://www.ncbi.nlm.nih.gov/nucleotide/DQ924222.1?report=genbank&log$=nucltop&blast_rank=136&RID=NANVPJM7013","DQ924222.1")
Diospyros celebica voucher Chase 1242 (K) tRNA-Leu (trnL) gene, partial sequence; trnL-trnF intergenic spacer, complete sequence; and tRNA-Phe (trnF) gene, partial sequence; plastid	Diospyros celebica	95.3	95.3	100%	5e-16	100.00	904	=HYPERLINK("https://www.ncbi.nlm.nih.gov/nucleotide/DQ924221.1?report=genbank&log$=nucltop&blast_rank=137&RID=NANVPJM7013","DQ924221.1")
Diospyros cayennensis voucher Prevost 3430 (W) tRNA-Leu (trnL) gene, partial sequence; trnL-trnF intergenic spacer, complete sequence; and tRNA-Phe (trnF) gene, partial sequence; plastid	Diospyros cayennensis	95.3	95.3	100%	5e-16	100.00	920	=HYPERLINK("https://www.ncbi.nlm.nih.gov/nucleotide/DQ924220.1?report=genbank&log$=nucltop&blast_rank=138&RID=NANVPJM7013","DQ924220.1")
Diospyros cavalcantei voucher Prevost et al. 4671 (W) tRNA-Leu (trnL) gene, partial sequence; trnL-trnF intergenic spacer, complete sequence; and tRNA-Phe (trnF) gene, partial sequence; plastid	Diospyros cavalcantei	95.3	95.3	100%	5e-16	100.00	882	=HYPERLINK("https://www.ncbi.nlm.nih.gov/nucleotide/DQ924219.1?report=genbank&log$=nucltop&blast_rank=139&RID=NANVPJM7013","DQ924219.1")
Diospyros cauliflora voucher Duangjai 087 (KUFF, W) tRNA-Leu (trnL) gene, partial sequence; trnL-trnF intergenic spacer, complete sequence; and tRNA-Phe (trnF) gene, partial sequence; plastid	Diospyros cauliflora	95.3	95.3	100%	5e-16	100.00	892	=HYPERLINK("https://www.ncbi.nlm.nih.gov/nucleotide/DQ924218.1?report=genbank&log$=nucltop&blast_rank=140&RID=NANVPJM7013","DQ924218.1")
Diospyros brandisiana voucher Duangjai & Sinbumrung 007 (KUFF, W) tRNA-Leu (trnL) gene, partial sequence; trnL-trnF intergenic spacer, complete sequence; and tRNA-Phe (trnF) gene, partial sequence; plastid	Diospyros brandisiana	95.3	95.3	100%	5e-16	100.00	905	=HYPERLINK("https://www.ncbi.nlm.nih.gov/nucleotide/DQ924215.1?report=genbank&log$=nucltop&blast_rank=141&RID=NANVPJM7013","DQ924215.1")
Diospyros borneensis voucher Duangjai 079 (KUFF, W) tRNA-Leu (trnL) gene, partial sequence; trnL-trnF intergenic spacer, complete sequence; and tRNA-Phe (trnF) gene, partial sequence; plastid	Diospyros borneensis	95.3	95.3	100%	5e-16	100.00	883	=HYPERLINK("https://www.ncbi.nlm.nih.gov/nucleotide/DQ924214.1?report=genbank&log$=nucltop&blast_rank=142&RID=NANVPJM7013","DQ924214.1")
Diospyros bejaudii voucher Duangjai 075 (KUFF, W) tRNA-Leu (trnL) gene, partial sequence; trnL-trnF intergenic spacer, complete sequence; and tRNA-Phe (trnF) gene, partial sequence; plastid	Diospyros bejaudii	95.3	95.3	100%	5e-16	100.00	910	=HYPERLINK("https://www.ncbi.nlm.nih.gov/nucleotide/DQ924212.1?report=genbank&log$=nucltop&blast_rank=143&RID=NANVPJM7013","DQ924212.1")
Diospyros artanthifolia voucher Pirie 62 (W) tRNA-Leu (trnL) gene, partial sequence; trnL-trnF intergenic spacer, complete sequence; and tRNA-Phe (trnF) gene, partial sequence; plastid	Diospyros artanthifolia	95.3	95.3	100%	5e-16	100.00	877	=HYPERLINK("https://www.ncbi.nlm.nih.gov/nucleotide/DQ924209.1?report=genbank&log$=nucltop&blast_rank=144&RID=NANVPJM7013","DQ924209.1")
Diospyros andamanica voucher Duangjai 068 (KUFF, W) tRNA-Leu (trnL) gene, partial sequence; trnL-trnF intergenic spacer, complete sequence; and tRNA-Phe (trnF) gene, partial sequence; plastid	Diospyros andamanica	95.3	95.3	100%	5e-16	100.00	933	=HYPERLINK("https://www.ncbi.nlm.nih.gov/nucleotide/DQ924208.1?report=genbank&log$=nucltop&blast_rank=145&RID=NANVPJM7013","DQ924208.1")
Diospyros abyssinica voucher Gilbert & Sebseke 8803 (K) tRNA-Leu (trnL) gene, partial sequence; trnL-trnF intergenic spacer, complete sequence; and tRNA-Phe (trnF) gene, partial sequence; plastid	Diospyros abyssinica	95.3	95.3	100%	5e-16	100.00	933	=HYPERLINK("https://www.ncbi.nlm.nih.gov/nucleotide/DQ924207.1?report=genbank&log$=nucltop&blast_rank=146&RID=NANVPJM7013","DQ924207.1")
Diospyros kaki chloroplast tRNA-Leu gene for transfer RNA-Leu and partial tRNA-Phe gene for transfer RNA-Phe	Diospyros kaki	95.3	95.3	100%	5e-16	100.00	1362	=HYPERLINK("https://www.ncbi.nlm.nih.gov/nucleotide/AJ430874.1?report=genbank&log$=nucltop&blast_rank=147&RID=NANVPJM7013","AJ430874.1")
