# Supplementary material for: Ecology of community reassembly: Movements and diets of megafauna during a decade of restoration in Mozambique
Source: Ecology. 2026 Apr 12;107(4):e70386. doi: 10.1002/ecy.70386 (PMC13071350; doi:10.1002/ecy.70386)
Supplement: Supplementary file 1 — Data S1. [file ECY-107-e70386-s001.zip › Data_S1/Dataset_20/DietDataFilteringScripts/DNA_metabarcoding_data_processing/additional_files_scripts/NCBI_blast_results/atcctgctttacgaaaacaagggaaagttcagttaagaaagcgacgagaaaaaaag.csv]

Description	Scientific Name	Max Score	Total Score	Query Cover	E value	Per. ident	Acc. Len	Accession
Lotus arabicus tRNA-Leu (trnL) gene, partial sequence; trnL-trnF intergenic spacer, complete sequence; and tRNA-Phe (trnF) gene, partial sequence; chloroplast	Lotus arabicus	104	104	100%	1e-18	100.00	556	=HYPERLINK("https://www.ncbi.nlm.nih.gov/nucleotide/MK187064.1?report=genbank&log$=nucltop&blast_rank=1&RID=NAP02447016","MK187064.1")
Lotus herbaceus subsp. gracilis isolate GRAC2-1 tRNA-Phe (trnF) gene, partial sequence; trnL-trnF intergenic spacer, complete sequence; and tRNA-Leu (trnL) gene, partial sequence; chloroplast	Lotus herbaceus subsp. gracilis	104	104	100%	1e-18	100.00	847	=HYPERLINK("https://www.ncbi.nlm.nih.gov/nucleotide/OL697837.1?report=genbank&log$=nucltop&blast_rank=2&RID=NAP02447016","OL697837.1")
Lotus wildii isolate 452 tRNA-Phe (trnF) gene, partial sequence; trnL-trnF intergenic spacer, complete sequence; and tRNA-Leu (trnL) gene, partial sequence; chloroplast	Lotus wildii	104	104	100%	1e-18	100.00	844	=HYPERLINK("https://www.ncbi.nlm.nih.gov/nucleotide/MK751697.1?report=genbank&log$=nucltop&blast_rank=3&RID=NAP02447016","MK751697.1")
Lotus tetragonolobus isolate 624 tRNA-Phe (trnF) gene, partial sequence; trnL-trnF intergenic spacer, complete sequence; and tRNA-Leu (trnL) gene, partial sequence; chloroplast	Lotus tetragonolobus	104	104	100%	1e-18	100.00	847	=HYPERLINK("https://www.ncbi.nlm.nih.gov/nucleotide/MK751696.1?report=genbank&log$=nucltop&blast_rank=4&RID=NAP02447016","MK751696.1")
Lotus quinatus isolate 451 tRNA-Phe (trnF) gene, partial sequence; trnL-trnF intergenic spacer, complete sequence; and tRNA-Leu (trnL) gene, partial sequence; chloroplast	Lotus quinatus	104	104	100%	1e-18	100.00	835	=HYPERLINK("https://www.ncbi.nlm.nih.gov/nucleotide/MK751692.1?report=genbank&log$=nucltop&blast_rank=5&RID=NAP02447016","MK751692.1")
Lotus ononopsis isolate 453 tRNA-Phe (trnF) gene, partial sequence; trnL-trnF intergenic spacer, complete sequence; and tRNA-Leu (trnL) gene, partial sequence; chloroplast	Lotus ononopsis	104	104	100%	1e-18	100.00	845	=HYPERLINK("https://www.ncbi.nlm.nih.gov/nucleotide/MK751690.1?report=genbank&log$=nucltop&blast_rank=6&RID=NAP02447016","MK751690.1")
Lotus mlanjeanus isolate 450 tRNA-Phe (trnF) gene, partial sequence; trnL-trnF intergenic spacer, complete sequence; and tRNA-Leu (trnL) gene, partial sequence; chloroplast	Lotus mlanjeanus	104	104	100%	1e-18	100.00	844	=HYPERLINK("https://www.ncbi.nlm.nih.gov/nucleotide/MK751689.1?report=genbank&log$=nucltop&blast_rank=7&RID=NAP02447016","MK751689.1")
Lotus laricus isolate 455 tRNA-Phe (trnF) gene, partial sequence; trnL-trnF intergenic spacer, complete sequence; and tRNA-Leu (trnL) gene, partial sequence; chloroplast	Lotus laricus	104	104	100%	1e-18	100.00	839	=HYPERLINK("https://www.ncbi.nlm.nih.gov/nucleotide/MK751687.1?report=genbank&log$=nucltop&blast_rank=8&RID=NAP02447016","MK751687.1")
Lotus lalambensis isolate 449 tRNA-Phe (trnF) gene, partial sequence; trnL-trnF intergenic spacer, complete sequence; and tRNA-Leu (trnL) gene, partial sequence; chloroplast	Lotus lalambensis	104	104	100%	1e-18	100.00	845	=HYPERLINK("https://www.ncbi.nlm.nih.gov/nucleotide/MK751686.1?report=genbank&log$=nucltop&blast_rank=9&RID=NAP02447016","MK751686.1")
Lotus edulis isolate 623 tRNA-Phe (trnF) gene, partial sequence; trnL-trnF intergenic spacer, complete sequence; and tRNA-Leu (trnL) gene, partial sequence; chloroplast	Lotus edulis	104	104	100%	1e-18	100.00	848	=HYPERLINK("https://www.ncbi.nlm.nih.gov/nucleotide/MK751663.1?report=genbank&log$=nucltop&blast_rank=10&RID=NAP02447016","MK751663.1")
Dorycnium pentaphyllum isolate D2 tRNA-Phe (trnF) gene, partial sequence; trnL-trnF intergenic spacer, complete sequence; and tRNA-Leu (trnL) gene, partial sequence; chloroplast	Lotus dorycnium	104	104	100%	1e-18	100.00	848	=HYPERLINK("https://www.ncbi.nlm.nih.gov/nucleotide/MK751661.1?report=genbank&log$=nucltop&blast_rank=11&RID=NAP02447016","MK751661.1")
Lotus discolor isolate 444 tRNA-Phe (trnF) gene, partial sequence; trnL-trnF intergenic spacer, complete sequence; and tRNA-Leu (trnL) gene, partial sequence; chloroplast	Lotus discolor	104	104	100%	1e-18	100.00	844	=HYPERLINK("https://www.ncbi.nlm.nih.gov/nucleotide/MK751659.1?report=genbank&log$=nucltop&blast_rank=12&RID=NAP02447016","MK751659.1")
Lotus aegaeus isolate 427 tRNA-Phe (trnF) gene, partial sequence; trnL-trnF intergenic spacer, complete sequence; and tRNA-Leu (trnL) gene, partial sequence; chloroplast	Lotus aegaeus	104	104	100%	1e-18	100.00	839	=HYPERLINK("https://www.ncbi.nlm.nih.gov/nucleotide/MK751649.1?report=genbank&log$=nucltop&blast_rank=13&RID=NAP02447016","MK751649.1")
Lotus maritimus tRNA-Leu (trnL) gene, intron; chloroplast	Lotus maritimus	104	104	100%	1e-18	100.00	95	=HYPERLINK("https://www.ncbi.nlm.nih.gov/nucleotide/HQ323963.1?report=genbank&log$=nucltop&blast_rank=14&RID=NAP02447016","HQ323963.1")
Lotus edulis tRNA-Leu (trnL) gene, intron; chloroplast	Lotus edulis	104	104	100%	1e-18	100.00	603	=HYPERLINK("https://www.ncbi.nlm.nih.gov/nucleotide/DQ311700.1?report=genbank&log$=nucltop&blast_rank=15&RID=NAP02447016","DQ311700.1")
