# Supplementary material for: Ecology of community reassembly: Movements and diets of megafauna during a decade of restoration in Mozambique
Source: Ecology. 2026 Apr 12;107(4):e70386. doi: 10.1002/ecy.70386 (PMC13071350; doi:10.1002/ecy.70386)
Supplement: Supplementary file 1 — Data S1. [file ECY-107-e70386-s001.zip › Data_S1/Dataset_20/DietDataFilteringScripts/DNA_metabarcoding_data_processing/additional_files_scripts/NCBI_blast_results/atcctgctttacgcgaacaaaaaagggtttagaaagcgagaaaaaaaaaagg.csv]

Description	Scientific Name	Max Score	Total Score	Query Cover	E value	Per. ident	Acc. Len	Accession
Capparis spinosa var. ovata chloroplast, complete genome	Capparis spinosa var. ovata	90.6	90.6	100%	2e-14	98.08	157783	=HYPERLINK("https://www.ncbi.nlm.nih.gov/nucleotide/NC_049616.1?report=genbank&log$=nucltop&blast_rank=1&RID=NTZZKJ5N013","NC_049616.1")
Capparis spinosa var. herbacea chloroplast, complete genome	Capparis spinosa var. herbacea	90.6	90.6	100%	2e-14	98.08	159216	=HYPERLINK("https://www.ncbi.nlm.nih.gov/nucleotide/NC_047194.1?report=genbank&log$=nucltop&blast_rank=2&RID=NTZZKJ5N013","NC_047194.1")
Capparis spinosa var. spinosa chloroplast, complete genome	Capparis spinosa var. spinosa	90.6	90.6	100%	2e-14	98.08	157796	=HYPERLINK("https://www.ncbi.nlm.nih.gov/nucleotide/NC_047193.1?report=genbank&log$=nucltop&blast_rank=3&RID=NTZZKJ5N013","NC_047193.1")
Capparis bodinieri isolate ca4 tRNA-Leu (trnL) gene, partial sequence; trnL-trnF intergenic spacer, complete sequence; and tRNA-Phe (trnF) gene, partial sequence; chloroplast	Capparis bodinieri	90.6	90.6	100%	2e-14	98.08	922	=HYPERLINK("https://www.ncbi.nlm.nih.gov/nucleotide/KU940219.1?report=genbank&log$=nucltop&blast_rank=4&RID=NTZZKJ5N013","KU940219.1")
Capparis spinosa isolate ca3 tRNA-Leu (trnL) gene, partial sequence; trnL-trnF intergenic spacer, complete sequence; and tRNA-Phe (trnF) gene, partial sequence; chloroplast	Capparis spinosa	90.6	90.6	100%	2e-14	98.08	920	=HYPERLINK("https://www.ncbi.nlm.nih.gov/nucleotide/KU940218.1?report=genbank&log$=nucltop&blast_rank=5&RID=NTZZKJ5N013","KU940218.1")
Capparis spinosa isolate ca2 tRNA-Leu (trnL) gene, partial sequence; trnL-trnF intergenic spacer, complete sequence; and tRNA-Phe (trnF) gene, partial sequence; chloroplast	Capparis spinosa	90.6	90.6	100%	2e-14	98.08	923	=HYPERLINK("https://www.ncbi.nlm.nih.gov/nucleotide/KU940217.1?report=genbank&log$=nucltop&blast_rank=6&RID=NTZZKJ5N013","KU940217.1")
Capparis spinosa isolate ca1 tRNA-Leu (trnL) gene, partial sequence; trnL-trnF intergenic spacer, complete sequence; and tRNA-Phe (trnF) gene, partial sequence; chloroplast	Capparis spinosa	90.6	90.6	100%	2e-14	98.08	920	=HYPERLINK("https://www.ncbi.nlm.nih.gov/nucleotide/KU940216.1?report=genbank&log$=nucltop&blast_rank=7&RID=NTZZKJ5N013","KU940216.1")
Capparis spinosa voucher F159 tRNA-Leu (trnL) gene and trnL-trnF intergenic spacer, partial sequence; chloroplast	Capparis spinosa	90.6	90.6	100%	2e-14	98.08	798	=HYPERLINK("https://www.ncbi.nlm.nih.gov/nucleotide/OK172347.1?report=genbank&log$=nucltop&blast_rank=8&RID=NTZZKJ5N013","OK172347.1")
Capparis spinosa voucher Cap424 tRNA-Leu (trnL) gene and trnL-trnF intergenic spacer, partial sequence; chloroplast	Capparis spinosa	90.6	90.6	100%	2e-14	98.08	942	=HYPERLINK("https://www.ncbi.nlm.nih.gov/nucleotide/MZ277822.1?report=genbank&log$=nucltop&blast_rank=9&RID=NTZZKJ5N013","MZ277822.1")
Capparis spinosa voucher Cap412 tRNA-Leu (trnL) gene and trnL-trnF intergenic spacer, partial sequence; chloroplast	Capparis spinosa	90.6	90.6	100%	2e-14	98.08	942	=HYPERLINK("https://www.ncbi.nlm.nih.gov/nucleotide/MZ277821.1?report=genbank&log$=nucltop&blast_rank=10&RID=NTZZKJ5N013","MZ277821.1")
Capparis spinosa voucher Cap411 tRNA-Leu (trnL) gene, partial sequence; trnL-trnF intergenic spacer, complete sequence; and tRNA-Phe (trnF) gene, partial sequence; chloroplast	Capparis spinosa	90.6	90.6	100%	2e-14	98.08	918	=HYPERLINK("https://www.ncbi.nlm.nih.gov/nucleotide/MZ277820.1?report=genbank&log$=nucltop&blast_rank=11&RID=NTZZKJ5N013","MZ277820.1")
Capparis spinosa voucher Cap408 tRNA-Leu (trnL) gene, partial sequence; trnL-trnF intergenic spacer, complete sequence; and tRNA-Phe (trnF) gene, partial sequence; chloroplast	Capparis spinosa	90.6	90.6	100%	2e-14	98.08	928	=HYPERLINK("https://www.ncbi.nlm.nih.gov/nucleotide/MZ277819.1?report=genbank&log$=nucltop&blast_rank=12&RID=NTZZKJ5N013","MZ277819.1")
Capparis spinosa voucher Cap407 tRNA-Leu (trnL) gene, partial sequence; trnL-trnF intergenic spacer, complete sequence; and tRNA-Phe (trnF) gene, partial sequence; chloroplast	Capparis spinosa	90.6	90.6	100%	2e-14	98.08	897	=HYPERLINK("https://www.ncbi.nlm.nih.gov/nucleotide/MZ277818.1?report=genbank&log$=nucltop&blast_rank=13&RID=NTZZKJ5N013","MZ277818.1")
Capparis diversifolia voucher Cap1461 tRNA-Leu (trnL) gene and trnL-trnF intergenic spacer, partial sequence; chloroplast	Capparis diversifolia	90.6	90.6	100%	2e-14	98.08	938	=HYPERLINK("https://www.ncbi.nlm.nih.gov/nucleotide/MZ277806.1?report=genbank&log$=nucltop&blast_rank=14&RID=NTZZKJ5N013","MZ277806.1")
Capparis diversifolia voucher Cap1460 tRNA-Leu (trnL) gene and trnL-trnF intergenic spacer, partial sequence; chloroplast	Capparis diversifolia	90.6	90.6	100%	2e-14	98.08	942	=HYPERLINK("https://www.ncbi.nlm.nih.gov/nucleotide/MZ277805.1?report=genbank&log$=nucltop&blast_rank=15&RID=NTZZKJ5N013","MZ277805.1")
Capparis diversifolia voucher Cap1459 tRNA-Leu (trnL) gene and trnL-trnF intergenic spacer, partial sequence; chloroplast	Capparis diversifolia	90.6	90.6	100%	2e-14	98.08	942	=HYPERLINK("https://www.ncbi.nlm.nih.gov/nucleotide/MZ277804.1?report=genbank&log$=nucltop&blast_rank=16&RID=NTZZKJ5N013","MZ277804.1")
Capparis spinosa chloroplast, complete genome	Capparis spinosa	90.6	90.6	100%	2e-14	98.08	157728	=HYPERLINK("https://www.ncbi.nlm.nih.gov/nucleotide/MT041701.1?report=genbank&log$=nucltop&blast_rank=17&RID=NTZZKJ5N013","MT041701.1")
Capparis decidua chloroplast, complete genome	Capparis decidua	90.6	90.6	100%	2e-14	98.08	157573	=HYPERLINK("https://www.ncbi.nlm.nih.gov/nucleotide/NC_053386.1?report=genbank&log$=nucltop&blast_rank=18&RID=NTZZKJ5N013","NC_053386.1")
Steriphoma paradoxum tRNA-Leu (trnL) gene, partial sequence; intergenic spacer, complete sequence; tRNA-Phe (trnF) gene, partial sequence; chloroplast genes for chloroplast products	Steriphoma paradoxum	90.6	90.6	100%	2e-14	98.08	954	=HYPERLINK("https://www.ncbi.nlm.nih.gov/nucleotide/AY122432.1?report=genbank&log$=nucltop&blast_rank=19&RID=NTZZKJ5N013","AY122432.1")
Capparis sp. Hahn 6201 tRNA-Leu (trnL) gene, partial sequence; intergenic spacer, complete sequence; tRNA-Phe (trnF) gene, partial sequence; chloroplast genes for chloroplast products	Capparis sp. Hahn 6201	90.6	90.6	100%	2e-14	98.08	939	=HYPERLINK("https://www.ncbi.nlm.nih.gov/nucleotide/AY122423.1?report=genbank&log$=nucltop&blast_rank=20&RID=NTZZKJ5N013","AY122423.1")
Capparis odoratissima tRNA-Leu (trnL) gene, partial sequence; intergenic spacer, complete sequence; tRNA-Phe (trnF) gene, partial sequence; chloroplast genes for chloroplast products	Quadrella odoratissima	90.6	90.6	100%	2e-14	98.08	939	=HYPERLINK("https://www.ncbi.nlm.nih.gov/nucleotide/AY122421.1?report=genbank&log$=nucltop&blast_rank=21&RID=NTZZKJ5N013","AY122421.1")
