# Supplementary material for: Ecology of community reassembly: Movements and diets of megafauna during a decade of restoration in Mozambique
Source: Ecology. 2026 Apr 12;107(4):e70386. doi: 10.1002/ecy.70386 (PMC13071350; doi:10.1002/ecy.70386)
Supplement: Supplementary file 1 — Data S1. [file ECY-107-e70386-s001.zip › Data_S1/Dataset_20/DietDataFilteringScripts/DNA_metabarcoding_data_processing/additional_files_scripts/NCBI_blast_results/atcctgctttacgcgaacaaaaaagggtttagaaagcgagaaaaaaaagg.csv]

Description	Scientific Name	Max Score	Total Score	Query Cover	E value	Per. ident	Acc. Len	Accession
Capparis erythrocarpos voucher JG-16-P04_D4 tRNA-Leu (trnL) gene, partial sequence; trnL-trnF intergenic spacer, complete sequence; and tRNA-Phe (trnF) gene, partial sequence; chloroplast	Capparis erythrocarpos	93.5	93.5	100%	2e-15	100.00	499	=HYPERLINK("https://www.ncbi.nlm.nih.gov/nucleotide/MK187000.1?report=genbank&log$=nucltop&blast_rank=1&RID=NCYXSWNX016","MK187000.1")
Neocalyptrocalyx leprieurii voucher LV109106 tRNA-Leu(UAA) (trnL) gene, intron; chloroplast	Neocalyptrocalyx leprieurii	93.5	93.5	100%	2e-15	100.00	838	=HYPERLINK("https://www.ncbi.nlm.nih.gov/nucleotide/MK797128.1?report=genbank&log$=nucltop&blast_rank=2&RID=NCYXSWNX016","MK797128.1")
Capparis diversifolia voucher F379 tRNA-Leu (trnL) gene and trnL-trnF intergenic spacer, partial sequence; chloroplast	Capparis diversifolia	93.5	93.5	100%	2e-15	100.00	796	=HYPERLINK("https://www.ncbi.nlm.nih.gov/nucleotide/OK172343.1?report=genbank&log$=nucltop&blast_rank=3&RID=NCYXSWNX016","OK172343.1")
Capparis diversifolia voucher Cap1470 tRNA-Leu (trnL) gene, partial sequence; trnL-trnF intergenic spacer, complete sequence; and tRNA-Phe (trnF) gene, partial sequence; chloroplast	Capparis diversifolia	93.5	93.5	100%	2e-15	100.00	952	=HYPERLINK("https://www.ncbi.nlm.nih.gov/nucleotide/MZ277807.1?report=genbank&log$=nucltop&blast_rank=4&RID=NCYXSWNX016","MZ277807.1")
Capparis diversifolia voucher Cap703 tRNA-Leu (trnL) gene and trnL-trnF intergenic spacer, partial sequence; chloroplast	Capparis diversifolia	93.5	93.5	100%	2e-15	100.00	881	=HYPERLINK("https://www.ncbi.nlm.nih.gov/nucleotide/MZ277803.1?report=genbank&log$=nucltop&blast_rank=5&RID=NCYXSWNX016","MZ277803.1")
Capparis tomentosa tRNA-Leu (trnL) gene, partial sequence; intergenic spacer, complete sequence; tRNA-Phe (trnF) gene, partial sequence; chloroplast genes for chloroplast products	Capparis tomentosa	93.5	93.5	100%	2e-15	100.00	939	=HYPERLINK("https://www.ncbi.nlm.nih.gov/nucleotide/AY122425.1?report=genbank&log$=nucltop&blast_rank=6&RID=NCYXSWNX016","AY122425.1")
Atamisquea emarginata tRNA-Leu (trnL) gene, partial sequence; intergenic spacer, complete sequence; tRNA-Phe (trnF) gene, partial sequence; chloroplast genes for chloroplast products	Atamisquea emarginata	93.5	93.5	100%	2e-15	100.00	931	=HYPERLINK("https://www.ncbi.nlm.nih.gov/nucleotide/AY122410.1?report=genbank&log$=nucltop&blast_rank=7&RID=NCYXSWNX016","AY122410.1")
