# Supplementary material for: Ecology of community reassembly: Movements and diets of megafauna during a decade of restoration in Mozambique
Source: Ecology. 2026 Apr 12;107(4):e70386. doi: 10.1002/ecy.70386 (PMC13071350; doi:10.1002/ecy.70386)
Supplement: Supplementary file 1 — Data S1. [file ECY-107-e70386-s001.zip › Data_S1/Dataset_20/DietDataFilteringScripts/DNA_metabarcoding_data_processing/additional_files_scripts/NCBI_blast_results/atcctgctttacgtgaacaaaaaagggtttagaaagcgagaaaaaaagg.csv]

Description	Scientific Name	Max Score	Total Score	Query Cover	E value	Per. ident	Acc. Len	Accession
Maerua angolensis voucher JG-16-P03_G12 tRNA-Leu (trnL) gene, partial sequence; trnL-trnF intergenic spacer, complete sequence; and tRNA-Phe (trnF) gene, partial sequence; chloroplast	Maerua angolensis	91.6	91.6	100%	6e-15	100.00	479	=HYPERLINK("https://www.ncbi.nlm.nih.gov/nucleotide/MK187139.1?report=genbank&log$=nucltop&blast_rank=1&RID=NCYVMBFV016","MK187139.1")
Boscia angustifolia voucher E3_K1268_Boscia_sp tRNA-Leu (trnL) gene, intron; chloroplast	Boscia angustifolia	91.6	91.6	100%	6e-15	100.00	522	=HYPERLINK("https://www.ncbi.nlm.nih.gov/nucleotide/KR738286.1?report=genbank&log$=nucltop&blast_rank=2&RID=NCYVMBFV016","KR738286.1")
Boscia angustifolia voucher H3_K1268_Boscia_sp tRNA-Leu (trnL) gene, intron; chloroplast	Boscia angustifolia	91.6	91.6	100%	6e-15	100.00	510	=HYPERLINK("https://www.ncbi.nlm.nih.gov/nucleotide/KR737829.1?report=genbank&log$=nucltop&blast_rank=3&RID=NCYVMBFV016","KR737829.1")
Boscia angustifolia voucher F3_K1268_Boscia_sp tRNA-Leu (trnL) gene, intron; chloroplast	Boscia angustifolia	91.6	91.6	100%	6e-15	100.00	563	=HYPERLINK("https://www.ncbi.nlm.nih.gov/nucleotide/KR737680.1?report=genbank&log$=nucltop&blast_rank=4&RID=NCYVMBFV016","KR737680.1")
Thylachium africanum tRNA-Leu (trnL) gene, partial sequence; intergenic spacer, complete sequence; tRNA-Phe (trnF) gene, partial sequence; chloroplast genes for chloroplast products	Thilachium africanum	91.6	91.6	100%	6e-15	100.00	918	=HYPERLINK("https://www.ncbi.nlm.nih.gov/nucleotide/AY122435.1?report=genbank&log$=nucltop&blast_rank=5&RID=NCYVMBFV016","AY122435.1")
