# Supplementary material for: Ecology of community reassembly: Movements and diets of megafauna during a decade of restoration in Mozambique
Source: Ecology. 2026 Apr 12;107(4):e70386. doi: 10.1002/ecy.70386 (PMC13071350; doi:10.1002/ecy.70386)
Supplement: Supplementary file 1 — Data S1. [file ECY-107-e70386-s001.zip › Data_S1/Dataset_20/DietDataFilteringScripts/DNA_metabarcoding_data_processing/additional_files_scripts/NCBI_blast_results/atcctgctttccgaaaaaataaaaataaaagttcagaaagttaaaattaaacaaaaaag.csv]

Description	Scientific Name	Max Score	Total Score	Query Cover	E value	Per. ident	Acc. Len	Accession
Astragalus strictus chloroplast, complete genome	Astragalus strictus	98.7	98.7	100%	6e-17	96.61	122796	=HYPERLINK("https://www.ncbi.nlm.nih.gov/nucleotide/MT120746.1?report=genbank&log$=nucltop&blast_rank=1&RID=NU02N7RX013","MT120746.1")
Astragalus eucosmus voucher ID:169221 tRNA-Leu (trnL) gene, partial sequence; trnL-trnF intergenic spacer, complete sequence; and tRNA-Phe (trnF) gene, partial sequence; chloroplast	Astragalus eucosmus	98.7	98.7	100%	6e-17	96.61	537	=HYPERLINK("https://www.ncbi.nlm.nih.gov/nucleotide/MK800992.1?report=genbank&log$=nucltop&blast_rank=2&RID=NU02N7RX013","MK800992.1")
Astragalus alpinus chloroplast genomic DNA containing tRNA-Leu (trnL) region	Astragalus alpinus	98.7	98.7	100%	6e-17	96.61	584	=HYPERLINK("https://www.ncbi.nlm.nih.gov/nucleotide/LT160666.1?report=genbank&log$=nucltop&blast_rank=3&RID=NU02N7RX013","LT160666.1")
Astragalus tribuloides voucher KW1017 trnL-trnF intergenic spacer, partial sequence; chloroplast	Astragalus tribuloides	98.7	98.7	100%	6e-17	96.61	556	=HYPERLINK("https://www.ncbi.nlm.nih.gov/nucleotide/KY951637.1?report=genbank&log$=nucltop&blast_rank=4&RID=NU02N7RX013","KY951637.1")
Astragalus tribuloides voucher KW1016 trnL-trnF intergenic spacer, partial sequence; chloroplast	Astragalus tribuloides	98.7	98.7	100%	6e-17	96.61	545	=HYPERLINK("https://www.ncbi.nlm.nih.gov/nucleotide/KY951636.1?report=genbank&log$=nucltop&blast_rank=5&RID=NU02N7RX013","KY951636.1")
Astragalus sieberi voucher KW1013 trnL-trnF intergenic spacer, partial sequence; chloroplast	Astragalus sieberi	98.7	98.7	100%	6e-17	96.61	548	=HYPERLINK("https://www.ncbi.nlm.nih.gov/nucleotide/KY951634.1?report=genbank&log$=nucltop&blast_rank=6&RID=NU02N7RX013","KY951634.1")
Astragalus sieberi voucher KW1014 trnL-trnF intergenic spacer, partial sequence; chloroplast	Astragalus sieberi	98.7	98.7	100%	6e-17	96.61	540	=HYPERLINK("https://www.ncbi.nlm.nih.gov/nucleotide/KY951633.1?report=genbank&log$=nucltop&blast_rank=7&RID=NU02N7RX013","KY951633.1")
Astragalus schimperi voucher KW1012 trnL-trnF intergenic spacer, partial sequence; chloroplast	Astragalus schimperi	98.7	98.7	100%	6e-17	96.61	547	=HYPERLINK("https://www.ncbi.nlm.nih.gov/nucleotide/KY951632.1?report=genbank&log$=nucltop&blast_rank=8&RID=NU02N7RX013","KY951632.1")
Astragalus schimperi voucher KW1011 trnL-trnF intergenic spacer, partial sequence; chloroplast	Astragalus schimperi	98.7	98.7	100%	6e-17	96.61	567	=HYPERLINK("https://www.ncbi.nlm.nih.gov/nucleotide/KY951631.1?report=genbank&log$=nucltop&blast_rank=9&RID=NU02N7RX013","KY951631.1")
Astragalus arpilobus subsp. hauarensis voucher KW1010 trnL-trnF intergenic spacer, partial sequence; chloroplast	Astragalus arpilobus subsp. hauarensis	98.7	98.7	100%	6e-17	96.61	538	=HYPERLINK("https://www.ncbi.nlm.nih.gov/nucleotide/KY951630.1?report=genbank&log$=nucltop&blast_rank=10&RID=NU02N7RX013","KY951630.1")
Astragalus arpilobus subsp. hauarensis voucher KW1009 trnL-trnF intergenic spacer, partial sequence; chloroplast	Astragalus arpilobus subsp. hauarensis	98.7	98.7	100%	6e-17	96.61	521	=HYPERLINK("https://www.ncbi.nlm.nih.gov/nucleotide/KY951629.1?report=genbank&log$=nucltop&blast_rank=11&RID=NU02N7RX013","KY951629.1")
Astragalus yazdii chloroplast DNA, tRNA-Leu (trnL) and trnL-trnF IGS, complete sequence, specimen_voucher: TARI:18019	Astragalus yazdii	98.7	98.7	100%	6e-17	96.61	703	=HYPERLINK("https://www.ncbi.nlm.nih.gov/nucleotide/LC278544.1?report=genbank&log$=nucltop&blast_rank=12&RID=NU02N7RX013","LC278544.1")
Astragalus glycyphyllos tRNA-Leu (trnL) gene, partial sequence; chloroplast	Astragalus glycyphyllos	98.7	98.7	100%	6e-17	96.61	581	=HYPERLINK("https://www.ncbi.nlm.nih.gov/nucleotide/KX668056.1?report=genbank&log$=nucltop&blast_rank=13&RID=NU02N7RX013","KX668056.1")
Astragalus glycyphyllos genome assembly, organelle: plastid:chloroplast	Astragalus glycyphyllos	98.7	98.7	100%	6e-17	96.61	124001	=HYPERLINK("https://www.ncbi.nlm.nih.gov/nucleotide/OY754317.1?report=genbank&log$=nucltop&blast_rank=14&RID=NU02N7RX013","OY754317.1")
Astragalus glycyphyllos genome assembly, chromosome: 3	Astragalus glycyphyllos	98.7	98.7	100%	6e-17	96.61	91057210	=HYPERLINK("https://www.ncbi.nlm.nih.gov/nucleotide/OY754309.1?report=genbank&log$=nucltop&blast_rank=15&RID=NU02N7RX013","OY754309.1")
Astragalus macropelmatus Kazempour-Osaloo 2016-3 chloroplast DNA, complete genome	Astragalus macropelmatus	98.7	98.7	100%	6e-17	96.61	123558	=HYPERLINK("https://www.ncbi.nlm.nih.gov/nucleotide/LC764835.1?report=genbank&log$=nucltop&blast_rank=16&RID=NU02N7RX013","LC764835.1")
Astragalus floridus chloroplast, complete genome	Astragalus floridus	98.7	98.7	100%	6e-17	96.61	122441	=HYPERLINK("https://www.ncbi.nlm.nih.gov/nucleotide/OR491695.1?report=genbank&log$=nucltop&blast_rank=17&RID=NU02N7RX013","OR491695.1")
Astragalus agrestis voucher Ge130565 chloroplast, complete genome	Astragalus agrestis	98.7	98.7	100%	6e-17	96.61	123052	=HYPERLINK("https://www.ncbi.nlm.nih.gov/nucleotide/NC_077551.1?report=genbank&log$=nucltop&blast_rank=18&RID=NU02N7RX013","NC_077551.1")
Astragalus arpilobus voucher TW-0096 chloroplast, complete genome	Astragalus arpilobus	98.7	98.7	100%	6e-17	96.61	123054	=HYPERLINK("https://www.ncbi.nlm.nih.gov/nucleotide/NC_077549.1?report=genbank&log$=nucltop&blast_rank=19&RID=NU02N7RX013","NC_077549.1")
Astragalus flexus voucher TW-0080 chloroplast, complete genome	Astragalus flexus	98.7	98.7	100%	6e-17	96.61	125005	=HYPERLINK("https://www.ncbi.nlm.nih.gov/nucleotide/ON550405.1?report=genbank&log$=nucltop&blast_rank=20&RID=NU02N7RX013","ON550405.1")
Astragalus flexus voucher TW-0150 chloroplast, complete genome	Astragalus flexus	98.7	98.7	100%	6e-17	96.61	125082	=HYPERLINK("https://www.ncbi.nlm.nih.gov/nucleotide/ON550404.1?report=genbank&log$=nucltop&blast_rank=21&RID=NU02N7RX013","ON550404.1")
Astragalus flexus voucher TW-0302 chloroplast, complete genome	Astragalus flexus	98.7	98.7	100%	6e-17	96.61	124246	=HYPERLINK("https://www.ncbi.nlm.nih.gov/nucleotide/NC_077546.1?report=genbank&log$=nucltop&blast_rank=22&RID=NU02N7RX013","NC_077546.1")
Astragalus vulpinus voucher Ge130316 chloroplast, complete genome	Astragalus vulpinus	98.7	98.7	100%	6e-17	96.61	122479	=HYPERLINK("https://www.ncbi.nlm.nih.gov/nucleotide/ON550390.1?report=genbank&log$=nucltop&blast_rank=23&RID=NU02N7RX013","ON550390.1")
Astragalus vulpinus voucher Q-190 chloroplast, complete genome	Astragalus vulpinus	98.7	98.7	100%	6e-17	96.61	122161	=HYPERLINK("https://www.ncbi.nlm.nih.gov/nucleotide/ON550389.1?report=genbank&log$=nucltop&blast_rank=24&RID=NU02N7RX013","ON550389.1")
Astragalus vulpinus voucher TLF-064 chloroplast, complete genome	Astragalus vulpinus	98.7	98.7	100%	6e-17	96.61	122222	=HYPERLINK("https://www.ncbi.nlm.nih.gov/nucleotide/NC_077539.1?report=genbank&log$=nucltop&blast_rank=25&RID=NU02N7RX013","NC_077539.1")
Astragalus frigidus haplotype E tRNA-Leu (trnL) gene, partial sequence; chloroplast	Astragalus frigidus	98.7	98.7	100%	6e-17	96.61	559	=HYPERLINK("https://www.ncbi.nlm.nih.gov/nucleotide/MW594296.1?report=genbank&log$=nucltop&blast_rank=26&RID=NU02N7RX013","MW594296.1")
Astragalus frigidus haplotype D tRNA-Leu (trnL) gene, partial sequence; chloroplast	Astragalus frigidus	98.7	98.7	100%	6e-17	96.61	559	=HYPERLINK("https://www.ncbi.nlm.nih.gov/nucleotide/MW594295.1?report=genbank&log$=nucltop&blast_rank=27&RID=NU02N7RX013","MW594295.1")
Astragalus frigidus haplotype C tRNA-Leu (trnL) gene, partial sequence; chloroplast	Astragalus frigidus	98.7	98.7	100%	6e-17	96.61	557	=HYPERLINK("https://www.ncbi.nlm.nih.gov/nucleotide/MW594294.1?report=genbank&log$=nucltop&blast_rank=28&RID=NU02N7RX013","MW594294.1")
Astragalus frigidus haplotype B tRNA-Leu (trnL) gene, partial sequence; chloroplast	Astragalus frigidus	98.7	98.7	100%	6e-17	96.61	559	=HYPERLINK("https://www.ncbi.nlm.nih.gov/nucleotide/MW594293.1?report=genbank&log$=nucltop&blast_rank=29&RID=NU02N7RX013","MW594293.1")
Astragalus frigidus haplotype A tRNA-Leu (trnL) gene, partial sequence; chloroplast	Astragalus frigidus	98.7	98.7	100%	6e-17	96.61	557	=HYPERLINK("https://www.ncbi.nlm.nih.gov/nucleotide/MW594292.1?report=genbank&log$=nucltop&blast_rank=30&RID=NU02N7RX013","MW594292.1")
Astragalus cicer isolate xt_plant78 tRNA-Leu (trnL) gene, intron; chloroplast	Astragalus cicer	98.7	98.7	100%	6e-17	96.61	529	=HYPERLINK("https://www.ncbi.nlm.nih.gov/nucleotide/KJ746334.1?report=genbank&log$=nucltop&blast_rank=31&RID=NU02N7RX013","KJ746334.1")
Astragalus americanus plastid, complete genome	Astragalus americanus	98.7	98.7	100%	6e-17	96.61	122398	=HYPERLINK("https://www.ncbi.nlm.nih.gov/nucleotide/NC_063480.1?report=genbank&log$=nucltop&blast_rank=32&RID=NU02N7RX013","NC_063480.1")
Astragalus caraganae chloroplast gene for tRNA-Leu and trnL-trnF intergenic spacer, specimen_voucher: TARI:48076, partial sequence	Astragalus caraganae	98.7	98.7	100%	6e-17	96.61	599	=HYPERLINK("https://www.ncbi.nlm.nih.gov/nucleotide/AB485944.1?report=genbank&log$=nucltop&blast_rank=33&RID=NU02N7RX013","AB485944.1")
Astragalus curvipes chloroplast gene for tRNA-Leu and trnL-trnF intergenic spacer, specimen_voucher: TARI:47553, partial sequence	Astragalus curvipes	98.7	98.7	100%	6e-17	96.61	694	=HYPERLINK("https://www.ncbi.nlm.nih.gov/nucleotide/AB485938.1?report=genbank&log$=nucltop&blast_rank=34&RID=NU02N7RX013","AB485938.1")
Astragalus pseudorhacodes chloroplast gene for tRNA-Leu and trnL-trnF intergenic spacer, specimen_voucher: TARI:35472, partial sequence	Astragalus pseudorhacodes	98.7	98.7	100%	6e-17	96.61	604	=HYPERLINK("https://www.ncbi.nlm.nih.gov/nucleotide/AB485932.1?report=genbank&log$=nucltop&blast_rank=35&RID=NU02N7RX013","AB485932.1")
Astragalus migpo chloroplast gene for tRNA-Leu and trnL-trnF intergenic spacer, specimen_voucher: TARI:51029, partial sequence	Astragalus migpo	98.7	98.7	100%	6e-17	96.61	708	=HYPERLINK("https://www.ncbi.nlm.nih.gov/nucleotide/AB485930.1?report=genbank&log$=nucltop&blast_rank=36&RID=NU02N7RX013","AB485930.1")
Astragalus tribuloides chloroplast gene for tRNA-Leu and trnL-trnF intergenic spacer, specimen_voucher: TARI:52003, partial sequence	Astragalus tribuloides	98.7	98.7	100%	6e-17	96.61	708	=HYPERLINK("https://www.ncbi.nlm.nih.gov/nucleotide/AB485929.1?report=genbank&log$=nucltop&blast_rank=37&RID=NU02N7RX013","AB485929.1")
Astragalus umbellatus tRNA-Leu (trnL) gene, partial sequence; chloroplast	Astragalus umbellatus	98.7	98.7	100%	6e-17	96.61	575	=HYPERLINK("https://www.ncbi.nlm.nih.gov/nucleotide/GQ244628.1?report=genbank&log$=nucltop&blast_rank=38&RID=NU02N7RX013","GQ244628.1")
Astragalus alpinus tRNA-Leu (trnL) gene, partial sequence; chloroplast	Astragalus alpinus	98.7	98.7	100%	6e-17	96.61	585	=HYPERLINK("https://www.ncbi.nlm.nih.gov/nucleotide/GQ244621.1?report=genbank&log$=nucltop&blast_rank=39&RID=NU02N7RX013","GQ244621.1")
Astragalus umbellatus tRNA-Leu (trnL) gene, intron	Astragalus umbellatus	98.7	98.7	100%	6e-17	96.61	615	=HYPERLINK("https://www.ncbi.nlm.nih.gov/nucleotide/DQ860526.1?report=genbank&log$=nucltop&blast_rank=40&RID=NU02N7RX013","DQ860526.1")
Astragalus alpinus chloroplast tRNA-Leu (trnL) gene, intron sequence	Astragalus alpinus	98.7	98.7	100%	6e-17	96.61	549	=HYPERLINK("https://www.ncbi.nlm.nih.gov/nucleotide/AF126990.1?report=genbank&log$=nucltop&blast_rank=41&RID=NU02N7RX013","AF126990.1")
Astragalus asterias chloroplast tRNA-Leu (trnL) gene, intron sequence	Astragalus asterias	98.7	98.7	100%	6e-17	96.61	549	=HYPERLINK("https://www.ncbi.nlm.nih.gov/nucleotide/AF126989.1?report=genbank&log$=nucltop&blast_rank=42&RID=NU02N7RX013","AF126989.1")
Astragalus umbellatus chloroplast tRNA-Leu (trnL) gene, intron sequence	Astragalus umbellatus	98.7	98.7	100%	6e-17	96.61	528	=HYPERLINK("https://www.ncbi.nlm.nih.gov/nucleotide/AF126988.1?report=genbank&log$=nucltop&blast_rank=43&RID=NU02N7RX013","AF126988.1")
