# Supplementary material for: Ecology of community reassembly: Movements and diets of megafauna during a decade of restoration in Mozambique
Source: Ecology. 2026 Apr 12;107(4):e70386. doi: 10.1002/ecy.70386 (PMC13071350; doi:10.1002/ecy.70386)
Supplement: Supplementary file 1 — Data S1. [file ECY-107-e70386-s001.zip › Data_S1/Dataset_20/DietDataFilteringScripts/DNA_metabarcoding_data_processing/additional_files_scripts/NCBI_blast_results/atcctgctttccgaaaacaaagaaaagttcagaaagcgagaataaaaaaag.csv]

Description	Scientific Name	Max Score	Total Score	Query Cover	E value	Per. ident	Acc. Len	Accession
Meristotropis xanthioides chloroplast, complete genome	Meristotropis xanthioides	95.3	95.3	100%	5e-16	100.00	127760	=HYPERLINK("https://www.ncbi.nlm.nih.gov/nucleotide/MT120807.1?report=genbank&log$=nucltop&blast_rank=1&RID=ND5NZCPE013","MT120807.1")
Meristotropis xanthioides chloroplast, complete genome	Meristotropis xanthioides	95.3	95.3	100%	5e-16	100.00	127735	=HYPERLINK("https://www.ncbi.nlm.nih.gov/nucleotide/MT120806.1?report=genbank&log$=nucltop&blast_rank=2&RID=ND5NZCPE013","MT120806.1")
Glycyrrhiza triphylla chloroplast, complete genome	Glycyrrhiza triphylla	95.3	95.3	100%	5e-16	100.00	127739	=HYPERLINK("https://www.ncbi.nlm.nih.gov/nucleotide/MT120805.1?report=genbank&log$=nucltop&blast_rank=3&RID=ND5NZCPE013","MT120805.1")
Glycyrrhiza triphylla chloroplast, complete genome	Glycyrrhiza triphylla	95.3	95.3	100%	5e-16	100.00	127734	=HYPERLINK("https://www.ncbi.nlm.nih.gov/nucleotide/MT120804.1?report=genbank&log$=nucltop&blast_rank=4&RID=ND5NZCPE013","MT120804.1")
Glycyrrhiza triphylla chloroplast, complete genome	Glycyrrhiza triphylla	95.3	95.3	100%	5e-16	100.00	127767	=HYPERLINK("https://www.ncbi.nlm.nih.gov/nucleotide/MT120803.1?report=genbank&log$=nucltop&blast_rank=5&RID=ND5NZCPE013","MT120803.1")
Meristotropis sp. LD-2020 chloroplast, complete genome	Meristotropis sp. LD-2020	95.3	95.3	100%	5e-16	100.00	127616	=HYPERLINK("https://www.ncbi.nlm.nih.gov/nucleotide/MT120802.1?report=genbank&log$=nucltop&blast_rank=6&RID=ND5NZCPE013","MT120802.1")
Meristotropis bucharica chloroplast, complete genome	Meristotropis bucharica	95.3	95.3	100%	5e-16	100.00	127676	=HYPERLINK("https://www.ncbi.nlm.nih.gov/nucleotide/MT120801.1?report=genbank&log$=nucltop&blast_rank=7&RID=ND5NZCPE013","MT120801.1")
Meristotropis bucharica chloroplast, complete genome	Meristotropis bucharica	95.3	95.3	100%	5e-16	100.00	127651	=HYPERLINK("https://www.ncbi.nlm.nih.gov/nucleotide/MT120800.1?report=genbank&log$=nucltop&blast_rank=8&RID=ND5NZCPE013","MT120800.1")
Meristotropis bucharica chloroplast, complete genome	Meristotropis bucharica	95.3	95.3	100%	5e-16	100.00	127566	=HYPERLINK("https://www.ncbi.nlm.nih.gov/nucleotide/MT120799.1?report=genbank&log$=nucltop&blast_rank=9&RID=ND5NZCPE013","MT120799.1")
Glycyrrhiza yunnanensis chloroplast, complete genome	Glycyrrhiza yunnanensis	95.3	95.3	100%	5e-16	100.00	128102	=HYPERLINK("https://www.ncbi.nlm.nih.gov/nucleotide/MT120794.1?report=genbank&log$=nucltop&blast_rank=10&RID=ND5NZCPE013","MT120794.1")
Glycyrrhiza yunnanensis chloroplast, complete genome	Glycyrrhiza yunnanensis	95.3	95.3	100%	5e-16	100.00	128129	=HYPERLINK("https://www.ncbi.nlm.nih.gov/nucleotide/MT120793.1?report=genbank&log$=nucltop&blast_rank=11&RID=ND5NZCPE013","MT120793.1")
Glycyrrhiza yunnanensis chloroplast, complete genome	Glycyrrhiza yunnanensis	95.3	95.3	100%	5e-16	100.00	128113	=HYPERLINK("https://www.ncbi.nlm.nih.gov/nucleotide/MT120792.1?report=genbank&log$=nucltop&blast_rank=12&RID=ND5NZCPE013","MT120792.1")
Glycyrrhiza uralensis chloroplast, complete genome	Glycyrrhiza uralensis	95.3	95.3	100%	5e-16	100.00	128064	=HYPERLINK("https://www.ncbi.nlm.nih.gov/nucleotide/MT120791.1?report=genbank&log$=nucltop&blast_rank=13&RID=ND5NZCPE013","MT120791.1")
Glycyrrhiza uralensis chloroplast, complete genome	Glycyrrhiza uralensis	95.3	95.3	100%	5e-16	100.00	127895	=HYPERLINK("https://www.ncbi.nlm.nih.gov/nucleotide/MT120790.1?report=genbank&log$=nucltop&blast_rank=14&RID=ND5NZCPE013","MT120790.1")
Glycyrrhiza uralensis chloroplast, complete genome	Glycyrrhiza uralensis	95.3	95.3	100%	5e-16	100.00	127869	=HYPERLINK("https://www.ncbi.nlm.nih.gov/nucleotide/MT120789.1?report=genbank&log$=nucltop&blast_rank=15&RID=ND5NZCPE013","MT120789.1")
Glycyrrhiza squamulosa chloroplast, complete genome	Glycyrrhiza squamulosa	95.3	95.3	100%	5e-16	100.00	127738	=HYPERLINK("https://www.ncbi.nlm.nih.gov/nucleotide/MT120788.1?report=genbank&log$=nucltop&blast_rank=16&RID=ND5NZCPE013","MT120788.1")
Glycyrrhiza squamulosa chloroplast, complete genome	Glycyrrhiza squamulosa	95.3	95.3	100%	5e-16	100.00	127772	=HYPERLINK("https://www.ncbi.nlm.nih.gov/nucleotide/MT120787.1?report=genbank&log$=nucltop&blast_rank=17&RID=ND5NZCPE013","MT120787.1")
Glycyrrhiza squamulosa chloroplast, complete genome	Glycyrrhiza squamulosa	95.3	95.3	100%	5e-16	100.00	127703	=HYPERLINK("https://www.ncbi.nlm.nih.gov/nucleotide/MT120786.1?report=genbank&log$=nucltop&blast_rank=18&RID=ND5NZCPE013","MT120786.1")
Glycyrrhiza pallidiflora chloroplast, complete genome	Glycyrrhiza pallidiflora	95.3	95.3	100%	5e-16	100.00	127450	=HYPERLINK("https://www.ncbi.nlm.nih.gov/nucleotide/MT120785.1?report=genbank&log$=nucltop&blast_rank=19&RID=ND5NZCPE013","MT120785.1")
Glycyrrhiza pallidiflora chloroplast, complete genome	Glycyrrhiza pallidiflora	95.3	95.3	100%	5e-16	100.00	127437	=HYPERLINK("https://www.ncbi.nlm.nih.gov/nucleotide/MT120784.1?report=genbank&log$=nucltop&blast_rank=20&RID=ND5NZCPE013","MT120784.1")
Glycyrrhiza pallidiflora chloroplast, complete genome	Glycyrrhiza pallidiflora	95.3	95.3	100%	5e-16	100.00	127287	=HYPERLINK("https://www.ncbi.nlm.nih.gov/nucleotide/MT120783.1?report=genbank&log$=nucltop&blast_rank=21&RID=ND5NZCPE013","MT120783.1")
Glycyrrhiza macedonica chloroplast, complete genome	Glycyrrhiza macedonica	95.3	95.3	100%	5e-16	100.00	127894	=HYPERLINK("https://www.ncbi.nlm.nih.gov/nucleotide/MT120782.1?report=genbank&log$=nucltop&blast_rank=22&RID=ND5NZCPE013","MT120782.1")
Glycyrrhiza lepidota chloroplast, complete genome	Glycyrrhiza lepidota	95.3	95.3	100%	5e-16	100.00	127366	=HYPERLINK("https://www.ncbi.nlm.nih.gov/nucleotide/MT120781.1?report=genbank&log$=nucltop&blast_rank=23&RID=ND5NZCPE013","MT120781.1")
Glycyrrhiza lepidota chloroplast, complete genome	Glycyrrhiza lepidota	95.3	95.3	100%	5e-16	100.00	127348	=HYPERLINK("https://www.ncbi.nlm.nih.gov/nucleotide/MT120780.1?report=genbank&log$=nucltop&blast_rank=24&RID=ND5NZCPE013","MT120780.1")
Glycyrrhiza lepidota chloroplast, complete genome	Glycyrrhiza lepidota	95.3	95.3	100%	5e-16	100.00	127365	=HYPERLINK("https://www.ncbi.nlm.nih.gov/nucleotide/MT120779.1?report=genbank&log$=nucltop&blast_rank=25&RID=ND5NZCPE013","MT120779.1")
Glycyrrhiza lepidota chloroplast, complete genome	Glycyrrhiza lepidota	95.3	95.3	100%	5e-16	100.00	127331	=HYPERLINK("https://www.ncbi.nlm.nih.gov/nucleotide/MT120778.1?report=genbank&log$=nucltop&blast_rank=26&RID=ND5NZCPE013","MT120778.1")
Glycyrrhiza laxissima chloroplast, complete genome	Glycyrrhiza laxissima	95.3	95.3	100%	5e-16	100.00	127885	=HYPERLINK("https://www.ncbi.nlm.nih.gov/nucleotide/MT120777.1?report=genbank&log$=nucltop&blast_rank=27&RID=ND5NZCPE013","MT120777.1")
Glycyrrhiza inflata chloroplast, complete genome	Glycyrrhiza inflata	95.3	95.3	100%	5e-16	100.00	127846	=HYPERLINK("https://www.ncbi.nlm.nih.gov/nucleotide/MT120776.1?report=genbank&log$=nucltop&blast_rank=28&RID=ND5NZCPE013","MT120776.1")
Glycyrrhiza inflata chloroplast, complete genome	Glycyrrhiza inflata	95.3	95.3	100%	5e-16	100.00	127882	=HYPERLINK("https://www.ncbi.nlm.nih.gov/nucleotide/MT120775.1?report=genbank&log$=nucltop&blast_rank=29&RID=ND5NZCPE013","MT120775.1")
Glycyrrhiza iconica chloroplast, complete genome	Glycyrrhiza iconica	95.3	95.3	100%	5e-16	100.00	127906	=HYPERLINK("https://www.ncbi.nlm.nih.gov/nucleotide/MT120774.1?report=genbank&log$=nucltop&blast_rank=30&RID=ND5NZCPE013","MT120774.1")
Glycyrrhiza glandulifera chloroplast, complete genome	Glycyrrhiza glandulifera	95.3	95.3	100%	5e-16	100.00	127982	=HYPERLINK("https://www.ncbi.nlm.nih.gov/nucleotide/MT120773.1?report=genbank&log$=nucltop&blast_rank=31&RID=ND5NZCPE013","MT120773.1")
Glycyrrhiza glandulifera chloroplast, complete genome	Glycyrrhiza glandulifera	95.3	95.3	100%	5e-16	100.00	127939	=HYPERLINK("https://www.ncbi.nlm.nih.gov/nucleotide/MT120772.1?report=genbank&log$=nucltop&blast_rank=32&RID=ND5NZCPE013","MT120772.1")
Glycyrrhiza glabra chloroplast, complete genome	Glycyrrhiza glabra	95.3	95.3	100%	5e-16	100.00	127942	=HYPERLINK("https://www.ncbi.nlm.nih.gov/nucleotide/MT120771.1?report=genbank&log$=nucltop&blast_rank=33&RID=ND5NZCPE013","MT120771.1")
Glycyrrhiza glabra chloroplast, complete genome	Glycyrrhiza glabra	95.3	95.3	100%	5e-16	100.00	127950	=HYPERLINK("https://www.ncbi.nlm.nih.gov/nucleotide/MT120770.1?report=genbank&log$=nucltop&blast_rank=34&RID=ND5NZCPE013","MT120770.1")
Glycyrrhiza glabra chloroplast, complete genome	Glycyrrhiza glabra	95.3	95.3	100%	5e-16	100.00	127923	=HYPERLINK("https://www.ncbi.nlm.nih.gov/nucleotide/MT120769.1?report=genbank&log$=nucltop&blast_rank=35&RID=ND5NZCPE013","MT120769.1")
Glycyrrhiza glabra chloroplast, complete genome	Glycyrrhiza glabra	95.3	95.3	100%	5e-16	100.00	127985	=HYPERLINK("https://www.ncbi.nlm.nih.gov/nucleotide/MT120768.1?report=genbank&log$=nucltop&blast_rank=36&RID=ND5NZCPE013","MT120768.1")
Glycyrrhiza glabra chloroplast, complete genome	Glycyrrhiza glabra	95.3	95.3	100%	5e-16	100.00	127952	=HYPERLINK("https://www.ncbi.nlm.nih.gov/nucleotide/MT120767.1?report=genbank&log$=nucltop&blast_rank=37&RID=ND5NZCPE013","MT120767.1")
Glycyrrhiza glabra chloroplast, complete genome	Glycyrrhiza glabra	95.3	95.3	100%	5e-16	100.00	127656	=HYPERLINK("https://www.ncbi.nlm.nih.gov/nucleotide/MT120766.1?report=genbank&log$=nucltop&blast_rank=38&RID=ND5NZCPE013","MT120766.1")
Glycyrrhiza foetida chloroplast, complete genome	Glycyrrhiza foetida	95.3	95.3	100%	5e-16	100.00	127755	=HYPERLINK("https://www.ncbi.nlm.nih.gov/nucleotide/MT120765.1?report=genbank&log$=nucltop&blast_rank=39&RID=ND5NZCPE013","MT120765.1")
Glycyrrhiza foetida chloroplast, complete genome	Glycyrrhiza foetida	95.3	95.3	100%	5e-16	100.00	127817	=HYPERLINK("https://www.ncbi.nlm.nih.gov/nucleotide/MT120764.1?report=genbank&log$=nucltop&blast_rank=40&RID=ND5NZCPE013","MT120764.1")
Glycyrrhiza foetida chloroplast, complete genome	Glycyrrhiza foetida	95.3	95.3	100%	5e-16	100.00	127837	=HYPERLINK("https://www.ncbi.nlm.nih.gov/nucleotide/MT120763.1?report=genbank&log$=nucltop&blast_rank=41&RID=ND5NZCPE013","MT120763.1")
Glycyrrhiza foetida chloroplast, complete genome	Glycyrrhiza foetida	95.3	95.3	100%	5e-16	100.00	127819	=HYPERLINK("https://www.ncbi.nlm.nih.gov/nucleotide/MT120762.1?report=genbank&log$=nucltop&blast_rank=42&RID=ND5NZCPE013","MT120762.1")
Glycyrrhiza echinata chloroplast, complete genome	Glycyrrhiza echinata	95.3	95.3	100%	5e-16	100.00	128066	=HYPERLINK("https://www.ncbi.nlm.nih.gov/nucleotide/MT120761.1?report=genbank&log$=nucltop&blast_rank=43&RID=ND5NZCPE013","MT120761.1")
Glycyrrhiza echinata chloroplast, complete genome	Glycyrrhiza echinata	95.3	95.3	100%	5e-16	100.00	128062	=HYPERLINK("https://www.ncbi.nlm.nih.gov/nucleotide/MT120760.1?report=genbank&log$=nucltop&blast_rank=44&RID=ND5NZCPE013","MT120760.1")
Glycyrrhiza astragalina chloroplast, complete genome	Glycyrrhiza astragalina	95.3	95.3	100%	5e-16	100.00	126920	=HYPERLINK("https://www.ncbi.nlm.nih.gov/nucleotide/MT120758.1?report=genbank&log$=nucltop&blast_rank=45&RID=ND5NZCPE013","MT120758.1")
Glycyrrhiza astragalina chloroplast, complete genome	Glycyrrhiza astragalina	95.3	95.3	100%	5e-16	100.00	126978	=HYPERLINK("https://www.ncbi.nlm.nih.gov/nucleotide/MT120757.1?report=genbank&log$=nucltop&blast_rank=46&RID=ND5NZCPE013","MT120757.1")
Glycyrrhiza astragalina chloroplast, complete genome	Glycyrrhiza astragalina	95.3	95.3	100%	5e-16	100.00	126959	=HYPERLINK("https://www.ncbi.nlm.nih.gov/nucleotide/MT120756.1?report=genbank&log$=nucltop&blast_rank=47&RID=ND5NZCPE013","MT120756.1")
Glycyrrhiza astragalina chloroplast, complete genome	Glycyrrhiza astragalina	95.3	95.3	100%	5e-16	100.00	126903	=HYPERLINK("https://www.ncbi.nlm.nih.gov/nucleotide/MT120755.1?report=genbank&log$=nucltop&blast_rank=48&RID=ND5NZCPE013","MT120755.1")
Glycyrrhiza aspera chloroplast, complete genome	Glycyrrhiza aspera	95.3	95.3	100%	5e-16	100.00	127831	=HYPERLINK("https://www.ncbi.nlm.nih.gov/nucleotide/MT120754.1?report=genbank&log$=nucltop&blast_rank=49&RID=ND5NZCPE013","MT120754.1")
Glycyrrhiza aspera chloroplast, complete genome	Glycyrrhiza aspera	95.3	95.3	100%	5e-16	100.00	127861	=HYPERLINK("https://www.ncbi.nlm.nih.gov/nucleotide/MT120752.1?report=genbank&log$=nucltop&blast_rank=50&RID=ND5NZCPE013","MT120752.1")
Glycyrrhiza aspera chloroplast, complete genome	Glycyrrhiza aspera	95.3	95.3	100%	5e-16	100.00	127874	=HYPERLINK("https://www.ncbi.nlm.nih.gov/nucleotide/MT120751.1?report=genbank&log$=nucltop&blast_rank=51&RID=ND5NZCPE013","MT120751.1")
Glycyrrhiza acanthocarpa chloroplast, complete genome	Glycyrrhiza acanthocarpa	95.3	95.3	100%	5e-16	100.00	127694	=HYPERLINK("https://www.ncbi.nlm.nih.gov/nucleotide/MT120750.1?report=genbank&log$=nucltop&blast_rank=52&RID=ND5NZCPE013","MT120750.1")
Glycyrrhiza aspera voucher WUK:Chang et al. 2015143 plastid, complete genome	Glycyrrhiza aspera	95.3	95.3	100%	5e-16	100.00	127831	=HYPERLINK("https://www.ncbi.nlm.nih.gov/nucleotide/NC_048509.1?report=genbank&log$=nucltop&blast_rank=53&RID=ND5NZCPE013","NC_048509.1")
Glycyrrhiza inflata plastid, complete genome	Glycyrrhiza inflata	95.3	95.3	100%	5e-16	100.00	127826	=HYPERLINK("https://www.ncbi.nlm.nih.gov/nucleotide/MN562092.1?report=genbank&log$=nucltop&blast_rank=54&RID=ND5NZCPE013","MN562092.1")
Sesbania grandiflora voucher Yi15234-KUN plastid, complete genome	Sesbania grandiflora	95.3	95.3	100%	5e-16	100.00	157345	=HYPERLINK("https://www.ncbi.nlm.nih.gov/nucleotide/NC_047382.1?report=genbank&log$=nucltop&blast_rank=55&RID=ND5NZCPE013","NC_047382.1")
Glycyrrhiza uralensis voucher 15CS10111-KUN plastid, complete genome	Glycyrrhiza uralensis	95.3	95.3	100%	5e-16	100.00	127887	=HYPERLINK("https://www.ncbi.nlm.nih.gov/nucleotide/NC_047343.1?report=genbank&log$=nucltop&blast_rank=56&RID=ND5NZCPE013","NC_047343.1")
Glycyrrhiza glabra voucher 200505081 tRNA-Leu (trnL) gene, partial sequence; chloroplast	Glycyrrhiza glabra	95.3	95.3	100%	5e-16	100.00	532	=HYPERLINK("https://www.ncbi.nlm.nih.gov/nucleotide/MN167287.1?report=genbank&log$=nucltop&blast_rank=57&RID=ND5NZCPE013","MN167287.1")
Sesbania sp. JP-2019 voucher JG-16-P05_F10 tRNA-Leu (trnL) gene, partial sequence; trnL-trnF intergenic spacer, complete sequence; and tRNA-Phe (trnF) gene, partial sequence; chloroplast	Sesbania sp. JP-2019	95.3	95.3	100%	5e-16	100.00	531	=HYPERLINK("https://www.ncbi.nlm.nih.gov/nucleotide/MK187203.1?report=genbank&log$=nucltop&blast_rank=58&RID=ND5NZCPE013","MK187203.1")
Sesbania sp. JP-2019 voucher JG-16-P03_G6 tRNA-Leu (trnL) gene, partial sequence; trnL-trnF intergenic spacer, complete sequence; and tRNA-Phe (trnF) gene, partial sequence; chloroplast	Sesbania sp. JP-2019	95.3	95.3	100%	5e-16	100.00	465	=HYPERLINK("https://www.ncbi.nlm.nih.gov/nucleotide/MK187202.1?report=genbank&log$=nucltop&blast_rank=59&RID=ND5NZCPE013","MK187202.1")
Glycyrrhiza inflata chloroplast, complete genome	Glycyrrhiza inflata	95.3	95.3	100%	5e-16	100.00	127927	=HYPERLINK("https://www.ncbi.nlm.nih.gov/nucleotide/NC_042146.1?report=genbank&log$=nucltop&blast_rank=60&RID=ND5NZCPE013","NC_042146.1")
Glycyrrhiza glabra chloroplast, complete genome	Glycyrrhiza glabra	95.3	95.3	100%	5e-16	100.00	127897	=HYPERLINK("https://www.ncbi.nlm.nih.gov/nucleotide/MG736059.1?report=genbank&log$=nucltop&blast_rank=61&RID=ND5NZCPE013","MG736059.1")
Sesbania bispinosa voucher LUH:5128 tRNA-Leu (trnL) gene and trnL-trnF intergenic spacer, partial sequence; chloroplast	Sesbania bispinosa	95.3	95.3	100%	5e-16	100.00	873	=HYPERLINK("https://www.ncbi.nlm.nih.gov/nucleotide/KX268217.1?report=genbank&log$=nucltop&blast_rank=62&RID=ND5NZCPE013","KX268217.1")
Glycyrrhiza lepidota chloroplast, complete genome	Glycyrrhiza lepidota	95.3	95.3	100%	5e-16	100.00	127939	=HYPERLINK("https://www.ncbi.nlm.nih.gov/nucleotide/NC_034229.1?report=genbank&log$=nucltop&blast_rank=63&RID=ND5NZCPE013","NC_034229.1")
Glycyrrhiza glabra chloroplast, complete genome	Glycyrrhiza glabra	95.3	95.3	100%	5e-16	100.00	127895	=HYPERLINK("https://www.ncbi.nlm.nih.gov/nucleotide/KU891817.1?report=genbank&log$=nucltop&blast_rank=64&RID=ND5NZCPE013","KU891817.1")
Glycyrrhiza uralensis chloroplast, complete genome	Glycyrrhiza uralensis	95.3	95.3	100%	5e-16	100.00	127716	=HYPERLINK("https://www.ncbi.nlm.nih.gov/nucleotide/KU862308.1?report=genbank&log$=nucltop&blast_rank=65&RID=ND5NZCPE013","KU862308.1")
Glycyrrhiza glabra x Glycyrrrhiza uralensis voucher MPS002499 chloroplast, complete genome	Glycyrrhiza glabra x Glycyrrrhiza uralensis	95.3	95.3	100%	5e-16	100.00	127939	=HYPERLINK("https://www.ncbi.nlm.nih.gov/nucleotide/NC_046414.1?report=genbank&log$=nucltop&blast_rank=66&RID=ND5NZCPE013","NC_046414.1")
Glycyrrhiza lepidota voucher MONT:87327 tRNA-Leu (trnL-UAA) gene, partial sequence; chloroplast	Glycyrrhiza lepidota	95.3	95.3	100%	5e-16	100.00	532	=HYPERLINK("https://www.ncbi.nlm.nih.gov/nucleotide/OQ819401.1?report=genbank&log$=nucltop&blast_rank=67&RID=ND5NZCPE013","OQ819401.1")
Glycyrrhiza yunnanensis chloroplast, complete genome	Glycyrrhiza yunnanensis	95.3	95.3	100%	5e-16	100.00	128114	=HYPERLINK("https://www.ncbi.nlm.nih.gov/nucleotide/NC_077552.1?report=genbank&log$=nucltop&blast_rank=68&RID=ND5NZCPE013","NC_077552.1")
Glycyrrhiza squamulosa chloroplast, complete genome	Glycyrrhiza squamulosa	95.3	95.3	100%	5e-16	100.00	127779	=HYPERLINK("https://www.ncbi.nlm.nih.gov/nucleotide/NC_072665.1?report=genbank&log$=nucltop&blast_rank=69&RID=ND5NZCPE013","NC_072665.1")
Glycyrrhiza yunnanensis chloroplast, partial genome	Glycyrrhiza yunnanensis	95.3	95.3	100%	5e-16	100.00	128148	=HYPERLINK("https://www.ncbi.nlm.nih.gov/nucleotide/OK180428.1?report=genbank&log$=nucltop&blast_rank=70&RID=ND5NZCPE013","OK180428.1")
Glycyrrhiza uralensis plastid, complete genome	Glycyrrhiza uralensis	95.3	95.3	100%	5e-16	100.00	127887	=HYPERLINK("https://www.ncbi.nlm.nih.gov/nucleotide/ON009073.1?report=genbank&log$=nucltop&blast_rank=71&RID=ND5NZCPE013","ON009073.1")
Glycyrrhiza inflata chloroplast, complete genome	Glycyrrhiza inflata	95.3	95.3	100%	5e-16	100.00	127856	=HYPERLINK("https://www.ncbi.nlm.nih.gov/nucleotide/OK509082.1?report=genbank&log$=nucltop&blast_rank=72&RID=ND5NZCPE013","OK509082.1")
Glycyrrhiza uralensis chloroplast, complete genome	Glycyrrhiza uralensis	95.3	95.3	100%	5e-16	100.00	127887	=HYPERLINK("https://www.ncbi.nlm.nih.gov/nucleotide/OK509081.1?report=genbank&log$=nucltop&blast_rank=73&RID=ND5NZCPE013","OK509081.1")
Glycyrrhiza korshinskyi voucher A.K.Skvortsov s.n. (MO) chloroplast, complete genome	Glycyrrhiza korshinskyi	95.3	95.3	100%	5e-16	100.00	127894	=HYPERLINK("https://www.ncbi.nlm.nih.gov/nucleotide/NC_065145.1?report=genbank&log$=nucltop&blast_rank=74&RID=ND5NZCPE013","NC_065145.1")
Glycyrrhiza zaissanica voucher A.Korolyuk s.n. (LE) chloroplast, complete genome	Glycyrrhiza zaissanica	95.3	95.3	100%	5e-16	100.00	127984	=HYPERLINK("https://www.ncbi.nlm.nih.gov/nucleotide/NC_065144.1?report=genbank&log$=nucltop&blast_rank=75&RID=ND5NZCPE013","NC_065144.1")
Glycyrrhiza uralensis voucher A.Mishenkova 333 (LE) chloroplast, complete genome	Glycyrrhiza uralensis	95.3	95.3	100%	5e-16	100.00	127986	=HYPERLINK("https://www.ncbi.nlm.nih.gov/nucleotide/MZ329072.1?report=genbank&log$=nucltop&blast_rank=76&RID=ND5NZCPE013","MZ329072.1")
Glycyrrhiza uralensis voucher P.Krylov s.n. (LE) chloroplast, complete genome	Glycyrrhiza uralensis	95.3	95.3	100%	5e-16	100.00	127956	=HYPERLINK("https://www.ncbi.nlm.nih.gov/nucleotide/MZ329071.1?report=genbank&log$=nucltop&blast_rank=77&RID=ND5NZCPE013","MZ329071.1")
Glycyrrhiza uralensis voucher L.Meng 200301 (PE) chloroplast, complete genome	Glycyrrhiza uralensis	95.3	95.3	100%	5e-16	100.00	127845	=HYPERLINK("https://www.ncbi.nlm.nih.gov/nucleotide/MZ329070.1?report=genbank&log$=nucltop&blast_rank=78&RID=ND5NZCPE013","MZ329070.1")
Glycyrrhiza gontscharovii voucher J.Linczevski & T.Maslennikova 517 (TASH) chloroplast, complete genome	Glycyrrhiza gontscharovii	95.3	95.3	100%	5e-16	100.00	127616	=HYPERLINK("https://www.ncbi.nlm.nih.gov/nucleotide/NC_065143.1?report=genbank&log$=nucltop&blast_rank=79&RID=ND5NZCPE013","NC_065143.1")
Glycyrrhiza gobica voucher M.Petrov s.n. (LE) chloroplast, complete genome	Glycyrrhiza gobica	95.3	95.3	100%	5e-16	100.00	127970	=HYPERLINK("https://www.ncbi.nlm.nih.gov/nucleotide/NC_065142.1?report=genbank&log$=nucltop&blast_rank=80&RID=ND5NZCPE013","NC_065142.1")
Glycyrrhiza glabra voucher Nikitin 559 (TASH) chloroplast, complete genome	Glycyrrhiza glabra	95.3	95.3	100%	5e-16	100.00	127937	=HYPERLINK("https://www.ncbi.nlm.nih.gov/nucleotide/MZ329067.1?report=genbank&log$=nucltop&blast_rank=81&RID=ND5NZCPE013","MZ329067.1")
Glycyrrhiza echinata voucher A.Matsenko & A.Choldeeva 255 (PE) chloroplast, complete genome	Glycyrrhiza echinata	95.3	95.3	100%	5e-16	100.00	127993	=HYPERLINK("https://www.ncbi.nlm.nih.gov/nucleotide/NC_065141.1?report=genbank&log$=nucltop&blast_rank=82&RID=ND5NZCPE013","NC_065141.1")
Glycyrrhiza alaschanica voucher K.J.Guan 2391 (LE) chloroplast, complete genome	Glycyrrhiza alaschanica	95.3	95.3	100%	5e-16	100.00	127990	=HYPERLINK("https://www.ncbi.nlm.nih.gov/nucleotide/NC_065140.1?report=genbank&log$=nucltop&blast_rank=83&RID=ND5NZCPE013","NC_065140.1")
Glycyrrhiza pallidiflora chloroplast, complete genome	Glycyrrhiza pallidiflora	95.3	95.3	100%	5e-16	100.00	127459	=HYPERLINK("https://www.ncbi.nlm.nih.gov/nucleotide/NC_062051.1?report=genbank&log$=nucltop&blast_rank=84&RID=ND5NZCPE013","NC_062051.1")
Glycyrrhiza glabra chloroplast, complete genome	Glycyrrhiza glabra	95.3	95.3	100%	5e-16	100.00	127943	=HYPERLINK("https://www.ncbi.nlm.nih.gov/nucleotide/NC_024038.1?report=genbank&log$=nucltop&blast_rank=85&RID=ND5NZCPE013","NC_024038.1")
Glycyrrhiza glabra chloroplast DNA, tRNA-Leu (trnL) and trnL-trnF intergenic spacer, complete sequence, specimen_voucher: West Azerbaaijan Natural Resource Research Center Herbarium 3497	Glycyrrhiza glabra	95.3	95.3	100%	5e-16	100.00	916	=HYPERLINK("https://www.ncbi.nlm.nih.gov/nucleotide/AB854529.1?report=genbank&log$=nucltop&blast_rank=86&RID=ND5NZCPE013","AB854529.1")
Glycyrrhiza pallidiflora chloroplast, complete genome	Glycyrrhiza pallidiflora	95.3	95.3	100%	5e-16	100.00	127362	=HYPERLINK("https://www.ncbi.nlm.nih.gov/nucleotide/MZ052084.1?report=genbank&log$=nucltop&blast_rank=87&RID=ND5NZCPE013","MZ052084.1")
Glycyrrhiza uralensis chloroplast, complete genome	Glycyrrhiza uralensis	95.3	95.3	100%	5e-16	100.00	127689	=HYPERLINK("https://www.ncbi.nlm.nih.gov/nucleotide/MZ066516.1?report=genbank&log$=nucltop&blast_rank=88&RID=ND5NZCPE013","MZ066516.1")
Glycyrrhiza inflata chloroplast, complete genome	Glycyrrhiza inflata	95.3	95.3	100%	5e-16	100.00	127667	=HYPERLINK("https://www.ncbi.nlm.nih.gov/nucleotide/MN064852.1?report=genbank&log$=nucltop&blast_rank=89&RID=ND5NZCPE013","MN064852.1")
Glycyrrhiza uralensis chloroplast, complete genome	Glycyrrhiza uralensis	95.3	95.3	100%	5e-16	100.00	127702	=HYPERLINK("https://www.ncbi.nlm.nih.gov/nucleotide/MN199032.1?report=genbank&log$=nucltop&blast_rank=90&RID=ND5NZCPE013","MN199032.1")
Glycyrrhiza uralensis tRNA-Leu (trnL) gene, intron; chloroplast	Glycyrrhiza uralensis	95.3	95.3	100%	5e-16	100.00	527	=HYPERLINK("https://www.ncbi.nlm.nih.gov/nucleotide/EF606870.1?report=genbank&log$=nucltop&blast_rank=91&RID=ND5NZCPE013","EF606870.1")
Glycyrrhiza lepidota chloroplast tRNA-Leu (trnL) gene, intron sequence	Glycyrrhiza lepidota	95.3	95.3	100%	5e-16	100.00	487	=HYPERLINK("https://www.ncbi.nlm.nih.gov/nucleotide/AF124238.1?report=genbank&log$=nucltop&blast_rank=92&RID=ND5NZCPE013","AF124238.1")
