# Supplementary material for: Ecology of community reassembly: Movements and diets of megafauna during a decade of restoration in Mozambique
Source: Ecology. 2026 Apr 12;107(4):e70386. doi: 10.1002/ecy.70386 (PMC13071350; doi:10.1002/ecy.70386)
Supplement: Supplementary file 1 — Data S1. [file ECY-107-e70386-s001.zip › Data_S1/Dataset_20/DietDataFilteringScripts/DNA_metabarcoding_data_processing/additional_files_scripts/NCBI_blast_results/atcctgtgttcagaaaacaaggttcagaaagcgagaataaaaaaag.csv]

Description	Scientific Name	Max Score	Total Score	Query Cover	E value	Per. ident	Acc. Len	Accession
Cleistochlamys kirkii voucher JG-16-P06_F8 tRNA-Leu (trnL) gene, partial sequence; trnL-trnF intergenic spacer, complete sequence; and tRNA-Phe (trnF) gene, partial sequence; chloroplast	Cleistochlamys kirkii	86.1	86.1	100%	2e-13	100.00	472	=HYPERLINK("https://www.ncbi.nlm.nih.gov/nucleotide/MK187020.1?report=genbank&log$=nucltop&blast_rank=1&RID=NANUKW6D016","MK187020.1")
Mischogyne iddii voucher K:Marshall 1567 tRNA-Leu (trnL) gene and trnL-trnF intergenic spacer, partial sequence; chloroplast	Mischogyne iddii	86.1	86.1	100%	2e-13	100.00	478	=HYPERLINK("https://www.ncbi.nlm.nih.gov/nucleotide/MH286456.1?report=genbank&log$=nucltop&blast_rank=2&RID=NANUKW6D016","MH286456.1")
Mischogyne congensis voucher K:Evrard 6205 tRNA-Leu (trnL) gene and trnL-trnF intergenic spacer, partial sequence; chloroplast	Mischogyne congensis	86.1	86.1	100%	2e-13	100.00	833	=HYPERLINK("https://www.ncbi.nlm.nih.gov/nucleotide/MH286453.1?report=genbank&log$=nucltop&blast_rank=3&RID=NANUKW6D016","MH286453.1")
Cleistochlamys kirkii voucher WAG:58 tRNA-Leu (trnL) gene, complete sequence; and trnL-trnF intergenic spacer, partial sequence; chloroplast	Cleistochlamys kirkii	86.1	86.1	100%	2e-13	100.00	814	=HYPERLINK("https://www.ncbi.nlm.nih.gov/nucleotide/KM924948.1?report=genbank&log$=nucltop&blast_rank=4&RID=NANUKW6D016","KM924948.1")
Friesodielsia cuneiformis voucher HKU:54 tRNA-Leu (trnL) gene and trnL-trnF intergenic spacer, partial sequence; chloroplast	Friesodielsia cuneiformis	86.1	86.1	100%	2e-13	100.00	851	=HYPERLINK("https://www.ncbi.nlm.nih.gov/nucleotide/JQ768737.1?report=genbank&log$=nucltop&blast_rank=5&RID=NANUKW6D016","JQ768737.1")
Friesodielsia biglandulosa voucher L:3809 tRNA-Leu (trnL) gene and trnL-trnF intergenic spacer, partial sequence; chloroplast	Friesodielsia biglandulosa	86.1	86.1	100%	2e-13	100.00	858	=HYPERLINK("https://www.ncbi.nlm.nih.gov/nucleotide/JQ768736.1?report=genbank&log$=nucltop&blast_rank=6&RID=NANUKW6D016","JQ768736.1")
Uvariopsis vanderystii tRNA-Leu (trnL) gene and trnL-trnF intergenic spacer, partial sequence; chloroplast	Uvariopsis vanderystii	86.1	86.1	100%	2e-13	100.00	904	=HYPERLINK("https://www.ncbi.nlm.nih.gov/nucleotide/EU169795.1?report=genbank&log$=nucltop&blast_rank=7&RID=NANUKW6D016","EU169795.1")
Uvariodendron molundense tRNA-Leu (trnL) gene and trnL-trnF intergenic spacer, partial sequence; chloroplast	Uvariodendron molundense	86.1	86.1	100%	2e-13	100.00	876	=HYPERLINK("https://www.ncbi.nlm.nih.gov/nucleotide/EU169794.1?report=genbank&log$=nucltop&blast_rank=8&RID=NANUKW6D016","EU169794.1")
Uvariastrum insculptum tRNA-Leu (trnL) gene and trnL-trnF intergenic spacer, partial sequence; chloroplast	Uvariastrum insculptum	86.1	86.1	100%	2e-13	100.00	878	=HYPERLINK("https://www.ncbi.nlm.nih.gov/nucleotide/EU169791.1?report=genbank&log$=nucltop&blast_rank=9&RID=NANUKW6D016","EU169791.1")
Monodora brevipes tRNA-Leu (trnL) gene and trnL-trnF intergenic spacer, partial sequence; chloroplast	Monodora brevipes	86.1	86.1	100%	2e-13	100.00	889	=HYPERLINK("https://www.ncbi.nlm.nih.gov/nucleotide/EU169788.1?report=genbank&log$=nucltop&blast_rank=10&RID=NANUKW6D016","EU169788.1")
Mischogyne michelioides tRNA-Leu (trnL) gene and trnL-trnF intergenic spacer, partial sequence; chloroplast	Mischogyne michelioides	86.1	86.1	100%	2e-13	100.00	888	=HYPERLINK("https://www.ncbi.nlm.nih.gov/nucleotide/EU169786.1?report=genbank&log$=nucltop&blast_rank=11&RID=NANUKW6D016","EU169786.1")
Asteranthe asterias tRNA-Leu (trnL) gene and trnL-trnF intergenic spacer, partial sequence; chloroplast	Asteranthe asterias	86.1	86.1	100%	2e-13	100.00	745	=HYPERLINK("https://www.ncbi.nlm.nih.gov/nucleotide/EU169779.1?report=genbank&log$=nucltop&blast_rank=12&RID=NANUKW6D016","EU169779.1")
Monodora hastipetala isolate TC141 tRNA-Leu (trnL) gene and trnL-trnF intergenic spacer, partial sequence; chloroplast	Monodora hastipetala	86.1	86.1	100%	2e-13	100.00	894	=HYPERLINK("https://www.ncbi.nlm.nih.gov/nucleotide/EU216725.1?report=genbank&log$=nucltop&blast_rank=13&RID=NANUKW6D016","EU216725.1")
Monodora globiflora isolate TC142 tRNA-Leu (trnL) gene and trnL-trnF intergenic spacer, partial sequence; chloroplast	Monodora globiflora	86.1	86.1	100%	2e-13	100.00	897	=HYPERLINK("https://www.ncbi.nlm.nih.gov/nucleotide/EU216724.1?report=genbank&log$=nucltop&blast_rank=14&RID=NANUKW6D016","EU216724.1")
Monodora carolinae isolate TC140 tRNA-Leu (trnL) gene and trnL-trnF intergenic spacer, partial sequence; chloroplast	Monodora carolinae	86.1	86.1	100%	2e-13	100.00	894	=HYPERLINK("https://www.ncbi.nlm.nih.gov/nucleotide/EU216723.1?report=genbank&log$=nucltop&blast_rank=15&RID=NANUKW6D016","EU216723.1")
Monodora junodii isolate TC139 tRNA-Leu (trnL) gene and trnL-trnF intergenic spacer, partial sequence; chloroplast	Monodora junodii	86.1	86.1	100%	2e-13	100.00	904	=HYPERLINK("https://www.ncbi.nlm.nih.gov/nucleotide/EU216721.1?report=genbank&log$=nucltop&blast_rank=16&RID=NANUKW6D016","EU216721.1")
Monodora angolensis isolate TC63 tRNA-Leu (trnL) gene and trnL-trnF intergenic spacer, partial sequence; chloroplast	Monodora angolensis	86.1	86.1	100%	2e-13	100.00	905	=HYPERLINK("https://www.ncbi.nlm.nih.gov/nucleotide/EU216718.1?report=genbank&log$=nucltop&blast_rank=17&RID=NANUKW6D016","EU216718.1")
Annona muricata tRNA-Leu (trnL) gene and trnL-trnF intergenic spacer, partial sequence; chloroplast	Annona muricata	86.1	86.1	100%	2e-13	100.00	942	=HYPERLINK("https://www.ncbi.nlm.nih.gov/nucleotide/AY743459.2?report=genbank&log$=nucltop&blast_rank=18&RID=NANUKW6D016","AY743459.2")
Monodora myristica tRNA-Leu (trnL) gene and trnL-trnF intergenic spacer, partial sequence; chloroplast	Monodora myristica	86.1	86.1	100%	2e-13	100.00	875	=HYPERLINK("https://www.ncbi.nlm.nih.gov/nucleotide/AY743466.1?report=genbank&log$=nucltop&blast_rank=19&RID=NANUKW6D016","AY743466.1")
Monodora tenuifolia tRNA-Leu (trnL) gene and trnL-trnF intergenic spacer, partial sequence; chloroplast	Monodora tenuifolia	86.1	86.1	100%	2e-13	100.00	939	=HYPERLINK("https://www.ncbi.nlm.nih.gov/nucleotide/AY841716.1?report=genbank&log$=nucltop&blast_rank=20&RID=NANUKW6D016","AY841716.1")
Monodora crispata tRNA-Leu (trnL) gene and trnL-trnF intergenic spacer, partial sequence; chloroplast	Monodora crispata	86.1	86.1	100%	2e-13	100.00	935	=HYPERLINK("https://www.ncbi.nlm.nih.gov/nucleotide/AY841715.1?report=genbank&log$=nucltop&blast_rank=21&RID=NANUKW6D016","AY841715.1")
