# Supplementary material for: Ecology of community reassembly: Movements and diets of megafauna during a decade of restoration in Mozambique
Source: Ecology. 2026 Apr 12;107(4):e70386. doi: 10.1002/ecy.70386 (PMC13071350; doi:10.1002/ecy.70386)
Supplement: Supplementary file 1 — Data S1. [file ECY-107-e70386-s001.zip › Data_S1/Dataset_20/DietDataFilteringScripts/DNA_metabarcoding_data_processing/additional_files_scripts/NCBI_blast_results/atcctgtgttcagaaaacaaggttcagaaagcgagaatcaaaaaag.csv]

Description	Scientific Name	Max Score	Total Score	Query Cover	E value	Per. ident	Acc. Len	Accession
Fusaea longifolia voucher T10106 tRNA-Leu(UAA) (trnL) gene, intron; chloroplast	Fusaea longifolia	86.1	86.1	100%	2e-13	100.00	904	=HYPERLINK("https://www.ncbi.nlm.nih.gov/nucleotide/MK797292.1?report=genbank&log$=nucltop&blast_rank=1&RID=ND8MU828016","MK797292.1")
Fusaea longifolia voucher T10035 tRNA-Leu(UAA) (trnL) gene, intron; chloroplast	Fusaea longifolia	86.1	86.1	100%	2e-13	100.00	876	=HYPERLINK("https://www.ncbi.nlm.nih.gov/nucleotide/MK797291.1?report=genbank&log$=nucltop&blast_rank=2&RID=ND8MU828016","MK797291.1")
Duguetia surinamensis voucher NL110097 tRNA-Leu(UAA) (trnL) gene, intron; chloroplast	Duguetia surinamensis	86.1	86.1	100%	2e-13	100.00	854	=HYPERLINK("https://www.ncbi.nlm.nih.gov/nucleotide/MK797232.1?report=genbank&log$=nucltop&blast_rank=3&RID=ND8MU828016","MK797232.1")
Duguetia calycina voucher B430051 tRNA-Leu(UAA) (trnL) gene, intron; chloroplast	Duguetia calycina	86.1	86.1	100%	2e-13	100.00	832	=HYPERLINK("https://www.ncbi.nlm.nih.gov/nucleotide/MK797230.1?report=genbank&log$=nucltop&blast_rank=4&RID=ND8MU828016","MK797230.1")
Uvaria macrophylla chloroplast, complete genome	Uvaria macrophylla	86.1	86.1	100%	2e-13	100.00	192782	=HYPERLINK("https://www.ncbi.nlm.nih.gov/nucleotide/NC_041442.1?report=genbank&log$=nucltop&blast_rank=5&RID=ND8MU828016","NC_041442.1")
Annona senegalensis isolate Asen1 tRNA-Leu (trnL) gene, intron; chloroplast	Annona senegalensis	86.1	86.1	100%	2e-13	100.00	235	=HYPERLINK("https://www.ncbi.nlm.nih.gov/nucleotide/KX663999.1?report=genbank&log$=nucltop&blast_rank=6&RID=ND8MU828016","KX663999.1")
Annona montana isolate Amon2 tRNA-Leu (trnL) gene, intron; chloroplast	Annona montana	86.1	86.1	100%	2e-13	100.00	236	=HYPERLINK("https://www.ncbi.nlm.nih.gov/nucleotide/KX663996.1?report=genbank&log$=nucltop&blast_rank=7&RID=ND8MU828016","KX663996.1")
Annona montana isolate Amon1 tRNA-Leu (trnL) gene, intron; chloroplast	Annona montana	86.1	86.1	100%	2e-13	100.00	236	=HYPERLINK("https://www.ncbi.nlm.nih.gov/nucleotide/KX663995.1?report=genbank&log$=nucltop&blast_rank=8&RID=ND8MU828016","KX663995.1")
Dasymaschalon filipes voucher Chalermglin P1 (HKU) tRNA-Leu (trnL) gene and trnL-trnF intergenic spacer, partial sequence; chloroplast	Dasymaschalon filipes	86.1	86.1	100%	2e-13	100.00	836	=HYPERLINK("https://www.ncbi.nlm.nih.gov/nucleotide/MH308178.1?report=genbank&log$=nucltop&blast_rank=9&RID=ND8MU828016","MH308178.1")
Dasymaschalon filipes voucher Kochummen s.n. L904926 (L) tRNA-Leu (trnL) gene and trnL-trnF intergenic spacer, partial sequence; chloroplast	Dasymaschalon filipes	86.1	86.1	100%	2e-13	100.00	835	=HYPERLINK("https://www.ncbi.nlm.nih.gov/nucleotide/MH308177.1?report=genbank&log$=nucltop&blast_rank=10&RID=ND8MU828016","MH308177.1")
Dasymaschalon filipes voucher Wang 32037 (L) tRNA-Leu (trnL) gene and trnL-trnF intergenic spacer, partial sequence; chloroplast	Dasymaschalon filipes	86.1	86.1	100%	2e-13	100.00	687	=HYPERLINK("https://www.ncbi.nlm.nih.gov/nucleotide/MH308175.1?report=genbank&log$=nucltop&blast_rank=11&RID=ND8MU828016","MH308175.1")
Dasymaschalon filipes voucher Chalermglin 580118-2 (HKU) tRNA-Leu (trnL) gene and trnL-trnF intergenic spacer, partial sequence; chloroplast	Dasymaschalon filipes	86.1	86.1	100%	2e-13	100.00	836	=HYPERLINK("https://www.ncbi.nlm.nih.gov/nucleotide/MH308174.1?report=genbank&log$=nucltop&blast_rank=12&RID=ND8MU828016","MH308174.1")
Dasymaschalon longiflorum voucher Chand 8348 (L) tRNA-Leu (trnL) gene and trnL-trnF intergenic spacer, partial sequence; chloroplast	Dasymaschalon longiflorum	86.1	86.1	100%	2e-13	100.00	835	=HYPERLINK("https://www.ncbi.nlm.nih.gov/nucleotide/MH308172.1?report=genbank&log$=nucltop&blast_rank=13&RID=ND8MU828016","MH308172.1")
Friesodielsia sp. XG-2018 voucher Kessler & al. 1047 (L) tRNA-Leu (trnL) gene and trnL-trnF intergenic spacer, partial sequence; chloroplast	Friesodielsia sp. XG-2018	86.1	86.1	100%	2e-13	100.00	816	=HYPERLINK("https://www.ncbi.nlm.nih.gov/nucleotide/MH308171.1?report=genbank&log$=nucltop&blast_rank=14&RID=ND8MU828016","MH308171.1")
Friesodielsia sp. XG-2018 voucher Gardette & al. 1795 (L) tRNA-Leu (trnL) gene and trnL-trnF intergenic spacer, partial sequence; chloroplast	Friesodielsia sp. XG-2018	86.1	86.1	100%	2e-13	100.00	836	=HYPERLINK("https://www.ncbi.nlm.nih.gov/nucleotide/MH308170.1?report=genbank&log$=nucltop&blast_rank=15&RID=ND8MU828016","MH308170.1")
Monanthotaxis montana voucher Couvreur & al. 891 (WAG) tRNA-Leu (trnL(UAA)) gene, partial sequence; trnL-trnF intergenic spacer, complete sequence; and tRNA-Phe (trnF(GAA)) gene, partial sequence; chloroplast	Monanthotaxis montana	86.1	86.1	100%	2e-13	100.00	951	=HYPERLINK("https://www.ncbi.nlm.nih.gov/nucleotide/MF353829.1?report=genbank&log$=nucltop&blast_rank=16&RID=ND8MU828016","MF353829.1")
Monanthotaxis mcphersonii voucher Couvreur & al. 881 (WAG) tRNA-Leu (trnL(UAA)) gene, partial sequence; trnL-trnF intergenic spacer, complete sequence; and tRNA-Phe (trnF(GAA)) gene, partial sequence; chloroplast	Monanthotaxis mcphersonii	86.1	86.1	100%	2e-13	100.00	953	=HYPERLINK("https://www.ncbi.nlm.nih.gov/nucleotide/MF353828.1?report=genbank&log$=nucltop&blast_rank=17&RID=ND8MU828016","MF353828.1")
Monanthotaxis trichantha voucher Bidgood & al. 1736 (MO) tRNA-Leu (trnL(UAA)) gene, partial sequence; trnL-trnF intergenic spacer, complete sequence; and tRNA-Phe (trnF(GAA)) gene, partial sequence; chloroplast	Monanthotaxis trichantha	86.1	86.1	100%	2e-13	100.00	949	=HYPERLINK("https://www.ncbi.nlm.nih.gov/nucleotide/MF353827.1?report=genbank&log$=nucltop&blast_rank=18&RID=ND8MU828016","MF353827.1")
Monanthotaxis cf. paniculata Couvreur & al. 708 voucher Couvreur & al. 708 (WAG) tRNA-Leu (trnL(UAA)) gene, partial sequence; trnL-trnF intergenic spacer, complete sequence; and tRNA-Phe (trnF(GAA)) gene, partial sequence; chloroplast	Monanthotaxis cf. paniculata Couvreur & al. 708	86.1	86.1	100%	2e-13	100.00	951	=HYPERLINK("https://www.ncbi.nlm.nih.gov/nucleotide/MF353825.1?report=genbank&log$=nucltop&blast_rank=19&RID=ND8MU828016","MF353825.1")
Monanthotaxis filamentosa voucher Couvreur & al. 695 (WAG) tRNA-Leu (trnL(UAA)) gene, partial sequence; trnL-trnF intergenic spacer, complete sequence; and tRNA-Phe (trnF(GAA)) gene, partial sequence; chloroplast	Monanthotaxis filamentosa	86.1	86.1	100%	2e-13	100.00	924	=HYPERLINK("https://www.ncbi.nlm.nih.gov/nucleotide/MF353823.1?report=genbank&log$=nucltop&blast_rank=20&RID=ND8MU828016","MF353823.1")
Monanthotaxis bokoli voucher Breteler 12477 (WAG) tRNA-Leu (trnL(UAA)) gene, partial sequence; trnL-trnF intergenic spacer, complete sequence; and tRNA-Phe (trnF(GAA)) gene, partial sequence; chloroplast	Monanthotaxis bokoli	86.1	86.1	100%	2e-13	100.00	954	=HYPERLINK("https://www.ncbi.nlm.nih.gov/nucleotide/MF353819.1?report=genbank&log$=nucltop&blast_rank=21&RID=ND8MU828016","MF353819.1")
Monanthotaxis sp. Breteler & al. 9756 voucher Breteler & al. 9756 (WAG) tRNA-Leu (trnL(UAA)) gene and trnL-trnF intergenic spacer, partial sequence; chloroplast	Monanthotaxis sp. Breteler & al. 9756	86.1	86.1	100%	2e-13	100.00	705	=HYPERLINK("https://www.ncbi.nlm.nih.gov/nucleotide/MF353818.1?report=genbank&log$=nucltop&blast_rank=22&RID=ND8MU828016","MF353818.1")
Monanthotaxis dictyoneura voucher Cribb & al. 11089 (K) tRNA-Leu (trnL(UAA)) gene, partial sequence; trnL-trnF intergenic spacer, complete sequence; and tRNA-Phe (trnF(GAA)) gene, partial sequence; chloroplast	Monanthotaxis dictyoneura	86.1	86.1	100%	2e-13	100.00	950	=HYPERLINK("https://www.ncbi.nlm.nih.gov/nucleotide/MF353817.1?report=genbank&log$=nucltop&blast_rank=23&RID=ND8MU828016","MF353817.1")
Monanthotaxis chasei voucher Wyk BSA2863 (MO) tRNA-Leu (trnL(UAA)) gene, partial sequence; trnL-trnF intergenic spacer, complete sequence; and tRNA-Phe (trnF(GAA)) gene, partial sequence; chloroplast	Monanthotaxis chasei	86.1	86.1	100%	2e-13	100.00	949	=HYPERLINK("https://www.ncbi.nlm.nih.gov/nucleotide/MF353816.1?report=genbank&log$=nucltop&blast_rank=24&RID=ND8MU828016","MF353816.1")
Monanthotaxis wieringae voucher Wieringa & al. 3833 (WAG) tRNA-Leu (trnL(UAA)) gene, partial sequence; trnL-trnF intergenic spacer, complete sequence; and tRNA-Phe (trnF(GAA)) gene, partial sequence; chloroplast	Monanthotaxis wieringae	86.1	86.1	100%	2e-13	100.00	953	=HYPERLINK("https://www.ncbi.nlm.nih.gov/nucleotide/MF353814.1?report=genbank&log$=nucltop&blast_rank=25&RID=ND8MU828016","MF353814.1")
Monanthotaxis poggei voucher Gilagiza 76 (MO) tRNA-Leu (trnL(UAA)) gene and trnL-trnF intergenic spacer, partial sequence; chloroplast	Monanthotaxis poggei	86.1	86.1	100%	2e-13	100.00	724	=HYPERLINK("https://www.ncbi.nlm.nih.gov/nucleotide/MF353813.1?report=genbank&log$=nucltop&blast_rank=26&RID=ND8MU828016","MF353813.1")
Monanthotaxis lucidula voucher Madidi 338 (WAG) tRNA-Leu (trnL(UAA)) gene, partial sequence; trnL-trnF intergenic spacer, complete sequence; and tRNA-Phe (trnF(GAA)) gene, partial sequence; chloroplast	Monanthotaxis lucidula	86.1	86.1	100%	2e-13	100.00	949	=HYPERLINK("https://www.ncbi.nlm.nih.gov/nucleotide/MF353810.1?report=genbank&log$=nucltop&blast_rank=27&RID=ND8MU828016","MF353810.1")
Monanthotaxis discrepantinervia voucher Couvreur & Mbago 94 (WAG) tRNA-Leu (trnL(UAA)) gene, partial sequence; trnL-trnF intergenic spacer, complete sequence; and tRNA-Phe (trnF(GAA)) gene, partial sequence; chloroplast	Monanthotaxis discrepantinervia	86.1	86.1	100%	2e-13	100.00	950	=HYPERLINK("https://www.ncbi.nlm.nih.gov/nucleotide/MF353809.1?report=genbank&log$=nucltop&blast_rank=28&RID=ND8MU828016","MF353809.1")
Monanthotaxis barteri voucher Burgt & al. 1288 (WAG) tRNA-Leu (trnL(UAA)) gene, partial sequence; trnL-trnF intergenic spacer, complete sequence; and tRNA-Phe (trnF(GAA)) gene, partial sequence; chloroplast	Monanthotaxis barteri	86.1	86.1	100%	2e-13	100.00	951	=HYPERLINK("https://www.ncbi.nlm.nih.gov/nucleotide/MF353808.1?report=genbank&log$=nucltop&blast_rank=29&RID=ND8MU828016","MF353808.1")
Monanthotaxis mannii voucher Jongkind & al. 11848 (WAG) tRNA-Leu (trnL(UAA)) gene, partial sequence; trnL-trnF intergenic spacer, complete sequence; and tRNA-Phe (trnF(GAA)) gene, partial sequence; chloroplast	Monanthotaxis mannii	86.1	86.1	100%	2e-13	100.00	931	=HYPERLINK("https://www.ncbi.nlm.nih.gov/nucleotide/MF353807.1?report=genbank&log$=nucltop&blast_rank=30&RID=ND8MU828016","MF353807.1")
Monanthotaxis littoralis voucher Bashonga ATBP790 (MO) tRNA-Leu (trnL(UAA)) gene, partial sequence; trnL-trnF intergenic spacer, complete sequence; and tRNA-Phe (trnF(GAA)) gene, partial sequence; chloroplast	Monanthotaxis littoralis	86.1	86.1	100%	2e-13	100.00	909	=HYPERLINK("https://www.ncbi.nlm.nih.gov/nucleotide/MF353806.1?report=genbank&log$=nucltop&blast_rank=31&RID=ND8MU828016","MF353806.1")
Monanthotaxis laurentii voucher Diabate 1366 (WAG) tRNA-Leu (trnL(UAA)) gene, partial sequence; trnL-trnF intergenic spacer, complete sequence; and tRNA-Phe (trnF(GAA)) gene, partial sequence; chloroplast	Monanthotaxis laurentii	86.1	86.1	100%	2e-13	100.00	950	=HYPERLINK("https://www.ncbi.nlm.nih.gov/nucleotide/MF353805.1?report=genbank&log$=nucltop&blast_rank=32&RID=ND8MU828016","MF353805.1")
Monanthotaxis caesia voucher Gautier & al. 4601 (G) tRNA-Leu (trnL(UAA)) gene and trnL-trnF intergenic spacer, partial sequence; chloroplast	Monanthotaxis caesia	86.1	86.1	100%	2e-13	100.00	700	=HYPERLINK("https://www.ncbi.nlm.nih.gov/nucleotide/MF353804.1?report=genbank&log$=nucltop&blast_rank=33&RID=ND8MU828016","MF353804.1")
Monanthotaxis boivinii voucher Hanitrarivo & al. 123 (G) tRNA-Leu (trnL(UAA)) gene, partial sequence; trnL-trnF intergenic spacer, complete sequence; and tRNA-Phe (trnF(GAA)) gene, partial sequence; chloroplast	Monanthotaxis boivinii	86.1	86.1	100%	2e-13	100.00	955	=HYPERLINK("https://www.ncbi.nlm.nih.gov/nucleotide/MF353803.1?report=genbank&log$=nucltop&blast_rank=34&RID=ND8MU828016","MF353803.1")
Monanthotaxis valida voucher Phillipson 3409 (WAG) tRNA-Leu (trnL(UAA)) gene, partial sequence; trnL-trnF intergenic spacer, complete sequence; and tRNA-Phe (trnF(GAA)) gene, partial sequence; chloroplast	Monanthotaxis valida	86.1	86.1	100%	2e-13	100.00	951	=HYPERLINK("https://www.ncbi.nlm.nih.gov/nucleotide/MF353802.1?report=genbank&log$=nucltop&blast_rank=35&RID=ND8MU828016","MF353802.1")
Monanthotaxis pynaertii voucher Ndolo Ebika 429 (WAG) tRNA-Leu (trnL(UAA)) gene, partial sequence; trnL-trnF intergenic spacer, complete sequence; and tRNA-Phe (trnF(GAA)) gene, partial sequence; chloroplast	Monanthotaxis pynaertii	86.1	86.1	100%	2e-13	100.00	952	=HYPERLINK("https://www.ncbi.nlm.nih.gov/nucleotide/MF353797.1?report=genbank&log$=nucltop&blast_rank=36&RID=ND8MU828016","MF353797.1")
Monanthotaxis elegans voucher Wilde & Wilde-Duyfjes 2787 (WAG) tRNA-Leu (trnL(UAA)) gene, partial sequence; trnL-trnF intergenic spacer, complete sequence; and tRNA-Phe (trnF(GAA)) gene, partial sequence; chloroplast	Monanthotaxis elegans	86.1	86.1	100%	2e-13	100.00	952	=HYPERLINK("https://www.ncbi.nlm.nih.gov/nucleotide/MF353796.1?report=genbank&log$=nucltop&blast_rank=37&RID=ND8MU828016","MF353796.1")
Monanthotaxis nimbana voucher Jongkind & Bilivogui 11429 (WAG) tRNA-Leu (trnL(UAA)) gene, partial sequence; trnL-trnF intergenic spacer, complete sequence; and tRNA-Phe (trnF(GAA)) gene, partial sequence; chloroplast	Monanthotaxis nimbana	86.1	86.1	100%	2e-13	100.00	927	=HYPERLINK("https://www.ncbi.nlm.nih.gov/nucleotide/MF353795.1?report=genbank&log$=nucltop&blast_rank=38&RID=ND8MU828016","MF353795.1")
Monanthotaxis bidaultii voucher Bidault & Akouangou 1528 (BRLU) tRNA-Leu (trnL(UAA)) gene, partial sequence; trnL-trnF intergenic spacer, complete sequence; and tRNA-Phe (trnF(GAA)) gene, partial sequence; chloroplast	Monanthotaxis bidaultii	86.1	86.1	100%	2e-13	100.00	884	=HYPERLINK("https://www.ncbi.nlm.nih.gov/nucleotide/MF353794.1?report=genbank&log$=nucltop&blast_rank=39&RID=ND8MU828016","MF353794.1")
Uvaria scabrida voucher Wieringa & al. 6361 (WAG) tRNA-Leu (trnL(UAA)) gene, partial sequence; trnL-trnF intergenic spacer, complete sequence; and tRNA-Phe (trnF(GAA)) gene, partial sequence; chloroplast	Uvaria scabrida	86.1	86.1	100%	2e-13	100.00	937	=HYPERLINK("https://www.ncbi.nlm.nih.gov/nucleotide/MF353793.1?report=genbank&log$=nucltop&blast_rank=40&RID=ND8MU828016","MF353793.1")
Monanthotaxis letestui voucher Couvreur & al. 574 (WAG) tRNA-Leu (trnL(UAA)) gene, partial sequence; trnL-trnF intergenic spacer, complete sequence; and tRNA-Phe (trnF(GAA)) gene, partial sequence; chloroplast	Monanthotaxis letestui	86.1	86.1	100%	2e-13	100.00	952	=HYPERLINK("https://www.ncbi.nlm.nih.gov/nucleotide/MF353791.1?report=genbank&log$=nucltop&blast_rank=41&RID=ND8MU828016","MF353791.1")
Friesodielsia sp. KM-2017 FU<JPN>:MY704 chloroplast genes for tRNA-Leu, tRNA-Phe, partial sequence	Friesodielsia sp. KM-2017	86.1	86.1	100%	2e-13	100.00	955	=HYPERLINK("https://www.ncbi.nlm.nih.gov/nucleotide/LC332078.1?report=genbank&log$=nucltop&blast_rank=42&RID=ND8MU828016","LC332078.1")
Monanthotaxis tripetala voucher Leeuwenberg 5828 (WAG) tRNA-Leu (trnL(UAA)) gene, partial sequence; trnL-trnF intergenic spacer, complete sequence; and tRNA-Phe (trnF(GAA)) gene, partial sequence; chloroplast	Monanthotaxis tripetala	86.1	86.1	100%	2e-13	100.00	950	=HYPERLINK("https://www.ncbi.nlm.nih.gov/nucleotide/KX787005.1?report=genbank&log$=nucltop&blast_rank=43&RID=ND8MU828016","KX787005.1")
Monanthotaxis filipes voucher Bidgood 1402 (WAG) tRNA-Leu (trnL(UAA)) gene, partial sequence; trnL-trnF intergenic spacer, complete sequence; and tRNA-Phe (trnF(GAA)) gene, partial sequence; chloroplast	Monanthotaxis filipes	86.1	86.1	100%	2e-13	100.00	922	=HYPERLINK("https://www.ncbi.nlm.nih.gov/nucleotide/KX787004.1?report=genbank&log$=nucltop&blast_rank=44&RID=ND8MU828016","KX787004.1")
Monanthotaxis kenyensis voucher Luke 7299 (EA) tRNA-Leu (trnL(UAA)) gene, partial sequence; trnL-trnF intergenic spacer, complete sequence; and tRNA-Phe (trnF(GAA)) gene, partial sequence; chloroplast	Monanthotaxis kenyensis	86.1	86.1	100%	2e-13	100.00	918	=HYPERLINK("https://www.ncbi.nlm.nih.gov/nucleotide/KX787001.1?report=genbank&log$=nucltop&blast_rank=45&RID=ND8MU828016","KX787001.1")
Monanthotaxis couvreurii voucher Couvreur 762 (WAG) tRNA-Leu (trnL(UAA)) gene, partial sequence; trnL-trnF intergenic spacer, complete sequence; and tRNA-Phe (trnF(GAA)) gene, partial sequence; chloroplast	Monanthotaxis couvreurii	86.1	86.1	100%	2e-13	100.00	910	=HYPERLINK("https://www.ncbi.nlm.nih.gov/nucleotide/KX787000.1?report=genbank&log$=nucltop&blast_rank=46&RID=ND8MU828016","KX787000.1")
Monanthotaxis aquila voucher Geerling 2327 (WAG) tRNA-Leu (trnL(UAA)) gene, partial sequence; trnL-trnF intergenic spacer, complete sequence; and tRNA-Phe (trnF(GAA)) gene, partial sequence; chloroplast	Monanthotaxis aquila	86.1	86.1	100%	2e-13	100.00	953	=HYPERLINK("https://www.ncbi.nlm.nih.gov/nucleotide/KX786998.1?report=genbank&log$=nucltop&blast_rank=47&RID=ND8MU828016","KX786998.1")
Monanthotaxis maputensis voucher Koning 7766 (WAG) tRNA-Leu (trnL(UAA)) gene, partial sequence; trnL-trnF intergenic spacer, complete sequence; and tRNA-Phe (trnF(GAA)) gene, partial sequence; chloroplast	Monanthotaxis maputensis	86.1	86.1	100%	2e-13	100.00	950	=HYPERLINK("https://www.ncbi.nlm.nih.gov/nucleotide/KX786997.1?report=genbank&log$=nucltop&blast_rank=48&RID=ND8MU828016","KX786997.1")
Monanthotaxis ferruginea voucher Bidgood 2870 (WAG) tRNA-Leu (trnL(UAA)) gene, partial sequence; trnL-trnF intergenic spacer, complete sequence; and tRNA-Phe (trnF(GAA)) gene, partial sequence; chloroplast	Monanthotaxis ferruginea	86.1	86.1	100%	2e-13	100.00	972	=HYPERLINK("https://www.ncbi.nlm.nih.gov/nucleotide/KX786995.1?report=genbank&log$=nucltop&blast_rank=49&RID=ND8MU828016","KX786995.1")
Friesodielsia sp. de Wilde 10971 voucher de Wilde 10971 (WAG) tRNA-Leu (trnL(UAA)) gene, partial sequence; trnL-trnF intergenic spacer, complete sequence; and tRNA-Phe (trnF(GAA)) gene, partial sequence; chloroplast	Friesodielsia sp. de Wilde 10971	86.1	86.1	100%	2e-13	100.00	976	=HYPERLINK("https://www.ncbi.nlm.nih.gov/nucleotide/KX786994.1?report=genbank&log$=nucltop&blast_rank=50&RID=ND8MU828016","KX786994.1")
Monanthotaxis klainei var. klainei voucher Fruth 03/1231/c (M) tRNA-Leu (trnL(UAA)) gene, partial sequence; trnL-trnF intergenic spacer, complete sequence; and tRNA-Phe (trnF(GAA)) gene, partial sequence; chloroplast	Monanthotaxis klainei var. klainei	86.1	86.1	100%	2e-13	100.00	926	=HYPERLINK("https://www.ncbi.nlm.nih.gov/nucleotide/KX786993.1?report=genbank&log$=nucltop&blast_rank=51&RID=ND8MU828016","KX786993.1")
Monanthotaxis angustifolia voucher Sinsin 3380 (WAG) tRNA-Leu (trnL(UAA)) gene, partial sequence; trnL-trnF intergenic spacer, complete sequence; and tRNA-Phe (trnF(GAA)) gene, partial sequence; chloroplast	Monanthotaxis angustifolia	86.1	86.1	100%	2e-13	100.00	949	=HYPERLINK("https://www.ncbi.nlm.nih.gov/nucleotide/KX786992.1?report=genbank&log$=nucltop&blast_rank=52&RID=ND8MU828016","KX786992.1")
Monanthotaxis micrantha voucher Madiomanana 184 (WAG) tRNA-Leu (trnL(UAA)) gene, partial sequence; trnL-trnF intergenic spacer, complete sequence; and tRNA-Phe (trnF(GAA)) gene, partial sequence; chloroplast	Monanthotaxis micrantha	86.1	86.1	100%	2e-13	100.00	952	=HYPERLINK("https://www.ncbi.nlm.nih.gov/nucleotide/KX786989.1?report=genbank&log$=nucltop&blast_rank=53&RID=ND8MU828016","KX786989.1")
Monanthotaxis boivinii voucher Wohlhauser 60232 (WAG) tRNA-Leu (trnL(UAA)) gene, partial sequence; trnL-trnF intergenic spacer, complete sequence; and tRNA-Phe (trnF(GAA)) gene, partial sequence; chloroplast	Monanthotaxis boivinii	86.1	86.1	100%	2e-13	100.00	952	=HYPERLINK("https://www.ncbi.nlm.nih.gov/nucleotide/KX786988.1?report=genbank&log$=nucltop&blast_rank=54&RID=ND8MU828016","KX786988.1")
Friesodielsia glaucifolia voucher Ghogue 500 (WAG) tRNA-Leu (trnL(UAA)) gene, partial sequence; trnL-trnF intergenic spacer, complete sequence; and tRNA-Phe (trnF(GAA)) gene, partial sequence; chloroplast	Friesodielsia glaucifolia	86.1	86.1	100%	2e-13	100.00	949	=HYPERLINK("https://www.ncbi.nlm.nih.gov/nucleotide/KX786987.1?report=genbank&log$=nucltop&blast_rank=55&RID=ND8MU828016","KX786987.1")
Monanthotaxis heterantha voucher Callmander 684 (MO) tRNA-Leu (trnL(UAA)) gene, partial sequence; trnL-trnF intergenic spacer, complete sequence; and tRNA-Phe (trnF(GAA)) gene, partial sequence; chloroplast	Monanthotaxis heterantha	86.1	86.1	100%	2e-13	100.00	956	=HYPERLINK("https://www.ncbi.nlm.nih.gov/nucleotide/KX786986.1?report=genbank&log$=nucltop&blast_rank=56&RID=ND8MU828016","KX786986.1")
Monanthotaxis komorensis voucher Barthelat 671 (MO) tRNA-Leu (trnL(UAA)) gene, partial sequence; trnL-trnF intergenic spacer, complete sequence; and tRNA-Phe (trnF(GAA)) gene, partial sequence; chloroplast	Monanthotaxis komorensis	86.1	86.1	100%	2e-13	100.00	952	=HYPERLINK("https://www.ncbi.nlm.nih.gov/nucleotide/KX786985.1?report=genbank&log$=nucltop&blast_rank=57&RID=ND8MU828016","KX786985.1")
Monanthotaxis ambrensis voucher Hong-Wa 221 (WAG) tRNA-Leu (trnL(UAA)) gene, partial sequence; trnL-trnF intergenic spacer, complete sequence; and tRNA-Phe (trnF(GAA)) gene, partial sequence; chloroplast	Monanthotaxis ambrensis	86.1	86.1	100%	2e-13	100.00	953	=HYPERLINK("https://www.ncbi.nlm.nih.gov/nucleotide/KX786984.1?report=genbank&log$=nucltop&blast_rank=58&RID=ND8MU828016","KX786984.1")
Monanthotaxis seretii voucher Fay 6534 (WAG) tRNA-Leu (trnL(UAA)) gene, partial sequence; trnL-trnF intergenic spacer, complete sequence; and tRNA-Phe (trnF(GAA)) gene, partial sequence; chloroplast	Monanthotaxis seretii	86.1	86.1	100%	2e-13	100.00	951	=HYPERLINK("https://www.ncbi.nlm.nih.gov/nucleotide/KX786983.1?report=genbank&log$=nucltop&blast_rank=59&RID=ND8MU828016","KX786983.1")
Friesodielsia hirsuta voucher Jongkind 12704 (WAG) tRNA-Leu (trnL(UAA)) gene and trnL-trnF intergenic spacer, partial sequence; chloroplast	Friesodielsia hirsuta	86.1	86.1	100%	2e-13	100.00	727	=HYPERLINK("https://www.ncbi.nlm.nih.gov/nucleotide/KX786982.1?report=genbank&log$=nucltop&blast_rank=60&RID=ND8MU828016","KX786982.1")
Friesodielsia velutina voucher Jongkind 11824 (WAG) tRNA-Leu (trnL(UAA)) gene, partial sequence; trnL-trnF intergenic spacer, complete sequence; and tRNA-Phe (trnF(GAA)) gene, partial sequence; chloroplast	Friesodielsia velutina	86.1	86.1	100%	2e-13	100.00	923	=HYPERLINK("https://www.ncbi.nlm.nih.gov/nucleotide/KX786981.1?report=genbank&log$=nucltop&blast_rank=61&RID=ND8MU828016","KX786981.1")
Monanthotaxis filamentosa voucher Couvreur 417 (WAG) tRNA-Leu (trnL(UAA)) gene, partial sequence; trnL-trnF intergenic spacer, complete sequence; and tRNA-Phe (trnF(GAA)) gene, partial sequence; chloroplast	Monanthotaxis filamentosa	86.1	86.1	100%	2e-13	100.00	928	=HYPERLINK("https://www.ncbi.nlm.nih.gov/nucleotide/KX786980.1?report=genbank&log$=nucltop&blast_rank=62&RID=ND8MU828016","KX786980.1")
Monanthotaxis foliosa var. ferruginea voucher Couvreur 601 (WAG) tRNA-Leu (trnL(UAA)) gene, partial sequence; trnL-trnF intergenic spacer, complete sequence; and tRNA-Phe (trnF(GAA)) gene, partial sequence; chloroplast	Monanthotaxis foliosa var. ferruginea	86.1	86.1	100%	2e-13	100.00	950	=HYPERLINK("https://www.ncbi.nlm.nih.gov/nucleotide/KX786979.1?report=genbank&log$=nucltop&blast_rank=63&RID=ND8MU828016","KX786979.1")
Monanthotaxis klainei var. lastoursvillensis voucher Couvreur 599 (WAG) tRNA-Leu (trnL(UAA)) gene, partial sequence; trnL-trnF intergenic spacer, complete sequence; and tRNA-Phe (trnF(GAA)) gene, partial sequence; chloroplast	Monanthotaxis klainei var. lastoursvillensis	86.1	86.1	100%	2e-13	100.00	950	=HYPERLINK("https://www.ncbi.nlm.nih.gov/nucleotide/KX786978.1?report=genbank&log$=nucltop&blast_rank=64&RID=ND8MU828016","KX786978.1")
Monanthotaxis latistamina voucher Couvreur 565 (WAG) tRNA-Leu (trnL(UAA)) gene, partial sequence; trnL-trnF intergenic spacer, complete sequence; and tRNA-Phe (trnF(GAA)) gene, partial sequence; chloroplast	Monanthotaxis latistamina	86.1	86.1	100%	2e-13	100.00	953	=HYPERLINK("https://www.ncbi.nlm.nih.gov/nucleotide/KX786977.1?report=genbank&log$=nucltop&blast_rank=65&RID=ND8MU828016","KX786977.1")
Monanthotaxis scamnopetala voucher Sosef 2220 (WAG) tRNA-Leu (trnL(UAA)) gene, partial sequence; trnL-trnF intergenic spacer, complete sequence; and tRNA-Phe (trnF(GAA)) gene, partial sequence; chloroplast	Monanthotaxis scamnopetala	86.1	86.1	100%	2e-13	100.00	925	=HYPERLINK("https://www.ncbi.nlm.nih.gov/nucleotide/KX786975.1?report=genbank&log$=nucltop&blast_rank=66&RID=ND8MU828016","KX786975.1")
Friesodielsia sp. Thomas 12278 voucher A:Thomas 12278 tRNA-Leu (trnL) gene and trnL-trnF intergenic spacer, partial sequence; chloroplast	Friesodielsia sp. Thomas 12278	86.1	86.1	100%	2e-13	100.00	842	=HYPERLINK("https://www.ncbi.nlm.nih.gov/nucleotide/KX786644.1?report=genbank&log$=nucltop&blast_rank=67&RID=ND8MU828016","KX786644.1")
Friesodielsia montana voucher WAG:de Wilde & van der Maesen 0053520 tRNA-Leu (trnL) gene and trnL-trnF intergenic spacer, partial sequence; chloroplast	Friesodielsia montana	86.1	86.1	100%	2e-13	100.00	839	=HYPERLINK("https://www.ncbi.nlm.nih.gov/nucleotide/KX786643.1?report=genbank&log$=nucltop&blast_rank=68&RID=ND8MU828016","KX786643.1")
Friesodielsia latifolia voucher SING:Guo & Chen GX073 tRNA-Leu (trnL) gene and trnL-trnF intergenic spacer, partial sequence; chloroplast	Friesodielsia latifolia	86.1	86.1	100%	2e-13	100.00	840	=HYPERLINK("https://www.ncbi.nlm.nih.gov/nucleotide/KX786642.1?report=genbank&log$=nucltop&blast_rank=69&RID=ND8MU828016","KX786642.1")
Friesodielsia gracilis voucher A:Linder 794 tRNA-Leu (trnL) gene and trnL-trnF intergenic spacer, partial sequence; chloroplast	Friesodielsia gracilis	86.1	86.1	100%	2e-13	100.00	828	=HYPERLINK("https://www.ncbi.nlm.nih.gov/nucleotide/KX786640.1?report=genbank&log$=nucltop&blast_rank=70&RID=ND8MU828016","KX786640.1")
Sphaerocoryne gracilipes voucher WAG:Tchouto Mbatchou & al. 0202853 tRNA-Leu (trnL) gene and trnL-trnF intergenic spacer, partial sequence; chloroplast	Sphaerocoryne gracilipes	86.1	86.1	100%	2e-13	100.00	816	=HYPERLINK("https://www.ncbi.nlm.nih.gov/nucleotide/KX786639.1?report=genbank&log$=nucltop&blast_rank=71&RID=ND8MU828016","KX786639.1")
Friesodielsia glauca voucher SING:Guo & Chen GX074 tRNA-Leu (trnL) gene and trnL-trnF intergenic spacer, partial sequence; chloroplast	Friesodielsia glauca	86.1	86.1	100%	2e-13	100.00	841	=HYPERLINK("https://www.ncbi.nlm.nih.gov/nucleotide/KX786638.1?report=genbank&log$=nucltop&blast_rank=72&RID=ND8MU828016","KX786638.1")
Friesodielsia filipes voucher L:Sinclair 40762 tRNA-Leu (trnL) gene and trnL-trnF intergenic spacer, partial sequence; chloroplast	Friesodielsia filipes	86.1	86.1	100%	2e-13	100.00	840	=HYPERLINK("https://www.ncbi.nlm.nih.gov/nucleotide/KX786636.1?report=genbank&log$=nucltop&blast_rank=73&RID=ND8MU828016","KX786636.1")
Friesodielsia discostigma voucher P:Zenker G. 3023 tRNA-Leu (trnL) gene and trnL-trnF intergenic spacer, partial sequence; chloroplast	Friesodielsia discostigma	86.1	86.1	100%	2e-13	100.00	835	=HYPERLINK("https://www.ncbi.nlm.nih.gov/nucleotide/KX786635.1?report=genbank&log$=nucltop&blast_rank=74&RID=ND8MU828016","KX786635.1")
Friesodielsia calycina voucher L:Latiff 4029 tRNA-Leu (trnL) gene and trnL-trnF intergenic spacer, partial sequence; chloroplast	Friesodielsia calycina	86.1	86.1	100%	2e-13	100.00	838	=HYPERLINK("https://www.ncbi.nlm.nih.gov/nucleotide/KX786634.1?report=genbank&log$=nucltop&blast_rank=75&RID=ND8MU828016","KX786634.1")
Friesodielsia borneensis voucher A:Kessler 2018 tRNA-Leu (trnL) gene and trnL-trnF intergenic spacer, partial sequence; chloroplast	Friesodielsia borneensis	86.1	86.1	100%	2e-13	100.00	843	=HYPERLINK("https://www.ncbi.nlm.nih.gov/nucleotide/KX786633.1?report=genbank&log$=nucltop&blast_rank=76&RID=ND8MU828016","KX786633.1")
Friesodielsia bakeri voucher SING:Ng 2015-184 tRNA-Leu (trnL) gene and trnL-trnF intergenic spacer, partial sequence; chloroplast	Friesodielsia bakeri	86.1	86.1	100%	2e-13	100.00	841	=HYPERLINK("https://www.ncbi.nlm.nih.gov/nucleotide/KX786632.1?report=genbank&log$=nucltop&blast_rank=77&RID=ND8MU828016","KX786632.1")
Afroguatteria bequaertii voucher BR<BEL>:J. Lejoly 4865 tRNA-Leu (trnL) gene and trnL-trnF intergenic spacer, partial sequence; chloroplast	Afroguatteria bequaertii	86.1	86.1	100%	2e-13	100.00	689	=HYPERLINK("https://www.ncbi.nlm.nih.gov/nucleotide/KX786629.1?report=genbank&log$=nucltop&blast_rank=78&RID=ND8MU828016","KX786629.1")
Friesodielsia lalisae voucher Aongyong & Baka 57 (CMUB) tRNA-Leu (trnL) gene, partial sequence; trnL-trnF intergenic spacer, complete sequence; and tRNA-Phe (trnF) gene, partial sequence; plastid	Friesodielsia lalisae	86.1	86.1	100%	2e-13	100.00	926	=HYPERLINK("https://www.ncbi.nlm.nih.gov/nucleotide/OQ506005.1?report=genbank&log$=nucltop&blast_rank=79&RID=ND8MU828016","OQ506005.1")
Friesodielsia glauca voucher Aongyong & Samae 49 (CMUB) tRNA-Leu (trnL) gene, partial sequence; trnL-trnF intergenic spacer, complete sequence; and tRNA-Phe (trnF) gene, partial sequence; plastid	Friesodielsia glauca	86.1	86.1	100%	2e-13	100.00	920	=HYPERLINK("https://www.ncbi.nlm.nih.gov/nucleotide/OQ506004.1?report=genbank&log$=nucltop&blast_rank=80&RID=ND8MU828016","OQ506004.1")
Friesodielsia phanganensis voucher Sinbumroong 09082021 (CMUB) tRNA-Leu (trnL) gene, partial sequence; trnL-trnF intergenic spacer, complete sequence; and tRNA-Phe (trnF) gene, partial sequence; plastid	Friesodielsia phanganensis	86.1	86.1	100%	2e-13	100.00	928	=HYPERLINK("https://www.ncbi.nlm.nih.gov/nucleotide/OQ506003.1?report=genbank&log$=nucltop&blast_rank=81&RID=ND8MU828016","OQ506003.1")
Friesodielsia filipes voucher Aongyong & Baka 46 (CMUB) tRNA-Leu (trnL) gene, partial sequence; trnL-trnF intergenic spacer, complete sequence; and tRNA-Phe (trnF) gene, partial sequence; plastid	Friesodielsia filipes	86.1	86.1	100%	2e-13	100.00	922	=HYPERLINK("https://www.ncbi.nlm.nih.gov/nucleotide/OQ506002.1?report=genbank&log$=nucltop&blast_rank=82&RID=ND8MU828016","OQ506002.1")
Friesodielsia desmoides voucher Khunarak 1 (CMUB) tRNA-Leu (trnL) gene, partial sequence; trnL-trnF intergenic spacer, complete sequence; and tRNA-Phe (trnF) gene, partial sequence; plastid	Friesodielsia desmoides	86.1	86.1	100%	2e-13	100.00	929	=HYPERLINK("https://www.ncbi.nlm.nih.gov/nucleotide/OQ506001.1?report=genbank&log$=nucltop&blast_rank=83&RID=ND8MU828016","OQ506001.1")
Friesodielsia kingii voucher Aongyong & Sama-ae 43 (CMUB) tRNA-Leu (trnL) gene, partial sequence; trnL-trnF intergenic spacer, complete sequence; and tRNA-Phe (trnF) gene, partial sequence; plastid	Friesodielsia kingii	86.1	86.1	100%	2e-13	100.00	929	=HYPERLINK("https://www.ncbi.nlm.nih.gov/nucleotide/OQ505999.1?report=genbank&log$=nucltop&blast_rank=84&RID=ND8MU828016","OQ505999.1")
Friesodielsia macrosepala voucher Aongyong 23 (CMUB) tRNA-Leu (trnL) gene, partial sequence; trnL-trnF intergenic spacer, complete sequence; and tRNA-Phe (trnF) gene, partial sequence; plastid	Friesodielsia macrosepala	86.1	86.1	100%	2e-13	100.00	929	=HYPERLINK("https://www.ncbi.nlm.nih.gov/nucleotide/OQ505998.1?report=genbank&log$=nucltop&blast_rank=85&RID=ND8MU828016","OQ505998.1")
Friesodielsia khaoluangensis voucher Aongyong 20 (CMUB) tRNA-Leu (trnL) gene, partial sequence; trnL-trnF intergenic spacer, complete sequence; and tRNA-Phe (trnF) gene, partial sequence; plastid	Friesodielsia khaoluangensis	86.1	86.1	100%	2e-13	100.00	851	=HYPERLINK("https://www.ncbi.nlm.nih.gov/nucleotide/OQ505997.1?report=genbank&log$=nucltop&blast_rank=86&RID=ND8MU828016","OQ505997.1")
Uvaria wrayi tRNA-Leu (trnL) gene and trnL-trnF intergenic spacer, partial sequence; chloroplast	Uvaria wrayi	86.1	86.1	100%	2e-13	100.00	505	=HYPERLINK("https://www.ncbi.nlm.nih.gov/nucleotide/KR905587.1?report=genbank&log$=nucltop&blast_rank=87&RID=ND8MU828016","KR905587.1")
Uvaria wrayi isolate 59 tRNA-Leu (trnL) gene and trnL-trnF intergenic spacer, partial sequence; chloroplast	Uvaria wrayi	86.1	86.1	100%	2e-13	100.00	506	=HYPERLINK("https://www.ncbi.nlm.nih.gov/nucleotide/KR905582.1?report=genbank&log$=nucltop&blast_rank=88&RID=ND8MU828016","KR905582.1")
Uvaria wrayi isolate 64 tRNA-Leu (trnL) gene and trnL-trnF intergenic spacer, partial sequence; chloroplast	Uvaria wrayi	86.1	86.1	100%	2e-13	100.00	506	=HYPERLINK("https://www.ncbi.nlm.nih.gov/nucleotide/KR905581.1?report=genbank&log$=nucltop&blast_rank=89&RID=ND8MU828016","KR905581.1")
Uvaria longipes isolate 5 tRNA-Leu (trnL) gene and trnL-trnF intergenic spacer, partial sequence; chloroplast	Uvaria longipes	86.1	86.1	100%	2e-13	100.00	507	=HYPERLINK("https://www.ncbi.nlm.nih.gov/nucleotide/KR905579.1?report=genbank&log$=nucltop&blast_rank=90&RID=ND8MU828016","KR905579.1")
Duguetia furfuracea isolate 303 trnL-trnF intergenic spacer region, partial sequence; plastid	Duguetia furfuracea	86.1	86.1	100%	2e-13	100.00	940	=HYPERLINK("https://www.ncbi.nlm.nih.gov/nucleotide/KP859337.1?report=genbank&log$=nucltop&blast_rank=91&RID=ND8MU828016","KP859337.1")
Duguetia calycina isolate 45 trnL-trnF intergenic spacer region, partial sequence; plastid	Duguetia calycina	86.1	86.1	100%	2e-13	100.00	940	=HYPERLINK("https://www.ncbi.nlm.nih.gov/nucleotide/KP859326.1?report=genbank&log$=nucltop&blast_rank=92&RID=ND8MU828016","KP859326.1")
Goniothalamus velutinus tRNA-Leu (trnL) gene and trnL-trnF intergenic spacer, partial sequence; chloroplast	Goniothalamus velutinus	86.1	86.1	100%	2e-13	100.00	900	=HYPERLINK("https://www.ncbi.nlm.nih.gov/nucleotide/KM818900.1?report=genbank&log$=nucltop&blast_rank=93&RID=ND8MU828016","KM818900.1")
Goniothalamus undulatus tRNA-Leu (trnL) gene and trnL-trnF intergenic spacer, partial sequence; chloroplast	Goniothalamus undulatus	86.1	86.1	100%	2e-13	100.00	710	=HYPERLINK("https://www.ncbi.nlm.nih.gov/nucleotide/KM818896.1?report=genbank&log$=nucltop&blast_rank=94&RID=ND8MU828016","KM818896.1")
Goniothalamus sawtehii tRNA-Leu (trnL) gene and trnL-trnF intergenic spacer, partial sequence; chloroplast	Goniothalamus sawtehii	86.1	86.1	100%	2e-13	100.00	908	=HYPERLINK("https://www.ncbi.nlm.nih.gov/nucleotide/KM818895.1?report=genbank&log$=nucltop&blast_rank=95&RID=ND8MU828016","KM818895.1")
Goniothalamus costulatus tRNA-Leu (trnL) gene and trnL-trnF intergenic spacer, partial sequence; chloroplast	Goniothalamus costulatus	86.1	86.1	100%	2e-13	100.00	875	=HYPERLINK("https://www.ncbi.nlm.nih.gov/nucleotide/KM818865.1?report=genbank&log$=nucltop&blast_rank=96&RID=ND8MU828016","KM818865.1")
Goniothalamus sp. tcc10 tRNA-Leu (trnL) gene and trnL-trnF intergenic spacer, partial sequence; chloroplast	Goniothalamus sp. tcc10	86.1	86.1	100%	2e-13	100.00	860	=HYPERLINK("https://www.ncbi.nlm.nih.gov/nucleotide/KM818864.1?report=genbank&log$=nucltop&blast_rank=97&RID=ND8MU828016","KM818864.1")
Goniothalamus tomentosus tRNA-Leu (trnL) gene and trnL-trnF intergenic spacer, partial sequence; chloroplast	Goniothalamus tomentosus	86.1	86.1	100%	2e-13	100.00	882	=HYPERLINK("https://www.ncbi.nlm.nih.gov/nucleotide/KM818846.1?report=genbank&log$=nucltop&blast_rank=98&RID=ND8MU828016","KM818846.1")
Uvaria dulcis voucher PDBK TCA2009-0865 chloroplast, complete genome	Uvaria dulcis	86.1	86.1	100%	2e-13	100.00	190682	=HYPERLINK("https://www.ncbi.nlm.nih.gov/nucleotide/NC_070221.1?report=genbank&log$=nucltop&blast_rank=99&RID=ND8MU828016","NC_070221.1")
Sphaerocoryne affinis voucher PDBK TCA2009-1754 chloroplast, complete genome	Sphaerocoryne affinis	86.1	86.1	100%	2e-13	100.00	189597	=HYPERLINK("https://www.ncbi.nlm.nih.gov/nucleotide/NC_070220.1?report=genbank&log$=nucltop&blast_rank=100&RID=ND8MU828016","NC_070220.1")
Monanthotaxis ambrensis voucher PDBK TMA2015-1385 chloroplast, complete genome	Monanthotaxis ambrensis	86.1	86.1	100%	2e-13	100.00	190122	=HYPERLINK("https://www.ncbi.nlm.nih.gov/nucleotide/NC_070219.1?report=genbank&log$=nucltop&blast_rank=101&RID=ND8MU828016","NC_070219.1")
Fissistigma oldhamii voucher PDBK TC2010-0145 chloroplast, complete genome	Fissistigma oldhamii	86.1	86.1	100%	2e-13	100.00	188038	=HYPERLINK("https://www.ncbi.nlm.nih.gov/nucleotide/NC_070218.1?report=genbank&log$=nucltop&blast_rank=102&RID=ND8MU828016","NC_070218.1")
Pyramidanthe prismatica voucher Aongyong & Baka 38 (CMUB) tRNA-Leu (trnL) gene and trnL-trnF intergenic spacer, partial sequence; plastid	Pyramidanthe prismatica	86.1	86.1	100%	2e-13	100.00	937	=HYPERLINK("https://www.ncbi.nlm.nih.gov/nucleotide/OL546539.1?report=genbank&log$=nucltop&blast_rank=103&RID=ND8MU828016","OL546539.1")
Pyramidanthe elegans voucher Aongyong & Baka 37 (CMUB) tRNA-Leu (trnL) gene and trnL-trnF intergenic spacer, partial sequence; plastid	Pyramidanthe elegans	86.1	86.1	100%	2e-13	100.00	938	=HYPERLINK("https://www.ncbi.nlm.nih.gov/nucleotide/OL546538.1?report=genbank&log$=nucltop&blast_rank=104&RID=ND8MU828016","OL546538.1")
Pyramidanthe sp. Coode 8031 voucher Coode 8031 (L) tRNA-Leu (trnL) gene and trnL-trnF intergenic spacer, partial sequence; plastid	Pyramidanthe sp. Coode 8031	86.1	86.1	100%	2e-13	100.00	932	=HYPERLINK("https://www.ncbi.nlm.nih.gov/nucleotide/OL546537.1?report=genbank&log$=nucltop&blast_rank=105&RID=ND8MU828016","OL546537.1")
Pyramidanthe sp. Takeuchi et al. 14912 voucher Takeuchi et al. 14912 (L) tRNA-Leu (trnL) gene and trnL-trnF intergenic spacer, partial sequence; plastid	Pyramidanthe sp. Takeuchi et al. 14912	86.1	86.1	100%	2e-13	100.00	932	=HYPERLINK("https://www.ncbi.nlm.nih.gov/nucleotide/OL546536.1?report=genbank&log$=nucltop&blast_rank=106&RID=ND8MU828016","OL546536.1")
Pyramidanthe sp. Utteridge 330 voucher Utteridge 330 (L) tRNA-Leu (trnL) gene and trnL-trnF intergenic spacer, partial sequence; plastid	Pyramidanthe sp. Utteridge 330	86.1	86.1	100%	2e-13	100.00	932	=HYPERLINK("https://www.ncbi.nlm.nih.gov/nucleotide/OL546535.1?report=genbank&log$=nucltop&blast_rank=107&RID=ND8MU828016","OL546535.1")
Pyramidanthe clementis voucher Ambriansyah & Arifin AA 338 (L) tRNA-Leu (trnL) gene and trnL-trnF intergenic spacer, partial sequence; plastid	Pyramidanthe clementis	86.1	86.1	100%	2e-13	100.00	939	=HYPERLINK("https://www.ncbi.nlm.nih.gov/nucleotide/OL546534.1?report=genbank&log$=nucltop&blast_rank=108&RID=ND8MU828016","OL546534.1")
Fissistigma rubiginosum voucher Chaowasku 215 (CMUB) tRNA-Leu (trnL) gene and trnL-trnF intergenic spacer, partial sequence; plastid	Fissistigma rubiginosum	86.1	86.1	100%	2e-13	100.00	929	=HYPERLINK("https://www.ncbi.nlm.nih.gov/nucleotide/OL546533.1?report=genbank&log$=nucltop&blast_rank=109&RID=ND8MU828016","OL546533.1")
Fissistigma fulgens voucher Aongyong & Baka 34 (CMUB) tRNA-Leu (trnL) gene and trnL-trnF intergenic spacer, partial sequence; plastid	Fissistigma fulgens	86.1	86.1	100%	2e-13	100.00	929	=HYPERLINK("https://www.ncbi.nlm.nih.gov/nucleotide/OL546532.1?report=genbank&log$=nucltop&blast_rank=110&RID=ND8MU828016","OL546532.1")
Fissistigma thorelii voucher Sichaikhan 2 (CMUB) tRNA-Leu (trnL) gene and trnL-trnF intergenic spacer, partial sequence; plastid	Fissistigma thorelii	86.1	86.1	100%	2e-13	100.00	929	=HYPERLINK("https://www.ncbi.nlm.nih.gov/nucleotide/OL546531.1?report=genbank&log$=nucltop&blast_rank=111&RID=ND8MU828016","OL546531.1")
Fissistigma sp. Nuraliev 2125 voucher Nuraliev 2125 (CMUB) tRNA-Leu (trnL) gene and trnL-trnF intergenic spacer, partial sequence; plastid	Fissistigma sp. Nuraliev 2125	86.1	86.1	100%	2e-13	100.00	928	=HYPERLINK("https://www.ncbi.nlm.nih.gov/nucleotide/OL546530.1?report=genbank&log$=nucltop&blast_rank=112&RID=ND8MU828016","OL546530.1")
Fissistigma rubiginosum voucher Aongyong 35 (CMUB) tRNA-Leu (trnL) gene and trnL-trnF intergenic spacer, partial sequence; plastid	Fissistigma rubiginosum	86.1	86.1	100%	2e-13	100.00	929	=HYPERLINK("https://www.ncbi.nlm.nih.gov/nucleotide/OL546529.1?report=genbank&log$=nucltop&blast_rank=113&RID=ND8MU828016","OL546529.1")
Fissistigma oblongum voucher Chaowasku 214 (CMUB) tRNA-Leu (trnL) gene and trnL-trnF intergenic spacer, partial sequence; plastid	Fissistigma oblongum	86.1	86.1	100%	2e-13	100.00	929	=HYPERLINK("https://www.ncbi.nlm.nih.gov/nucleotide/OL546528.1?report=genbank&log$=nucltop&blast_rank=114&RID=ND8MU828016","OL546528.1")
Friesodielsia sp. Aongyong 36 voucher Aongyong 36 (CMUB) tRNA-Leu (trnL) gene and trnL-trnF intergenic spacer, partial sequence; plastid	Friesodielsia sp. Aongyong 36	86.1	86.1	100%	2e-13	100.00	930	=HYPERLINK("https://www.ncbi.nlm.nih.gov/nucleotide/OL546527.1?report=genbank&log$=nucltop&blast_rank=115&RID=ND8MU828016","OL546527.1")
Desmos sp. Aongyong 33 voucher Aongyong 33 (CMUB) tRNA-Leu (trnL) gene and trnL-trnF intergenic spacer, partial sequence; plastid	Desmos sp. Aongyong 33	86.1	86.1	100%	2e-13	100.00	930	=HYPERLINK("https://www.ncbi.nlm.nih.gov/nucleotide/OL546526.1?report=genbank&log$=nucltop&blast_rank=116&RID=ND8MU828016","OL546526.1")
Sphaerocoryne affinis voucher Chaowasku 216 (CMUB) tRNA-Leu (trnL) gene and trnL-trnF intergenic spacer, partial sequence; plastid	Sphaerocoryne affinis	86.1	86.1	100%	2e-13	100.00	923	=HYPERLINK("https://www.ncbi.nlm.nih.gov/nucleotide/OL546525.1?report=genbank&log$=nucltop&blast_rank=117&RID=ND8MU828016","OL546525.1")
Uvaria dasoclema voucher Damthongdee AD 1 (BKF) tRNA-Leu (trnL) gene and trnL-trnF intergenic spacer, partial sequence; plastid	Uvaria dasoclema	86.1	86.1	100%	2e-13	100.00	917	=HYPERLINK("https://www.ncbi.nlm.nih.gov/nucleotide/OL546524.1?report=genbank&log$=nucltop&blast_rank=118&RID=ND8MU828016","OL546524.1")
Sphaerocoryne blanfordiana voucher L:36 tRNA-Leu (trnL) gene, complete sequence; and trnL-trnF intergenic spacer, partial sequence; chloroplast	Sphaerocoryne blanfordiana	86.1	86.1	100%	2e-13	100.00	815	=HYPERLINK("https://www.ncbi.nlm.nih.gov/nucleotide/KM924954.1?report=genbank&log$=nucltop&blast_rank=119&RID=ND8MU828016","KM924954.1")
Sphaerocoryne affinis voucher KRB 96 tRNA-Leu (trnL) gene, complete sequence; and trnL-trnF intergenic spacer, partial sequence; chloroplast	Sphaerocoryne affinis	86.1	86.1	100%	2e-13	100.00	813	=HYPERLINK("https://www.ncbi.nlm.nih.gov/nucleotide/KM924953.1?report=genbank&log$=nucltop&blast_rank=120&RID=ND8MU828016","KM924953.1")
Exellia scamnopetala voucher WAG:2220 tRNA-Leu (trnL) gene, complete sequence; and trnL-trnF intergenic spacer, partial sequence; chloroplast	Monanthotaxis scamnopetala	86.1	86.1	100%	2e-13	100.00	824	=HYPERLINK("https://www.ncbi.nlm.nih.gov/nucleotide/KM924949.1?report=genbank&log$=nucltop&blast_rank=121&RID=ND8MU828016","KM924949.1")
Uvaria littoralis voucher DU18 tRNA-Leu (trnL) gene and trnL-trnF intergenic spacer, partial sequence; chloroplast	Uvaria littoralis	86.1	86.1	100%	2e-13	100.00	869	=HYPERLINK("https://www.ncbi.nlm.nih.gov/nucleotide/OL505594.1?report=genbank&log$=nucltop&blast_rank=122&RID=ND8MU828016","OL505594.1")
Uvaria grandiflora voucher DU17 tRNA-Leu (trnL) gene and trnL-trnF intergenic spacer, partial sequence; chloroplast	Uvaria grandiflora	86.1	86.1	100%	2e-13	100.00	846	=HYPERLINK("https://www.ncbi.nlm.nih.gov/nucleotide/OL505593.1?report=genbank&log$=nucltop&blast_rank=123&RID=ND8MU828016","OL505593.1")
Sphaerocoryne affinis voucher DU16 tRNA-Leu (trnL) gene and trnL-trnF intergenic spacer, partial sequence; chloroplast	Sphaerocoryne affinis	86.1	86.1	100%	2e-13	100.00	884	=HYPERLINK("https://www.ncbi.nlm.nih.gov/nucleotide/OL505592.1?report=genbank&log$=nucltop&blast_rank=124&RID=ND8MU828016","OL505592.1")
Desmos cochinchinensis voucher DU12 tRNA-Leu (trnL) gene and trnL-trnF intergenic spacer, partial sequence; chloroplast	Desmos cochinchinensis	86.1	86.1	100%	2e-13	100.00	884	=HYPERLINK("https://www.ncbi.nlm.nih.gov/nucleotide/OL505588.1?report=genbank&log$=nucltop&blast_rank=125&RID=ND8MU828016","OL505588.1")
Annona montana chloroplast, complete genome	Annona montana	86.1	86.1	100%	2e-13	100.00	195495	=HYPERLINK("https://www.ncbi.nlm.nih.gov/nucleotide/NC_066643.1?report=genbank&log$=nucltop&blast_rank=126&RID=ND8MU828016","NC_066643.1")
Fissistigma oldhamii chloroplast, complete genome	Fissistigma oldhamii	86.1	86.1	100%	2e-13	100.00	187782	=HYPERLINK("https://www.ncbi.nlm.nih.gov/nucleotide/MW136266.1?report=genbank&log$=nucltop&blast_rank=127&RID=ND8MU828016","MW136266.1")
Fissistigma oldhamii chloroplast, complete genome	Fissistigma oldhamii	86.1	86.1	100%	2e-13	100.00	188988	=HYPERLINK("https://www.ncbi.nlm.nih.gov/nucleotide/MW829281.1?report=genbank&log$=nucltop&blast_rank=128&RID=ND8MU828016","MW829281.1")
Desmos lawii tRNA-Leu (trnL) gene and trnL-trnF intergenic spacer, partial sequence; chloroplast	Desmos lawii	86.1	86.1	100%	2e-13	100.00	764	=HYPERLINK("https://www.ncbi.nlm.nih.gov/nucleotide/KC933939.1?report=genbank&log$=nucltop&blast_rank=129&RID=ND8MU828016","KC933939.1")
Friesodielsia sp. SiS-2013 tRNA-Leu (trnL) gene and trnL-trnF intergenic spacer, partial sequence; chloroplast	Friesodielsia sahyadrica	86.1	86.1	100%	2e-13	100.00	902	=HYPERLINK("https://www.ncbi.nlm.nih.gov/nucleotide/KC933938.1?report=genbank&log$=nucltop&blast_rank=130&RID=ND8MU828016","KC933938.1")
Monanthotaxis schweinfurthii voucher WAG:2238 tRNA-Leu (trnL) gene and trnL-trnF intergenic spacer, partial sequence; chloroplast	Monanthotaxis schweinfurthii	86.1	86.1	100%	2e-13	100.00	858	=HYPERLINK("https://www.ncbi.nlm.nih.gov/nucleotide/JQ768746.1?report=genbank&log$=nucltop&blast_rank=131&RID=ND8MU828016","JQ768746.1")
Monanthotaxis glomerulata voucher WAG:2016 tRNA-Leu (trnL) gene and trnL-trnF intergenic spacer, partial sequence; chloroplast	Monanthotaxis glomerulata	86.1	86.1	100%	2e-13	100.00	858	=HYPERLINK("https://www.ncbi.nlm.nih.gov/nucleotide/JQ768745.1?report=genbank&log$=nucltop&blast_rank=132&RID=ND8MU828016","JQ768745.1")
Monanthotaxis fornicata voucher WAG:89 tRNA-Leu (trnL) gene and trnL-trnF intergenic spacer, partial sequence; chloroplast	Monanthotaxis fornicata	86.1	86.1	100%	2e-13	100.00	858	=HYPERLINK("https://www.ncbi.nlm.nih.gov/nucleotide/JQ768744.1?report=genbank&log$=nucltop&blast_rank=133&RID=ND8MU828016","JQ768744.1")
Monanthotaxis congoensis voucher U:489 tRNA-Leu (trnL) gene and trnL-trnF intergenic spacer, partial sequence; chloroplast	Monanthotaxis congoensis	86.1	86.1	100%	2e-13	100.00	858	=HYPERLINK("https://www.ncbi.nlm.nih.gov/nucleotide/JQ768743.1?report=genbank&log$=nucltop&blast_rank=134&RID=ND8MU828016","JQ768743.1")
Friesodielsia enghiana voucher E:8708 tRNA-Leu (trnL) gene and trnL-trnF intergenic spacer, partial sequence; chloroplast	Monanthotaxis enghiana	86.1	86.1	100%	2e-13	100.00	858	=HYPERLINK("https://www.ncbi.nlm.nih.gov/nucleotide/JQ768739.1?report=genbank&log$=nucltop&blast_rank=135&RID=ND8MU828016","JQ768739.1")
Friesodielsia obovata voucher K:40526 tRNA-Leu (trnL) gene and trnL-trnF intergenic spacer, partial sequence; chloroplast	Monanthotaxis obovata	86.1	86.1	100%	2e-13	100.00	858	=HYPERLINK("https://www.ncbi.nlm.nih.gov/nucleotide/JQ768740.1?report=genbank&log$=nucltop&blast_rank=136&RID=ND8MU828016","JQ768740.1")
Friesodielsia desmoides voucher WAG:3189 tRNA-Leu (trnL) gene and trnL-trnF intergenic spacer, partial sequence; chloroplast	Friesodielsia desmoides	86.1	86.1	100%	2e-13	100.00	858	=HYPERLINK("https://www.ncbi.nlm.nih.gov/nucleotide/JQ768738.1?report=genbank&log$=nucltop&blast_rank=137&RID=ND8MU828016","JQ768738.1")
Fissistigma polyanthoides voucher WAG:3232 tRNA-Leu (trnL) gene and trnL-trnF intergenic spacer, partial sequence; chloroplast	Fissistigma polyanthoides	86.1	86.1	100%	2e-13	100.00	858	=HYPERLINK("https://www.ncbi.nlm.nih.gov/nucleotide/JQ768735.1?report=genbank&log$=nucltop&blast_rank=138&RID=ND8MU828016","JQ768735.1")
Desmos goezeanus voucher BRI:04780 tRNA-Leu (trnL) gene and trnL-trnF intergenic spacer, partial sequence; chloroplast	Desmos goezeanus	86.1	86.1	100%	2e-13	100.00	858	=HYPERLINK("https://www.ncbi.nlm.nih.gov/nucleotide/JQ768732.1?report=genbank&log$=nucltop&blast_rank=139&RID=ND8MU828016","JQ768732.1")
Desmos dumosus voucher HKU:068 tRNA-Leu (trnL) gene and trnL-trnF intergenic spacer, partial sequence; chloroplast	Desmos dumosus	86.1	86.1	100%	2e-13	100.00	838	=HYPERLINK("https://www.ncbi.nlm.nih.gov/nucleotide/JQ768730.1?report=genbank&log$=nucltop&blast_rank=140&RID=ND8MU828016","JQ768730.1")
Dasymaschalon wallichii voucher P:257 tRNA-Leu (trnL) gene and trnL-trnF intergenic spacer, partial sequence; chloroplast	Dasymaschalon wallichii	86.1	86.1	100%	2e-13	100.00	858	=HYPERLINK("https://www.ncbi.nlm.nih.gov/nucleotide/JQ768726.1?report=genbank&log$=nucltop&blast_rank=141&RID=ND8MU828016","JQ768726.1")
Dasymaschalon sootepense voucher L:1364 tRNA-Leu (trnL) gene and trnL-trnF intergenic spacer, partial sequence; chloroplast	Dasymaschalon sootepense	86.1	86.1	100%	2e-13	100.00	857	=HYPERLINK("https://www.ncbi.nlm.nih.gov/nucleotide/JQ768723.1?report=genbank&log$=nucltop&blast_rank=142&RID=ND8MU828016","JQ768723.1")
Dasymaschalon rostratum voucher HKU:0626 tRNA-Leu (trnL) gene and trnL-trnF intergenic spacer, partial sequence; chloroplast	Dasymaschalon rostratum	86.1	86.1	100%	2e-13	100.00	858	=HYPERLINK("https://www.ncbi.nlm.nih.gov/nucleotide/JQ768722.1?report=genbank&log$=nucltop&blast_rank=143&RID=ND8MU828016","JQ768722.1")
Dasymaschalon robinsonii voucher P:6132 tRNA-Leu (trnL) gene and trnL-trnF intergenic spacer, partial sequence; chloroplast	Dasymaschalon robinsonii	86.1	86.1	100%	2e-13	100.00	858	=HYPERLINK("https://www.ncbi.nlm.nih.gov/nucleotide/JQ768721.1?report=genbank&log$=nucltop&blast_rank=144&RID=ND8MU828016","JQ768721.1")
Dasymaschalon obtusipetalum voucher L:3271 tRNA-Leu (trnL) gene and trnL-trnF intergenic spacer, partial sequence; chloroplast	Dasymaschalon yunnanense	86.1	86.1	100%	2e-13	100.00	858	=HYPERLINK("https://www.ncbi.nlm.nih.gov/nucleotide/JQ768720.1?report=genbank&log$=nucltop&blast_rank=145&RID=ND8MU828016","JQ768720.1")
Dasymaschalon oblongatum voucher NY:9703 tRNA-Leu (trnL) gene and trnL-trnF intergenic spacer, partial sequence; chloroplast	Dasymaschalon oblongatum	86.1	86.1	100%	2e-13	100.00	850	=HYPERLINK("https://www.ncbi.nlm.nih.gov/nucleotide/JQ768719.1?report=genbank&log$=nucltop&blast_rank=146&RID=ND8MU828016","JQ768719.1")
Dasymaschalon megalanthum voucher UC<USA-CA>:46641 tRNA-Leu (trnL) gene and trnL-trnF intergenic spacer, partial sequence; chloroplast	Dasymaschalon megalanthum	86.1	86.1	100%	2e-13	100.00	858	=HYPERLINK("https://www.ncbi.nlm.nih.gov/nucleotide/JQ768718.1?report=genbank&log$=nucltop&blast_rank=147&RID=ND8MU828016","JQ768718.1")
Dasymaschalon longiflorum voucher L:5567A tRNA-Leu (trnL) gene and trnL-trnF intergenic spacer, partial sequence; chloroplast	Dasymaschalon longiflorum	86.1	86.1	100%	2e-13	100.00	856	=HYPERLINK("https://www.ncbi.nlm.nih.gov/nucleotide/JQ768715.1?report=genbank&log$=nucltop&blast_rank=148&RID=ND8MU828016","JQ768715.1")
Dasymaschalon lomentaceum voucher HKU:04/5 tRNA-Leu (trnL) gene and trnL-trnF intergenic spacer, partial sequence; chloroplast	Dasymaschalon lomentaceum	86.1	86.1	100%	2e-13	100.00	858	=HYPERLINK("https://www.ncbi.nlm.nih.gov/nucleotide/JQ768714.1?report=genbank&log$=nucltop&blast_rank=149&RID=ND8MU828016","JQ768714.1")
Dasymaschalon glaucum voucher HKU:510521 tRNA-Leu (trnL) gene and trnL-trnF intergenic spacer, partial sequence; chloroplast	Dasymaschalon glaucum	86.1	86.1	100%	2e-13	100.00	858	=HYPERLINK("https://www.ncbi.nlm.nih.gov/nucleotide/JQ768713.1?report=genbank&log$=nucltop&blast_rank=150&RID=ND8MU828016","JQ768713.1")
Dasymaschalon filipes voucher L:835 tRNA-Leu (trnL) gene and trnL-trnF intergenic spacer, partial sequence; chloroplast	Dasymaschalon filipes	86.1	86.1	100%	2e-13	100.00	828	=HYPERLINK("https://www.ncbi.nlm.nih.gov/nucleotide/JQ768712.1?report=genbank&log$=nucltop&blast_rank=151&RID=ND8MU828016","JQ768712.1")
Dasymaschalon evrardii voucher P:9615 tRNA-Leu (trnL) gene and trnL-trnF intergenic spacer, partial sequence; chloroplast	Dasymaschalon evrardii	86.1	86.1	100%	2e-13	100.00	855	=HYPERLINK("https://www.ncbi.nlm.nih.gov/nucleotide/JQ768711.1?report=genbank&log$=nucltop&blast_rank=152&RID=ND8MU828016","JQ768711.1")
Dasymaschalon ellipticum voucher L:15734 tRNA-Leu (trnL) gene and trnL-trnF intergenic spacer, partial sequence; chloroplast	Dasymaschalon ellipticum	86.1	86.1	100%	2e-13	100.00	815	=HYPERLINK("https://www.ncbi.nlm.nih.gov/nucleotide/JQ768710.1?report=genbank&log$=nucltop&blast_rank=153&RID=ND8MU828016","JQ768710.1")
Dasymaschalon dasymaschalum voucher HKU:04/26 tRNA-Leu (trnL) gene and trnL-trnF intergenic spacer, partial sequence; chloroplast	Dasymaschalon dasymaschalum	86.1	86.1	100%	2e-13	100.00	857	=HYPERLINK("https://www.ncbi.nlm.nih.gov/nucleotide/JQ768709.1?report=genbank&log$=nucltop&blast_rank=154&RID=ND8MU828016","JQ768709.1")
Dasymaschalon clusiflorum voucher NY:45293 tRNA-Leu (trnL) gene and trnL-trnF intergenic spacer, partial sequence; chloroplast	Dasymaschalon clusiflorum	86.1	86.1	100%	2e-13	100.00	858	=HYPERLINK("https://www.ncbi.nlm.nih.gov/nucleotide/JQ768708.1?report=genbank&log$=nucltop&blast_rank=155&RID=ND8MU828016","JQ768708.1")
Dasymaschalon borneense voucher L:1687 tRNA-Leu (trnL) gene and trnL-trnF intergenic spacer, partial sequence; chloroplast	Dasymaschalon borneense	86.1	86.1	100%	2e-13	100.00	858	=HYPERLINK("https://www.ncbi.nlm.nih.gov/nucleotide/JQ768707.1?report=genbank&log$=nucltop&blast_rank=156&RID=ND8MU828016","JQ768707.1")
Dasymaschalon acuminatum voucher HKU:490520 tRNA-Leu (trnL) gene and trnL-trnF intergenic spacer, partial sequence; chloroplast	Dasymaschalon acuminatum	86.1	86.1	100%	2e-13	100.00	858	=HYPERLINK("https://www.ncbi.nlm.nih.gov/nucleotide/JQ768706.1?report=genbank&log$=nucltop&blast_rank=157&RID=ND8MU828016","JQ768706.1")
Uvaria welwitschii tRNA-Leu (trnL) gene and trnL-trnF intergenic spacer, partial sequence; chloroplast	Uvaria welwitschii	86.1	86.1	100%	2e-13	100.00	855	=HYPERLINK("https://www.ncbi.nlm.nih.gov/nucleotide/JN175222.1?report=genbank&log$=nucltop&blast_rank=158&RID=ND8MU828016","JN175222.1")
Uvaria sambiranensis tRNA-Leu (trnL) gene and trnL-trnF intergenic spacer, partial sequence; chloroplast	Uvaria sambiranensis	86.1	86.1	100%	2e-13	100.00	841	=HYPERLINK("https://www.ncbi.nlm.nih.gov/nucleotide/JN175221.1?report=genbank&log$=nucltop&blast_rank=159&RID=ND8MU828016","JN175221.1")
Uvaria pauciovulata tRNA-Leu (trnL) gene and trnL-trnF intergenic spacer, partial sequence; chloroplast	Uvaria pauciovulata	86.1	86.1	100%	2e-13	100.00	853	=HYPERLINK("https://www.ncbi.nlm.nih.gov/nucleotide/JN175220.1?report=genbank&log$=nucltop&blast_rank=160&RID=ND8MU828016","JN175220.1")
Uvaria manjensis tRNA-Leu (trnL) gene and trnL-trnF intergenic spacer, partial sequence; chloroplast	Uvaria manjensis	86.1	86.1	100%	2e-13	100.00	852	=HYPERLINK("https://www.ncbi.nlm.nih.gov/nucleotide/JN175218.1?report=genbank&log$=nucltop&blast_rank=161&RID=ND8MU828016","JN175218.1")
Uvaria hahnii tRNA-Leu (trnL) gene and trnL-trnF intergenic spacer, partial sequence; chloroplast	Uvaria hahnii	86.1	86.1	100%	2e-13	100.00	853	=HYPERLINK("https://www.ncbi.nlm.nih.gov/nucleotide/JN175216.1?report=genbank&log$=nucltop&blast_rank=162&RID=ND8MU828016","JN175216.1")
Uvaria elmeri tRNA-Leu (trnL) gene and trnL-trnF intergenic spacer, partial sequence; chloroplast	Uvaria elmeri	86.1	86.1	100%	2e-13	100.00	852	=HYPERLINK("https://www.ncbi.nlm.nih.gov/nucleotide/JN175215.1?report=genbank&log$=nucltop&blast_rank=163&RID=ND8MU828016","JN175215.1")
Uvaria dependens tRNA-Leu (trnL) gene and trnL-trnF intergenic spacer, partial sequence; chloroplast	Uvaria dependens	86.1	86.1	100%	2e-13	100.00	488	=HYPERLINK("https://www.ncbi.nlm.nih.gov/nucleotide/JN175214.1?report=genbank&log$=nucltop&blast_rank=164&RID=ND8MU828016","JN175214.1")
Uvaria cordata tRNA-Leu (trnL) gene and trnL-trnF intergenic spacer, partial sequence; chloroplast	Uvaria cordata	86.1	86.1	100%	2e-13	100.00	852	=HYPERLINK("https://www.ncbi.nlm.nih.gov/nucleotide/JN175213.1?report=genbank&log$=nucltop&blast_rank=165&RID=ND8MU828016","JN175213.1")
Uvaria commersoniana tRNA-Leu (trnL) gene and trnL-trnF intergenic spacer, partial sequence; chloroplast	Uvaria commersoniana	86.1	86.1	100%	2e-13	100.00	852	=HYPERLINK("https://www.ncbi.nlm.nih.gov/nucleotide/JN175211.1?report=genbank&log$=nucltop&blast_rank=166&RID=ND8MU828016","JN175211.1")
Uvaria antsiranensis tRNA-Leu (trnL) gene and trnL-trnF intergenic spacer, partial sequence; chloroplast	Uvaria antsiranensis	86.1	86.1	100%	2e-13	100.00	841	=HYPERLINK("https://www.ncbi.nlm.nih.gov/nucleotide/JN175210.1?report=genbank&log$=nucltop&blast_rank=167&RID=ND8MU828016","JN175210.1")
Uvaria afzelii tRNA-Leu (trnL) gene and trnL-trnF intergenic spacer, partial sequence; chloroplast	Uvaria afzelii	86.1	86.1	100%	2e-13	100.00	850	=HYPERLINK("https://www.ncbi.nlm.nih.gov/nucleotide/JN175209.1?report=genbank&log$=nucltop&blast_rank=168&RID=ND8MU828016","JN175209.1")
Pyramidanthe prismatica tRNA-Leu (trnL) gene and trnL-trnF intergenic spacer, partial sequence; chloroplast	Pyramidanthe prismatica	86.1	86.1	100%	2e-13	100.00	872	=HYPERLINK("https://www.ncbi.nlm.nih.gov/nucleotide/JN175208.1?report=genbank&log$=nucltop&blast_rank=169&RID=ND8MU828016","JN175208.1")
Dasymaschalon lomentaceum voucher Chaowasku 184 (CMUB) tRNA-Leu (trnL) gene and trnL-trnF intergenic spacer, partial sequence; plastid	Dasymaschalon lomentaceum	86.1	86.1	100%	2e-13	100.00	925	=HYPERLINK("https://www.ncbi.nlm.nih.gov/nucleotide/MT264027.1?report=genbank&log$=nucltop&blast_rank=170&RID=ND8MU828016","MT264027.1")
Dasymaschalon lomentaceum voucher Chaowasku 182 (CMUB) tRNA-Leu (trnL) gene and trnL-trnF intergenic spacer, partial sequence; plastid	Dasymaschalon lomentaceum	86.1	86.1	100%	2e-13	100.00	925	=HYPERLINK("https://www.ncbi.nlm.nih.gov/nucleotide/MT264026.1?report=genbank&log$=nucltop&blast_rank=171&RID=ND8MU828016","MT264026.1")
Dasymaschalon halabalanum voucher Chaowasku 180 (CMUB) tRNA-Leu (trnL) gene and trnL-trnF intergenic spacer, partial sequence; plastid	Dasymaschalon halabalanum	86.1	86.1	100%	2e-13	100.00	917	=HYPERLINK("https://www.ncbi.nlm.nih.gov/nucleotide/MT264025.1?report=genbank&log$=nucltop&blast_rank=172&RID=ND8MU828016","MT264025.1")
Dasymaschalon grandiflorum voucher Chaowasku 144 (CMUB) tRNA-Leu (trnL) gene and trnL-trnF intergenic spacer, partial sequence; plastid	Dasymaschalon grandiflorum	86.1	86.1	100%	2e-13	100.00	917	=HYPERLINK("https://www.ncbi.nlm.nih.gov/nucleotide/MT264024.1?report=genbank&log$=nucltop&blast_rank=173&RID=ND8MU828016","MT264024.1")
Dasymaschalon dasymaschalum voucher Chaowasku 179 (CMUB) tRNA-Leu (trnL) gene and trnL-trnF intergenic spacer, partial sequence; plastid	Dasymaschalon dasymaschalum	86.1	86.1	100%	2e-13	100.00	917	=HYPERLINK("https://www.ncbi.nlm.nih.gov/nucleotide/MT264023.1?report=genbank&log$=nucltop&blast_rank=174&RID=ND8MU828016","MT264023.1")
Dasymaschalon angustifolium voucher Chaowasku 145 (CMUB) tRNA-Leu (trnL) gene and trnL-trnF intergenic spacer, partial sequence; plastid	Dasymaschalon angustifolium	86.1	86.1	100%	2e-13	100.00	917	=HYPERLINK("https://www.ncbi.nlm.nih.gov/nucleotide/MT264021.1?report=genbank&log$=nucltop&blast_rank=175&RID=ND8MU828016","MT264021.1")
Dasymaschalon acuminatum voucher Chaowasku 183 (CMUB) tRNA-Leu (trnL) gene and trnL-trnF intergenic spacer, partial sequence; plastid	Dasymaschalon acuminatum	86.1	86.1	100%	2e-13	100.00	917	=HYPERLINK("https://www.ncbi.nlm.nih.gov/nucleotide/MT264020.1?report=genbank&log$=nucltop&blast_rank=176&RID=ND8MU828016","MT264020.1")
Annona muricata chloroplast, complete genome	Annona muricata	86.1	86.1	100%	2e-13	100.00	196038	=HYPERLINK("https://www.ncbi.nlm.nih.gov/nucleotide/NC_052008.1?report=genbank&log$=nucltop&blast_rank=177&RID=ND8MU828016","NC_052008.1")
Dasymachalon acuminatum tRNA-Leu (trnL) gene and trnL-trnF intergenic spacer, partial sequence; chloroplast	Dasymaschalon acuminatum	86.1	86.1	100%	2e-13	100.00	816	=HYPERLINK("https://www.ncbi.nlm.nih.gov/nucleotide/HM173777.1?report=genbank&log$=nucltop&blast_rank=178&RID=ND8MU828016","HM173777.1")
Uvaria unguiculata tRNA-Leu (trnL) gene and trnL-trnF intergenic spacer, partial sequence; chloroplast	Uvaria unguiculata	86.1	86.1	100%	2e-13	100.00	851	=HYPERLINK("https://www.ncbi.nlm.nih.gov/nucleotide/GU951750.1?report=genbank&log$=nucltop&blast_rank=179&RID=ND8MU828016","GU951750.1")
Uvaria topazensis tRNA-Leu (trnL) gene and trnL-trnF intergenic spacer, partial sequence; chloroplast	Uvaria topazensis	86.1	86.1	100%	2e-13	100.00	853	=HYPERLINK("https://www.ncbi.nlm.nih.gov/nucleotide/GU951748.1?report=genbank&log$=nucltop&blast_rank=180&RID=ND8MU828016","GU951748.1")
Uvaria rupestris tRNA-Leu (trnL) gene and trnL-trnF intergenic spacer, partial sequence; chloroplast	Uvaria rupestris	86.1	86.1	100%	2e-13	100.00	851	=HYPERLINK("https://www.ncbi.nlm.nih.gov/nucleotide/GU951745.1?report=genbank&log$=nucltop&blast_rank=181&RID=ND8MU828016","GU951745.1")
Uvaria sankowskyi tRNA-Leu (trnL) gene and trnL-trnF intergenic spacer, partial sequence; chloroplast	Uvaria sankowskyi	86.1	86.1	100%	2e-13	100.00	851	=HYPERLINK("https://www.ncbi.nlm.nih.gov/nucleotide/GU951746.1?report=genbank&log$=nucltop&blast_rank=182&RID=ND8MU828016","GU951746.1")
Uvaria leichhardtii tRNA-Leu (trnL) gene and trnL-trnF intergenic spacer, partial sequence; chloroplast	Uvaria leichhardtii	86.1	86.1	100%	2e-13	100.00	852	=HYPERLINK("https://www.ncbi.nlm.nih.gov/nucleotide/GU951744.1?report=genbank&log$=nucltop&blast_rank=183&RID=ND8MU828016","GU951744.1")
Uvaria dasoclema tRNA-Leu (trnL) gene and trnL-trnF intergenic spacer, partial sequence; chloroplast	Uvaria dasoclema	86.1	86.1	100%	2e-13	100.00	852	=HYPERLINK("https://www.ncbi.nlm.nih.gov/nucleotide/GU951743.1?report=genbank&log$=nucltop&blast_rank=184&RID=ND8MU828016","GU951743.1")
Uvaria buchholzii tRNA-Leu (trnL) gene and trnL-trnF intergenic spacer, partial sequence; chloroplast	Uvaria buchholzii	86.1	86.1	100%	2e-13	100.00	852	=HYPERLINK("https://www.ncbi.nlm.nih.gov/nucleotide/GU951742.1?report=genbank&log$=nucltop&blast_rank=185&RID=ND8MU828016","GU951742.1")
Uvaria versicolor tRNA-Leu (trnL) gene and trnL-trnF intergenic spacer, partial sequence; chloroplast	Uvaria versicolor	86.1	86.1	100%	2e-13	100.00	851	=HYPERLINK("https://www.ncbi.nlm.nih.gov/nucleotide/FJ743881.1?report=genbank&log$=nucltop&blast_rank=186&RID=ND8MU828016","FJ743881.1")
Uvaria rufa tRNA-Leu (trnL) gene and trnL-trnF intergenic spacer, partial sequence; chloroplast	Uvaria rufa	86.1	86.1	100%	2e-13	100.00	852	=HYPERLINK("https://www.ncbi.nlm.nih.gov/nucleotide/FJ743878.1?report=genbank&log$=nucltop&blast_rank=187&RID=ND8MU828016","FJ743878.1")
Uvaria pandensis tRNA-Leu (trnL) gene and trnL-trnF intergenic spacer, partial sequence; chloroplast	Uvaria pandensis	86.1	86.1	100%	2e-13	100.00	851	=HYPERLINK("https://www.ncbi.nlm.nih.gov/nucleotide/FJ743877.1?report=genbank&log$=nucltop&blast_rank=188&RID=ND8MU828016","FJ743877.1")
Uvaria macropoda tRNA-Leu (trnL) gene and trnL-trnF intergenic spacer, partial sequence; chloroplast	Uvaria macropoda	86.1	86.1	100%	2e-13	100.00	852	=HYPERLINK("https://www.ncbi.nlm.nih.gov/nucleotide/FJ743876.1?report=genbank&log$=nucltop&blast_rank=189&RID=ND8MU828016","FJ743876.1")
Uvaria lobbiana tRNA-Leu (trnL) gene and trnL-trnF intergenic spacer, partial sequence; chloroplast	Uvaria lobbiana	86.1	86.1	100%	2e-13	100.00	854	=HYPERLINK("https://www.ncbi.nlm.nih.gov/nucleotide/FJ743874.1?report=genbank&log$=nucltop&blast_rank=190&RID=ND8MU828016","FJ743874.1")
Uvaria leptocladon tRNA-Leu (trnL) gene and trnL-trnF intergenic spacer, partial sequence; chloroplast	Uvaria leptocladon	86.1	86.1	100%	2e-13	100.00	852	=HYPERLINK("https://www.ncbi.nlm.nih.gov/nucleotide/FJ743873.1?report=genbank&log$=nucltop&blast_rank=191&RID=ND8MU828016","FJ743873.1")
Uvaria hirsuta tRNA-Leu (trnL) gene and trnL-trnF intergenic spacer, partial sequence; chloroplast	Uvaria hirsuta	86.1	86.1	100%	2e-13	100.00	853	=HYPERLINK("https://www.ncbi.nlm.nih.gov/nucleotide/FJ743872.1?report=genbank&log$=nucltop&blast_rank=192&RID=ND8MU828016","FJ743872.1")
Uvaria hamiltonii tRNA-Leu (trnL) gene and trnL-trnF intergenic spacer, partial sequence; chloroplast	Uvaria hamiltonii	86.1	86.1	100%	2e-13	100.00	853	=HYPERLINK("https://www.ncbi.nlm.nih.gov/nucleotide/FJ743871.1?report=genbank&log$=nucltop&blast_rank=193&RID=ND8MU828016","FJ743871.1")
Uvaria flava tRNA-Leu (trnL) gene and trnL-trnF intergenic spacer, partial sequence; chloroplast	Uvaria flava	86.1	86.1	100%	2e-13	100.00	852	=HYPERLINK("https://www.ncbi.nlm.nih.gov/nucleotide/FJ743869.1?report=genbank&log$=nucltop&blast_rank=194&RID=ND8MU828016","FJ743869.1")
Uvaria faulknerae tRNA-Leu (trnL) gene and trnL-trnF intergenic spacer, partial sequence; chloroplast	Uvaria faulknerae	86.1	86.1	100%	2e-13	100.00	853	=HYPERLINK("https://www.ncbi.nlm.nih.gov/nucleotide/FJ743868.1?report=genbank&log$=nucltop&blast_rank=195&RID=ND8MU828016","FJ743868.1")
Uvaria clavata tRNA-Leu (trnL) gene and trnL-trnF intergenic spacer, partial sequence; chloroplast	Uvaria clavata	86.1	86.1	100%	2e-13	100.00	851	=HYPERLINK("https://www.ncbi.nlm.nih.gov/nucleotide/FJ743867.1?report=genbank&log$=nucltop&blast_rank=196&RID=ND8MU828016","FJ743867.1")
Uvaria calamistrata tRNA-Leu (trnL) gene and trnL-trnF intergenic spacer, partial sequence; chloroplast	Uvaria calamistrata	86.1	86.1	100%	2e-13	100.00	852	=HYPERLINK("https://www.ncbi.nlm.nih.gov/nucleotide/FJ743866.1?report=genbank&log$=nucltop&blast_rank=197&RID=ND8MU828016","FJ743866.1")
Uvaria borneensis tRNA-Leu (trnL) gene and trnL-trnF intergenic spacer, partial sequence; chloroplast	Uvaria borneensis	86.1	86.1	100%	2e-13	100.00	852	=HYPERLINK("https://www.ncbi.nlm.nih.gov/nucleotide/FJ743865.1?report=genbank&log$=nucltop&blast_rank=198&RID=ND8MU828016","FJ743865.1")
Uvaria boniana tRNA-Leu (trnL) gene and trnL-trnF intergenic spacer, partial sequence; chloroplast	Uvaria boniana	86.1	86.1	100%	2e-13	100.00	852	=HYPERLINK("https://www.ncbi.nlm.nih.gov/nucleotide/FJ743864.1?report=genbank&log$=nucltop&blast_rank=199&RID=ND8MU828016","FJ743864.1")
Uvaria baumannii tRNA-Leu (trnL) gene and trnL-trnF intergenic spacer, partial sequence; chloroplast	Uvaria baumannii	86.1	86.1	100%	2e-13	100.00	853	=HYPERLINK("https://www.ncbi.nlm.nih.gov/nucleotide/FJ743863.1?report=genbank&log$=nucltop&blast_rank=200&RID=ND8MU828016","FJ743863.1")
Uvaria anonoides tRNA-Leu (trnL) gene and trnL-trnF intergenic spacer, partial sequence; chloroplast	Uvaria anonoides	86.1	86.1	100%	2e-13	100.00	853	=HYPERLINK("https://www.ncbi.nlm.nih.gov/nucleotide/FJ743862.1?report=genbank&log$=nucltop&blast_rank=201&RID=ND8MU828016","FJ743862.1")
Uvaria angolensis tRNA-Leu (trnL) gene and trnL-trnF intergenic spacer, partial sequence; chloroplast	Uvaria angolensis	86.1	86.1	100%	2e-13	100.00	852	=HYPERLINK("https://www.ncbi.nlm.nih.gov/nucleotide/FJ743861.1?report=genbank&log$=nucltop&blast_rank=202&RID=ND8MU828016","FJ743861.1")
Uvaria acuminata tRNA-Leu (trnL) gene and trnL-trnF intergenic spacer, partial sequence; chloroplast	Uvaria acuminata	86.1	86.1	100%	2e-13	100.00	852	=HYPERLINK("https://www.ncbi.nlm.nih.gov/nucleotide/FJ743860.1?report=genbank&log$=nucltop&blast_rank=203&RID=ND8MU828016","FJ743860.1")
Ellipeia cuneifolia tRNA-Leu (trnL) gene and trnL-trnF intergenic spacer, partial sequence; chloroplast	Uvaria cuneifolia	86.1	86.1	100%	2e-13	100.00	852	=HYPERLINK("https://www.ncbi.nlm.nih.gov/nucleotide/FJ743857.1?report=genbank&log$=nucltop&blast_rank=204&RID=ND8MU828016","FJ743857.1")
Cyathostemma micranthum tRNA-Leu (trnL) gene and trnL-trnF intergenic spacer, partial sequence; chloroplast	Uvaria micrantha	86.1	86.1	100%	2e-13	100.00	852	=HYPERLINK("https://www.ncbi.nlm.nih.gov/nucleotide/FJ743854.1?report=genbank&log$=nucltop&blast_rank=205&RID=ND8MU828016","FJ743854.1")
Cyathostemma hookeri tRNA-Leu (trnL) gene and trnL-trnF intergenic spacer, partial sequence; chloroplast	Uvaria clementis	86.1	86.1	100%	2e-13	100.00	852	=HYPERLINK("https://www.ncbi.nlm.nih.gov/nucleotide/FJ743853.1?report=genbank&log$=nucltop&blast_rank=206&RID=ND8MU828016","FJ743853.1")
Cyathostemma glabrum tRNA-Leu (trnL) gene and trnL-trnF intergenic spacer, partial sequence; chloroplast	Uvaria glabra	86.1	86.1	100%	2e-13	100.00	852	=HYPERLINK("https://www.ncbi.nlm.nih.gov/nucleotide/FJ743852.1?report=genbank&log$=nucltop&blast_rank=207&RID=ND8MU828016","FJ743852.1")
Cyathostemma excelsum tRNA-Leu (trnL) gene and trnL-trnF intergenic spacer, partial sequence; chloroplast	Uvaria excelsa	86.1	86.1	100%	2e-13	100.00	852	=HYPERLINK("https://www.ncbi.nlm.nih.gov/nucleotide/FJ743851.1?report=genbank&log$=nucltop&blast_rank=208&RID=ND8MU828016","FJ743851.1")
Cyathostemma argenteum tRNA-Leu (trnL) gene and trnL-trnF intergenic spacer, partial sequence; chloroplast	Uvaria argentea	86.1	86.1	100%	2e-13	100.00	852	=HYPERLINK("https://www.ncbi.nlm.nih.gov/nucleotide/FJ743850.1?report=genbank&log$=nucltop&blast_rank=209&RID=ND8MU828016","FJ743850.1")
Ellipeia dulcis tRNA-Leu (trnL) gene and trnL-trnF intergenic spacer, partial sequence; chloroplast	Uvaria dulcis	86.1	86.1	100%	2e-13	100.00	852	=HYPERLINK("https://www.ncbi.nlm.nih.gov/nucleotide/FJ743849.1?report=genbank&log$=nucltop&blast_rank=210&RID=ND8MU828016","FJ743849.1")
Uvaria afzelii isolate 538 tRNA-Leu (trnL) gene and trnL-trnF intergenic spacer, partial sequence; chloroplast	Uvaria afzelii	86.1	86.1	100%	2e-13	100.00	915	=HYPERLINK("https://www.ncbi.nlm.nih.gov/nucleotide/EF179319.1?report=genbank&log$=nucltop&blast_rank=211&RID=ND8MU828016","EF179319.1")
Fusaea longifolia voucher NL110414 tRNA-Leu(UAA) (trnL) gene, intron; chloroplast	Fusaea longifolia	86.1	86.1	100%	2e-13	100.00	536	=HYPERLINK("https://www.ncbi.nlm.nih.gov/nucleotide/FJ039327.1?report=genbank&log$=nucltop&blast_rank=212&RID=ND8MU828016","FJ039327.1")
Duguetia surinamensis voucher NH200001 tRNA-Leu(UAA) (trnL) gene, intron; chloroplast	Duguetia surinamensis	86.1	86.1	100%	2e-13	100.00	431	=HYPERLINK("https://www.ncbi.nlm.nih.gov/nucleotide/FJ039227.1?report=genbank&log$=nucltop&blast_rank=213&RID=ND8MU828016","FJ039227.1")
Duguetia surinamensis voucher NH200542 tRNA-Leu(UAA) (trnL) gene, intron; chloroplast	Duguetia surinamensis	86.1	86.1	100%	2e-13	100.00	542	=HYPERLINK("https://www.ncbi.nlm.nih.gov/nucleotide/FJ039096.1?report=genbank&log$=nucltop&blast_rank=214&RID=ND8MU828016","FJ039096.1")
Goniothalamus repevensis voucher Yuyen 232 trnL gene, intron; chloroplast	Goniothalamus repevensis	86.1	86.1	100%	2e-13	100.00	561	=HYPERLINK("https://www.ncbi.nlm.nih.gov/nucleotide/EU249794.1?report=genbank&log$=nucltop&blast_rank=215&RID=ND8MU828016","EU249794.1")
Goniothalamus undulatus voucher Yuyen 217 trnL gene, intron; chloroplast	Goniothalamus undulatus	86.1	86.1	100%	2e-13	100.00	562	=HYPERLINK("https://www.ncbi.nlm.nih.gov/nucleotide/EU249786.1?report=genbank&log$=nucltop&blast_rank=216&RID=ND8MU828016","EU249786.1")
Goniothalamus sp. Aunglaeonai trnL gene, intron; chloroplast	Goniothalamus sp. Aunglaeonai	86.1	86.1	100%	2e-13	100.00	561	=HYPERLINK("https://www.ncbi.nlm.nih.gov/nucleotide/EU249785.1?report=genbank&log$=nucltop&blast_rank=217&RID=ND8MU828016","EU249785.1")
Goniothalamus sawtehii voucher Yuyen 235 trnL gene, intron; chloroplast	Goniothalamus sawtehii	86.1	86.1	100%	2e-13	100.00	575	=HYPERLINK("https://www.ncbi.nlm.nih.gov/nucleotide/EU249784.1?report=genbank&log$=nucltop&blast_rank=218&RID=ND8MU828016","EU249784.1")
Uvariastrum pierreanum tRNA-Leu (trnL) gene and trnL-trnF intergenic spacer, partial sequence; chloroplast	Uvariastrum pierreanum	86.1	86.1	100%	2e-13	100.00	879	=HYPERLINK("https://www.ncbi.nlm.nih.gov/nucleotide/EU169792.1?report=genbank&log$=nucltop&blast_rank=219&RID=ND8MU828016","EU169792.1")
Toussaintia orientalis tRNA-Leu (trnL) gene and trnL-trnF intergenic spacer, partial sequence; chloroplast	Toussaintia orientalis	86.1	86.1	100%	2e-13	100.00	924	=HYPERLINK("https://www.ncbi.nlm.nih.gov/nucleotide/EU169778.1?report=genbank&log$=nucltop&blast_rank=220&RID=ND8MU828016","EU169778.1")
Sphaerocoryne gracilis tRNA-Leu (trnL) gene and trnL-trnF intergenic spacer, partial sequence; chloroplast	Sphaerocoryne gracilis	86.1	86.1	100%	2e-13	100.00	852	=HYPERLINK("https://www.ncbi.nlm.nih.gov/nucleotide/EU169777.1?report=genbank&log$=nucltop&blast_rank=221&RID=ND8MU828016","EU169777.1")
Annona montana tRNA-Leu (trnL) gene and trnL-trnF intergenic spacer, partial sequence; chloroplast	Annona montana	86.1	86.1	100%	2e-13	100.00	919	=HYPERLINK("https://www.ncbi.nlm.nih.gov/nucleotide/EU420842.1?report=genbank&log$=nucltop&blast_rank=222&RID=ND8MU828016","EU420842.1")
Guatteria cf. lucens Gomez et al. 23305 isolate 830 tRNA-Leu (trnL) gene and trnL-trnF intergenic spacer, partial sequence; chloroplast	Guatteria cf. lucens Gomez et al. 23305	86.1	86.1	100%	2e-13	100.00	904	=HYPERLINK("https://www.ncbi.nlm.nih.gov/nucleotide/DQ125012.1?report=genbank&log$=nucltop&blast_rank=223&RID=ND8MU828016","DQ125012.1")
Melodorum cf. fruticosum Mols 10 tRNA-Leu (trnL) gene and trnL-trnF intergenic spacer, partial sequence; chloroplast	Melodorum cf. fruticosum Mols 10	86.1	86.1	100%	2e-13	100.00	965	=HYPERLINK("https://www.ncbi.nlm.nih.gov/nucleotide/AY319187.1?report=genbank&log$=nucltop&blast_rank=224&RID=ND8MU828016","AY319187.1")
Melodorum fruticosum tRNA-Leu (trnL) gene and trnL-trnF intergenic spacer, partial sequence; chloroplast	Melodorum fruticosum	86.1	86.1	100%	2e-13	100.00	965	=HYPERLINK("https://www.ncbi.nlm.nih.gov/nucleotide/AY319185.1?report=genbank&log$=nucltop&blast_rank=225&RID=ND8MU828016","AY319185.1")
Duguetia uniflora tRNA-Leu (trnL) gene and trnL-trnF intergenic spacer, partial sequence; chloroplast	Duguetia uniflora	86.1	86.1	100%	2e-13	100.00	859	=HYPERLINK("https://www.ncbi.nlm.nih.gov/nucleotide/AY740594.1?report=genbank&log$=nucltop&blast_rank=226&RID=ND8MU828016","AY740594.1")
Duguetia ulei tRNA-Leu (trnL) gene and trnL-trnF intergenic spacer, partial sequence; chloroplast	Duguetia ulei	86.1	86.1	100%	2e-13	100.00	863	=HYPERLINK("https://www.ncbi.nlm.nih.gov/nucleotide/AY740593.1?report=genbank&log$=nucltop&blast_rank=227&RID=ND8MU828016","AY740593.1")
Duguetia surinamensis tRNA-Leu (trnL) gene and trnL-trnF intergenic spacer, partial sequence; chloroplast	Duguetia surinamensis	86.1	86.1	100%	2e-13	100.00	864	=HYPERLINK("https://www.ncbi.nlm.nih.gov/nucleotide/AY740592.1?report=genbank&log$=nucltop&blast_rank=228&RID=ND8MU828016","AY740592.1")
Duguetia stelechantha tRNA-Leu (trnL) gene and trnL-trnF intergenic spacer, partial sequence; chloroplast	Duguetia stelechantha	86.1	86.1	100%	2e-13	100.00	865	=HYPERLINK("https://www.ncbi.nlm.nih.gov/nucleotide/AY740591.1?report=genbank&log$=nucltop&blast_rank=229&RID=ND8MU828016","AY740591.1")
Duguetia staudtii tRNA-Leu (trnL) gene and trnL-trnF intergenic spacer, partial sequence; chloroplast	Duguetia staudtii	86.1	86.1	100%	2e-13	100.00	864	=HYPERLINK("https://www.ncbi.nlm.nih.gov/nucleotide/AY740590.1?report=genbank&log$=nucltop&blast_rank=230&RID=ND8MU828016","AY740590.1")
Duguetia sooretamae tRNA-Leu (trnL) gene and trnL-trnF intergenic spacer, partial sequence; chloroplast	Duguetia sooretamae	86.1	86.1	100%	2e-13	100.00	870	=HYPERLINK("https://www.ncbi.nlm.nih.gov/nucleotide/AY740589.1?report=genbank&log$=nucltop&blast_rank=231&RID=ND8MU828016","AY740589.1")
Duguetia sessilis tRNA-Leu (trnL) gene and trnL-trnF intergenic spacer, partial sequence; chloroplast	Duguetia sessilis	86.1	86.1	100%	2e-13	100.00	863	=HYPERLINK("https://www.ncbi.nlm.nih.gov/nucleotide/AY740588.1?report=genbank&log$=nucltop&blast_rank=232&RID=ND8MU828016","AY740588.1")
Duguetia cauliflora tRNA-Leu (trnL) gene and trnL-trnF intergenic spacer, partial sequence; chloroplast	Duguetia cauliflora	86.1	86.1	100%	2e-13	100.00	864	=HYPERLINK("https://www.ncbi.nlm.nih.gov/nucleotide/AY740567.1?report=genbank&log$=nucltop&blast_rank=233&RID=ND8MU828016","AY740567.1")
Duguetia riedeliana tRNA-Leu (trnL) gene and trnL-trnF intergenic spacer, partial sequence; chloroplast	Duguetia riedeliana	86.1	86.1	100%	2e-13	100.00	863	=HYPERLINK("https://www.ncbi.nlm.nih.gov/nucleotide/AY740586.1?report=genbank&log$=nucltop&blast_rank=234&RID=ND8MU828016","AY740586.1")
Duguetia quitarensis tRNA-Leu (trnL) gene and trnL-trnF intergenic spacer, partial sequence; chloroplast	Duguetia quitarensis	86.1	86.1	100%	2e-13	100.00	840	=HYPERLINK("https://www.ncbi.nlm.nih.gov/nucleotide/AY740585.1?report=genbank&log$=nucltop&blast_rank=235&RID=ND8MU828016","AY740585.1")
Duguetia pycnastera tRNA-Leu (trnL) gene and trnL-trnF intergenic spacer, partial sequence; chloroplast	Duguetia pycnastera	86.1	86.1	100%	2e-13	100.00	859	=HYPERLINK("https://www.ncbi.nlm.nih.gov/nucleotide/AY740584.1?report=genbank&log$=nucltop&blast_rank=236&RID=ND8MU828016","AY740584.1")
Duguetia peruviana tRNA-Leu (trnL) gene and trnL-trnF intergenic spacer, partial sequence; chloroplast	Duguetia peruviana	86.1	86.1	100%	2e-13	100.00	862	=HYPERLINK("https://www.ncbi.nlm.nih.gov/nucleotide/AY740583.1?report=genbank&log$=nucltop&blast_rank=237&RID=ND8MU828016","AY740583.1")
Duguetia panamensis tRNA-Leu (trnL) gene and trnL-trnF intergenic spacer, partial sequence; chloroplast	Duguetia panamensis	86.1	86.1	100%	2e-13	100.00	825	=HYPERLINK("https://www.ncbi.nlm.nih.gov/nucleotide/AY740582.1?report=genbank&log$=nucltop&blast_rank=238&RID=ND8MU828016","AY740582.1")
Duguetia odorata tRNA-Leu (trnL) gene and trnL-trnF intergenic spacer, partial sequence; chloroplast	Duguetia odorata	86.1	86.1	100%	2e-13	100.00	862	=HYPERLINK("https://www.ncbi.nlm.nih.gov/nucleotide/AY740581.1?report=genbank&log$=nucltop&blast_rank=239&RID=ND8MU828016","AY740581.1")
Duguetia megalocarpa tRNA-Leu (trnL) gene and trnL-trnF intergenic spacer, partial sequence; chloroplast	Duguetia megalocarpa	86.1	86.1	100%	2e-13	100.00	866	=HYPERLINK("https://www.ncbi.nlm.nih.gov/nucleotide/AY740578.1?report=genbank&log$=nucltop&blast_rank=240&RID=ND8MU828016","AY740578.1")
Duguetia marcgraviana tRNA-Leu (trnL) gene and trnL-trnF intergenic spacer, partial sequence; chloroplast	Duguetia marcgraviana	86.1	86.1	100%	2e-13	100.00	863	=HYPERLINK("https://www.ncbi.nlm.nih.gov/nucleotide/AY740577.1?report=genbank&log$=nucltop&blast_rank=241&RID=ND8MU828016","AY740577.1")
Duguetia macrophylla tRNA-Leu (trnL) gene and trnL-trnF intergenic spacer, partial sequence; chloroplast	Duguetia macrophylla	86.1	86.1	100%	2e-13	100.00	865	=HYPERLINK("https://www.ncbi.nlm.nih.gov/nucleotide/AY740576.1?report=genbank&log$=nucltop&blast_rank=242&RID=ND8MU828016","AY740576.1")
Duguetia macrocalyx tRNA-Leu (trnL) gene and trnL-trnF intergenic spacer, partial sequence; chloroplast	Duguetia macrocalyx	86.1	86.1	100%	2e-13	100.00	865	=HYPERLINK("https://www.ncbi.nlm.nih.gov/nucleotide/AY740575.1?report=genbank&log$=nucltop&blast_rank=243&RID=ND8MU828016","AY740575.1")
Duguetia lucida tRNA-Leu (trnL) gene and trnL-trnF intergenic spacer, partial sequence; chloroplast	Duguetia lucida	86.1	86.1	100%	2e-13	100.00	865	=HYPERLINK("https://www.ncbi.nlm.nih.gov/nucleotide/AY740574.1?report=genbank&log$=nucltop&blast_rank=244&RID=ND8MU828016","AY740574.1")
Duguetia guianensis tRNA-Leu (trnL) gene and trnL-trnF intergenic spacer, partial sequence; chloroplast	Duguetia guianensis	86.1	86.1	100%	2e-13	100.00	863	=HYPERLINK("https://www.ncbi.nlm.nih.gov/nucleotide/AY740572.1?report=genbank&log$=nucltop&blast_rank=245&RID=ND8MU828016","AY740572.1")
Duguetia echinophora tRNA-Leu (trnL) gene and trnL-trnF intergenic spacer, partial sequence; chloroplast	Duguetia echinophora	86.1	86.1	100%	2e-13	100.00	865	=HYPERLINK("https://www.ncbi.nlm.nih.gov/nucleotide/AY740571.1?report=genbank&log$=nucltop&blast_rank=246&RID=ND8MU828016","AY740571.1")
Duguetia confusa tRNA-Leu (trnL) gene and trnL-trnF intergenic spacer, partial sequence; chloroplast	Duguetia confusa	86.1	86.1	100%	2e-13	100.00	829	=HYPERLINK("https://www.ncbi.nlm.nih.gov/nucleotide/AY740570.1?report=genbank&log$=nucltop&blast_rank=247&RID=ND8MU828016","AY740570.1")
Duguetia confinis tRNA-Leu (trnL) gene and trnL-trnF intergenic spacer, partial sequence; chloroplast	Duguetia confinis	86.1	86.1	100%	2e-13	100.00	858	=HYPERLINK("https://www.ncbi.nlm.nih.gov/nucleotide/AY740569.1?report=genbank&log$=nucltop&blast_rank=248&RID=ND8MU828016","AY740569.1")
Duguetia calycina tRNA-Leu (trnL) gene and trnL-trnF intergenic spacer, partial sequence; chloroplast	Duguetia calycina	86.1	86.1	100%	2e-13	100.00	866	=HYPERLINK("https://www.ncbi.nlm.nih.gov/nucleotide/AY740566.1?report=genbank&log$=nucltop&blast_rank=249&RID=ND8MU828016","AY740566.1")
Duguetia cadaverica tRNA-Leu (trnL) gene and trnL-trnF intergenic spacer, partial sequence; chloroplast	Duguetia cadaverica	86.1	86.1	100%	2e-13	100.00	865	=HYPERLINK("https://www.ncbi.nlm.nih.gov/nucleotide/AY740565.1?report=genbank&log$=nucltop&blast_rank=250&RID=ND8MU828016","AY740565.1")
Duguetia bahiensis tRNA-Leu (trnL) gene and trnL-trnF intergenic spacer, partial sequence; chloroplast	Duguetia bahiensis	86.1	86.1	100%	2e-13	100.00	816	=HYPERLINK("https://www.ncbi.nlm.nih.gov/nucleotide/AY740564.1?report=genbank&log$=nucltop&blast_rank=251&RID=ND8MU828016","AY740564.1")
Uvaria afzelii tRNA-Leu (trnL) gene, intron; chloroplast	Uvaria afzelii	86.1	86.1	100%	2e-13	100.00	523	=HYPERLINK("https://www.ncbi.nlm.nih.gov/nucleotide/AY231290.1?report=genbank&log$=nucltop&blast_rank=252&RID=ND8MU828016","AY231290.1")
Uvaria grandiflora tRNA-Leu (trnL) gene and trnL-trnF intergenic spacer, partial sequence; chloroplast	Uvaria grandiflora	86.1	86.1	100%	2e-13	100.00	546	=HYPERLINK("https://www.ncbi.nlm.nih.gov/nucleotide/AY841742.1?report=genbank&log$=nucltop&blast_rank=253&RID=ND8MU828016","AY841742.1")
Uvaria chamae tRNA-Leu (trnL) gene and trnL-trnF intergenic spacer, partial sequence; chloroplast	Uvaria chamae	86.1	86.1	100%	2e-13	100.00	903	=HYPERLINK("https://www.ncbi.nlm.nih.gov/nucleotide/AY841741.1?report=genbank&log$=nucltop&blast_rank=254&RID=ND8MU828016","AY841741.1")
Monanthotaxis whytei tRNA-Leu (trnL) gene and trnL-trnF intergenic spacer, partial sequence; chloroplast	Monanthotaxis whytei	86.1	86.1	100%	2e-13	100.00	909	=HYPERLINK("https://www.ncbi.nlm.nih.gov/nucleotide/AY841713.1?report=genbank&log$=nucltop&blast_rank=255&RID=ND8MU828016","AY841713.1")
Mitrella kentii tRNA-Leu (trnL) gene and trnL-trnF intergenic spacer, partial sequence; chloroplast	Pyramidanthe kentii	86.1	86.1	100%	2e-13	100.00	998	=HYPERLINK("https://www.ncbi.nlm.nih.gov/nucleotide/AY841711.1?report=genbank&log$=nucltop&blast_rank=256&RID=ND8MU828016","AY841711.1")
Fusaea longifolia tRNA-Leu (trnL) gene and trnL-trnF intergenic spacer, partial sequence; chloroplast	Fusaea longifolia	86.1	86.1	100%	2e-13	100.00	922	=HYPERLINK("https://www.ncbi.nlm.nih.gov/nucleotide/AY841698.1?report=genbank&log$=nucltop&blast_rank=257&RID=ND8MU828016","AY841698.1")
Friesodielsia sp. Wieringa et al. 3605 tRNA-Leu (trnL) gene and trnL-trnF intergenic spacer, partial sequence; chloroplast	Friesodielsia sp. Wieringa et al. 3605	86.1	86.1	100%	2e-13	100.00	925	=HYPERLINK("https://www.ncbi.nlm.nih.gov/nucleotide/AY841697.1?report=genbank&log$=nucltop&blast_rank=258&RID=ND8MU828016","AY841697.1")
Friesodielsia desmoides tRNA-Leu (trnL) gene and trnL-trnF intergenic spacer, partial sequence; chloroplast	Friesodielsia desmoides	86.1	86.1	100%	2e-13	100.00	904	=HYPERLINK("https://www.ncbi.nlm.nih.gov/nucleotide/AY841696.1?report=genbank&log$=nucltop&blast_rank=259&RID=ND8MU828016","AY841696.1")
Fissistigma uonicum tRNA-Leu (trnL) gene and trnL-trnF intergenic spacer, partial sequence; chloroplast	Fissistigma uonicum	86.1	86.1	100%	2e-13	100.00	884	=HYPERLINK("https://www.ncbi.nlm.nih.gov/nucleotide/AY841695.1?report=genbank&log$=nucltop&blast_rank=260&RID=ND8MU828016","AY841695.1")
Cyathostemma viridiflora tRNA-Leu (trnL) gene and trnL-trnF intergenic spacer, partial sequence; chloroplast	Uvaria griffithii	86.1	86.1	100%	2e-13	100.00	896	=HYPERLINK("https://www.ncbi.nlm.nih.gov/nucleotide/AY841685.1?report=genbank&log$=nucltop&blast_rank=261&RID=ND8MU828016","AY841685.1")
Cyathostemma hookeri tRNA-Leu (trnL) gene and trnL-trnF intergenic spacer, partial sequence; chloroplast	Uvaria clementis	86.1	86.1	100%	2e-13	100.00	898	=HYPERLINK("https://www.ncbi.nlm.nih.gov/nucleotide/AY841684.1?report=genbank&log$=nucltop&blast_rank=262&RID=ND8MU828016","AY841684.1")
