# Supplementary material for: Ecology of community reassembly: Movements and diets of megafauna during a decade of restoration in Mozambique
Source: Ecology. 2026 Apr 12;107(4):e70386. doi: 10.1002/ecy.70386 (PMC13071350; doi:10.1002/ecy.70386)
Supplement: Supplementary file 1 — Data S1. [file ECY-107-e70386-s001.zip › Data_S1/Dataset_20/DietDataFilteringScripts/DNA_metabarcoding_data_processing/additional_files_scripts/NCBI_blast_results/atcctgtttacagaaaacaagggttcccttcctagaaagcgagaatcaaaaaag.csv]

Description	Scientific Name	Max Score	Total Score	Query Cover	E value	Per. ident	Acc. Len	Accession
Nymphaea petersiana isolate TGN trnT-trnL intergenic spacer, partial sequence; tRNA-Leu (trnL) gene, complete sequence; and trnL-trnF intergenic spacer, partial sequence; chloroplast	Nymphaea petersiana	100	100	100%	1e-17	100.00	1414	=HYPERLINK("https://www.ncbi.nlm.nih.gov/nucleotide/MW809875.1?report=genbank&log$=nucltop&blast_rank=1&RID=NCYWS3EX016","MW809875.1")
Nymphaea petersiana isolate KGS trnT-trnL intergenic spacer, partial sequence; tRNA-Leu (trnL) gene, complete sequence; and trnL-trnF intergenic spacer, partial sequence; chloroplast	Nymphaea petersiana	100	100	100%	1e-17	100.00	1396	=HYPERLINK("https://www.ncbi.nlm.nih.gov/nucleotide/MW809826.1?report=genbank&log$=nucltop&blast_rank=2&RID=NCYWS3EX016","MW809826.1")
Nymphaea petersiana isolate GMN trnT-trnL intergenic spacer, partial sequence; tRNA-Leu (trnL) gene, complete sequence; and trnL-trnF intergenic spacer, partial sequence; chloroplast	Nymphaea petersiana	100	100	100%	1e-17	100.00	1414	=HYPERLINK("https://www.ncbi.nlm.nih.gov/nucleotide/MW809801.1?report=genbank&log$=nucltop&blast_rank=3&RID=NCYWS3EX016","MW809801.1")
Nymphaea petersiana isolate 3405 trnT-trnL intergenic spacer, partial sequence; tRNA-Leu (trnL) gene, complete sequence; and trnL-trnF intergenic spacer, partial sequence; chloroplast	Nymphaea petersiana	100	100	100%	1e-17	100.00	1396	=HYPERLINK("https://www.ncbi.nlm.nih.gov/nucleotide/MW809732.1?report=genbank&log$=nucltop&blast_rank=4&RID=NCYWS3EX016","MW809732.1")
Nymphaea petersiana trnT-trnL IGS, trnL(UAA) gene and trnL-trnF IGS, isolate NY058	Nymphaea petersiana	100	100	100%	1e-17	100.00	1495	=HYPERLINK("https://www.ncbi.nlm.nih.gov/nucleotide/AM422053.1?report=genbank&log$=nucltop&blast_rank=5&RID=NCYWS3EX016","AM422053.1")
