# Supplementary material for: Ecology of community reassembly: Movements and diets of megafauna during a decade of restoration in Mozambique
Source: Ecology. 2026 Apr 12;107(4):e70386. doi: 10.1002/ecy.70386 (PMC13071350; doi:10.1002/ecy.70386)
Supplement: Supplementary file 1 — Data S1. [file ECY-107-e70386-s001.zip › Data_S1/Dataset_20/DietDataFilteringScripts/DNA_metabarcoding_data_processing/additional_files_scripts/NCBI_blast_results/atcctgttttacaagaacaaacaagggttcagaaagcgaaaaaggg.csv]

Description	Scientific Name	Max Score	Total Score	Query Cover	E value	Per. ident	Acc. Len	Accession
Aphanamixis polystachya chloroplast, complete genome	Aphanamixis polystachya	86.1	86.1	100%	2e-13	100.00	160236	=HYPERLINK("https://www.ncbi.nlm.nih.gov/nucleotide/NC_048996.1?report=genbank&log$=nucltop&blast_rank=1&RID=NAP2245Y013","NC_048996.1")
Aglaia odorata chloroplast, complete genome	Aglaia odorata	86.1	86.1	100%	2e-13	100.00	160978	=HYPERLINK("https://www.ncbi.nlm.nih.gov/nucleotide/NC_048994.1?report=genbank&log$=nucltop&blast_rank=2&RID=NAP2245Y013","NC_048994.1")
Cipadessa cinerascens chloroplast, complete genome	Cipadessa cinerascens	86.1	86.1	100%	2e-13	100.00	160590	=HYPERLINK("https://www.ncbi.nlm.nih.gov/nucleotide/MN126582.1?report=genbank&log$=nucltop&blast_rank=3&RID=NAP2245Y013","MN126582.1")
Trichilia emetica voucher JG-16-P03_H4 tRNA-Leu (trnL) gene, partial sequence; trnL-trnF intergenic spacer, complete sequence; and tRNA-Phe (trnF) gene, partial sequence; chloroplast	Trichilia emetica	86.1	86.1	100%	2e-13	100.00	494	=HYPERLINK("https://www.ncbi.nlm.nih.gov/nucleotide/MK187235.1?report=genbank&log$=nucltop&blast_rank=4&RID=NAP2245Y013","MK187235.1")
Trichilia emetica voucher JG-16-P04_D5 tRNA-Leu (trnL) gene, partial sequence; trnL-trnF intergenic spacer, complete sequence; and tRNA-Phe (trnF) gene, partial sequence; chloroplast	Trichilia emetica	86.1	86.1	100%	2e-13	100.00	548	=HYPERLINK("https://www.ncbi.nlm.nih.gov/nucleotide/MK187234.1?report=genbank&log$=nucltop&blast_rank=5&RID=NAP2245Y013","MK187234.1")
Trichilia capitata voucher JG-16-P05_E2 tRNA-Leu (trnL) gene, partial sequence; trnL-trnF intergenic spacer, complete sequence; and tRNA-Phe (trnF) gene, partial sequence; chloroplast	Trichilia capitata	86.1	86.1	100%	2e-13	100.00	558	=HYPERLINK("https://www.ncbi.nlm.nih.gov/nucleotide/MK187233.1?report=genbank&log$=nucltop&blast_rank=6&RID=NAP2245Y013","MK187233.1")
Trichilia schomburgkii voucher A110434 tRNA-Leu(UAA) (trnL) gene, intron; chloroplast	Trichilia schomburgkii	86.1	86.1	100%	2e-13	100.00	864	=HYPERLINK("https://www.ncbi.nlm.nih.gov/nucleotide/MK797693.1?report=genbank&log$=nucltop&blast_rank=7&RID=NAP2245Y013","MK797693.1")
Trichilia micrantha voucher M17116435 tRNA-Leu(UAA) (trnL) gene, intron; chloroplast	Trichilia micrantha	86.1	86.1	100%	2e-13	100.00	862	=HYPERLINK("https://www.ncbi.nlm.nih.gov/nucleotide/MK797691.1?report=genbank&log$=nucltop&blast_rank=8&RID=NAP2245Y013","MK797691.1")
Trichilia cipo voucher A110281 tRNA-Leu(UAA) (trnL) gene, intron; chloroplast	Trichilia cipo	86.1	86.1	100%	2e-13	100.00	920	=HYPERLINK("https://www.ncbi.nlm.nih.gov/nucleotide/MK797690.1?report=genbank&log$=nucltop&blast_rank=9&RID=NAP2245Y013","MK797690.1")
Guarea guidonia voucher A110275 tRNA-Leu(UAA) (trnL) gene, intron; chloroplast	Guarea guidonia	86.1	86.1	100%	2e-13	100.00	879	=HYPERLINK("https://www.ncbi.nlm.nih.gov/nucleotide/MK797302.1?report=genbank&log$=nucltop&blast_rank=10&RID=NAP2245Y013","MK797302.1")
Khaya madagascariensis voucher OH5644 chloroplast, complete genome	Khaya madagascariensis	86.1	86.1	100%	2e-13	100.00	160843	=HYPERLINK("https://www.ncbi.nlm.nih.gov/nucleotide/NC_043863.1?report=genbank&log$=nucltop&blast_rank=11&RID=NAP2245Y013","NC_043863.1")
Swietenia mahagoni chloroplast, complete genome	Swietenia mahagoni	86.1	86.1	100%	2e-13	100.00	159276	=HYPERLINK("https://www.ncbi.nlm.nih.gov/nucleotide/NC_040009.1?report=genbank&log$=nucltop&blast_rank=12&RID=NAP2245Y013","NC_040009.1")
Xylocarpus granatum chloroplast, complete genome	Xylocarpus granatum	86.1	86.1	100%	2e-13	100.00	159410	=HYPERLINK("https://www.ncbi.nlm.nih.gov/nucleotide/NC_039925.1?report=genbank&log$=nucltop&blast_rank=13&RID=NAP2245Y013","NC_039925.1")
Turraeanthus sp. Carvalho 4348-1 trnF-trnL intergenic spacer, partial sequence; chloroplast	Turraeanthus sp. Carvalho 4348-1	86.1	86.1	100%	2e-13	100.00	917	=HYPERLINK("https://www.ncbi.nlm.nih.gov/nucleotide/KX163286.1?report=genbank&log$=nucltop&blast_rank=14&RID=NAP2245Y013","KX163286.1")
Xylocarpus moluccensis voucher Mwangokaal 3338 (MO) trnL-trnF intergenic spacer region, partial sequence; chloroplast	Xylocarpus moluccensis	86.1	86.1	100%	2e-13	100.00	516	=HYPERLINK("https://www.ncbi.nlm.nih.gov/nucleotide/KU939127.1?report=genbank&log$=nucltop&blast_rank=15&RID=NAP2245Y013","KU939127.1")
Trichilia emetica voucher Chase 552 (K) trnL-trnF intergenic spacer region, partial sequence; chloroplast	Trichilia emetica	86.1	86.1	100%	2e-13	100.00	954	=HYPERLINK("https://www.ncbi.nlm.nih.gov/nucleotide/KU939125.1?report=genbank&log$=nucltop&blast_rank=16&RID=NAP2245Y013","KU939125.1")
Swietenia macrophylla voucher Chase 250 (K) trnL-trnF intergenic spacer region, partial sequence; chloroplast	Swietenia macrophylla	86.1	86.1	100%	2e-13	100.00	954	=HYPERLINK("https://www.ncbi.nlm.nih.gov/nucleotide/KU939124.1?report=genbank&log$=nucltop&blast_rank=17&RID=NAP2245Y013","KU939124.1")
Reinwardtiodendron humile voucher Trichon VT 641 (FHO) trnL-trnF intergenic spacer region, partial sequence; chloroplast	Reinwardtiodendron humile	86.1	86.1	100%	2e-13	100.00	828	=HYPERLINK("https://www.ncbi.nlm.nih.gov/nucleotide/KU939122.1?report=genbank&log$=nucltop&blast_rank=18&RID=NAP2245Y013","KU939122.1")
Pseudoclausena chrysogyne voucher Muellner 2052 (priv. coll.) trnL-trnF intergenic spacer region, partial sequence; chloroplast	Pseudoclausena chrysogyne	86.1	86.1	100%	2e-13	100.00	1000	=HYPERLINK("https://www.ncbi.nlm.nih.gov/nucleotide/KU939121.1?report=genbank&log$=nucltop&blast_rank=19&RID=NAP2245Y013","KU939121.1")
Owenia vernicosa voucher Evans M3071 (K) trnL-trnF intergenic spacer region, partial sequence; chloroplast	Owenia vernicosa	86.1	86.1	100%	2e-13	100.00	949	=HYPERLINK("https://www.ncbi.nlm.nih.gov/nucleotide/KU939120.1?report=genbank&log$=nucltop&blast_rank=20&RID=NAP2245Y013","KU939120.1")
Lansium domesticum voucher Chase 2113 (K) trnL-trnF intergenic spacer region, partial sequence; chloroplast	Lansium domesticum	86.1	86.1	100%	2e-13	100.00	954	=HYPERLINK("https://www.ncbi.nlm.nih.gov/nucleotide/KU939118.1?report=genbank&log$=nucltop&blast_rank=21&RID=NAP2245Y013","KU939118.1")
Chukrasia tabularis voucher Chase 1308 (K) trnL-trnF intergenic spacer region, partial sequence; chloroplast	Chukrasia tabularis	86.1	86.1	100%	2e-13	100.00	939	=HYPERLINK("https://www.ncbi.nlm.nih.gov/nucleotide/KU939115.1?report=genbank&log$=nucltop&blast_rank=22&RID=NAP2245Y013","KU939115.1")
Capuronianthus sp. VK-2014 trnL-trnF intergenic spacer region, partial sequence; chloroplast	Capuronianthus sp. VK-2014	86.1	86.1	100%	2e-13	100.00	935	=HYPERLINK("https://www.ncbi.nlm.nih.gov/nucleotide/KU939114.1?report=genbank&log$=nucltop&blast_rank=23&RID=NAP2245Y013","KU939114.1")
Cabralea canjerana voucher Wasum 1196 (B, HVCS) trnL-trnF intergenic spacer region, partial sequence; chloroplast	Cabralea canjerana	86.1	86.1	100%	2e-13	100.00	831	=HYPERLINK("https://www.ncbi.nlm.nih.gov/nucleotide/KU939112.1?report=genbank&log$=nucltop&blast_rank=24&RID=NAP2245Y013","KU939112.1")
Xylocarpus moluccensis chloroplast, complete genome	Xylocarpus moluccensis	86.1	86.1	100%	2e-13	100.00	159319	=HYPERLINK("https://www.ncbi.nlm.nih.gov/nucleotide/NC_038200.1?report=genbank&log$=nucltop&blast_rank=25&RID=NAP2245Y013","NC_038200.1")
Xylocarpus rumphii chloroplast, complete genome	Xylocarpus rumphii	86.1	86.1	100%	2e-13	100.00	159282	=HYPERLINK("https://www.ncbi.nlm.nih.gov/nucleotide/NC_038199.1?report=genbank&log$=nucltop&blast_rank=26&RID=NAP2245Y013","NC_038199.1")
Entandrophragma cylindricum isolate c-5-ENTC-46 chloroplast, complete genome	Entandrophragma cylindricum	86.1	86.1	100%	2e-13	100.00	159609	=HYPERLINK("https://www.ncbi.nlm.nih.gov/nucleotide/NC_037250.1?report=genbank&log$=nucltop&blast_rank=27&RID=NAP2245Y013","NC_037250.1")
Khaya senegalensis isolate KS chloroplast, complete genome	Khaya senegalensis	86.1	86.1	100%	2e-13	100.00	159787	=HYPERLINK("https://www.ncbi.nlm.nih.gov/nucleotide/NC_037362.1?report=genbank&log$=nucltop&blast_rank=28&RID=NAP2245Y013","NC_037362.1")
Xylocarpus granatum isolate MW2 trnTa-trnLd intergenic spacer region, partial sequence; chloroplast	Xylocarpus granatum	86.1	86.1	100%	2e-13	100.00	1501	=HYPERLINK("https://www.ncbi.nlm.nih.gov/nucleotide/KY430188.1?report=genbank&log$=nucltop&blast_rank=29&RID=NAP2245Y013","KY430188.1")
Xylocarpus granatum isolate VU trnTa-trnLd intergenic spacer region, partial sequence; chloroplast	Xylocarpus granatum	86.1	86.1	100%	2e-13	100.00	1501	=HYPERLINK("https://www.ncbi.nlm.nih.gov/nucleotide/KY430187.1?report=genbank&log$=nucltop&blast_rank=30&RID=NAP2245Y013","KY430187.1")
Xylocarpus granatum isolate BR1 trnTa-trnLd intergenic spacer region, partial sequence; chloroplast	Xylocarpus granatum	86.1	86.1	100%	2e-13	100.00	1502	=HYPERLINK("https://www.ncbi.nlm.nih.gov/nucleotide/KY430186.1?report=genbank&log$=nucltop&blast_rank=31&RID=NAP2245Y013","KY430186.1")
Xylocarpus moluccensis isolate MW4 trnTa-trnLd intergenic spacer region, partial sequence; chloroplast	Xylocarpus moluccensis	86.1	86.1	100%	2e-13	100.00	1503	=HYPERLINK("https://www.ncbi.nlm.nih.gov/nucleotide/KY430185.1?report=genbank&log$=nucltop&blast_rank=32&RID=NAP2245Y013","KY430185.1")
Xylocarpus moluccensis isolate QS1 trnTa-trnLd intergenic spacer region, partial sequence; chloroplast	Xylocarpus moluccensis	86.1	86.1	100%	2e-13	100.00	1502	=HYPERLINK("https://www.ncbi.nlm.nih.gov/nucleotide/KY430184.1?report=genbank&log$=nucltop&blast_rank=33&RID=NAP2245Y013","KY430184.1")
Xylocarpus rumphii isolate PA trnTa-trnLd intergenic spacer region, partial sequence; chloroplast	Xylocarpus rumphii	86.1	86.1	100%	2e-13	100.00	1502	=HYPERLINK("https://www.ncbi.nlm.nih.gov/nucleotide/KY430182.1?report=genbank&log$=nucltop&blast_rank=34&RID=NAP2245Y013","KY430182.1")
Xylocarpus moluccensis isolate MC11 trnTa-trnLd intergenic spacer region, partial sequence; chloroplast	Xylocarpus moluccensis	86.1	86.1	100%	2e-13	100.00	1502	=HYPERLINK("https://www.ncbi.nlm.nih.gov/nucleotide/KY430181.1?report=genbank&log$=nucltop&blast_rank=35&RID=NAP2245Y013","KY430181.1")
Xylocarpus moluccensis isolate BG1 trnTa-trnLd intergenic spacer region, partial sequence; chloroplast	Xylocarpus moluccensis	86.1	86.1	100%	2e-13	100.00	1504	=HYPERLINK("https://www.ncbi.nlm.nih.gov/nucleotide/KY430180.1?report=genbank&log$=nucltop&blast_rank=36&RID=NAP2245Y013","KY430180.1")
Swietenia macrophylla trnTa-trnLd intergenic spacer region, partial sequence; chloroplast	Swietenia macrophylla	86.1	86.1	100%	2e-13	100.00	1505	=HYPERLINK("https://www.ncbi.nlm.nih.gov/nucleotide/KY430177.1?report=genbank&log$=nucltop&blast_rank=37&RID=NAP2245Y013","KY430177.1")
Swietenia mahagoni isolate RBG2 trnTa-trnLd intergenic spacer region, partial sequence; chloroplast	Swietenia mahagoni	86.1	86.1	100%	2e-13	100.00	1502	=HYPERLINK("https://www.ncbi.nlm.nih.gov/nucleotide/KY430176.1?report=genbank&log$=nucltop&blast_rank=38&RID=NAP2245Y013","KY430176.1")
Swietenia mahagoni isolate RBG1 trnTa-trnLd intergenic spacer region, partial sequence; chloroplast	Swietenia mahagoni	86.1	86.1	100%	2e-13	100.00	1502	=HYPERLINK("https://www.ncbi.nlm.nih.gov/nucleotide/KY430175.1?report=genbank&log$=nucltop&blast_rank=39&RID=NAP2245Y013","KY430175.1")
Xylocarpus granatum isolate ME2 trnTa-trnLd intergenic spacer region, partial sequence; chloroplast	Xylocarpus granatum	86.1	86.1	100%	2e-13	100.00	1502	=HYPERLINK("https://www.ncbi.nlm.nih.gov/nucleotide/KY430173.1?report=genbank&log$=nucltop&blast_rank=40&RID=NAP2245Y013","KY430173.1")
Xylocarpus moluccensis isolate DW1 trnTa-trnLd intergenic spacer region, partial sequence; chloroplast	Xylocarpus moluccensis	86.1	86.1	100%	2e-13	100.00	1502	=HYPERLINK("https://www.ncbi.nlm.nih.gov/nucleotide/KY430172.1?report=genbank&log$=nucltop&blast_rank=41&RID=NAP2245Y013","KY430172.1")
Xylocarpus rumphii isolate SG trnTa-trnLd intergenic spacer region, partial sequence; chloroplast	Xylocarpus rumphii	86.1	86.1	100%	2e-13	100.00	1502	=HYPERLINK("https://www.ncbi.nlm.nih.gov/nucleotide/KY430171.1?report=genbank&log$=nucltop&blast_rank=42&RID=NAP2245Y013","KY430171.1")
Xylocarpus rumphii isolate IT1 trnTa-trnLd intergenic spacer region, partial sequence; chloroplast	Xylocarpus rumphii	86.1	86.1	100%	2e-13	100.00	1502	=HYPERLINK("https://www.ncbi.nlm.nih.gov/nucleotide/KY430170.1?report=genbank&log$=nucltop&blast_rank=43&RID=NAP2245Y013","KY430170.1")
Xylocarpus moluccensis isolate JV trnTa-trnLd intergenic spacer region, partial sequence; chloroplast	Xylocarpus moluccensis	86.1	86.1	100%	2e-13	100.00	1502	=HYPERLINK("https://www.ncbi.nlm.nih.gov/nucleotide/KY430169.1?report=genbank&log$=nucltop&blast_rank=44&RID=NAP2245Y013","KY430169.1")
Xylocarpus rumphii isolate IT2 trnTa-trnLd intergenic spacer region, partial sequence; chloroplast	Xylocarpus rumphii	86.1	86.1	100%	2e-13	100.00	1502	=HYPERLINK("https://www.ncbi.nlm.nih.gov/nucleotide/KY430168.1?report=genbank&log$=nucltop&blast_rank=45&RID=NAP2245Y013","KY430168.1")
Lansium domesticum trnTa-trnLd intergenic spacer region, partial sequence; chloroplast	Lansium domesticum	86.1	86.1	100%	2e-13	100.00	972	=HYPERLINK("https://www.ncbi.nlm.nih.gov/nucleotide/KY430167.1?report=genbank&log$=nucltop&blast_rank=46&RID=NAP2245Y013","KY430167.1")
Xylocarpus granatum isolate MW1 trnTa-trnLd intergenic spacer region, partial sequence; chloroplast	Xylocarpus granatum	86.1	86.1	100%	2e-13	100.00	1501	=HYPERLINK("https://www.ncbi.nlm.nih.gov/nucleotide/KY430166.1?report=genbank&log$=nucltop&blast_rank=47&RID=NAP2245Y013","KY430166.1")
Swietenia mahagoni isolate SYSU trnTa-trnLd intergenic spacer region, partial sequence; chloroplast	Swietenia mahagoni	86.1	86.1	100%	2e-13	100.00	1504	=HYPERLINK("https://www.ncbi.nlm.nih.gov/nucleotide/KY430165.1?report=genbank&log$=nucltop&blast_rank=48&RID=NAP2245Y013","KY430165.1")
Khaya senegalensis trnTa-trnLd intergenic spacer region, partial sequence; chloroplast	Khaya senegalensis	86.1	86.1	100%	2e-13	100.00	1496	=HYPERLINK("https://www.ncbi.nlm.nih.gov/nucleotide/KY430163.1?report=genbank&log$=nucltop&blast_rank=49&RID=NAP2245Y013","KY430163.1")
Xylocarpus granatum isolate CKN6 trnTa-trnLd intergenic spacer region, partial sequence; chloroplast	Xylocarpus granatum	86.1	86.1	100%	2e-13	100.00	1502	=HYPERLINK("https://www.ncbi.nlm.nih.gov/nucleotide/KY430162.1?report=genbank&log$=nucltop&blast_rank=50&RID=NAP2245Y013","KY430162.1")
Xylocarpus granatum isolate CKN2 trnTa-trnLd intergenic spacer region, partial sequence; chloroplast	Xylocarpus granatum	86.1	86.1	100%	2e-13	100.00	1502	=HYPERLINK("https://www.ncbi.nlm.nih.gov/nucleotide/KY430161.1?report=genbank&log$=nucltop&blast_rank=51&RID=NAP2245Y013","KY430161.1")
Xylocarpus granatum isolate CL4 trnTa-trnLd intergenic spacer region, partial sequence; chloroplast	Xylocarpus granatum	86.1	86.1	100%	2e-13	100.00	1502	=HYPERLINK("https://www.ncbi.nlm.nih.gov/nucleotide/KY430160.1?report=genbank&log$=nucltop&blast_rank=52&RID=NAP2245Y013","KY430160.1")
Xylocarpus granatum isolate CL3 trnTa-trnLd intergenic spacer region, partial sequence; chloroplast	Xylocarpus granatum	86.1	86.1	100%	2e-13	100.00	1502	=HYPERLINK("https://www.ncbi.nlm.nih.gov/nucleotide/KY430159.1?report=genbank&log$=nucltop&blast_rank=53&RID=NAP2245Y013","KY430159.1")
Aglaia odorata chloroplast, complete genome	Aglaia odorata	86.1	86.1	100%	2e-13	100.00	160845	=HYPERLINK("https://www.ncbi.nlm.nih.gov/nucleotide/OR680716.1?report=genbank&log$=nucltop&blast_rank=54&RID=NAP2245Y013","OR680716.1")
Swietenia macrophylla isolate HCNGB_00002344 chromosome 5	Swietenia macrophylla	86.1	86.1	100%	2e-13	100.00	7956916	=HYPERLINK("https://www.ncbi.nlm.nih.gov/nucleotide/CP135582.1?report=genbank&log$=nucltop&blast_rank=55&RID=NAP2245Y013","CP135582.1")
Trichilia elegans voucher Nee & Wee 53785 (NY) tRNA-Leu (trnL) gene and trnL-trnF intergenic spacer, partial sequence; chloroplast	Trichilia elegans	86.1	86.1	100%	2e-13	100.00	937	=HYPERLINK("https://www.ncbi.nlm.nih.gov/nucleotide/KP055584.1?report=genbank&log$=nucltop&blast_rank=56&RID=NAP2245Y013","KP055584.1")
Lansium domesticum chloroplast, complete genome	Lansium domesticum	86.1	86.1	100%	2e-13	100.00	159573	=HYPERLINK("https://www.ncbi.nlm.nih.gov/nucleotide/NC_063108.1?report=genbank&log$=nucltop&blast_rank=57&RID=NAP2245Y013","NC_063108.1")
Leplaea laurentii voucher C. Evrard 3286 (K) trnL-trnF intergenic spacer region, partial sequence; chloroplast	Leplaea laurentii	86.1	86.1	100%	2e-13	100.00	878	=HYPERLINK("https://www.ncbi.nlm.nih.gov/nucleotide/MT417526.1?report=genbank&log$=nucltop&blast_rank=58&RID=NAP2245Y013","MT417526.1")
Didymocheton amooroides voucher R. Schodde 4517 (US) trnL-trnF intergenic spacer region, partial sequence; chloroplast	Didymocheton amooroides	86.1	86.1	100%	2e-13	100.00	878	=HYPERLINK("https://www.ncbi.nlm.nih.gov/nucleotide/MT417524.1?report=genbank&log$=nucltop&blast_rank=59&RID=NAP2245Y013","MT417524.1")
Didymocheton fraserianus voucher L.A. Craven & R. Schodde 1469 (US) trnL-trnF intergenic spacer region, partial sequence; chloroplast	Didymocheton fraserianus	86.1	86.1	100%	2e-13	100.00	500	=HYPERLINK("https://www.ncbi.nlm.nih.gov/nucleotide/MT417523.1?report=genbank&log$=nucltop&blast_rank=60&RID=NAP2245Y013","MT417523.1")
Dysoxylum spectabile voucher Chase, M.W 37886(K) trnL-trnF intergenic spacer region, partial sequence; chloroplast	Dysoxylum spectabile	86.1	86.1	100%	2e-13	100.00	881	=HYPERLINK("https://www.ncbi.nlm.nih.gov/nucleotide/MT417520.1?report=genbank&log$=nucltop&blast_rank=61&RID=NAP2245Y013","MT417520.1")
Didymocheton sparsiflorus voucher W. Takeuchi, J. Woakabu, M. Gorrez & A. Towati 14056 (K) trnL-trnF intergenic spacer region, partial sequence; chloroplast	Didymocheton sparsiflorus	86.1	86.1	100%	2e-13	100.00	815	=HYPERLINK("https://www.ncbi.nlm.nih.gov/nucleotide/MT417518.1?report=genbank&log$=nucltop&blast_rank=62&RID=NAP2245Y013","MT417518.1")
Didymocheton sparsiflorus voucher R.D. Hoogland, L.A. Craven 10715 (US) trnL-trnF intergenic spacer region, partial sequence; chloroplast	Didymocheton sparsiflorus	86.1	86.1	100%	2e-13	100.00	881	=HYPERLINK("https://www.ncbi.nlm.nih.gov/nucleotide/MT417517.1?report=genbank&log$=nucltop&blast_rank=63&RID=NAP2245Y013","MT417517.1")
Dysoxylum quadrangulatum voucher C. Ulmsee 734 (K) trnL-trnF intergenic spacer region, partial sequence; chloroplast	Dysoxylum quadrangulatum	86.1	86.1	100%	2e-13	100.00	882	=HYPERLINK("https://www.ncbi.nlm.nih.gov/nucleotide/MT417509.1?report=genbank&log$=nucltop&blast_rank=64&RID=NAP2245Y013","MT417509.1")
Didymocheton papuanus voucher O Gideon LAE77056 (K) trnL-trnF intergenic spacer region, partial sequence; chloroplast	Didymocheton papuanus	86.1	86.1	100%	2e-13	100.00	721	=HYPERLINK("https://www.ncbi.nlm.nih.gov/nucleotide/MT417505.1?report=genbank&log$=nucltop&blast_rank=65&RID=NAP2245Y013","MT417505.1")
Dysoxylum pachyrhache voucher Ambriansyah&Arifin 1031 (L) trnL-trnF intergenic spacer region, partial sequence; chloroplast	Dysoxylum pachyrhache	86.1	86.1	100%	2e-13	100.00	843	=HYPERLINK("https://www.ncbi.nlm.nih.gov/nucleotide/MT417502.1?report=genbank&log$=nucltop&blast_rank=66&RID=NAP2245Y013","MT417502.1")
Didymocheton pachypodus voucher J.M. Veillon 7487 (FHO) trnL-trnF intergenic spacer region, partial sequence; chloroplast	Didymocheton pachypodus	86.1	86.1	100%	2e-13	100.00	476	=HYPERLINK("https://www.ncbi.nlm.nih.gov/nucleotide/MT417501.1?report=genbank&log$=nucltop&blast_rank=67&RID=NAP2245Y013","MT417501.1")
Didymocheton pachyphyllus voucher B.J. Conn 4334 (NSW) trnL-trnF intergenic spacer region, partial sequence; chloroplast	Didymocheton pachyphyllus	86.1	86.1	100%	2e-13	100.00	872	=HYPERLINK("https://www.ncbi.nlm.nih.gov/nucleotide/MT417500.1?report=genbank&log$=nucltop&blast_rank=68&RID=NAP2245Y013","MT417500.1")
Didymocheton pachyphyllus voucher Chase, M.W 37885 (K) trnL-trnF intergenic spacer region, partial sequence; chloroplast	Didymocheton pachyphyllus	86.1	86.1	100%	2e-13	100.00	872	=HYPERLINK("https://www.ncbi.nlm.nih.gov/nucleotide/MT417499.1?report=genbank&log$=nucltop&blast_rank=69&RID=NAP2245Y013","MT417499.1")
Dysoxylum quadrangulatum voucher W. Milliken 1078 (K) trnL-trnF intergenic spacer region, partial sequence; chloroplast	Dysoxylum quadrangulatum	86.1	86.1	100%	2e-13	100.00	846	=HYPERLINK("https://www.ncbi.nlm.nih.gov/nucleotide/MT417496.1?report=genbank&log$=nucltop&blast_rank=70&RID=NAP2245Y013","MT417496.1")
Didymocheton nutans voucher P.J.A. Kessler et al. PK3077 (K) trnL-trnF intergenic spacer region, partial sequence; chloroplast	Didymocheton nutans	86.1	86.1	100%	2e-13	100.00	816	=HYPERLINK("https://www.ncbi.nlm.nih.gov/nucleotide/MT417495.1?report=genbank&log$=nucltop&blast_rank=71&RID=NAP2245Y013","MT417495.1")
Didymocheton mollis voucher W. Takeuchi 15694 (US) trnL-trnF intergenic spacer region, partial sequence; chloroplast	Didymocheton mollis	86.1	86.1	100%	2e-13	100.00	885	=HYPERLINK("https://www.ncbi.nlm.nih.gov/nucleotide/MT417493.1?report=genbank&log$=nucltop&blast_rank=72&RID=NAP2245Y013","MT417493.1")
Didymocheton mollissimus voucher E.F. de Vogel 5246 (K) trnL-trnF intergenic spacer region, partial sequence; chloroplast	Didymocheton mollissimus	86.1	86.1	100%	2e-13	100.00	749	=HYPERLINK("https://www.ncbi.nlm.nih.gov/nucleotide/MT417492.1?report=genbank&log$=nucltop&blast_rank=73&RID=NAP2245Y013","MT417492.1")
Didymocheton mollissimus voucher A. Whistler 11608 (K) trnL-trnF intergenic spacer region, partial sequence; chloroplast	Didymocheton mollissimus	86.1	86.1	100%	2e-13	100.00	827	=HYPERLINK("https://www.ncbi.nlm.nih.gov/nucleotide/MT417490.1?report=genbank&log$=nucltop&blast_rank=74&RID=NAP2245Y013","MT417490.1")
Dysoxylum macrocarpum voucher C. Panell 1928 (FHO) trnL-trnF intergenic spacer region, partial sequence; chloroplast	Dysoxylum macrocarpum	86.1	86.1	100%	2e-13	100.00	876	=HYPERLINK("https://www.ncbi.nlm.nih.gov/nucleotide/MT417486.1?report=genbank&log$=nucltop&blast_rank=75&RID=NAP2245Y013","MT417486.1")
Didymocheton macranthus voucher H.S. McKee 21130 (K) trnL-trnF intergenic spacer region, partial sequence; chloroplast	Didymocheton macranthus	86.1	86.1	100%	2e-13	100.00	874	=HYPERLINK("https://www.ncbi.nlm.nih.gov/nucleotide/MT417485.1?report=genbank&log$=nucltop&blast_rank=76&RID=NAP2245Y013","MT417485.1")
Dysoxylum loureiroi voucher Pierre 1646 (K) trnL-trnF intergenic spacer region, partial sequence; chloroplast	Dysoxylum loureiroi	86.1	86.1	100%	2e-13	100.00	872	=HYPERLINK("https://www.ncbi.nlm.nih.gov/nucleotide/MT417484.1?report=genbank&log$=nucltop&blast_rank=77&RID=NAP2245Y013","MT417484.1")
Didymocheton lenticellaris voucher M.J. Berry B122 (K) trnL-trnF intergenic spacer region, partial sequence; chloroplast	Didymocheton lenticellaris	86.1	86.1	100%	2e-13	100.00	882	=HYPERLINK("https://www.ncbi.nlm.nih.gov/nucleotide/MT417483.1?report=genbank&log$=nucltop&blast_rank=78&RID=NAP2245Y013","MT417483.1")
Pseudocarapa inopinata voucher A. Gillison NGF 25045 (US) trnL-trnF intergenic spacer region, partial sequence; chloroplast	Pseudocarapa inopinata	86.1	86.1	100%	2e-13	100.00	501	=HYPERLINK("https://www.ncbi.nlm.nih.gov/nucleotide/MT417478.1?report=genbank&log$=nucltop&blast_rank=79&RID=NAP2245Y013","MT417478.1")
Prasoxylon hapalanthum voucher D.J. Mabberley 1752 (L) trnL-trnF intergenic spacer region, partial sequence; chloroplast	Prasoxylon hapalanthum	86.1	86.1	100%	2e-13	100.00	851	=HYPERLINK("https://www.ncbi.nlm.nih.gov/nucleotide/MT417473.1?report=genbank&log$=nucltop&blast_rank=80&RID=NAP2245Y013","MT417473.1")
Didymocheton maota voucher R. Kiapranis, T. Kuria, F. Kaigube, S. Sennat LAE 87123 (US) trnL-trnF intergenic spacer region, partial sequence; chloroplast	Didymocheton maota	86.1	86.1	100%	2e-13	100.00	885	=HYPERLINK("https://www.ncbi.nlm.nih.gov/nucleotide/MT417470.1?report=genbank&log$=nucltop&blast_rank=81&RID=NAP2245Y013","MT417470.1")
Didymocheton gaudichaudianus voucher S. Clark, J. Pickard & R.Coveny 1843 (K) trnL-trnF intergenic spacer region, partial sequence; chloroplast	Didymocheton gaudichaudianus	86.1	86.1	100%	2e-13	100.00	816	=HYPERLINK("https://www.ncbi.nlm.nih.gov/nucleotide/MT417469.1?report=genbank&log$=nucltop&blast_rank=82&RID=NAP2245Y013","MT417469.1")
Didymocheton gaudichaudianus voucher D.J. Mabberley 1737 (K) trnL-trnF intergenic spacer region, partial sequence; chloroplast	Didymocheton gaudichaudianus	86.1	86.1	100%	2e-13	100.00	876	=HYPERLINK("https://www.ncbi.nlm.nih.gov/nucleotide/MT417468.1?report=genbank&log$=nucltop&blast_rank=83&RID=NAP2245Y013","MT417468.1")
Didymocheton fraserianus voucher A.N. Rodd 3720 (K) trnL-trnF intergenic spacer region, partial sequence; chloroplast	Didymocheton fraserianus	86.1	86.1	100%	2e-13	100.00	886	=HYPERLINK("https://www.ncbi.nlm.nih.gov/nucleotide/MT417467.1?report=genbank&log$=nucltop&blast_rank=84&RID=NAP2245Y013","MT417467.1")
Didymocheton fraserianus voucher G.H. Hewitt 25148 (K) trnL-trnF intergenic spacer region, partial sequence; chloroplast	Didymocheton fraserianus	86.1	86.1	100%	2e-13	100.00	882	=HYPERLINK("https://www.ncbi.nlm.nih.gov/nucleotide/MT417466.1?report=genbank&log$=nucltop&blast_rank=85&RID=NAP2245Y013","MT417466.1")
Pseudocarapa dumosa voucher Schelliah 104696 (K) trnL-trnF intergenic spacer region, partial sequence; chloroplast	Pseudocarapa dumosa	86.1	86.1	100%	2e-13	100.00	816	=HYPERLINK("https://www.ncbi.nlm.nih.gov/nucleotide/MT417459.1?report=genbank&log$=nucltop&blast_rank=86&RID=NAP2245Y013","MT417459.1")
Dysoxylum dolichobotrys voucher T.C. Whitmore BSIP2381 (K) trnL-trnF intergenic spacer region, partial sequence; chloroplast	Dysoxylum dolichobotrys	86.1	86.1	100%	2e-13	100.00	874	=HYPERLINK("https://www.ncbi.nlm.nih.gov/nucleotide/MT417458.1?report=genbank&log$=nucltop&blast_rank=87&RID=NAP2245Y013","MT417458.1")
Dysoxylum cyrtobotryum voucher R. Geesink, P. Hiepko & Cphengklai 8206 (K) trnL-trnF intergenic spacer region, partial sequence; chloroplast	Dysoxylum cyrtobotryum	86.1	86.1	100%	2e-13	100.00	824	=HYPERLINK("https://www.ncbi.nlm.nih.gov/nucleotide/MT417455.1?report=genbank&log$=nucltop&blast_rank=88&RID=NAP2245Y013","MT417455.1")
Pseudocarapa crassa voucher D.W. Krikup 961 (K) trnL-trnF intergenic spacer region, partial sequence; chloroplast	Pseudocarapa crassa	86.1	86.1	100%	2e-13	100.00	881	=HYPERLINK("https://www.ncbi.nlm.nih.gov/nucleotide/MT417453.1?report=genbank&log$=nucltop&blast_rank=89&RID=NAP2245Y013","MT417453.1")
Epicharis hierniana voucher John H. Beaman 8115 (US) trnL-trnF intergenic spacer region, partial sequence; chloroplast	Epicharis hierniana	86.1	86.1	100%	2e-13	100.00	886	=HYPERLINK("https://www.ncbi.nlm.nih.gov/nucleotide/MT417451.1?report=genbank&log$=nucltop&blast_rank=90&RID=NAP2245Y013","MT417451.1")
Didymocheton canalensis voucher H.S. McKee 38328 (K) trnL-trnF intergenic spacer region, partial sequence; chloroplast	Didymocheton canalensis	86.1	86.1	100%	2e-13	100.00	842	=HYPERLINK("https://www.ncbi.nlm.nih.gov/nucleotide/MT417449.1?report=genbank&log$=nucltop&blast_rank=91&RID=NAP2245Y013","MT417449.1")
Didymocheton bijugus voucher G.D. McPherson& H. van der Werff 17804 (NSW) trnL-trnF intergenic spacer region, partial sequence; chloroplast	Didymocheton bijugus	86.1	86.1	100%	2e-13	100.00	882	=HYPERLINK("https://www.ncbi.nlm.nih.gov/nucleotide/MT417442.1?report=genbank&log$=nucltop&blast_rank=92&RID=NAP2245Y013","MT417442.1")
Didymocheton mollis voucher E.E. Henty NGF16698 (US) trnL-trnF intergenic spacer region, partial sequence; chloroplast	Didymocheton mollis	86.1	86.1	100%	2e-13	100.00	885	=HYPERLINK("https://www.ncbi.nlm.nih.gov/nucleotide/MT417441.1?report=genbank&log$=nucltop&blast_rank=93&RID=NAP2245Y013","MT417441.1")
Prasoxylon excelsum voucher G. Th. Iwanggin BW10112 (US) trnL-trnF intergenic spacer region, partial sequence; chloroplast	Prasoxylon excelsum	86.1	86.1	100%	2e-13	100.00	827	=HYPERLINK("https://www.ncbi.nlm.nih.gov/nucleotide/MT417440.1?report=genbank&log$=nucltop&blast_rank=94&RID=NAP2245Y013","MT417440.1")
Didymocheton annae voucher A. Kostermans 496 (K) trnL-trnF intergenic spacer region, partial sequence; chloroplast	Didymocheton annae	86.1	86.1	100%	2e-13	100.00	735	=HYPERLINK("https://www.ncbi.nlm.nih.gov/nucleotide/MT417437.1?report=genbank&log$=nucltop&blast_rank=95&RID=NAP2245Y013","MT417437.1")
Prasoxylon alliaceum voucher C. Panell 299 (FHO) trnL-trnF intergenic spacer region, partial sequence; chloroplast	Prasoxylon alliaceum	86.1	86.1	100%	2e-13	100.00	882	=HYPERLINK("https://www.ncbi.nlm.nih.gov/nucleotide/MT417435.1?report=genbank&log$=nucltop&blast_rank=96&RID=NAP2245Y013","MT417435.1")
Prasoxylon alliaceum voucher I. Paie & J.D. Mamit 29597 (RBGE) trnL-trnF intergenic spacer region, partial sequence; chloroplast	Prasoxylon alliaceum	86.1	86.1	100%	2e-13	100.00	882	=HYPERLINK("https://www.ncbi.nlm.nih.gov/nucleotide/MT417434.1?report=genbank&log$=nucltop&blast_rank=97&RID=NAP2245Y013","MT417434.1")
Prasoxylon alliaceum voucher Burley & Tukirin 1686 (RBGE) trnL-trnF intergenic spacer region, partial sequence; chloroplast	Prasoxylon alliaceum	86.1	86.1	100%	2e-13	100.00	882	=HYPERLINK("https://www.ncbi.nlm.nih.gov/nucleotide/MT417433.1?report=genbank&log$=nucltop&blast_rank=98&RID=NAP2245Y013","MT417433.1")
Didymocheton aliquantulus voucher F.D. Kaunigai 851 (K) trnL-trnF intergenic spacer region, partial sequence; chloroplast	Didymocheton aliquantulus	86.1	86.1	100%	2e-13	100.00	813	=HYPERLINK("https://www.ncbi.nlm.nih.gov/nucleotide/MT417431.1?report=genbank&log$=nucltop&blast_rank=99&RID=NAP2245Y013","MT417431.1")
Epicharis alata voucher M.J.S. Sands 1161 (K) trnL-trnF intergenic spacer region, partial sequence; chloroplast	Epicharis alata	86.1	86.1	100%	2e-13	100.00	881	=HYPERLINK("https://www.ncbi.nlm.nih.gov/nucleotide/MT417429.1?report=genbank&log$=nucltop&blast_rank=100&RID=NAP2245Y013","MT417429.1")
Dysoxylum sp. LH-2021 trnL-trnF intergenic spacer region, partial sequence; chloroplast	Dysoxylum sp. LH-2021	86.1	86.1	100%	2e-13	100.00	873	=HYPERLINK("https://www.ncbi.nlm.nih.gov/nucleotide/MT417428.1?report=genbank&log$=nucltop&blast_rank=101&RID=NAP2245Y013","MT417428.1")
Dysoxylum acutangulum trnL-trnF intergenic spacer region, partial sequence; chloroplast	Dysoxylum acutangulum	86.1	86.1	100%	2e-13	100.00	880	=HYPERLINK("https://www.ncbi.nlm.nih.gov/nucleotide/MT417427.1?report=genbank&log$=nucltop&blast_rank=102&RID=NAP2245Y013","MT417427.1")
Chisocheton lasiocarpus voucher R. Schodde 4448 (US) trnL-trnF intergenic spacer region, partial sequence; chloroplast	Chisocheton lasiocarpus	86.1	86.1	100%	2e-13	100.00	497	=HYPERLINK("https://www.ncbi.nlm.nih.gov/nucleotide/MT417426.1?report=genbank&log$=nucltop&blast_rank=103&RID=NAP2245Y013","MT417426.1")
Chisocheton cumingianus voucher V. Vannachak BT841 (SING) trnL-trnF intergenic spacer region, partial sequence; chloroplast	Chisocheton cumingianus	86.1	86.1	100%	2e-13	100.00	882	=HYPERLINK("https://www.ncbi.nlm.nih.gov/nucleotide/MT417425.1?report=genbank&log$=nucltop&blast_rank=104&RID=NAP2245Y013","MT417425.1")
Chisocheton lasiocarpus voucher W. Takeuchi, A. Towati, D. Ama 17211(CANB) trnL-trnF intergenic spacer region, partial sequence; chloroplast	Chisocheton lasiocarpus	86.1	86.1	100%	2e-13	100.00	507	=HYPERLINK("https://www.ncbi.nlm.nih.gov/nucleotide/MT417424.1?report=genbank&log$=nucltop&blast_rank=105&RID=NAP2245Y013","MT417424.1")
Chisocheton lasiocarpus voucher W. Takeuchi & D. Ama 16353 (CANB) trnL-trnF intergenic spacer region, partial sequence; chloroplast	Chisocheton lasiocarpus	86.1	86.1	100%	2e-13	100.00	882	=HYPERLINK("https://www.ncbi.nlm.nih.gov/nucleotide/MT417423.1?report=genbank&log$=nucltop&blast_rank=106&RID=NAP2245Y013","MT417423.1")
Chisocheton sarawakanus voucher M.S. Khoo, N.H. Nik Faizu KMS 35 (SING) trnL-trnF intergenic spacer region, partial sequence; chloroplast	Chisocheton sarawakanus	86.1	86.1	100%	2e-13	100.00	496	=HYPERLINK("https://www.ncbi.nlm.nih.gov/nucleotide/MT417421.1?report=genbank&log$=nucltop&blast_rank=107&RID=NAP2245Y013","MT417421.1")
Chisocheton sapindinus trnL-trnF intergenic spacer region, partial sequence; chloroplast	Chisocheton sapindinus	86.1	86.1	100%	2e-13	100.00	883	=HYPERLINK("https://www.ncbi.nlm.nih.gov/nucleotide/MT417420.1?report=genbank&log$=nucltop&blast_rank=108&RID=NAP2245Y013","MT417420.1")
Chisocheton sapindinus voucher W. Takeuchi & D. Ama 16222 (CANB) trnL-trnF intergenic spacer region, partial sequence; chloroplast	Chisocheton sapindinus	86.1	86.1	100%	2e-13	100.00	882	=HYPERLINK("https://www.ncbi.nlm.nih.gov/nucleotide/MT417419.1?report=genbank&log$=nucltop&blast_rank=109&RID=NAP2245Y013","MT417419.1")
Chisocheton pauciflorus voucher M.Z. Syahrir Farihan FRI48595 (SING) trnL-trnF intergenic spacer region, partial sequence; chloroplast	Chisocheton pauciflorus	86.1	86.1	100%	2e-13	100.00	882	=HYPERLINK("https://www.ncbi.nlm.nih.gov/nucleotide/MT417415.1?report=genbank&log$=nucltop&blast_rank=110&RID=NAP2245Y013","MT417415.1")
Chisocheton macrophyllus subsp. fulvescens voucher P. Suvarnakeses 1745 (US) trnL-trnF intergenic spacer region, partial sequence; chloroplast	Chisocheton macrophyllus subsp. fulvescens	86.1	86.1	100%	2e-13	100.00	508	=HYPERLINK("https://www.ncbi.nlm.nih.gov/nucleotide/MT417414.1?report=genbank&log$=nucltop&blast_rank=111&RID=NAP2245Y013","MT417414.1")
Chisocheton longistipitatus voucher Costion 1809 (ATH) trnL-trnF intergenic spacer region, partial sequence; chloroplast	Chisocheton longistipitatus	86.1	86.1	100%	2e-13	100.00	876	=HYPERLINK("https://www.ncbi.nlm.nih.gov/nucleotide/MT417413.1?report=genbank&log$=nucltop&blast_rank=112&RID=NAP2245Y013","MT417413.1")
Chisocheton lasiogynus voucher M. Jacobs 8485 (K) trnL-trnF intergenic spacer region, partial sequence; chloroplast	Chisocheton lasiogynus	86.1	86.1	100%	2e-13	100.00	859	=HYPERLINK("https://www.ncbi.nlm.nih.gov/nucleotide/MT417412.1?report=genbank&log$=nucltop&blast_rank=113&RID=NAP2245Y013","MT417412.1")
Chisocheton lasiocarpus voucher G.D. Weiblen TP123 (CANB) trnL-trnF intergenic spacer region, partial sequence; chloroplast	Chisocheton lasiocarpus	86.1	86.1	100%	2e-13	100.00	834	=HYPERLINK("https://www.ncbi.nlm.nih.gov/nucleotide/MT417411.1?report=genbank&log$=nucltop&blast_rank=114&RID=NAP2245Y013","MT417411.1")
Chisocheton lasiocarpus voucher G.D. Weiblen TP100 (SING) trnL-trnF intergenic spacer region, partial sequence; chloroplast	Chisocheton lasiocarpus	86.1	86.1	100%	2e-13	100.00	508	=HYPERLINK("https://www.ncbi.nlm.nih.gov/nucleotide/MT417410.1?report=genbank&log$=nucltop&blast_rank=115&RID=NAP2245Y013","MT417410.1")
Chisocheton lasiocarpus voucher W. Takeuchi 15257 (CANB) trnL-trnF intergenic spacer region, partial sequence; chloroplast	Chisocheton lasiocarpus	86.1	86.1	100%	2e-13	100.00	882	=HYPERLINK("https://www.ncbi.nlm.nih.gov/nucleotide/MT417409.1?report=genbank&log$=nucltop&blast_rank=116&RID=NAP2245Y013","MT417409.1")
Chisocheton lasiocarpus voucher W. Takeuchi 11966 (CANB) trnL-trnF intergenic spacer region, partial sequence; chloroplast	Chisocheton lasiocarpus	86.1	86.1	100%	2e-13	100.00	882	=HYPERLINK("https://www.ncbi.nlm.nih.gov/nucleotide/MT417408.1?report=genbank&log$=nucltop&blast_rank=117&RID=NAP2245Y013","MT417408.1")
Chisocheton erythrocarpus voucher C.L. Lim FRI65058 (SING) trnL-trnF intergenic spacer region, partial sequence; chloroplast	Chisocheton erythrocarpus	86.1	86.1	100%	2e-13	100.00	882	=HYPERLINK("https://www.ncbi.nlm.nih.gov/nucleotide/MT417406.1?report=genbank&log$=nucltop&blast_rank=118&RID=NAP2245Y013","MT417406.1")
Chisocheton erythrocarpus voucher H.Hj. Osman, N. Niga, I. Salleh, A. Ibrahim, E. Jangarun et al. BRUN16902 (SING) trnL-trnF intergenic spacer region, partial sequence; chloroplast	Chisocheton erythrocarpus	86.1	86.1	100%	2e-13	100.00	882	=HYPERLINK("https://www.ncbi.nlm.nih.gov/nucleotide/MT417405.1?report=genbank&log$=nucltop&blast_rank=119&RID=NAP2245Y013","MT417405.1")
Chisocheton cumingianus voucher McDonald & Ismail 3759 (CANB) trnL-trnF intergenic spacer region, partial sequence; chloroplast	Chisocheton cumingianus	86.1	86.1	100%	2e-13	100.00	882	=HYPERLINK("https://www.ncbi.nlm.nih.gov/nucleotide/MT417401.1?report=genbank&log$=nucltop&blast_rank=120&RID=NAP2245Y013","MT417401.1")
Chisocheton ceramicus voucher E.A. Widjaja, Megawati, Hamzah, Wahyudi Santoso EAW 9482 (US) trnL-trnF intergenic spacer region, partial sequence; chloroplast	Chisocheton ceramicus	86.1	86.1	100%	2e-13	100.00	498	=HYPERLINK("https://www.ncbi.nlm.nih.gov/nucleotide/MT417400.1?report=genbank&log$=nucltop&blast_rank=121&RID=NAP2245Y013","MT417400.1")
Chisocheton beccarianus voucher De Wilde, Tajudin, Good Aa. SAN143931 (SING) trnL-trnF intergenic spacer region, partial sequence; chloroplast	Chisocheton beccarianus	86.1	86.1	100%	2e-13	100.00	504	=HYPERLINK("https://www.ncbi.nlm.nih.gov/nucleotide/MT417397.1?report=genbank&log$=nucltop&blast_rank=122&RID=NAP2245Y013","MT417397.1")
Chisocheton amabilis voucher I.M. Said, S. Han, Clayton BRUN15641 (SING) trnL-trnF intergenic spacer region, partial sequence; chloroplast	Chisocheton amabilis	86.1	86.1	100%	2e-13	100.00	882	=HYPERLINK("https://www.ncbi.nlm.nih.gov/nucleotide/MT417396.1?report=genbank&log$=nucltop&blast_rank=123&RID=NAP2245Y013","MT417396.1")
Cabralea canjerana subsp. polytricha voucher Bridgewatere, S. & Garcia, A. Ibanez S 449 (RBGE) trnL-trnF intergenic spacer region, partial sequence; chloroplast	Cabralea canjerana subsp. polytricha	86.1	86.1	100%	2e-13	100.00	501	=HYPERLINK("https://www.ncbi.nlm.nih.gov/nucleotide/MT417395.1?report=genbank&log$=nucltop&blast_rank=124&RID=NAP2245Y013","MT417395.1")
Cabralea canjerana subsp. canjerana voucher P. Acevedo-Rdgz. 9117 (US) trnL-trnF intergenic spacer region, partial sequence; chloroplast	Cabralea canjerana subsp. canjerana	86.1	86.1	100%	2e-13	100.00	882	=HYPERLINK("https://www.ncbi.nlm.nih.gov/nucleotide/MT417394.1?report=genbank&log$=nucltop&blast_rank=125&RID=NAP2245Y013","MT417394.1")
Cabralea canjerana subsp. canjerana voucher M.S. Foster 80-2-74 (US) trnL-trnF intergenic spacer region, partial sequence; chloroplast	Cabralea canjerana subsp. canjerana	86.1	86.1	100%	2e-13	100.00	883	=HYPERLINK("https://www.ncbi.nlm.nih.gov/nucleotide/MT417393.1?report=genbank&log$=nucltop&blast_rank=126&RID=NAP2245Y013","MT417393.1")
Cabralea canjerana voucher Ratter, J.A., Cardoso, E., Fonseca Filho, J., de Lima, Valdir, de Oliveira, Newton, Paixao, J. Ferreira, Silva, Marco & Walter, Bruno R. 73446 (RBGE) trnL-trnF intergenic spacer region, partial sequence; chloroplast	Cabralea canjerana	86.1	86.1	100%	2e-13	100.00	883	=HYPERLINK("https://www.ncbi.nlm.nih.gov/nucleotide/MT417392.1?report=genbank&log$=nucltop&blast_rank=127&RID=NAP2245Y013","MT417392.1")
Anthocarapa nitidula voucher unk. (RBGE) (E00759205) trnL-trnF intergenic spacer region, partial sequence; chloroplast	Anthocarapa nitidula	86.1	86.1	100%	2e-13	100.00	888	=HYPERLINK("https://www.ncbi.nlm.nih.gov/nucleotide/MT417391.1?report=genbank&log$=nucltop&blast_rank=128&RID=NAP2245Y013","MT417391.1")
Aphanamixis polystachya voucher Takeuchi, W. 4476 (RBGE) trnL-trnF intergenic spacer region, partial sequence; chloroplast	Aphanamixis polystachya	86.1	86.1	100%	2e-13	100.00	882	=HYPERLINK("https://www.ncbi.nlm.nih.gov/nucleotide/MT417388.1?report=genbank&log$=nucltop&blast_rank=129&RID=NAP2245Y013","MT417388.1")
Aphanamixis sumatrana voucher S. Syahida Emiza, S.N. Phoon, K. Imin 124013 (SING) trnL-trnF intergenic spacer region, partial sequence; chloroplast	Aphanamixis sumatrana	86.1	86.1	100%	2e-13	100.00	876	=HYPERLINK("https://www.ncbi.nlm.nih.gov/nucleotide/MT417387.1?report=genbank&log$=nucltop&blast_rank=130&RID=NAP2245Y013","MT417387.1")
Aphanamixis borneensis voucher P. Wilkie 94178 (RBGE) trnL-trnF intergenic spacer region, partial sequence; chloroplast	Aphanamixis borneensis	86.1	86.1	100%	2e-13	100.00	876	=HYPERLINK("https://www.ncbi.nlm.nih.gov/nucleotide/MT417386.1?report=genbank&log$=nucltop&blast_rank=131&RID=NAP2245Y013","MT417386.1")
Reinwardtiodendron kinabaluense voucher Lamb ALFB112/87 (K) tRNA-Leu (trnL) gene and trnL-trnF intergenic spacer, partial sequence; chloroplast	Reinwardtiodendron kinabaluense	86.1	86.1	100%	2e-13	100.00	851	=HYPERLINK("https://www.ncbi.nlm.nih.gov/nucleotide/KF211851.1?report=genbank&log$=nucltop&blast_rank=132&RID=NAP2245Y013","KF211851.1")
Reinwardtiodendron humile voucher Trichon VT641 (FHO) tRNA-Leu (trnL) gene and trnL-trnF intergenic spacer, partial sequence; chloroplast	Reinwardtiodendron humile	86.1	86.1	100%	2e-13	100.00	848	=HYPERLINK("https://www.ncbi.nlm.nih.gov/nucleotide/KF211850.1?report=genbank&log$=nucltop&blast_rank=133&RID=NAP2245Y013","KF211850.1")
Reinwardtiodendron cinereum voucher KEP F.R.I26877 (K) tRNA-Leu (trnL) gene and trnL-trnF intergenic spacer, partial sequence; chloroplast	Reinwardtiodendron cinereum	86.1	86.1	100%	2e-13	100.00	825	=HYPERLINK("https://www.ncbi.nlm.nih.gov/nucleotide/KF211848.1?report=genbank&log$=nucltop&blast_rank=134&RID=NAP2245Y013","KF211848.1")
Reinwardtiodendron celebicum voucher H. P. Nooteboom 5973 (L) tRNA-Leu (trnL) gene and trnL-trnF intergenic spacer, partial sequence; chloroplast	Reinwardtiodendron celebicum	86.1	86.1	100%	2e-13	100.00	850	=HYPERLINK("https://www.ncbi.nlm.nih.gov/nucleotide/KF211847.1?report=genbank&log$=nucltop&blast_rank=135&RID=NAP2245Y013","KF211847.1")
Lansium cf. membranaceum Pannell 1934 voucher Pannell 1934 (FHO) tRNA-Leu (trnL) gene and trnL-trnF intergenic spacer, partial sequence; chloroplast	Lansium cf. membranaceum Pannell 1934	86.1	86.1	100%	2e-13	100.00	853	=HYPERLINK("https://www.ncbi.nlm.nih.gov/nucleotide/KF211846.1?report=genbank&log$=nucltop&blast_rank=136&RID=NAP2245Y013","KF211846.1")
Aphanamixis sumatrana voucher Trichon VT1085 (FHO) tRNA-Leu (trnL) gene and trnL-trnF intergenic spacer, partial sequence; chloroplast	Aphanamixis sumatrana	86.1	86.1	100%	2e-13	100.00	845	=HYPERLINK("https://www.ncbi.nlm.nih.gov/nucleotide/KF211845.1?report=genbank&log$=nucltop&blast_rank=137&RID=NAP2245Y013","KF211845.1")
Aphanamixis polystachya voucher Middleton et al. 1329 (K) tRNA-Leu (trnL) gene and trnL-trnF intergenic spacer, partial sequence; chloroplast	Aphanamixis polystachya	86.1	86.1	100%	2e-13	100.00	844	=HYPERLINK("https://www.ncbi.nlm.nih.gov/nucleotide/KF211844.1?report=genbank&log$=nucltop&blast_rank=138&RID=NAP2245Y013","KF211844.1")
Aphanamixis borneensis voucher Beaman 8208 (K) tRNA-Leu (trnL) gene and trnL-trnF intergenic spacer, partial sequence; chloroplast	Aphanamixis borneensis	86.1	86.1	100%	2e-13	100.00	845	=HYPERLINK("https://www.ncbi.nlm.nih.gov/nucleotide/KF211843.1?report=genbank&log$=nucltop&blast_rank=139&RID=NAP2245Y013","KF211843.1")
Aglaia teysmanniana voucher Brader and Pacher HG635 (WU) tRNA-Leu (trnL) gene and trnL-trnF intergenic spacer, partial sequence; chloroplast	Aglaia teysmanniana	86.1	86.1	100%	2e-13	100.00	851	=HYPERLINK("https://www.ncbi.nlm.nih.gov/nucleotide/KF211841.1?report=genbank&log$=nucltop&blast_rank=140&RID=NAP2245Y013","KF211841.1")
Aglaia lawii subsp. oligocarpa voucher Muellner et al. 2003 (K, BRUN) tRNA-Leu (trnL) gene and trnL-trnF intergenic spacer, partial sequence; chloroplast	Aglaia lawii subsp. oligocarpa	86.1	86.1	100%	2e-13	100.00	852	=HYPERLINK("https://www.ncbi.nlm.nih.gov/nucleotide/KF211840.1?report=genbank&log$=nucltop&blast_rank=141&RID=NAP2245Y013","KF211840.1")
Aglaia lawii voucher Pennington 8115 (FHO) tRNA-Leu (trnL) gene and trnL-trnF intergenic spacer, partial sequence; chloroplast	Aglaia lawii	86.1	86.1	100%	2e-13	100.00	851	=HYPERLINK("https://www.ncbi.nlm.nih.gov/nucleotide/KF211839.1?report=genbank&log$=nucltop&blast_rank=142&RID=NAP2245Y013","KF211839.1")
Aglaia lawii voucher Greger HG488 (WU) tRNA-Leu (trnL) gene and trnL-trnF intergenic spacer, partial sequence; chloroplast	Aglaia lawii	86.1	86.1	100%	2e-13	100.00	850	=HYPERLINK("https://www.ncbi.nlm.nih.gov/nucleotide/KF211837.1?report=genbank&log$=nucltop&blast_rank=143&RID=NAP2245Y013","KF211837.1")
Aglaia lawii voucher Ridsdale 1895 (L) tRNA-Leu (trnL) gene and trnL-trnF intergenic spacer, partial sequence; chloroplast	Aglaia lawii	86.1	86.1	100%	2e-13	100.00	851	=HYPERLINK("https://www.ncbi.nlm.nih.gov/nucleotide/KF211834.1?report=genbank&log$=nucltop&blast_rank=144&RID=NAP2245Y013","KF211834.1")
Aglaia beccarii voucher Muellner et al. 2024 (K, BRUN) tRNA-Leu (trnL) gene and trnL-trnF intergenic spacer, partial sequence; chloroplast	Aglaia beccarii	86.1	86.1	100%	2e-13	100.00	852	=HYPERLINK("https://www.ncbi.nlm.nih.gov/nucleotide/KF211833.1?report=genbank&log$=nucltop&blast_rank=145&RID=NAP2245Y013","KF211833.1")
Aglaia aff. spectabilis Pannell 2083 voucher Pannell 2083 (FHO) tRNA-Leu (trnL) gene and trnL-trnF intergenic spacer, partial sequence; chloroplast	Aglaia aff. spectabilis Pannell 2083	86.1	86.1	100%	2e-13	100.00	815	=HYPERLINK("https://www.ncbi.nlm.nih.gov/nucleotide/KF211832.1?report=genbank&log$=nucltop&blast_rank=146&RID=NAP2245Y013","KF211832.1")
Aglaia rubiginosa voucher Suzuki K12994 (BRUN) tRNA-Leu (trnL) gene and trnL-trnF intergenic spacer, partial sequence; chloroplast	Aglaia rubiginosa	86.1	86.1	100%	2e-13	100.00	821	=HYPERLINK("https://www.ncbi.nlm.nih.gov/nucleotide/KF211831.1?report=genbank&log$=nucltop&blast_rank=147&RID=NAP2245Y013","KF211831.1")
Aglaia penningtoniana voucher Henty NGF16969 (FHO) tRNA-Leu (trnL) gene and trnL-trnF intergenic spacer, partial sequence; chloroplast	Aglaia penningtoniana	86.1	86.1	100%	2e-13	100.00	794	=HYPERLINK("https://www.ncbi.nlm.nih.gov/nucleotide/KF211830.1?report=genbank&log$=nucltop&blast_rank=148&RID=NAP2245Y013","KF211830.1")
Aglaia meridionalis voucher Greger MEL22 (WU) tRNA-Leu (trnL) gene and trnL-trnF intergenic spacer, partial sequence; chloroplast	Aglaia meridionalis	86.1	86.1	100%	2e-13	100.00	842	=HYPERLINK("https://www.ncbi.nlm.nih.gov/nucleotide/KF211828.1?report=genbank&log$=nucltop&blast_rank=149&RID=NAP2245Y013","KF211828.1")
Aglaia malaccensis voucher Muellner et al. 2035 (K, BRUN) tRNA-Leu (trnL) gene and trnL-trnF intergenic spacer, partial sequence; chloroplast	Aglaia malaccensis	86.1	86.1	100%	2e-13	100.00	862	=HYPERLINK("https://www.ncbi.nlm.nih.gov/nucleotide/KF211827.1?report=genbank&log$=nucltop&blast_rank=150&RID=NAP2245Y013","KF211827.1")
Aglaia macrocarpa voucher Muellner et al. 2006 (K, BRUN) tRNA-Leu (trnL) gene and trnL-trnF intergenic spacer, partial sequence; chloroplast	Aglaia macrocarpa	86.1	86.1	100%	2e-13	100.00	860	=HYPERLINK("https://www.ncbi.nlm.nih.gov/nucleotide/KF211824.1?report=genbank&log$=nucltop&blast_rank=151&RID=NAP2245Y013","KF211824.1")
Aglaia mackiana voucher Mack 699 (FHO) tRNA-Leu (trnL) gene and trnL-trnF intergenic spacer, partial sequence; chloroplast	Aglaia mackiana	86.1	86.1	100%	2e-13	100.00	843	=HYPERLINK("https://www.ncbi.nlm.nih.gov/nucleotide/KF211823.1?report=genbank&log$=nucltop&blast_rank=152&RID=NAP2245Y013","KF211823.1")
Aglaia australiensis voucher Greger HG662 (WU) tRNA-Leu (trnL) gene and trnL-trnF intergenic spacer, partial sequence; chloroplast	Aglaia australiensis	86.1	86.1	100%	2e-13	100.00	843	=HYPERLINK("https://www.ncbi.nlm.nih.gov/nucleotide/KF211822.1?report=genbank&log$=nucltop&blast_rank=153&RID=NAP2245Y013","KF211822.1")
Aglaia tomentosa subsp. tomentosa voucher Muellner et al. 2011 (K, BRUN) tRNA-Leu (trnL) gene and trnL-trnF intergenic spacer, partial sequence; chloroplast	Aglaia tomentosa subsp. tomentosa	86.1	86.1	100%	2e-13	100.00	851	=HYPERLINK("https://www.ncbi.nlm.nih.gov/nucleotide/KF211814.1?report=genbank&log$=nucltop&blast_rank=154&RID=NAP2245Y013","KF211814.1")
Aglaia tomentosa subsp. cordata voucher Muellner et al. 2040 (K, BRUN) tRNA-Leu (trnL) gene and trnL-trnF intergenic spacer, partial sequence; chloroplast	Aglaia tomentosa subsp. cordata	86.1	86.1	100%	2e-13	100.00	851	=HYPERLINK("https://www.ncbi.nlm.nih.gov/nucleotide/KF211810.1?report=genbank&log$=nucltop&blast_rank=155&RID=NAP2245Y013","KF211810.1")
Aglaia tomentosa voucher Greger and Vajirodya HG818 (WU) tRNA-Leu (trnL) gene and trnL-trnF intergenic spacer, partial sequence; chloroplast	Aglaia tomentosa	86.1	86.1	100%	2e-13	100.00	833	=HYPERLINK("https://www.ncbi.nlm.nih.gov/nucleotide/KF211809.1?report=genbank&log$=nucltop&blast_rank=156&RID=NAP2245Y013","KF211809.1")
Aglaia tomentosa voucher Greger and Vajirodya HG698 (WU) tRNA-Leu (trnL) gene and trnL-trnF intergenic spacer, partial sequence; chloroplast	Aglaia tomentosa	86.1	86.1	100%	2e-13	100.00	834	=HYPERLINK("https://www.ncbi.nlm.nih.gov/nucleotide/KF211808.1?report=genbank&log$=nucltop&blast_rank=157&RID=NAP2245Y013","KF211808.1")
Aglaia tomentosa voucher Niyandhan et al. 297 (K) tRNA-Leu (trnL) gene and trnL-trnF intergenic spacer, partial sequence; chloroplast	Aglaia tomentosa	86.1	86.1	100%	2e-13	100.00	850	=HYPERLINK("https://www.ncbi.nlm.nih.gov/nucleotide/KF211807.1?report=genbank&log$=nucltop&blast_rank=158&RID=NAP2245Y013","KF211807.1")
Aglaia tomentosa voucher Sinclair and Edano 9552 (K) tRNA-Leu (trnL) gene and trnL-trnF intergenic spacer, partial sequence; chloroplast	Aglaia tomentosa	86.1	86.1	100%	2e-13	100.00	848	=HYPERLINK("https://www.ncbi.nlm.nih.gov/nucleotide/KF211805.1?report=genbank&log$=nucltop&blast_rank=159&RID=NAP2245Y013","KF211805.1")
Aglaia tomentosa voucher Geesink et al. 7201 (K) tRNA-Leu (trnL) gene and trnL-trnF intergenic spacer, partial sequence; chloroplast	Aglaia tomentosa	86.1	86.1	100%	2e-13	100.00	850	=HYPERLINK("https://www.ncbi.nlm.nih.gov/nucleotide/KF211804.1?report=genbank&log$=nucltop&blast_rank=160&RID=NAP2245Y013","KF211804.1")
Aglaia aff. tomentosa Frodin et al. 2770 voucher Frodin et al. 2770 (K) tRNA-Leu (trnL) gene and trnL-trnF intergenic spacer, partial sequence; chloroplast	Aglaia aff. tomentosa Frodin et al. 2770	86.1	86.1	100%	2e-13	100.00	857	=HYPERLINK("https://www.ncbi.nlm.nih.gov/nucleotide/KF211802.1?report=genbank&log$=nucltop&blast_rank=161&RID=NAP2245Y013","KF211802.1")
Aglaia aff. tomentosa McDonald & Ismail 3715 voucher McDonald and Ismail 3715 (K) tRNA-Leu (trnL) gene and trnL-trnF intergenic spacer, partial sequence; chloroplast	Aglaia aff. tomentosa McDonald & Ismail 3715	86.1	86.1	100%	2e-13	100.00	809	=HYPERLINK("https://www.ncbi.nlm.nih.gov/nucleotide/KF211801.1?report=genbank&log$=nucltop&blast_rank=162&RID=NAP2245Y013","KF211801.1")
Aglaia tenuicaulis subsp. semengohensis voucher Pennington 7952 (L) tRNA-Leu (trnL) gene and trnL-trnF intergenic spacer, partial sequence; chloroplast	Aglaia tenuicaulis subsp. semengohensis	86.1	86.1	100%	2e-13	100.00	850	=HYPERLINK("https://www.ncbi.nlm.nih.gov/nucleotide/KF211800.1?report=genbank&log$=nucltop&blast_rank=163&RID=NAP2245Y013","KF211800.1")
Aglaia tenuicaulis voucher Greger HG901 (WU) tRNA-Leu (trnL) gene and trnL-trnF intergenic spacer, partial sequence; chloroplast	Aglaia tenuicaulis	86.1	86.1	100%	2e-13	100.00	849	=HYPERLINK("https://www.ncbi.nlm.nih.gov/nucleotide/KF211799.1?report=genbank&log$=nucltop&blast_rank=164&RID=NAP2245Y013","KF211799.1")
Aglaia subminutiflora voucher Conn 1747 (L) tRNA-Leu (trnL) gene and trnL-trnF intergenic spacer, partial sequence; chloroplast	Aglaia subminutiflora	86.1	86.1	100%	2e-13	100.00	842	=HYPERLINK("https://www.ncbi.nlm.nih.gov/nucleotide/KF211794.1?report=genbank&log$=nucltop&blast_rank=165&RID=NAP2245Y013","KF211794.1")
Aglaia speciosa voucher Herbarium H.D. Rijksen 201172 (L) tRNA-Leu (trnL) gene and trnL-trnF intergenic spacer, partial sequence; chloroplast	Aglaia speciosa	86.1	86.1	100%	2e-13	100.00	850	=HYPERLINK("https://www.ncbi.nlm.nih.gov/nucleotide/KF211791.1?report=genbank&log$=nucltop&blast_rank=166&RID=NAP2245Y013","KF211791.1")
Aglaia sp. Pannell 1844 voucher Pannell 1844 (FHO) tRNA-Leu (trnL) gene and trnL-trnF intergenic spacer, partial sequence; chloroplast	Aglaia sp. Pannell 1844	86.1	86.1	100%	2e-13	100.00	856	=HYPERLINK("https://www.ncbi.nlm.nih.gov/nucleotide/KF211790.1?report=genbank&log$=nucltop&blast_rank=167&RID=NAP2245Y013","KF211790.1")
Aglaia soepadmoi voucher Laumonier s.n. (FHO) tRNA-Leu (trnL) gene and trnL-trnF intergenic spacer, partial sequence; chloroplast	Aglaia soepadmoi	86.1	86.1	100%	2e-13	100.00	858	=HYPERLINK("https://www.ncbi.nlm.nih.gov/nucleotide/KF211789.1?report=genbank&log$=nucltop&blast_rank=168&RID=NAP2245Y013","KF211789.1")
Aglaia simplicifolia voucher Greger HG484 (WU) tRNA-Leu (trnL) gene and trnL-trnF intergenic spacer, partial sequence; chloroplast	Aglaia simplicifolia	86.1	86.1	100%	2e-13	100.00	851	=HYPERLINK("https://www.ncbi.nlm.nih.gov/nucleotide/KF211788.1?report=genbank&log$=nucltop&blast_rank=169&RID=NAP2245Y013","KF211788.1")
Aglaia meliosmoides voucher Fosberg 43825 (US) tRNA-Leu (trnL) gene and trnL-trnF intergenic spacer, partial sequence; chloroplast	Aglaia meliosmoides	86.1	86.1	100%	2e-13	100.00	835	=HYPERLINK("https://www.ncbi.nlm.nih.gov/nucleotide/KF211787.1?report=genbank&log$=nucltop&blast_rank=170&RID=NAP2245Y013","KF211787.1")
Aglaia simplicifolia voucher Ellis 25236 (K) tRNA-Leu (trnL) gene and trnL-trnF intergenic spacer, partial sequence; chloroplast	Aglaia simplicifolia	86.1	86.1	100%	2e-13	100.00	853	=HYPERLINK("https://www.ncbi.nlm.nih.gov/nucleotide/KF211786.1?report=genbank&log$=nucltop&blast_rank=171&RID=NAP2245Y013","KF211786.1")
Aglaia silvestris voucher Greger HG719 (WU) tRNA-Leu (trnL) gene and trnL-trnF intergenic spacer, partial sequence; chloroplast	Aglaia silvestris	86.1	86.1	100%	2e-13	100.00	824	=HYPERLINK("https://www.ncbi.nlm.nih.gov/nucleotide/KF211785.1?report=genbank&log$=nucltop&blast_rank=172&RID=NAP2245Y013","KF211785.1")
Aglaia silvestris voucher Walker and Cahill DB108 (K) tRNA-Leu (trnL) gene and trnL-trnF intergenic spacer, partial sequence; chloroplast	Aglaia silvestris	86.1	86.1	100%	2e-13	100.00	825	=HYPERLINK("https://www.ncbi.nlm.nih.gov/nucleotide/KF211784.1?report=genbank&log$=nucltop&blast_rank=173&RID=NAP2245Y013","KF211784.1")
Aglaia sexipetala voucher Greger and Vajirodya HG728 (WU) tRNA-Leu (trnL) gene and trnL-trnF intergenic spacer, partial sequence; chloroplast	Aglaia sexipetala	86.1	86.1	100%	2e-13	100.00	834	=HYPERLINK("https://www.ncbi.nlm.nih.gov/nucleotide/KF211782.1?report=genbank&log$=nucltop&blast_rank=174&RID=NAP2245Y013","KF211782.1")
Aglaia sexipetala voucher Siga and Towati 14911 (K) tRNA-Leu (trnL) gene and trnL-trnF intergenic spacer, partial sequence; chloroplast	Aglaia sexipetala	86.1	86.1	100%	2e-13	100.00	842	=HYPERLINK("https://www.ncbi.nlm.nih.gov/nucleotide/KF211781.1?report=genbank&log$=nucltop&blast_rank=175&RID=NAP2245Y013","KF211781.1")
Aglaia sapindina voucher Greger HG669 (WU) tRNA-Leu (trnL) gene and trnL-trnF intergenic spacer, partial sequence; chloroplast	Aglaia sapindina	86.1	86.1	100%	2e-13	100.00	849	=HYPERLINK("https://www.ncbi.nlm.nih.gov/nucleotide/KF211780.1?report=genbank&log$=nucltop&blast_rank=176&RID=NAP2245Y013","KF211780.1")
Aglaia samoensis voucher Takeuchi 16750 (K) tRNA-Leu (trnL) gene and trnL-trnF intergenic spacer, partial sequence; chloroplast	Aglaia samoensis	86.1	86.1	100%	2e-13	100.00	754	=HYPERLINK("https://www.ncbi.nlm.nih.gov/nucleotide/KF211776.1?report=genbank&log$=nucltop&blast_rank=177&RID=NAP2245Y013","KF211776.1")
Aglaia saltatorum voucher Whistler 6768 (K) tRNA-Leu (trnL) gene and trnL-trnF intergenic spacer, partial sequence; chloroplast	Aglaia saltatorum	86.1	86.1	100%	2e-13	100.00	811	=HYPERLINK("https://www.ncbi.nlm.nih.gov/nucleotide/KF211773.1?report=genbank&log$=nucltop&blast_rank=178&RID=NAP2245Y013","KF211773.1")
Aglaia rufinervis voucher Pannell 1913 (FHO) tRNA-Leu (trnL) gene and trnL-trnF intergenic spacer, partial sequence; chloroplast	Aglaia rufinervis	86.1	86.1	100%	2e-13	100.00	823	=HYPERLINK("https://www.ncbi.nlm.nih.gov/nucleotide/KF211771.1?report=genbank&log$=nucltop&blast_rank=179&RID=NAP2245Y013","KF211771.1")
Aglaia rufibarbis voucher Pannell 1249A (FHO) tRNA-Leu (trnL) gene and trnL-trnF intergenic spacer, partial sequence; chloroplast	Aglaia rufibarbis	86.1	86.1	100%	2e-13	100.00	821	=HYPERLINK("https://www.ncbi.nlm.nih.gov/nucleotide/KF211770.1?report=genbank&log$=nucltop&blast_rank=180&RID=NAP2245Y013","KF211770.1")
Aglaia rubrivenia voucher BSIP 16992 (K) tRNA-Leu (trnL) gene and trnL-trnF intergenic spacer, partial sequence; chloroplast	Aglaia rubrivenia	86.1	86.1	100%	2e-13	100.00	851	=HYPERLINK("https://www.ncbi.nlm.nih.gov/nucleotide/KF211768.1?report=genbank&log$=nucltop&blast_rank=181&RID=NAP2245Y013","KF211768.1")
Aglaia rimosa voucher Utteridge 317 (FHO) tRNA-Leu (trnL) gene and trnL-trnF intergenic spacer, partial sequence; chloroplast	Aglaia rimosa	86.1	86.1	100%	2e-13	100.00	849	=HYPERLINK("https://www.ncbi.nlm.nih.gov/nucleotide/KF211766.1?report=genbank&log$=nucltop&blast_rank=182&RID=NAP2245Y013","KF211766.1")
Aglaia puberulanthera voucher Takeuchi et al. 23300 (FHO) tRNA-Leu (trnL) gene and trnL-trnF intergenic spacer, partial sequence; chloroplast	Aglaia puberulanthera	86.1	86.1	100%	2e-13	100.00	829	=HYPERLINK("https://www.ncbi.nlm.nih.gov/nucleotide/KF211765.1?report=genbank&log$=nucltop&blast_rank=183&RID=NAP2245Y013","KF211765.1")
Aglaia pannelliana voucher Takeuchi et al. 23573 (FHO) tRNA-Leu (trnL) gene and trnL-trnF intergenic spacer, partial sequence; chloroplast	Aglaia pannelliana	86.1	86.1	100%	2e-13	100.00	852	=HYPERLINK("https://www.ncbi.nlm.nih.gov/nucleotide/KF211762.1?report=genbank&log$=nucltop&blast_rank=184&RID=NAP2245Y013","KF211762.1")
Aglaia pachyphylla voucher Greger and Vajirodya HG812 (WU) tRNA-Leu (trnL) gene and trnL-trnF intergenic spacer, partial sequence; chloroplast	Aglaia pachyphylla	86.1	86.1	100%	2e-13	100.00	830	=HYPERLINK("https://www.ncbi.nlm.nih.gov/nucleotide/KF211761.1?report=genbank&log$=nucltop&blast_rank=185&RID=NAP2245Y013","KF211761.1")
Aglaia oligophylla voucher Burley et al. 1973 (K) tRNA-Leu (trnL) gene and trnL-trnF intergenic spacer, partial sequence; chloroplast	Aglaia oligophylla	86.1	86.1	100%	2e-13	100.00	840	=HYPERLINK("https://www.ncbi.nlm.nih.gov/nucleotide/KF211759.1?report=genbank&log$=nucltop&blast_rank=186&RID=NAP2245Y013","KF211759.1")
Aglaia odoratissima voucher Greger HG623 (WU) tRNA-Leu (trnL) gene and trnL-trnF intergenic spacer, partial sequence; chloroplast	Aglaia odoratissima	86.1	86.1	100%	2e-13	100.00	810	=HYPERLINK("https://www.ncbi.nlm.nih.gov/nucleotide/KF211758.1?report=genbank&log$=nucltop&blast_rank=187&RID=NAP2245Y013","KF211758.1")
Aglaia neotenica voucher Yii et al. S.51254 (BRUN) tRNA-Leu (trnL) gene and trnL-trnF intergenic spacer, partial sequence; chloroplast	Aglaia neotenica	86.1	86.1	100%	2e-13	100.00	836	=HYPERLINK("https://www.ncbi.nlm.nih.gov/nucleotide/KF211755.1?report=genbank&log$=nucltop&blast_rank=188&RID=NAP2245Y013","KF211755.1")
Aglaia membranifolia voucher Pannell 1939 (FHO) tRNA-Leu (trnL) gene and trnL-trnF intergenic spacer, partial sequence; chloroplast	Aglaia membranifolia	86.1	86.1	100%	2e-13	100.00	850	=HYPERLINK("https://www.ncbi.nlm.nih.gov/nucleotide/KF211754.1?report=genbank&log$=nucltop&blast_rank=189&RID=NAP2245Y013","KF211754.1")
Aglaia meliosmoides voucher Sinclair 10377 (US) tRNA-Leu (trnL) gene and trnL-trnF intergenic spacer, partial sequence; chloroplast	Aglaia meliosmoides	86.1	86.1	100%	2e-13	100.00	852	=HYPERLINK("https://www.ncbi.nlm.nih.gov/nucleotide/KF211753.1?report=genbank&log$=nucltop&blast_rank=190&RID=NAP2245Y013","KF211753.1")
Aglaia meliosmoides voucher Muellner et al. 2019 (K, BRUN) tRNA-Leu (trnL) gene and trnL-trnF intergenic spacer, partial sequence; chloroplast	Aglaia meliosmoides	86.1	86.1	100%	2e-13	100.00	823	=HYPERLINK("https://www.ncbi.nlm.nih.gov/nucleotide/KF211752.1?report=genbank&log$=nucltop&blast_rank=191&RID=NAP2245Y013","KF211752.1")
Aglaia mariannensis voucher Stone and Krizman 15993 (E) tRNA-Leu (trnL) gene and trnL-trnF intergenic spacer, partial sequence; chloroplast	Aglaia mariannensis	86.1	86.1	100%	2e-13	100.00	837	=HYPERLINK("https://www.ncbi.nlm.nih.gov/nucleotide/KF211751.1?report=genbank&log$=nucltop&blast_rank=192&RID=NAP2245Y013","KF211751.1")
Aglaia mariannensis voucher F. R. Fosberg 35492 (L) tRNA-Leu (trnL) gene and trnL-trnF intergenic spacer, partial sequence; chloroplast	Aglaia mariannensis	86.1	86.1	100%	2e-13	100.00	850	=HYPERLINK("https://www.ncbi.nlm.nih.gov/nucleotide/KF211750.1?report=genbank&log$=nucltop&blast_rank=193&RID=NAP2245Y013","KF211750.1")
Aglaia luzoniensis voucher Beaman 10600 (FHO) tRNA-Leu (trnL) gene and trnL-trnF intergenic spacer, partial sequence; chloroplast	Aglaia luzoniensis	86.1	86.1	100%	2e-13	100.00	822	=HYPERLINK("https://www.ncbi.nlm.nih.gov/nucleotide/KF211748.1?report=genbank&log$=nucltop&blast_rank=194&RID=NAP2245Y013","KF211748.1")
Aglaia leptantha subsp. leptantha voucher Paie S27697 (K) tRNA-Leu (trnL) gene and trnL-trnF intergenic spacer, partial sequence; chloroplast	Aglaia leptantha subsp. leptantha	86.1	86.1	100%	2e-13	100.00	732	=HYPERLINK("https://www.ncbi.nlm.nih.gov/nucleotide/KF211746.1?report=genbank&log$=nucltop&blast_rank=195&RID=NAP2245Y013","KF211746.1")
Aglaia leptantha voucher Kerr 15476 (K) tRNA-Leu (trnL) gene and trnL-trnF intergenic spacer, partial sequence; chloroplast	Aglaia leptantha	86.1	86.1	100%	2e-13	100.00	852	=HYPERLINK("https://www.ncbi.nlm.nih.gov/nucleotide/KF211745.1?report=genbank&log$=nucltop&blast_rank=196&RID=NAP2245Y013","KF211745.1")
Aglaia lepiorrhachis voucher Barker LAE66770 (K) tRNA-Leu (trnL) gene and trnL-trnF intergenic spacer, partial sequence; chloroplast	Aglaia lepiorrhachis	86.1	86.1	100%	2e-13	100.00	851	=HYPERLINK("https://www.ncbi.nlm.nih.gov/nucleotide/KF211744.1?report=genbank&log$=nucltop&blast_rank=197&RID=NAP2245Y013","KF211744.1")
Aglaia laxiflora voucher Sands 5912 (BRUN) tRNA-Leu (trnL) gene and trnL-trnF intergenic spacer, partial sequence; chloroplast	Aglaia laxiflora	86.1	86.1	100%	2e-13	100.00	830	=HYPERLINK("https://www.ncbi.nlm.nih.gov/nucleotide/KF211743.1?report=genbank&log$=nucltop&blast_rank=198&RID=NAP2245Y013","KF211743.1")
Aglaia lancifolia voucher Muellner et al. 2014 (K, BRUN) tRNA-Leu (trnL) gene and trnL-trnF intergenic spacer, partial sequence; chloroplast	Aglaia lancifolia	86.1	86.1	100%	2e-13	100.00	833	=HYPERLINK("https://www.ncbi.nlm.nih.gov/nucleotide/KF211741.1?report=genbank&log$=nucltop&blast_rank=199&RID=NAP2245Y013","KF211741.1")
Aglaia korthalsii voucher Greger and Vajirodya HG807 (WU) tRNA-Leu (trnL) gene and trnL-trnF intergenic spacer, partial sequence; chloroplast	Aglaia korthalsii	86.1	86.1	100%	2e-13	100.00	836	=HYPERLINK("https://www.ncbi.nlm.nih.gov/nucleotide/KF211740.1?report=genbank&log$=nucltop&blast_rank=200&RID=NAP2245Y013","KF211740.1")
Aglaia korthalsii voucher Johansson, Nybom and Riebe 205 (L) tRNA-Leu (trnL) gene and trnL-trnF intergenic spacer, partial sequence; chloroplast	Aglaia korthalsii	86.1	86.1	100%	2e-13	100.00	838	=HYPERLINK("https://www.ncbi.nlm.nih.gov/nucleotide/KF211739.1?report=genbank&log$=nucltop&blast_rank=201&RID=NAP2245Y013","KF211739.1")
Aglaia hiernii voucher Mabberley 1630 (L) tRNA-Leu (trnL) gene and trnL-trnF intergenic spacer, partial sequence; chloroplast	Aglaia hiernii	86.1	86.1	100%	2e-13	100.00	851	=HYPERLINK("https://www.ncbi.nlm.nih.gov/nucleotide/KF211736.1?report=genbank&log$=nucltop&blast_rank=202&RID=NAP2245Y013","KF211736.1")
Aglaia grandis voucher Greger HG571 (WU) tRNA-Leu (trnL) gene and trnL-trnF intergenic spacer, partial sequence; chloroplast	Aglaia grandis	86.1	86.1	100%	2e-13	100.00	850	=HYPERLINK("https://www.ncbi.nlm.nih.gov/nucleotide/KF211735.1?report=genbank&log$=nucltop&blast_rank=203&RID=NAP2245Y013","KF211735.1")
Aglaia foveolata voucher Pennington 7997 (FHO) tRNA-Leu (trnL) gene and trnL-trnF intergenic spacer, partial sequence; chloroplast	Aglaia foveolata	86.1	86.1	100%	2e-13	100.00	828	=HYPERLINK("https://www.ncbi.nlm.nih.gov/nucleotide/KF211732.1?report=genbank&log$=nucltop&blast_rank=204&RID=NAP2245Y013","KF211732.1")
Aglaia flavescens voucher Takeuchi et al. 15179 (K) tRNA-Leu (trnL) gene and trnL-trnF intergenic spacer, partial sequence; chloroplast	Aglaia flavescens	86.1	86.1	100%	2e-13	100.00	850	=HYPERLINK("https://www.ncbi.nlm.nih.gov/nucleotide/KF211729.1?report=genbank&log$=nucltop&blast_rank=205&RID=NAP2245Y013","KF211729.1")
Aglaia ferruginea voucher Hyland 6621 (K) tRNA-Leu (trnL) gene and trnL-trnF intergenic spacer, partial sequence; chloroplast	Aglaia ferruginea	86.1	86.1	100%	2e-13	100.00	851	=HYPERLINK("https://www.ncbi.nlm.nih.gov/nucleotide/KF211727.1?report=genbank&log$=nucltop&blast_rank=206&RID=NAP2245Y013","KF211727.1")
Aglaia exstipulata voucher Greger and Vajirodya HG819 (WU) tRNA-Leu (trnL) gene and trnL-trnF intergenic spacer, partial sequence; chloroplast	Aglaia exstipulata	86.1	86.1	100%	2e-13	100.00	834	=HYPERLINK("https://www.ncbi.nlm.nih.gov/nucleotide/KF211724.1?report=genbank&log$=nucltop&blast_rank=207&RID=NAP2245Y013","KF211724.1")
Aglaia eximia voucher Greger and Vajirodya HG817 (WU) tRNA-Leu (trnL) gene and trnL-trnF intergenic spacer, partial sequence; chloroplast	Aglaia eximia	86.1	86.1	100%	2e-13	100.00	858	=HYPERLINK("https://www.ncbi.nlm.nih.gov/nucleotide/KF211722.1?report=genbank&log$=nucltop&blast_rank=208&RID=NAP2245Y013","KF211722.1")
Aglaia elliptica voucher D. D. Soejarto and D. A. Madulid 6805 (L) tRNA-Leu (trnL) gene and trnL-trnF intergenic spacer, partial sequence; chloroplast	Aglaia elliptica	86.1	86.1	100%	2e-13	100.00	850	=HYPERLINK("https://www.ncbi.nlm.nih.gov/nucleotide/KF211718.1?report=genbank&log$=nucltop&blast_rank=209&RID=NAP2245Y013","KF211718.1")
Aglaia elaeagnoidea voucher Ambriansyah et al. AA2634 (K) tRNA-Leu (trnL) gene and trnL-trnF intergenic spacer, partial sequence; chloroplast	Aglaia elaeagnoidea	86.1	86.1	100%	2e-13	100.00	848	=HYPERLINK("https://www.ncbi.nlm.nih.gov/nucleotide/KF211716.1?report=genbank&log$=nucltop&blast_rank=210&RID=NAP2245Y013","KF211716.1")
Aglaia elaeagnoidea voucher Mabberley 2012 (FHO) tRNA-Leu (trnL) gene and trnL-trnF intergenic spacer, partial sequence; chloroplast	Aglaia elaeagnoidea	86.1	86.1	100%	2e-13	100.00	863	=HYPERLINK("https://www.ncbi.nlm.nih.gov/nucleotide/KF211714.1?report=genbank&log$=nucltop&blast_rank=211&RID=NAP2245Y013","KF211714.1")
Aglaia edulis voucher Greger HG561 (WU) tRNA-Leu (trnL) gene and trnL-trnF intergenic spacer, partial sequence; chloroplast	Aglaia edulis	86.1	86.1	100%	2e-13	100.00	852	=HYPERLINK("https://www.ncbi.nlm.nih.gov/nucleotide/KF211712.1?report=genbank&log$=nucltop&blast_rank=212&RID=NAP2245Y013","KF211712.1")
Aglaia edulis voucher Greger and Vajirodya HG905 (WU) tRNA-Leu (trnL) gene and trnL-trnF intergenic spacer, partial sequence; chloroplast	Aglaia edulis	86.1	86.1	100%	2e-13	100.00	840	=HYPERLINK("https://www.ncbi.nlm.nih.gov/nucleotide/KF211711.1?report=genbank&log$=nucltop&blast_rank=213&RID=NAP2245Y013","KF211711.1")
Aglaia cumingiana voucher Beaman 9997 (FHO) tRNA-Leu (trnL) gene and trnL-trnF intergenic spacer, partial sequence; chloroplast	Aglaia cumingiana	86.1	86.1	100%	2e-13	100.00	845	=HYPERLINK("https://www.ncbi.nlm.nih.gov/nucleotide/KF211710.1?report=genbank&log$=nucltop&blast_rank=214&RID=NAP2245Y013","KF211710.1")
Aglaia cremea voucher Coode 8129 (K) tRNA-Leu (trnL) gene and trnL-trnF intergenic spacer, partial sequence; chloroplast	Aglaia cremea	86.1	86.1	100%	2e-13	100.00	851	=HYPERLINK("https://www.ncbi.nlm.nih.gov/nucleotide/KF211709.1?report=genbank&log$=nucltop&blast_rank=215&RID=NAP2245Y013","KF211709.1")
Aglaia crassinervia voucher Greger and Vajirodya HG523 (WU) tRNA-Leu (trnL) gene and trnL-trnF intergenic spacer, partial sequence; chloroplast	Aglaia crassinervia	86.1	86.1	100%	2e-13	100.00	851	=HYPERLINK("https://www.ncbi.nlm.nih.gov/nucleotide/KF211708.1?report=genbank&log$=nucltop&blast_rank=216&RID=NAP2245Y013","KF211708.1")
Aglaia coriacea voucher Muellner et al. 2032 (K, BRUN) tRNA-Leu (trnL) gene and trnL-trnF intergenic spacer, partial sequence; chloroplast	Aglaia coriacea	86.1	86.1	100%	2e-13	100.00	856	=HYPERLINK("https://www.ncbi.nlm.nih.gov/nucleotide/KF211707.1?report=genbank&log$=nucltop&blast_rank=217&RID=NAP2245Y013","KF211707.1")
Aglaia cooperae voucher Cooper et al. 02029 (FHO) tRNA-Leu (trnL) gene and trnL-trnF intergenic spacer, partial sequence; chloroplast	Aglaia cooperae	86.1	86.1	100%	2e-13	100.00	835	=HYPERLINK("https://www.ncbi.nlm.nih.gov/nucleotide/KF211706.1?report=genbank&log$=nucltop&blast_rank=218&RID=NAP2245Y013","KF211706.1")
Aglaia conferta voucher Lovave 82278 (K) tRNA-Leu (trnL) gene and trnL-trnF intergenic spacer, partial sequence; chloroplast	Aglaia conferta	86.1	86.1	100%	2e-13	100.00	850	=HYPERLINK("https://www.ncbi.nlm.nih.gov/nucleotide/KF211704.1?report=genbank&log$=nucltop&blast_rank=219&RID=NAP2245Y013","KF211704.1")
Aglaia brownii voucher Symon 7793 (FHO) tRNA-Leu (trnL) gene and trnL-trnF intergenic spacer, partial sequence; chloroplast	Aglaia brownii	86.1	86.1	100%	2e-13	100.00	833	=HYPERLINK("https://www.ncbi.nlm.nih.gov/nucleotide/KF211701.1?report=genbank&log$=nucltop&blast_rank=220&RID=NAP2245Y013","KF211701.1")
Aglaia basiphylla voucher Smith 8713 (L) tRNA-Leu (trnL) gene and trnL-trnF intergenic spacer, partial sequence; chloroplast	Aglaia basiphylla	86.1	86.1	100%	2e-13	100.00	851	=HYPERLINK("https://www.ncbi.nlm.nih.gov/nucleotide/KF211699.1?report=genbank&log$=nucltop&blast_rank=221&RID=NAP2245Y013","KF211699.1")
Aglaia basiphylla voucher Greger HG692 (WU) tRNA-Leu (trnL) gene and trnL-trnF intergenic spacer, partial sequence; chloroplast	Aglaia basiphylla	86.1	86.1	100%	2e-13	100.00	850	=HYPERLINK("https://www.ncbi.nlm.nih.gov/nucleotide/KF211698.1?report=genbank&log$=nucltop&blast_rank=222&RID=NAP2245Y013","KF211698.1")
Aglaia argentea voucher Coode 6212 (L) tRNA-Leu (trnL) gene and trnL-trnF intergenic spacer, partial sequence; chloroplast	Aglaia argentea	86.1	86.1	100%	2e-13	100.00	847	=HYPERLINK("https://www.ncbi.nlm.nih.gov/nucleotide/KF211697.1?report=genbank&log$=nucltop&blast_rank=223&RID=NAP2245Y013","KF211697.1")
Aglaia argentea voucher Greger HG532 (WU) tRNA-Leu (trnL) gene and trnL-trnF intergenic spacer, partial sequence; chloroplast	Aglaia argentea	86.1	86.1	100%	2e-13	100.00	851	=HYPERLINK("https://www.ncbi.nlm.nih.gov/nucleotide/KF211696.1?report=genbank&log$=nucltop&blast_rank=224&RID=NAP2245Y013","KF211696.1")
Aglaia argentea voucher Takeuchi et al. 13071 (K) tRNA-Leu (trnL) gene and trnL-trnF intergenic spacer, partial sequence; chloroplast	Aglaia argentea	86.1	86.1	100%	2e-13	100.00	853	=HYPERLINK("https://www.ncbi.nlm.nih.gov/nucleotide/KF211695.1?report=genbank&log$=nucltop&blast_rank=225&RID=NAP2245Y013","KF211695.1")
Aglaia apiocarpa voucher Mabberley and Balasubramaniam 2432 (FHO) tRNA-Leu (trnL) gene and trnL-trnF intergenic spacer, partial sequence; chloroplast	Aglaia apiocarpa	86.1	86.1	100%	2e-13	100.00	846	=HYPERLINK("https://www.ncbi.nlm.nih.gov/nucleotide/KF211694.1?report=genbank&log$=nucltop&blast_rank=226&RID=NAP2245Y013","KF211694.1")
Aglaia angustifolia voucher Muellner et al. 2033 (K, BRUN) tRNA-Leu (trnL) gene and trnL-trnF intergenic spacer, partial sequence; chloroplast	Aglaia angustifolia	86.1	86.1	100%	2e-13	100.00	851	=HYPERLINK("https://www.ncbi.nlm.nih.gov/nucleotide/KF211692.1?report=genbank&log$=nucltop&blast_rank=227&RID=NAP2245Y013","KF211692.1")
Aglaia amplexicaulis voucher Kururshi 13884 (K) tRNA-Leu (trnL) gene and trnL-trnF intergenic spacer, partial sequence; chloroplast	Aglaia amplexicaulis	86.1	86.1	100%	2e-13	100.00	852	=HYPERLINK("https://www.ncbi.nlm.nih.gov/nucleotide/KF211691.1?report=genbank&log$=nucltop&blast_rank=228&RID=NAP2245Y013","KF211691.1")
Aglaia agglomerata voucher Takeuchi and Arna 16362 (US) tRNA-Leu (trnL) gene and trnL-trnF intergenic spacer, partial sequence; chloroplast	Aglaia agglomerata	86.1	86.1	100%	2e-13	100.00	835	=HYPERLINK("https://www.ncbi.nlm.nih.gov/nucleotide/KF211689.1?report=genbank&log$=nucltop&blast_rank=229&RID=NAP2245Y013","KF211689.1")
Aglaia agglomerata voucher Schodde (and Craven) 4357 (US) tRNA-Leu (trnL) gene and trnL-trnF intergenic spacer, partial sequence; chloroplast	Aglaia agglomerata	86.1	86.1	100%	2e-13	100.00	851	=HYPERLINK("https://www.ncbi.nlm.nih.gov/nucleotide/KF211688.1?report=genbank&log$=nucltop&blast_rank=230&RID=NAP2245Y013","KF211688.1")
Chisocheton lasiocarpus chloroplast DNA, tRNA-Leu (trnL) and trnL-trnF intergenic spacer, partial sequence	Chisocheton lasiocarpus	86.1	86.1	100%	2e-13	100.00	220	=HYPERLINK("https://www.ncbi.nlm.nih.gov/nucleotide/AB889424.1?report=genbank&log$=nucltop&blast_rank=231&RID=NAP2245Y013","AB889424.1")
Chisocheton lasiocarpus chloroplast DNA, tRNA-Leu (trnL) and trnL-trnF intergenic spacer, partial sequence	Chisocheton lasiocarpus	86.1	86.1	100%	2e-13	100.00	324	=HYPERLINK("https://www.ncbi.nlm.nih.gov/nucleotide/AB889413.1?report=genbank&log$=nucltop&blast_rank=232&RID=NAP2245Y013","AB889413.1")
Spermatophyta environmental sample isolate F1C1.1 tRNA-Leu (trnL) gene, partial sequence; chloroplast	Spermatophyta environmental sample	86.1	86.1	100%	2e-13	100.00	530	=HYPERLINK("https://www.ncbi.nlm.nih.gov/nucleotide/KF661494.1?report=genbank&log$=nucltop&blast_rank=233&RID=NAP2245Y013","KF661494.1")
Spermatophyta environmental sample isolate F1C100B tRNA-Leu (trnL) gene, partial sequence; chloroplast	Spermatophyta environmental sample	86.1	86.1	100%	2e-13	100.00	535	=HYPERLINK("https://www.ncbi.nlm.nih.gov/nucleotide/KF661482.1?report=genbank&log$=nucltop&blast_rank=234&RID=NAP2245Y013","KF661482.1")
Dysoxylum pettigrewianum voucher UQ WellsJ 69-Dpe tRNA-Leu (trnL) gene and trnL-F intergenic spacer, partial sequence; chloroplast	Didymocheton pettigrewianus	86.1	86.1	100%	2e-13	100.00	872	=HYPERLINK("https://www.ncbi.nlm.nih.gov/nucleotide/KC428499.1?report=genbank&log$=nucltop&blast_rank=235&RID=NAP2245Y013","KC428499.1")
Dysoxylum parasiticum voucher UQ WellsJ 68-Dps tRNA-Leu (trnL) gene and trnL-F intergenic spacer, partial sequence; chloroplast	Dysoxylum parasiticum	86.1	86.1	100%	2e-13	100.00	871	=HYPERLINK("https://www.ncbi.nlm.nih.gov/nucleotide/KC428498.1?report=genbank&log$=nucltop&blast_rank=236&RID=NAP2245Y013","KC428498.1")
Dysoxylum papuanum voucher UQ WellsJ 67-Dpp tRNA-Leu (trnL) gene and trnL-F intergenic spacer, partial sequence; chloroplast	Didymocheton papuanus	86.1	86.1	100%	2e-13	100.00	858	=HYPERLINK("https://www.ncbi.nlm.nih.gov/nucleotide/KC428497.1?report=genbank&log$=nucltop&blast_rank=237&RID=NAP2245Y013","KC428497.1")
Dysoxylum oppositifolium voucher UQ WellsJ 66-Dop tRNA-Leu (trnL) gene and trnL-F intergenic spacer, partial sequence; chloroplast	Dysoxylum oppositifolium	86.1	86.1	100%	2e-13	100.00	863	=HYPERLINK("https://www.ncbi.nlm.nih.gov/nucleotide/KC428496.1?report=genbank&log$=nucltop&blast_rank=238&RID=NAP2245Y013","KC428496.1")
Chisocheton longistipitatus voucher UQ WellsJ 40-Cln tRNA-Leu (trnL) gene and trnL-F intergenic spacer, partial sequence; chloroplast	Chisocheton longistipitatus	86.1	86.1	100%	2e-13	100.00	797	=HYPERLINK("https://www.ncbi.nlm.nih.gov/nucleotide/KC428471.1?report=genbank&log$=nucltop&blast_rank=239&RID=NAP2245Y013","KC428471.1")
Aglaia ferruginea voucher UQ WellsJ 03-Ato tRNA-Leu (trnL) gene and trnL-F intergenic spacer, partial sequence; chloroplast	Aglaia ferruginea	86.1	86.1	100%	2e-13	100.00	864	=HYPERLINK("https://www.ncbi.nlm.nih.gov/nucleotide/KC428435.1?report=genbank&log$=nucltop&blast_rank=240&RID=NAP2245Y013","KC428435.1")
Aglaia sapindina voucher UQ WellsJ 02-Asa tRNA-Leu (trnL) gene and trnL-F intergenic spacer, partial sequence; chloroplast	Aglaia sapindina	86.1	86.1	100%	2e-13	100.00	864	=HYPERLINK("https://www.ncbi.nlm.nih.gov/nucleotide/KC428434.1?report=genbank&log$=nucltop&blast_rank=241&RID=NAP2245Y013","KC428434.1")
Turraeanthus africanus voucher Jongkind 7937 chloroplast, complete genome	Turraeanthus africanus	86.1	86.1	100%	2e-13	100.00	159881	=HYPERLINK("https://www.ncbi.nlm.nih.gov/nucleotide/MZ274131.1?report=genbank&log$=nucltop&blast_rank=242&RID=NAP2245Y013","MZ274131.1")
Lovoa swynnertonii voucher BR<BEL>:Styles 210 chloroplast, complete genome	Lovoa swynnertonii	86.1	86.1	100%	2e-13	100.00	158881	=HYPERLINK("https://www.ncbi.nlm.nih.gov/nucleotide/MZ274130.1?report=genbank&log$=nucltop&blast_rank=243&RID=NAP2245Y013","MZ274130.1")
Leplaea thompsonii voucher BRLU:IRD Plot 542 chloroplast, complete genome	Leplaea thompsonii	86.1	86.1	100%	2e-13	100.00	160499	=HYPERLINK("https://www.ncbi.nlm.nih.gov/nucleotide/MZ274128.1?report=genbank&log$=nucltop&blast_rank=244&RID=NAP2245Y013","MZ274128.1")
Leplaea laurentii voucher WAG:Harris 5831 chloroplast, complete genome	Leplaea laurentii	86.1	86.1	100%	2e-13	100.00	160470	=HYPERLINK("https://www.ncbi.nlm.nih.gov/nucleotide/MZ274127.1?report=genbank&log$=nucltop&blast_rank=245&RID=NAP2245Y013","MZ274127.1")
Leplaea cedrata voucher BRLU:IRD Plot 764 chloroplast, complete genome	Leplaea cedrata	86.1	86.1	100%	2e-13	100.00	160609	=HYPERLINK("https://www.ncbi.nlm.nih.gov/nucleotide/MZ274126.1?report=genbank&log$=nucltop&blast_rank=246&RID=NAP2245Y013","MZ274126.1")
Khaya senegalensis voucher BRLU:Demenou 5 chloroplast, complete genome	Khaya senegalensis	86.1	86.1	100%	2e-13	100.00	159794	=HYPERLINK("https://www.ncbi.nlm.nih.gov/nucleotide/MZ274125.1?report=genbank&log$=nucltop&blast_rank=247&RID=NAP2245Y013","MZ274125.1")
Khaya ivorensis voucher BRLU:Senterre 4312 chloroplast, complete genome	Khaya ivorensis	86.1	86.1	100%	2e-13	100.00	159750	=HYPERLINK("https://www.ncbi.nlm.nih.gov/nucleotide/MZ274124.1?report=genbank&log$=nucltop&blast_rank=248&RID=NAP2245Y013","MZ274124.1")
Khaya grandifoliola voucher BRLU:Demenou 6 chloroplast, complete genome	Khaya grandifoliola	86.1	86.1	100%	2e-13	100.00	159794	=HYPERLINK("https://www.ncbi.nlm.nih.gov/nucleotide/MZ274123.1?report=genbank&log$=nucltop&blast_rank=249&RID=NAP2245Y013","MZ274123.1")
Khaya anthotheca voucher BR<BEL>:Meerts & Hasson 633 chloroplast, complete genome	Khaya anthotheca	86.1	86.1	100%	2e-13	100.00	159841	=HYPERLINK("https://www.ncbi.nlm.nih.gov/nucleotide/MZ274122.1?report=genbank&log$=nucltop&blast_rank=250&RID=NAP2245Y013","MZ274122.1")
Entandrophragma cylindricum voucher WAG:Wieringa 3973 chloroplast, complete genome	Entandrophragma cylindricum	86.1	86.1	100%	2e-13	100.00	159635	=HYPERLINK("https://www.ncbi.nlm.nih.gov/nucleotide/MZ274120.1?report=genbank&log$=nucltop&blast_rank=251&RID=NAP2245Y013","MZ274120.1")
Entandrophragma candollei voucher BR<BEL>:Wursten G2-420 chloroplast, complete genome	Entandrophragma candollei	86.1	86.1	100%	2e-13	100.00	159638	=HYPERLINK("https://www.ncbi.nlm.nih.gov/nucleotide/MZ274119.1?report=genbank&log$=nucltop&blast_rank=252&RID=NAP2245Y013","MZ274119.1")
Entandrophragma angolense voucher BR<BEL>:Angoboy s.n. chloroplast, complete genome	Entandrophragma angolense	86.1	86.1	100%	2e-13	100.00	159682	=HYPERLINK("https://www.ncbi.nlm.nih.gov/nucleotide/MZ274118.1?report=genbank&log$=nucltop&blast_rank=253&RID=NAP2245Y013","MZ274118.1")
Xylocarpus moluccensis voucher Mwangoka et al. 3338 tRNA-Leu (trnL) gene, partial sequence; plastid	Xylocarpus moluccensis	86.1	86.1	100%	2e-13	100.00	570	=HYPERLINK("https://www.ncbi.nlm.nih.gov/nucleotide/KX000357.1?report=genbank&log$=nucltop&blast_rank=254&RID=NAP2245Y013","KX000357.1")
Swietenia macrophylla voucher Kenfack 2044 tRNA-Leu (trnL) gene, partial sequence; plastid	Swietenia macrophylla	86.1	86.1	100%	2e-13	100.00	553	=HYPERLINK("https://www.ncbi.nlm.nih.gov/nucleotide/KX000356.1?report=genbank&log$=nucltop&blast_rank=255&RID=NAP2245Y013","KX000356.1")
Pseudocedrela kotschyi voucher Kenfack and Amponsah 2087 tRNA-Leu (trnL) gene, partial sequence; plastid	Pseudocedrela kotschyi	86.1	86.1	100%	2e-13	100.00	567	=HYPERLINK("https://www.ncbi.nlm.nih.gov/nucleotide/KX000355.1?report=genbank&log$=nucltop&blast_rank=256&RID=NAP2245Y013","KX000355.1")
Khaya ivorensis voucher Sainge 1682 tRNA-Leu (trnL) gene, partial sequence; plastid	Khaya ivorensis	86.1	86.1	100%	2e-13	100.00	568	=HYPERLINK("https://www.ncbi.nlm.nih.gov/nucleotide/KX000352.1?report=genbank&log$=nucltop&blast_rank=257&RID=NAP2245Y013","KX000352.1")
Carapa velutina voucher Kenfack and Gueye 2075 tRNA-Leu (trnL) gene, partial sequence; plastid	Carapa velutina	86.1	86.1	100%	2e-13	100.00	505	=HYPERLINK("https://www.ncbi.nlm.nih.gov/nucleotide/KX000349.1?report=genbank&log$=nucltop&blast_rank=258&RID=NAP2245Y013","KX000349.1")
Carapa mangarevensis voucher Kenfack and Issembe 2051 tRNA-Leu (trnL) gene, partial sequence; plastid	Carapa mangarevensis	86.1	86.1	100%	2e-13	100.00	568	=HYPERLINK("https://www.ncbi.nlm.nih.gov/nucleotide/KX000342.1?report=genbank&log$=nucltop&blast_rank=259&RID=NAP2245Y013","KX000342.1")
Carapa gogo voucher Kenfack 1546 tRNA-Leu (trnL) gene, partial sequence; plastid	Carapa gogo	86.1	86.1	100%	2e-13	100.00	571	=HYPERLINK("https://www.ncbi.nlm.nih.gov/nucleotide/KX000336.1?report=genbank&log$=nucltop&blast_rank=260&RID=NAP2245Y013","KX000336.1")
Capuronianthus sp. JFP948 tRNA-Leu (trnL) gene, partial sequence; plastid	Capuronianthus sp. JFP948	86.1	86.1	100%	2e-13	100.00	572	=HYPERLINK("https://www.ncbi.nlm.nih.gov/nucleotide/KX000331.1?report=genbank&log$=nucltop&blast_rank=261&RID=NAP2245Y013","KX000331.1")
Heynea velutina chloroplast, complete genome	Heynea velutina	86.1	86.1	100%	2e-13	100.00	160386	=HYPERLINK("https://www.ncbi.nlm.nih.gov/nucleotide/MW246152.1?report=genbank&log$=nucltop&blast_rank=262&RID=NAP2245Y013","MW246152.1")
Heynea velutina chloroplast, complete genome	Heynea velutina	86.1	86.1	100%	2e-13	100.00	160361	=HYPERLINK("https://www.ncbi.nlm.nih.gov/nucleotide/NC_056318.1?report=genbank&log$=nucltop&blast_rank=263&RID=NAP2245Y013","NC_056318.1")
Khaya grandifoliola genomic DNA containing partial trnL gene and trnL-trnF IGS, specimen voucher MA 308	Khaya grandifoliola	86.1	86.1	100%	2e-13	100.00	942	=HYPERLINK("https://www.ncbi.nlm.nih.gov/nucleotide/HE588087.1?report=genbank&log$=nucltop&blast_rank=264&RID=NAP2245Y013","HE588087.1")
Aglaia formosana chloroplast DNA containing tRNA-Leu gene and trnL-trnF intergenic spacer, specimen voucher TFRI-20062916	Aglaia formosana	86.1	86.1	100%	2e-13	100.00	1012	=HYPERLINK("https://www.ncbi.nlm.nih.gov/nucleotide/FN599484.1?report=genbank&log$=nucltop&blast_rank=265&RID=NAP2245Y013","FN599484.1")
Swietenia mahagoni chloroplast DNA containing tRNA-Leu gene and trnL-trnF intergenic spacer, specimen voucher TFRI-20061167	Swietenia mahagoni	86.1	86.1	100%	2e-13	100.00	1002	=HYPERLINK("https://www.ncbi.nlm.nih.gov/nucleotide/FN599482.1?report=genbank&log$=nucltop&blast_rank=266&RID=NAP2245Y013","FN599482.1")
Khaya nyasica chloroplast DNA containing tRNA-Leu gene and trnL-trnF intergenic spacer, specimen voucher TFRI-20061803	Khaya nyasica	86.1	86.1	100%	2e-13	100.00	999	=HYPERLINK("https://www.ncbi.nlm.nih.gov/nucleotide/FN599480.1?report=genbank&log$=nucltop&blast_rank=267&RID=NAP2245Y013","FN599480.1")
Trichilia surinamensis voucher NL110145 tRNA-Leu(UAA) (trnL) gene, intron; chloroplast	Trichilia surinamensis	86.1	86.1	100%	2e-13	100.00	578	=HYPERLINK("https://www.ncbi.nlm.nih.gov/nucleotide/FJ039160.1?report=genbank&log$=nucltop&blast_rank=268&RID=NAP2245Y013","FJ039160.1")
Trichilia pallida voucher NL110077 tRNA-Leu(UAA) (trnL) gene, intron; chloroplast	Trichilia pallida	86.1	86.1	100%	2e-13	100.00	576	=HYPERLINK("https://www.ncbi.nlm.nih.gov/nucleotide/FJ039159.1?report=genbank&log$=nucltop&blast_rank=269&RID=NAP2245Y013","FJ039159.1")
Trichilia cipo voucher NL110135 tRNA-Leu(UAA) (trnL) gene, intron; chloroplast	Trichilia cipo	86.1	86.1	100%	2e-13	100.00	575	=HYPERLINK("https://www.ncbi.nlm.nih.gov/nucleotide/FJ039158.1?report=genbank&log$=nucltop&blast_rank=270&RID=NAP2245Y013","FJ039158.1")
Trichilia cipo voucher NL110021 tRNA-Leu(UAA) (trnL) gene, intron; chloroplast	Trichilia cipo	86.1	86.1	100%	2e-13	100.00	572	=HYPERLINK("https://www.ncbi.nlm.nih.gov/nucleotide/FJ039157.1?report=genbank&log$=nucltop&blast_rank=271&RID=NAP2245Y013","FJ039157.1")
Angiosperm environmental sample chloroplast partial tRNA-Leu gene, intron region, isolated from Brentidae sp.119 BMNH:747250	Magnoliophyta environmental sample	86.1	86.1	100%	2e-13	100.00	574	=HYPERLINK("https://www.ncbi.nlm.nih.gov/nucleotide/FN398133.1?report=genbank&log$=nucltop&blast_rank=272&RID=NAP2245Y013","FN398133.1")
Angiosperm environmental sample chloroplast partial tRNA-Leu gene, intron region, isolated from Teramocerus sp.118 BMNH:747322	Magnoliophyta environmental sample	86.1	86.1	100%	2e-13	100.00	594	=HYPERLINK("https://www.ncbi.nlm.nih.gov/nucleotide/FN398104.1?report=genbank&log$=nucltop&blast_rank=273&RID=NAP2245Y013","FN398104.1")
Malleastrum sp. Rakotovao 2609 tRNA-Leu (trnL) gene, intron; chloroplast	Malleastrum sp. Rakotovao 2609	86.1	86.1	100%	2e-13	100.00	490	=HYPERLINK("https://www.ncbi.nlm.nih.gov/nucleotide/EU721300.1?report=genbank&log$=nucltop&blast_rank=274&RID=NAP2245Y013","EU721300.1")
Guarea macrophylla voucher Groppo 1146 (SPF) tRNA-Leu (trnL) gene and trnL-trnF intergenic spacer, partial sequence; chloroplast	Guarea macrophylla	86.1	86.1	100%	2e-13	100.00	956	=HYPERLINK("https://www.ncbi.nlm.nih.gov/nucleotide/EU853797.1?report=genbank&log$=nucltop&blast_rank=275&RID=NAP2245Y013","EU853797.1")
Guarea glabra chloroplast trnL gene, intron sequence, cult. Fairchild, FL, USA: 84152	Guarea glabra	86.1	86.1	100%	2e-13	100.00	546	=HYPERLINK("https://www.ncbi.nlm.nih.gov/nucleotide/AB057533.1?report=genbank&log$=nucltop&blast_rank=276&RID=NAP2245Y013","AB057533.1")
Guarea guidonia chloroplast trnL gene, intron sequence, cult. Fairchild, FL, USA: 9589	Guarea guidonia	86.1	86.1	100%	2e-13	100.00	541	=HYPERLINK("https://www.ncbi.nlm.nih.gov/nucleotide/AB057532.1?report=genbank&log$=nucltop&blast_rank=277&RID=NAP2245Y013","AB057532.1")
Chisocheton perakensis chloroplast trnL gene, intron sequence, Kato et al. s.n. 1996 (TI)	Chisocheton perakensis	86.1	86.1	100%	2e-13	100.00	541	=HYPERLINK("https://www.ncbi.nlm.nih.gov/nucleotide/AB057524.1?report=genbank&log$=nucltop&blast_rank=278&RID=NAP2245Y013","AB057524.1")
Chisocheton patens chloroplast trnL gene, intron sequence, Pasoh 393929	Chisocheton patens	86.1	86.1	100%	2e-13	100.00	541	=HYPERLINK("https://www.ncbi.nlm.nih.gov/nucleotide/AB057523.1?report=genbank&log$=nucltop&blast_rank=279&RID=NAP2245Y013","AB057523.1")
Chisocheton pentandrus subsp. pentandrus chloroplast trnL gene, intron sequence, cult. Bogor, Indonesia: XXV B19	Chisocheton pentandrus subsp. pentandrus	86.1	86.1	100%	2e-13	100.00	541	=HYPERLINK("https://www.ncbi.nlm.nih.gov/nucleotide/AB057522.1?report=genbank&log$=nucltop&blast_rank=280&RID=NAP2245Y013","AB057522.1")
Chisocheton macrophyllus chloroplast trnL gene, intron sequence, cult. Bogor, Indonesia: III F30a	Chisocheton macrophyllus	86.1	86.1	100%	2e-13	100.00	541	=HYPERLINK("https://www.ncbi.nlm.nih.gov/nucleotide/AB057519.1?report=genbank&log$=nucltop&blast_rank=281&RID=NAP2245Y013","AB057519.1")
Chisocheton erythrocarpus chloroplast trnL gene, intron sequence, Pasoh 486518	Chisocheton erythrocarpus	86.1	86.1	100%	2e-13	100.00	541	=HYPERLINK("https://www.ncbi.nlm.nih.gov/nucleotide/AB057516.1?report=genbank&log$=nucltop&blast_rank=282&RID=NAP2245Y013","AB057516.1")
Chisocheton erythrocarpus chloroplast trnL gene, intron sequence, Pasoh 415129	Chisocheton erythrocarpus	86.1	86.1	100%	2e-13	100.00	541	=HYPERLINK("https://www.ncbi.nlm.nih.gov/nucleotide/AB057515.1?report=genbank&log$=nucltop&blast_rank=283&RID=NAP2245Y013","AB057515.1")
Chisocheton divergens var. robustus chloroplast trnL gene, intron sequence, cult. Bogor, Indonesia: III B99	Chisocheton divergens var. robustus	86.1	86.1	100%	2e-13	100.00	547	=HYPERLINK("https://www.ncbi.nlm.nih.gov/nucleotide/AB057514.1?report=genbank&log$=nucltop&blast_rank=284&RID=NAP2245Y013","AB057514.1")
Chisocheton ceramicus chloroplast trnL gene, intron sequence, Pasoh 414750	Chisocheton ceramicus	86.1	86.1	100%	2e-13	100.00	542	=HYPERLINK("https://www.ncbi.nlm.nih.gov/nucleotide/AB057512.1?report=genbank&log$=nucltop&blast_rank=285&RID=NAP2245Y013","AB057512.1")
Chisocheton cumingianus chloroplast trnL gene, intron sequence, cult. Bogor, Indonesia: III B59a	Chisocheton cumingianus	86.1	86.1	100%	2e-13	100.00	541	=HYPERLINK("https://www.ncbi.nlm.nih.gov/nucleotide/AB057510.1?report=genbank&log$=nucltop&blast_rank=286&RID=NAP2245Y013","AB057510.1")
