# Supplementary material for: Ecology of community reassembly: Movements and diets of megafauna during a decade of restoration in Mozambique
Source: Ecology. 2026 Apr 12;107(4):e70386. doi: 10.1002/ecy.70386 (PMC13071350; doi:10.1002/ecy.70386)
Supplement: Supplementary file 1 — Data S1. [file ECY-107-e70386-s001.zip › Data_S1/Dataset_20/DietDataFilteringScripts/DNA_metabarcoding_data_processing/additional_files_scripts/NCBI_blast_results/atcctgttttacgagaacaaacaagggttcagaacgcgagaaaaag.csv]

Description	Scientific Name	Max Score	Total Score	Query Cover	E value	Per. ident	Acc. Len	Accession
Sclerocarya birrea subsp. caffra voucher JG-16-P04_C6 tRNA-Leu (trnL) gene, partial sequence; trnL-trnF intergenic spacer, complete sequence; and tRNA-Phe (trnF) gene, partial sequence; chloroplast	Sclerocarya birrea subsp. caffra	86.1	86.1	100%	2e-13	100.00	440	=HYPERLINK("https://www.ncbi.nlm.nih.gov/nucleotide/MK187201.1?report=genbank&log$=nucltop&blast_rank=1&RID=NARCVWNY016","MK187201.1")
Sclerocarya birrea subsp. caffra voucher JG-16-P05_E9 tRNA-Leu (trnL) gene, partial sequence; trnL-trnF intergenic spacer, complete sequence; and tRNA-Phe (trnF) gene, partial sequence; chloroplast	Sclerocarya birrea subsp. caffra	86.1	86.1	100%	2e-13	100.00	469	=HYPERLINK("https://www.ncbi.nlm.nih.gov/nucleotide/MK187200.1?report=genbank&log$=nucltop&blast_rank=2&RID=NARCVWNY016","MK187200.1")
Tapirira obtusa voucher M17119841 tRNA-Leu(UAA) (trnL) gene, intron; chloroplast	Tapirira obtusa	86.1	86.1	100%	2e-13	100.00	703	=HYPERLINK("https://www.ncbi.nlm.nih.gov/nucleotide/MK797672.1?report=genbank&log$=nucltop&blast_rank=3&RID=NARCVWNY016","MK797672.1")
Sclerocarya birrea chloroplast, complete genome	Sclerocarya birrea	86.1	86.1	100%	2e-13	100.00	162517	=HYPERLINK("https://www.ncbi.nlm.nih.gov/nucleotide/NC_043919.1?report=genbank&log$=nucltop&blast_rank=4&RID=NARCVWNY016","NC_043919.1")
Sclerocarya birrea isolate A38_A68 tRNA-Leu (trnL) and tRNA-Phe (trnF) genes, partial sequence; plastid	Sclerocarya birrea	86.1	86.1	100%	2e-13	100.00	879	=HYPERLINK("https://www.ncbi.nlm.nih.gov/nucleotide/MG584502.1?report=genbank&log$=nucltop&blast_rank=5&RID=NARCVWNY016","MG584502.1")
Tapirira guianensis isolate Tap.guian_FSA.8086 tRNA-Leu (trnL) gene and trnL-trnF intergenic spacer, partial sequence; chloroplast	Tapirira guianensis	86.1	86.1	100%	2e-13	100.00	926	=HYPERLINK("https://www.ncbi.nlm.nih.gov/nucleotide/KR081931.1?report=genbank&log$=nucltop&blast_rank=6&RID=NARCVWNY016","KR081931.1")
Tapirira guianensis isolate Tap.guian_FSA.4414 tRNA-Leu (trnL) gene and trnL-trnF intergenic spacer, partial sequence; chloroplast	Tapirira guianensis	86.1	86.1	100%	2e-13	100.00	935	=HYPERLINK("https://www.ncbi.nlm.nih.gov/nucleotide/KR081930.1?report=genbank&log$=nucltop&blast_rank=7&RID=NARCVWNY016","KR081930.1")
Tapirira guianensis isolate Tap.guian_FSA.0755 tRNA-Leu (trnL) gene and trnL-trnF intergenic spacer, partial sequence; chloroplast	Tapirira guianensis	86.1	86.1	100%	2e-13	100.00	926	=HYPERLINK("https://www.ncbi.nlm.nih.gov/nucleotide/KR081928.1?report=genbank&log$=nucltop&blast_rank=8&RID=NARCVWNY016","KR081928.1")
Sclerocarya gillettii isolate Scl.gille_2525.23 tRNA-Leu (trnL) gene and trnL-trnF intergenic spacer, partial sequence; chloroplast	Sclerocarya gillettii	86.1	86.1	100%	2e-13	100.00	925	=HYPERLINK("https://www.ncbi.nlm.nih.gov/nucleotide/KR081764.1?report=genbank&log$=nucltop&blast_rank=9&RID=NARCVWNY016","KR081764.1")
Sclerocarya birrea isolate Scl.birre_2605.18 tRNA-Leu (trnL) gene and trnL-trnF intergenic spacer, partial sequence; chloroplast	Sclerocarya birrea	86.1	86.1	100%	2e-13	100.00	925	=HYPERLINK("https://www.ncbi.nlm.nih.gov/nucleotide/KR081763.1?report=genbank&log$=nucltop&blast_rank=10&RID=NARCVWNY016","KR081763.1")
Sclerocarya birrea isolate Scl.birre_2386.20 tRNA-Leu (trnL) gene and trnL-trnF intergenic spacer, partial sequence; chloroplast	Sclerocarya birrea	86.1	86.1	100%	2e-13	100.00	929	=HYPERLINK("https://www.ncbi.nlm.nih.gov/nucleotide/KR081762.1?report=genbank&log$=nucltop&blast_rank=11&RID=NARCVWNY016","KR081762.1")
Poupartia borbonica isolate Pou.borbo_Kew.29647 tRNA-Leu (trnL) gene and trnL-trnF intergenic spacer, partial sequence; chloroplast	Poupartia borbonica	86.1	86.1	100%	2e-13	100.00	918	=HYPERLINK("https://www.ncbi.nlm.nih.gov/nucleotide/KR081743.1?report=genbank&log$=nucltop&blast_rank=12&RID=NARCVWNY016","KR081743.1")
Pleiogynium timoriense isolate Ple.timor_Kew.2069 tRNA-Leu (trnL) gene and trnL-trnF intergenic spacer, partial sequence; chloroplast	Pleiogynium timoriense	86.1	86.1	100%	2e-13	100.00	925	=HYPERLINK("https://www.ncbi.nlm.nih.gov/nucleotide/KR081742.1?report=genbank&log$=nucltop&blast_rank=13&RID=NARCVWNY016","KR081742.1")
Operculicarya decaryi isolate Ope.decar_2332.02 tRNA-Leu (trnL) gene and trnL-trnF intergenic spacer, partial sequence; chloroplast	Operculicarya decaryi	86.1	86.1	100%	2e-13	100.00	927	=HYPERLINK("https://www.ncbi.nlm.nih.gov/nucleotide/KR081737.1?report=genbank&log$=nucltop&blast_rank=14&RID=NARCVWNY016","KR081737.1")
Operculicarya decaryi isolate Ope.decar_2332.01 tRNA-Leu (trnL) gene and trnL-trnF intergenic spacer, partial sequence; chloroplast	Operculicarya decaryi	86.1	86.1	100%	2e-13	100.00	927	=HYPERLINK("https://www.ncbi.nlm.nih.gov/nucleotide/KR081736.1?report=genbank&log$=nucltop&blast_rank=15&RID=NARCVWNY016","KR081736.1")
Harpephyllum caffrum isolate Har.caffr_2386.21 tRNA-Leu (trnL) gene and trnL-trnF intergenic spacer, partial sequence; chloroplast	Harpephyllum caffrum	86.1	86.1	100%	2e-13	100.00	926	=HYPERLINK("https://www.ncbi.nlm.nih.gov/nucleotide/KR081725.1?report=genbank&log$=nucltop&blast_rank=16&RID=NARCVWNY016","KR081725.1")
Cyrtocarpa caatingae isolate Cyr.caati_2400.13 tRNA-Leu (trnL) gene and trnL-trnF intergenic spacer, partial sequence; chloroplast	Cyrtocarpa caatingae	86.1	86.1	100%	2e-13	100.00	918	=HYPERLINK("https://www.ncbi.nlm.nih.gov/nucleotide/KR081718.1?report=genbank&log$=nucltop&blast_rank=17&RID=NARCVWNY016","KR081718.1")
Cyrtocarpa caatingae isolate Cyr.caati_2394.12 tRNA-Leu (trnL) gene and trnL-trnF intergenic spacer, partial sequence; chloroplast	Cyrtocarpa caatingae	86.1	86.1	100%	2e-13	100.00	918	=HYPERLINK("https://www.ncbi.nlm.nih.gov/nucleotide/KR081716.1?report=genbank&log$=nucltop&blast_rank=18&RID=NARCVWNY016","KR081716.1")
Choerospondias axillaris isolate Cho.axill_2386.22 tRNA-Leu (trnL) gene and trnL-trnF intergenic spacer, partial sequence; chloroplast	Choerospondias axillaris	86.1	86.1	100%	2e-13	100.00	925	=HYPERLINK("https://www.ncbi.nlm.nih.gov/nucleotide/KR081711.1?report=genbank&log$=nucltop&blast_rank=19&RID=NARCVWNY016","KR081711.1")
Antrocaryon amazonicum isolate Ant.amazo_2523.04 tRNA-Leu (trnL) gene and trnL-trnF intergenic spacer, partial sequence; chloroplast	Antrocaryon amazonicum	86.1	86.1	100%	2e-13	100.00	924	=HYPERLINK("https://www.ncbi.nlm.nih.gov/nucleotide/KR081697.1?report=genbank&log$=nucltop&blast_rank=20&RID=NARCVWNY016","KR081697.1")
Antrocaryon amazonicum isolate Ant.amazo_2523.02 tRNA-Leu (trnL) gene and trnL-trnF intergenic spacer, partial sequence; chloroplast	Antrocaryon amazonicum	86.1	86.1	100%	2e-13	100.00	924	=HYPERLINK("https://www.ncbi.nlm.nih.gov/nucleotide/KR081696.1?report=genbank&log$=nucltop&blast_rank=21&RID=NARCVWNY016","KR081696.1")
Lannea coromandelica chloroplast, complete genome	Lannea coromandelica	86.1	86.1	100%	2e-13	100.00	162381	=HYPERLINK("https://www.ncbi.nlm.nih.gov/nucleotide/OM009253.1?report=genbank&log$=nucltop&blast_rank=22&RID=NARCVWNY016","OM009253.1")
Sclerocarya birrea trnL gene, intron; chloroplast	Sclerocarya birrea	86.1	86.1	100%	2e-13	100.00	46	=HYPERLINK("https://www.ncbi.nlm.nih.gov/nucleotide/OL898591.1?report=genbank&log$=nucltop&blast_rank=23&RID=NARCVWNY016","OL898591.1")
Choerospondias axillaris chloroplast, complete genome	Choerospondias axillaris	86.1	86.1	100%	2e-13	100.00	159142	=HYPERLINK("https://www.ncbi.nlm.nih.gov/nucleotide/NC_067611.1?report=genbank&log$=nucltop&blast_rank=24&RID=NARCVWNY016","NC_067611.1")
Tapirira guianensis voucher Cornejo & Canga 8194 (NY) tRNA-Leu (trnL) gene and trnL-trnF intergenic spacer, partial sequence; chloroplast	Tapirira guianensis	86.1	86.1	100%	2e-13	100.00	920	=HYPERLINK("https://www.ncbi.nlm.nih.gov/nucleotide/KP055580.1?report=genbank&log$=nucltop&blast_rank=25&RID=NARCVWNY016","KP055580.1")
Tapirira guianensis voucher Daly 13984 (NY) tRNA-Leu (trnL) gene and trnL-trnF intergenic spacer, partial sequence; chloroplast	Tapirira guianensis	86.1	86.1	100%	2e-13	100.00	949	=HYPERLINK("https://www.ncbi.nlm.nih.gov/nucleotide/KP055579.1?report=genbank&log$=nucltop&blast_rank=26&RID=NARCVWNY016","KP055579.1")
Pleiogynium timoriense voucher PIF28193 (A) tRNA-Leu (trnL) gene and trnL-trnF intergenic spacer, partial sequence; chloroplast	Pleiogynium timoriense	86.1	86.1	100%	2e-13	100.00	940	=HYPERLINK("https://www.ncbi.nlm.nih.gov/nucleotide/KP055543.1?report=genbank&log$=nucltop&blast_rank=27&RID=NARCVWNY016","KP055543.1")
Operculicarya pachypus voucher Pell 664 (NY) tRNA-Leu (trnL) gene and trnL-trnF intergenic spacer, partial sequence; chloroplast	Operculicarya pachypus	86.1	86.1	100%	2e-13	100.00	938	=HYPERLINK("https://www.ncbi.nlm.nih.gov/nucleotide/KP055530.1?report=genbank&log$=nucltop&blast_rank=28&RID=NARCVWNY016","KP055530.1")
Lannea coromandelica voucher Pell 1041 (NY) tRNA-Leu (trnL) gene and trnL-trnF intergenic spacer, partial sequence; chloroplast	Lannea coromandelica	86.1	86.1	100%	2e-13	100.00	944	=HYPERLINK("https://www.ncbi.nlm.nih.gov/nucleotide/KP055518.1?report=genbank&log$=nucltop&blast_rank=29&RID=NARCVWNY016","KP055518.1")
Choerospondias axillaris voucher S. K. Pell 1108 (NY) tRNA-Leu (trnL) gene and trnL-trnF intergenic spacer, partial sequence; chloroplast	Choerospondias axillaris	86.1	86.1	100%	2e-13	100.00	951	=HYPERLINK("https://www.ncbi.nlm.nih.gov/nucleotide/KP055497.1?report=genbank&log$=nucltop&blast_rank=30&RID=NARCVWNY016","KP055497.1")
Poupartia minor voucher Wen9481(US) tRNA-Leu (trnL) gene, partial sequence; trnL-trnF intergenic spacer, complete sequence; and tRNA-Phe (trnF) gene, partial sequence; chloroplast	Poupartia minor	86.1	86.1	100%	2e-13	100.00	947	=HYPERLINK("https://www.ncbi.nlm.nih.gov/nucleotide/KF664225.1?report=genbank&log$=nucltop&blast_rank=31&RID=NARCVWNY016","KF664225.1")
Harpephyllum caffrum voucher Wen10056(US) tRNA-Leu (trnL) gene, partial sequence; trnL-trnF intergenic spacer, complete sequence; and tRNA-Phe (trnF) gene, partial sequence; chloroplast	Harpephyllum caffrum	86.1	86.1	100%	2e-13	100.00	944	=HYPERLINK("https://www.ncbi.nlm.nih.gov/nucleotide/KF664221.1?report=genbank&log$=nucltop&blast_rank=32&RID=NARCVWNY016","KF664221.1")
Lannea coromandelica chloroplast, complete genome	Lannea coromandelica	86.1	86.1	100%	2e-13	100.00	162460	=HYPERLINK("https://www.ncbi.nlm.nih.gov/nucleotide/NC_059004.1?report=genbank&log$=nucltop&blast_rank=33&RID=NARCVWNY016","NC_059004.1")
Choerospondias axillaris chloroplast, complete genome	Choerospondias axillaris	86.1	86.1	100%	2e-13	100.00	159131	=HYPERLINK("https://www.ncbi.nlm.nih.gov/nucleotide/MZ042936.1?report=genbank&log$=nucltop&blast_rank=34&RID=NARCVWNY016","MZ042936.1")
Sclerocarya birrea subsp. caffra tRNA-Leu (trnL) gene, intron; chloroplast	Sclerocarya birrea subsp. caffra	86.1	86.1	100%	2e-13	100.00	562	=HYPERLINK("https://www.ncbi.nlm.nih.gov/nucleotide/KC479214.1?report=genbank&log$=nucltop&blast_rank=35&RID=NARCVWNY016","KC479214.1")
Poupartia sp. Mada5 tRNA-Leu (trnL) gene, intron; chloroplast	Poupartia sp. Mada5	86.1	86.1	100%	2e-13	100.00	574	=HYPERLINK("https://www.ncbi.nlm.nih.gov/nucleotide/KC479212.1?report=genbank&log$=nucltop&blast_rank=36&RID=NARCVWNY016","KC479212.1")
Tapirira bethanniana voucher M17116094 tRNA-Leu (trnL) gene and trnL-trnF intergenic spacer, partial sequence; plastid	Tapirira bethanniana	86.1	86.1	100%	2e-13	100.00	907	=HYPERLINK("https://www.ncbi.nlm.nih.gov/nucleotide/HQ634602.1?report=genbank&log$=nucltop&blast_rank=37&RID=NARCVWNY016","HQ634602.1")
Tapirira obtusa isolate 300 tRNA-Leu (trnL) gene and trnL-trnF intergenic spacer, partial sequence; chloroplast	Tapirira obtusa	86.1	86.1	100%	2e-13	100.00	989	=HYPERLINK("https://www.ncbi.nlm.nih.gov/nucleotide/AY594579.1?report=genbank&log$=nucltop&blast_rank=38&RID=NARCVWNY016","AY594579.1")
Tapirira bethanniana isolate 240 tRNA-Leu (trnL) gene and trnL-trnF intergenic spacer, partial sequence; chloroplast	Tapirira bethanniana	86.1	86.1	100%	2e-13	100.00	988	=HYPERLINK("https://www.ncbi.nlm.nih.gov/nucleotide/AY594578.1?report=genbank&log$=nucltop&blast_rank=39&RID=NARCVWNY016","AY594578.1")
Sclerocarya birrea tRNA-Leu (trnL) gene and trnL-trnF intergenic spacer, partial sequence; chloroplast	Sclerocarya birrea	86.1	86.1	100%	2e-13	100.00	951	=HYPERLINK("https://www.ncbi.nlm.nih.gov/nucleotide/AY594574.1?report=genbank&log$=nucltop&blast_rank=40&RID=NARCVWNY016","AY594574.1")
Poupartiopsis spondiocarpus isolate 295 tRNA-Leu (trnL) gene and trnL-trnF intergenic spacer, partial sequence; chloroplast	Poupartiopsis spondiocarpus	86.1	86.1	100%	2e-13	100.00	989	=HYPERLINK("https://www.ncbi.nlm.nih.gov/nucleotide/AY594564.1?report=genbank&log$=nucltop&blast_rank=41&RID=NARCVWNY016","AY594564.1")
Lannea welwitschii isolate 97 tRNA-Leu (trnL) gene and trnL-trnF intergenic spacer, partial sequence; chloroplast	Lannea welwitschii	86.1	86.1	100%	2e-13	100.00	567	=HYPERLINK("https://www.ncbi.nlm.nih.gov/nucleotide/AY594553.1?report=genbank&log$=nucltop&blast_rank=42&RID=NARCVWNY016","AY594553.1")
Lannea schweinfurthii isolate 250 tRNA-Leu (trnL) gene and trnL-trnF intergenic spacer, partial sequence; chloroplast	Lannea schweinfurthii	86.1	86.1	100%	2e-13	100.00	994	=HYPERLINK("https://www.ncbi.nlm.nih.gov/nucleotide/AY594552.1?report=genbank&log$=nucltop&blast_rank=43&RID=NARCVWNY016","AY594552.1")
Cyrtocarpa edulis isolate 174 tRNA-Leu (trnL) gene and trnL-trnF intergenic spacer, partial sequence; chloroplast	Cyrtocarpa edulis	86.1	86.1	100%	2e-13	100.00	989	=HYPERLINK("https://www.ncbi.nlm.nih.gov/nucleotide/AY594547.1?report=genbank&log$=nucltop&blast_rank=44&RID=NARCVWNY016","AY594547.1")
Choerospondias axillaris isolate 67 tRNA-Leu (trnL) gene and trnL-trnF intergenic spacer, partial sequence; chloroplast	Choerospondias axillaris	86.1	86.1	100%	2e-13	100.00	988	=HYPERLINK("https://www.ncbi.nlm.nih.gov/nucleotide/AY594544.1?report=genbank&log$=nucltop&blast_rank=45&RID=NARCVWNY016","AY594544.1")
Pleiogynium timoriense tRNA-Leu (trnL) gene and trnL-trnF intergenic spacer, partial sequence; chloroplast	Pleiogynium timoriense	86.1	86.1	100%	2e-13	100.00	988	=HYPERLINK("https://www.ncbi.nlm.nih.gov/nucleotide/AY594529.1?report=genbank&log$=nucltop&blast_rank=46&RID=NARCVWNY016","AY594529.1")
Lannea rivae tRNA-Leu (trnL) gene and trnL-trnF intergenic spacer, partial sequence; chloroplast	Lannea rivae	86.1	86.1	100%	2e-13	100.00	986	=HYPERLINK("https://www.ncbi.nlm.nih.gov/nucleotide/AY594520.1?report=genbank&log$=nucltop&blast_rank=47&RID=NARCVWNY016","AY594520.1")
Harpephyllum caffrum tRNA-Leu (trnL) gene and trnL-trnF intergenic spacer, partial sequence; chloroplast	Harpephyllum caffrum	86.1	86.1	100%	2e-13	100.00	989	=HYPERLINK("https://www.ncbi.nlm.nih.gov/nucleotide/AY594518.1?report=genbank&log$=nucltop&blast_rank=48&RID=NARCVWNY016","AY594518.1")
Poupartia minor voucher Wen 9481 (US) tRNA-Leu (trnL) gene and trnL-trnF intergenic spacer, partial sequence; chloroplast	Poupartia minor	86.1	86.1	100%	2e-13	100.00	943	=HYPERLINK("https://www.ncbi.nlm.nih.gov/nucleotide/FJ946019.1?report=genbank&log$=nucltop&blast_rank=49&RID=NARCVWNY016","FJ946019.1")
Poupartiopsis spondiocarpus isolate 295 tRNA-Leu (trnL) gene and trnL-trnF intergenic spacer, partial sequence; chloroplast	Poupartiopsis spondiocarpus	86.1	86.1	100%	2e-13	100.00	944	=HYPERLINK("https://www.ncbi.nlm.nih.gov/nucleotide/AY594446.1?report=genbank&log$=nucltop&blast_rank=50&RID=NARCVWNY016","AY594446.1")
Antrocaryon amazonicum isolate 93 tRNA-Leu (trnL) gene and trnL-trnF intergenic spacer, partial sequence; chloroplast	Antrocaryon amazonicum	86.1	86.1	100%	2e-13	100.00	941	=HYPERLINK("https://www.ncbi.nlm.nih.gov/nucleotide/AY594441.1?report=genbank&log$=nucltop&blast_rank=51&RID=NARCVWNY016","AY594441.1")
Poupartia minor tRNA-Leu (trnL) gene and trnL-trnF intergenic spacer, partial sequence; chloroplast	Poupartia minor	86.1	86.1	100%	2e-13	100.00	989	=HYPERLINK("https://www.ncbi.nlm.nih.gov/nucleotide/AY594530.1?report=genbank&log$=nucltop&blast_rank=52&RID=NARCVWNY016","AY594530.1")
Operculicarya decaryi tRNA-Leu (trnL) gene and trnL-trnF intergenic spacer, partial sequence; chloroplast	Operculicarya decaryi	86.1	86.1	100%	2e-13	100.00	989	=HYPERLINK("https://www.ncbi.nlm.nih.gov/nucleotide/AY594525.1?report=genbank&log$=nucltop&blast_rank=53&RID=NARCVWNY016","AY594525.1")
