# Supplementary material for: Ecology of community reassembly: Movements and diets of megafauna during a decade of restoration in Mozambique
Source: Ecology. 2026 Apr 12;107(4):e70386. doi: 10.1002/ecy.70386 (PMC13071350; doi:10.1002/ecy.70386)
Supplement: Supplementary file 1 — Data S1. [file ECY-107-e70386-s001.zip › Data_S1/Dataset_20/DietDataFilteringScripts/DNA_metabarcoding_data_processing/additional_files_scripts/NCBI_blast_results/atcctgttttcagaaaacaaaaaagagttcagaaagcgagactcaaaaatg.csv]

Description	Scientific Name	Max Score	Total Score	Query Cover	E value	Per. ident	Acc. Len	Accession
Hyperbaena smilacina voucher Ortiz 330 (MO) tRNA-Leu (trnL) gene, partial sequence; trnL-trnF intergenic spacer, complete sequence; and tRNA-Phe (trnF) gene, partial sequence; chloroplast	Hyperbaena smilacina	95.3	95.3	100%	5e-16	100.00	920	=HYPERLINK("https://www.ncbi.nlm.nih.gov/nucleotide/MT153848.1?report=genbank&log$=nucltop&blast_rank=1&RID=NAPVZG2S016","MT153848.1")
Hyperbaena leptobotryosa voucher Ortiz 320 (MO) tRNA-Leu (trnL) gene, partial sequence; trnL-trnF intergenic spacer, complete sequence; and tRNA-Phe (trnF) gene, partial sequence; chloroplast	Hyperbaena leptobotryosa	95.3	95.3	100%	5e-16	100.00	926	=HYPERLINK("https://www.ncbi.nlm.nih.gov/nucleotide/MT153847.1?report=genbank&log$=nucltop&blast_rank=2&RID=NAPVZG2S016","MT153847.1")
Hyperbaena eladioana voucher Ortiz 327 (MO) tRNA-Leu (trnL) gene, partial sequence; trnL-trnF intergenic spacer, complete sequence; and tRNA-Phe (trnF) gene, partial sequence; chloroplast	Hyperbaena eladioana	95.3	95.3	100%	5e-16	100.00	932	=HYPERLINK("https://www.ncbi.nlm.nih.gov/nucleotide/MT153846.1?report=genbank&log$=nucltop&blast_rank=3&RID=NAPVZG2S016","MT153846.1")
Cocculus trilobus voucher Mayuzumi 3826 (PE) tRNA-Leu (trnL) gene, partial sequence; trnL-trnF intergenic spacer, complete sequence; and tRNA-Phe (trnF) gene, partial sequence; chloroplast	Cocculus trilobus	95.3	95.3	100%	5e-16	100.00	970	=HYPERLINK("https://www.ncbi.nlm.nih.gov/nucleotide/MT153845.1?report=genbank&log$=nucltop&blast_rank=4&RID=NAPVZG2S016","MT153845.1")
Cocculus trilobus voucher Tomoko-Fukuda s.n. (PE) tRNA-Leu (trnL) gene, partial sequence; trnL-trnF intergenic spacer, complete sequence; and tRNA-Phe (trnF) gene, partial sequence; chloroplast	Cocculus trilobus	95.3	95.3	100%	5e-16	100.00	970	=HYPERLINK("https://www.ncbi.nlm.nih.gov/nucleotide/MT153844.1?report=genbank&log$=nucltop&blast_rank=5&RID=NAPVZG2S016","MT153844.1")
Cocculus orbiculatus voucher Hong YP 99255 (PE) tRNA-Leu (trnL) gene, partial sequence; trnL-trnF intergenic spacer, complete sequence; and tRNA-Phe (trnF) gene, partial sequence; chloroplast	Nephroia orbiculata	95.3	95.3	100%	5e-16	100.00	970	=HYPERLINK("https://www.ncbi.nlm.nih.gov/nucleotide/MT153842.1?report=genbank&log$=nucltop&blast_rank=6&RID=NAPVZG2S016","MT153842.1")
Cocculus orbiculatus voucher Zhong SW et al. 724 (PE) tRNA-Leu (trnL) gene, partial sequence; trnL-trnF intergenic spacer, complete sequence; and tRNA-Phe (trnF) gene, partial sequence; chloroplast	Nephroia orbiculata	95.3	95.3	100%	5e-16	100.00	970	=HYPERLINK("https://www.ncbi.nlm.nih.gov/nucleotide/MT153841.1?report=genbank&log$=nucltop&blast_rank=7&RID=NAPVZG2S016","MT153841.1")
Cocculus orbiculatus voucher Qin HN et al. 20136 (PE) tRNA-Leu (trnL) gene, partial sequence; trnL-trnF intergenic spacer, complete sequence; and tRNA-Phe (trnF) gene, partial sequence; chloroplast	Nephroia orbiculata	95.3	95.3	100%	5e-16	100.00	970	=HYPERLINK("https://www.ncbi.nlm.nih.gov/nucleotide/MT153840.1?report=genbank&log$=nucltop&blast_rank=8&RID=NAPVZG2S016","MT153840.1")
Cocculus orbiculatus voucher Wang W 98 (PE) tRNA-Leu (trnL) gene, partial sequence; trnL-trnF intergenic spacer, complete sequence; and tRNA-Phe (trnF) gene, partial sequence; chloroplast	Nephroia orbiculata	95.3	95.3	100%	5e-16	100.00	970	=HYPERLINK("https://www.ncbi.nlm.nih.gov/nucleotide/MT153839.1?report=genbank&log$=nucltop&blast_rank=9&RID=NAPVZG2S016","MT153839.1")
Cocculus orbiculatus voucher Hong YP 99082 (PE) tRNA-Leu (trnL) gene, partial sequence; trnL-trnF intergenic spacer, complete sequence; and tRNA-Phe (trnF) gene, partial sequence; chloroplast	Nephroia orbiculata	95.3	95.3	100%	5e-16	100.00	970	=HYPERLINK("https://www.ncbi.nlm.nih.gov/nucleotide/MT153838.1?report=genbank&log$=nucltop&blast_rank=10&RID=NAPVZG2S016","MT153838.1")
Cocculus orbiculatus voucher Hong YP H229 (PE) tRNA-Leu (trnL) gene, partial sequence; trnL-trnF intergenic spacer, complete sequence; and tRNA-Phe (trnF) gene, partial sequence; chloroplast	Nephroia orbiculata	95.3	95.3	100%	5e-16	100.00	970	=HYPERLINK("https://www.ncbi.nlm.nih.gov/nucleotide/MT153837.1?report=genbank&log$=nucltop&blast_rank=11&RID=NAPVZG2S016","MT153837.1")
Hyperbaena tonduzii voucher Ortiz et al. 326 (MO) tRNA-Leu (trnL) gene and trnL-trnF intergenic spacer, partial sequence; chloroplast	Hyperbaena tonduzii	95.3	95.3	100%	5e-16	100.00	925	=HYPERLINK("https://www.ncbi.nlm.nih.gov/nucleotide/KX384135.1?report=genbank&log$=nucltop&blast_rank=12&RID=NAPVZG2S016","KX384135.1")
Hyperbaena mexicana voucher Ortiz et al. 371 (MO) tRNA-Leu (trnL) gene and trnL-trnF intergenic spacer, partial sequence; chloroplast	Hyperbaena mexicana	95.3	95.3	100%	5e-16	100.00	920	=HYPERLINK("https://www.ncbi.nlm.nih.gov/nucleotide/KX384134.1?report=genbank&log$=nucltop&blast_rank=13&RID=NAPVZG2S016","KX384134.1")
Haematocarpus subpeltatus voucher Wang W YN108 (PE) tRNA-Leu (trnL) gene and trnL-trnF intergenic spacer, partial sequence; plastid	Haematocarpus subpeltatus	95.3	95.3	100%	5e-16	100.00	948	=HYPERLINK("https://www.ncbi.nlm.nih.gov/nucleotide/MW654101.1?report=genbank&log$=nucltop&blast_rank=14&RID=NAPVZG2S016","MW654101.1")
Stephania tetrandra chloroplast, complete genome	Stephania tetrandra	95.3	95.3	100%	5e-16	100.00	157725	=HYPERLINK("https://www.ncbi.nlm.nih.gov/nucleotide/MT849286.1?report=genbank&log$=nucltop&blast_rank=15&RID=NAPVZG2S016","MT849286.1")
Hyperbaena domingensis tRNA-Leu (trnL) gene and trnL-trnF intergenic spacer, partial sequence; chloroplast	Hyperbaena domingensis	95.3	95.3	100%	5e-16	100.00	946	=HYPERLINK("https://www.ncbi.nlm.nih.gov/nucleotide/JN051764.1?report=genbank&log$=nucltop&blast_rank=16&RID=NAPVZG2S016","JN051764.1")
Haematocarpus validus tRNA-Leu (trnL) gene and trnL-trnF intergenic spacer, partial sequence; chloroplast	Haematocarpus validus	95.3	95.3	100%	5e-16	100.00	948	=HYPERLINK("https://www.ncbi.nlm.nih.gov/nucleotide/JN051763.1?report=genbank&log$=nucltop&blast_rank=17&RID=NAPVZG2S016","JN051763.1")
Cocculus orbiculatus tRNA-Leu (trnL) gene and trnL-trnF intergenic spacer, partial sequence; chloroplast	Nephroia orbiculata	95.3	95.3	100%	5e-16	100.00	958	=HYPERLINK("https://www.ncbi.nlm.nih.gov/nucleotide/EF143891.1?report=genbank&log$=nucltop&blast_rank=18&RID=NAPVZG2S016","EF143891.1")
