# Supplementary material for: Ecology of community reassembly: Movements and diets of megafauna during a decade of restoration in Mozambique
Source: Ecology. 2026 Apr 12;107(4):e70386. doi: 10.1002/ecy.70386 (PMC13071350; doi:10.1002/ecy.70386)
Supplement: Supplementary file 1 — Data S1. [file ECY-107-e70386-s001.zip › Data_S1/Dataset_20/DietDataFilteringScripts/DNA_metabarcoding_data_processing/additional_files_scripts/NCBI_blast_results/atcctgttttcagaaaacaaacaaggattaatgaagcgagaataaaaaagg.csv]

Description	Scientific Name	Max Score	Total Score	Query Cover	E value	Per. ident	Acc. Len	Accession
Balanites maughamii chloroplast tRNA-Leu intron and trnL-trnF intergenic spacer	Balanites maughamii	95.3	95.3	100%	5e-16	100.00	850	=HYPERLINK("https://www.ncbi.nlm.nih.gov/nucleotide/AJ387946.1?report=genbank&log$=nucltop&blast_rank=1&RID=ND312ZCK016","AJ387946.1")
