# Supplementary material for: Ecology of community reassembly: Movements and diets of megafauna during a decade of restoration in Mozambique
Source: Ecology. 2026 Apr 12;107(4):e70386. doi: 10.1002/ecy.70386 (PMC13071350; doi:10.1002/ecy.70386)
Supplement: Supplementary file 1 — Data S1. [file ECY-107-e70386-s001.zip › Data_S1/Dataset_20/DietDataFilteringScripts/DNA_metabarcoding_data_processing/additional_files_scripts/NCBI_blast_results/atcctgttttccaaaaacaaacaaaggttcgtatcataaagatagaataaaaaag.csv]

Description	Scientific Name	Max Score	Total Score	Query Cover	E value	Per. ident	Acc. Len	Accession
Flueggea virosa voucher JG-16-P04_H3 tRNA-Leu (trnL) gene, partial sequence; trnL-trnF intergenic spacer, complete sequence; and tRNA-Phe (trnF) gene, partial sequence; chloroplast	Flueggea virosa	102	102	100%	4e-18	100.00	534	=HYPERLINK("https://www.ncbi.nlm.nih.gov/nucleotide/MK187066.1?report=genbank&log$=nucltop&blast_rank=1&RID=ND7CC82H016","MK187066.1")
Flueggea virosa chloroplast, partial genome	Flueggea virosa	102	102	100%	4e-18	100.00	158095	=HYPERLINK("https://www.ncbi.nlm.nih.gov/nucleotide/OP580983.1?report=genbank&log$=nucltop&blast_rank=2&RID=ND7CC82H016","OP580983.1")
Flueggea suffruticosa plastid genomic DNA containing 545-599 IGS, isolate N499	Flueggea suffruticosa	102	102	100%	4e-18	100.00	978	=HYPERLINK("https://www.ncbi.nlm.nih.gov/nucleotide/LN554254.1?report=genbank&log$=nucltop&blast_rank=3&RID=ND7CC82H016","LN554254.1")
Phyllanthus virgatus isolate PVI_CM1 tRNA-Leu (trnL) gene and trnL-trnF intergenic spacer, partial sequence; plastid	Cathetus virgatus	102	102	100%	4e-18	100.00	575	=HYPERLINK("https://www.ncbi.nlm.nih.gov/nucleotide/KM067350.1?report=genbank&log$=nucltop&blast_rank=4&RID=ND7CC82H016","KM067350.1")
Nellica incurva tRNA-Leu (trnL) gene, intron; chloroplast	Nellica incurva	102	102	100%	4e-18	100.00	473	=HYPERLINK("https://www.ncbi.nlm.nih.gov/nucleotide/MZ461567.1?report=genbank&log$=nucltop&blast_rank=5&RID=ND7CC82H016","MZ461567.1")
TPA: Flueggea virosa isolate Sample RL0107 chloroplast, complete genome	Flueggea virosa	102	102	100%	4e-18	100.00	158075	=HYPERLINK("https://www.ncbi.nlm.nih.gov/nucleotide/BK059210.1?report=genbank&log$=nucltop&blast_rank=6&RID=ND7CC82H016","BK059210.1")
Casearia lucida tRNA-Leu (trnL) gene, intron; chloroplast	Casearia lucida	102	102	100%	4e-18	100.00	580	=HYPERLINK("https://www.ncbi.nlm.nih.gov/nucleotide/KC479307.1?report=genbank&log$=nucltop&blast_rank=7&RID=ND7CC82H016","KC479307.1")
Margaritaria anomala tRNA-Leu (trnL) gene, intron; chloroplast	Margaritaria anomala	102	102	100%	4e-18	100.00	645	=HYPERLINK("https://www.ncbi.nlm.nih.gov/nucleotide/KC479249.1?report=genbank&log$=nucltop&blast_rank=8&RID=ND7CC82H016","KC479249.1")
Flueggea virosa chloroplast, complete genome	Flueggea virosa	84.2	142	100%	1e-12	100.00	154961	=HYPERLINK("https://www.ncbi.nlm.nih.gov/nucleotide/NC_051502.1?report=genbank&log$=nucltop&blast_rank=9&RID=ND7CC82H016","NC_051502.1")
