# Supplementary material for: Ecology of community reassembly: Movements and diets of megafauna during a decade of restoration in Mozambique
Source: Ecology. 2026 Apr 12;107(4):e70386. doi: 10.1002/ecy.70386 (PMC13071350; doi:10.1002/ecy.70386)
Supplement: Supplementary file 1 — Data S1. [file ECY-107-e70386-s001.zip › Data_S1/Dataset_20/DietDataFilteringScripts/DNA_metabarcoding_data_processing/additional_files_scripts/NCBI_blast_results/atcctgttttccaaaaaccaagaagagttcagaaagggagaataaaataaaaaaag.csv]

Description	Scientific Name	Max Score	Total Score	Query Cover	E value	Per. ident	Acc. Len	Accession
Senegalia nigrescens voucher JG-16-P02_H12 tRNA-Leu (trnL) gene, partial sequence; trnL-trnF intergenic spacer, complete sequence; and tRNA-Phe (trnF) gene, partial sequence; chloroplast	Senegalia nigrescens	104	104	100%	1e-18	100.00	585	=HYPERLINK("https://www.ncbi.nlm.nih.gov/nucleotide/MK186955.1?report=genbank&log$=nucltop&blast_rank=1&RID=NAPE9DM4013","MK186955.1")
Acacia sp. JP-2019 voucher JG-16-P05_G3 tRNA-Leu (trnL) gene, partial sequence; trnL-trnF intergenic spacer, complete sequence; and tRNA-Phe (trnF) gene, partial sequence; chloroplast	Acacia sp. JP-2019	104	104	100%	1e-18	100.00	555	=HYPERLINK("https://www.ncbi.nlm.nih.gov/nucleotide/MK186954.1?report=genbank&log$=nucltop&blast_rank=2&RID=NAPE9DM4013","MK186954.1")
Senegalia senegal voucher LUH:4175 tRNA-Leu (trnL) gene and trnL-trnF intergenic spacer, partial sequence; chloroplast	Senegalia senegal	104	104	100%	1e-18	100.00	1012	=HYPERLINK("https://www.ncbi.nlm.nih.gov/nucleotide/KX268139.1?report=genbank&log$=nucltop&blast_rank=3&RID=NAPE9DM4013","KX268139.1")
Senegalia laeta isolate In Zbib 8 chloroplast, complete genome	Senegalia laeta	104	104	100%	1e-18	100.00	162754	=HYPERLINK("https://www.ncbi.nlm.nih.gov/nucleotide/NC_036736.1?report=genbank&log$=nucltop&blast_rank=4&RID=NAPE9DM4013","NC_036736.1")
Senegalia robynsiana isolate OM 1066 tRNA-Leu (trnL) gene and trnL-trnF intergenic spacer, partial sequence; chloroplast	Senegalia robynsiana	104	104	100%	1e-18	100.00	866	=HYPERLINK("https://www.ncbi.nlm.nih.gov/nucleotide/KY688645.1?report=genbank&log$=nucltop&blast_rank=5&RID=NAPE9DM4013","KY688645.1")
Senegalia nigrescens isolate JM 1161 tRNA-Leu (trnL) gene and trnL-trnF intergenic spacer, partial sequence; chloroplast	Senegalia nigrescens	104	104	100%	1e-18	100.00	947	=HYPERLINK("https://www.ncbi.nlm.nih.gov/nucleotide/KY688630.1?report=genbank&log$=nucltop&blast_rank=6&RID=NAPE9DM4013","KY688630.1")
Senegalia nigrescens isolate JM 1150 tRNA-Leu (trnL) gene and trnL-trnF intergenic spacer, partial sequence; chloroplast	Senegalia nigrescens	104	104	100%	1e-18	100.00	984	=HYPERLINK("https://www.ncbi.nlm.nih.gov/nucleotide/KY688629.1?report=genbank&log$=nucltop&blast_rank=7&RID=NAPE9DM4013","KY688629.1")
Senegalia mellifera subsp. detinens isolate RL 1329 tRNA-Leu (trnL) gene and trnL-trnF intergenic spacer, partial sequence; chloroplast	Senegalia mellifera subsp. detinens	104	104	100%	1e-18	100.00	987	=HYPERLINK("https://www.ncbi.nlm.nih.gov/nucleotide/KY688619.1?report=genbank&log$=nucltop&blast_rank=8&RID=NAPE9DM4013","KY688619.1")
Senegalia langsdorffii isolate LPQ 15617 tRNA-Leu (trnL) gene and trnL-trnF intergenic spacer, partial sequence; chloroplast	Senegalia langsdorffii	104	104	100%	1e-18	100.00	979	=HYPERLINK("https://www.ncbi.nlm.nih.gov/nucleotide/KY688610.1?report=genbank&log$=nucltop&blast_rank=9&RID=NAPE9DM4013","KY688610.1")
Senegalia galpinii isolate JM 1210 tRNA-Leu (trnL) gene and trnL-trnF intergenic spacer, partial sequence; chloroplast	Senegalia galpinii	104	104	100%	1e-18	100.00	956	=HYPERLINK("https://www.ncbi.nlm.nih.gov/nucleotide/KY688588.1?report=genbank&log$=nucltop&blast_rank=10&RID=NAPE9DM4013","KY688588.1")
Senegalia erubescens isolate RL 1318 tRNA-Leu (trnL) gene and trnL-trnF intergenic spacer, partial sequence; chloroplast	Senegalia erubescens	104	104	100%	1e-18	100.00	944	=HYPERLINK("https://www.ncbi.nlm.nih.gov/nucleotide/KY688587.1?report=genbank&log$=nucltop&blast_rank=11&RID=NAPE9DM4013","KY688587.1")
Senegalia erubescens isolate OM 387 tRNA-Leu (trnL) gene and trnL-trnF intergenic spacer, partial sequence; chloroplast	Senegalia erubescens	104	104	100%	1e-18	100.00	986	=HYPERLINK("https://www.ncbi.nlm.nih.gov/nucleotide/KY688586.1?report=genbank&log$=nucltop&blast_rank=12&RID=NAPE9DM4013","KY688586.1")
Senegalia caffra isolate RL 1335 tRNA-Leu (trnL) gene and trnL-trnF intergenic spacer, partial sequence; chloroplast	Senegalia caffra	104	104	100%	1e-18	100.00	914	=HYPERLINK("https://www.ncbi.nlm.nih.gov/nucleotide/KY688585.1?report=genbank&log$=nucltop&blast_rank=13&RID=NAPE9DM4013","KY688585.1")
Senegalia burkei isolate RL 1479 tRNA-Leu (trnL) gene and trnL-trnF intergenic spacer, partial sequence; chloroplast	Senegalia burkei	104	104	100%	1e-18	100.00	950	=HYPERLINK("https://www.ncbi.nlm.nih.gov/nucleotide/KY688584.1?report=genbank&log$=nucltop&blast_rank=14&RID=NAPE9DM4013","KY688584.1")
Senegalia mellifera voucher H11_K1302_Acacia_mellifera tRNA-Leu (trnL) gene, intron; chloroplast	Senegalia mellifera	104	104	100%	1e-18	100.00	468	=HYPERLINK("https://www.ncbi.nlm.nih.gov/nucleotide/KR738628.1?report=genbank&log$=nucltop&blast_rank=15&RID=NAPE9DM4013","KR738628.1")
Senegalia mellifera voucher A12_K1302_Acacia_mellifera tRNA-Leu (trnL) gene, intron; chloroplast	Senegalia mellifera	104	104	100%	1e-18	100.00	525	=HYPERLINK("https://www.ncbi.nlm.nih.gov/nucleotide/KR738454.1?report=genbank&log$=nucltop&blast_rank=16&RID=NAPE9DM4013","KR738454.1")
Senegalia mellifera voucher A3_K1267_Acacia_mellifera tRNA-Leu (trnL) gene, intron; chloroplast	Senegalia mellifera	104	104	100%	1e-18	100.00	538	=HYPERLINK("https://www.ncbi.nlm.nih.gov/nucleotide/KR738361.1?report=genbank&log$=nucltop&blast_rank=17&RID=NAPE9DM4013","KR738361.1")
Senegalia mellifera voucher G11_K1302_Acacia_mellifera tRNA-Leu (trnL) gene, intron; chloroplast	Senegalia mellifera	104	104	100%	1e-18	100.00	546	=HYPERLINK("https://www.ncbi.nlm.nih.gov/nucleotide/KR738338.1?report=genbank&log$=nucltop&blast_rank=18&RID=NAPE9DM4013","KR738338.1")
Senegalia mellifera voucher B12_K1302_Acacia_mellifera tRNA-Leu (trnL) gene, intron; chloroplast	Senegalia mellifera	104	104	100%	1e-18	100.00	558	=HYPERLINK("https://www.ncbi.nlm.nih.gov/nucleotide/KR738258.1?report=genbank&log$=nucltop&blast_rank=19&RID=NAPE9DM4013","KR738258.1")
Senegalia mellifera voucher D3_K1267_Acacia_mellifera tRNA-Leu (trnL) gene, intron; chloroplast	Senegalia mellifera	104	104	100%	1e-18	100.00	554	=HYPERLINK("https://www.ncbi.nlm.nih.gov/nucleotide/KR738183.1?report=genbank&log$=nucltop&blast_rank=20&RID=NAPE9DM4013","KR738183.1")
Senegalia mellifera voucher B3_K1267_Acacia_mellifera tRNA-Leu (trnL) gene, intron; chloroplast	Senegalia mellifera	104	104	100%	1e-18	100.00	549	=HYPERLINK("https://www.ncbi.nlm.nih.gov/nucleotide/KR737986.1?report=genbank&log$=nucltop&blast_rank=21&RID=NAPE9DM4013","KR737986.1")
Senegalia mellifera voucher D4_K1300_Acacia_mellifera tRNA-Leu (trnL) gene, intron; chloroplast	Senegalia mellifera	104	104	100%	1e-18	100.00	588	=HYPERLINK("https://www.ncbi.nlm.nih.gov/nucleotide/KR737826.1?report=genbank&log$=nucltop&blast_rank=22&RID=NAPE9DM4013","KR737826.1")
Acacia sp. Mada93 tRNA-Leu (trnL) gene, intron; chloroplast	Acacia sp. Mada93	104	104	100%	1e-18	100.00	600	=HYPERLINK("https://www.ncbi.nlm.nih.gov/nucleotide/KC479255.1?report=genbank&log$=nucltop&blast_rank=23&RID=NAPE9DM4013","KC479255.1")
Senegalia welwitschii subsp. delagoensis tRNA-Leu (trnL) gene, partial sequence; trnL-trnF intergenic spacer, complete sequence; and tRNA-Phe (trnF) gene, partial sequence; plastid	Senegalia welwitschii subsp. delagoensis	104	104	100%	1e-18	100.00	1062	=HYPERLINK("https://www.ncbi.nlm.nih.gov/nucleotide/GQ872299.1?report=genbank&log$=nucltop&blast_rank=24&RID=NAPE9DM4013","GQ872299.1")
Senegalia nigrescens tRNA-Leu (trnL) gene, partial sequence; trnL-trnF intergenic spacer, complete sequence; and tRNA-Phe (trnF) gene, partial sequence; plastid	Senegalia nigrescens	104	104	100%	1e-18	100.00	1058	=HYPERLINK("https://www.ncbi.nlm.nih.gov/nucleotide/GQ872282.1?report=genbank&log$=nucltop&blast_rank=25&RID=NAPE9DM4013","GQ872282.1")
Senegalia montis-usti tRNA-Leu (trnL) gene, partial sequence; trnL-trnF intergenic spacer, complete sequence; and tRNA-Phe (trnF) gene, partial sequence; plastid	Senegalia montis-usti	104	104	100%	1e-18	100.00	1079	=HYPERLINK("https://www.ncbi.nlm.nih.gov/nucleotide/GQ872280.1?report=genbank&log$=nucltop&blast_rank=26&RID=NAPE9DM4013","GQ872280.1")
Senegalia mellifera subsp. mellifera tRNA-Leu (trnL) gene, partial sequence; trnL-trnF intergenic spacer, complete sequence; and tRNA-Phe (trnF) gene, partial sequence; plastid	Senegalia mellifera subsp. mellifera	104	104	100%	1e-18	100.00	1073	=HYPERLINK("https://www.ncbi.nlm.nih.gov/nucleotide/GQ872279.1?report=genbank&log$=nucltop&blast_rank=27&RID=NAPE9DM4013","GQ872279.1")
Senegalia galpinii tRNA-Leu (trnL) gene, partial sequence; trnL-trnF intergenic spacer, complete sequence; and tRNA-Phe (trnF) gene, partial sequence; plastid	Senegalia galpinii	104	104	100%	1e-18	100.00	1074	=HYPERLINK("https://www.ncbi.nlm.nih.gov/nucleotide/GQ872268.1?report=genbank&log$=nucltop&blast_rank=28&RID=NAPE9DM4013","GQ872268.1")
Senegalia erubescens tRNA-Leu (trnL) gene, partial sequence; trnL-trnF intergenic spacer, complete sequence; and tRNA-Phe (trnF) gene, partial sequence; plastid	Senegalia erubescens	104	104	100%	1e-18	100.00	1044	=HYPERLINK("https://www.ncbi.nlm.nih.gov/nucleotide/GQ872266.1?report=genbank&log$=nucltop&blast_rank=29&RID=NAPE9DM4013","GQ872266.1")
Senegalia caffra tRNA-Leu (trnL) gene, partial sequence; trnL-trnF intergenic spacer, complete sequence; and tRNA-Phe (trnF) gene, partial sequence; plastid	Senegalia caffra	104	104	100%	1e-18	100.00	1081	=HYPERLINK("https://www.ncbi.nlm.nih.gov/nucleotide/GQ872261.1?report=genbank&log$=nucltop&blast_rank=30&RID=NAPE9DM4013","GQ872261.1")
Senegalia burkei tRNA-Leu (trnL) gene, partial sequence; trnL-trnF intergenic spacer, complete sequence; and tRNA-Phe (trnF) gene, partial sequence; plastid	Senegalia burkei	104	104	100%	1e-18	100.00	1045	=HYPERLINK("https://www.ncbi.nlm.nih.gov/nucleotide/GQ872260.1?report=genbank&log$=nucltop&blast_rank=31&RID=NAPE9DM4013","GQ872260.1")
Acacia mellifera subsp. detinens tRNA-Leu (trnL) gene and trnL-trnF intergenic spacer, partial sequence; chloroplast	Senegalia mellifera subsp. detinens	104	104	100%	1e-18	100.00	940	=HYPERLINK("https://www.ncbi.nlm.nih.gov/nucleotide/EU440029.1?report=genbank&log$=nucltop&blast_rank=32&RID=NAPE9DM4013","EU440029.1")
Acacia galpinii voucher JM1210 tRNA-Leu (trnL) gene and trnL-trnF intergenic spacer, partial sequence; chloroplast	Senegalia galpinii	104	104	100%	1e-18	100.00	936	=HYPERLINK("https://www.ncbi.nlm.nih.gov/nucleotide/EU440000.1?report=genbank&log$=nucltop&blast_rank=33&RID=NAPE9DM4013","EU440000.1")
Acacia senegal trnL gene, complete intron sequence; chloroplast gene for chloroplast sequence	Senegalia senegal	104	104	100%	1e-18	100.00	551	=HYPERLINK("https://www.ncbi.nlm.nih.gov/nucleotide/AF195700.1?report=genbank&log$=nucltop&blast_rank=34&RID=NAPE9DM4013","AF195700.1")
