# Supplementary material for: Ecology of community reassembly: Movements and diets of megafauna during a decade of restoration in Mozambique
Source: Ecology. 2026 Apr 12;107(4):e70386. doi: 10.1002/ecy.70386 (PMC13071350; doi:10.1002/ecy.70386)
Supplement: Supplementary file 1 — Data S1. [file ECY-107-e70386-s001.zip › Data_S1/Dataset_20/DietDataFilteringScripts/DNA_metabarcoding_data_processing/additional_files_scripts/NCBI_blast_results/atcctgttttccaaaaaccaagaagagttctgaaagggagaataaaaaaaaag.csv]

Description	Scientific Name	Max Score	Total Score	Query Cover	E value	Per. ident	Acc. Len	Accession
Dichrostachys cinerea chloroplast, complete genome	Dichrostachys cinerea	99.0	99.0	100%	4e-17	100.00	161240	=HYPERLINK("https://www.ncbi.nlm.nih.gov/nucleotide/NC_035346.1?report=genbank&log$=nucltop&blast_rank=1&RID=NU04WYTS013","NC_035346.1")
Dichrostachys cinerea voucher CANB 615741_JM527 tRNA-Leu (trnL) gene and trnL-trnF intergenic spacer, partial sequence; chloroplast	Dichrostachys cinerea	99.0	99.0	100%	4e-17	100.00	611	=HYPERLINK("https://www.ncbi.nlm.nih.gov/nucleotide/EU439993.1?report=genbank&log$=nucltop&blast_rank=2&RID=NU04WYTS013","EU439993.1")
Dicrostachys cinerea isolate JM378 tRNA-Leu (trnL) gene, partial sequence; trnL-trnF intergenic spacer region, complete sequence; and tRNA-Phe (trnF) gene, partial sequence; chlorplast genes for chloroplast products	Dichrostachys cinerea	99.0	99.0	100%	4e-17	100.00	746	=HYPERLINK("https://www.ncbi.nlm.nih.gov/nucleotide/AF522941.1?report=genbank&log$=nucltop&blast_rank=3&RID=NU04WYTS013","AF522941.1")
