# Supplementary material for: Ecology of community reassembly: Movements and diets of megafauna during a decade of restoration in Mozambique
Source: Ecology. 2026 Apr 12;107(4):e70386. doi: 10.1002/ecy.70386 (PMC13071350; doi:10.1002/ecy.70386)
Supplement: Supplementary file 1 — Data S1. [file ECY-107-e70386-s001.zip › Data_S1/Dataset_20/DietDataFilteringScripts/DNA_metabarcoding_data_processing/additional_files_scripts/NCBI_blast_results/atcctgttttccacaaacaaaggttcagaaaacgaaaacaag.csv]

Description	Scientific Name	Max Score	Total Score	Query Cover	E value	Per. ident	Acc. Len	Accession
Diplorhynchus condylocarpon voucher JG-16-P02_D12 tRNA-Leu (trnL) gene, partial sequence; trnL-trnF intergenic spacer, complete sequence; and tRNA-Phe (trnF) gene, partial sequence; chloroplast	Diplorhynchus condylocarpon	78.7	78.7	100%	3e-11	100.00	490	=HYPERLINK("https://www.ncbi.nlm.nih.gov/nucleotide/MK187053.1?report=genbank&log$=nucltop&blast_rank=1&RID=ND8P7E30013","MK187053.1")
Craspidospermum verticillatum chloroplast	Craspidospermum verticillatum	78.7	78.7	100%	3e-11	100.00	128701	=HYPERLINK("https://www.ncbi.nlm.nih.gov/nucleotide/MG963267.1?report=genbank&log$=nucltop&blast_rank=2&RID=ND8P7E30013","MG963267.1")
Lepiniopsis trilocularis chloroplast	Lepiniopsis trilocularis	78.7	78.7	100%	3e-11	100.00	129707	=HYPERLINK("https://www.ncbi.nlm.nih.gov/nucleotide/MG963266.1?report=genbank&log$=nucltop&blast_rank=3&RID=ND8P7E30013","MG963266.1")
Diplorhynchus condylocarpon chloroplast	Diplorhynchus condylocarpon	78.7	78.7	100%	3e-11	100.00	134414	=HYPERLINK("https://www.ncbi.nlm.nih.gov/nucleotide/MG963250.1?report=genbank&log$=nucltop&blast_rank=4&RID=ND8P7E30013","MG963250.1")
Hunteria zeylanica chloroplast	Hunteria zeylanica	78.7	78.7	100%	3e-11	100.00	110978	=HYPERLINK("https://www.ncbi.nlm.nih.gov/nucleotide/MG963243.1?report=genbank&log$=nucltop&blast_rank=5&RID=ND8P7E30013","MG963243.1")
Secondatia densiflora chloroplast	Secondatia densiflora	78.7	78.7	100%	3e-11	100.00	129939	=HYPERLINK("https://www.ncbi.nlm.nih.gov/nucleotide/MG963242.1?report=genbank&log$=nucltop&blast_rank=6&RID=ND8P7E30013","MG963242.1")
Secondatia densiflora tRNA-Leu (trnL) gene and trnL-trnF intergenic spacer, partial sequence; chloroplast	Secondatia densiflora	78.7	78.7	100%	3e-11	100.00	873	=HYPERLINK("https://www.ncbi.nlm.nih.gov/nucleotide/KY523968.1?report=genbank&log$=nucltop&blast_rank=7&RID=ND8P7E30013","KY523968.1")
Alyxia sinensis voucher C.F. Zhang et al. 6059 chloroplast, complete genome	Alyxia sinensis	78.7	78.7	100%	3e-11	100.00	175487	=HYPERLINK("https://www.ncbi.nlm.nih.gov/nucleotide/NC_079615.1?report=genbank&log$=nucltop&blast_rank=8&RID=ND8P7E30013","NC_079615.1")
Hunteria zeylanica voucher C.F. Zhang et al. 6057 chloroplast, complete genome	Hunteria zeylanica	78.7	78.7	100%	3e-11	100.00	154729	=HYPERLINK("https://www.ncbi.nlm.nih.gov/nucleotide/NC_079614.1?report=genbank&log$=nucltop&blast_rank=9&RID=ND8P7E30013","NC_079614.1")
Cerbera manghas chloroplast, complete genome	Cerbera manghas	78.7	78.7	100%	3e-11	100.00	154461	=HYPERLINK("https://www.ncbi.nlm.nih.gov/nucleotide/MT648690.1?report=genbank&log$=nucltop&blast_rank=10&RID=ND8P7E30013","MT648690.1")
Alstonia mairei chloroplast, complete genome	Alstonia mairei	78.7	78.7	100%	3e-11	100.00	178195	=HYPERLINK("https://www.ncbi.nlm.nih.gov/nucleotide/MW770447.1?report=genbank&log$=nucltop&blast_rank=11&RID=ND8P7E30013","MW770447.1")
Gonioma kamassi plastid genomic DNA containing trnL (UAA)-trnF (GAA) IGS, specimen voucher K:Chase 5806	Gonioma kamassi	78.7	78.7	100%	3e-11	100.00	866	=HYPERLINK("https://www.ncbi.nlm.nih.gov/nucleotide/HE805535.1?report=genbank&log$=nucltop&blast_rank=12&RID=ND8P7E30013","HE805535.1")
Eugenia sp. Mada153 tRNA-Leu (trnL) gene, intron; chloroplast	Eugenia sp. Mada153	78.7	78.7	100%	3e-11	100.00	538	=HYPERLINK("https://www.ncbi.nlm.nih.gov/nucleotide/KC479285.1?report=genbank&log$=nucltop&blast_rank=13&RID=ND8P7E30013","KC479285.1")
Cerbera manghas chloroplast, complete genome	Cerbera manghas	78.7	78.7	100%	3e-11	100.00	154428	=HYPERLINK("https://www.ncbi.nlm.nih.gov/nucleotide/NC_051546.1?report=genbank&log$=nucltop&blast_rank=14&RID=ND8P7E30013","NC_051546.1")
Alyxia sinensis isolate OU2 tRNA-Leu (trnL) gene and trnL-trnF intergenic spacer, partial sequence; plastid	Alyxia sinensis	78.7	78.7	100%	3e-11	100.00	838	=HYPERLINK("https://www.ncbi.nlm.nih.gov/nucleotide/MT078029.1?report=genbank&log$=nucltop&blast_rank=15&RID=ND8P7E30013","MT078029.1")
Alyxia squamulosa voucher NSW:786302 tRNA-Leu (trnL) gene and trnL-trnF intergenic spacer, partial sequence; chloroplast	Alyxia squamulosa	78.7	78.7	100%	3e-11	100.00	567	=HYPERLINK("https://www.ncbi.nlm.nih.gov/nucleotide/JF950881.1?report=genbank&log$=nucltop&blast_rank=16&RID=ND8P7E30013","JF950881.1")
Alyxia ruscifolia voucher NSW:786351 tRNA-Leu (trnL) gene and trnL-trnF intergenic spacer, partial sequence; chloroplast	Alyxia ruscifolia	78.7	78.7	100%	3e-11	100.00	560	=HYPERLINK("https://www.ncbi.nlm.nih.gov/nucleotide/JF950880.1?report=genbank&log$=nucltop&blast_rank=17&RID=ND8P7E30013","JF950880.1")
Alyxia lindii voucher NSW:786327 tRNA-Leu (trnL) gene and trnL-trnF intergenic spacer, partial sequence; chloroplast	Alyxia lindii	78.7	78.7	100%	3e-11	100.00	564	=HYPERLINK("https://www.ncbi.nlm.nih.gov/nucleotide/JF950879.1?report=genbank&log$=nucltop&blast_rank=18&RID=ND8P7E30013","JF950879.1")
Stathmostelma verdickii chloroplast trnL intron, specimen voucher Bidgood et al. 2647 (K)	Stathmostelma verdickii	78.7	78.7	100%	3e-11	100.00	504	=HYPERLINK("https://www.ncbi.nlm.nih.gov/nucleotide/AM295641.1?report=genbank&log$=nucltop&blast_rank=19&RID=ND8P7E30013","AM295641.1")
Secondatia densiflora isolate A113 tRNA-Leu (trnL) gene and trnL-trnF intergenic spacer, partial sequence; chloroplast	Secondatia densiflora	78.7	78.7	100%	3e-11	100.00	830	=HYPERLINK("https://www.ncbi.nlm.nih.gov/nucleotide/EF456177.1?report=genbank&log$=nucltop&blast_rank=20&RID=ND8P7E30013","EF456177.1")
Cerbera manghas isolate R32 tRNA-Leu (trnL) gene and trnL-trnF intergenic spacer, partial sequence; chloroplast	Cerbera manghas	78.7	78.7	100%	3e-11	100.00	850	=HYPERLINK("https://www.ncbi.nlm.nih.gov/nucleotide/EF456094.1?report=genbank&log$=nucltop&blast_rank=21&RID=ND8P7E30013","EF456094.1")
Alyxia spicata isolate R29 tRNA-Leu (trnL) gene and trnL-trnF intergenic spacer, partial sequence; chloroplast	Alyxia spicata	78.7	78.7	100%	3e-11	100.00	815	=HYPERLINK("https://www.ncbi.nlm.nih.gov/nucleotide/EF456092.1?report=genbank&log$=nucltop&blast_rank=22&RID=ND8P7E30013","EF456092.1")
Alyxia reinwardtii isolate R28 tRNA-Leu (trnL) gene and trnL-trnF intergenic spacer, partial sequence; chloroplast	Alyxia reinwardtii	78.7	78.7	100%	3e-11	100.00	847	=HYPERLINK("https://www.ncbi.nlm.nih.gov/nucleotide/EF456091.1?report=genbank&log$=nucltop&blast_rank=23&RID=ND8P7E30013","EF456091.1")
Alyxia oblongata isolate R27 tRNA-Leu (trnL) gene and trnL-trnF intergenic spacer, partial sequence; chloroplast	Alyxia oblongata	78.7	78.7	100%	3e-11	100.00	860	=HYPERLINK("https://www.ncbi.nlm.nih.gov/nucleotide/EF456090.1?report=genbank&log$=nucltop&blast_rank=24&RID=ND8P7E30013","EF456090.1")
Alyxia grandis isolate R26 tRNA-Leu (trnL) gene and trnL-trnF intergenic spacer, partial sequence; chloroplast	Alyxia grandis	78.7	78.7	100%	3e-11	100.00	843	=HYPERLINK("https://www.ncbi.nlm.nih.gov/nucleotide/EF456089.1?report=genbank&log$=nucltop&blast_rank=25&RID=ND8P7E30013","EF456089.1")
Craspidospermum verticillatum chloroplast trnL-F intergenic spacer	Craspidospermum verticillatum	78.7	78.7	100%	3e-11	100.00	878	=HYPERLINK("https://www.ncbi.nlm.nih.gov/nucleotide/AM295090.1?report=genbank&log$=nucltop&blast_rank=26&RID=ND8P7E30013","AM295090.1")
Anechites nerium chloroplast trnL-F intergenic spacer	Anechites nerium	78.7	78.7	100%	3e-11	100.00	839	=HYPERLINK("https://www.ncbi.nlm.nih.gov/nucleotide/AM295087.1?report=genbank&log$=nucltop&blast_rank=27&RID=ND8P7E30013","AM295087.1")
Lepiniopsis ternatensis trnL gene, partial intron sequence; chloroplast gene for chloroplast product	Lepiniopsis ternatensis	78.7	78.7	100%	3e-11	100.00	489	=HYPERLINK("https://www.ncbi.nlm.nih.gov/nucleotide/AF214374.1?report=genbank&log$=nucltop&blast_rank=28&RID=ND8P7E30013","AF214374.1")
Hunteria umbellata trnL gene, partial intron sequence; chloroplast gene for chloroplast product	Hunteria umbellata	78.7	78.7	100%	3e-11	100.00	487	=HYPERLINK("https://www.ncbi.nlm.nih.gov/nucleotide/AF214369.1?report=genbank&log$=nucltop&blast_rank=29&RID=ND8P7E30013","AF214369.1")
Cerbera manghas trnL gene, partial intron sequence; chloroplast gene for chloroplast product	Cerbera manghas	78.7	78.7	100%	3e-11	100.00	483	=HYPERLINK("https://www.ncbi.nlm.nih.gov/nucleotide/AF214330.1?report=genbank&log$=nucltop&blast_rank=30&RID=ND8P7E30013","AF214330.1")
Alyxia buxifolia trnL gene, partial intron sequence; chloroplast gene for chloroplast product	Alyxia buxifolia	78.7	78.7	100%	3e-11	100.00	492	=HYPERLINK("https://www.ncbi.nlm.nih.gov/nucleotide/AF214306.1?report=genbank&log$=nucltop&blast_rank=31&RID=ND8P7E30013","AF214306.1")
Cerberiopsis candelabra tRNA-Leu (trnL) gene, intron; chloroplast	Cerberiopsis candelabra	78.7	78.7	100%	3e-11	100.00	487	=HYPERLINK("https://www.ncbi.nlm.nih.gov/nucleotide/AF102395.2?report=genbank&log$=nucltop&blast_rank=32&RID=ND8P7E30013","AF102395.2")
