# Supplementary material for: Ecology of community reassembly: Movements and diets of megafauna during a decade of restoration in Mozambique
Source: Ecology. 2026 Apr 12;107(4):e70386. doi: 10.1002/ecy.70386 (PMC13071350; doi:10.1002/ecy.70386)
Supplement: Supplementary file 1 — Data S1. [file ECY-107-e70386-s001.zip › Data_S1/Dataset_20/DietDataFilteringScripts/DNA_metabarcoding_data_processing/additional_files_scripts/NCBI_blast_results/atcctgttttccccaaacaagagttcagaaagaaaaaagg.csv]

Description	Scientific Name	Max Score	Total Score	Query Cover	E value	Per. ident	Acc. Len	Accession
Jasminum stenolobum voucher JG-16-P04_E8 tRNA-Leu (trnL) gene, partial sequence; trnL-trnF intergenic spacer, complete sequence; and tRNA-Phe (trnF) gene, partial sequence; chloroplast	Jasminum stenolobum	75.0	75.0	100%	3e-10	100.00	478	=HYPERLINK("https://www.ncbi.nlm.nih.gov/nucleotide/MK187115.1?report=genbank&log$=nucltop&blast_rank=1&RID=ND4835PG01N","MK187115.1")
Jasminum polyanthum voucher P:Herve Gryta, sn chloroplast, complete genome	Jasminum polyanthum	75.0	75.0	100%	3e-10	100.00	143735	=HYPERLINK("https://www.ncbi.nlm.nih.gov/nucleotide/NC_042273.1?report=genbank&log$=nucltop&blast_rank=2&RID=ND4835PG01N","NC_042273.1")
Jasminum fluminense voucher PET:O. Maurin 273 chloroplast, complete genome	Jasminum fluminense	75.0	75.0	100%	3e-10	100.00	160789	=HYPERLINK("https://www.ncbi.nlm.nih.gov/nucleotide/NC_042272.1?report=genbank&log$=nucltop&blast_rank=3&RID=ND4835PG01N","NC_042272.1")
Jasminum azoricum isolate CMS-BOT SR667-JA tRNA-Leu (trnL) gene, partial sequence; trnL-trnF intergenic spacer, complete sequence; and tRNA-Phe (trnF) gene, partial sequence; plastid	Jasminum azoricum	75.0	75.0	100%	3e-10	100.00	857	=HYPERLINK("https://www.ncbi.nlm.nih.gov/nucleotide/KY977987.1?report=genbank&log$=nucltop&blast_rank=4&RID=ND4835PG01N","KY977987.1")
Jasminum sambac plastid, complete genome	Jasminum sambac	75.0	75.0	100%	3e-10	100.00	163186	=HYPERLINK("https://www.ncbi.nlm.nih.gov/nucleotide/NC_034694.1?report=genbank&log$=nucltop&blast_rank=5&RID=ND4835PG01N","NC_034694.1")
Jasminum tortuosum plastid, complete genome	Jasminum tortuosum	75.0	75.0	100%	3e-10	100.00	162080	=HYPERLINK("https://www.ncbi.nlm.nih.gov/nucleotide/NC_034691.1?report=genbank&log$=nucltop&blast_rank=6&RID=ND4835PG01N","NC_034691.1")
Jasminum sambac cultivar Trifoliatum MP-hutou" chloroplast	complete genome"	Jasminum sambac	75.0	75.0	100%	3e-10	100.00	163464	=HYPERLINK("https://www.ncbi.nlm.nih.gov/nucleotide/OR588872.1?report=genbank&log$=nucltop&blast_rank=7&RID=ND4835PG01N","OR588872.1")
Jasminum fluminense voucher F2_K1302_Jasminum_fluminense tRNA-Leu (trnL) gene, intron; chloroplast	Jasminum fluminense	75.0	75.0	100%	3e-10	100.00	508	=HYPERLINK("https://www.ncbi.nlm.nih.gov/nucleotide/KR738188.1?report=genbank&log$=nucltop&blast_rank=8&RID=ND4835PG01N","KR738188.1")
Jasminum fluminense voucher A3_K1302_Jasminum_fluminense tRNA-Leu (trnL) gene, intron; chloroplast	Jasminum fluminense	75.0	75.0	100%	3e-10	100.00	509	=HYPERLINK("https://www.ncbi.nlm.nih.gov/nucleotide/KR738052.1?report=genbank&log$=nucltop&blast_rank=9&RID=ND4835PG01N","KR738052.1")
Jasminum sambac chloroplast, complete genome	Jasminum sambac	75.0	75.0	100%	3e-10	100.00	163281	=HYPERLINK("https://www.ncbi.nlm.nih.gov/nucleotide/MN158205.1?report=genbank&log$=nucltop&blast_rank=10&RID=ND4835PG01N","MN158205.1")
Jasminum sambac chloroplast, complete genome	Jasminum sambac	75.0	75.0	100%	3e-10	100.00	163315	=HYPERLINK("https://www.ncbi.nlm.nih.gov/nucleotide/MN158204.1?report=genbank&log$=nucltop&blast_rank=11&RID=ND4835PG01N","MN158204.1")
Jasminum nervosum chloroplast trnL gene, intron, partial sequence, isolate: OGA0277	Jasminum nervosum	75.0	75.0	100%	3e-10	100.00	413	=HYPERLINK("https://www.ncbi.nlm.nih.gov/nucleotide/AB817498.1?report=genbank&log$=nucltop&blast_rank=12&RID=ND4835PG01N","AB817498.1")
Jasminum nudiflorum tRNA-Leu (trnL) gene and trnL-trnF intergenic spacer, partial sequence; chloroplast	Jasminum nudiflorum	75.0	75.0	100%	3e-10	100.00	924	=HYPERLINK("https://www.ncbi.nlm.nih.gov/nucleotide/EU281146.1?report=genbank&log$=nucltop&blast_rank=13&RID=ND4835PG01N","EU281146.1")
Jasminum abyssinicum psaA-psbB fragment, chloroplast	Jasminum abyssinicum	75.0	75.0	100%	3e-10	100.00	31732	=HYPERLINK("https://www.ncbi.nlm.nih.gov/nucleotide/DQ673258.1?report=genbank&log$=nucltop&blast_rank=14&RID=ND4835PG01N","DQ673258.1")
Jasminum nudiflorum chloroplast, complete genome	Jasminum nudiflorum	75.0	75.0	100%	3e-10	100.00	165121	=HYPERLINK("https://www.ncbi.nlm.nih.gov/nucleotide/NC_008407.1?report=genbank&log$=nucltop&blast_rank=15&RID=ND4835PG01N","NC_008407.1")
Jasminum sinense tRNA-Leu (trnL) gene, partial intron and 3' exon, and trnL-trnF spacer region; chloroplast gene for chloroplast product	Jasminum sinense	75.0	75.0	100%	3e-10	100.00	880	=HYPERLINK("https://www.ncbi.nlm.nih.gov/nucleotide/AF231844.1?report=genbank&log$=nucltop&blast_rank=16&RID=ND4835PG01N","AF231844.1")
Jasminum officinale tRNA-Leu (trnL) gene, partial intron and 3' exon, and trnL-trnF spacer region; chloroplast gene for chloroplast product	Jasminum officinale	75.0	75.0	100%	3e-10	100.00	887	=HYPERLINK("https://www.ncbi.nlm.nih.gov/nucleotide/AF231843.1?report=genbank&log$=nucltop&blast_rank=17&RID=ND4835PG01N","AF231843.1")
Jasminum nitidum tRNA-Leu (trnL) gene, partial intron and 3' exon, and trnL-trnF spacer region; chloroplast gene for chloroplast product	Jasminum laurifolium f. nitidum	75.0	75.0	100%	3e-10	100.00	911	=HYPERLINK("https://www.ncbi.nlm.nih.gov/nucleotide/AF231840.1?report=genbank&log$=nucltop&blast_rank=18&RID=ND4835PG01N","AF231840.1")
Jasminum mesnyi tRNA-Leu (trnL) gene, partial intron and 3' exon, and trnL-trnF spacer region; chloroplast gene for chloroplast product	Jasminum mesnyi	75.0	75.0	100%	3e-10	100.00	886	=HYPERLINK("https://www.ncbi.nlm.nih.gov/nucleotide/AF231839.1?report=genbank&log$=nucltop&blast_rank=19&RID=ND4835PG01N","AF231839.1")
Jasminum fluminense tRNA-Leu (trnL) gene, partial intron and 3' exon, and trnL-trnF spacer region; chloroplast gene for chloroplast product	Jasminum fluminense	75.0	75.0	100%	3e-10	100.00	871	=HYPERLINK("https://www.ncbi.nlm.nih.gov/nucleotide/AF231837.1?report=genbank&log$=nucltop&blast_rank=20&RID=ND4835PG01N","AF231837.1")
Jasminum mesnyi tRNA-Leu (trnL) and trnL-trnF intergenic spacer, partial sequence; chloroplast	Jasminum mesnyi	75.0	75.0	100%	3e-10	100.00	941	=HYPERLINK("https://www.ncbi.nlm.nih.gov/nucleotide/AY836544.1?report=genbank&log$=nucltop&blast_rank=21&RID=ND4835PG01N","AY836544.1")
Jasminum abyssinicum tRNA-Leu (trnL) and trnL-trnF intergenic spacer, partial sequence; chloroplast	Jasminum abyssinicum	75.0	75.0	100%	3e-10	100.00	912	=HYPERLINK("https://www.ncbi.nlm.nih.gov/nucleotide/AY836542.1?report=genbank&log$=nucltop&blast_rank=22&RID=ND4835PG01N","AY836542.1")
Jasminum floribundum tRNA-Leu (trnL) and trnL-trnF intergenic spacer, partial sequence; chloroplast	Jasminum grandiflorum subsp. floribundum	75.0	75.0	100%	3e-10	100.00	932	=HYPERLINK("https://www.ncbi.nlm.nih.gov/nucleotide/AY836541.1?report=genbank&log$=nucltop&blast_rank=23&RID=ND4835PG01N","AY836541.1")
Jasminum elegans isolate 373 tRNA-Leu (trnL) and trnL-trnF intergenic spacer, partial sequence; chloroplast	Jasminum elegans	75.0	75.0	100%	3e-10	100.00	942	=HYPERLINK("https://www.ncbi.nlm.nih.gov/nucleotide/AY836540.1?report=genbank&log$=nucltop&blast_rank=24&RID=ND4835PG01N","AY836540.1")
Jasminum lanceolarium tRNA-Leu (trnL) and trnL-trnF intergenic spacer, partial sequence; chloroplast	Jasminum lanceolarium	75.0	75.0	100%	3e-10	100.00	983	=HYPERLINK("https://www.ncbi.nlm.nih.gov/nucleotide/AY836539.1?report=genbank&log$=nucltop&blast_rank=25&RID=ND4835PG01N","AY836539.1")
Jasminum elegans isolate 393 tRNA-Leu (trnL) and trnL-trnF intergenic spacer, partial sequence; chloroplast	Jasminum elegans	75.0	75.0	100%	3e-10	100.00	930	=HYPERLINK("https://www.ncbi.nlm.nih.gov/nucleotide/AY836538.1?report=genbank&log$=nucltop&blast_rank=26&RID=ND4835PG01N","AY836538.1")
Jasminum nervosum tRNA-Leu (trnL) and trnL-trnF intergenic spacer, partial sequence; chloroplast	Jasminum nervosum	75.0	75.0	100%	3e-10	100.00	944	=HYPERLINK("https://www.ncbi.nlm.nih.gov/nucleotide/AY836537.1?report=genbank&log$=nucltop&blast_rank=27&RID=ND4835PG01N","AY836537.1")
Jasminum multiflorum tRNA-Leu (trnL) and trnL-trnF intergenic spacer, partial sequence; chloroplast	Jasminum multiflorum	75.0	75.0	100%	3e-10	100.00	957	=HYPERLINK("https://www.ncbi.nlm.nih.gov/nucleotide/AY836535.1?report=genbank&log$=nucltop&blast_rank=28&RID=ND4835PG01N","AY836535.1")
Jasminum fluminense tRNA-Leu (trnL) gene, intron; chloroplast	Jasminum fluminense	75.0	75.0	100%	3e-10	100.00	471	=HYPERLINK("https://www.ncbi.nlm.nih.gov/nucleotide/AF102445.1?report=genbank&log$=nucltop&blast_rank=29&RID=ND4835PG01N","AF102445.1")
