# Supplementary material for: Ecology of community reassembly: Movements and diets of megafauna during a decade of restoration in Mozambique
Source: Ecology. 2026 Apr 12;107(4):e70386. doi: 10.1002/ecy.70386 (PMC13071350; doi:10.1002/ecy.70386)
Supplement: Supplementary file 1 — Data S1. [file ECY-107-e70386-s001.zip › Data_S1/Dataset_20/DietDataFilteringScripts/DNA_metabarcoding_data_processing/additional_files_scripts/NCBI_blast_results/atcctgttttccgaaaacaaaaaaaggttcataaagacagaataaaaaagg.csv]

Description	Scientific Name	Max Score	Total Score	Query Cover	E value	Per. ident	Acc. Len	Accession
Acalypha aristata voucher OT2613 tRNA-Leu(UAA) (trnL) gene, intron; chloroplast	Acalypha aristata	93.3	93.3	100%	2e-15	100.00	943	=HYPERLINK("https://www.ncbi.nlm.nih.gov/nucleotide/MK797061.1?report=genbank&log$=nucltop&blast_rank=1&RID=ND5RTZ1C013","MK797061.1")
Acalypha lanceolata voucher C6_K1342 tRNA-Leu (trnL) gene, partial sequence; mitochondrial	Acalypha lanceolata	93.3	93.3	100%	2e-15	100.00	530	=HYPERLINK("https://www.ncbi.nlm.nih.gov/nucleotide/MK261705.1?report=genbank&log$=nucltop&blast_rank=2&RID=ND5RTZ1C013","MK261705.1")
Acalypha lanceolata voucher B6_K1342 tRNA-Leu (trnL) gene, partial sequence; mitochondrial	Acalypha lanceolata	93.3	93.3	100%	2e-15	100.00	567	=HYPERLINK("https://www.ncbi.nlm.nih.gov/nucleotide/MK261314.1?report=genbank&log$=nucltop&blast_rank=3&RID=ND5RTZ1C013","MK261314.1")
Acalypha sp. SF-2014 plastid DNA containing partial tRNA-Leu gene and trnL-trnF IGS, specimen voucher T. Borsch 5359 et al. (B, MEXU), isolate EPH300	Acalypha rhombifolia	93.3	93.3	100%	2e-15	100.00	967	=HYPERLINK("https://www.ncbi.nlm.nih.gov/nucleotide/HG971796.1?report=genbank&log$=nucltop&blast_rank=4&RID=ND5RTZ1C013","HG971796.1")
Acalypha setosa plastid DNA containing partial tRNA-Leu gene and trnL-trnF IGS, specimen voucher Sanders 11581 et al. (MEXU), isolate EPH244	Acalypha setosa	93.3	93.3	100%	2e-15	100.00	966	=HYPERLINK("https://www.ncbi.nlm.nih.gov/nucleotide/HG971794.1?report=genbank&log$=nucltop&blast_rank=5&RID=ND5RTZ1C013","HG971794.1")
Acalypha radians plastid DNA containing partial tRNA-Leu gene and trnL-trnF IGS, specimen voucher E. Martinez 39989 (MEXU), isolate EPH248	Acalypha radians	93.3	93.3	100%	2e-15	100.00	973	=HYPERLINK("https://www.ncbi.nlm.nih.gov/nucleotide/HG971792.1?report=genbank&log$=nucltop&blast_rank=6&RID=ND5RTZ1C013","HG971792.1")
Acalypha phleoides plastid DNA containing partial tRNA-Leu gene and trnL-trnF IGS, specimen voucher Rivera-H. 2739 et al. (MEXU), isolate EPH247	Acalypha phleoides	93.3	93.3	100%	2e-15	100.00	967	=HYPERLINK("https://www.ncbi.nlm.nih.gov/nucleotide/HG971791.1?report=genbank&log$=nucltop&blast_rank=7&RID=ND5RTZ1C013","HG971791.1")
Acalypha glechomifolia plastid DNA containing partial tRNA-Leu gene and trnL-trnF IGS, specimen voucher W. Greuter et al. 25543 (B), isolate EPH328	Acalypha glechomifolia	93.3	93.3	100%	2e-15	100.00	986	=HYPERLINK("https://www.ncbi.nlm.nih.gov/nucleotide/HG971789.1?report=genbank&log$=nucltop&blast_rank=8&RID=ND5RTZ1C013","HG971789.1")
Acalypha chamaedrifolia plastid DNA containing partial tRNA-Leu gene and trnL-trnF IGS, specimen voucher S. Fuentes 1203 et al. (B), isolate EPH383	Acalypha chamaedrifolia	93.3	93.3	100%	2e-15	100.00	986	=HYPERLINK("https://www.ncbi.nlm.nih.gov/nucleotide/HG971787.1?report=genbank&log$=nucltop&blast_rank=9&RID=ND5RTZ1C013","HG971787.1")
Acalypha chamaedrifolia plastid DNA containing partial tRNA-Leu gene and trnL-trnF IGS, specimen voucher P. Gonzalez 1303-8 (HAJB), isolate EPH384	Acalypha chamaedrifolia	93.3	93.3	100%	2e-15	100.00	986	=HYPERLINK("https://www.ncbi.nlm.nih.gov/nucleotide/HG971786.1?report=genbank&log$=nucltop&blast_rank=10&RID=ND5RTZ1C013","HG971786.1")
Acalypha alopecuroidea plastid DNA containing partial tRNA-Leu gene and trnL-trnF IGS, specimen voucher S. Fuentes 425 et al. (B), isolate EPH376	Acalypha alopecuroidea	93.3	93.3	100%	2e-15	100.00	983	=HYPERLINK("https://www.ncbi.nlm.nih.gov/nucleotide/HG971785.1?report=genbank&log$=nucltop&blast_rank=11&RID=ND5RTZ1C013","HG971785.1")
Acalypha alopecuroidea plastid DNA containing partial tRNA-Leu gene and trnL-trnF IGS, specimen voucher S. Fuentes 359 et al. (HAJB), isolate EPH375	Acalypha alopecuroidea	93.3	93.3	100%	2e-15	100.00	983	=HYPERLINK("https://www.ncbi.nlm.nih.gov/nucleotide/HG971784.1?report=genbank&log$=nucltop&blast_rank=12&RID=ND5RTZ1C013","HG971784.1")
Acalypha australis chloroplast, complete genome	Acalypha australis	93.3	93.3	100%	2e-15	100.00	168832	=HYPERLINK("https://www.ncbi.nlm.nih.gov/nucleotide/OP477347.1?report=genbank&log$=nucltop&blast_rank=13&RID=ND5RTZ1C013","OP477347.1")
Acalypha hispida plastid genomic DNA containing 525-574 IGS, isolate N481	Acalypha hispida	93.3	93.3	100%	2e-15	100.00	996	=HYPERLINK("https://www.ncbi.nlm.nih.gov/nucleotide/LN554257.1?report=genbank&log$=nucltop&blast_rank=14&RID=ND5RTZ1C013","LN554257.1")
Acalypha australis chloroplast, complete genome	Acalypha australis	93.3	93.3	100%	2e-15	100.00	168885	=HYPERLINK("https://www.ncbi.nlm.nih.gov/nucleotide/NC_073100.1?report=genbank&log$=nucltop&blast_rank=15&RID=ND5RTZ1C013","NC_073100.1")
Acalypha hispida chloroplast, complete genome	Acalypha hispida	93.3	93.3	100%	2e-15	100.00	172122	=HYPERLINK("https://www.ncbi.nlm.nih.gov/nucleotide/NC_070339.1?report=genbank&log$=nucltop&blast_rank=16&RID=ND5RTZ1C013","NC_070339.1")
Acalypha wilkesiana isolate A369 tRNA-Leu (trnL-UAA) gene, partial sequence; trnL-trnF intergenic spacer, complete sequence; and tRNA-Phe (trnF-GAA) gene, partial sequence; plastid	Acalypha wilkesiana	93.3	93.3	100%	2e-15	100.00	1025	=HYPERLINK("https://www.ncbi.nlm.nih.gov/nucleotide/OM066660.1?report=genbank&log$=nucltop&blast_rank=17&RID=ND5RTZ1C013","OM066660.1")
Acalypha welwitschiana isolate A202 tRNA-Leu (trnL-UAA) gene, partial sequence; trnL-trnF intergenic spacer, complete sequence; and tRNA-Phe (trnF-GAA) gene, partial sequence; plastid	Acalypha welwitschiana	93.3	93.3	100%	2e-15	100.00	1039	=HYPERLINK("https://www.ncbi.nlm.nih.gov/nucleotide/OM066659.1?report=genbank&log$=nucltop&blast_rank=18&RID=ND5RTZ1C013","OM066659.1")
Acalypha virginica isolate A37 tRNA-Leu (trnL-UAA) gene, partial sequence; trnL-trnF intergenic spacer, complete sequence; and tRNA-Phe (trnF-GAA) gene, partial sequence; plastid	Acalypha virginica	93.3	93.3	100%	2e-15	100.00	1022	=HYPERLINK("https://www.ncbi.nlm.nih.gov/nucleotide/OM066656.1?report=genbank&log$=nucltop&blast_rank=19&RID=ND5RTZ1C013","OM066656.1")
Acalypha villicaulis isolate A218 tRNA-Leu (trnL-UAA) gene, partial sequence; trnL-trnF intergenic spacer, complete sequence; and tRNA-Phe (trnF-GAA) gene, partial sequence; plastid	Acalypha villicaulis	93.3	93.3	100%	2e-15	100.00	1043	=HYPERLINK("https://www.ncbi.nlm.nih.gov/nucleotide/OM066654.1?report=genbank&log$=nucltop&blast_rank=20&RID=ND5RTZ1C013","OM066654.1")
Acalypha vagans isolate A195 tRNA-Leu (trnL-UAA) gene and trnL-trnF intergenic spacer, partial sequence; plastid	Acalypha vagans	93.3	93.3	100%	2e-15	100.00	948	=HYPERLINK("https://www.ncbi.nlm.nih.gov/nucleotide/OM066653.1?report=genbank&log$=nucltop&blast_rank=21&RID=ND5RTZ1C013","OM066653.1")
Acalypha urophylla isolate WCM515 tRNA-Leu (trnL-UAA) gene, partial sequence; trnL-trnF intergenic spacer, complete sequence; and tRNA-Phe (trnF-GAA) gene, partial sequence; plastid	Acalypha urophylla	93.3	93.3	100%	2e-15	100.00	1015	=HYPERLINK("https://www.ncbi.nlm.nih.gov/nucleotide/OM066652.1?report=genbank&log$=nucltop&blast_rank=22&RID=ND5RTZ1C013","OM066652.1")
Acalypha urophylla isolate A220 tRNA-Leu (trnL-UAA) gene, partial sequence; trnL-trnF intergenic spacer, complete sequence; and tRNA-Phe (trnF-GAA) gene, partial sequence; plastid	Acalypha urophylla	93.3	93.3	100%	2e-15	100.00	1015	=HYPERLINK("https://www.ncbi.nlm.nih.gov/nucleotide/OM066651.1?report=genbank&log$=nucltop&blast_rank=23&RID=ND5RTZ1C013","OM066651.1")
Acalypha trilaciniata isolate A190 tRNA-Leu (trnL-UAA) gene, partial sequence; trnL-trnF intergenic spacer, complete sequence; and tRNA-Phe (trnF-GAA) gene, partial sequence; plastid	Acalypha trilaciniata	93.3	93.3	100%	2e-15	100.00	1025	=HYPERLINK("https://www.ncbi.nlm.nih.gov/nucleotide/OM066650.1?report=genbank&log$=nucltop&blast_rank=24&RID=ND5RTZ1C013","OM066650.1")
Acalypha tricholoba isolate A367 tRNA-Leu (trnL-UAA) gene, partial sequence; plastid	Acalypha tricholoba	93.3	93.3	100%	2e-15	100.00	574	=HYPERLINK("https://www.ncbi.nlm.nih.gov/nucleotide/OM066649.1?report=genbank&log$=nucltop&blast_rank=25&RID=ND5RTZ1C013","OM066649.1")
Acalypha synoica isolate A181 tRNA-Leu (trnL-UAA) gene, partial sequence; trnL-trnF intergenic spacer, complete sequence; and tRNA-Phe (trnF-GAA) gene, partial sequence; plastid	Acalypha synoica	93.3	93.3	100%	2e-15	100.00	927	=HYPERLINK("https://www.ncbi.nlm.nih.gov/nucleotide/OM066648.1?report=genbank&log$=nucltop&blast_rank=26&RID=ND5RTZ1C013","OM066648.1")
Acalypha subviscida isolate A351 tRNA-Leu (trnL-UAA) gene, partial sequence; trnL-trnF intergenic spacer, complete sequence; and tRNA-Phe (trnF-GAA) gene, partial sequence; plastid	Acalypha subviscida	93.3	93.3	100%	2e-15	100.00	1015	=HYPERLINK("https://www.ncbi.nlm.nih.gov/nucleotide/OM066647.1?report=genbank&log$=nucltop&blast_rank=27&RID=ND5RTZ1C013","OM066647.1")
Acalypha stricta isolate A247 tRNA-Leu (trnL-UAA) gene, partial sequence; trnL-trnF intergenic spacer, complete sequence; and tRNA-Phe (trnF-GAA) gene, partial sequence; plastid	Acalypha stricta	93.3	93.3	100%	2e-15	100.00	1023	=HYPERLINK("https://www.ncbi.nlm.nih.gov/nucleotide/OM066646.1?report=genbank&log$=nucltop&blast_rank=28&RID=ND5RTZ1C013","OM066646.1")
Acalypha spachiana isolate WCM536 tRNA-Leu (trnL-UAA) gene, partial sequence; trnL-trnF intergenic spacer, complete sequence; and tRNA-Phe (trnF-GAA) gene, partial sequence; plastid	Acalypha spachiana	93.3	93.3	100%	2e-15	100.00	1014	=HYPERLINK("https://www.ncbi.nlm.nih.gov/nucleotide/OM066645.1?report=genbank&log$=nucltop&blast_rank=29&RID=ND5RTZ1C013","OM066645.1")
Acalypha sp. Borhidi 86566 isolate A510 tRNA-Leu (trnL-UAA) gene, partial sequence; trnL-trnF intergenic spacer, complete sequence; and tRNA-Phe (trnF-GAA) gene, partial sequence; plastid	Acalypha sp. Borhidi 86566	93.3	93.3	100%	2e-15	100.00	1029	=HYPERLINK("https://www.ncbi.nlm.nih.gov/nucleotide/OM066644.1?report=genbank&log$=nucltop&blast_rank=30&RID=ND5RTZ1C013","OM066644.1")
Acalypha setosa isolate A196 tRNA-Leu (trnL-UAA) gene and trnL-trnF intergenic spacer, partial sequence; plastid	Acalypha setosa	93.3	93.3	100%	2e-15	100.00	882	=HYPERLINK("https://www.ncbi.nlm.nih.gov/nucleotide/OM066642.1?report=genbank&log$=nucltop&blast_rank=31&RID=ND5RTZ1C013","OM066642.1")
Acalypha saxicola isolate A361 tRNA-Leu (trnL-UAA) gene, partial sequence; trnL-trnF intergenic spacer, complete sequence; and tRNA-Phe (trnF-GAA) gene, partial sequence; plastid	Acalypha saxicola	93.3	93.3	100%	2e-15	100.00	1020	=HYPERLINK("https://www.ncbi.nlm.nih.gov/nucleotide/OM066638.1?report=genbank&log$=nucltop&blast_rank=32&RID=ND5RTZ1C013","OM066638.1")
Acalypha salvadorensis isolate A348 tRNA-Leu (trnL-UAA) gene and trnL-trnF intergenic spacer, partial sequence; plastid	Acalypha salvadorensis	93.3	93.3	100%	2e-15	100.00	861	=HYPERLINK("https://www.ncbi.nlm.nih.gov/nucleotide/OM066637.1?report=genbank&log$=nucltop&blast_rank=33&RID=ND5RTZ1C013","OM066637.1")
Acalypha rubroserrata isolate A182 tRNA-Leu (trnL-UAA) gene, partial sequence; trnL-trnF intergenic spacer, complete sequence; and tRNA-Phe (trnF-GAA) gene, partial sequence; plastid	Acalypha rubroserrata	93.3	93.3	100%	2e-15	100.00	1020	=HYPERLINK("https://www.ncbi.nlm.nih.gov/nucleotide/OM066636.1?report=genbank&log$=nucltop&blast_rank=34&RID=ND5RTZ1C013","OM066636.1")
Acalypha rhomboidea isolate A36 tRNA-Leu (trnL-UAA) gene, partial sequence; trnL-trnF intergenic spacer, complete sequence; and tRNA-Phe (trnF-GAA) gene, partial sequence; plastid	Acalypha rhomboidea	93.3	93.3	100%	2e-15	100.00	1020	=HYPERLINK("https://www.ncbi.nlm.nih.gov/nucleotide/OM066635.1?report=genbank&log$=nucltop&blast_rank=35&RID=ND5RTZ1C013","OM066635.1")
Acalypha rhombifolia isolate A175 tRNA-Leu (trnL-UAA) gene, partial sequence; trnL-trnF intergenic spacer, complete sequence; and tRNA-Phe (trnF-GAA) gene, partial sequence; plastid	Acalypha rhombifolia	93.3	93.3	100%	2e-15	100.00	1014	=HYPERLINK("https://www.ncbi.nlm.nih.gov/nucleotide/OM066634.1?report=genbank&log$=nucltop&blast_rank=36&RID=ND5RTZ1C013","OM066634.1")
Acalypha rafaelensis isolate A311 tRNA-Leu (trnL-UAA) gene, partial sequence; trnL-trnF intergenic spacer, complete sequence; and tRNA-Phe (trnF-GAA) gene, partial sequence; plastid	Acalypha rafaelensis	93.3	93.3	100%	2e-15	100.00	1021	=HYPERLINK("https://www.ncbi.nlm.nih.gov/nucleotide/OM066633.1?report=genbank&log$=nucltop&blast_rank=37&RID=ND5RTZ1C013","OM066633.1")
Acalypha radula isolate WCM522 tRNA-Leu (trnL-UAA) gene, partial sequence; trnL-trnF intergenic spacer, complete sequence; and tRNA-Phe (trnF-GAA) gene, partial sequence; plastid	Acalypha radula	93.3	93.3	100%	2e-15	100.00	1032	=HYPERLINK("https://www.ncbi.nlm.nih.gov/nucleotide/OM066632.1?report=genbank&log$=nucltop&blast_rank=38&RID=ND5RTZ1C013","OM066632.1")
Acalypha radula isolate WCM514 tRNA-Leu (trnL-UAA) gene, partial sequence; trnL-trnF intergenic spacer, complete sequence; and tRNA-Phe (trnF-GAA) gene, partial sequence; plastid	Acalypha radula	93.3	93.3	100%	2e-15	100.00	1032	=HYPERLINK("https://www.ncbi.nlm.nih.gov/nucleotide/OM066631.1?report=genbank&log$=nucltop&blast_rank=39&RID=ND5RTZ1C013","OM066631.1")
Acalypha pubiflora subsp. australica isolate WCM28 tRNA-Leu (trnL-UAA) gene, partial sequence; trnL-trnF intergenic spacer, complete sequence; and tRNA-Phe (trnF-GAA) gene, partial sequence; plastid	Acalypha pubiflora subsp. australica	93.3	93.3	100%	2e-15	100.00	1027	=HYPERLINK("https://www.ncbi.nlm.nih.gov/nucleotide/OM066630.1?report=genbank&log$=nucltop&blast_rank=40&RID=ND5RTZ1C013","OM066630.1")
Acalypha polymorpha isolate A315 tRNA-Leu (trnL-UAA) gene, partial sequence; trnL-trnF intergenic spacer, complete sequence; and tRNA-Phe (trnF-GAA) gene, partial sequence; plastid	Acalypha polymorpha	93.3	93.3	100%	2e-15	100.00	1040	=HYPERLINK("https://www.ncbi.nlm.nih.gov/nucleotide/OM066627.1?report=genbank&log$=nucltop&blast_rank=41&RID=ND5RTZ1C013","OM066627.1")
Acalypha poiretii isolate A180 tRNA-Leu (trnL-UAA) gene, partial sequence; trnL-trnF intergenic spacer, complete sequence; and tRNA-Phe (trnF-GAA) gene, partial sequence; plastid	Acalypha poiretii	93.3	93.3	100%	2e-15	100.00	1021	=HYPERLINK("https://www.ncbi.nlm.nih.gov/nucleotide/OM066626.1?report=genbank&log$=nucltop&blast_rank=42&RID=ND5RTZ1C013","OM066626.1")
Acalypha plicata isolate A139 tRNA-Leu (trnL-UAA) gene, partial sequence; trnL-trnF intergenic spacer, complete sequence; and tRNA-Phe (trnF-GAA) gene, partial sequence; plastid	Acalypha plicata	93.3	93.3	100%	2e-15	100.00	1020	=HYPERLINK("https://www.ncbi.nlm.nih.gov/nucleotide/OM066625.1?report=genbank&log$=nucltop&blast_rank=43&RID=ND5RTZ1C013","OM066625.1")
Acalypha plicata isolate A223 tRNA-Leu (trnL-UAA) gene, partial sequence; trnL-trnF intergenic spacer, complete sequence; and tRNA-Phe (trnF-GAA) gene, partial sequence; plastid	Acalypha plicata	93.3	93.3	100%	2e-15	100.00	1020	=HYPERLINK("https://www.ncbi.nlm.nih.gov/nucleotide/OM066624.1?report=genbank&log$=nucltop&blast_rank=44&RID=ND5RTZ1C013","OM066624.1")
Acalypha pippenii isolate A314 tRNA-Leu (trnL-UAA) gene and trnL-trnF intergenic spacer, partial sequence; plastid	Acalypha pippenii	93.3	93.3	100%	2e-15	100.00	897	=HYPERLINK("https://www.ncbi.nlm.nih.gov/nucleotide/OM066623.1?report=genbank&log$=nucltop&blast_rank=45&RID=ND5RTZ1C013","OM066623.1")
Acalypha phleoides isolate A197 tRNA-Leu (trnL-UAA) gene and trnL-trnF intergenic spacer, partial sequence; plastid	Acalypha phleoides	93.3	93.3	100%	2e-15	100.00	853	=HYPERLINK("https://www.ncbi.nlm.nih.gov/nucleotide/OM066622.1?report=genbank&log$=nucltop&blast_rank=46&RID=ND5RTZ1C013","OM066622.1")
Acalypha pervilleana isolate WCM525 tRNA-Leu (trnL-UAA) gene, partial sequence; trnL-trnF intergenic spacer, complete sequence; and tRNA-Phe (trnF-GAA) gene, partial sequence; plastid	Acalypha pervilleana	93.3	93.3	100%	2e-15	100.00	1014	=HYPERLINK("https://www.ncbi.nlm.nih.gov/nucleotide/OM066621.1?report=genbank&log$=nucltop&blast_rank=47&RID=ND5RTZ1C013","OM066621.1")
Acalypha pervilleana isolate WCM505 tRNA-Leu (trnL-UAA) gene, partial sequence; trnL-trnF intergenic spacer, complete sequence; and tRNA-Phe (trnF-GAA) gene, partial sequence; plastid	Acalypha pervilleana	93.3	93.3	100%	2e-15	100.00	1009	=HYPERLINK("https://www.ncbi.nlm.nih.gov/nucleotide/OM066620.1?report=genbank&log$=nucltop&blast_rank=48&RID=ND5RTZ1C013","OM066620.1")
Acalypha palauensis isolate A340 tRNA-Leu (trnL-UAA) gene, partial sequence; trnL-trnF intergenic spacer, complete sequence; and tRNA-Phe (trnF-GAA) gene, partial sequence; plastid	Acalypha palauensis	93.3	93.3	100%	2e-15	100.00	1043	=HYPERLINK("https://www.ncbi.nlm.nih.gov/nucleotide/OM066615.1?report=genbank&log$=nucltop&blast_rank=49&RID=ND5RTZ1C013","OM066615.1")
Acalypha ocymoides isolate A308 tRNA-Leu (trnL-UAA) gene and trnL-trnF intergenic spacer, partial sequence; plastid	Acalypha ocymoides	93.3	93.3	100%	2e-15	100.00	899	=HYPERLINK("https://www.ncbi.nlm.nih.gov/nucleotide/OM066611.1?report=genbank&log$=nucltop&blast_rank=50&RID=ND5RTZ1C013","OM066611.1")
Acalypha nyasica isolate A500 tRNA-Leu (trnL-UAA) gene, partial sequence; trnL-trnF intergenic spacer, complete sequence; and tRNA-Phe (trnF-GAA) gene, partial sequence; plastid	Acalypha nyasica	93.3	93.3	100%	2e-15	100.00	1043	=HYPERLINK("https://www.ncbi.nlm.nih.gov/nucleotide/OM066610.1?report=genbank&log$=nucltop&blast_rank=51&RID=ND5RTZ1C013","OM066610.1")
Acalypha neomexicana isolate A999 tRNA-Leu (trnL-UAA) gene and trnL-trnF intergenic spacer, partial sequence; plastid	Acalypha neomexicana	93.3	93.3	100%	2e-15	100.00	788	=HYPERLINK("https://www.ncbi.nlm.nih.gov/nucleotide/OM066607.1?report=genbank&log$=nucltop&blast_rank=52&RID=ND5RTZ1C013","OM066607.1")
Acalypha multicaulis isolate A137 tRNA-Leu (trnL-UAA) gene and trnL-trnF intergenic spacer, partial sequence; plastid	Acalypha multicaulis	93.3	93.3	100%	2e-15	100.00	716	=HYPERLINK("https://www.ncbi.nlm.nih.gov/nucleotide/OM066604.1?report=genbank&log$=nucltop&blast_rank=53&RID=ND5RTZ1C013","OM066604.1")
Acalypha monostachya isolate A4 tRNA-Leu (trnL-UAA) gene, partial sequence; trnL-trnF intergenic spacer, complete sequence; and tRNA-Phe (trnF-GAA) gene, partial sequence; plastid	Acalypha monostachya	93.3	93.3	100%	2e-15	100.00	1021	=HYPERLINK("https://www.ncbi.nlm.nih.gov/nucleotide/OM066603.1?report=genbank&log$=nucltop&blast_rank=54&RID=ND5RTZ1C013","OM066603.1")
Acalypha monococca isolate A38 tRNA-Leu (trnL-UAA) gene, partial sequence; trnL-trnF intergenic spacer, complete sequence; and tRNA-Phe (trnF-GAA) gene, partial sequence; plastid	Acalypha monococca	93.3	93.3	100%	2e-15	100.00	998	=HYPERLINK("https://www.ncbi.nlm.nih.gov/nucleotide/OM066602.1?report=genbank&log$=nucltop&blast_rank=55&RID=ND5RTZ1C013","OM066602.1")
Acalypha microphylla isolate A198 tRNA-Leu (trnL-UAA) gene, partial sequence; trnL-trnF intergenic spacer, complete sequence; and tRNA-Phe (trnF-GAA) gene, partial sequence; plastid	Acalypha microphylla	93.3	93.3	100%	2e-15	100.00	1020	=HYPERLINK("https://www.ncbi.nlm.nih.gov/nucleotide/OM066601.1?report=genbank&log$=nucltop&blast_rank=56&RID=ND5RTZ1C013","OM066601.1")
Acalypha membranacea isolate A108 tRNA-Leu (trnL-UAA) gene, partial sequence; trnL-trnF intergenic spacer, complete sequence; and tRNA-Phe (trnF-GAA) gene, partial sequence; plastid	Acalypha membranacea	93.3	93.3	100%	2e-15	100.00	1027	=HYPERLINK("https://www.ncbi.nlm.nih.gov/nucleotide/OM066599.1?report=genbank&log$=nucltop&blast_rank=57&RID=ND5RTZ1C013","OM066599.1")
Acalypha medibracteata isolate A330 tRNA-Leu (trnL-UAA) gene and trnL-trnF intergenic spacer, partial sequence; plastid	Acalypha medibracteata	93.3	93.3	100%	2e-15	100.00	859	=HYPERLINK("https://www.ncbi.nlm.nih.gov/nucleotide/OM066598.1?report=genbank&log$=nucltop&blast_rank=58&RID=ND5RTZ1C013","OM066598.1")
Acalypha manniana isolate A211 tRNA-Leu (trnL-UAA) gene, partial sequence; trnL-trnF intergenic spacer, complete sequence; and tRNA-Phe (trnF-GAA) gene, partial sequence; plastid	Acalypha manniana	93.3	93.3	100%	2e-15	100.00	1039	=HYPERLINK("https://www.ncbi.nlm.nih.gov/nucleotide/OM066595.1?report=genbank&log$=nucltop&blast_rank=59&RID=ND5RTZ1C013","OM066595.1")
Acalypha lovelandii isolate A187 tRNA-Leu (trnL-UAA) gene, partial sequence; trnL-trnF intergenic spacer, complete sequence; and tRNA-Phe (trnF-GAA) gene, partial sequence; plastid	Acalypha lovelandii	93.3	93.3	100%	2e-15	100.00	1020	=HYPERLINK("https://www.ncbi.nlm.nih.gov/nucleotide/OM066593.1?report=genbank&log$=nucltop&blast_rank=60&RID=ND5RTZ1C013","OM066593.1")
Acalypha levinii isolate WCM527 tRNA-Leu (trnL-UAA) gene, partial sequence; trnL-trnF intergenic spacer, complete sequence; and tRNA-Phe (trnF-GAA) gene, partial sequence; plastid	Acalypha levinii	93.3	93.3	100%	2e-15	100.00	1014	=HYPERLINK("https://www.ncbi.nlm.nih.gov/nucleotide/OM066591.1?report=genbank&log$=nucltop&blast_rank=61&RID=ND5RTZ1C013","OM066591.1")
Acalypha levinii isolate WCM534 tRNA-Leu (trnL-UAA) gene, partial sequence; trnL-trnF intergenic spacer, complete sequence; and tRNA-Phe (trnF-GAA) gene, partial sequence; plastid	Acalypha levinii	93.3	93.3	100%	2e-15	100.00	1014	=HYPERLINK("https://www.ncbi.nlm.nih.gov/nucleotide/OM066590.1?report=genbank&log$=nucltop&blast_rank=62&RID=ND5RTZ1C013","OM066590.1")
Acalypha lancetillae isolate A227 tRNA-Leu (trnL-UAA) gene, partial sequence; trnL-trnF intergenic spacer, complete sequence; and tRNA-Phe (trnF-GAA) gene, partial sequence; plastid	Acalypha lancetillae	93.3	93.3	100%	2e-15	100.00	1014	=HYPERLINK("https://www.ncbi.nlm.nih.gov/nucleotide/OM066588.1?report=genbank&log$=nucltop&blast_rank=63&RID=ND5RTZ1C013","OM066588.1")
Acalypha lanceolata isolate A339 tRNA-Leu (trnL-UAA) gene, partial sequence; trnL-trnF intergenic spacer, complete sequence; and tRNA-Phe (trnF-GAA) gene, partial sequence; plastid	Acalypha lanceolata	93.3	93.3	100%	2e-15	100.00	1036	=HYPERLINK("https://www.ncbi.nlm.nih.gov/nucleotide/OM066587.1?report=genbank&log$=nucltop&blast_rank=64&RID=ND5RTZ1C013","OM066587.1")
Acalypha lamiana isolate WCM523 tRNA-Leu (trnL-UAA) gene, partial sequence; trnL-trnF intergenic spacer, complete sequence; and tRNA-Phe (trnF-GAA) gene, partial sequence; plastid	Acalypha lamiana	93.3	93.3	100%	2e-15	100.00	974	=HYPERLINK("https://www.ncbi.nlm.nih.gov/nucleotide/OM066586.1?report=genbank&log$=nucltop&blast_rank=65&RID=ND5RTZ1C013","OM066586.1")
Acalypha lamiana isolate WCM519 tRNA-Leu (trnL-UAA) gene, partial sequence; trnL-trnF intergenic spacer, complete sequence; and tRNA-Phe (trnF-GAA) gene, partial sequence; plastid	Acalypha lamiana	93.3	93.3	100%	2e-15	100.00	974	=HYPERLINK("https://www.ncbi.nlm.nih.gov/nucleotide/OM066585.1?report=genbank&log$=nucltop&blast_rank=66&RID=ND5RTZ1C013","OM066585.1")
Acalypha lamiana isolate WCM513 tRNA-Leu (trnL-UAA) gene, partial sequence; trnL-trnF intergenic spacer, complete sequence; and tRNA-Phe (trnF-GAA) gene, partial sequence; plastid	Acalypha lamiana	93.3	93.3	100%	2e-15	100.00	1004	=HYPERLINK("https://www.ncbi.nlm.nih.gov/nucleotide/OM066584.1?report=genbank&log$=nucltop&blast_rank=67&RID=ND5RTZ1C013","OM066584.1")
Acalypha lamiana isolate WCM509 tRNA-Leu (trnL-UAA) gene, partial sequence; trnL-trnF intergenic spacer, complete sequence; and tRNA-Phe (trnF-GAA) gene, partial sequence; plastid	Acalypha lamiana	93.3	93.3	100%	2e-15	100.00	1004	=HYPERLINK("https://www.ncbi.nlm.nih.gov/nucleotide/OM066583.1?report=genbank&log$=nucltop&blast_rank=68&RID=ND5RTZ1C013","OM066583.1")
Acalypha lagopus isolate A347 tRNA-Leu (trnL-UAA) gene and trnL-trnF intergenic spacer, partial sequence; plastid	Acalypha lagopus	93.3	93.3	100%	2e-15	100.00	928	=HYPERLINK("https://www.ncbi.nlm.nih.gov/nucleotide/OM066582.1?report=genbank&log$=nucltop&blast_rank=69&RID=ND5RTZ1C013","OM066582.1")
Acalypha hypogaea isolate A2 tRNA-Leu (trnL-UAA) gene, partial sequence; trnL-trnF intergenic spacer, complete sequence; and tRNA-Phe (trnF-GAA) gene, partial sequence; plastid	Acalypha hypogaea	93.3	93.3	100%	2e-15	100.00	1012	=HYPERLINK("https://www.ncbi.nlm.nih.gov/nucleotide/OM066579.1?report=genbank&log$=nucltop&blast_rank=70&RID=ND5RTZ1C013","OM066579.1")
Acalypha hispida isolate A263 tRNA-Leu (trnL-UAA) gene and trnL-trnF intergenic spacer, partial sequence; plastid	Acalypha hispida	93.3	93.3	100%	2e-15	100.00	872	=HYPERLINK("https://www.ncbi.nlm.nih.gov/nucleotide/OM066578.1?report=genbank&log$=nucltop&blast_rank=71&RID=ND5RTZ1C013","OM066578.1")
Acalypha herzogiana isolate VSn1 tRNA-Leu (trnL-UAA) gene, partial sequence; trnL-trnF intergenic spacer, complete sequence; and tRNA-Phe (trnF-GAA) gene, partial sequence; plastid	Acalypha herzogiana	93.3	93.3	100%	2e-15	100.00	1020	=HYPERLINK("https://www.ncbi.nlm.nih.gov/nucleotide/OM066577.1?report=genbank&log$=nucltop&blast_rank=72&RID=ND5RTZ1C013","OM066577.1")
Acalypha havanensis isolate A309 tRNA-Leu (trnL-UAA) gene, partial sequence; trnL-trnF intergenic spacer, complete sequence; and tRNA-Phe (trnF-GAA) gene, partial sequence; plastid	Acalypha havanensis	93.3	93.3	100%	2e-15	100.00	1021	=HYPERLINK("https://www.ncbi.nlm.nih.gov/nucleotide/OM066575.1?report=genbank&log$=nucltop&blast_rank=73&RID=ND5RTZ1C013","OM066575.1")
Acalypha grisea isolate A522 tRNA-Leu (trnL-UAA) gene and trnL-trnF intergenic spacer, partial sequence; plastid	Acalypha grisea	93.3	93.3	100%	2e-15	100.00	882	=HYPERLINK("https://www.ncbi.nlm.nih.gov/nucleotide/OM066574.1?report=genbank&log$=nucltop&blast_rank=74&RID=ND5RTZ1C013","OM066574.1")
Acalypha grandis isolate A250 tRNA-Leu (trnL-UAA) gene, partial sequence; trnL-trnF intergenic spacer, complete sequence; and tRNA-Phe (trnF-GAA) gene, partial sequence; plastid	Acalypha grandis	93.3	93.3	100%	2e-15	100.00	1025	=HYPERLINK("https://www.ncbi.nlm.nih.gov/nucleotide/OM066573.1?report=genbank&log$=nucltop&blast_rank=75&RID=ND5RTZ1C013","OM066573.1")
Acalypha gracilis isolate A261 tRNA-Leu (trnL-UAA) gene and trnL-trnF intergenic spacer, partial sequence; plastid	Acalypha gracilis	93.3	93.3	100%	2e-15	100.00	717	=HYPERLINK("https://www.ncbi.nlm.nih.gov/nucleotide/OM066571.1?report=genbank&log$=nucltop&blast_rank=76&RID=ND5RTZ1C013","OM066571.1")
Acalypha gaumeri isolate A152 tRNA-Leu (trnL-UAA) gene, partial sequence; trnL-trnF intergenic spacer, complete sequence; and tRNA-Phe (trnF-GAA) gene, partial sequence; plastid	Acalypha gaumeri	93.3	93.3	100%	2e-15	100.00	1020	=HYPERLINK("https://www.ncbi.nlm.nih.gov/nucleotide/OM066565.1?report=genbank&log$=nucltop&blast_rank=77&RID=ND5RTZ1C013","OM066565.1")
Acalypha fruticosa isolate A214 tRNA-Leu (trnL-UAA) gene, partial sequence; trnL-trnF intergenic spacer, complete sequence; and tRNA-Phe (trnF-GAA) gene, partial sequence; plastid	Acalypha fruticosa	93.3	93.3	100%	2e-15	100.00	1028	=HYPERLINK("https://www.ncbi.nlm.nih.gov/nucleotide/OM066564.1?report=genbank&log$=nucltop&blast_rank=78&RID=ND5RTZ1C013","OM066564.1")
Acalypha emirnensis isolate A316 tRNA-Leu (trnL-UAA) gene, partial sequence; trnL-trnF intergenic spacer, complete sequence; and tRNA-Phe (trnF-GAA) gene, partial sequence; plastid	Acalypha emirnensis	93.3	93.3	100%	2e-15	100.00	1027	=HYPERLINK("https://www.ncbi.nlm.nih.gov/nucleotide/OM066561.1?report=genbank&log$=nucltop&blast_rank=79&RID=ND5RTZ1C013","OM066561.1")
Acalypha echinus isolate A527 tRNA-Leu (trnL-UAA) gene, partial sequence; trnL-trnF intergenic spacer, complete sequence; and tRNA-Phe (trnF-GAA) gene, partial sequence; plastid	Acalypha echinus	93.3	93.3	100%	2e-15	100.00	1022	=HYPERLINK("https://www.ncbi.nlm.nih.gov/nucleotide/OM066558.1?report=genbank&log$=nucltop&blast_rank=80&RID=ND5RTZ1C013","OM066558.1")
Acalypha diversifolia isolate A260 tRNA-Leu (trnL-UAA) gene, partial sequence; trnL-trnF intergenic spacer, complete sequence; and tRNA-Phe (trnF-GAA) gene, partial sequence; plastid	Acalypha diversifolia	93.3	93.3	100%	2e-15	100.00	1023	=HYPERLINK("https://www.ncbi.nlm.nih.gov/nucleotide/OM066557.1?report=genbank&log$=nucltop&blast_rank=81&RID=ND5RTZ1C013","OM066557.1")
Acalypha dioica isolate A166 tRNA-Leu (trnL-UAA) gene, partial sequence; trnL-trnF intergenic spacer, complete sequence; and tRNA-Phe (trnF-GAA) gene, partial sequence; plastid	Acalypha dioica	93.3	93.3	100%	2e-15	100.00	1026	=HYPERLINK("https://www.ncbi.nlm.nih.gov/nucleotide/OM066556.1?report=genbank&log$=nucltop&blast_rank=82&RID=ND5RTZ1C013","OM066556.1")
Acalypha dictyoneura isolate A241 tRNA-Leu (trnL-UAA) gene, partial sequence; trnL-trnF intergenic spacer, complete sequence; and tRNA-Phe (trnF-GAA) gene, partial sequence; plastid	Acalypha dictyoneura	93.3	93.3	100%	2e-15	100.00	1022	=HYPERLINK("https://www.ncbi.nlm.nih.gov/nucleotide/OM066552.1?report=genbank&log$=nucltop&blast_rank=83&RID=ND5RTZ1C013","OM066552.1")
Acalypha decaryana isolate A312 tRNA-Leu (trnL-UAA) gene, partial sequence; trnL-trnF intergenic spacer, complete sequence; and tRNA-Phe (trnF-GAA) gene, partial sequence; plastid	Acalypha decaryana	93.3	93.3	100%	2e-15	100.00	1033	=HYPERLINK("https://www.ncbi.nlm.nih.gov/nucleotide/OM066550.1?report=genbank&log$=nucltop&blast_rank=84&RID=ND5RTZ1C013","OM066550.1")
Acalypha deamii isolate A45 tRNA-Leu (trnL-UAA) gene, partial sequence; trnL-trnF intergenic spacer, complete sequence; and tRNA-Phe (trnF-GAA) gene, partial sequence; plastid	Acalypha deamii	93.3	93.3	100%	2e-15	100.00	1020	=HYPERLINK("https://www.ncbi.nlm.nih.gov/nucleotide/OM066549.1?report=genbank&log$=nucltop&blast_rank=85&RID=ND5RTZ1C013","OM066549.1")
Acalypha crenata isolate A240 tRNA-Leu (trnL-UAA) gene, partial sequence; trnL-trnF intergenic spacer, complete sequence; and tRNA-Phe (trnF-GAA) gene, partial sequence; plastid	Acalypha crenata	93.3	93.3	100%	2e-15	100.00	1033	=HYPERLINK("https://www.ncbi.nlm.nih.gov/nucleotide/OM066546.1?report=genbank&log$=nucltop&blast_rank=86&RID=ND5RTZ1C013","OM066546.1")
Acalypha claussenii isolate A13 tRNA-Leu (trnL-UAA) gene, partial sequence; trnL-trnF intergenic spacer, complete sequence; and tRNA-Phe (trnF-GAA) gene, partial sequence; plastid	Acalypha claussenii	93.3	93.3	100%	2e-15	100.00	1038	=HYPERLINK("https://www.ncbi.nlm.nih.gov/nucleotide/OM066543.1?report=genbank&log$=nucltop&blast_rank=87&RID=ND5RTZ1C013","OM066543.1")
Acalypha cincta isolate A32 tRNA-Leu (trnL-UAA) gene, partial sequence; trnL-trnF intergenic spacer, complete sequence; and tRNA-Phe (trnF-GAA) gene, partial sequence; plastid	Acalypha cincta	93.3	93.3	100%	2e-15	100.00	1014	=HYPERLINK("https://www.ncbi.nlm.nih.gov/nucleotide/OM066542.1?report=genbank&log$=nucltop&blast_rank=88&RID=ND5RTZ1C013","OM066542.1")
Acalypha ciliata isolate A112 tRNA-Leu (trnL-UAA) gene, partial sequence; trnL-trnF intergenic spacer, complete sequence; and tRNA-Phe (trnF-GAA) gene, partial sequence; plastid	Acalypha ciliata	93.3	93.3	100%	2e-15	100.00	1037	=HYPERLINK("https://www.ncbi.nlm.nih.gov/nucleotide/OM066541.1?report=genbank&log$=nucltop&blast_rank=89&RID=ND5RTZ1C013","OM066541.1")
Acalypha chirindica isolate A249 tRNA-Leu (trnL-UAA) gene and trnL-trnF intergenic spacer, partial sequence; plastid	Acalypha chirindica	93.3	93.3	100%	2e-15	100.00	868	=HYPERLINK("https://www.ncbi.nlm.nih.gov/nucleotide/OM066539.1?report=genbank&log$=nucltop&blast_rank=90&RID=ND5RTZ1C013","OM066539.1")
Acalypha chamaedrifolia isolate A264 tRNA-Leu (trnL-UAA) gene, partial sequence; trnL-trnF intergenic spacer, complete sequence; and tRNA-Phe (trnF-GAA) gene, partial sequence; plastid	Acalypha chamaedrifolia	93.3	93.3	100%	2e-15	100.00	1015	=HYPERLINK("https://www.ncbi.nlm.nih.gov/nucleotide/OM066538.1?report=genbank&log$=nucltop&blast_rank=91&RID=ND5RTZ1C013","OM066538.1")
Acalypha cf. glandulosa WCM-2021 isolate A346 tRNA-Leu (trnL-UAA) gene, partial sequence; trnL-trnF intergenic spacer, complete sequence; and tRNA-Phe (trnF-GAA) gene, partial sequence; plastid	Acalypha cf. glandulosa WCM-2021	93.3	93.3	100%	2e-15	100.00	1020	=HYPERLINK("https://www.ncbi.nlm.nih.gov/nucleotide/OM066537.1?report=genbank&log$=nucltop&blast_rank=92&RID=ND5RTZ1C013","OM066537.1")
Acalypha ceraceopunctata isolate A116 tRNA-Leu (trnL-UAA) gene, partial sequence; trnL-trnF intergenic spacer, complete sequence; and tRNA-Phe (trnF-GAA) gene, partial sequence; plastid	Acalypha ceraceopunctata	93.3	93.3	100%	2e-15	100.00	1028	=HYPERLINK("https://www.ncbi.nlm.nih.gov/nucleotide/OM066536.1?report=genbank&log$=nucltop&blast_rank=93&RID=ND5RTZ1C013","OM066536.1")
Acalypha capitata isolate A121 tRNA-Leu (trnL-UAA) gene, partial sequence; trnL-trnF intergenic spacer, complete sequence; and tRNA-Phe (trnF-GAA) gene, partial sequence; plastid	Acalypha capitata	93.3	93.3	100%	2e-15	100.00	1043	=HYPERLINK("https://www.ncbi.nlm.nih.gov/nucleotide/OM066532.1?report=genbank&log$=nucltop&blast_rank=94&RID=ND5RTZ1C013","OM066532.1")
Acalypha californica isolate A30 tRNA-Leu (trnL-UAA) gene, partial sequence; trnL-trnF intergenic spacer, complete sequence; and tRNA-Phe (trnF-GAA) gene, partial sequence; plastid	Acalypha californica	93.3	93.3	100%	2e-15	100.00	1020	=HYPERLINK("https://www.ncbi.nlm.nih.gov/nucleotide/OM066530.1?report=genbank&log$=nucltop&blast_rank=95&RID=ND5RTZ1C013","OM066530.1")
Acalypha burquezii isolate A524 tRNA-Leu (trnL-UAA) gene, partial sequence; trnL-trnF intergenic spacer, complete sequence; and tRNA-Phe (trnF-GAA) gene, partial sequence; plastid	Acalypha burquezii	93.3	93.3	100%	2e-15	100.00	1020	=HYPERLINK("https://www.ncbi.nlm.nih.gov/nucleotide/OM066529.1?report=genbank&log$=nucltop&blast_rank=96&RID=ND5RTZ1C013","OM066529.1")
Acalypha brachystachya isolate A117 tRNA-Leu (trnL-UAA) gene and trnL-trnF intergenic spacer, partial sequence; plastid	Acalypha brachystachya	93.3	93.3	100%	2e-15	100.00	906	=HYPERLINK("https://www.ncbi.nlm.nih.gov/nucleotide/OM066528.1?report=genbank&log$=nucltop&blast_rank=97&RID=ND5RTZ1C013","OM066528.1")
Acalypha boliviensis isolate A550 tRNA-Leu (trnL-UAA) gene, partial sequence; trnL-trnF intergenic spacer, complete sequence; and tRNA-Phe (trnF-GAA) gene, partial sequence; plastid	Acalypha boliviensis	93.3	93.3	100%	2e-15	100.00	1020	=HYPERLINK("https://www.ncbi.nlm.nih.gov/nucleotide/OM066527.1?report=genbank&log$=nucltop&blast_rank=98&RID=ND5RTZ1C013","OM066527.1")
Acalypha boinensis isolate WCM518 tRNA-Leu (trnL-UAA) gene, partial sequence; trnL-trnF intergenic spacer, complete sequence; and tRNA-Phe (trnF-GAA) gene, partial sequence; plastid	Acalypha boinensis	93.3	93.3	100%	2e-15	100.00	974	=HYPERLINK("https://www.ncbi.nlm.nih.gov/nucleotide/OM066526.1?report=genbank&log$=nucltop&blast_rank=99&RID=ND5RTZ1C013","OM066526.1")
Acalypha boinensis isolate WCM516 tRNA-Leu (trnL-UAA) gene, partial sequence; trnL-trnF intergenic spacer, complete sequence; and tRNA-Phe (trnF-GAA) gene, partial sequence; plastid	Acalypha boinensis	93.3	93.3	100%	2e-15	100.00	974	=HYPERLINK("https://www.ncbi.nlm.nih.gov/nucleotide/OM066525.1?report=genbank&log$=nucltop&blast_rank=100&RID=ND5RTZ1C013","OM066525.1")
Acalypha arvensis isolate A317 tRNA-Leu (trnL-UAA) gene, partial sequence; trnL-trnF intergenic spacer, complete sequence; and tRNA-Phe (trnF-GAA) gene, partial sequence; plastid	Acalypha arvensis	93.3	93.3	100%	2e-15	100.00	1012	=HYPERLINK("https://www.ncbi.nlm.nih.gov/nucleotide/OM066521.1?report=genbank&log$=nucltop&blast_rank=101&RID=ND5RTZ1C013","OM066521.1")
Acalypha andringitrensis isolate WCM526 tRNA-Leu (trnL-UAA) gene, partial sequence; trnL-trnF intergenic spacer, complete sequence; and tRNA-Phe (trnF-GAA) gene, partial sequence; plastid	Acalypha andringitrensis	93.3	93.3	100%	2e-15	100.00	1009	=HYPERLINK("https://www.ncbi.nlm.nih.gov/nucleotide/OM066518.1?report=genbank&log$=nucltop&blast_rank=102&RID=ND5RTZ1C013","OM066518.1")
Acalypha andringitrensis isolate WCM521 tRNA-Leu (trnL-UAA) gene, partial sequence; trnL-trnF intergenic spacer, complete sequence; and tRNA-Phe (trnF-GAA) gene, partial sequence; plastid	Acalypha andringitrensis	93.3	93.3	100%	2e-15	100.00	1009	=HYPERLINK("https://www.ncbi.nlm.nih.gov/nucleotide/OM066517.1?report=genbank&log$=nucltop&blast_rank=103&RID=ND5RTZ1C013","OM066517.1")
Acalypha alopecuroidea isolate VS1 tRNA-Leu (trnL-UAA) gene, partial sequence; trnL-trnF intergenic spacer, complete sequence; and tRNA-Phe (trnF-GAA) gene, partial sequence; plastid	Acalypha alopecuroidea	93.3	93.3	100%	2e-15	100.00	1020	=HYPERLINK("https://www.ncbi.nlm.nih.gov/nucleotide/OM066514.1?report=genbank&log$=nucltop&blast_rank=104&RID=ND5RTZ1C013","OM066514.1")
Acalypha aliena isolate A363 tRNA-Leu (trnL-UAA) gene and trnL-trnF intergenic spacer, partial sequence; plastid	Acalypha aliena	93.3	93.3	100%	2e-15	100.00	862	=HYPERLINK("https://www.ncbi.nlm.nih.gov/nucleotide/OM066512.1?report=genbank&log$=nucltop&blast_rank=105&RID=ND5RTZ1C013","OM066512.1")
Acalypha californica tRNA-Leu (trnL) gene and trnL-trnF intergenic spacer, partial sequence; chloroplast	Acalypha californica	93.3	93.3	100%	2e-15	100.00	1020	=HYPERLINK("https://www.ncbi.nlm.nih.gov/nucleotide/AY794776.1?report=genbank&log$=nucltop&blast_rank=106&RID=ND5RTZ1C013","AY794776.1")
