# Supplementary material for: Ecology of community reassembly: Movements and diets of megafauna during a decade of restoration in Mozambique
Source: Ecology. 2026 Apr 12;107(4):e70386. doi: 10.1002/ecy.70386 (PMC13071350; doi:10.1002/ecy.70386)
Supplement: Supplementary file 1 — Data S1. [file ECY-107-e70386-s001.zip › Data_S1/Dataset_20/DietDataFilteringScripts/DNA_metabarcoding_data_processing/additional_files_scripts/NCBI_blast_results/atcctgttttccgaaaacaaacaaaggttcataaagacaga.csv]

Description	Scientific Name	Max Score	Total Score	Query Cover	E value	Per. ident	Acc. Len	Accession
Bridelia cathartica voucher JG-16-P03_A1 tRNA-Leu (trnL) gene, partial sequence; trnL-trnF intergenic spacer, complete sequence; and tRNA-Phe (trnF) gene, partial sequence; chloroplast	Bridelia cathartica	76.8	76.8	100%	9e-11	100.00	575	=HYPERLINK("https://www.ncbi.nlm.nih.gov/nucleotide/MK186997.1?report=genbank&log$=nucltop&blast_rank=1&RID=ND3UKTHN01N","MK186997.1")
Mabea taquari voucher OT1294 tRNA-Leu(UAA) (trnL) gene, intron; chloroplast	Mabea taquari	76.8	76.8	100%	9e-11	100.00	957	=HYPERLINK("https://www.ncbi.nlm.nih.gov/nucleotide/MK797404.1?report=genbank&log$=nucltop&blast_rank=2&RID=ND3UKTHN01N","MK797404.1")
Humiria balsamifera tRNA-Leu (trnL) gene, partial sequence; trnL-trnF intergenic spacer, complete sequence; and tRNA-Phe (trnF) gene, partial sequence; chloroplast	Humiria balsamifera	76.8	76.8	100%	9e-11	100.00	890	=HYPERLINK("https://www.ncbi.nlm.nih.gov/nucleotide/MK066895.1?report=genbank&log$=nucltop&blast_rank=3&RID=ND3UKTHN01N","MK066895.1")
Mercurialis perennis tRNA-Leu (trnL) gene, partial sequence; chloroplast	Mercurialis perennis	76.8	76.8	100%	9e-11	100.00	635	=HYPERLINK("https://www.ncbi.nlm.nih.gov/nucleotide/KX667982.1?report=genbank&log$=nucltop&blast_rank=4&RID=ND3UKTHN01N","KX667982.1")
Mercurialis perennis plastid DNA containing partial tRNA-Leu gene and trnL-trnF IGS, specimen voucher A. Cervantes s.n. (B), isolate EPH285	Mercurialis perennis	76.8	76.8	100%	9e-11	100.00	1034	=HYPERLINK("https://www.ncbi.nlm.nih.gov/nucleotide/HG971906.1?report=genbank&log$=nucltop&blast_rank=5&RID=ND3UKTHN01N","HG971906.1")
Gymnanthes lucida plastid DNA containing partial tRNA-Leu gene and trnL-trnF IGS, specimen voucher T. Borsch 4683 et al. (B), isolate EPH051	Gymnanthes lucida	76.8	76.8	100%	9e-11	100.00	1000	=HYPERLINK("https://www.ncbi.nlm.nih.gov/nucleotide/HG971884.1?report=genbank&log$=nucltop&blast_rank=6&RID=ND3UKTHN01N","HG971884.1")
Enriquebeltrania disjuncta plastid DNA containing partial tRNA-Leu gene and trnL-trnF IGS, specimen voucher A. De Nova 107 (MEXU), isolate EPH275	Enriquebeltrania disjuncta	76.8	76.8	100%	9e-11	100.00	997	=HYPERLINK("https://www.ncbi.nlm.nih.gov/nucleotide/HG971869.1?report=genbank&log$=nucltop&blast_rank=7&RID=ND3UKTHN01N","HG971869.1")
Ditaxis pringlei plastid DNA containing partial tRNA-Leu gene and trnL-trnF IGS, specimen voucher J. Rivera & Espinosa 3326 (MEXU), isolate EPH269	Argythamnia pringlei	76.8	76.8	100%	9e-11	100.00	1043	=HYPERLINK("https://www.ncbi.nlm.nih.gov/nucleotide/HG971868.1?report=genbank&log$=nucltop&blast_rank=8&RID=ND3UKTHN01N","HG971868.1")
Ditaxis manzanilloana plastid DNA containing partial tRNA-Leu gene and trnL-trnF IGS, specimen voucher E. Lott 2391 (MEXU), isolate EPH260	Argythamnia manzanilloana	76.8	76.8	100%	9e-11	100.00	1054	=HYPERLINK("https://www.ncbi.nlm.nih.gov/nucleotide/HG971867.1?report=genbank&log$=nucltop&blast_rank=9&RID=ND3UKTHN01N","HG971867.1")
Ditaxis manzanilloana plastid DNA containing partial tRNA-Leu gene and trnL-trnF IGS, specimen voucher A. Saynes 5417 et al. (MEXU), isolate EPH259	Argythamnia manzanilloana	76.8	76.8	100%	9e-11	100.00	1009	=HYPERLINK("https://www.ncbi.nlm.nih.gov/nucleotide/HG971866.1?report=genbank&log$=nucltop&blast_rank=10&RID=ND3UKTHN01N","HG971866.1")
Ditaxis lanceolata plastid DNA containing partial tRNA-Leu gene and trnL-trnF IGS, specimen voucher A. C. Sanders 3529 et al. (MEXU), isolate EPH272	Argythamnia lanceolata	76.8	76.8	100%	9e-11	100.00	998	=HYPERLINK("https://www.ncbi.nlm.nih.gov/nucleotide/HG971865.1?report=genbank&log$=nucltop&blast_rank=11&RID=ND3UKTHN01N","HG971865.1")
Ditaxis guatemalensis plastid DNA containing partial tRNA-Leu gene and trnL-trnF IGS, specimen voucher E. Ventura & E. Lopez 7224 (MEXU), isolate EPH263	Argythamnia guatemalensis	76.8	76.8	100%	9e-11	100.00	984	=HYPERLINK("https://www.ncbi.nlm.nih.gov/nucleotide/HG971864.1?report=genbank&log$=nucltop&blast_rank=12&RID=ND3UKTHN01N","HG971864.1")
Ditaxis guatemalensis plastid DNA containing partial tRNA-Leu gene and trnL-trnF IGS, specimen voucher S. Gonzalez & R. R. Clinebell 6363 (MEXU), isolate EPH262	Argythamnia guatemalensis	76.8	76.8	100%	9e-11	100.00	975	=HYPERLINK("https://www.ncbi.nlm.nih.gov/nucleotide/HG971863.1?report=genbank&log$=nucltop&blast_rank=13&RID=ND3UKTHN01N","HG971863.1")
Ditaxis guatemalensis plastid DNA containing partial tRNA-Leu gene and trnL-trnF IGS, specimen voucher R. Villanueva & E. Cabrera (MEXU), isolate EPH267	Argythamnia guatemalensis	76.8	76.8	100%	9e-11	100.00	1025	=HYPERLINK("https://www.ncbi.nlm.nih.gov/nucleotide/HG971862.1?report=genbank&log$=nucltop&blast_rank=14&RID=ND3UKTHN01N","HG971862.1")
Crotonogynopsis usambarica plastid DNA containing partial tRNA-Leu gene and trnL-trnF IGS, specimen voucher Ewango 559 (B), isolate EPH009	Crotonogynopsis usambarica	76.8	76.8	100%	9e-11	100.00	997	=HYPERLINK("https://www.ncbi.nlm.nih.gov/nucleotide/HG971854.1?report=genbank&log$=nucltop&blast_rank=15&RID=ND3UKTHN01N","HG971854.1")
Crotonogynopsis usambarica plastid DNA containing partial tRNA-Leu gene and trnL-trnF IGS, specimen voucher N.L. Bola 143 (BR), isolate EPH166	Crotonogynopsis usambarica	76.8	76.8	100%	9e-11	100.00	1009	=HYPERLINK("https://www.ncbi.nlm.nih.gov/nucleotide/HG971853.1?report=genbank&log$=nucltop&blast_rank=16&RID=ND3UKTHN01N","HG971853.1")
Caryodendron orinocense plastid DNA containing partial tRNA-Leu gene and trnL-trnF IGS, specimen voucher W. Palacios 1504 (MEXU), isolate EPH111	Caryodendron orinocense	76.8	76.8	100%	9e-11	100.00	989	=HYPERLINK("https://www.ncbi.nlm.nih.gov/nucleotide/HG971833.1?report=genbank&log$=nucltop&blast_rank=17&RID=ND3UKTHN01N","HG971833.1")
Blumeodendron tokbrai plastid DNA containing partial tRNA-Leu gene and trnL-trnF IGS, specimen voucher M. Chase 1252 (K), isolate EPH208	Blumeodendron tokbrai	76.8	76.8	100%	9e-11	100.00	970	=HYPERLINK("https://www.ncbi.nlm.nih.gov/nucleotide/HG971829.1?report=genbank&log$=nucltop&blast_rank=18&RID=ND3UKTHN01N","HG971829.1")
Bernardia tenuifolia plastid DNA containing partial tRNA-Leu gene and trnL-trnF IGS, specimen voucher S. Fuentes 301 et al. (B), isolate EPH310	Bernardia tenuifolia	76.8	76.8	100%	9e-11	100.00	1043	=HYPERLINK("https://www.ncbi.nlm.nih.gov/nucleotide/HG971827.1?report=genbank&log$=nucltop&blast_rank=19&RID=ND3UKTHN01N","HG971827.1")
Bernardia mexicana plastid DNA containing partial tRNA-Leu gene and trnL-trnF IGS, specimen voucher A. Cervantes 270 et al. (MEXU), isolate EPH082	Bernardia mexicana	76.8	76.8	100%	9e-11	100.00	1040	=HYPERLINK("https://www.ncbi.nlm.nih.gov/nucleotide/HG971825.1?report=genbank&log$=nucltop&blast_rank=20&RID=ND3UKTHN01N","HG971825.1")
Bernardia laurentii plastid DNA containing partial tRNA-Leu gene and trnL-trnF IGS, specimen voucher R. Graveson & M. Smith 3127 (B), isolate EPH308	Bernardia laurentii	76.8	76.8	100%	9e-11	100.00	1049	=HYPERLINK("https://www.ncbi.nlm.nih.gov/nucleotide/HG971824.1?report=genbank&log$=nucltop&blast_rank=21&RID=ND3UKTHN01N","HG971824.1")
Bernardia dodecandra plastid DNA containing partial tRNA-Leu gene and trnL-trnF IGS, specimen voucher M. Soto Hernandez s.n. (XAL), isolate EPH172	Bernardia dodecandra	76.8	76.8	100%	9e-11	100.00	1042	=HYPERLINK("https://www.ncbi.nlm.nih.gov/nucleotide/HG971823.1?report=genbank&log$=nucltop&blast_rank=22&RID=ND3UKTHN01N","HG971823.1")
Bernardia dichotoma plastid DNA containing partial tRNA-Leu gene and trnL-trnF IGS, specimen voucher T. Clase et al. 5374 (JBSD), isolate EPH102	Bernardia dichotoma	76.8	76.8	100%	9e-11	100.00	1016	=HYPERLINK("https://www.ncbi.nlm.nih.gov/nucleotide/HG971822.1?report=genbank&log$=nucltop&blast_rank=23&RID=ND3UKTHN01N","HG971822.1")
Bernardia corensis plastid DNA containing partial tRNA-Leu gene and trnL-trnF IGS, specimen voucher R. Graveson & M. Smith 3126-BC1 (B), isolate EPH307	Bernardia corensis	76.8	76.8	100%	9e-11	100.00	1053	=HYPERLINK("https://www.ncbi.nlm.nih.gov/nucleotide/HG971821.1?report=genbank&log$=nucltop&blast_rank=24&RID=ND3UKTHN01N","HG971821.1")
Argythamnia candicans plastid DNA containing partial tRNA-Leu gene and trnL-trnF IGS, specimen voucher T. Borsch 5122 et al. (B), isolate EPH168	Argythamnia candicans	76.8	76.8	100%	9e-11	100.00	1029	=HYPERLINK("https://www.ncbi.nlm.nih.gov/nucleotide/HG971818.1?report=genbank&log$=nucltop&blast_rank=25&RID=ND3UKTHN01N","HG971818.1")
Argythamnia candicans plastid DNA containing partial tRNA-Leu gene and trnL-trnF IGS, specimen voucher W. T. Gillis 12922 (B), isolate EPH019	Argythamnia candicans	76.8	76.8	100%	9e-11	100.00	1032	=HYPERLINK("https://www.ncbi.nlm.nih.gov/nucleotide/HG971817.1?report=genbank&log$=nucltop&blast_rank=26&RID=ND3UKTHN01N","HG971817.1")
Bahiana occidentalis voucher A. Gentry et al. 37824 (MO) tRNA-Leu (trnL-UAA) gene, partial sequence; trnL-trnF intergenic spacer, complete sequence; and tRNA-Phe (trnF) gene, partial sequence; plastid	Bahiana occidentalis	76.8	76.8	100%	9e-11	100.00	1041	=HYPERLINK("https://www.ncbi.nlm.nih.gov/nucleotide/OP900957.1?report=genbank&log$=nucltop&blast_rank=27&RID=ND3UKTHN01N","OP900957.1")
Caryodendron orinocense voucher R. Vasquez 6210 (MO) tRNA-Leu (trnL) gene, partial sequence; trnL-trnF intergenic spacer, complete sequence; and tRNA-Phe (trnF) gene, partial sequence; plastid	Caryodendron orinocense	76.8	76.8	100%	9e-11	100.00	997	=HYPERLINK("https://www.ncbi.nlm.nih.gov/nucleotide/ON858730.1?report=genbank&log$=nucltop&blast_rank=28&RID=ND3UKTHN01N","ON858730.1")
Caryodendron janeirense voucher M. Nadruz 3409 (RB) tRNA-Leu (trnL) gene, partial sequence; trnL-trnF intergenic spacer, complete sequence; and tRNA-Phe (trnF) gene, partial sequence; plastid	Caryodendron janeirense	76.8	76.8	100%	9e-11	100.00	987	=HYPERLINK("https://www.ncbi.nlm.nih.gov/nucleotide/ON858729.1?report=genbank&log$=nucltop&blast_rank=29&RID=ND3UKTHN01N","ON858729.1")
Bernardia tamanduana voucher J.F. Carrion 1903 (HUEFS) tRNA-Leu (trnL) gene and trnL-trnF intergenic spacer, partial sequence; plastid	Bernardia tamanduana	76.8	76.8	100%	9e-11	100.00	924	=HYPERLINK("https://www.ncbi.nlm.nih.gov/nucleotide/ON858728.1?report=genbank&log$=nucltop&blast_rank=30&RID=ND3UKTHN01N","ON858728.1")
Bernardia sidoides voucher W.D. Stevens 34916 (MO) tRNA-Leu (trnL) gene and trnL-trnF intergenic spacer, partial sequence; plastid	Bernardia sidoides	76.8	76.8	100%	9e-11	100.00	835	=HYPERLINK("https://www.ncbi.nlm.nih.gov/nucleotide/ON858727.1?report=genbank&log$=nucltop&blast_rank=31&RID=ND3UKTHN01N","ON858727.1")
Bernardia myricifolia voucher W.R. Carr 30633 (NY) tRNA-Leu (trnL) gene, partial sequence; trnL-trnF intergenic spacer, complete sequence; and tRNA-Phe (trnF) gene, partial sequence; plastid	Bernardia myricifolia	76.8	76.8	100%	9e-11	100.00	1080	=HYPERLINK("https://www.ncbi.nlm.nih.gov/nucleotide/ON858725.1?report=genbank&log$=nucltop&blast_rank=32&RID=ND3UKTHN01N","ON858725.1")
Bernardia dodecandra voucher D. Seigler DS14038 (NY) tRNA-Leu (trnL) gene, partial sequence; trnL-trnF intergenic spacer, complete sequence; and tRNA-Phe (trnF) gene, partial sequence; plastid	Bernardia dodecandra	76.8	76.8	100%	9e-11	100.00	1078	=HYPERLINK("https://www.ncbi.nlm.nih.gov/nucleotide/ON858722.1?report=genbank&log$=nucltop&blast_rank=33&RID=ND3UKTHN01N","ON858722.1")
Bernardia dichotoma voucher T. Clase 3382 (MO) tRNA-Leu (trnL) gene, partial sequence; trnL-trnF intergenic spacer, complete sequence; and tRNA-Phe (trnF) gene, partial sequence; plastid	Bernardia dichotoma	76.8	76.8	100%	9e-11	100.00	1061	=HYPERLINK("https://www.ncbi.nlm.nih.gov/nucleotide/ON858721.1?report=genbank&log$=nucltop&blast_rank=34&RID=ND3UKTHN01N","ON858721.1")
Bahiana pyriformis voucher J.F. Carrion 1862 (HUEFS) tRNA-Leu (trnL) gene, partial sequence; trnL-trnF intergenic spacer, complete sequence; and tRNA-Phe (trnF) gene, partial sequence; plastid	Bahiana pyriformis	76.8	76.8	100%	9e-11	100.00	983	=HYPERLINK("https://www.ncbi.nlm.nih.gov/nucleotide/ON858718.1?report=genbank&log$=nucltop&blast_rank=35&RID=ND3UKTHN01N","ON858718.1")
Bahiana pyriformis voucher J.F. Carrion 1863 (HUEFS) tRNA-Leu (trnL) gene, partial sequence; trnL-trnF intergenic spacer, complete sequence; and tRNA-Phe (trnF) gene, partial sequence; plastid	Bahiana pyriformis	76.8	76.8	100%	9e-11	100.00	984	=HYPERLINK("https://www.ncbi.nlm.nih.gov/nucleotide/ON858717.1?report=genbank&log$=nucltop&blast_rank=36&RID=ND3UKTHN01N","ON858717.1")
Bahiana pyriformis voucher J.F. Carrion 1900 (HUEFS) tRNA-Leu (trnL) gene and trnL-trnF intergenic spacer, partial sequence; plastid	Bahiana pyriformis	76.8	76.8	100%	9e-11	100.00	873	=HYPERLINK("https://www.ncbi.nlm.nih.gov/nucleotide/ON858716.1?report=genbank&log$=nucltop&blast_rank=37&RID=ND3UKTHN01N","ON858716.1")
Cleistanthus sp. Mada73 tRNA-Leu (trnL) gene, intron; chloroplast	Cleistanthus sp. Mada73	76.8	76.8	100%	9e-11	100.00	570	=HYPERLINK("https://www.ncbi.nlm.nih.gov/nucleotide/KC479245.1?report=genbank&log$=nucltop&blast_rank=38&RID=ND3UKTHN01N","KC479245.1")
Bridelia pervilleana tRNA-Leu (trnL) gene, intron; chloroplast	Bridelia pervilleana	76.8	76.8	100%	9e-11	100.00	566	=HYPERLINK("https://www.ncbi.nlm.nih.gov/nucleotide/KC479244.1?report=genbank&log$=nucltop&blast_rank=39&RID=ND3UKTHN01N","KC479244.1")
Mercurialis perennis tRNA-Leu (trnL) gene, intron; chloroplast	Mercurialis perennis	76.8	76.8	100%	9e-11	100.00	90	=HYPERLINK("https://www.ncbi.nlm.nih.gov/nucleotide/HQ323968.1?report=genbank&log$=nucltop&blast_rank=40&RID=ND3UKTHN01N","HQ323968.1")
Afrotrewia kamerunica isolate 174 tRNA-Leu (trnL) gene and trnL-trnF intergenic spacer, partial sequence; chloroplast	Afrotrewia kamerunica	76.8	76.8	100%	9e-11	100.00	1040	=HYPERLINK("https://www.ncbi.nlm.nih.gov/nucleotide/DQ991516.1?report=genbank&log$=nucltop&blast_rank=41&RID=ND3UKTHN01N","DQ991516.1")
Bernardia dichotoma trnL gene, partial sequence; chloroplast	Bernardia dichotoma	76.8	76.8	100%	9e-11	100.00	613	=HYPERLINK("https://www.ncbi.nlm.nih.gov/nucleotide/EF470582.1?report=genbank&log$=nucltop&blast_rank=42&RID=ND3UKTHN01N","EF470582.1")
Bernardia myricifolia trnL gene, partial sequence; chloroplast	Bernardia myricifolia	76.8	76.8	100%	9e-11	100.00	576	=HYPERLINK("https://www.ncbi.nlm.nih.gov/nucleotide/EF470581.1?report=genbank&log$=nucltop&blast_rank=43&RID=ND3UKTHN01N","EF470581.1")
Mallotus subpeltatus voucher Middleton et al. 494 (L) tRNA-Leu (trnL) gene and trnL-trnF intergenic spacer, partial sequence	Mallotus subpeltatus	76.8	76.8	100%	9e-11	100.00	1033	=HYPERLINK("https://www.ncbi.nlm.nih.gov/nucleotide/DQ899280.1?report=genbank&log$=nucltop&blast_rank=44&RID=ND3UKTHN01N","DQ899280.1")
Blumeodendron kurzii voucher Gravendeel et al. 521 (L) tRNA-Leu (trnL) gene and trnL-trnF intergenic spacer, partial sequence	Blumeodendron kurzii	76.8	76.8	100%	9e-11	100.00	1047	=HYPERLINK("https://www.ncbi.nlm.nih.gov/nucleotide/DQ899181.1?report=genbank&log$=nucltop&blast_rank=45&RID=ND3UKTHN01N","DQ899181.1")
Blumeodendron calophyllum voucher Slik IT93-2826 (L) tRNA-Leu (trnL) gene and trnL-trnF intergenic spacer, partial sequence	Blumeodendron calophyllum	76.8	76.8	100%	9e-11	100.00	1038	=HYPERLINK("https://www.ncbi.nlm.nih.gov/nucleotide/DQ899180.1?report=genbank&log$=nucltop&blast_rank=46&RID=ND3UKTHN01N","DQ899180.1")
Bernardia trelawniensis tRNA-Leu (trnL) gene, partial sequence; chloroplast	Bernardia trelawniensis	76.8	76.8	100%	9e-11	100.00	597	=HYPERLINK("https://www.ncbi.nlm.nih.gov/nucleotide/EF107750.1?report=genbank&log$=nucltop&blast_rank=47&RID=ND3UKTHN01N","EF107750.1")
Vantanea guianensis tRNA-Leu (trnL) gene and trnL-trnF intergenic spacer, partial sequence; chloroplast	Vantanea guianensis	76.8	76.8	100%	9e-11	100.00	1011	=HYPERLINK("https://www.ncbi.nlm.nih.gov/nucleotide/AY794814.1?report=genbank&log$=nucltop&blast_rank=48&RID=ND3UKTHN01N","AY794814.1")
Humiria wurdackii tRNA-Leu (trnL) gene and trnL-trnF intergenic spacer, partial sequence; chloroplast	Humiria wurdackii	76.8	76.8	100%	9e-11	100.00	1015	=HYPERLINK("https://www.ncbi.nlm.nih.gov/nucleotide/AY794813.1?report=genbank&log$=nucltop&blast_rank=49&RID=ND3UKTHN01N","AY794813.1")
Neoscortechinia kingii tRNA-Leu (trnL) gene and trnL-trnF intergenic spacer, partial sequence; chloroplast	Neoscortechinia kingii	76.8	76.8	100%	9e-11	100.00	1009	=HYPERLINK("https://www.ncbi.nlm.nih.gov/nucleotide/AY794806.1?report=genbank&log$=nucltop&blast_rank=50&RID=ND3UKTHN01N","AY794806.1")
Mercurialis perennis tRNA-Leu (trnL) gene and trnL-trnF intergenic spacer, partial sequence; chloroplast	Mercurialis perennis	76.8	76.8	100%	9e-11	100.00	1081	=HYPERLINK("https://www.ncbi.nlm.nih.gov/nucleotide/AY794777.1?report=genbank&log$=nucltop&blast_rank=51&RID=ND3UKTHN01N","AY794777.1")
Blumeodendron sp. Chase 1252 tRNA-Leu (trnL) gene and trnL-trnF intergenic spacer, partial sequence; chloroplast	Blumeodendron sp. Chase 1252	76.8	76.8	100%	9e-11	100.00	1022	=HYPERLINK("https://www.ncbi.nlm.nih.gov/nucleotide/AY794767.1?report=genbank&log$=nucltop&blast_rank=52&RID=ND3UKTHN01N","AY794767.1")
Caryodendron orinocense tRNA-Leu (trnL) gene and trnL-trnF intergenic spacer, partial sequence; chloroplast	Caryodendron orinocense	76.8	76.8	100%	9e-11	100.00	1038	=HYPERLINK("https://www.ncbi.nlm.nih.gov/nucleotide/AY794760.1?report=genbank&log$=nucltop&blast_rank=53&RID=ND3UKTHN01N","AY794760.1")
Chiropetalum tricoccum tRNA-Leu (trnL) gene and trnL-trnF intergenic spacer, partial sequence; chloroplast	Chiropetalum tricoccum	76.8	76.8	100%	9e-11	100.00	1022	=HYPERLINK("https://www.ncbi.nlm.nih.gov/nucleotide/AY794743.1?report=genbank&log$=nucltop&blast_rank=54&RID=ND3UKTHN01N","AY794743.1")
Ditaxis simoniana tRNA-Leu (trnL) gene and trnL-trnF intergenic spacer, partial sequence; chloroplast	Argythamnia simoniana	76.8	76.8	100%	9e-11	100.00	1062	=HYPERLINK("https://www.ncbi.nlm.nih.gov/nucleotide/AY794742.1?report=genbank&log$=nucltop&blast_rank=55&RID=ND3UKTHN01N","AY794742.1")
Ditaxis argothamnoides tRNA-Leu (trnL) gene and trnL-trnF intergenic spacer, partial sequence; chloroplast	Argythamnia argothamnoides	76.8	76.8	100%	9e-11	100.00	1055	=HYPERLINK("https://www.ncbi.nlm.nih.gov/nucleotide/AY794741.1?report=genbank&log$=nucltop&blast_rank=56&RID=ND3UKTHN01N","AY794741.1")
Pseudosenefeldera inclinata tRNA-Leu (trnL) gene and trnL-trnF intergenic spacer, partial sequence; chloroplast	Pseudosenefeldera inclinata	76.8	76.8	100%	9e-11	100.00	1034	=HYPERLINK("https://www.ncbi.nlm.nih.gov/nucleotide/AY794656.1?report=genbank&log$=nucltop&blast_rank=57&RID=ND3UKTHN01N","AY794656.1")
Actinostemon amazonicus tRNA-Leu (trnL) gene and trnL-trnF intergenic spacer, partial sequence; chloroplast	Actinostemon amazonicus	76.8	76.8	100%	9e-11	100.00	1023	=HYPERLINK("https://www.ncbi.nlm.nih.gov/nucleotide/AY794655.1?report=genbank&log$=nucltop&blast_rank=58&RID=ND3UKTHN01N","AY794655.1")
Senefelderopsis croizatii tRNA-Leu (trnL) gene and trnL-trnF intergenic spacer, partial sequence; chloroplast	Senefelderopsis croizatii	76.8	76.8	100%	9e-11	100.00	1055	=HYPERLINK("https://www.ncbi.nlm.nih.gov/nucleotide/AY794654.1?report=genbank&log$=nucltop&blast_rank=59&RID=ND3UKTHN01N","AY794654.1")
Gymnanthes lucida tRNA-Leu (trnL) gene and trnL-trnF intergenic spacer, partial sequence; chloroplast	Gymnanthes lucida	76.8	76.8	100%	9e-11	100.00	1046	=HYPERLINK("https://www.ncbi.nlm.nih.gov/nucleotide/AY794653.1?report=genbank&log$=nucltop&blast_rank=60&RID=ND3UKTHN01N","AY794653.1")
Mabea sp. Miller and Hauk 9335 tRNA-Leu (trnL) gene and trnL-trnF intergenic spacer, partial sequence; chloroplast	Mabea sp. Miller & Hauk 9335	76.8	76.8	100%	9e-11	100.00	1016	=HYPERLINK("https://www.ncbi.nlm.nih.gov/nucleotide/AY794643.1?report=genbank&log$=nucltop&blast_rank=61&RID=ND3UKTHN01N","AY794643.1")
Mabea sp. Bell et al. 94-30 tRNA-Leu (trnL) gene and trnL-trnF intergenic spacer, partial sequence; chloroplast	Mabea sp. Bell et al. 94-30	76.8	76.8	100%	9e-11	100.00	1012	=HYPERLINK("https://www.ncbi.nlm.nih.gov/nucleotide/AY794642.1?report=genbank&log$=nucltop&blast_rank=62&RID=ND3UKTHN01N","AY794642.1")
Humiria balsamifera tRNA-Leu (trnL) and tRNA-Phe (trnF) genes, partial sequence; chloroplast genes for chloroplast products	Humiria balsamifera	76.8	76.8	100%	9e-11	100.00	943	=HYPERLINK("https://www.ncbi.nlm.nih.gov/nucleotide/AF350941.1?report=genbank&log$=nucltop&blast_rank=63&RID=ND3UKTHN01N","AF350941.1")
Mercurialis perennis chloroplast DNA for trnL gene 5' intron	Mercurialis perennis	76.8	76.8	100%	9e-11	100.00	282	=HYPERLINK("https://www.ncbi.nlm.nih.gov/nucleotide/X76840.1?report=genbank&log$=nucltop&blast_rank=64&RID=ND3UKTHN01N","X76840.1")
