# Supplementary material for: Ecology of community reassembly: Movements and diets of megafauna during a decade of restoration in Mozambique
Source: Ecology. 2026 Apr 12;107(4):e70386. doi: 10.1002/ecy.70386 (PMC13071350; doi:10.1002/ecy.70386)
Supplement: Supplementary file 1 — Data S1. [file ECY-107-e70386-s001.zip › Data_S1/Dataset_20/DietDataFilteringScripts/DNA_metabarcoding_data_processing/additional_files_scripts/NCBI_blast_results/atcctgttttccgaaaacaaagaaaggttcagaaagcaaaaaagg.csv]

Description	Scientific Name	Max Score	Total Score	Query Cover	E value	Per. ident	Acc. Len	Accession
Heliotropium indicum voucher JG-16-P03_B2 tRNA-Leu (trnL) gene, partial sequence; trnL-trnF intergenic spacer, complete sequence; and tRNA-Phe (trnF) gene, partial sequence; chloroplast	Heliotropium indicum	84.2	84.2	100%	8e-13	100.00	396	=HYPERLINK("https://www.ncbi.nlm.nih.gov/nucleotide/MK187084.1?report=genbank&log$=nucltop&blast_rank=1&RID=ND438DXU01N","MK187084.1")
Heliotropium indicum voucher 137 tRNA-Leu (trnL) gene, intron; chloroplast	Heliotropium indicum	84.2	84.2	100%	8e-13	100.00	463	=HYPERLINK("https://www.ncbi.nlm.nih.gov/nucleotide/MN885543.1?report=genbank&log$=nucltop&blast_rank=2&RID=ND438DXU01N","MN885543.1")
Tournefortia montana chloroplast, complete genome	Tournefortia montana	84.2	84.2	100%	8e-13	100.00	155891	=HYPERLINK("https://www.ncbi.nlm.nih.gov/nucleotide/NC_066795.1?report=genbank&log$=nucltop&blast_rank=3&RID=ND438DXU01N","NC_066795.1")
Tournefortia ternifolia voucher Weigend et al. 5675 tRNA-Leu (trnL) gene, partial sequence; trnL-trnF intergenic spacer, complete sequence; and tRNA-Phe (trnF) gene, partial sequence; chloroplast	Tournefortia ternifolia	84.2	84.2	100%	8e-13	100.00	876	=HYPERLINK("https://www.ncbi.nlm.nih.gov/nucleotide/HQ286159.1?report=genbank&log$=nucltop&blast_rank=4&RID=ND438DXU01N","HQ286159.1")
Heliotropium angiospermum voucher Gillis 8155 tRNA-Leu (trnL) gene, partial sequence; trnL-trnF intergenic spacer, complete sequence; and tRNA-Phe (trnF) gene, partial sequence; chloroplast	Heliotropium angiospermum	84.2	84.2	100%	8e-13	100.00	875	=HYPERLINK("https://www.ncbi.nlm.nih.gov/nucleotide/HQ286151.1?report=genbank&log$=nucltop&blast_rank=5&RID=ND438DXU01N","HQ286151.1")
Heliotropium elongatum voucher 53844 tRNA-Leu (trnL) gene, partial sequence; trnL-trnF intergenic spacer, complete sequence; and tRNA-Phe (trnF) gene, partial sequence; chloroplast	Heliotropium elongatum	84.2	84.2	100%	8e-13	100.00	872	=HYPERLINK("https://www.ncbi.nlm.nih.gov/nucleotide/EF688802.1?report=genbank&log$=nucltop&blast_rank=6&RID=ND438DXU01N","EF688802.1")
Tournefortia ternifolia isolate 947 tRNA-Leu (trnL) gene, intron; chloroplast gene for chloroplast product	Tournefortia ternifolia	84.2	84.2	100%	8e-13	100.00	472	=HYPERLINK("https://www.ncbi.nlm.nih.gov/nucleotide/AY376231.1?report=genbank&log$=nucltop&blast_rank=7&RID=ND438DXU01N","AY376231.1")
Tournefortia luzonica isolate 601 tRNA-Leu (trnL) gene, intron; chloroplast gene for chloroplast product	Tournefortia luzonica	84.2	84.2	100%	8e-13	100.00	471	=HYPERLINK("https://www.ncbi.nlm.nih.gov/nucleotide/AY376228.1?report=genbank&log$=nucltop&blast_rank=8&RID=ND438DXU01N","AY376228.1")
