# Supplementary material for: Ecology of community reassembly: Movements and diets of megafauna during a decade of restoration in Mozambique
Source: Ecology. 2026 Apr 12;107(4):e70386. doi: 10.1002/ecy.70386 (PMC13071350; doi:10.1002/ecy.70386)
Supplement: Supplementary file 1 — Data S1. [file ECY-107-e70386-s001.zip › Data_S1/Dataset_20/DietDataFilteringScripts/DNA_metabarcoding_data_processing/additional_files_scripts/NCBI_blast_results/atcctgttttccgaaaacaaagaaaggttcagaaagcgaaaaaaag.csv]

Description	Scientific Name	Max Score	Total Score	Query Cover	E value	Per. ident	Acc. Len	Accession
Heliotropium ovalifolium voucher JG-16-P01_D9 tRNA-Leu (trnL) gene, partial sequence; trnL-trnF intergenic spacer, complete sequence; and tRNA-Phe (trnF) gene, partial sequence; chloroplast	Euploca ovalifolia	86.1	86.1	100%	2e-13	100.00	452	=HYPERLINK("https://www.ncbi.nlm.nih.gov/nucleotide/MK187085.1?report=genbank&log$=nucltop&blast_rank=1&RID=NARC0EA8016","MK187085.1")
Convolvulus pyrrhotrichus voucher GH45068 trnL-trnF intergenic spacer region, partial sequence; chloroplast	Convolvulus pyrrhotrichus	86.1	86.1	100%	2e-13	100.00	827	=HYPERLINK("https://www.ncbi.nlm.nih.gov/nucleotide/MF621892.1?report=genbank&log$=nucltop&blast_rank=2&RID=NARC0EA8016","MF621892.1")
Hoplestigma klaineanum isolate TC-NY002 tRNA-Leu (trnL) gene and trnL-trnF intergenic spacer, partial sequence; chloroplast	Hoplestigma klaineanum	86.1	86.1	100%	2e-13	100.00	853	=HYPERLINK("https://www.ncbi.nlm.nih.gov/nucleotide/KF158216.1?report=genbank&log$=nucltop&blast_rank=3&RID=NARC0EA8016","KF158216.1")
Rochefortia acanthophora isolate 910 tRNA-Leu (trnL) gene and trnL-trnF intergenic spacer, partial sequence; chloroplast	Rochefortia acanthophora	86.1	86.1	100%	2e-13	100.00	775	=HYPERLINK("https://www.ncbi.nlm.nih.gov/nucleotide/KF673286.1?report=genbank&log$=nucltop&blast_rank=4&RID=NARC0EA8016","KF673286.1")
Ixorhea tschudiana voucher Hilger et al. 95/65 tRNA-Leu (trnL) gene, partial sequence; trnL-trnF intergenic spacer, complete sequence; and tRNA-Phe (trnF) gene, partial sequence; chloroplast	Ixorhea tschudiana	86.1	86.1	100%	2e-13	100.00	896	=HYPERLINK("https://www.ncbi.nlm.nih.gov/nucleotide/HQ286166.1?report=genbank&log$=nucltop&blast_rank=5&RID=NARC0EA8016","HQ286166.1")
Heliotropium pilosum voucher 8819 tRNA-Leu (trnL) gene, partial sequence; trnL-trnF intergenic spacer, complete sequence; and tRNA-Phe (trnF) gene, partial sequence; chloroplast	Euploca pilosa	86.1	86.1	100%	2e-13	100.00	1051	=HYPERLINK("https://www.ncbi.nlm.nih.gov/nucleotide/EF688850.1?report=genbank&log$=nucltop&blast_rank=6&RID=NARC0EA8016","EF688850.1")
Ixorhea tschudiana isolate 176 tRNA-Leu (trnL) gene, intron; chloroplast gene for chloroplast product	Ixorhea tschudiana	86.1	86.1	100%	2e-13	100.00	460	=HYPERLINK("https://www.ncbi.nlm.nih.gov/nucleotide/AY376218.1?report=genbank&log$=nucltop&blast_rank=7&RID=NARC0EA8016","AY376218.1")
