# Supplementary material for: Ecology of community reassembly: Movements and diets of megafauna during a decade of restoration in Mozambique
Source: Ecology. 2026 Apr 12;107(4):e70386. doi: 10.1002/ecy.70386 (PMC13071350; doi:10.1002/ecy.70386)
Supplement: Supplementary file 1 — Data S1. [file ECY-107-e70386-s001.zip › Data_S1/Dataset_20/DietDataFilteringScripts/DNA_metabarcoding_data_processing/additional_files_scripts/NCBI_blast_results/atcctgttttccgaaaacaaagaaaggttcagaaagcgaaaaag.csv]

Description	Scientific Name	Max Score	Total Score	Query Cover	E value	Per. ident	Acc. Len	Accession
Cordia goetzei voucher JG-16-P05_G2 tRNA-Leu (trnL) gene, partial sequence; trnL-trnF intergenic spacer, complete sequence; and tRNA-Phe (trnF) gene, partial sequence; chloroplast	Cordia goetzei	82.4	82.4	100%	3e-12	100.00	525	=HYPERLINK("https://www.ncbi.nlm.nih.gov/nucleotide/MK187028.1?report=genbank&log$=nucltop&blast_rank=1&RID=ND79GGH4016","MK187028.1")
Cordia sagotii voucher P00610644 tRNA-Leu(UAA) (trnL) gene, intron; chloroplast	Cordia sagotii	82.4	82.4	100%	3e-12	100.00	839	=HYPERLINK("https://www.ncbi.nlm.nih.gov/nucleotide/MK797171.1?report=genbank&log$=nucltop&blast_rank=2&RID=ND79GGH4016","MK797171.1")
Cordia sagotii voucher NL110223 tRNA-Leu(UAA) (trnL) gene, intron; chloroplast	Cordia sagotii	82.4	82.4	100%	3e-12	100.00	858	=HYPERLINK("https://www.ncbi.nlm.nih.gov/nucleotide/MK797170.1?report=genbank&log$=nucltop&blast_rank=3&RID=ND79GGH4016","MK797170.1")
Cordia fanchoniae voucher OT2407 tRNA-Leu(UAA) (trnL) gene, intron; chloroplast	Cordia fanchoniae	82.4	82.4	100%	3e-12	100.00	853	=HYPERLINK("https://www.ncbi.nlm.nih.gov/nucleotide/MK797169.1?report=genbank&log$=nucltop&blast_rank=4&RID=ND79GGH4016","MK797169.1")
Cordia myxa voucher BAF2015 tRNA-Leu gene and trnL-trnF intergenic spacer, partial sequence; chloroplast	Cordia myxa	82.4	82.4	100%	3e-12	100.00	907	=HYPERLINK("https://www.ncbi.nlm.nih.gov/nucleotide/KY463773.1?report=genbank&log$=nucltop&blast_rank=5&RID=ND79GGH4016","KY463773.1")
Cordia macleodii voucher BAF2016 tRNA-Leu gene and trnL-trnF intergenic spacer, partial sequence; chloroplast	Cordia macleodii	82.4	82.4	100%	3e-12	100.00	908	=HYPERLINK("https://www.ncbi.nlm.nih.gov/nucleotide/KY463772.1?report=genbank&log$=nucltop&blast_rank=6&RID=ND79GGH4016","KY463772.1")
Cordia macleodii voucher BAF2008 tRNA-Leu gene and trnL-trnF intergenic spacer, partial sequence; chloroplast	Cordia macleodii	82.4	82.4	100%	3e-12	100.00	908	=HYPERLINK("https://www.ncbi.nlm.nih.gov/nucleotide/KY463771.1?report=genbank&log$=nucltop&blast_rank=7&RID=ND79GGH4016","KY463771.1")
Cordia sinensis chloroplast, complete genome	Cordia sinensis	82.4	82.4	100%	3e-12	100.00	152050	=HYPERLINK("https://www.ncbi.nlm.nih.gov/nucleotide/OP850801.1?report=genbank&log$=nucltop&blast_rank=8&RID=ND79GGH4016","OP850801.1")
Cordia monoica chloroplast, complete genome	Cordia monoica	82.4	82.4	100%	3e-12	100.00	151813	=HYPERLINK("https://www.ncbi.nlm.nih.gov/nucleotide/OP793888.1?report=genbank&log$=nucltop&blast_rank=9&RID=ND79GGH4016","OP793888.1")
Cordia dichotoma chloroplast, partial genome	Cordia dichotoma	82.4	82.4	100%	3e-12	100.00	152132	=HYPERLINK("https://www.ncbi.nlm.nih.gov/nucleotide/OP580975.1?report=genbank&log$=nucltop&blast_rank=10&RID=ND79GGH4016","OP580975.1")
Cordia sinensis trnL gene, intron; mitochondrial	Cordia sinensis	82.4	82.4	100%	3e-12	100.00	344	=HYPERLINK("https://www.ncbi.nlm.nih.gov/nucleotide/OM238064.1?report=genbank&log$=nucltop&blast_rank=11&RID=ND79GGH4016","OM238064.1")
Cordia monoica voucher B8_K1213_Cordia_monoica tRNA-Leu (trnL) gene, intron; chloroplast	Cordia monoica	82.4	82.4	100%	3e-12	100.00	398	=HYPERLINK("https://www.ncbi.nlm.nih.gov/nucleotide/KR737768.1?report=genbank&log$=nucltop&blast_rank=12&RID=ND79GGH4016","KR737768.1")
Cordia dichotoma chloroplast, complete genome	Cordia dichotoma	82.4	82.4	100%	3e-12	100.00	151990	=HYPERLINK("https://www.ncbi.nlm.nih.gov/nucleotide/NC_066967.1?report=genbank&log$=nucltop&blast_rank=13&RID=ND79GGH4016","NC_066967.1")
Cordia lutea isolate 988 tRNA-Leu (trnL) gene and trnL-trnF intergenic spacer, partial sequence; chloroplast	Cordia lutea	82.4	82.4	100%	3e-12	100.00	840	=HYPERLINK("https://www.ncbi.nlm.nih.gov/nucleotide/KF158215.1?report=genbank&log$=nucltop&blast_rank=14&RID=ND79GGH4016","KF158215.1")
Cordia guineensis isolate 397 tRNA-Leu (trnL) gene and trnL-trnF intergenic spacer, partial sequence; chloroplast	Cordia guineensis	82.4	82.4	100%	3e-12	100.00	838	=HYPERLINK("https://www.ncbi.nlm.nih.gov/nucleotide/KF158203.1?report=genbank&log$=nucltop&blast_rank=15&RID=ND79GGH4016","KF158203.1")
Cordia monoica isolate 396 tRNA-Leu (trnL) gene and trnL-trnF intergenic spacer, partial sequence; chloroplast	Cordia monoica	82.4	82.4	100%	3e-12	100.00	838	=HYPERLINK("https://www.ncbi.nlm.nih.gov/nucleotide/KF158202.1?report=genbank&log$=nucltop&blast_rank=16&RID=ND79GGH4016","KF158202.1")
Cordia nevillii tRNA-Leu (trnL) gene and trnL-trnF intergenic spacer, partial sequence; chloroplast	Cordia nevillii	82.4	82.4	100%	3e-12	100.00	899	=HYPERLINK("https://www.ncbi.nlm.nih.gov/nucleotide/HQ412979.1?report=genbank&log$=nucltop&blast_rank=17&RID=ND79GGH4016","HQ412979.1")
Cordia nodosa voucher Weigend et al. 5742 tRNA-Leu (trnL) gene, partial sequence; trnL-trnF intergenic spacer, complete sequence; and tRNA-Phe (trnF) gene, partial sequence; chloroplast	Cordia nodosa	82.4	82.4	100%	3e-12	100.00	869	=HYPERLINK("https://www.ncbi.nlm.nih.gov/nucleotide/HQ286269.1?report=genbank&log$=nucltop&blast_rank=18&RID=ND79GGH4016","HQ286269.1")
Cordia sagotii voucher NL110538 tRNA-Leu(UAA) (trnL) gene, intron; chloroplast	Cordia sagotii	82.4	82.4	100%	3e-12	100.00	506	=HYPERLINK("https://www.ncbi.nlm.nih.gov/nucleotide/FJ039340.1?report=genbank&log$=nucltop&blast_rank=19&RID=ND79GGH4016","FJ039340.1")
Cordia sagotii voucher M17116097 tRNA-Leu(UAA) (trnL) gene, intron; chloroplast	Cordia sagotii	82.4	82.4	100%	3e-12	100.00	551	=HYPERLINK("https://www.ncbi.nlm.nih.gov/nucleotide/FJ039222.1?report=genbank&log$=nucltop&blast_rank=20&RID=ND79GGH4016","FJ039222.1")
Cordia sagotii voucher NL110150 tRNA-Leu(UAA) (trnL) gene, intron; chloroplast	Cordia sagotii	82.4	82.4	100%	3e-12	100.00	442	=HYPERLINK("https://www.ncbi.nlm.nih.gov/nucleotide/FJ039104.1?report=genbank&log$=nucltop&blast_rank=21&RID=ND79GGH4016","FJ039104.1")
Cordia dentata isolate B249 tRNA-Leu (trnL) gene, intron; chloroplast	Cordia dentata	82.4	82.4	100%	3e-12	100.00	464	=HYPERLINK("https://www.ncbi.nlm.nih.gov/nucleotide/EU600006.1?report=genbank&log$=nucltop&blast_rank=22&RID=ND79GGH4016","EU600006.1")
Cordia sinensis isolate B248 tRNA-Leu (trnL) gene, intron; chloroplast	Cordia sinensis	82.4	82.4	100%	3e-12	100.00	463	=HYPERLINK("https://www.ncbi.nlm.nih.gov/nucleotide/EU600005.1?report=genbank&log$=nucltop&blast_rank=23&RID=ND79GGH4016","EU600005.1")
Cordia myxa isolate B247 tRNA-Leu (trnL) gene, intron; chloroplast	Cordia myxa	82.4	82.4	100%	3e-12	100.00	463	=HYPERLINK("https://www.ncbi.nlm.nih.gov/nucleotide/EU600004.1?report=genbank&log$=nucltop&blast_rank=24&RID=ND79GGH4016","EU600004.1")
