# Supplementary material for: Ecology of community reassembly: Movements and diets of megafauna during a decade of restoration in Mozambique
Source: Ecology. 2026 Apr 12;107(4):e70386. doi: 10.1002/ecy.70386 (PMC13071350; doi:10.1002/ecy.70386)
Supplement: Supplementary file 1 — Data S1. [file ECY-107-e70386-s001.zip › Data_S1/Dataset_20/DietDataFilteringScripts/DNA_metabarcoding_data_processing/additional_files_scripts/NCBI_blast_results/atcctgttttccgaaaacaaagaacaaagaaaaagaagagtttagaaagcgagaataaaaaatcaaag.csv]

Description	Scientific Name	Max Score	Total Score	Query Cover	E value	Per. ident	Acc. Len	Accession
Tamarindus indica plastid, complete genome	Tamarindus indica	123	123	100%	2e-24	100.00	159480	=HYPERLINK("https://www.ncbi.nlm.nih.gov/nucleotide/MN709848.1?report=genbank&log$=nucltop&blast_rank=1&RID=NAR6K3JM016","MN709848.1")
Tamarindus indica chloroplast, complete genome	Tamarindus indica	123	123	100%	2e-24	100.00	159551	=HYPERLINK("https://www.ncbi.nlm.nih.gov/nucleotide/NC_026685.1?report=genbank&log$=nucltop&blast_rank=2&RID=NAR6K3JM016","NC_026685.1")
Pongamiopsis sp. Mada121 tRNA-Leu (trnL) gene, intron; chloroplast	Pongamiopsis sp. Mada121	123	123	100%	2e-24	100.00	663	=HYPERLINK("https://www.ncbi.nlm.nih.gov/nucleotide/KC479269.1?report=genbank&log$=nucltop&blast_rank=3&RID=NAR6K3JM016","KC479269.1")
Tamarindus indica voucher Bruneau s.n. tRNA-Leu (trnL) gene, intron; chloroplast	Tamarindus indica	123	123	100%	2e-24	100.00	641	=HYPERLINK("https://www.ncbi.nlm.nih.gov/nucleotide/EU361841.1?report=genbank&log$=nucltop&blast_rank=4&RID=NAR6K3JM016","EU361841.1")
Tamarindus indica voucher Montreal Botanical Garden 2138-76 tRNA-Leu (trnL) gene, intron; chloroplast	Tamarindus indica	123	123	100%	2e-24	100.00	652	=HYPERLINK("https://www.ncbi.nlm.nih.gov/nucleotide/AF365206.1?report=genbank&log$=nucltop&blast_rank=5&RID=NAR6K3JM016","AF365206.1")
