# Supplementary material for: Ecology of community reassembly: Movements and diets of megafauna during a decade of restoration in Mozambique
Source: Ecology. 2026 Apr 12;107(4):e70386. doi: 10.1002/ecy.70386 (PMC13071350; doi:10.1002/ecy.70386)
Supplement: Supplementary file 1 — Data S1. [file ECY-107-e70386-s001.zip › Data_S1/Dataset_20/DietDataFilteringScripts/DNA_metabarcoding_data_processing/additional_files_scripts/NCBI_blast_results/atcctgttttccgaaaacaaagaagagttcagaaagcgagaataaaaaaag.csv]

Description	Scientific Name	Max Score	Total Score	Query Cover	E value	Per. ident	Acc. Len	Accession
Angylocalyx braunii voucher Yi15496-KUN plastid, complete genome	Angylocalyx braunii	95.3	95.3	100%	5e-16	100.00	162989	=HYPERLINK("https://www.ncbi.nlm.nih.gov/nucleotide/NC_047392.1?report=genbank&log$=nucltop&blast_rank=1&RID=NU063DEK013","NC_047392.1")
Styphnolobium japonicum voucher Yi15212-KUN plastid, complete genome	Styphnolobium japonicum	95.3	95.3	100%	5e-16	100.00	158656	=HYPERLINK("https://www.ncbi.nlm.nih.gov/nucleotide/NC_047059.1?report=genbank&log$=nucltop&blast_rank=2&RID=NU063DEK013","NC_047059.1")
Styphnolobium japonicum cultivar JinhuaiJ2 chloroplast, complete genome	Styphnolobium japonicum	95.3	95.3	100%	5e-16	100.00	158690	=HYPERLINK("https://www.ncbi.nlm.nih.gov/nucleotide/MK318533.1?report=genbank&log$=nucltop&blast_rank=3&RID=NU063DEK013","MK318533.1")
Xanthocercis zambesiaca voucher R.J.Rodin 4607 (US) tRNA-Leu (trnL) gene, partial sequence; trnL-trnF intergenic spacer, complete sequence; and tRNA-Phe (trnF) gene, partial sequence; chloroplast	Xanthocercis zambesiaca	95.3	95.3	100%	5e-16	100.00	825	=HYPERLINK("https://www.ncbi.nlm.nih.gov/nucleotide/MN497791.1?report=genbank&log$=nucltop&blast_rank=4&RID=NU063DEK013","MN497791.1")
Styphnolobium parviflorum voucher G.Ibarra M. 1099 (US) tRNA-Leu (trnL) gene, partial sequence; trnL-trnF intergenic spacer, complete sequence; and tRNA-Phe (trnF) gene, partial sequence; chloroplast	Styphnolobium parviflorum	95.3	95.3	100%	5e-16	100.00	938	=HYPERLINK("https://www.ncbi.nlm.nih.gov/nucleotide/MN497787.1?report=genbank&log$=nucltop&blast_rank=5&RID=NU063DEK013","MN497787.1")
Styphnolobium monteviridis voucher J.R.Kirsch 60 (F) tRNA-Leu (trnL) gene, partial sequence; trnL-trnF intergenic spacer, complete sequence; and tRNA-Phe (trnF) gene, partial sequence; chloroplast	Styphnolobium monteviridis	95.3	95.3	100%	5e-16	100.00	906	=HYPERLINK("https://www.ncbi.nlm.nih.gov/nucleotide/MN497786.1?report=genbank&log$=nucltop&blast_rank=6&RID=NU063DEK013","MN497786.1")
Styphnolobium japonicum voucher P.Brownless 19698198 (E) tRNA-Leu (trnL) gene, partial sequence; trnL-trnF intergenic spacer, complete sequence; and tRNA-Phe (trnF) gene, partial sequence; chloroplast	Styphnolobium japonicum	95.3	95.3	100%	5e-16	100.00	932	=HYPERLINK("https://www.ncbi.nlm.nih.gov/nucleotide/MN497785.1?report=genbank&log$=nucltop&blast_rank=7&RID=NU063DEK013","MN497785.1")
Styphnolobium japonicum voucher Duan 2016009 (IBSC) tRNA-Leu (trnL) gene, partial sequence; trnL-trnF intergenic spacer, complete sequence; and tRNA-Phe (trnF) gene, partial sequence; chloroplast	Styphnolobium japonicum	95.3	95.3	100%	5e-16	100.00	933	=HYPERLINK("https://www.ncbi.nlm.nih.gov/nucleotide/MN497784.1?report=genbank&log$=nucltop&blast_rank=8&RID=NU063DEK013","MN497784.1")
Styphnolobium japonicum voucher Duan 2016005 (IBSC) tRNA-Leu (trnL) gene, partial sequence; trnL-trnF intergenic spacer, complete sequence; and tRNA-Phe (trnF) gene, partial sequence; chloroplast	Styphnolobium japonicum	95.3	95.3	100%	5e-16	100.00	933	=HYPERLINK("https://www.ncbi.nlm.nih.gov/nucleotide/MN497783.1?report=genbank&log$=nucltop&blast_rank=9&RID=NU063DEK013","MN497783.1")
Styphnolobium burseroides voucher M.Sousa 11959 (F) tRNA-Leu (trnL) gene, partial sequence; trnL-trnF intergenic spacer, complete sequence; and tRNA-Phe (trnF) gene, partial sequence; chloroplast	Styphnolobium burseroides	95.3	95.3	100%	5e-16	100.00	532	=HYPERLINK("https://www.ncbi.nlm.nih.gov/nucleotide/MN497780.1?report=genbank&log$=nucltop&blast_rank=10&RID=NU063DEK013","MN497780.1")
Pickeringia montana voucher C.Pierce & G.Pratt s.n. (US) tRNA-Leu (trnL) gene, partial sequence; trnL-trnF intergenic spacer, complete sequence; and tRNA-Phe (trnF) gene, partial sequence; chloroplast	Pickeringia montana	95.3	95.3	100%	5e-16	100.00	530	=HYPERLINK("https://www.ncbi.nlm.nih.gov/nucleotide/MN497764.1?report=genbank&log$=nucltop&blast_rank=11&RID=NU063DEK013","MN497764.1")
Cladrastis yungchunii voucher Duan 2017002 (IBSC) tRNA-Leu (trnL) gene, partial sequence; trnL-trnF intergenic spacer, complete sequence; and tRNA-Phe (trnF) gene, partial sequence; chloroplast	Cladrastis yungchunii	95.3	95.3	100%	5e-16	100.00	870	=HYPERLINK("https://www.ncbi.nlm.nih.gov/nucleotide/MN497749.1?report=genbank&log$=nucltop&blast_rank=12&RID=NU063DEK013","MN497749.1")
Cladrastis wilsonii voucher M.X.Nie 94336 (PE) tRNA-Leu (trnL) gene, partial sequence; trnL-trnF intergenic spacer, complete sequence; and tRNA-Phe (trnF) gene, partial sequence; chloroplast	Cladrastis wilsonii	95.3	95.3	100%	5e-16	100.00	897	=HYPERLINK("https://www.ncbi.nlm.nih.gov/nucleotide/MN497748.1?report=genbank&log$=nucltop&blast_rank=13&RID=NU063DEK013","MN497748.1")
Cladrastis sinensis voucher L.C.Yan 254 (XTBG) tRNA-Leu (trnL) gene, partial sequence; trnL-trnF intergenic spacer, complete sequence; and tRNA-Phe (trnF) gene, partial sequence; chloroplast	Cladrastis sinensis	95.3	95.3	100%	5e-16	100.00	943	=HYPERLINK("https://www.ncbi.nlm.nih.gov/nucleotide/MN497747.1?report=genbank&log$=nucltop&blast_rank=14&RID=NU063DEK013","MN497747.1")
Cladrastis sikokiana voucher Quadota & al. 4295 (US) tRNA-Leu (trnL) gene, partial sequence; trnL-trnF intergenic spacer, complete sequence; and tRNA-Phe (trnF) gene, partial sequence; chloroplast	Cladrastis sikokiana	95.3	95.3	100%	5e-16	100.00	965	=HYPERLINK("https://www.ncbi.nlm.nih.gov/nucleotide/MN497746.1?report=genbank&log$=nucltop&blast_rank=15&RID=NU063DEK013","MN497746.1")
Cladrastis scandens voucher Duan 2016006 (IBSC) tRNA-Leu (trnL) gene, partial sequence; trnL-trnF intergenic spacer, complete sequence; and tRNA-Phe (trnF) gene, partial sequence; chloroplast	Cladrastis scandens	95.3	95.3	100%	5e-16	100.00	880	=HYPERLINK("https://www.ncbi.nlm.nih.gov/nucleotide/MN497745.1?report=genbank&log$=nucltop&blast_rank=16&RID=NU063DEK013","MN497745.1")
Cladrastis platycarpa voucher L.Liu 756 (PE) tRNA-Leu (trnL) gene, partial sequence; trnL-trnF intergenic spacer, complete sequence; and tRNA-Phe (trnF) gene, partial sequence; chloroplast	Cladrastis platycarpa	95.3	95.3	100%	5e-16	100.00	857	=HYPERLINK("https://www.ncbi.nlm.nih.gov/nucleotide/MN497743.1?report=genbank&log$=nucltop&blast_rank=17&RID=NU063DEK013","MN497743.1")
Cladrastis platycarpa voucher Z.Q.Song s.n. (IBSC) tRNA-Leu (trnL) gene, partial sequence; trnL-trnF intergenic spacer, complete sequence; and tRNA-Phe (trnF) gene, partial sequence; chloroplast	Cladrastis platycarpa	95.3	95.3	100%	5e-16	100.00	881	=HYPERLINK("https://www.ncbi.nlm.nih.gov/nucleotide/MN497741.1?report=genbank&log$=nucltop&blast_rank=18&RID=NU063DEK013","MN497741.1")
Cladrastis delavayi voucher Chang 2012185 (WUK) tRNA-Leu (trnL) gene, partial sequence; trnL-trnF intergenic spacer, complete sequence; and tRNA-Phe (trnF) gene, partial sequence; chloroplast	Cladrastis delavayi	95.3	95.3	100%	5e-16	100.00	893	=HYPERLINK("https://www.ncbi.nlm.nih.gov/nucleotide/MN497736.1?report=genbank&log$=nucltop&blast_rank=19&RID=NU063DEK013","MN497736.1")
Castanospermum australe voucher V.E.Rudd 3339 (US) tRNA-Leu (trnL) gene, partial sequence; trnL-trnF intergenic spacer, complete sequence; and tRNA-Phe (trnF) gene, partial sequence; chloroplast	Castanospermum australe	95.3	95.3	100%	5e-16	100.00	884	=HYPERLINK("https://www.ncbi.nlm.nih.gov/nucleotide/MN497735.1?report=genbank&log$=nucltop&blast_rank=20&RID=NU063DEK013","MN497735.1")
Angylocalyx pynaertii voucher J.M.Fay & D.Harris 8434 (US) tRNA-Leu (trnL) gene, partial sequence; trnL-trnF intergenic spacer, complete sequence; and tRNA-Phe (trnF) gene, partial sequence; chloroplast	Angylocalyx pynaertii	95.3	95.3	100%	5e-16	100.00	519	=HYPERLINK("https://www.ncbi.nlm.nih.gov/nucleotide/MN497733.1?report=genbank&log$=nucltop&blast_rank=21&RID=NU063DEK013","MN497733.1")
Swartzia polyphylla voucher A110244 tRNA-Leu(UAA) (trnL) gene, intron; chloroplast	Swartzia polyphylla	95.3	95.3	100%	5e-16	100.00	882	=HYPERLINK("https://www.ncbi.nlm.nih.gov/nucleotide/MK797656.1?report=genbank&log$=nucltop&blast_rank=22&RID=NU063DEK013","MK797656.1")
Swartzia oblanceolata voucher LV109203 tRNA-Leu(UAA) (trnL) gene, intron; chloroplast	Swartzia oblanceolata	95.3	95.3	100%	5e-16	100.00	758	=HYPERLINK("https://www.ncbi.nlm.nih.gov/nucleotide/MK797654.1?report=genbank&log$=nucltop&blast_rank=23&RID=NU063DEK013","MK797654.1")
Swartzia grandifolia voucher B436054 tRNA-Leu(UAA) (trnL) gene, intron; chloroplast	Swartzia grandifolia	95.3	95.3	100%	5e-16	100.00	905	=HYPERLINK("https://www.ncbi.nlm.nih.gov/nucleotide/MK797653.1?report=genbank&log$=nucltop&blast_rank=24&RID=NU063DEK013","MK797653.1")
Swartzia benthamiana voucher A110315 tRNA-Leu(UAA) (trnL) gene, intron; chloroplast	Swartzia benthamiana	95.3	95.3	100%	5e-16	100.00	874	=HYPERLINK("https://www.ncbi.nlm.nih.gov/nucleotide/MK797651.1?report=genbank&log$=nucltop&blast_rank=25&RID=NU063DEK013","MK797651.1")
Swartzia benthamiana voucher A110269 tRNA-Leu(UAA) (trnL) gene, intron; chloroplast	Swartzia benthamiana	95.3	95.3	100%	5e-16	100.00	866	=HYPERLINK("https://www.ncbi.nlm.nih.gov/nucleotide/MK797650.1?report=genbank&log$=nucltop&blast_rank=26&RID=NU063DEK013","MK797650.1")
Dussia discolor voucher A110376 tRNA-Leu(UAA) (trnL) gene, intron; chloroplast	Dussia discolor	95.3	95.3	100%	5e-16	100.00	892	=HYPERLINK("https://www.ncbi.nlm.nih.gov/nucleotide/MK797236.1?report=genbank&log$=nucltop&blast_rank=27&RID=NU063DEK013","MK797236.1")
Styphnolobium japonicum var. japonicum chloroplast, complete genome	Styphnolobium japonicum var. japonicum	95.3	95.3	100%	5e-16	100.00	158738	=HYPERLINK("https://www.ncbi.nlm.nih.gov/nucleotide/NC_045071.1?report=genbank&log$=nucltop&blast_rank=28&RID=NU063DEK013","NC_045071.1")
Swartzia euxylophora voucher V.F. Mansano 860 (RB) tRNA-Leu (trnL) gene, intron	Swartzia euxylophora	95.3	95.3	100%	5e-16	100.00	560	=HYPERLINK("https://www.ncbi.nlm.nih.gov/nucleotide/KU728674.1?report=genbank&log$=nucltop&blast_rank=29&RID=NU063DEK013","KU728674.1")
Swartzia alternifoliolata voucher V.F. Mansano 669 (RB) tRNA-Leu (trnL) gene, intron	Swartzia alternifoliolata	95.3	95.3	100%	5e-16	100.00	589	=HYPERLINK("https://www.ncbi.nlm.nih.gov/nucleotide/KU728673.1?report=genbank&log$=nucltop&blast_rank=30&RID=NU063DEK013","KU728673.1")
Styphnolobium japonicum f. violaceum chloroplast, complete genome	Styphnolobium japonicum f. violaceum	95.3	95.3	100%	5e-16	100.00	158837	=HYPERLINK("https://www.ncbi.nlm.nih.gov/nucleotide/KY872756.1?report=genbank&log$=nucltop&blast_rank=31&RID=NU063DEK013","KY872756.1")
Castanospermum australe voucher Rudd v.e.3339 tRNA-Leu (trnL) gene and trnL-trnF intergenic spacer, partial sequence; plastid	Castanospermum australe	95.3	95.3	100%	5e-16	100.00	887	=HYPERLINK("https://www.ncbi.nlm.nih.gov/nucleotide/MF444203.1?report=genbank&log$=nucltop&blast_rank=32&RID=NU063DEK013","MF444203.1")
Cladrastis wilsonii chloroplast, partial genome	Cladrastis wilsonii	95.3	95.3	100%	5e-16	100.00	162548	=HYPERLINK("https://www.ncbi.nlm.nih.gov/nucleotide/OP581001.1?report=genbank&log$=nucltop&blast_rank=33&RID=NU063DEK013","OP581001.1")
Styphnolobium japonicum isolate lmz59 tRNA-Leu (trnL) gene and trnL-trnF intergenic spacer, partial sequence; chloroplast	Styphnolobium japonicum	95.3	95.3	100%	5e-16	100.00	810	=HYPERLINK("https://www.ncbi.nlm.nih.gov/nucleotide/ON996908.1?report=genbank&log$=nucltop&blast_rank=34&RID=NU063DEK013","ON996908.1")
Styphnolobium japonicum f. pendulum isolate lmz60 tRNA-Leu (trnL) gene and trnL-trnF intergenic spacer, partial sequence; chloroplast	Styphnolobium japonicum f. pendulum	95.3	95.3	100%	5e-16	100.00	810	=HYPERLINK("https://www.ncbi.nlm.nih.gov/nucleotide/ON996907.1?report=genbank&log$=nucltop&blast_rank=35&RID=NU063DEK013","ON996907.1")
Styphnolobium affine isolate lmz92 tRNA-Leu (trnL) gene and trnL-trnF intergenic spacer, partial sequence; chloroplast	Styphnolobium affine	95.3	95.3	100%	5e-16	100.00	810	=HYPERLINK("https://www.ncbi.nlm.nih.gov/nucleotide/ON996906.1?report=genbank&log$=nucltop&blast_rank=36&RID=NU063DEK013","ON996906.1")
Petaladenium urceoliferum voucher D.Cardoso 3345 (HUEFS) tRNA-Leu (trnL) gene, intron; chloroplast	Petaladenium urceoliferum	95.3	95.3	100%	5e-16	100.00	555	=HYPERLINK("https://www.ncbi.nlm.nih.gov/nucleotide/KP177938.1?report=genbank&log$=nucltop&blast_rank=37&RID=NU063DEK013","KP177938.1")
Styphnolobium japonicum cultivar Pingding chloroplast, complete genome	Styphnolobium japonicum	95.3	95.3	100%	5e-16	100.00	158613	=HYPERLINK("https://www.ncbi.nlm.nih.gov/nucleotide/ON571621.1?report=genbank&log$=nucltop&blast_rank=38&RID=NU063DEK013","ON571621.1")
Styphnolobium japonicum cultivar Liaohong chloroplast, complete genome	Styphnolobium japonicum	95.3	95.3	100%	5e-16	100.00	158646	=HYPERLINK("https://www.ncbi.nlm.nih.gov/nucleotide/ON571620.1?report=genbank&log$=nucltop&blast_rank=39&RID=NU063DEK013","ON571620.1")
Styphnolobium japonicum cultivar Shuangjimi chloroplast, complete genome	Styphnolobium japonicum	95.3	95.3	100%	5e-16	100.00	158639	=HYPERLINK("https://www.ncbi.nlm.nih.gov/nucleotide/ON571619.1?report=genbank&log$=nucltop&blast_rank=40&RID=NU063DEK013","ON571619.1")
Styphnolobium japonicum f. oligophyllum chloroplast, complete genome	Styphnolobium japonicum f. oligophyllum	95.3	95.3	100%	5e-16	100.00	158739	=HYPERLINK("https://www.ncbi.nlm.nih.gov/nucleotide/ON571618.1?report=genbank&log$=nucltop&blast_rank=41&RID=NU063DEK013","ON571618.1")
Styphnolobium japonicum f. pendulum chloroplast, complete genome	Styphnolobium japonicum f. pendulum	95.3	95.3	100%	5e-16	100.00	158645	=HYPERLINK("https://www.ncbi.nlm.nih.gov/nucleotide/ON571617.1?report=genbank&log$=nucltop&blast_rank=42&RID=NU063DEK013","ON571617.1")
Styphnolobium japonicum cultivar jinyechui chloroplast, complete genome	Styphnolobium japonicum	95.3	95.3	100%	5e-16	100.00	158613	=HYPERLINK("https://www.ncbi.nlm.nih.gov/nucleotide/ON571616.1?report=genbank&log$=nucltop&blast_rank=43&RID=NU063DEK013","ON571616.1")
Styphnolobium japonicum cultivar Flavi-rameus chloroplast, complete genome	Styphnolobium japonicum	95.3	95.3	100%	5e-16	100.00	158616	=HYPERLINK("https://www.ncbi.nlm.nih.gov/nucleotide/ON571615.1?report=genbank&log$=nucltop&blast_rank=44&RID=NU063DEK013","ON571615.1")
Styphnolobium japonicum cultivar Winter Gold chloroplast, complete genome	Styphnolobium japonicum	95.3	95.3	100%	5e-16	100.00	158624	=HYPERLINK("https://www.ncbi.nlm.nih.gov/nucleotide/ON571614.1?report=genbank&log$=nucltop&blast_rank=45&RID=NU063DEK013","ON571614.1")
Styphnolobium japonicum cultivar Susheng chloroplast, complete genome	Styphnolobium japonicum	95.3	95.3	100%	5e-16	100.00	158629	=HYPERLINK("https://www.ncbi.nlm.nih.gov/nucleotide/ON553276.1?report=genbank&log$=nucltop&blast_rank=46&RID=NU063DEK013","ON553276.1")
Styphnolobium japonicum cultivar JinhuaiJ2 chloroplast, complete genome	Styphnolobium japonicum	95.3	95.3	100%	5e-16	100.00	158690	=HYPERLINK("https://www.ncbi.nlm.nih.gov/nucleotide/MN701078.1?report=genbank&log$=nucltop&blast_rank=47&RID=NU063DEK013","MN701078.1")
Dussia discolor voucher S. Mori 24728 tRNA-Leu (trnL) gene and trnL-trnF intergenic spacer, partial sequence; plastid	Dussia discolor	95.3	95.3	100%	5e-16	100.00	872	=HYPERLINK("https://www.ncbi.nlm.nih.gov/nucleotide/KJ813654.1?report=genbank&log$=nucltop&blast_rank=48&RID=NU063DEK013","KJ813654.1")
Angylocalyx sp. Pennington s.n. tRNA-Leu (trnL) gene and trnL-trnF intergenic spacer, partial sequence; plastid	Angylocalyx sp. Pennington s.n.	95.3	95.3	100%	5e-16	100.00	825	=HYPERLINK("https://www.ncbi.nlm.nih.gov/nucleotide/KJ813649.1?report=genbank&log$=nucltop&blast_rank=49&RID=NU063DEK013","KJ813649.1")
Castanospermum australe voucher QRS 31562 tRNA-Leu (trnL) gene and trnL-F intergenic spacer, partial sequence; chloroplast	Castanospermum australe	95.3	95.3	100%	5e-16	100.00	653	=HYPERLINK("https://www.ncbi.nlm.nih.gov/nucleotide/KC428467.1?report=genbank&log$=nucltop&blast_rank=50&RID=NU063DEK013","KC428467.1")
Cladrastis sikokiana FN069 chloroplast trnL gene, intron region	Cladrastis sikokiana	95.3	95.3	100%	5e-16	100.00	90	=HYPERLINK("https://www.ncbi.nlm.nih.gov/nucleotide/LC568677.1?report=genbank&log$=nucltop&blast_rank=51&RID=NU063DEK013","LC568677.1")
Castanospermum australe plastid, complete genome	Castanospermum australe	95.3	95.3	100%	5e-16	100.00	159270	=HYPERLINK("https://www.ncbi.nlm.nih.gov/nucleotide/MW628966.1?report=genbank&log$=nucltop&blast_rank=52&RID=NU063DEK013","MW628966.1")
Cladrastis yungchunii chloroplast, complete genome	Cladrastis yungchunii	95.3	95.3	100%	5e-16	100.00	163205	=HYPERLINK("https://www.ncbi.nlm.nih.gov/nucleotide/NC_058316.1?report=genbank&log$=nucltop&blast_rank=53&RID=NU063DEK013","NC_058316.1")
Xanthocercis madagascariensis tRNA-Leu (trnL) gene, intron; chloroplast	Xanthocercis madagascariensis	95.3	95.3	100%	5e-16	100.00	576	=HYPERLINK("https://www.ncbi.nlm.nih.gov/nucleotide/KC479272.1?report=genbank&log$=nucltop&blast_rank=54&RID=NU063DEK013","KC479272.1")
Angylocalyx oligophyllus tRNA-Leu (trnL) gene, intron; chloroplast	Angylocalyx oligophyllus	95.3	95.3	100%	5e-16	100.00	531	=HYPERLINK("https://www.ncbi.nlm.nih.gov/nucleotide/KC178833.1?report=genbank&log$=nucltop&blast_rank=55&RID=NU063DEK013","KC178833.1")
Angylocalyx braunii tRNA-Leu (trnL) gene, intron; chloroplast	Angylocalyx braunii	95.3	95.3	100%	5e-16	100.00	564	=HYPERLINK("https://www.ncbi.nlm.nih.gov/nucleotide/KC178830.1?report=genbank&log$=nucltop&blast_rank=56&RID=NU063DEK013","KC178830.1")
Alexa imperatricis tRNA-Leu (trnL) gene, intron; chloroplast	Alexa imperatricis	95.3	95.3	100%	5e-16	100.00	555	=HYPERLINK("https://www.ncbi.nlm.nih.gov/nucleotide/KC178829.1?report=genbank&log$=nucltop&blast_rank=57&RID=NU063DEK013","KC178829.1")
Alexa canaracunensis tRNA-Leu (trnL) gene, intron; chloroplast	Alexa canaracunensis	95.3	95.3	100%	5e-16	100.00	565	=HYPERLINK("https://www.ncbi.nlm.nih.gov/nucleotide/KC178826.1?report=genbank&log$=nucltop&blast_rank=58&RID=NU063DEK013","KC178826.1")
Swartzia panacoco voucher NL110153 tRNA-Leu(UAA) (trnL) gene, intron; chloroplast	Swartzia panacoco	95.3	95.3	100%	5e-16	100.00	567	=HYPERLINK("https://www.ncbi.nlm.nih.gov/nucleotide/FJ039315.1?report=genbank&log$=nucltop&blast_rank=59&RID=NU063DEK013","FJ039315.1")
Swartzia xanthopetala isolate S67xanth157 voucher Torke 290 (MO) authority Swartzia xanthopetala Sandwith tRNA-Leu (trnL) gene, intron; chloroplast	Swartzia xanthopetala	95.3	95.3	100%	5e-16	100.00	559	=HYPERLINK("https://www.ncbi.nlm.nih.gov/nucleotide/EF466360.1?report=genbank&log$=nucltop&blast_rank=60&RID=NU063DEK013","EF466360.1")
Swartzia tessmannii isolate S73tess28 voucher Vicentini 616 (MO) authority Swartzia tessmannii Harms tRNA-Leu (trnL) gene, intron; chloroplast	Swartzia tessmannii	95.3	95.3	100%	5e-16	100.00	536	=HYPERLINK("https://www.ncbi.nlm.nih.gov/nucleotide/EF466359.1?report=genbank&log$=nucltop&blast_rank=61&RID=NU063DEK013","EF466359.1")
Swartzia sprucei var. tessellata isolate S67sprucT169 voucher Redden 3205 (MO) authority Swartzia sprucei var. tessellata R.S.Cowan tRNA-Leu (trnL) gene, intron; chloroplast	Swartzia sprucei var. tessellata	95.3	95.3	100%	5e-16	100.00	527	=HYPERLINK("https://www.ncbi.nlm.nih.gov/nucleotide/EF466357.1?report=genbank&log$=nucltop&blast_rank=62&RID=NU063DEK013","EF466357.1")
Swartzia sprucei var. sprucei isolate S77sprucS243 voucher Redden 3564 (US) tRNA-Leu (trnL) gene, intron; chloroplast	Swartzia sprucei var. sprucei	95.3	95.3	100%	5e-16	100.00	589	=HYPERLINK("https://www.ncbi.nlm.nih.gov/nucleotide/EF466356.1?report=genbank&log$=nucltop&blast_rank=63&RID=NU063DEK013","EF466356.1")
Swartzia sp. G (Torke 301) isolate S73spnovG149 voucher Torke 301 (MO) tRNA-Leu (trnL) gene, intron; chloroplast	Swartzia sp. G BT-2015	95.3	95.3	100%	5e-16	100.00	549	=HYPERLINK("https://www.ncbi.nlm.nih.gov/nucleotide/EF466355.1?report=genbank&log$=nucltop&blast_rank=64&RID=NU063DEK013","EF466355.1")
Swartzia sp. F (Jardim 2673) isolate S73spnovF15 voucher Jardim 2673 (NY) tRNA-Leu (trnL) gene, intron; chloroplast	Swartzia sp. F BT-2015	95.3	95.3	100%	5e-16	100.00	545	=HYPERLINK("https://www.ncbi.nlm.nih.gov/nucleotide/EF466354.1?report=genbank&log$=nucltop&blast_rank=65&RID=NU063DEK013","EF466354.1")
Swartzia sp. B (Torke 379) isolate S70spnovB379I voucher Torke 379 (MO) tRNA-Leu (trnL) gene, intron; chloroplast	Swartzia sp. B BT-2015	95.3	95.3	100%	5e-16	100.00	574	=HYPERLINK("https://www.ncbi.nlm.nih.gov/nucleotide/EF466350.1?report=genbank&log$=nucltop&blast_rank=66&RID=NU063DEK013","EF466350.1")
Swartzia sp. A (Torke 295) isolate S70spnovA153 voucher Torke 295 (MO) tRNA-Leu (trnL) gene, intron; chloroplast	Swartzia sp. A BT-2015	95.3	95.3	100%	5e-16	100.00	522	=HYPERLINK("https://www.ncbi.nlm.nih.gov/nucleotide/EF466349.1?report=genbank&log$=nucltop&blast_rank=67&RID=NU063DEK013","EF466349.1")
Swartzia sericea isolate S73ser50 voucher Berry 7169 (PORT) authority Swartzia sericea Vog. tRNA-Leu (trnL) gene, intron; chloroplast	Swartzia sericea	95.3	95.3	100%	5e-16	100.00	557	=HYPERLINK("https://www.ncbi.nlm.nih.gov/nucleotide/EF466343.1?report=genbank&log$=nucltop&blast_rank=68&RID=NU063DEK013","EF466343.1")
Swartzia schunkei isolate S73schunk148 voucher Torke 275 (MO) authority Swartzia schunkei R. S. Cowan tRNA-Leu (trnL) gene, intron; chloroplast	Swartzia schunkei	95.3	95.3	100%	5e-16	100.00	538	=HYPERLINK("https://www.ncbi.nlm.nih.gov/nucleotide/EF466342.1?report=genbank&log$=nucltop&blast_rank=69&RID=NU063DEK013","EF466342.1")
Swartzia rosea isolate S73ros76 voucher Berry 7027 (MO) authority Swartzia rosea Mart. ex Benth. tRNA-Leu (trnL) gene, intron; chloroplast	Swartzia rosea	95.3	95.3	100%	5e-16	100.00	555	=HYPERLINK("https://www.ncbi.nlm.nih.gov/nucleotide/EF466339.1?report=genbank&log$=nucltop&blast_rank=70&RID=NU063DEK013","EF466339.1")
Swartzia recurva isolate recu40 voucher Prance 18296 (MO) authority Swartzia recurva Poepp. tRNA-Leu (trnL) gene, intron; chloroplast	Swartzia recurva	95.3	95.3	100%	5e-16	100.00	570	=HYPERLINK("https://www.ncbi.nlm.nih.gov/nucleotide/EF466337.1?report=genbank&log$=nucltop&blast_rank=71&RID=NU063DEK013","EF466337.1")
Swartzia racemosa isolate S23racR44 voucher Tavares 315 (MO) authority Swartzia racemosa Mart. ex Benth. tRNA-Leu (trnL) gene, intron; chloroplast	Swartzia racemosa	95.3	95.3	100%	5e-16	100.00	533	=HYPERLINK("https://www.ncbi.nlm.nih.gov/nucleotide/EF466336.1?report=genbank&log$=nucltop&blast_rank=72&RID=NU063DEK013","EF466336.1")
Swartzia phaneroptera isolate S116phan362B voucher Torke 362 (MO) authority Swartzia phaneroptera Standl. tRNA-Leu (trnL) gene, intron; chloroplast	Swartzia phaneroptera	95.3	95.3	100%	5e-16	100.00	576	=HYPERLINK("https://www.ncbi.nlm.nih.gov/nucleotide/EF466330.1?report=genbank&log$=nucltop&blast_rank=73&RID=NU063DEK013","EF466330.1")
Swartzia peruviana isolate S73peru107 voucher Torke 243 (MO) authority Swartzia peruviana (R. S. Cowan) Torke tRNA-Leu (trnL) gene, intron; chloroplast	Swartzia peruviana	95.3	95.3	100%	5e-16	100.00	552	=HYPERLINK("https://www.ncbi.nlm.nih.gov/nucleotide/EF466329.1?report=genbank&log$=nucltop&blast_rank=74&RID=NU063DEK013","EF466329.1")
Swartzia panacoco var. sagotii isolate S73panacS64 voucher Torke 220 (MO) authority Swartzia panacoco var. sagotii (Sandwith) R.S.Cowan tRNA-Leu (trnL) gene, intron; chloroplast	Swartzia panacoco var. sagotii	95.3	95.3	100%	5e-16	100.00	540	=HYPERLINK("https://www.ncbi.nlm.nih.gov/nucleotide/EF466325.1?report=genbank&log$=nucltop&blast_rank=75&RID=NU063DEK013","EF466325.1")
Swartzia nuda isolate S98nuda265 voucher von Wedel 909 (MO) authority Swartzia nuda Schery tRNA-Leu (trnL) gene, intron; chloroplast	Swartzia nuda	95.3	95.3	100%	5e-16	100.00	431	=HYPERLINK("https://www.ncbi.nlm.nih.gov/nucleotide/EF466320.1?report=genbank&log$=nucltop&blast_rank=76&RID=NU063DEK013","EF466320.1")
Swartzia nicaraguensis isolate S70nic369A voucher Torke 369 (MO) authority Swartzia nicaraguensis (Britton and Rose) Standl. tRNA-Leu (trnL) gene, intron; chloroplast	Swartzia nicaraguensis	95.3	95.3	100%	5e-16	100.00	553	=HYPERLINK("https://www.ncbi.nlm.nih.gov/nucleotide/EF466319.1?report=genbank&log$=nucltop&blast_rank=77&RID=NU063DEK013","EF466319.1")
Swartzia microcarpa isolate S27micro49 voucher Berry 7359 (PORT) authority Swartzia microcarpa Spruce ex Benth. tRNA-Leu (trnL) gene, intron; chloroplast	Swartzia microcarpa	95.3	95.3	100%	5e-16	100.00	555	=HYPERLINK("https://www.ncbi.nlm.nih.gov/nucleotide/EF466317.1?report=genbank&log$=nucltop&blast_rank=78&RID=NU063DEK013","EF466317.1")
Swartzia mexicana isolate S116mexA voucher Rivera s.n. (MO) authority Swartzia mexicana M. Sousa and R. Grether tRNA-Leu (trnL) gene, intron; chloroplast	Swartzia mexicana	95.3	95.3	100%	5e-16	100.00	572	=HYPERLINK("https://www.ncbi.nlm.nih.gov/nucleotide/EF466316.1?report=genbank&log$=nucltop&blast_rank=79&RID=NU063DEK013","EF466316.1")
Swartzia macrosema isolate S73macrsm137 voucher Torke 251 (MO) authority Swartzia macrosema Harms tRNA-Leu (trnL) gene, intron; chloroplast	Swartzia macrosema	95.3	95.3	100%	5e-16	100.00	493	=HYPERLINK("https://www.ncbi.nlm.nih.gov/nucleotide/EF466313.1?report=genbank&log$=nucltop&blast_rank=80&RID=NU063DEK013","EF466313.1")
Swartzia longicarpa isolate S74longic66 voucher Torke 218 (MO) authority Swartzia longicarpa Amshoff tRNA-Leu (trnL) gene, intron; chloroplast	Swartzia longicarpa	95.3	95.3	100%	5e-16	100.00	545	=HYPERLINK("https://www.ncbi.nlm.nih.gov/nucleotide/EF466312.1?report=genbank&log$=nucltop&blast_rank=81&RID=NU063DEK013","EF466312.1")
Swartzia latifolia isolate S73lat154 voucher Torke 329 (MO) authority Swartzia latifolia Benth. tRNA-Leu (trnL) gene, intron; chloroplast	Swartzia latifolia	95.3	95.3	100%	5e-16	100.00	559	=HYPERLINK("https://www.ncbi.nlm.nih.gov/nucleotide/EF466308.1?report=genbank&log$=nucltop&blast_rank=82&RID=NU063DEK013","EF466308.1")
Swartzia laevicarpa isolate S74laev36 voucher McDaniel 15405 (MO) authority Swartzia laevicarpa Amshoff tRNA-Leu (trnL) gene, intron; chloroplast	Swartzia laevicarpa	95.3	95.3	100%	5e-16	100.00	497	=HYPERLINK("https://www.ncbi.nlm.nih.gov/nucleotide/EF466306.1?report=genbank&log$=nucltop&blast_rank=83&RID=NU063DEK013","EF466306.1")
Swartzia klugii isolate S73klug143 voucher Torke 260 (MO) authority Swartzia klugii (R. S. Cowan) Torke tRNA-Leu (trnL) gene, intron; chloroplast	Swartzia klugii	95.3	95.3	100%	5e-16	100.00	530	=HYPERLINK("https://www.ncbi.nlm.nih.gov/nucleotide/EF466304.1?report=genbank&log$=nucltop&blast_rank=84&RID=NU063DEK013","EF466304.1")
Swartzia klugii isolate S73klug45 voucher McDaniel 30241 (MO) authority Swartzia klugii (R. S. Cowan) Torke tRNA-Leu (trnL) gene, intron; chloroplast	Swartzia klugii	95.3	95.3	100%	5e-16	100.00	526	=HYPERLINK("https://www.ncbi.nlm.nih.gov/nucleotide/EF466303.1?report=genbank&log$=nucltop&blast_rank=85&RID=NU063DEK013","EF466303.1")
Swartzia jorori isolate S70jor112 voucher Torke 249 (MO) authority Swartzia jorori Harms tRNA-Leu (trnL) gene, intron; chloroplast	Swartzia jorori	95.3	95.3	100%	5e-16	100.00	540	=HYPERLINK("https://www.ncbi.nlm.nih.gov/nucleotide/EF466302.1?report=genbank&log$=nucltop&blast_rank=86&RID=NU063DEK013","EF466302.1")
Swartzia hostmannii isolate S70host204 voucher Sastre 8125 (US) authority Swartzia hostmannii Benth. tRNA-Leu (trnL) gene, intron; chloroplast	Swartzia hostmannii	95.3	95.3	100%	5e-16	100.00	570	=HYPERLINK("https://www.ncbi.nlm.nih.gov/nucleotide/EF466301.1?report=genbank&log$=nucltop&blast_rank=87&RID=NU063DEK013","EF466301.1")
Swartzia sp. H (Redden 3254) isolate S67guian168 voucher Redden 3254 (MO) tRNA-Leu (trnL) gene, intron; chloroplast	Swartzia sp. H BT-2015	95.3	95.3	100%	5e-16	100.00	527	=HYPERLINK("https://www.ncbi.nlm.nih.gov/nucleotide/EF466300.1?report=genbank&log$=nucltop&blast_rank=88&RID=NU063DEK013","EF466300.1")
Swartzia grandifolia isolate S70grand207 voucher Redden 3204 (MO) authority Swartzia grandifolia Bong. ex Benth. tRNA-Leu (trnL) gene, intron; chloroplast	Swartzia grandifolia	95.3	95.3	100%	5e-16	100.00	572	=HYPERLINK("https://www.ncbi.nlm.nih.gov/nucleotide/EF466298.1?report=genbank&log$=nucltop&blast_rank=89&RID=NU063DEK013","EF466298.1")
Swartzia gracilis isolate S73grac142 voucher Torke 259 (MO) authority Swartzia gracilis Pipoly and A. Rudas tRNA-Leu (trnL) gene, intron; chloroplast	Swartzia gracilis	95.3	95.3	100%	5e-16	100.00	517	=HYPERLINK("https://www.ncbi.nlm.nih.gov/nucleotide/EF466297.1?report=genbank&log$=nucltop&blast_rank=90&RID=NU063DEK013","EF466297.1")
Swartzia eriocarpa isolate S70erio170 voucher Redden 3308 (MO) authority Swartzia eriocarpa Benth. tRNA-Leu (trnL) gene, intron; chloroplast	Swartzia eriocarpa	95.3	95.3	100%	5e-16	100.00	570	=HYPERLINK("https://www.ncbi.nlm.nih.gov/nucleotide/EF466296.1?report=genbank&log$=nucltop&blast_rank=91&RID=NU063DEK013","EF466296.1")
Swartzia dipetala isolate S73dip13 voucher Jardim 2639 (MO) authority Swartzia dipetala Willd. ex Vog. tRNA-Leu (trnL) gene, intron; chloroplast	Swartzia dipetala	95.3	95.3	100%	5e-16	100.00	536	=HYPERLINK("https://www.ncbi.nlm.nih.gov/nucleotide/EF466295.1?report=genbank&log$=nucltop&blast_rank=92&RID=NU063DEK013","EF466295.1")
Swartzia cuspidata isolate S73cusp51 voucher Berry 7181 (PORT) authority Swartzia cuspidata Spruce ex Benth. tRNA-Leu (trnL) gene, intron; chloroplast	Swartzia cuspidata	95.3	95.3	100%	5e-16	100.00	543	=HYPERLINK("https://www.ncbi.nlm.nih.gov/nucleotide/EF466294.1?report=genbank&log$=nucltop&blast_rank=93&RID=NU063DEK013","EF466294.1")
Swartzia cubensis isolate S70cub353A voucher Torke 353 (MO) authority Swartzia cubensis (Britton and P. Wilson) Standl. tRNA-Leu (trnL) gene, intron; chloroplast	Swartzia cubensis	95.3	95.3	100%	5e-16	100.00	425	=HYPERLINK("https://www.ncbi.nlm.nih.gov/nucleotide/EF466293.1?report=genbank&log$=nucltop&blast_rank=94&RID=NU063DEK013","EF466293.1")
Swartzia coriaceifolia isolate S73cor56 voucher Lima 3267 (MO) authority Swartzia coriaceifolia Torke tRNA-Leu (trnL) gene, intron; chloroplast	Swartzia coriaceifolia	95.3	95.3	100%	5e-16	100.00	555	=HYPERLINK("https://www.ncbi.nlm.nih.gov/nucleotide/EF466291.1?report=genbank&log$=nucltop&blast_rank=95&RID=NU063DEK013","EF466291.1")
Swartzia conferta isolate S67conf245 voucher Redden 3633 (US) authority Swartzia conferta Spruce ex Benth. tRNA-Leu (trnL) gene, intron; chloroplast	Swartzia conferta	95.3	95.3	100%	5e-16	100.00	570	=HYPERLINK("https://www.ncbi.nlm.nih.gov/nucleotide/EF466290.1?report=genbank&log$=nucltop&blast_rank=96&RID=NU063DEK013","EF466290.1")
Swartzia caribaea isolate S73carib86 voucher Torke 386 (MO) authority Swartzia caribaea Griseb. tRNA-Leu (trnL) gene, intron; chloroplast	Swartzia caribaea	95.3	95.3	100%	5e-16	100.00	539	=HYPERLINK("https://www.ncbi.nlm.nih.gov/nucleotide/EF466289.1?report=genbank&log$=nucltop&blast_rank=97&RID=NU063DEK013","EF466289.1")
Swartzia cardiosperma isolate S35card139 voucher Torke 254 (MO) authority Swartzia cardiosperma Spruce ex Benth. tRNA-Leu (trnL) gene, intron; chloroplast	Swartzia cardiosperma	95.3	95.3	100%	5e-16	100.00	525	=HYPERLINK("https://www.ncbi.nlm.nih.gov/nucleotide/EF466288.1?report=genbank&log$=nucltop&blast_rank=98&RID=NU063DEK013","EF466288.1")
Swartzia canescens isolate S73can65 voucher Torke 232 (MO) authority Swartzia canescens Torke tRNA-Leu (trnL) gene, intron; chloroplast	Swartzia canescens	95.3	95.3	100%	5e-16	100.00	567	=HYPERLINK("https://www.ncbi.nlm.nih.gov/nucleotide/EF466287.1?report=genbank&log$=nucltop&blast_rank=99&RID=NU063DEK013","EF466287.1")
Swartzia bombycina isolate S101bomb88 voucher Palacios 1271 (MO) authority Swartzia bombycina R. S. Cowan tRNA-Leu (trnL) gene, intron; chloroplast	Swartzia bombycina	95.3	95.3	100%	5e-16	100.00	572	=HYPERLINK("https://www.ncbi.nlm.nih.gov/nucleotide/EF466286.1?report=genbank&log$=nucltop&blast_rank=100&RID=NU063DEK013","EF466286.1")
Swartzia benthamiana isolate S70benth171 voucher Redden 3269 (MO) authority Swartzia benthamiana Miq. tRNA-Leu (trnL) gene, intron; chloroplast	Swartzia benthamiana	95.3	95.3	100%	5e-16	100.00	562	=HYPERLINK("https://www.ncbi.nlm.nih.gov/nucleotide/EF466285.1?report=genbank&log$=nucltop&blast_rank=101&RID=NU063DEK013","EF466285.1")
Swartzia bannia isolate S44bann155 voucher Torke 347 (MO) authority Swartzia bannia Sandwith tRNA-Leu (trnL) gene, intron; chloroplast	Swartzia bannia	95.3	95.3	100%	5e-16	100.00	541	=HYPERLINK("https://www.ncbi.nlm.nih.gov/nucleotide/EF466284.1?report=genbank&log$=nucltop&blast_rank=102&RID=NU063DEK013","EF466284.1")
Swartzia argentea isolate S101arg77 voucher Berry 4258 (PORT) authority Swartzia argentea Spruce ex Benth. tRNA-Leu (trnL) gene, intron; chloroplast	Swartzia argentea	95.3	95.3	100%	5e-16	100.00	551	=HYPERLINK("https://www.ncbi.nlm.nih.gov/nucleotide/EF466282.1?report=genbank&log$=nucltop&blast_rank=103&RID=NU063DEK013","EF466282.1")
Swartzia apiculata isolate S70apic205 voucher Redden 3111 (MO) authority Swartzia apiculata R. S. Cowan tRNA-Leu (trnL) gene, intron; chloroplast	Swartzia apiculata	95.3	95.3	100%	5e-16	100.00	572	=HYPERLINK("https://www.ncbi.nlm.nih.gov/nucleotide/EF466277.1?report=genbank&log$=nucltop&blast_rank=104&RID=NU063DEK013","EF466277.1")
Swartzia apetala var. subcordata isolate S74apetS4 voucher Carvalho 6845 (MO) tRNA-Leu (trnL) gene, intron; chloroplast	Swartzia apetala var. subcordata	95.3	95.3	100%	5e-16	100.00	542	=HYPERLINK("https://www.ncbi.nlm.nih.gov/nucleotide/EF466276.1?report=genbank&log$=nucltop&blast_rank=105&RID=NU063DEK013","EF466276.1")
Swartzia apetala var. apetala isolate S74apetA3 voucher Torke 164 (MO) tRNA-Leu (trnL) gene, intron; chloroplast	Swartzia apetala var. apetala	95.3	95.3	100%	5e-16	100.00	525	=HYPERLINK("https://www.ncbi.nlm.nih.gov/nucleotide/EF466275.1?report=genbank&log$=nucltop&blast_rank=106&RID=NU063DEK013","EF466275.1")
Swartzia anomala isolate S74anom206 voucher Redden 3176 (US) authority Swartzia anomala R. S. Cowan tRNA-Leu (trnL) gene, intron; chloroplast	Swartzia anomala	95.3	95.3	100%	5e-16	100.00	534	=HYPERLINK("https://www.ncbi.nlm.nih.gov/nucleotide/EF466274.1?report=genbank&log$=nucltop&blast_rank=107&RID=NU063DEK013","EF466274.1")
Swartzia acreana isolate S27acr110 voucher Torke 246 (MO) authority Swartzia acreana R. S. Cowan tRNA-Leu (trnL) gene, intron; chloroplast	Swartzia acreana	95.3	95.3	100%	5e-16	100.00	524	=HYPERLINK("https://www.ncbi.nlm.nih.gov/nucleotide/EF466271.1?report=genbank&log$=nucltop&blast_rank=108&RID=NU063DEK013","EF466271.1")
Styphnolobium japonicum isolate S73StyphJ165 voucher Torke 388 (MO) authority Styphnolobium japonicum (L.) Schott tRNA-Leu (trnL) gene, intron; chloroplast	Styphnolobium japonicum	95.3	95.3	100%	5e-16	100.00	539	=HYPERLINK("https://www.ncbi.nlm.nih.gov/nucleotide/EF466270.1?report=genbank&log$=nucltop&blast_rank=109&RID=NU063DEK013","EF466270.1")
Castanospermum australe isolate S73CastA166 voucher Torke 387 (MO) authority Castanospermum australe A. Cunn. and C. Fraser tRNA-Leu (trnL) gene, intron; chloroplast	Castanospermum australe	95.3	95.3	100%	5e-16	100.00	537	=HYPERLINK("https://www.ncbi.nlm.nih.gov/nucleotide/EF466265.1?report=genbank&log$=nucltop&blast_rank=110&RID=NU063DEK013","EF466265.1")
Guilfoylia monostylis tRNA-Leu (trnL) gene, partial sequence; trnL-trnF intergenic spacer, complete sequence; and tRNA-Phe (trnF) gene, partial sequence; chloroplast genes for chloroplast products	Guilfoylia monostylis	95.3	95.3	100%	5e-16	100.00	977	=HYPERLINK("https://www.ncbi.nlm.nih.gov/nucleotide/AF367010.1?report=genbank&log$=nucltop&blast_rank=111&RID=NU063DEK013","AF367010.1")
Alexa canaracunensis tRNA-Leu (trnL) gene, partial intron sequence; chloroplast gene for chloroplast product	Alexa canaracunensis	95.3	95.3	100%	5e-16	100.00	560	=HYPERLINK("https://www.ncbi.nlm.nih.gov/nucleotide/AF311376.1?report=genbank&log$=nucltop&blast_rank=112&RID=NU063DEK013","AF311376.1")
Castanospermum australe tRNA-Leu (trnL) gene, partial intron sequence; chloroplast gene for chloroplast product	Castanospermum australe	95.3	95.3	100%	5e-16	100.00	576	=HYPERLINK("https://www.ncbi.nlm.nih.gov/nucleotide/AF311375.1?report=genbank&log$=nucltop&blast_rank=113&RID=NU063DEK013","AF311375.1")
Styphnolobium affine tRNA-Leu (trnL) gene, partial intron sequence; chloroplast gene for chloroplast product	Styphnolobium affine	95.3	95.3	100%	5e-16	100.00	520	=HYPERLINK("https://www.ncbi.nlm.nih.gov/nucleotide/AF311373.1?report=genbank&log$=nucltop&blast_rank=114&RID=NU063DEK013","AF311373.1")
Cladrastis kentukea tRNA-Leu (trnL) gene, partial intron sequence; chloroplast gene for chloroplast product	Cladrastis kentukea	95.3	95.3	100%	5e-16	100.00	573	=HYPERLINK("https://www.ncbi.nlm.nih.gov/nucleotide/AF311371.1?report=genbank&log$=nucltop&blast_rank=115&RID=NU063DEK013","AF311371.1")
Cladrastis delavayi tRNA-Leu (trnL) gene, partial intron sequence; chloroplast gene for chloroplast product	Cladrastis delavayi	95.3	95.3	100%	5e-16	100.00	480	=HYPERLINK("https://www.ncbi.nlm.nih.gov/nucleotide/AF311370.1?report=genbank&log$=nucltop&blast_rank=116&RID=NU063DEK013","AF311370.1")
Styphnolobium japonicum tRNA-Leu (trnL) gene, partial intron sequence; chloroplast gene for chloroplast product	Styphnolobium japonicum	95.3	95.3	100%	5e-16	100.00	530	=HYPERLINK("https://www.ncbi.nlm.nih.gov/nucleotide/AF311368.1?report=genbank&log$=nucltop&blast_rank=117&RID=NU063DEK013","AF311368.1")
Angylocalyx pynaertii tRNA-Leu (trnL) gene, partial intron sequence; chloroplast gene for chloroplast product	Angylocalyx pynaertii	95.3	95.3	100%	5e-16	100.00	378	=HYPERLINK("https://www.ncbi.nlm.nih.gov/nucleotide/AF311367.1?report=genbank&log$=nucltop&blast_rank=118&RID=NU063DEK013","AF311367.1")
Angylocalyx sp. Pennington s.n. tRNA-Leu (trnL) gene, partial intron sequence; chloroplast gene for chloroplast product	Angylocalyx sp. Pennington s.n.	95.3	95.3	100%	5e-16	100.00	518	=HYPERLINK("https://www.ncbi.nlm.nih.gov/nucleotide/AF311366.1?report=genbank&log$=nucltop&blast_rank=119&RID=NU063DEK013","AF311366.1")
Swartzia apetala var. subcordata tRNA-Leu (trnL) gene, partial intron sequence; chloroplast gene for chloroplast product	Swartzia apetala var. subcordata	95.3	95.3	100%	5e-16	100.00	571	=HYPERLINK("https://www.ncbi.nlm.nih.gov/nucleotide/AF309842.1?report=genbank&log$=nucltop&blast_rank=120&RID=NU063DEK013","AF309842.1")
