# Supplementary material for: Ecology of community reassembly: Movements and diets of megafauna during a decade of restoration in Mozambique
Source: Ecology. 2026 Apr 12;107(4):e70386. doi: 10.1002/ecy.70386 (PMC13071350; doi:10.1002/ecy.70386)
Supplement: Supplementary file 1 — Data S1. [file ECY-107-e70386-s001.zip › Data_S1/Dataset_20/DietDataFilteringScripts/DNA_metabarcoding_data_processing/additional_files_scripts/NCBI_blast_results/atcctgttttccgaaaacaaagaataaagaagagttcagaaagcgagaataaaaaatcaaag.csv]

Description	Scientific Name	Max Score	Total Score	Query Cover	E value	Per. ident	Acc. Len	Accession
Intsia bijuga voucher Yi14704-KUN plastid, complete genome	Intsia bijuga	115	115	100%	6e-22	100.00	158628	=HYPERLINK("https://www.ncbi.nlm.nih.gov/nucleotide/NC_047336.1?report=genbank&log$=nucltop&blast_rank=1&RID=NCYYPYFV016","NC_047336.1")
Afzelia quanzensis voucher Yi14511-KUN plastid, complete genome	Afzelia quanzensis	115	115	100%	6e-22	100.00	159275	=HYPERLINK("https://www.ncbi.nlm.nih.gov/nucleotide/NC_047329.1?report=genbank&log$=nucltop&blast_rank=2&RID=NCYYPYFV016","NC_047329.1")
Intsia bijuga voucher BRLU:HBAD0032 chloroplast, partial genome	Intsia bijuga	115	115	100%	6e-22	100.00	159215	=HYPERLINK("https://www.ncbi.nlm.nih.gov/nucleotide/KX673214.1?report=genbank&log$=nucltop&blast_rank=3&RID=NCYYPYFV016","KX673214.1")
Afzelia africana voucher BRLU:AD0027 chloroplast, partial genome	Afzelia africana	115	115	100%	6e-22	100.00	159603	=HYPERLINK("https://www.ncbi.nlm.nih.gov/nucleotide/KX673213.1?report=genbank&log$=nucltop&blast_rank=4&RID=NCYYPYFV016","KX673213.1")
Intsia bijuga chloroplast, complete genome	Intsia bijuga	115	115	100%	6e-22	100.00	158363	=HYPERLINK("https://www.ncbi.nlm.nih.gov/nucleotide/OL699920.1?report=genbank&log$=nucltop&blast_rank=5&RID=NCYYPYFV016","OL699920.1")
Hymenostegia ngouniensis voucher WAG:Wieringa 4493 tRNA-Leu (trnL) gene, intron; chloroplast	Gabonius ngouniensis	115	115	100%	6e-22	100.00	624	=HYPERLINK("https://www.ncbi.nlm.nih.gov/nucleotide/KF314820.1?report=genbank&log$=nucltop&blast_rank=6&RID=NCYYPYFV016","KF314820.1")
Afzelia bipindensis chloroplast, complete genome	Afzelia bipindensis	115	115	100%	6e-22	100.00	156066	=HYPERLINK("https://www.ncbi.nlm.nih.gov/nucleotide/MN540450.1?report=genbank&log$=nucltop&blast_rank=7&RID=NCYYPYFV016","MN540450.1")
Afzelia quanzensis voucher BR<BEL>:Zimba 595 chloroplast, complete genome	Afzelia quanzensis	115	115	100%	6e-22	100.00	159197	=HYPERLINK("https://www.ncbi.nlm.nih.gov/nucleotide/MZ274097.1?report=genbank&log$=nucltop&blast_rank=8&RID=NCYYPYFV016","MZ274097.1")
Afzelia bipindensis voucher BRLU:Libalah 20 chloroplast, complete genome	Afzelia bipindensis	115	115	100%	6e-22	100.00	158983	=HYPERLINK("https://www.ncbi.nlm.nih.gov/nucleotide/MZ274096.1?report=genbank&log$=nucltop&blast_rank=9&RID=NCYYPYFV016","MZ274096.1")
Afzelia bella voucher BRLU:Bourland 489 chloroplast, complete genome	Afzelia bella	115	115	100%	6e-22	100.00	159884	=HYPERLINK("https://www.ncbi.nlm.nih.gov/nucleotide/MZ274095.1?report=genbank&log$=nucltop&blast_rank=10&RID=NCYYPYFV016","MZ274095.1")
Afzelia africana voucher BRLU:Demenou 51 chloroplast, complete genome	Afzelia africana	115	115	100%	6e-22	100.00	159730	=HYPERLINK("https://www.ncbi.nlm.nih.gov/nucleotide/MZ274094.1?report=genbank&log$=nucltop&blast_rank=11&RID=NCYYPYFV016","MZ274094.1")
Afzelia xylocarpa chloroplast, complete genome	Afzelia xylocarpa	115	115	100%	6e-22	100.00	159155	=HYPERLINK("https://www.ncbi.nlm.nih.gov/nucleotide/NC_057262.1?report=genbank&log$=nucltop&blast_rank=12&RID=NCYYPYFV016","NC_057262.1")
Brodriguesia santosii voucher Jardim 2775 (NY) tRNA-Leu (trnL) gene, intron; chloroplast	Brodriguesia santosii	115	115	100%	6e-22	100.00	631	=HYPERLINK("https://www.ncbi.nlm.nih.gov/nucleotide/EU361750.1?report=genbank&log$=nucltop&blast_rank=13&RID=NCYYPYFV016","EU361750.1")
Intsia bijuga voucher Utteridge 23 (MT) tRNA-Leu (trnL) gene, intron; chloroplast	Intsia bijuga	115	115	100%	6e-22	100.00	647	=HYPERLINK("https://www.ncbi.nlm.nih.gov/nucleotide/AF365149.1?report=genbank&log$=nucltop&blast_rank=14&RID=NCYYPYFV016","AF365149.1")
Hymenostegia ngouniensis voucher Wieringa 2579 (WAG) tRNA-Leu (trnL) gene, intron; chloroplast	Gabonius ngouniensis	115	115	100%	6e-22	100.00	648	=HYPERLINK("https://www.ncbi.nlm.nih.gov/nucleotide/AF365142.1?report=genbank&log$=nucltop&blast_rank=15&RID=NCYYPYFV016","AF365142.1")
Afzelia bipindensis voucher Breteler 15405 (WAG) tRNA-Leu (trnL) gene, intron; chloroplast	Afzelia bipindensis	115	115	100%	6e-22	100.00	669	=HYPERLINK("https://www.ncbi.nlm.nih.gov/nucleotide/AF365131.1?report=genbank&log$=nucltop&blast_rank=16&RID=NCYYPYFV016","AF365131.1")
Afzelia quanzensis voucher Goyder 3727 (K) tRNA-Leu (trnL) gene, intron; chloroplast	Afzelia quanzensis	115	115	100%	6e-22	100.00	658	=HYPERLINK("https://www.ncbi.nlm.nih.gov/nucleotide/AF365130.1?report=genbank&log$=nucltop&blast_rank=17&RID=NCYYPYFV016","AF365130.1")
Afzelia africana voucher Jognkind 2440 (WAG) tRNA-Leu (trnL) gene, intron; chloroplast	Afzelia africana	115	115	100%	6e-22	100.00	675	=HYPERLINK("https://www.ncbi.nlm.nih.gov/nucleotide/AF365129.1?report=genbank&log$=nucltop&blast_rank=18&RID=NCYYPYFV016","AF365129.1")
Afzelia bella voucher Chase sn tRNA-Leu (trnL) gene, intron; chloroplast	Afzelia bella	115	115	100%	6e-22	100.00	661	=HYPERLINK("https://www.ncbi.nlm.nih.gov/nucleotide/AF365128.1?report=genbank&log$=nucltop&blast_rank=19&RID=NCYYPYFV016","AF365128.1")
