# Supplementary material for: Ecology of community reassembly: Movements and diets of megafauna during a decade of restoration in Mozambique
Source: Ecology. 2026 Apr 12;107(4):e70386. doi: 10.1002/ecy.70386 (PMC13071350; doi:10.1002/ecy.70386)
Supplement: Supplementary file 1 — Data S1. [file ECY-107-e70386-s001.zip › Data_S1/Dataset_20/DietDataFilteringScripts/DNA_metabarcoding_data_processing/additional_files_scripts/NCBI_blast_results/atcctgttttccgaaaacaaaggttcagaagcgaaaaagg.csv]

Description	Scientific Name	Max Score	Total Score	Query Cover	E value	Per. ident	Acc. Len	Accession
Strychnos spinosa voucher JG-16-P04_G4 tRNA-Leu (trnL) gene, partial sequence; trnL-trnF intergenic spacer, complete sequence; and tRNA-Phe (trnF) gene, partial sequence; chloroplast	Strychnos spinosa	75.0	75.0	100%	3e-10	100.00	524	=HYPERLINK("https://www.ncbi.nlm.nih.gov/nucleotide/MK187228.1?report=genbank&log$=nucltop&blast_rank=1&RID=ND2VUCW7013","MK187228.1")
Strychnos spinosa voucher JG-16-P03_F11 tRNA-Leu (trnL) gene, partial sequence; trnL-trnF intergenic spacer, complete sequence; and tRNA-Phe (trnF) gene, partial sequence; chloroplast	Strychnos spinosa	75.0	75.0	100%	3e-10	100.00	524	=HYPERLINK("https://www.ncbi.nlm.nih.gov/nucleotide/MK187227.1?report=genbank&log$=nucltop&blast_rank=2&RID=ND2VUCW7013","MK187227.1")
Strychnos madagascariensis voucher JG-16-P05_E1 tRNA-Leu (trnL) gene, partial sequence; trnL-trnF intergenic spacer, complete sequence; and tRNA-Phe (trnF) gene, partial sequence; chloroplast	Strychnos madagascariensis	75.0	75.0	100%	3e-10	100.00	524	=HYPERLINK("https://www.ncbi.nlm.nih.gov/nucleotide/MK187226.1?report=genbank&log$=nucltop&blast_rank=3&RID=ND2VUCW7013","MK187226.1")
Strychnos madagascariensis voucher JG-16-P05_F1 tRNA-Leu (trnL) gene, partial sequence; trnL-trnF intergenic spacer, complete sequence; and tRNA-Phe (trnF) gene, partial sequence; chloroplast	Strychnos madagascariensis	75.0	75.0	100%	3e-10	100.00	524	=HYPERLINK("https://www.ncbi.nlm.nih.gov/nucleotide/MK187225.1?report=genbank&log$=nucltop&blast_rank=4&RID=ND2VUCW7013","MK187225.1")
Strychnos sp. JP-2019 voucher JG-16-P03_G5 tRNA-Leu (trnL) gene, partial sequence; trnL-trnF intergenic spacer, complete sequence; and tRNA-Phe (trnF) gene, partial sequence; chloroplast	Strychnos sp. JP-2019	75.0	75.0	100%	3e-10	100.00	497	=HYPERLINK("https://www.ncbi.nlm.nih.gov/nucleotide/MK187224.1?report=genbank&log$=nucltop&blast_rank=5&RID=ND2VUCW7013","MK187224.1")
Strychnos nux-vomica chloroplast, complete genome	Strychnos nux-vomica	75.0	75.0	100%	3e-10	100.00	156270	=HYPERLINK("https://www.ncbi.nlm.nih.gov/nucleotide/MZ440354.1?report=genbank&log$=nucltop&blast_rank=6&RID=ND2VUCW7013","MZ440354.1")
Strychnos nux-vomica chloroplast, complete genome	Strychnos nux-vomica	75.0	75.0	100%	3e-10	100.00	156027	=HYPERLINK("https://www.ncbi.nlm.nih.gov/nucleotide/NC_065473.1?report=genbank&log$=nucltop&blast_rank=7&RID=ND2VUCW7013","NC_065473.1")
Strychnos ignatii tRNA-Leu (trnL) gene, partial sequence; chloroplast	Strychnos ignatii	75.0	75.0	100%	3e-10	100.00	518	=HYPERLINK("https://www.ncbi.nlm.nih.gov/nucleotide/MH547574.1?report=genbank&log$=nucltop&blast_rank=8&RID=ND2VUCW7013","MH547574.1")
Strychnos madagascariensis tRNA-Leu (trnL) gene, intron; chloroplast	Strychnos madagascariensis	75.0	75.0	100%	3e-10	100.00	539	=HYPERLINK("https://www.ncbi.nlm.nih.gov/nucleotide/KC479277.1?report=genbank&log$=nucltop&blast_rank=9&RID=ND2VUCW7013","KC479277.1")
Strychnos decussata tRNA-Leu (trnL) gene, intron; chloroplast	Strychnos decussata	75.0	75.0	100%	3e-10	100.00	533	=HYPERLINK("https://www.ncbi.nlm.nih.gov/nucleotide/KC479275.1?report=genbank&log$=nucltop&blast_rank=10&RID=ND2VUCW7013","KC479275.1")
Strychnos nux-vomica tRNA-Leu (trnL) gene and trnL-trnF intergenic spacer, partial sequence; chloroplast	Strychnos nux-vomica	75.0	75.0	100%	3e-10	100.00	902	=HYPERLINK("https://www.ncbi.nlm.nih.gov/nucleotide/HQ412966.1?report=genbank&log$=nucltop&blast_rank=11&RID=ND2VUCW7013","HQ412966.1")
Strychnos sp. P01860082 tRNA-Leu (trnL) gene and trnL-trnF intergenic spacer, partial sequence; plastid	Strychnos sp. P01860082	75.0	75.0	100%	3e-10	100.00	860	=HYPERLINK("https://www.ncbi.nlm.nih.gov/nucleotide/HQ634604.1?report=genbank&log$=nucltop&blast_rank=12&RID=ND2VUCW7013","HQ634604.1")
Strychnos tomentosa trnL gene, partial intron sequence; chloroplast gene for chloroplast product	Strychnos tomentosa	75.0	75.0	100%	3e-10	100.00	479	=HYPERLINK("https://www.ncbi.nlm.nih.gov/nucleotide/AF214301.1?report=genbank&log$=nucltop&blast_rank=13&RID=ND2VUCW7013","AF214301.1")
Strychnos tomentosa tRNA-Leu (trnL) gene and trnL-trnF intergenic spacer, partial sequence; chloroplast	Strychnos tomentosa	75.0	75.0	100%	3e-10	100.00	974	=HYPERLINK("https://www.ncbi.nlm.nih.gov/nucleotide/AF102484.2?report=genbank&log$=nucltop&blast_rank=14&RID=ND2VUCW7013","AF102484.2")
Strychnos nux-vomica tRNA-Leu (trnL) gene, intron; chloroplast	Strychnos nux-vomica	75.0	75.0	100%	3e-10	100.00	481	=HYPERLINK("https://www.ncbi.nlm.nih.gov/nucleotide/AF102485.1?report=genbank&log$=nucltop&blast_rank=15&RID=ND2VUCW7013","AF102485.1")
