# Supplementary material for: Ecology of community reassembly: Movements and diets of megafauna during a decade of restoration in Mozambique
Source: Ecology. 2026 Apr 12;107(4):e70386. doi: 10.1002/ecy.70386 (PMC13071350; doi:10.1002/ecy.70386)
Supplement: Supplementary file 1 — Data S1. [file ECY-107-e70386-s001.zip › Data_S1/Dataset_20/DietDataFilteringScripts/DNA_metabarcoding_data_processing/additional_files_scripts/NCBI_blast_results/atcctgttttccgaaaacagaaaaagaaaagtttcataaaaacagaaaaaaacaaggaag.csv]

Description	Scientific Name	Max Score	Total Score	Query Cover	E value	Per. ident	Acc. Len	Accession
Euphorbia sp. JP-2019 voucher JG-16-P01_C2 tRNA-Leu (trnL) gene, partial sequence; trnL-trnF intergenic spacer, complete sequence; and tRNA-Phe (trnF) gene, partial sequence; chloroplast	Euphorbia sp. JP-2019	109	109	100%	4e-20	100.00	556	=HYPERLINK("https://www.ncbi.nlm.nih.gov/nucleotide/MK187061.1?report=genbank&log$=nucltop&blast_rank=1&RID=NDBM85MW016","MK187061.1")
Euphorbia berteroana plastid DNA containing partial tRNA-Leu gene and trnL-trnF IGS, specimen voucher T. Borsch 4412 et al. (B), isolate EPH055	Euphorbia berteroana	109	109	100%	4e-20	100.00	1079	=HYPERLINK("https://www.ncbi.nlm.nih.gov/nucleotide/HG971874.1?report=genbank&log$=nucltop&blast_rank=2&RID=NDBM85MW016","HG971874.1")
Chamaesyce mesembryanthemifolia tRNA-Leu (trnL) gene and trnL-trnF intergenic spacer, partial sequence; chloroplast	Euphorbia mesembryanthemifolia	109	109	100%	4e-20	100.00	1129	=HYPERLINK("https://www.ncbi.nlm.nih.gov/nucleotide/AY794601.1?report=genbank&log$=nucltop&blast_rank=3&RID=NDBM85MW016","AY794601.1")
