# Supplementary material for: Ecology of community reassembly: Movements and diets of megafauna during a decade of restoration in Mozambique
Source: Ecology. 2026 Apr 12;107(4):e70386. doi: 10.1002/ecy.70386 (PMC13071350; doi:10.1002/ecy.70386)
Supplement: Supplementary file 1 — Data S1. [file ECY-107-e70386-s001.zip › Data_S1/Dataset_20/DietDataFilteringScripts/DNA_metabarcoding_data_processing/additional_files_scripts/NCBI_blast_results/atcctgttttccgaaaacagaaaaagtttcataaaaacagaaaaaaacaaggaag.csv]

Description	Scientific Name	Max Score	Total Score	Query Cover	E value	Per. ident	Acc. Len	Accession
Euphorbia amandi tRNA-Leu (trnL) gene, partial sequence; plastid	Euphorbia amandi	100	100	100%	2e-17	100.00	575	=HYPERLINK("https://www.ncbi.nlm.nih.gov/nucleotide/MH115349.1?report=genbank&log$=nucltop&blast_rank=1&RID=NAPN0EPK013","MH115349.1")
Euphorbia indivisa isolate indivS723 tRNA-Leu (trnL) gene, partial sequence; chloroplast	Euphorbia indivisa	100	100	100%	2e-17	100.00	628	=HYPERLINK("https://www.ncbi.nlm.nih.gov/nucleotide/MH490422.1?report=genbank&log$=nucltop&blast_rank=2&RID=NAPN0EPK013","MH490422.1")
Euphorbia hirta isolate hirtaS470 tRNA-Leu (trnL) gene, partial sequence; chloroplast	Euphorbia hirta	100	100	100%	2e-17	100.00	626	=HYPERLINK("https://www.ncbi.nlm.nih.gov/nucleotide/MH490420.1?report=genbank&log$=nucltop&blast_rank=3&RID=NAPN0EPK013","MH490420.1")
Parthenocissus tricuspidata isolate B tRNA-Leu (trnL) gene, intron; chloroplast	Parthenocissus tricuspidata	100	100	100%	2e-17	100.00	94	=HYPERLINK("https://www.ncbi.nlm.nih.gov/nucleotide/KY688979.1?report=genbank&log$=nucltop&blast_rank=4&RID=NAPN0EPK013","KY688979.1")
Euphorbia glyptosperma voucher MONT:87372 tRNA-Leu (trnL-UAA) gene, partial sequence; chloroplast	Euphorbia glyptosperma	100	100	100%	2e-17	100.00	488	=HYPERLINK("https://www.ncbi.nlm.nih.gov/nucleotide/OQ819356.1?report=genbank&log$=nucltop&blast_rank=5&RID=NAPN0EPK013","OQ819356.1")
Euphorbia maculata chloroplast, complete genome	Euphorbia maculata	100	100	100%	2e-17	100.00	162742	=HYPERLINK("https://www.ncbi.nlm.nih.gov/nucleotide/OR189521.1?report=genbank&log$=nucltop&blast_rank=6&RID=NAPN0EPK013","OR189521.1")
Euphorbia humifusa chloroplast, complete genome	Euphorbia humifusa	100	100	100%	2e-17	100.00	163610	=HYPERLINK("https://www.ncbi.nlm.nih.gov/nucleotide/OR189520.1?report=genbank&log$=nucltop&blast_rank=7&RID=NAPN0EPK013","OR189520.1")
Euphorbia hirta chloroplast, complete genome	Euphorbia hirta	100	100	100%	2e-17	100.00	163808	=HYPERLINK("https://www.ncbi.nlm.nih.gov/nucleotide/OQ184032.1?report=genbank&log$=nucltop&blast_rank=8&RID=NAPN0EPK013","OQ184032.1")
Euphorbia makinoi chloroplast, complete genome	Euphorbia makinoi	100	100	100%	2e-17	100.00	163059	=HYPERLINK("https://www.ncbi.nlm.nih.gov/nucleotide/NC_072937.1?report=genbank&log$=nucltop&blast_rank=9&RID=NAPN0EPK013","NC_072937.1")
Euphorbia humifusa chloroplast, complete genome	Euphorbia humifusa	100	100	100%	2e-17	100.00	163602	=HYPERLINK("https://www.ncbi.nlm.nih.gov/nucleotide/OQ184028.1?report=genbank&log$=nucltop&blast_rank=10&RID=NAPN0EPK013","OQ184028.1")
Euphorbia maculata chloroplast, complete genome	Euphorbia maculata	100	100	100%	2e-17	100.00	162727	=HYPERLINK("https://www.ncbi.nlm.nih.gov/nucleotide/OQ184027.1?report=genbank&log$=nucltop&blast_rank=11&RID=NAPN0EPK013","OQ184027.1")
Euphorbia maculata voucher N.Wei 0043 (HIB) chloroplast, complete genome	Euphorbia maculata	100	100	100%	2e-17	100.00	162752	=HYPERLINK("https://www.ncbi.nlm.nih.gov/nucleotide/MW496381.1?report=genbank&log$=nucltop&blast_rank=12&RID=NAPN0EPK013","MW496381.1")
Euphorbia hirta chloroplast, complete genome	Euphorbia hirta	100	100	100%	2e-17	100.00	164773	=HYPERLINK("https://www.ncbi.nlm.nih.gov/nucleotide/MW429224.1?report=genbank&log$=nucltop&blast_rank=13&RID=NAPN0EPK013","MW429224.1")
Euphorbia hirta chloroplast trnL gene, intron, partial sequence, isolate: OGA0434	Euphorbia hirta	100	100	100%	2e-17	100.00	517	=HYPERLINK("https://www.ncbi.nlm.nih.gov/nucleotide/AB817627.1?report=genbank&log$=nucltop&blast_rank=14&RID=NAPN0EPK013","AB817627.1")
Euphorbia hirta chloroplast, complete genome	Euphorbia hirta	100	100	100%	2e-17	100.00	164340	=HYPERLINK("https://www.ncbi.nlm.nih.gov/nucleotide/NC_058203.1?report=genbank&log$=nucltop&blast_rank=15&RID=NAPN0EPK013","NC_058203.1")
Euphorbia maculata voucher van Ee 723 US tRNA-Leu (trnL-UAA) gene, partial sequence; trnL-trnF intergenic spacer, complete sequence; and tRNA-Phe (trnF-GAA) gene, partial sequence; plastid	Euphorbia maculata	100	100	100%	2e-17	100.00	938	=HYPERLINK("https://www.ncbi.nlm.nih.gov/nucleotide/JN249677.1?report=genbank&log$=nucltop&blast_rank=16&RID=NAPN0EPK013","JN249677.1")
Euphorbia maculata chloroplast, complete genome	Euphorbia maculata	100	100	100%	2e-17	100.00	162685	=HYPERLINK("https://www.ncbi.nlm.nih.gov/nucleotide/NC_052745.1?report=genbank&log$=nucltop&blast_rank=17&RID=NAPN0EPK013","NC_052745.1")
