# Supplementary material for: Ecology of community reassembly: Movements and diets of megafauna during a decade of restoration in Mozambique
Source: Ecology. 2026 Apr 12;107(4):e70386. doi: 10.1002/ecy.70386 (PMC13071350; doi:10.1002/ecy.70386)
Supplement: Supplementary file 1 — Data S1. [file ECY-107-e70386-s001.zip › Data_S1/Dataset_20/DietDataFilteringScripts/DNA_metabarcoding_data_processing/additional_files_scripts/NCBI_blast_results/atcctgttttccgaaaaccaagaagagctcagaaagggagaataaaaaaaaag.csv]

Description	Scientific Name	Max Score	Total Score	Query Cover	E value	Per. ident	Acc. Len	Accession
Faidherbia albida voucher LUH:4171 tRNA-Leu (trnL) gene and trnL-trnF intergenic spacer, partial sequence; chloroplast	Faidherbia albida	99.0	99.0	100%	4e-17	100.00	975	=HYPERLINK("https://www.ncbi.nlm.nih.gov/nucleotide/KX268187.1?report=genbank&log$=nucltop&blast_rank=1&RID=NAP49BR5013","KX268187.1")
Acacia ehrenbergiana voucher LUH:A33 tRNA-Leu (trnL) gene and trnL-trnF intergenic spacer, partial sequence; chloroplast	Acacia ehrenbergiana	99.0	99.0	100%	4e-17	100.00	933	=HYPERLINK("https://www.ncbi.nlm.nih.gov/nucleotide/KX268137.1?report=genbank&log$=nucltop&blast_rank=2&RID=NAP49BR5013","KX268137.1")
Faidherbia albida isolate In Zbib 5 chloroplast, complete genome	Faidherbia albida	99.0	99.0	100%	4e-17	100.00	175675	=HYPERLINK("https://www.ncbi.nlm.nih.gov/nucleotide/KY100268.1?report=genbank&log$=nucltop&blast_rank=3&RID=NAP49BR5013","KY100268.1")
Senegalia berlandieri isolate JM 263 tRNA-Leu (trnL) gene and trnL-trnF intergenic spacer, partial sequence; chloroplast	Senegalia berlandieri	99.0	99.0	100%	4e-17	100.00	972	=HYPERLINK("https://www.ncbi.nlm.nih.gov/nucleotide/KY688582.1?report=genbank&log$=nucltop&blast_rank=4&RID=NAP49BR5013","KY688582.1")
Faidherbia albida chloroplast, complete genome	Faidherbia albida	99.0	99.0	100%	4e-17	100.00	175646	=HYPERLINK("https://www.ncbi.nlm.nih.gov/nucleotide/NC_035347.1?report=genbank&log$=nucltop&blast_rank=5&RID=NAP49BR5013","NC_035347.1")
Acacia erinacea chloroplast partial genome, isolate 308ERI	Acacia erinacea	99.0	99.0	100%	4e-17	100.00	175277	=HYPERLINK("https://www.ncbi.nlm.nih.gov/nucleotide/LN885265.1?report=genbank&log$=nucltop&blast_rank=6&RID=NAP49BR5013","LN885265.1")
Faidherbia cf. albida 91-0047 isolate JM4065 tRNA-Leu (trnL) gene and trnL-trnF intergenic spacer, partial sequence; chloroplast	Faidherbia cf. albida 91-0047	99.0	99.0	100%	4e-17	100.00	1009	=HYPERLINK("https://www.ncbi.nlm.nih.gov/nucleotide/KM191418.1?report=genbank&log$=nucltop&blast_rank=7&RID=NAP49BR5013","KM191418.1")
Faidherbia albida tRNA-Leu (trnL) gene, partial sequence; trnL-trnF intergenic spacer, complete sequence; and tRNA-Phe (trnF) gene, partial sequence; plastid	Faidherbia albida	99.0	99.0	100%	4e-17	100.00	1031	=HYPERLINK("https://www.ncbi.nlm.nih.gov/nucleotide/GQ872301.1?report=genbank&log$=nucltop&blast_rank=8&RID=NAP49BR5013","GQ872301.1")
Faidherbia albida tRNA-Leu (trnL) gene, complete sequence; and trnL-trnF intergenic spacer, partial sequence; chloroplast	Faidherbia albida	99.0	99.0	100%	4e-17	100.00	952	=HYPERLINK("https://www.ncbi.nlm.nih.gov/nucleotide/HM020835.1?report=genbank&log$=nucltop&blast_rank=9&RID=NAP49BR5013","HM020835.1")
Faidherbia albida voucher CANB 632235_JM367 tRNA-Leu (trnL) gene and trnL-trnF intergenic spacer, partial sequence; chloroplast	Faidherbia albida	99.0	99.0	100%	4e-17	100.00	922	=HYPERLINK("https://www.ncbi.nlm.nih.gov/nucleotide/EU439981.1?report=genbank&log$=nucltop&blast_rank=10&RID=NAP49BR5013","EU439981.1")
Acacia berlandieri isolate JM263 tRNA-Leu (trnL) gene, partial sequence; trnL-trnF intergenic spacer region, complete sequence; and tRNA-Phe (trnF) gene, partial sequence; chlorplast genes for chloroplast products	Senegalia berlandieri	99.0	99.0	100%	4e-17	100.00	1077	=HYPERLINK("https://www.ncbi.nlm.nih.gov/nucleotide/AF522978.1?report=genbank&log$=nucltop&blast_rank=11&RID=NAP49BR5013","AF522978.1")
