# Supplementary material for: Ecology of community reassembly: Movements and diets of megafauna during a decade of restoration in Mozambique
Source: Ecology. 2026 Apr 12;107(4):e70386. doi: 10.1002/ecy.70386 (PMC13071350; doi:10.1002/ecy.70386)
Supplement: Supplementary file 1 — Data S1. [file ECY-107-e70386-s001.zip › Data_S1/Dataset_20/DietDataFilteringScripts/DNA_metabarcoding_data_processing/additional_files_scripts/NCBI_blast_results/atcctgttttccgaaaaccaagaagagttcagaaaaggagaataaaaaaag.csv]

Description	Scientific Name	Max Score	Total Score	Query Cover	E value	Per. ident	Acc. Len	Accession
Vachellia drepanolobium voucher MRLW_K200_2014 tRNA-Leu (trnL) gene, partial sequence; plastid	Vachellia drepanolobium	95.3	95.3	100%	5e-16	100.00	547	=HYPERLINK("https://www.ncbi.nlm.nih.gov/nucleotide/MK263476.1?report=genbank&log$=nucltop&blast_rank=1&RID=NANM8MNV016","MK263476.1")
Vachellia drepanolobium voucher MRLW_K92_2014 tRNA-Leu (trnL) gene, partial sequence; plastid	Vachellia drepanolobium	95.3	95.3	100%	5e-16	100.00	495	=HYPERLINK("https://www.ncbi.nlm.nih.gov/nucleotide/MK263475.1?report=genbank&log$=nucltop&blast_rank=2&RID=NANM8MNV016","MK263475.1")
Vachellia drepanolobium voucher MRLW_K90_2014 tRNA-Leu (trnL) gene, partial sequence; plastid	Vachellia drepanolobium	95.3	95.3	100%	5e-16	100.00	565	=HYPERLINK("https://www.ncbi.nlm.nih.gov/nucleotide/MK263473.1?report=genbank&log$=nucltop&blast_rank=3&RID=NANM8MNV016","MK263473.1")
Vachellia drepanolobium voucher MRLW_K64_2014 tRNA-Leu (trnL) gene, partial sequence; plastid	Vachellia drepanolobium	95.3	95.3	100%	5e-16	100.00	531	=HYPERLINK("https://www.ncbi.nlm.nih.gov/nucleotide/MK263469.1?report=genbank&log$=nucltop&blast_rank=4&RID=NANM8MNV016","MK263469.1")
Vachellia drepanolobium voucher MRLW_K60_2014 tRNA-Leu (trnL) gene, partial sequence; plastid	Vachellia drepanolobium	95.3	95.3	100%	5e-16	100.00	523	=HYPERLINK("https://www.ncbi.nlm.nih.gov/nucleotide/MK263468.1?report=genbank&log$=nucltop&blast_rank=5&RID=NANM8MNV016","MK263468.1")
Vachellia drepanolobium voucher MRLW_K39_2014 tRNA-Leu (trnL) gene, partial sequence; plastid	Vachellia drepanolobium	95.3	95.3	100%	5e-16	100.00	533	=HYPERLINK("https://www.ncbi.nlm.nih.gov/nucleotide/MK263467.1?report=genbank&log$=nucltop&blast_rank=6&RID=NANM8MNV016","MK263467.1")
Vachellia drepanolobium voucher MRLW_K11_2014 tRNA-Leu (trnL) gene, partial sequence; plastid	Vachellia drepanolobium	95.3	95.3	100%	5e-16	100.00	565	=HYPERLINK("https://www.ncbi.nlm.nih.gov/nucleotide/MK263466.1?report=genbank&log$=nucltop&blast_rank=7&RID=NANM8MNV016","MK263466.1")
Vachellia sieberiana var. sieberiana voucher JG-16-P05_A10 tRNA-Leu (trnL) gene, partial sequence; trnL-trnF intergenic spacer, complete sequence; and tRNA-Phe (trnF) gene, partial sequence; chloroplast	Vachellia sieberiana var. sieberiana	95.3	95.3	100%	5e-16	100.00	531	=HYPERLINK("https://www.ncbi.nlm.nih.gov/nucleotide/MK186957.1?report=genbank&log$=nucltop&blast_rank=8&RID=NANM8MNV016","MK186957.1")
Vachellia robusta voucher JG-16-P05_B11 tRNA-Leu (trnL) gene, partial sequence; trnL-trnF intergenic spacer, complete sequence; and tRNA-Phe (trnF) gene, partial sequence; chloroplast	Vachellia robusta	95.3	95.3	100%	5e-16	100.00	531	=HYPERLINK("https://www.ncbi.nlm.nih.gov/nucleotide/MK186956.1?report=genbank&log$=nucltop&blast_rank=9&RID=NANM8MNV016","MK186956.1")
Vachellia bidwillii voucher AQ555372 tRNA-Leu (trnL) gene and trnL-trnF intergenic spacer, partial sequence; chloroplast	Vachellia bidwillii	95.3	95.3	100%	5e-16	100.00	974	=HYPERLINK("https://www.ncbi.nlm.nih.gov/nucleotide/MK923636.1?report=genbank&log$=nucltop&blast_rank=10&RID=NANM8MNV016","MK923636.1")
Vachellia bidwillii voucher AQ906838 tRNA-Leu (trnL) gene and trnL-trnF intergenic spacer, partial sequence; chloroplast	Vachellia bidwillii	95.3	95.3	100%	5e-16	100.00	926	=HYPERLINK("https://www.ncbi.nlm.nih.gov/nucleotide/MK923635.1?report=genbank&log$=nucltop&blast_rank=11&RID=NANM8MNV016","MK923635.1")
Vachellia clarksoniana voucher AQ907745 tRNA-Leu (trnL) gene and trnL-trnF intergenic spacer, partial sequence; chloroplast	Vachellia clarksoniana	95.3	95.3	100%	5e-16	100.00	982	=HYPERLINK("https://www.ncbi.nlm.nih.gov/nucleotide/MK923634.1?report=genbank&log$=nucltop&blast_rank=12&RID=NANM8MNV016","MK923634.1")
Vachellia douglasica voucher AQ825443 tRNA-Leu (trnL) gene and trnL-trnF intergenic spacer, partial sequence; chloroplast	Vachellia douglasica	95.3	95.3	100%	5e-16	100.00	987	=HYPERLINK("https://www.ncbi.nlm.nih.gov/nucleotide/MK923631.1?report=genbank&log$=nucltop&blast_rank=13&RID=NANM8MNV016","MK923631.1")
Vachellia pachyphloia voucher AQ481803 tRNA-Leu (trnL) gene and trnL-trnF intergenic spacer, partial sequence; chloroplast	Vachellia pachyphloia	95.3	95.3	100%	5e-16	100.00	954	=HYPERLINK("https://www.ncbi.nlm.nih.gov/nucleotide/MK923630.1?report=genbank&log$=nucltop&blast_rank=14&RID=NANM8MNV016","MK923630.1")
Vachellia suberosa voucher AQ734737 tRNA-Leu (trnL) gene and trnL-trnF intergenic spacer, partial sequence; chloroplast	Vachellia suberosa	95.3	95.3	100%	5e-16	100.00	947	=HYPERLINK("https://www.ncbi.nlm.nih.gov/nucleotide/MK923629.1?report=genbank&log$=nucltop&blast_rank=15&RID=NANM8MNV016","MK923629.1")
Vachellia sutherlandii voucher AQ788374 tRNA-Leu (trnL) gene and trnL-trnF intergenic spacer, partial sequence; chloroplast	Vachellia sutherlandii	95.3	95.3	100%	5e-16	100.00	917	=HYPERLINK("https://www.ncbi.nlm.nih.gov/nucleotide/MK923628.1?report=genbank&log$=nucltop&blast_rank=16&RID=NANM8MNV016","MK923628.1")
Vachellia sutherlandii voucher AQ870418 tRNA-Leu (trnL) gene and trnL-trnF intergenic spacer, partial sequence; chloroplast	Vachellia sutherlandii	95.3	95.3	100%	5e-16	100.00	960	=HYPERLINK("https://www.ncbi.nlm.nih.gov/nucleotide/MK923627.1?report=genbank&log$=nucltop&blast_rank=17&RID=NANM8MNV016","MK923627.1")
Vachellia sutherlandii voucher AQ855697 tRNA-Leu (trnL) gene and trnL-trnF intergenic spacer, partial sequence; chloroplast	Vachellia sutherlandii	95.3	95.3	100%	5e-16	100.00	963	=HYPERLINK("https://www.ncbi.nlm.nih.gov/nucleotide/MK923626.1?report=genbank&log$=nucltop&blast_rank=18&RID=NANM8MNV016","MK923626.1")
Vachellia valida voucher AQ817074 tRNA-Leu (trnL) gene and trnL-trnF intergenic spacer, partial sequence; chloroplast	Vachellia valida	95.3	95.3	100%	5e-16	100.00	948	=HYPERLINK("https://www.ncbi.nlm.nih.gov/nucleotide/MK923625.1?report=genbank&log$=nucltop&blast_rank=19&RID=NANM8MNV016","MK923625.1")
Vachellia valida voucher AQ537185 tRNA-Leu (trnL) gene and trnL-trnF intergenic spacer, partial sequence; chloroplast	Vachellia valida	95.3	95.3	100%	5e-16	100.00	933	=HYPERLINK("https://www.ncbi.nlm.nih.gov/nucleotide/MK923624.1?report=genbank&log$=nucltop&blast_rank=20&RID=NANM8MNV016","MK923624.1")
Vachellia valida voucher AQ511469 tRNA-Leu (trnL) gene and trnL-trnF intergenic spacer, partial sequence; chloroplast	Vachellia valida	95.3	95.3	100%	5e-16	100.00	934	=HYPERLINK("https://www.ncbi.nlm.nih.gov/nucleotide/MK923623.1?report=genbank&log$=nucltop&blast_rank=21&RID=NANM8MNV016","MK923623.1")
Vachellia reficiens voucher TK2_G6_SI tRNA-Leu (trnL) gene, partial sequence; mitochondrial	Vachellia reficiens	95.3	95.3	100%	5e-16	100.00	531	=HYPERLINK("https://www.ncbi.nlm.nih.gov/nucleotide/MK261590.1?report=genbank&log$=nucltop&blast_rank=22&RID=NANM8MNV016","MK261590.1")
Vachellia reficiens voucher TK2_F6_NMK tRNA-Leu (trnL) gene, partial sequence; mitochondrial	Vachellia reficiens	95.3	95.3	100%	5e-16	100.00	569	=HYPERLINK("https://www.ncbi.nlm.nih.gov/nucleotide/MK261480.1?report=genbank&log$=nucltop&blast_rank=23&RID=NANM8MNV016","MK261480.1")
Vachellia sieberiana voucher LUH:4170 tRNA-Leu (trnL) gene and trnL-trnF intergenic spacer, partial sequence; chloroplast	Vachellia sieberiana	95.3	95.3	100%	5e-16	100.00	942	=HYPERLINK("https://www.ncbi.nlm.nih.gov/nucleotide/KX268140.1?report=genbank&log$=nucltop&blast_rank=24&RID=NANM8MNV016","KX268140.1")
Vachellia tortilis subsp. raddiana isolate Nezmet 23 chloroplast, complete genome	Vachellia tortilis subsp. raddiana	95.3	95.3	100%	5e-16	100.00	164973	=HYPERLINK("https://www.ncbi.nlm.nih.gov/nucleotide/KY100266.1?report=genbank&log$=nucltop&blast_rank=25&RID=NANM8MNV016","KY100266.1")
Vachellia tortilis subsp. raddiana isolate Nezmet 19 chloroplast, complete genome	Vachellia tortilis subsp. raddiana	95.3	95.3	100%	5e-16	100.00	164974	=HYPERLINK("https://www.ncbi.nlm.nih.gov/nucleotide/KY100265.1?report=genbank&log$=nucltop&blast_rank=26&RID=NANM8MNV016","KY100265.1")
Senegalia mellifera subsp. mellifera isolate OM 1060 tRNA-Leu (trnL) gene and trnL-trnF intergenic spacer, partial sequence; chloroplast	Senegalia mellifera subsp. mellifera	95.3	95.3	100%	5e-16	100.00	586	=HYPERLINK("https://www.ncbi.nlm.nih.gov/nucleotide/KY688621.1?report=genbank&log$=nucltop&blast_rank=27&RID=NANM8MNV016","KY688621.1")
Acacia bellula tRNA-Leu (trnL) gene, partial sequence; trnL-trnF intergenic spacer, complete sequence; and tRNA-Phe (trnF) gene, partial sequence; chloroplast	Vachellia bellula	95.3	95.3	100%	5e-16	100.00	1087	=HYPERLINK("https://www.ncbi.nlm.nih.gov/nucleotide/KP823576.1?report=genbank&log$=nucltop&blast_rank=28&RID=NANM8MNV016","KP823576.1")
Vachellia etbaica voucher D11_K1300_Acacia_etibaica tRNA-Leu (trnL) gene, intron; chloroplast	Vachellia etbaica	95.3	95.3	100%	5e-16	100.00	568	=HYPERLINK("https://www.ncbi.nlm.nih.gov/nucleotide/KR737959.1?report=genbank&log$=nucltop&blast_rank=29&RID=NANM8MNV016","KR737959.1")
Vachellia drepanolobium voucher D8_K1300_Acacia_drepanolobium tRNA-Leu (trnL) gene, intron; chloroplast	Vachellia drepanolobium	95.3	95.3	100%	5e-16	100.00	568	=HYPERLINK("https://www.ncbi.nlm.nih.gov/nucleotide/KR737708.1?report=genbank&log$=nucltop&blast_rank=30&RID=NANM8MNV016","KR737708.1")
Vachellia gerrardii voucher C9_K1300_Acacia_gerrardii tRNA-Leu (trnL) gene, intron; chloroplast	Vachellia gerrardii	95.3	95.3	100%	5e-16	100.00	568	=HYPERLINK("https://www.ncbi.nlm.nih.gov/nucleotide/KR737664.1?report=genbank&log$=nucltop&blast_rank=31&RID=NANM8MNV016","KR737664.1")
Vachellia tortilis voucher F5_K1300_Acacia_tortilis tRNA-Leu (trnL) gene, intron; chloroplast	Vachellia tortilis	95.3	95.3	100%	5e-16	100.00	568	=HYPERLINK("https://www.ncbi.nlm.nih.gov/nucleotide/KR737641.1?report=genbank&log$=nucltop&blast_rank=32&RID=NANM8MNV016","KR737641.1")
Vachellia sieberiana trnL gene, intron; chloroplast	Vachellia sieberiana	95.3	95.3	100%	5e-16	100.00	51	=HYPERLINK("https://www.ncbi.nlm.nih.gov/nucleotide/OL898555.1?report=genbank&log$=nucltop&blast_rank=33&RID=NANM8MNV016","OL898555.1")
Vachellia tortilis isolate JM4060 tRNA-Leu (trnL) gene and trnL-trnF intergenic spacer, partial sequence; chloroplast	Vachellia tortilis	95.3	95.3	100%	5e-16	100.00	990	=HYPERLINK("https://www.ncbi.nlm.nih.gov/nucleotide/KM191413.1?report=genbank&log$=nucltop&blast_rank=34&RID=NANM8MNV016","KM191413.1")
Vachellia tortilis isolate JM4059 tRNA-Leu (trnL) gene and trnL-trnF intergenic spacer, partial sequence; chloroplast	Vachellia tortilis	95.3	95.3	100%	5e-16	100.00	851	=HYPERLINK("https://www.ncbi.nlm.nih.gov/nucleotide/KM191412.1?report=genbank&log$=nucltop&blast_rank=35&RID=NANM8MNV016","KM191412.1")
Vachellia suberosa isolate JM4031 tRNA-Leu (trnL) gene and trnL-trnF intergenic spacer, partial sequence; chloroplast	Vachellia suberosa	95.3	95.3	100%	5e-16	100.00	855	=HYPERLINK("https://www.ncbi.nlm.nih.gov/nucleotide/KM191394.1?report=genbank&log$=nucltop&blast_rank=36&RID=NANM8MNV016","KM191394.1")
Vachellia valida isolate JM4030 tRNA-Leu (trnL) gene, partial sequence; and trnL-trnF intergenic spacer, complete sequence; chloroplast	Vachellia valida	95.3	95.3	100%	5e-16	100.00	866	=HYPERLINK("https://www.ncbi.nlm.nih.gov/nucleotide/KM191393.1?report=genbank&log$=nucltop&blast_rank=37&RID=NANM8MNV016","KM191393.1")
Vachellia pallidifolia isolate JM4022 tRNA-Leu (trnL) gene, partial sequence; and trnL-trnF intergenic spacer, complete sequence; chloroplast	Vachellia pallidifolia	95.3	95.3	100%	5e-16	100.00	870	=HYPERLINK("https://www.ncbi.nlm.nih.gov/nucleotide/KM191387.1?report=genbank&log$=nucltop&blast_rank=38&RID=NANM8MNV016","KM191387.1")
Vachellia tortilis tRNA-Leu (trnL) gene, partial sequence; trnL-trnF intergenic spacer, complete sequence; and tRNA-Phe (trnF) gene, partial sequence; plastid	Vachellia tortilis	95.3	95.3	100%	5e-16	100.00	1059	=HYPERLINK("https://www.ncbi.nlm.nih.gov/nucleotide/GQ872298.1?report=genbank&log$=nucltop&blast_rank=39&RID=NANM8MNV016","GQ872298.1")
Vachellia stuhlmannii tRNA-Leu (trnL) gene, partial sequence; trnL-trnF intergenic spacer, complete sequence; and tRNA-Phe (trnF) gene, partial sequence; plastid	Vachellia stuhlmannii	95.3	95.3	100%	5e-16	100.00	1024	=HYPERLINK("https://www.ncbi.nlm.nih.gov/nucleotide/GQ872296.1?report=genbank&log$=nucltop&blast_rank=40&RID=NANM8MNV016","GQ872296.1")
Vachellia sieberiana var. woodii tRNA-Leu (trnL) gene, partial sequence; trnL-trnF intergenic spacer, complete sequence; and tRNA-Phe (trnF) gene, partial sequence; plastid	Vachellia sieberiana var. woodii	95.3	95.3	100%	5e-16	100.00	1038	=HYPERLINK("https://www.ncbi.nlm.nih.gov/nucleotide/GQ872295.1?report=genbank&log$=nucltop&blast_rank=41&RID=NANM8MNV016","GQ872295.1")
Vachellia sieberiana var. sieberiana tRNA-Leu (trnL) gene, partial sequence; trnL-trnF intergenic spacer, complete sequence; and tRNA-Phe (trnF) gene, partial sequence; plastid	Vachellia sieberiana var. sieberiana	95.3	95.3	100%	5e-16	100.00	1049	=HYPERLINK("https://www.ncbi.nlm.nih.gov/nucleotide/GQ872294.1?report=genbank&log$=nucltop&blast_rank=42&RID=NANM8MNV016","GQ872294.1")
Vachellia robusta subsp. clavigera tRNA-Leu (trnL) gene, partial sequence; trnL-trnF intergenic spacer, complete sequence; and tRNA-Phe (trnF) gene, partial sequence; plastid	Vachellia robusta subsp. clavigera	95.3	95.3	100%	5e-16	100.00	1031	=HYPERLINK("https://www.ncbi.nlm.nih.gov/nucleotide/GQ872289.1?report=genbank&log$=nucltop&blast_rank=43&RID=NANM8MNV016","GQ872289.1")
Vachellia reficiens tRNA-Leu (trnL) gene, partial sequence; trnL-trnF intergenic spacer, complete sequence; and tRNA-Phe (trnF) gene, partial sequence; plastid	Vachellia reficiens	95.3	95.3	100%	5e-16	100.00	1025	=HYPERLINK("https://www.ncbi.nlm.nih.gov/nucleotide/GQ872287.1?report=genbank&log$=nucltop&blast_rank=44&RID=NANM8MNV016","GQ872287.1")
Vachellia luederitzii var. retinens tRNA-Leu (trnL) gene, partial sequence; trnL-trnF intergenic spacer, complete sequence; and tRNA-Phe (trnF) gene, partial sequence; plastid	Vachellia luederitzii var. retinens	95.3	95.3	100%	5e-16	100.00	1055	=HYPERLINK("https://www.ncbi.nlm.nih.gov/nucleotide/GQ872278.1?report=genbank&log$=nucltop&blast_rank=45&RID=NANM8MNV016","GQ872278.1")
Vachellia hebeclada subsp. tristis tRNA-Leu (trnL) gene, partial sequence; trnL-trnF intergenic spacer, complete sequence; and tRNA-Phe (trnF) gene, partial sequence; plastid	Vachellia hebeclada subsp. tristis	95.3	95.3	100%	5e-16	100.00	1020	=HYPERLINK("https://www.ncbi.nlm.nih.gov/nucleotide/GQ872273.1?report=genbank&log$=nucltop&blast_rank=46&RID=NANM8MNV016","GQ872273.1")
Vachellia gerrardii tRNA-Leu (trnL) gene, partial sequence; trnL-trnF intergenic spacer, complete sequence; and tRNA-Phe (trnF) gene, partial sequence; plastid	Vachellia gerrardii	95.3	95.3	100%	5e-16	100.00	1019	=HYPERLINK("https://www.ncbi.nlm.nih.gov/nucleotide/GQ872269.1?report=genbank&log$=nucltop&blast_rank=47&RID=NANM8MNV016","GQ872269.1")
Acacia drepanolobium tRNA-Leu (trnL) gene, complete sequence; and trnL-trnF intergenic spacer, partial sequence; chloroplast	Vachellia drepanolobium	95.3	95.3	100%	5e-16	100.00	942	=HYPERLINK("https://www.ncbi.nlm.nih.gov/nucleotide/HM020804.1?report=genbank&log$=nucltop&blast_rank=48&RID=NANM8MNV016","HM020804.1")
Acacia grandicornuta voucher JM1153 tRNA-Leu (trnL) gene and trnL-trnF intergenic spacer, partial sequence; chloroplast	Vachellia grandicornuta	95.3	95.3	100%	5e-16	100.00	914	=HYPERLINK("https://www.ncbi.nlm.nih.gov/nucleotide/EU440026.1?report=genbank&log$=nucltop&blast_rank=49&RID=NANM8MNV016","EU440026.1")
Acacia drepanolobium voucher 17/90_JM1578 tRNA-Leu (trnL) gene and trnL-trnF intergenic spacer, partial sequence; chloroplast	Vachellia drepanolobium	95.3	95.3	100%	5e-16	100.00	915	=HYPERLINK("https://www.ncbi.nlm.nih.gov/nucleotide/EU440015.1?report=genbank&log$=nucltop&blast_rank=50&RID=NANM8MNV016","EU440015.1")
Acacia tortilis isolate JM264 tRNA-Leu (trnL) gene, partial sequence; trnL-trnF intergenic spacer region, complete sequence; and tRNA-Phe (trnF) gene, partial sequence; chlorplast genes for chloroplast products	Vachellia tortilis	95.3	95.3	100%	5e-16	100.00	1066	=HYPERLINK("https://www.ncbi.nlm.nih.gov/nucleotide/AF522974.1?report=genbank&log$=nucltop&blast_rank=51&RID=NANM8MNV016","AF522974.1")
