# Supplementary material for: Ecology of community reassembly: Movements and diets of megafauna during a decade of restoration in Mozambique
Source: Ecology. 2026 Apr 12;107(4):e70386. doi: 10.1002/ecy.70386 (PMC13071350; doi:10.1002/ecy.70386)
Supplement: Supplementary file 1 — Data S1. [file ECY-107-e70386-s001.zip › Data_S1/Dataset_20/DietDataFilteringScripts/DNA_metabarcoding_data_processing/additional_files_scripts/NCBI_blast_results/atcctgttttccgaaaaccaagaagagttcagaaaggcagaataaaaaaag.csv]

Description	Scientific Name	Max Score	Total Score	Query Cover	E value	Per. ident	Acc. Len	Accession
Neptunia oleracea voucher JG-16-P05_D8 tRNA-Leu (trnL) gene, partial sequence; trnL-trnF intergenic spacer, complete sequence; and tRNA-Phe (trnF) gene, partial sequence; chloroplast	Neptunia oleracea	95.3	95.3	100%	5e-16	100.00	506	=HYPERLINK("https://www.ncbi.nlm.nih.gov/nucleotide/MK187152.1?report=genbank&log$=nucltop&blast_rank=1&RID=NAPX0VJB013","MK187152.1")
Neptunia oleracea voucher JG-16-P06_C11 tRNA-Leu (trnL) gene, partial sequence; trnL-trnF intergenic spacer, complete sequence; and tRNA-Phe (trnF) gene, partial sequence; chloroplast	Neptunia oleracea	95.3	95.3	100%	5e-16	100.00	535	=HYPERLINK("https://www.ncbi.nlm.nih.gov/nucleotide/MK187151.1?report=genbank&log$=nucltop&blast_rank=2&RID=NAPX0VJB013","MK187151.1")
Neptunia oleracea voucher RNG:2025 tRNA-Leu (trnL) gene and trnL-trnF intergenic spacer, partial sequence; chloroplast	Neptunia oleracea	95.3	95.3	100%	5e-16	100.00	982	=HYPERLINK("https://www.ncbi.nlm.nih.gov/nucleotide/KX268200.1?report=genbank&log$=nucltop&blast_rank=3&RID=NAPX0VJB013","KX268200.1")
Neptunia monosperma voucher A9102794_JM185 tRNA-Leu (trnL) gene and trnL-trnF intergenic spacer, partial sequence; chloroplast	Neptunia monosperma	95.3	95.3	100%	5e-16	100.00	920	=HYPERLINK("https://www.ncbi.nlm.nih.gov/nucleotide/EU439979.1?report=genbank&log$=nucltop&blast_rank=4&RID=NAPX0VJB013","EU439979.1")
Neptunia monosperma isolate JM185 tRNA-Leu (trnL) gene, partial sequence; trnL-trnF intergenic spacer region, complete sequence; and tRNA-Phe (trnF) gene, partial sequence; chlorplast genes for chloroplast products	Neptunia monosperma	95.3	95.3	100%	5e-16	100.00	1073	=HYPERLINK("https://www.ncbi.nlm.nih.gov/nucleotide/AF522944.1?report=genbank&log$=nucltop&blast_rank=5&RID=NAPX0VJB013","AF522944.1")
Neptunia monosperma trnL gene and trnL-trnF intergenic spacer, partial sequences; chloroplast genes for chloroplast products	Neptunia monosperma	95.3	95.3	100%	5e-16	100.00	1026	=HYPERLINK("https://www.ncbi.nlm.nih.gov/nucleotide/AF278495.1?report=genbank&log$=nucltop&blast_rank=6&RID=NAPX0VJB013","AF278495.1")
Neptunia gracilis trnL gene and trnL-trnF intergenic spacer, partial sequences; chloroplast genes for chloroplast products	Neptunia gracilis	95.3	95.3	100%	5e-16	100.00	1001	=HYPERLINK("https://www.ncbi.nlm.nih.gov/nucleotide/AF278494.1?report=genbank&log$=nucltop&blast_rank=7&RID=NAPX0VJB013","AF278494.1")
