# Supplementary material for: Ecology of community reassembly: Movements and diets of megafauna during a decade of restoration in Mozambique
Source: Ecology. 2026 Apr 12;107(4):e70386. doi: 10.1002/ecy.70386 (PMC13071350; doi:10.1002/ecy.70386)
Supplement: Supplementary file 1 — Data S1. [file ECY-107-e70386-s001.zip › Data_S1/Dataset_20/DietDataFilteringScripts/DNA_metabarcoding_data_processing/additional_files_scripts/NCBI_blast_results/atcctgttttccgaaaaccaagaagagttcagaaagggagaataaaaaaaag.csv]

Description	Scientific Name	Max Score	Total Score	Query Cover	E value	Per. ident	Acc. Len	Accession
Chamaecrista mimosoides voucher Yi15441-KUN plastid, complete genome	Chamaecrista mimosoides	97.1	97.1	100%	2e-16	100.00	158739	=HYPERLINK("https://www.ncbi.nlm.nih.gov/nucleotide/NC_047400.1?report=genbank&log$=nucltop&blast_rank=1&RID=NU08FVTU013","NC_047400.1")
Cassia brewsteri voucher Yi14786-KUN plastid, complete genome	Cassia brewsteri	97.1	97.1	100%	2e-16	100.00	160114	=HYPERLINK("https://www.ncbi.nlm.nih.gov/nucleotide/NC_047376.1?report=genbank&log$=nucltop&blast_rank=2&RID=NU08FVTU013","NC_047376.1")
Chamaecrista mimosoides voucher JG-16-P01_D4 tRNA-Leu (trnL) gene, partial sequence; trnL-trnF intergenic spacer, complete sequence; and tRNA-Phe (trnF) gene, partial sequence; chloroplast	Chamaecrista mimosoides	97.1	97.1	100%	2e-16	100.00	575	=HYPERLINK("https://www.ncbi.nlm.nih.gov/nucleotide/MK187007.1?report=genbank&log$=nucltop&blast_rank=3&RID=NU08FVTU013","MK187007.1")
Cassia abbreviata voucher JG-16-P04_A5 tRNA-Leu (trnL) gene, partial sequence; trnL-trnF intergenic spacer, complete sequence; and tRNA-Phe (trnF) gene, partial sequence; chloroplast	Cassia abbreviata	97.1	97.1	100%	2e-16	100.00	558	=HYPERLINK("https://www.ncbi.nlm.nih.gov/nucleotide/MK187004.1?report=genbank&log$=nucltop&blast_rank=4&RID=NU08FVTU013","MK187004.1")
Cassia abbreviata voucher JG-16-P06_G7 tRNA-Leu (trnL) gene, partial sequence; trnL-trnF intergenic spacer, complete sequence; and tRNA-Phe (trnF) gene, partial sequence; chloroplast	Cassia abbreviata	97.1	97.1	100%	2e-16	100.00	521	=HYPERLINK("https://www.ncbi.nlm.nih.gov/nucleotide/MK187003.1?report=genbank&log$=nucltop&blast_rank=5&RID=NU08FVTU013","MK187003.1")
Andira aubletii voucher P00610534 tRNA-Leu(UAA) (trnL) gene, intron; chloroplast	Andira aubletii	97.1	97.1	100%	2e-16	100.00	961	=HYPERLINK("https://www.ncbi.nlm.nih.gov/nucleotide/MK797727.1?report=genbank&log$=nucltop&blast_rank=6&RID=NU08FVTU013","MK797727.1")
Andira aubletii voucher NH200201 tRNA-Leu(UAA) (trnL) gene, intron; chloroplast	Andira aubletii	97.1	97.1	100%	2e-16	100.00	959	=HYPERLINK("https://www.ncbi.nlm.nih.gov/nucleotide/MK797725.1?report=genbank&log$=nucltop&blast_rank=7&RID=NU08FVTU013","MK797725.1")
Andira aubletii voucher LV109369 tRNA-Leu(UAA) (trnL) gene, intron; chloroplast	Andira aubletii	97.1	97.1	100%	2e-16	100.00	917	=HYPERLINK("https://www.ncbi.nlm.nih.gov/nucleotide/MK797724.1?report=genbank&log$=nucltop&blast_rank=8&RID=NU08FVTU013","MK797724.1")
Andira aubletii voucher B427041 tRNA-Leu(UAA) (trnL) gene, intron; chloroplast	Andira aubletii	97.1	97.1	100%	2e-16	100.00	956	=HYPERLINK("https://www.ncbi.nlm.nih.gov/nucleotide/MK797723.1?report=genbank&log$=nucltop&blast_rank=9&RID=NU08FVTU013","MK797723.1")
Andira aubletii voucher B419006 tRNA-Leu(UAA) (trnL) gene, intron; chloroplast	Andira aubletii	97.1	97.1	100%	2e-16	100.00	963	=HYPERLINK("https://www.ncbi.nlm.nih.gov/nucleotide/MK797722.1?report=genbank&log$=nucltop&blast_rank=10&RID=NU08FVTU013","MK797722.1")
Chamaecrista zygophylloides var. colligans voucher A.O. Souza 2050 (UB) tRNA-Leu (trnL) gene, partial sequence; trnL-trnF intergenic spacer, complete sequence; and tRNA-Phe (trnF) gene, partial sequence; chloroplast	Chamaecrista zygophylloides var. colligans	97.1	97.1	100%	2e-16	100.00	951	=HYPERLINK("https://www.ncbi.nlm.nih.gov/nucleotide/MK390623.1?report=genbank&log$=nucltop&blast_rank=11&RID=NU08FVTU013","MK390623.1")
Chamaecrista paraunana voucher A.O. Souza 2115 (UB) tRNA-Leu (trnL) gene, partial sequence; trnL-trnF intergenic spacer, complete sequence; and tRNA-Phe (trnF) gene, partial sequence; chloroplast	Chamaecrista paraunana	97.1	97.1	100%	2e-16	100.00	958	=HYPERLINK("https://www.ncbi.nlm.nih.gov/nucleotide/MK390622.1?report=genbank&log$=nucltop&blast_rank=12&RID=NU08FVTU013","MK390622.1")
Chamaecrista oppositifolia voucher A.O. Souza 1246 (UFG) tRNA-Leu (trnL) gene, partial sequence; trnL-trnF intergenic spacer, complete sequence; and tRNA-Phe (trnF) gene, partial sequence; chloroplast	Chamaecrista oppositifolia	97.1	97.1	100%	2e-16	100.00	962	=HYPERLINK("https://www.ncbi.nlm.nih.gov/nucleotide/MK390621.1?report=genbank&log$=nucltop&blast_rank=13&RID=NU08FVTU013","MK390621.1")
Chamaecrista longistyla voucher D. Sasaki 1605 (UFG) tRNA-Leu (trnL) gene, partial sequence; trnL-trnF intergenic spacer, complete sequence; and tRNA-Phe (trnF) gene, partial sequence; chloroplast	Chamaecrista longistyla	97.1	97.1	100%	2e-16	100.00	961	=HYPERLINK("https://www.ncbi.nlm.nih.gov/nucleotide/MK390620.1?report=genbank&log$=nucltop&blast_rank=14&RID=NU08FVTU013","MK390620.1")
Chamaecrista fagonioides var. macrocalyx voucher A.O. Souza 203 (UFG) tRNA-Leu (trnL) gene, partial sequence; trnL-trnF intergenic spacer, complete sequence; and tRNA-Phe (trnF) gene, partial sequence; chloroplast	Chamaecrista fagonioides var. macrocalyx	97.1	97.1	100%	2e-16	100.00	960	=HYPERLINK("https://www.ncbi.nlm.nih.gov/nucleotide/MK390619.1?report=genbank&log$=nucltop&blast_rank=15&RID=NU08FVTU013","MK390619.1")
Chamaecrista carobinha voucher A.O. Souza 2190 (UB) tRNA-Leu (trnL) gene, partial sequence; trnL-trnF intergenic spacer, complete sequence; and tRNA-Phe (trnF) gene, partial sequence; chloroplast	Chamaecrista carobinha	97.1	97.1	100%	2e-16	100.00	960	=HYPERLINK("https://www.ncbi.nlm.nih.gov/nucleotide/MK390618.1?report=genbank&log$=nucltop&blast_rank=16&RID=NU08FVTU013","MK390618.1")
Chamaecrista barbata voucher A.O. Souza 2072 (UB) tRNA-Leu (trnL) gene, partial sequence; trnL-trnF intergenic spacer, complete sequence; and tRNA-Phe (trnF) gene, partial sequence; chloroplast	Chamaecrista barbata	97.1	97.1	100%	2e-16	100.00	972	=HYPERLINK("https://www.ncbi.nlm.nih.gov/nucleotide/MK390617.1?report=genbank&log$=nucltop&blast_rank=17&RID=NU08FVTU013","MK390617.1")
Chamaecrista acosmifolia var. acosmifolia voucher A.O. Souza 2089 (UB) tRNA-Leu (trnL) gene, partial sequence; trnL-trnF intergenic spacer, complete sequence; and tRNA-Phe (trnF) gene, partial sequence; chloroplast	Chamaecrista acosmifolia var. acosmifolia	97.1	97.1	100%	2e-16	100.00	959	=HYPERLINK("https://www.ncbi.nlm.nih.gov/nucleotide/MK390616.1?report=genbank&log$=nucltop&blast_rank=18&RID=NU08FVTU013","MK390616.1")
Chamaecrista tenuicaulis voucher A.O. Souza 1256 (UFG) tRNA-Leu (trnL) gene, partial sequence; trnL-trnF intergenic spacer, complete sequence; and tRNA-Phe (trnF) gene, partial sequence; chloroplast	Chamaecrista tenuicaulis	97.1	97.1	100%	2e-16	100.00	981	=HYPERLINK("https://www.ncbi.nlm.nih.gov/nucleotide/MH828421.1?report=genbank&log$=nucltop&blast_rank=19&RID=NU08FVTU013","MH828421.1")
Chamaecrista strictula voucher A.O. Souza 1324 (UFG) tRNA-Leu (trnL) gene, partial sequence; trnL-trnF intergenic spacer, complete sequence; and tRNA-Phe (trnF) gene, partial sequence; chloroplast	Chamaecrista strictula	97.1	97.1	100%	2e-16	100.00	987	=HYPERLINK("https://www.ncbi.nlm.nih.gov/nucleotide/MH828420.1?report=genbank&log$=nucltop&blast_rank=20&RID=NU08FVTU013","MH828420.1")
Chamaecrista sparsifolia voucher A.O. Souza 1050 (UFG) tRNA-Leu (trnL) gene, partial sequence; trnL-trnF intergenic spacer, complete sequence; and tRNA-Phe (trnF) gene, partial sequence; chloroplast	Chamaecrista sparsifolia	97.1	97.1	100%	2e-16	100.00	991	=HYPERLINK("https://www.ncbi.nlm.nih.gov/nucleotide/MH828419.1?report=genbank&log$=nucltop&blast_rank=21&RID=NU08FVTU013","MH828419.1")
Chamaecrista sincorana voucher A.O. Souza 1246 (UFG) tRNA-Leu (trnL) gene, partial sequence; trnL-trnF intergenic spacer, complete sequence; and tRNA-Phe (trnF) gene, partial sequence; chloroplast	Chamaecrista sincorana	97.1	97.1	100%	2e-16	100.00	991	=HYPERLINK("https://www.ncbi.nlm.nih.gov/nucleotide/MH828418.1?report=genbank&log$=nucltop&blast_rank=22&RID=NU08FVTU013","MH828418.1")
Chamaecrista setosa var. detonsa voucher A.O. Souza 405 (UFG) tRNA-Leu (trnL) gene, partial sequence; trnL-trnF intergenic spacer, complete sequence; and tRNA-Phe (trnF) gene, partial sequence; chloroplast	Chamaecrista setosa var. detonsa	97.1	97.1	100%	2e-16	100.00	989	=HYPERLINK("https://www.ncbi.nlm.nih.gov/nucleotide/MH828417.1?report=genbank&log$=nucltop&blast_rank=23&RID=NU08FVTU013","MH828417.1")
Chamaecrista scabra voucher A.O. Souza 1456 (UFG) tRNA-Leu (trnL) gene, partial sequence; trnL-trnF intergenic spacer, complete sequence; and tRNA-Phe (trnF) gene, partial sequence; chloroplast	Chamaecrista scabra	97.1	97.1	100%	2e-16	100.00	991	=HYPERLINK("https://www.ncbi.nlm.nih.gov/nucleotide/MH828416.1?report=genbank&log$=nucltop&blast_rank=24&RID=NU08FVTU013","MH828416.1")
Chamaecrista planaltoana voucher A.O. Souza 1355 (UFG) tRNA-Leu (trnL) gene, partial sequence; trnL-trnF intergenic spacer, complete sequence; and tRNA-Phe (trnF) gene, partial sequence; chloroplast	Chamaecrista planaltoana	97.1	97.1	100%	2e-16	100.00	995	=HYPERLINK("https://www.ncbi.nlm.nih.gov/nucleotide/MH828413.1?report=genbank&log$=nucltop&blast_rank=25&RID=NU08FVTU013","MH828413.1")
Chamaecrista obolaria voucher A.O. Souza 864 (UFG) tRNA-Leu (trnL) gene, partial sequence; trnL-trnF intergenic spacer, complete sequence; and tRNA-Phe (trnF) gene, partial sequence; chloroplast	Chamaecrista obolaria	97.1	97.1	100%	2e-16	100.00	991	=HYPERLINK("https://www.ncbi.nlm.nih.gov/nucleotide/MH828411.1?report=genbank&log$=nucltop&blast_rank=26&RID=NU08FVTU013","MH828411.1")
Chamaecrista nummulariifolia voucher A.O. Souza 790 (UFG) tRNA-Leu (trnL) gene, partial sequence; trnL-trnF intergenic spacer, complete sequence; and tRNA-Phe (trnF) gene, partial sequence; chloroplast	Chamaecrista nummulariifolia	97.1	97.1	100%	2e-16	100.00	991	=HYPERLINK("https://www.ncbi.nlm.nih.gov/nucleotide/MH828410.1?report=genbank&log$=nucltop&blast_rank=27&RID=NU08FVTU013","MH828410.1")
Chamaecrista neesiana var. laxiracemosa voucher M.J. Silva 5183 (UFG) tRNA-Leu (trnL) gene, partial sequence; trnL-trnF intergenic spacer, complete sequence; and tRNA-Phe (trnF) gene, partial sequence; chloroplast	Chamaecrista neesiana var. laxiracemosa	97.1	97.1	100%	2e-16	100.00	991	=HYPERLINK("https://www.ncbi.nlm.nih.gov/nucleotide/MH828409.1?report=genbank&log$=nucltop&blast_rank=28&RID=NU08FVTU013","MH828409.1")
Chamaecrista nanodes voucher A.O. Souza 1763 (UFG) tRNA-Leu (trnL) gene, partial sequence; trnL-trnF intergenic spacer, complete sequence; and tRNA-Phe (trnF) gene, partial sequence; chloroplast	Chamaecrista nanodes	97.1	97.1	100%	2e-16	100.00	990	=HYPERLINK("https://www.ncbi.nlm.nih.gov/nucleotide/MH828408.1?report=genbank&log$=nucltop&blast_rank=29&RID=NU08FVTU013","MH828408.1")
Chamaecrista multipennis voucher A.O. Souza 1411 (UFG) tRNA-Leu (trnL) gene, partial sequence; trnL-trnF intergenic spacer, complete sequence; and tRNA-Phe (trnF) gene, partial sequence; chloroplast	Chamaecrista multipennis	97.1	97.1	100%	2e-16	100.00	990	=HYPERLINK("https://www.ncbi.nlm.nih.gov/nucleotide/MH828406.1?report=genbank&log$=nucltop&blast_rank=30&RID=NU08FVTU013","MH828406.1")
Chamaecrista mollicaulis voucher M.J. Silva 5693 (UFG) tRNA-Leu (trnL) gene, partial sequence; trnL-trnF intergenic spacer, complete sequence; and tRNA-Phe (trnF) gene, partial sequence; chloroplast	Chamaecrista mollicaulis	97.1	97.1	100%	2e-16	100.00	991	=HYPERLINK("https://www.ncbi.nlm.nih.gov/nucleotide/MH828405.1?report=genbank&log$=nucltop&blast_rank=31&RID=NU08FVTU013","MH828405.1")
Chamaecrista macedoi voucher M.J. Silva 6073 (UFG) tRNA-Leu (trnL) gene, partial sequence; trnL-trnF intergenic spacer, complete sequence; and tRNA-Phe (trnF) gene, partial sequence; chloroplast	Chamaecrista macedoi	97.1	97.1	100%	2e-16	100.00	991	=HYPERLINK("https://www.ncbi.nlm.nih.gov/nucleotide/MH828404.1?report=genbank&log$=nucltop&blast_rank=32&RID=NU08FVTU013","MH828404.1")
Chamaecrista irwiniana voucher A.O. Souza 605 (UFG) tRNA-Leu (trnL) gene, partial sequence; trnL-trnF intergenic spacer, complete sequence; and tRNA-Phe (trnF) gene, partial sequence; chloroplast	Chamaecrista irwiniana	97.1	97.1	100%	2e-16	100.00	991	=HYPERLINK("https://www.ncbi.nlm.nih.gov/nucleotide/MH828403.1?report=genbank&log$=nucltop&blast_rank=33&RID=NU08FVTU013","MH828403.1")
Chamaecrista hispidula voucher A.O. Souza 1570 (UFG) tRNA-Leu (trnL) gene, partial sequence; trnL-trnF intergenic spacer, complete sequence; and tRNA-Phe (trnF) gene, partial sequence; chloroplast	Chamaecrista hispidula	97.1	97.1	100%	2e-16	100.00	990	=HYPERLINK("https://www.ncbi.nlm.nih.gov/nucleotide/MH828402.1?report=genbank&log$=nucltop&blast_rank=34&RID=NU08FVTU013","MH828402.1")
Chamaecrista gymnothyrsa voucher R.C. Sodre 1330 (UFG) tRNA-Leu (trnL) gene, partial sequence; trnL-trnF intergenic spacer, complete sequence; and tRNA-Phe (trnF) gene, partial sequence; chloroplast	Chamaecrista gymnothyrsa	97.1	97.1	100%	2e-16	100.00	993	=HYPERLINK("https://www.ncbi.nlm.nih.gov/nucleotide/MH828401.1?report=genbank&log$=nucltop&blast_rank=35&RID=NU08FVTU013","MH828401.1")
Chamaecrista floribunda voucher A.O. Souza 1288 (UFG) tRNA-Leu (trnL) gene, partial sequence; trnL-trnF intergenic spacer, complete sequence; and tRNA-Phe (trnF) gene, partial sequence; chloroplast	Chamaecrista floribunda	97.1	97.1	100%	2e-16	100.00	992	=HYPERLINK("https://www.ncbi.nlm.nih.gov/nucleotide/MH828399.1?report=genbank&log$=nucltop&blast_rank=36&RID=NU08FVTU013","MH828399.1")
Chamaecrista filicifolia voucher A.O. Souza 781 (UFG) tRNA-Leu (trnL) gene, partial sequence; trnL-trnF intergenic spacer, complete sequence; and tRNA-Phe (trnF) gene, partial sequence; chloroplast	Chamaecrista filicifolia	97.1	97.1	100%	2e-16	100.00	989	=HYPERLINK("https://www.ncbi.nlm.nih.gov/nucleotide/MH828398.1?report=genbank&log$=nucltop&blast_rank=37&RID=NU08FVTU013","MH828398.1")
Chamaecrista feliciana voucher A.O. Souza 1500 (UFG) tRNA-Leu (trnL) gene, partial sequence; trnL-trnF intergenic spacer, complete sequence; and tRNA-Phe (trnF) gene, partial sequence; chloroplast	Chamaecrista feliciana	97.1	97.1	100%	2e-16	100.00	990	=HYPERLINK("https://www.ncbi.nlm.nih.gov/nucleotide/MH828397.1?report=genbank&log$=nucltop&blast_rank=38&RID=NU08FVTU013","MH828397.1")
Chamaecrista fagonioides var. macrocalyx voucher A.O. Souza 910 (UFG) tRNA-Leu (trnL) gene, partial sequence; trnL-trnF intergenic spacer, complete sequence; and tRNA-Phe (trnF) gene, partial sequence; chloroplast	Chamaecrista fagonioides var. macrocalyx	97.1	97.1	100%	2e-16	100.00	989	=HYPERLINK("https://www.ncbi.nlm.nih.gov/nucleotide/MH828396.1?report=genbank&log$=nucltop&blast_rank=39&RID=NU08FVTU013","MH828396.1")
Chamaecrista elata voucher M.J. Silva 6187 (UFG) tRNA-Leu (trnL) gene, partial sequence; trnL-trnF intergenic spacer, complete sequence; and tRNA-Phe (trnF) gene, partial sequence; chloroplast	Chamaecrista elata	97.1	97.1	100%	2e-16	100.00	993	=HYPERLINK("https://www.ncbi.nlm.nih.gov/nucleotide/MH828395.1?report=genbank&log$=nucltop&blast_rank=40&RID=NU08FVTU013","MH828395.1")
Chamaecrista densifolia voucher A.O. Souza 1159 (UFG) tRNA-Leu (trnL) gene, partial sequence; trnL-trnF intergenic spacer, complete sequence; and tRNA-Phe (trnF) gene, partial sequence; chloroplast	Chamaecrista densifolia	97.1	97.1	100%	2e-16	100.00	991	=HYPERLINK("https://www.ncbi.nlm.nih.gov/nucleotide/MH828394.1?report=genbank&log$=nucltop&blast_rank=41&RID=NU08FVTU013","MH828394.1")
Chamaecrista decumbens voucher A.O. Souza 802 (UFG) tRNA-Leu (trnL) gene, partial sequence; trnL-trnF intergenic spacer, complete sequence; and tRNA-Phe (trnF) gene, partial sequence; chloroplast	Chamaecrista decumbens	97.1	97.1	100%	2e-16	100.00	989	=HYPERLINK("https://www.ncbi.nlm.nih.gov/nucleotide/MH828393.1?report=genbank&log$=nucltop&blast_rank=42&RID=NU08FVTU013","MH828393.1")
Chamaecrista dawsonii voucher M.J. Silva 4474 (UFG) tRNA-Leu (trnL) gene, partial sequence; trnL-trnF intergenic spacer, complete sequence; and tRNA-Phe (trnF) gene, partial sequence; chloroplast	Chamaecrista dawsonii	97.1	97.1	100%	2e-16	100.00	991	=HYPERLINK("https://www.ncbi.nlm.nih.gov/nucleotide/MH828392.1?report=genbank&log$=nucltop&blast_rank=43&RID=NU08FVTU013","MH828392.1")
Chamaecrista coradinii voucher L.L.C. Antunes 1579 (UFG) tRNA-Leu (trnL) gene, partial sequence; trnL-trnF intergenic spacer, complete sequence; and tRNA-Phe (trnF) gene, partial sequence; chloroplast	Chamaecrista coradinii	97.1	97.1	100%	2e-16	100.00	1004	=HYPERLINK("https://www.ncbi.nlm.nih.gov/nucleotide/MH828391.1?report=genbank&log$=nucltop&blast_rank=44&RID=NU08FVTU013","MH828391.1")
Chamaecrista claussenii var. claussenii voucher A.O. Souza 979 (UFG) tRNA-Leu (trnL) gene, partial sequence; trnL-trnF intergenic spacer, complete sequence; and tRNA-Phe (trnF) gene, partial sequence; chloroplast	Chamaecrista claussenii var. claussenii	97.1	97.1	100%	2e-16	100.00	992	=HYPERLINK("https://www.ncbi.nlm.nih.gov/nucleotide/MH828390.1?report=genbank&log$=nucltop&blast_rank=45&RID=NU08FVTU013","MH828390.1")
Chamaecrista cipoana voucher A.O. Souza 1414 (UFG) tRNA-Leu (trnL) gene, partial sequence; trnL-trnF intergenic spacer, complete sequence; and tRNA-Phe (trnF) gene, partial sequence; chloroplast	Chamaecrista cipoana	97.1	97.1	100%	2e-16	100.00	994	=HYPERLINK("https://www.ncbi.nlm.nih.gov/nucleotide/MH828389.1?report=genbank&log$=nucltop&blast_rank=46&RID=NU08FVTU013","MH828389.1")
Chamaecrista ciliolata var. pulchella voucher A.O. Souza 1423 (UFG) tRNA-Leu (trnL) gene, partial sequence; trnL-trnF intergenic spacer, complete sequence; and tRNA-Phe (trnF) gene, partial sequence; chloroplast	Chamaecrista ciliolata var. pulchella	97.1	97.1	100%	2e-16	100.00	987	=HYPERLINK("https://www.ncbi.nlm.nih.gov/nucleotide/MH828388.1?report=genbank&log$=nucltop&blast_rank=47&RID=NU08FVTU013","MH828388.1")
Chamaecrista ciliolata var. ciliolata voucher J.G. Rando 1115 (HUEFS) tRNA-Leu (trnL) gene, partial sequence; trnL-trnF intergenic spacer, complete sequence; and tRNA-Phe (trnF) gene, partial sequence; chloroplast	Chamaecrista ciliolata var. ciliolata	97.1	97.1	100%	2e-16	100.00	996	=HYPERLINK("https://www.ncbi.nlm.nih.gov/nucleotide/MH828387.1?report=genbank&log$=nucltop&blast_rank=48&RID=NU08FVTU013","MH828387.1")
Chamaecrista cf. isidorea AOS-2018 voucher M.J. Silva 6059 (UFG) tRNA-Leu (trnL) gene, partial sequence; trnL-trnF intergenic spacer, complete sequence; and tRNA-Phe (trnF) gene, partial sequence; chloroplast	Chamaecrista cf. isidorea AOS-2018	97.1	97.1	100%	2e-16	100.00	991	=HYPERLINK("https://www.ncbi.nlm.nih.gov/nucleotide/MH828386.1?report=genbank&log$=nucltop&blast_rank=49&RID=NU08FVTU013","MH828386.1")
Chamaecrista campestris voucher A.O. Souza 1596 (UFG) tRNA-Leu (trnL) gene, partial sequence; trnL-trnF intergenic spacer, complete sequence; and tRNA-Phe (trnF) gene, partial sequence; chloroplast	Chamaecrista campestris	97.1	97.1	100%	2e-16	100.00	989	=HYPERLINK("https://www.ncbi.nlm.nih.gov/nucleotide/MH828384.1?report=genbank&log$=nucltop&blast_rank=50&RID=NU08FVTU013","MH828384.1")
Chamaecrista brevicalyx var. brevicalyx voucher A.O. Souza 1245 (UFG) tRNA-Leu (trnL) gene, partial sequence; trnL-trnF intergenic spacer, complete sequence; and tRNA-Phe (trnF) gene, partial sequence; chloroplast	Chamaecrista brevicalyx var. brevicalyx	97.1	97.1	100%	2e-16	100.00	987	=HYPERLINK("https://www.ncbi.nlm.nih.gov/nucleotide/MH828383.1?report=genbank&log$=nucltop&blast_rank=51&RID=NU08FVTU013","MH828383.1")
Chamaecrista brachyrachis voucher A.O. Souza 1179 (UFG) tRNA-Leu (trnL) gene, partial sequence; trnL-trnF intergenic spacer, complete sequence; and tRNA-Phe (trnF) gene, partial sequence; chloroplast	Chamaecrista brachyrachis	97.1	97.1	100%	2e-16	100.00	991	=HYPERLINK("https://www.ncbi.nlm.nih.gov/nucleotide/MH828382.1?report=genbank&log$=nucltop&blast_rank=52&RID=NU08FVTU013","MH828382.1")
Chamaecrista brachyblepharis voucher M.J. Silva 4472 (UFG) tRNA-Leu (trnL) gene, partial sequence; trnL-trnF intergenic spacer, complete sequence; and tRNA-Phe (trnF) gene, partial sequence; chloroplast	Chamaecrista brachyblepharis	97.1	97.1	100%	2e-16	100.00	990	=HYPERLINK("https://www.ncbi.nlm.nih.gov/nucleotide/MH828381.1?report=genbank&log$=nucltop&blast_rank=53&RID=NU08FVTU013","MH828381.1")
Chamaecrista benthamiana voucher A.O. Souza 1576 (UFG) tRNA-Leu (trnL) gene, partial sequence; trnL-trnF intergenic spacer, complete sequence; and tRNA-Phe (trnF) gene, partial sequence; chloroplast	Chamaecrista benthamiana	97.1	97.1	100%	2e-16	100.00	991	=HYPERLINK("https://www.ncbi.nlm.nih.gov/nucleotide/MH828380.1?report=genbank&log$=nucltop&blast_rank=54&RID=NU08FVTU013","MH828380.1")
Chamaecrista belladonna voucher M.J. Silva 5993 (UFG) tRNA-Leu (trnL) gene, partial sequence; trnL-trnF intergenic spacer, complete sequence; and tRNA-Phe (trnF) gene, partial sequence; chloroplast	Chamaecrista belladonna	97.1	97.1	100%	2e-16	100.00	992	=HYPERLINK("https://www.ncbi.nlm.nih.gov/nucleotide/MH828379.1?report=genbank&log$=nucltop&blast_rank=55&RID=NU08FVTU013","MH828379.1")
Chamaecrista azulana voucher A.O. Souza 1116 (UFG) tRNA-Leu (trnL) gene, partial sequence; trnL-trnF intergenic spacer, complete sequence; and tRNA-Phe (trnF) gene, partial sequence; chloroplast	Chamaecrista azulana	97.1	97.1	100%	2e-16	100.00	993	=HYPERLINK("https://www.ncbi.nlm.nih.gov/nucleotide/MH828378.1?report=genbank&log$=nucltop&blast_rank=56&RID=NU08FVTU013","MH828378.1")
Chamaecrista altoana voucher M.J. Silva et al. 6465 (UFG) tRNA-Leu (trnL) gene, partial sequence; trnL-trnF intergenic spacer, complete sequence; and tRNA-Phe (trnF) gene, partial sequence; chloroplast	Chamaecrista altoana	97.1	97.1	100%	2e-16	100.00	990	=HYPERLINK("https://www.ncbi.nlm.nih.gov/nucleotide/MH828377.1?report=genbank&log$=nucltop&blast_rank=57&RID=NU08FVTU013","MH828377.1")
Chamaecrista rotundifolia voucher LUH:5470 tRNA-Leu (trnL) gene and trnL-trnF intergenic spacer, partial sequence; chloroplast	Chamaecrista rotundifolia	97.1	97.1	100%	2e-16	100.00	926	=HYPERLINK("https://www.ncbi.nlm.nih.gov/nucleotide/KX268164.1?report=genbank&log$=nucltop&blast_rank=58&RID=NU08FVTU013","KX268164.1")
Chamaecrista nigricans voucher LUH:5131 tRNA-Leu (trnL) gene and trnL-trnF intergenic spacer, partial sequence; chloroplast	Chamaecrista nigricans	97.1	97.1	100%	2e-16	100.00	947	=HYPERLINK("https://www.ncbi.nlm.nih.gov/nucleotide/KX268163.1?report=genbank&log$=nucltop&blast_rank=59&RID=NU08FVTU013","KX268163.1")
Chamaecrista mimosoides voucher LUH:5201 tRNA-Leu (trnL) gene and trnL-trnF intergenic spacer, partial sequence; chloroplast	Chamaecrista mimosoides	97.1	97.1	100%	2e-16	100.00	573	=HYPERLINK("https://www.ncbi.nlm.nih.gov/nucleotide/KX268162.1?report=genbank&log$=nucltop&blast_rank=60&RID=NU08FVTU013","KX268162.1")
Cassia mannii voucher LUH:4182 tRNA-Leu (trnL) gene and trnL-trnF intergenic spacer, partial sequence; chloroplast	Cassia mannii	97.1	97.1	100%	2e-16	100.00	954	=HYPERLINK("https://www.ncbi.nlm.nih.gov/nucleotide/KX268160.1?report=genbank&log$=nucltop&blast_rank=61&RID=NU08FVTU013","KX268160.1")
Acacia cerastes chloroplast partial genome, isolate 592CER	Acacia cerastes	97.1	97.1	100%	2e-16	100.00	173793	=HYPERLINK("https://www.ncbi.nlm.nih.gov/nucleotide/LN885255.1?report=genbank&log$=nucltop&blast_rank=62&RID=NU08FVTU013","LN885255.1")
Cassia javanica voucher SUP364-D37 tRNA-Leu (trnL) gene, partial sequence; trnL-trnF intergenic spacer, complete sequence; and tRNA-Phe (trnF) gene, partial sequence; chloroplast	Cassia javanica	97.1	97.1	100%	2e-16	100.00	522	=HYPERLINK("https://www.ncbi.nlm.nih.gov/nucleotide/KU551113.1?report=genbank&log$=nucltop&blast_rank=63&RID=NU08FVTU013","KU551113.1")
Senna auriculata voucher SUP363-D36 tRNA-Leu (trnL) gene, partial sequence; trnL-trnF intergenic spacer, complete sequence; and tRNA-Phe (trnF) gene, partial sequence; chloroplast	Senna auriculata	97.1	97.1	100%	2e-16	100.00	472	=HYPERLINK("https://www.ncbi.nlm.nih.gov/nucleotide/KU551112.1?report=genbank&log$=nucltop&blast_rank=64&RID=NU08FVTU013","KU551112.1")
Chamaecrista caribaea voucher Rando, J.G. 963 (NY, SPF) tRNA-Leu (trnL) gene, partial sequence; chloroplast	Chamaecrista caribaea	97.1	97.1	100%	2e-16	100.00	853	=HYPERLINK("https://www.ncbi.nlm.nih.gov/nucleotide/KP966902.1?report=genbank&log$=nucltop&blast_rank=65&RID=NU08FVTU013","KP966902.1")
Chloroleucon tortum isolate FS13592 tRNA-Leu (trnL) gene and trnL-trnF intergenic spacer, partial sequence; chloroplast	Chloroleucon tortum	97.1	97.1	100%	2e-16	100.00	1071	=HYPERLINK("https://www.ncbi.nlm.nih.gov/nucleotide/KF921771.1?report=genbank&log$=nucltop&blast_rank=66&RID=NU08FVTU013","KF921771.1")
Chloroleucon tortum isolate FS10819 tRNA-Leu (trnL) gene and trnL-trnF intergenic spacer, partial sequence; chloroplast	Chloroleucon tortum	97.1	97.1	100%	2e-16	100.00	608	=HYPERLINK("https://www.ncbi.nlm.nih.gov/nucleotide/KF921770.1?report=genbank&log$=nucltop&blast_rank=67&RID=NU08FVTU013","KF921770.1")
Chloroleucon foliolosum isolate FS2482.3 tRNA-Leu (trnL) gene and trnL-trnF intergenic spacer, partial sequence; chloroplast	Chloroleucon foliolosum	97.1	97.1	100%	2e-16	100.00	601	=HYPERLINK("https://www.ncbi.nlm.nih.gov/nucleotide/KF921765.1?report=genbank&log$=nucltop&blast_rank=68&RID=NU08FVTU013","KF921765.1")
Chloroleucon foliolosum isolate FS10817 tRNA-Leu (trnL) gene and trnL-trnF intergenic spacer, partial sequence; chloroplast	Chloroleucon foliolosum	97.1	97.1	100%	2e-16	100.00	1074	=HYPERLINK("https://www.ncbi.nlm.nih.gov/nucleotide/KF921764.1?report=genbank&log$=nucltop&blast_rank=69&RID=NU08FVTU013","KF921764.1")
Chloroleucon foliolosum isolate FS650 tRNA-Leu (trnL) gene and trnL-trnF intergenic spacer, partial sequence; chloroplast	Chloroleucon foliolosum	97.1	97.1	100%	2e-16	100.00	1074	=HYPERLINK("https://www.ncbi.nlm.nih.gov/nucleotide/KF921763.1?report=genbank&log$=nucltop&blast_rank=70&RID=NU08FVTU013","KF921763.1")
Chloroleucon foliolosum isolate FS10545 tRNA-Leu (trnL) gene and trnL-trnF intergenic spacer, partial sequence; chloroplast	Chloroleucon foliolosum	97.1	97.1	100%	2e-16	100.00	1070	=HYPERLINK("https://www.ncbi.nlm.nih.gov/nucleotide/KF921762.1?report=genbank&log$=nucltop&blast_rank=71&RID=NU08FVTU013","KF921762.1")
Chloroleucon foliolosum isolate FS5166 tRNA-Leu (trnL) gene and trnL-trnF intergenic spacer, partial sequence; chloroplast	Chloroleucon foliolosum	97.1	97.1	100%	2e-16	100.00	1019	=HYPERLINK("https://www.ncbi.nlm.nih.gov/nucleotide/KF921761.1?report=genbank&log$=nucltop&blast_rank=72&RID=NU08FVTU013","KF921761.1")
Chloroleucon extortum isolate FS250 tRNA-Leu (trnL) gene and trnL-trnF intergenic spacer, partial sequence; chloroplast	Chloroleucon extortum	97.1	97.1	100%	2e-16	100.00	1067	=HYPERLINK("https://www.ncbi.nlm.nih.gov/nucleotide/KF921759.1?report=genbank&log$=nucltop&blast_rank=73&RID=NU08FVTU013","KF921759.1")
Chloroleucon acacioides isolate FS13832 tRNA-Leu (trnL) gene and trnL-trnF intergenic spacer, partial sequence; chloroplast	Chloroleucon acacioides	97.1	97.1	100%	2e-16	100.00	1074	=HYPERLINK("https://www.ncbi.nlm.nih.gov/nucleotide/KF921752.1?report=genbank&log$=nucltop&blast_rank=74&RID=NU08FVTU013","KF921752.1")
Chloroleucon acacioides isolate FS11047 tRNA-Leu (trnL) gene and trnL-trnF intergenic spacer, partial sequence; chloroplast	Chloroleucon acacioides	97.1	97.1	100%	2e-16	100.00	1077	=HYPERLINK("https://www.ncbi.nlm.nih.gov/nucleotide/KF921750.1?report=genbank&log$=nucltop&blast_rank=75&RID=NU08FVTU013","KF921750.1")
Inga heterophylla voucher KGD345 tRNA-Leu (trnL) gene and trnL-trnF intergenic spacer, partial sequence; plastid	Inga heterophylla	97.1	97.1	100%	2e-16	100.00	893	=HYPERLINK("https://www.ncbi.nlm.nih.gov/nucleotide/KT722557.1?report=genbank&log$=nucltop&blast_rank=76&RID=NU08FVTU013","KT722557.1")
Chamaecrista sp. TRK-2015 voucher C10_K1213_Unknown_sp tRNA-Leu (trnL) gene, intron; chloroplast	Chamaecrista sp. TRK-2015	97.1	97.1	100%	2e-16	100.00	502	=HYPERLINK("https://www.ncbi.nlm.nih.gov/nucleotide/KR738481.1?report=genbank&log$=nucltop&blast_rank=77&RID=NU08FVTU013","KR738481.1")
Chamaecrista grantii voucher A10_K1267_Cassia_sp tRNA-Leu (trnL) gene, intron; chloroplast	Chamaecrista grantii	97.1	97.1	100%	2e-16	100.00	563	=HYPERLINK("https://www.ncbi.nlm.nih.gov/nucleotide/KR737640.1?report=genbank&log$=nucltop&blast_rank=78&RID=NU08FVTU013","KR737640.1")
Acacia pruinocarpa isolate JM2334 tRNA-Leu (trnL) gene and trnL-trnF intergenic spacer, partial sequence; chloroplast	Acacia pruinocarpa	97.1	97.1	100%	2e-16	100.00	952	=HYPERLINK("https://www.ncbi.nlm.nih.gov/nucleotide/KC958304.1?report=genbank&log$=nucltop&blast_rank=79&RID=NU08FVTU013","KC958304.1")
Acacia acinacea isolate JM2074 tRNA-Leu (trnL) gene and trnL-trnF intergenic spacer, partial sequence; chloroplast	Acacia acinacea	97.1	97.1	100%	2e-16	100.00	637	=HYPERLINK("https://www.ncbi.nlm.nih.gov/nucleotide/KC958140.1?report=genbank&log$=nucltop&blast_rank=80&RID=NU08FVTU013","KC958140.1")
Acacia simulans isolate JM3198 tRNA-Leu (trnL) gene and trnL-trnF intergenic spacer, partial sequence; chloroplast	Acacia simulans	97.1	97.1	100%	2e-16	100.00	641	=HYPERLINK("https://www.ncbi.nlm.nih.gov/nucleotide/KC957918.1?report=genbank&log$=nucltop&blast_rank=81&RID=NU08FVTU013","KC957918.1")
Acacia argutifolia isolate JM3160 tRNA-Leu (trnL) gene and trnL-trnF intergenic spacer, partial sequence; chloroplast	Acacia argutifolia	97.1	97.1	100%	2e-16	100.00	618	=HYPERLINK("https://www.ncbi.nlm.nih.gov/nucleotide/KC957897.1?report=genbank&log$=nucltop&blast_rank=82&RID=NU08FVTU013","KC957897.1")
Acacia melleodora isolate JM3105 tRNA-Leu (trnL) gene and trnL-trnF intergenic spacer, partial sequence; chloroplast	Acacia melleodora	97.1	97.1	100%	2e-16	100.00	950	=HYPERLINK("https://www.ncbi.nlm.nih.gov/nucleotide/KC957874.1?report=genbank&log$=nucltop&blast_rank=83&RID=NU08FVTU013","KC957874.1")
Acacia auratiflora isolate JM2679 tRNA-Leu (trnL) gene and trnL-trnF intergenic spacer, partial sequence; chloroplast	Acacia auratiflora	97.1	97.1	100%	2e-16	100.00	809	=HYPERLINK("https://www.ncbi.nlm.nih.gov/nucleotide/KC957677.1?report=genbank&log$=nucltop&blast_rank=84&RID=NU08FVTU013","KC957677.1")
Acacia anastema isolate JM2656 tRNA-Leu (trnL) gene and trnL-trnF intergenic spacer, partial sequence; chloroplast	Acacia anastema	97.1	97.1	100%	2e-16	100.00	842	=HYPERLINK("https://www.ncbi.nlm.nih.gov/nucleotide/KC957661.1?report=genbank&log$=nucltop&blast_rank=85&RID=NU08FVTU013","KC957661.1")
Afrocalliandra redacta isolate FS23499 (JODRELL) tRNA-Leu (trnL) gene, partial sequence; and trnL-trnF intergenic spacer, complete sequence; chloroplast	Afrocalliandra redacta	97.1	97.1	100%	2e-16	100.00	779	=HYPERLINK("https://www.ncbi.nlm.nih.gov/nucleotide/JX870853.1?report=genbank&log$=nucltop&blast_rank=86&RID=NU08FVTU013","JX870853.1")
Chamaecrista zygophylloides var. zygophylloides voucher A.O. Souza 2236 (UB) trnL-trnF intergenic spacer region, partial sequence; chloroplast	Chamaecrista zygophylloides var. zygophylloides	97.1	97.1	100%	2e-16	100.00	948	=HYPERLINK("https://www.ncbi.nlm.nih.gov/nucleotide/MW682045.1?report=genbank&log$=nucltop&blast_rank=87&RID=NU08FVTU013","MW682045.1")
Chamaecrista zygophylloides var. deamii voucher A.O. Souza 2237 (UB) trnL-trnF intergenic spacer region, partial sequence; chloroplast	Chamaecrista zygophylloides var. deamii	97.1	97.1	100%	2e-16	100.00	948	=HYPERLINK("https://www.ncbi.nlm.nih.gov/nucleotide/MW682044.1?report=genbank&log$=nucltop&blast_rank=88&RID=NU08FVTU013","MW682044.1")
Chamaecrista viscosa var. viscosa voucher E. Martinez 5753 (XAL) trnL-trnF intergenic spacer region, partial sequence; chloroplast	Chamaecrista viscosa var. viscosa	97.1	97.1	100%	2e-16	100.00	954	=HYPERLINK("https://www.ncbi.nlm.nih.gov/nucleotide/MW682043.1?report=genbank&log$=nucltop&blast_rank=89&RID=NU08FVTU013","MW682043.1")
Chamaecrista viscosa var. major voucher A.O. Souza 2092 (UB) trnL-trnF intergenic spacer region, partial sequence; chloroplast	Chamaecrista viscosa var. major	97.1	97.1	100%	2e-16	100.00	956	=HYPERLINK("https://www.ncbi.nlm.nih.gov/nucleotide/MW682042.1?report=genbank&log$=nucltop&blast_rank=90&RID=NU08FVTU013","MW682042.1")
Chamaecrista verruculosa voucher A.O. Souza 2165 (UB) trnL-trnF intergenic spacer region, partial sequence; chloroplast	Chamaecrista verruculosa	97.1	97.1	100%	2e-16	100.00	955	=HYPERLINK("https://www.ncbi.nlm.nih.gov/nucleotide/MW682041.1?report=genbank&log$=nucltop&blast_rank=91&RID=NU08FVTU013","MW682041.1")
Chamaecrista venatoria voucher A.O. Souza 1258 (UFG) trnL-trnF intergenic spacer region, partial sequence; chloroplast	Chamaecrista venatoria	97.1	97.1	100%	2e-16	100.00	957	=HYPERLINK("https://www.ncbi.nlm.nih.gov/nucleotide/MW682040.1?report=genbank&log$=nucltop&blast_rank=92&RID=NU08FVTU013","MW682040.1")
Chamaecrista trichopoda voucher M. Aparecida 636 (EAC) trnL-trnF intergenic spacer region, partial sequence; chloroplast	Chamaecrista trichopoda	97.1	97.1	100%	2e-16	100.00	917	=HYPERLINK("https://www.ncbi.nlm.nih.gov/nucleotide/MW682038.1?report=genbank&log$=nucltop&blast_rank=93&RID=NU08FVTU013","MW682038.1")
Chamaecrista tenuisepala voucher A.O. Souza 2221 (UB) trnL-trnF intergenic spacer region, partial sequence; chloroplast	Chamaecrista tenuisepala	97.1	97.1	100%	2e-16	100.00	971	=HYPERLINK("https://www.ncbi.nlm.nih.gov/nucleotide/MW682036.1?report=genbank&log$=nucltop&blast_rank=94&RID=NU08FVTU013","MW682036.1")
Chamaecrista subdecrescens voucher R.G. Matos 135 (UFG) trnL-trnF intergenic spacer region, partial sequence; chloroplast	Chamaecrista subdecrescens	97.1	97.1	100%	2e-16	100.00	957	=HYPERLINK("https://www.ncbi.nlm.nih.gov/nucleotide/MW682034.1?report=genbank&log$=nucltop&blast_rank=95&RID=NU08FVTU013","MW682034.1")
Chamaecrista strictifolia voucher E.T. Neto 4080 (BHCB) trnL-trnF intergenic spacer region, partial sequence; chloroplast	Chamaecrista strictifolia	97.1	97.1	100%	2e-16	100.00	943	=HYPERLINK("https://www.ncbi.nlm.nih.gov/nucleotide/MW682033.1?report=genbank&log$=nucltop&blast_rank=96&RID=NU08FVTU013","MW682033.1")
Chamaecrista stillifera voucher A.O. Souza 2103 (UB) trnL-trnF intergenic spacer region, partial sequence; chloroplast	Chamaecrista stillifera	97.1	97.1	100%	2e-16	100.00	957	=HYPERLINK("https://www.ncbi.nlm.nih.gov/nucleotide/MW682032.1?report=genbank&log$=nucltop&blast_rank=97&RID=NU08FVTU013","MW682032.1")
Chamaecrista souzana voucher A.O Souza 2105 (UB) trnL-trnF intergenic spacer region, partial sequence; chloroplast	Chamaecrista souzana	97.1	97.1	100%	2e-16	100.00	951	=HYPERLINK("https://www.ncbi.nlm.nih.gov/nucleotide/MW682030.1?report=genbank&log$=nucltop&blast_rank=98&RID=NU08FVTU013","MW682030.1")
Chamaecrista setosa var. subsetosa voucher J.A. Oliveira 50 (UFG) trnL-trnF intergenic spacer region, partial sequence; chloroplast	Chamaecrista setosa var. subsetosa	97.1	97.1	100%	2e-16	100.00	956	=HYPERLINK("https://www.ncbi.nlm.nih.gov/nucleotide/MW682029.1?report=genbank&log$=nucltop&blast_rank=99&RID=NU08FVTU013","MW682029.1")
Chamaecrista setosa var. setosa voucher J.A. Oliveira 166 (UFG) trnL-trnF intergenic spacer region, partial sequence; chloroplast	Chamaecrista setosa var. setosa	97.1	97.1	100%	2e-16	100.00	957	=HYPERLINK("https://www.ncbi.nlm.nih.gov/nucleotide/MW682028.1?report=genbank&log$=nucltop&blast_rank=100&RID=NU08FVTU013","MW682028.1")
Chamaecrista setosa var. paucivenia voucher J.A. Oliveira 110 (UFG) trnL-trnF intergenic spacer region, partial sequence; chloroplast	Chamaecrista setosa var. paucivenia	97.1	97.1	100%	2e-16	100.00	957	=HYPERLINK("https://www.ncbi.nlm.nih.gov/nucleotide/MW682027.1?report=genbank&log$=nucltop&blast_rank=101&RID=NU08FVTU013","MW682027.1")
Chamaecrista secunda voucher A.O. Souza 1449 (UFG) trnL-trnF intergenic spacer region, partial sequence; chloroplast	Chamaecrista secunda	97.1	97.1	100%	2e-16	100.00	958	=HYPERLINK("https://www.ncbi.nlm.nih.gov/nucleotide/MW682026.1?report=genbank&log$=nucltop&blast_rank=102&RID=NU08FVTU013","MW682026.1")
Chamaecrista salvatoris voucher W. Santana 12181 (BHCB) trnL-trnF intergenic spacer region, partial sequence; chloroplast	Chamaecrista salvatoris	97.1	97.1	100%	2e-16	100.00	945	=HYPERLINK("https://www.ncbi.nlm.nih.gov/nucleotide/MW682025.1?report=genbank&log$=nucltop&blast_rank=103&RID=NU08FVTU013","MW682025.1")
Chamaecrista rugosula voucher A.O. Souza 1225 (UB) trnL-trnF intergenic spacer region, partial sequence; chloroplast	Chamaecrista rugosula	97.1	97.1	100%	2e-16	100.00	938	=HYPERLINK("https://www.ncbi.nlm.nih.gov/nucleotide/MW682024.1?report=genbank&log$=nucltop&blast_rank=104&RID=NU08FVTU013","MW682024.1")
Chamaecrista roncadorensis voucher A.O. Souza 2223 (UB) trnL-trnF intergenic spacer region, partial sequence; chloroplast	Chamaecrista roncadorensis	97.1	97.1	100%	2e-16	100.00	954	=HYPERLINK("https://www.ncbi.nlm.nih.gov/nucleotide/MW682023.1?report=genbank&log$=nucltop&blast_rank=105&RID=NU08FVTU013","MW682023.1")
Chamaecrista punctulata voucher G.W. Barclay s.n (K000478171) trnL-trnF intergenic spacer region, partial sequence; chloroplast	Chamaecrista punctulata	97.1	97.1	100%	2e-16	100.00	955	=HYPERLINK("https://www.ncbi.nlm.nih.gov/nucleotide/MW682022.1?report=genbank&log$=nucltop&blast_rank=106&RID=NU08FVTU013","MW682022.1")
Chamaecrista psoraleopsis voucher R.G. Matos 9 (UFG) trnL-trnF intergenic spacer region, partial sequence; chloroplast	Chamaecrista psoraleopsis	97.1	97.1	100%	2e-16	100.00	956	=HYPERLINK("https://www.ncbi.nlm.nih.gov/nucleotide/MW682021.1?report=genbank&log$=nucltop&blast_rank=107&RID=NU08FVTU013","MW682021.1")
Chamaecrista polymorpha voucher R.G. Matos 1 (UFG) trnL-trnF intergenic spacer region, partial sequence; chloroplast	Chamaecrista polymorpha	97.1	97.1	100%	2e-16	100.00	957	=HYPERLINK("https://www.ncbi.nlm.nih.gov/nucleotide/MW682020.1?report=genbank&log$=nucltop&blast_rank=108&RID=NU08FVTU013","MW682020.1")
Chamaecrista pohliana voucher R.G. Matos 208 (UFG) trnL-trnF intergenic spacer region, partial sequence; chloroplast	Chamaecrista pohliana	97.1	97.1	100%	2e-16	100.00	956	=HYPERLINK("https://www.ncbi.nlm.nih.gov/nucleotide/MW682019.1?report=genbank&log$=nucltop&blast_rank=109&RID=NU08FVTU013","MW682019.1")
Chamaecrista phyllostachya voucher A.O. Souza 2110 (UB) trnL-trnF intergenic spacer region, partial sequence; chloroplast	Chamaecrista phyllostachya	97.1	97.1	100%	2e-16	100.00	541	=HYPERLINK("https://www.ncbi.nlm.nih.gov/nucleotide/MW682017.1?report=genbank&log$=nucltop&blast_rank=110&RID=NU08FVTU013","MW682017.1")
Chamaecrista pauciflora voucher A.O. Souza 2153 (UB) trnL-trnF intergenic spacer region, partial sequence; chloroplast	Chamaecrista pauciflora	97.1	97.1	100%	2e-16	100.00	957	=HYPERLINK("https://www.ncbi.nlm.nih.gov/nucleotide/MW682016.1?report=genbank&log$=nucltop&blast_rank=111&RID=NU08FVTU013","MW682016.1")
Chamaecrista paniculata voucher A.O. Souza 654 (UFG) trnL-trnF intergenic spacer region, partial sequence; chloroplast	Chamaecrista paniculata	97.1	97.1	100%	2e-16	100.00	958	=HYPERLINK("https://www.ncbi.nlm.nih.gov/nucleotide/MW682015.1?report=genbank&log$=nucltop&blast_rank=112&RID=NU08FVTU013","MW682015.1")
Chamaecrista oligosperma voucher A.O. Souza 1212 (UFG) trnL-trnF intergenic spacer region, partial sequence; chloroplast	Chamaecrista oligosperma	97.1	97.1	100%	2e-16	100.00	954	=HYPERLINK("https://www.ncbi.nlm.nih.gov/nucleotide/MW682014.1?report=genbank&log$=nucltop&blast_rank=113&RID=NU08FVTU013","MW682014.1")
Chamaecrista ochrosperma voucher M.N. Rissi 659 (CEN) trnL-trnF intergenic spacer region, partial sequence; chloroplast	Chamaecrista ochrosperma	97.1	97.1	100%	2e-16	100.00	957	=HYPERLINK("https://www.ncbi.nlm.nih.gov/nucleotide/MW682013.1?report=genbank&log$=nucltop&blast_rank=114&RID=NU08FVTU013","MW682013.1")
Chamaecrista ochnacea var. speluncae voucher J.N. Nakajima 751 (HUFU) trnL-trnF intergenic spacer region, partial sequence; chloroplast	Chamaecrista ochnacea var. speluncae	97.1	97.1	100%	2e-16	100.00	957	=HYPERLINK("https://www.ncbi.nlm.nih.gov/nucleotide/MW682012.1?report=genbank&log$=nucltop&blast_rank=115&RID=NU08FVTU013","MW682012.1")
Chamaecrista obtecta voucher J.A. Oliveira 60 (UFG) trnL-trnF intergenic spacer region, partial sequence; chloroplast	Chamaecrista obtecta	97.1	97.1	100%	2e-16	100.00	957	=HYPERLINK("https://www.ncbi.nlm.nih.gov/nucleotide/MW682010.1?report=genbank&log$=nucltop&blast_rank=116&RID=NU08FVTU013","MW682010.1")
Chamaecrista neesiana var. subnitida voucher R.G. Matos 65 (UFG) trnL-trnF intergenic spacer region, partial sequence; chloroplast	Chamaecrista neesiana var. subnitida	97.1	97.1	100%	2e-16	100.00	956	=HYPERLINK("https://www.ncbi.nlm.nih.gov/nucleotide/MW682009.1?report=genbank&log$=nucltop&blast_rank=117&RID=NU08FVTU013","MW682009.1")
Chamaecrista neesiana var. neesiana voucher R.G. Matos 124 (UFG) trnL-trnF intergenic spacer region, partial sequence; chloroplast	Chamaecrista neesiana var. neesiana	97.1	97.1	100%	2e-16	100.00	956	=HYPERLINK("https://www.ncbi.nlm.nih.gov/nucleotide/MW682008.1?report=genbank&log$=nucltop&blast_rank=118&RID=NU08FVTU013","MW682008.1")
Chamaecrista neesiana var. laxiracemosa voucher A.O. Souza 1393 (UFG) trnL-trnF intergenic spacer region, partial sequence; chloroplast	Chamaecrista neesiana var. laxiracemosa	97.1	97.1	100%	2e-16	100.00	956	=HYPERLINK("https://www.ncbi.nlm.nih.gov/nucleotide/MW682007.1?report=genbank&log$=nucltop&blast_rank=119&RID=NU08FVTU013","MW682007.1")
Chamaecrista neesiana var. goyazensis voucher R.G. Matos 117 (UFG) trnL-trnF intergenic spacer region, partial sequence; chloroplast	Chamaecrista neesiana var. goyazensis	97.1	97.1	100%	2e-16	100.00	956	=HYPERLINK("https://www.ncbi.nlm.nih.gov/nucleotide/MW682006.1?report=genbank&log$=nucltop&blast_rank=120&RID=NU08FVTU013","MW682006.1")
Chamaecrista myrophenges voucher M.B. Vasconcellos 21730 (UEC) trnL-trnF intergenic spacer region, partial sequence; chloroplast	Chamaecrista myrophenges	97.1	97.1	100%	2e-16	100.00	957	=HYPERLINK("https://www.ncbi.nlm.nih.gov/nucleotide/MW682005.1?report=genbank&log$=nucltop&blast_rank=121&RID=NU08FVTU013","MW682005.1")
Chamaecrista monticola voucher A.O. Souza 2128 (UB) trnL-trnF intergenic spacer region, partial sequence; chloroplast	Chamaecrista monticola	97.1	97.1	100%	2e-16	100.00	541	=HYPERLINK("https://www.ncbi.nlm.nih.gov/nucleotide/MW682004.1?report=genbank&log$=nucltop&blast_rank=122&RID=NU08FVTU013","MW682004.1")
Chamaecrista machaeriifolia voucher A.O. Souza 1177 (UFG) trnL-trnF intergenic spacer region, partial sequence; chloroplast	Chamaecrista machaeriifolia	97.1	97.1	100%	2e-16	100.00	956	=HYPERLINK("https://www.ncbi.nlm.nih.gov/nucleotide/MW682003.1?report=genbank&log$=nucltop&blast_rank=123&RID=NU08FVTU013","MW682003.1")
Chamaecrista longicuspis voucher A.O. Souza 1832 (UB) trnL-trnF intergenic spacer region, partial sequence; chloroplast	Chamaecrista longicuspis	97.1	97.1	100%	2e-16	100.00	957	=HYPERLINK("https://www.ncbi.nlm.nih.gov/nucleotide/MW682002.1?report=genbank&log$=nucltop&blast_rank=124&RID=NU08FVTU013","MW682002.1")
Chamaecrista lomatopoda voucher H.S. Irwin 25557 (NY) trnL-trnF intergenic spacer region, partial sequence; chloroplast	Chamaecrista lomatopoda	97.1	97.1	100%	2e-16	100.00	958	=HYPERLINK("https://www.ncbi.nlm.nih.gov/nucleotide/MW682001.1?report=genbank&log$=nucltop&blast_rank=125&RID=NU08FVTU013","MW682001.1")
Chamaecrista leucopilis voucher A.O. Souza 1822 (UFG) trnL-trnF intergenic spacer region, partial sequence; chloroplast	Chamaecrista leucopilis	97.1	97.1	100%	2e-16	100.00	957	=HYPERLINK("https://www.ncbi.nlm.nih.gov/nucleotide/MW682000.1?report=genbank&log$=nucltop&blast_rank=126&RID=NU08FVTU013","MW682000.1")
Chamaecrista lavradioides voucher A.O. Souza 590 (UFG) trnL-trnF intergenic spacer region, partial sequence; chloroplast	Chamaecrista lavradioides	97.1	97.1	100%	2e-16	100.00	959	=HYPERLINK("https://www.ncbi.nlm.nih.gov/nucleotide/MW681999.1?report=genbank&log$=nucltop&blast_rank=127&RID=NU08FVTU013","MW681999.1")
Chamaecrista lavradiiflora voucher A.O. Souza 927 (UFG) trnL-trnF intergenic spacer region, partial sequence; chloroplast	Chamaecrista lavradiiflora	97.1	97.1	100%	2e-16	100.00	957	=HYPERLINK("https://www.ncbi.nlm.nih.gov/nucleotide/MW681998.1?report=genbank&log$=nucltop&blast_rank=128&RID=NU08FVTU013","MW681998.1")
Chamaecrista lamprosperma voucher M.M. Cota 671 (NY) trnL-trnF intergenic spacer region, partial sequence; chloroplast	Chamaecrista lamprosperma	97.1	97.1	100%	2e-16	100.00	541	=HYPERLINK("https://www.ncbi.nlm.nih.gov/nucleotide/MW681997.1?report=genbank&log$=nucltop&blast_rank=129&RID=NU08FVTU013","MW681997.1")
Chamaecrista kirkii voucher Carvalho 2403 (NY) trnL-trnF intergenic spacer region, partial sequence; chloroplast	Chamaecrista kirkii	97.1	97.1	100%	2e-16	100.00	915	=HYPERLINK("https://www.ncbi.nlm.nih.gov/nucleotide/MW681994.1?report=genbank&log$=nucltop&blast_rank=130&RID=NU08FVTU013","MW681994.1")
Chamaecrista juruenensis voucher A.O. Souza 2045 (UB) trnL-trnF intergenic spacer region, partial sequence; chloroplast	Chamaecrista juruenensis	97.1	97.1	100%	2e-16	100.00	954	=HYPERLINK("https://www.ncbi.nlm.nih.gov/nucleotide/MW681993.1?report=genbank&log$=nucltop&blast_rank=131&RID=NU08FVTU013","MW681993.1")
Chamaecrista isidorea voucher M.J. Silva 6059 (UFG) trnL-trnF intergenic spacer region, partial sequence; chloroplast	Chamaecrista isidorea	97.1	97.1	100%	2e-16	100.00	957	=HYPERLINK("https://www.ncbi.nlm.nih.gov/nucleotide/MW681992.1?report=genbank&log$=nucltop&blast_rank=132&RID=NU08FVTU013","MW681992.1")
Chamaecrista incurvata voucher E.P. Heringer 7536 (NY) trnL-trnF intergenic spacer region, partial sequence; chloroplast	Chamaecrista incurvata	97.1	97.1	100%	2e-16	100.00	957	=HYPERLINK("https://www.ncbi.nlm.nih.gov/nucleotide/MW681991.1?report=genbank&log$=nucltop&blast_rank=133&RID=NU08FVTU013","MW681991.1")
Chamaecrista huntii var. correntina voucher R.G. Matos 75 (UFG) trnL-trnF intergenic spacer region, partial sequence; chloroplast	Chamaecrista huntii var. correntina	97.1	97.1	100%	2e-16	100.00	957	=HYPERLINK("https://www.ncbi.nlm.nih.gov/nucleotide/MW681989.1?report=genbank&log$=nucltop&blast_rank=134&RID=NU08FVTU013","MW681989.1")
Chamaecrista hedysaroides voucher A.O. Souza 2127 (UB) trnL-trnF intergenic spacer region, partial sequence; chloroplast	Chamaecrista hedysaroides	97.1	97.1	100%	2e-16	100.00	954	=HYPERLINK("https://www.ncbi.nlm.nih.gov/nucleotide/MW681988.1?report=genbank&log$=nucltop&blast_rank=135&RID=NU08FVTU013","MW681988.1")
Chamaecrista harmsiana voucher R.G. Matos 430 (UFG) trnL-trnF intergenic spacer region, partial sequence; chloroplast	Chamaecrista harmsiana	97.1	97.1	100%	2e-16	100.00	957	=HYPERLINK("https://www.ncbi.nlm.nih.gov/nucleotide/MW681987.1?report=genbank&log$=nucltop&blast_rank=136&RID=NU08FVTU013","MW681987.1")
Chamaecrista gumminans voucher G.P. Silva 2879 (CEN) trnL-trnF intergenic spacer region, partial sequence; chloroplast	Chamaecrista gumminans	97.1	97.1	100%	2e-16	100.00	956	=HYPERLINK("https://www.ncbi.nlm.nih.gov/nucleotide/MW681986.1?report=genbank&log$=nucltop&blast_rank=137&RID=NU08FVTU013","MW681986.1")
Chamaecrista glandulosa var. brasiliensis voucher A.O. Souza 859 (UFG) trnL-trnF intergenic spacer region, partial sequence; chloroplast	Chamaecrista glandulosa var. brasiliensis	97.1	97.1	100%	2e-16	100.00	955	=HYPERLINK("https://www.ncbi.nlm.nih.gov/nucleotide/MW681984.1?report=genbank&log$=nucltop&blast_rank=138&RID=NU08FVTU013","MW681984.1")
Chamaecrista geminata voucher G.P. Silva 1648 (CEN) trnL-trnF intergenic spacer region, partial sequence; chloroplast	Chamaecrista geminata	97.1	97.1	100%	2e-16	100.00	956	=HYPERLINK("https://www.ncbi.nlm.nih.gov/nucleotide/MW681983.1?report=genbank&log$=nucltop&blast_rank=139&RID=NU08FVTU013","MW681983.1")
Chamaecrista fulgida voucher A.O. Souza 1283 (UFG) trnL-trnF intergenic spacer region, partial sequence; chloroplast	Chamaecrista fulgida	97.1	97.1	100%	2e-16	100.00	955	=HYPERLINK("https://www.ncbi.nlm.nih.gov/nucleotide/MW681982.1?report=genbank&log$=nucltop&blast_rank=140&RID=NU08FVTU013","MW681982.1")
Chamaecrista frondosa voucher A.O. Souza 1849 (UFG) trnL-trnF intergenic spacer region, partial sequence; chloroplast	Chamaecrista frondosa	97.1	97.1	100%	2e-16	100.00	955	=HYPERLINK("https://www.ncbi.nlm.nih.gov/nucleotide/MW681981.1?report=genbank&log$=nucltop&blast_rank=141&RID=NU08FVTU013","MW681981.1")
Chamaecrista foederalis voucher R.G. Matos 173 (UFG) trnL-trnF intergenic spacer region, partial sequence; chloroplast	Chamaecrista foederalis	97.1	97.1	100%	2e-16	100.00	944	=HYPERLINK("https://www.ncbi.nlm.nih.gov/nucleotide/MW681980.1?report=genbank&log$=nucltop&blast_rank=142&RID=NU08FVTU013","MW681980.1")
Chamaecrista fagonioides var. fagonioides voucher S. Zamudio 11764 (XAL) trnL-trnF intergenic spacer region, partial sequence; chloroplast	Chamaecrista fagonioides var. fagonioides	97.1	97.1	100%	2e-16	100.00	955	=HYPERLINK("https://www.ncbi.nlm.nih.gov/nucleotide/MW681979.1?report=genbank&log$=nucltop&blast_rank=143&RID=NU08FVTU013","MW681979.1")
Chamaecrista exsudans voucher A.O. Souza 2107 (UB) trnL-trnF intergenic spacer region, partial sequence; chloroplast	Chamaecrista exsudans	97.1	97.1	100%	2e-16	100.00	957	=HYPERLINK("https://www.ncbi.nlm.nih.gov/nucleotide/MW681978.1?report=genbank&log$=nucltop&blast_rank=144&RID=NU08FVTU013","MW681978.1")
Chamaecrista ericifolia voucher M.F. Simon 1814 (CEN) trnL-trnF intergenic spacer region, partial sequence; chloroplast	Chamaecrista ericifolia	97.1	97.1	100%	2e-16	100.00	957	=HYPERLINK("https://www.ncbi.nlm.nih.gov/nucleotide/MW681977.1?report=genbank&log$=nucltop&blast_rank=145&RID=NU08FVTU013","MW681977.1")
Chamaecrista elachistophylla voucher A.O. Souza 1382 (UFG) trnL-trnF intergenic spacer region, partial sequence; chloroplast	Chamaecrista elachistophylla	97.1	97.1	100%	2e-16	100.00	957	=HYPERLINK("https://www.ncbi.nlm.nih.gov/nucleotide/MW681975.1?report=genbank&log$=nucltop&blast_rank=146&RID=NU08FVTU013","MW681975.1")
Chamaecrista egleri voucher W.R. Anderson 11071 (NY) trnL-trnF intergenic spacer region, partial sequence; chloroplast	Chamaecrista egleri	97.1	97.1	100%	2e-16	100.00	957	=HYPERLINK("https://www.ncbi.nlm.nih.gov/nucleotide/MW681974.1?report=genbank&log$=nucltop&blast_rank=147&RID=NU08FVTU013","MW681974.1")
Chamaecrista echinocarpa voucher E.T. Neto 4079 (BHCB) trnL-trnF intergenic spacer region, partial sequence; chloroplast	Chamaecrista echinocarpa	97.1	97.1	100%	2e-16	100.00	956	=HYPERLINK("https://www.ncbi.nlm.nih.gov/nucleotide/MW681973.1?report=genbank&log$=nucltop&blast_rank=148&RID=NU08FVTU013","MW681973.1")
Chamaecrista dumalis voucher A.O. Souza 1650 (UFG) trnL-trnF intergenic spacer region, partial sequence; chloroplast	Chamaecrista dumalis	97.1	97.1	100%	2e-16	100.00	957	=HYPERLINK("https://www.ncbi.nlm.nih.gov/nucleotide/MW681972.1?report=genbank&log$=nucltop&blast_rank=149&RID=NU08FVTU013","MW681972.1")
Chamaecrista duckeana voucher A. Fernandes s/n (NY) trnL-trnF intergenic spacer region, partial sequence; chloroplast	Chamaecrista duckeana	97.1	97.1	100%	2e-16	100.00	943	=HYPERLINK("https://www.ncbi.nlm.nih.gov/nucleotide/MW681971.1?report=genbank&log$=nucltop&blast_rank=150&RID=NU08FVTU013","MW681971.1")
Chamaecrista didyma voucher J. H. Kirkbride Jr. 2906 (NY) trnL-trnF intergenic spacer region, partial sequence; chloroplast	Chamaecrista didyma	97.1	97.1	100%	2e-16	100.00	956	=HYPERLINK("https://www.ncbi.nlm.nih.gov/nucleotide/MW681970.1?report=genbank&log$=nucltop&blast_rank=151&RID=NU08FVTU013","MW681970.1")
Chamaecrista desvauxii var. glauca voucher A.O. Souza 2147 (UB) trnL-trnF intergenic spacer region, partial sequence; chloroplast	Chamaecrista desvauxii var. glauca	97.1	97.1	100%	2e-16	100.00	958	=HYPERLINK("https://www.ncbi.nlm.nih.gov/nucleotide/MW681969.1?report=genbank&log$=nucltop&blast_rank=152&RID=NU08FVTU013","MW681969.1")
Chamaecrista dentata voucher R.G. Chacon 569 (UEC) trnL-trnF intergenic spacer region, partial sequence; chloroplast	Chamaecrista dentata	97.1	97.1	100%	2e-16	100.00	957	=HYPERLINK("https://www.ncbi.nlm.nih.gov/nucleotide/MW681968.1?report=genbank&log$=nucltop&blast_rank=153&RID=NU08FVTU013","MW681968.1")
Chamaecrista debilis voucher A.O. Souza 1869 (UB) trnL-trnF intergenic spacer region, partial sequence; chloroplast	Chamaecrista debilis	97.1	97.1	100%	2e-16	100.00	968	=HYPERLINK("https://www.ncbi.nlm.nih.gov/nucleotide/MW681967.1?report=genbank&log$=nucltop&blast_rank=154&RID=NU08FVTU013","MW681967.1")
Chamaecrista cristalinae voucher A.O. Souza 1459 (UFG) trnL-trnF intergenic spacer region, partial sequence; chloroplast	Chamaecrista cristalinae	97.1	97.1	100%	2e-16	100.00	955	=HYPERLINK("https://www.ncbi.nlm.nih.gov/nucleotide/MW681965.1?report=genbank&log$=nucltop&blast_rank=155&RID=NU08FVTU013","MW681965.1")
Chamaecrista conferta var. virgata voucher A.O. Souza 168 (UFG) trnL-trnF intergenic spacer region, partial sequence; chloroplast	Chamaecrista conferta var. virgata	97.1	97.1	100%	2e-16	100.00	957	=HYPERLINK("https://www.ncbi.nlm.nih.gov/nucleotide/MW681964.1?report=genbank&log$=nucltop&blast_rank=156&RID=NU08FVTU013","MW681964.1")
Chamaecrista conferta var. simulans voucher A.O. Souza 1062 (UFG) trnL-trnF intergenic spacer region, partial sequence; chloroplast	Chamaecrista conferta var. simulans	97.1	97.1	100%	2e-16	100.00	957	=HYPERLINK("https://www.ncbi.nlm.nih.gov/nucleotide/MW681963.1?report=genbank&log$=nucltop&blast_rank=157&RID=NU08FVTU013","MW681963.1")
Chamaecrista conferta var. machrisiana voucher A.O. Souza 1815 (UFG) trnL-trnF intergenic spacer region, partial sequence; chloroplast	Chamaecrista conferta var. machrisiana	97.1	97.1	100%	2e-16	100.00	957	=HYPERLINK("https://www.ncbi.nlm.nih.gov/nucleotide/MW681962.1?report=genbank&log$=nucltop&blast_rank=158&RID=NU08FVTU013","MW681962.1")
Chamaecrista conferta var. gurgueiana voucher A.O. Souza 2173 (UB) trnL-trnF intergenic spacer region, partial sequence; chloroplast	Chamaecrista conferta var. gurgueiana	97.1	97.1	100%	2e-16	100.00	955	=HYPERLINK("https://www.ncbi.nlm.nih.gov/nucleotide/MW681961.1?report=genbank&log$=nucltop&blast_rank=159&RID=NU08FVTU013","MW681961.1")
Chamaecrista conferta var. conferta voucher A.O. Souza 2121 (UB) trnL-trnF intergenic spacer region, partial sequence; chloroplast	Chamaecrista conferta var. conferta	97.1	97.1	100%	2e-16	100.00	957	=HYPERLINK("https://www.ncbi.nlm.nih.gov/nucleotide/MW681960.1?report=genbank&log$=nucltop&blast_rank=160&RID=NU08FVTU013","MW681960.1")
Chamaecrista chapadae voucher A.O. Souza 1541 (UB) trnL-trnF intergenic spacer region, partial sequence; chloroplast	Chamaecrista chapadae	97.1	97.1	100%	2e-16	100.00	944	=HYPERLINK("https://www.ncbi.nlm.nih.gov/nucleotide/MW681958.1?report=genbank&log$=nucltop&blast_rank=161&RID=NU08FVTU013","MW681958.1")
Chamaecrista chaetostegia voucher H.S. Irwin 29729 (NY) trnL-trnF intergenic spacer region, partial sequence; chloroplast	Chamaecrista chaetostegia	97.1	97.1	100%	2e-16	100.00	957	=HYPERLINK("https://www.ncbi.nlm.nih.gov/nucleotide/MW681957.1?report=genbank&log$=nucltop&blast_rank=162&RID=NU08FVTU013","MW681957.1")
Chamaecrista cf. fuscescens AOS-2021 voucher A.O. Souza 2117 (UB) trnL-trnF intergenic spacer region, partial sequence; chloroplast	Chamaecrista cf. fuscescens AOS-2021	97.1	97.1	100%	2e-16	100.00	957	=HYPERLINK("https://www.ncbi.nlm.nih.gov/nucleotide/MW681955.1?report=genbank&log$=nucltop&blast_rank=163&RID=NU08FVTU013","MW681955.1")
Chamaecrista cavalcantina voucher A.O. Souza 862 (UFG) trnL-trnF intergenic spacer region, partial sequence; chloroplast	Chamaecrista cavalcantina	97.1	97.1	100%	2e-16	100.00	956	=HYPERLINK("https://www.ncbi.nlm.nih.gov/nucleotide/MW681954.1?report=genbank&log$=nucltop&blast_rank=164&RID=NU08FVTU013","MW681954.1")
Chamaecrista calycioides voucher EAC 26229 trnL-trnF intergenic spacer region, partial sequence; chloroplast	Chamaecrista calycioides	97.1	97.1	100%	2e-16	100.00	502	=HYPERLINK("https://www.ncbi.nlm.nih.gov/nucleotide/MW681953.1?report=genbank&log$=nucltop&blast_rank=165&RID=NU08FVTU013","MW681953.1")
Chamaecrista caiapo voucher R.C. Sodre 2374 (UFG) trnL-trnF intergenic spacer region, partial sequence; chloroplast	Chamaecrista caiapo	97.1	97.1	100%	2e-16	100.00	541	=HYPERLINK("https://www.ncbi.nlm.nih.gov/nucleotide/MW681952.1?report=genbank&log$=nucltop&blast_rank=166&RID=NU08FVTU013","MW681952.1")
Chamaecrista caespitosa voucher A.O. Souza 2126 (UB) trnL-trnF intergenic spacer region, partial sequence; chloroplast	Chamaecrista caespitosa	97.1	97.1	100%	2e-16	100.00	955	=HYPERLINK("https://www.ncbi.nlm.nih.gov/nucleotide/MW681951.1?report=genbank&log$=nucltop&blast_rank=167&RID=NU08FVTU013","MW681951.1")
Chamaecrista bucherae voucher Marie-Victorium 21759 (MT) trnL-trnF intergenic spacer region, partial sequence; chloroplast	Chamaecrista bucherae	97.1	97.1	100%	2e-16	100.00	979	=HYPERLINK("https://www.ncbi.nlm.nih.gov/nucleotide/MW681950.1?report=genbank&log$=nucltop&blast_rank=168&RID=NU08FVTU013","MW681950.1")
Chamaecrista brevicalyx var. elliptica voucher A.O. Souza 2078 (UB) trnL-trnF intergenic spacer region, partial sequence; chloroplast	Chamaecrista brevicalyx var. elliptica	97.1	97.1	100%	2e-16	100.00	954	=HYPERLINK("https://www.ncbi.nlm.nih.gov/nucleotide/MW681949.1?report=genbank&log$=nucltop&blast_rank=169&RID=NU08FVTU013","MW681949.1")
Chamaecrista bracteolata voucher A.O. Souza 2124 (UB) trnL-trnF intergenic spacer region, partial sequence; chloroplast	Chamaecrista bracteolata	97.1	97.1	100%	2e-16	100.00	957	=HYPERLINK("https://www.ncbi.nlm.nih.gov/nucleotide/MW681948.1?report=genbank&log$=nucltop&blast_rank=170&RID=NU08FVTU013","MW681948.1")
Chamaecrista botryoides voucher A.O. Souza 2230 (UFG) trnL-trnF intergenic spacer region, partial sequence; chloroplast	Chamaecrista botryoides	97.1	97.1	100%	2e-16	100.00	957	=HYPERLINK("https://www.ncbi.nlm.nih.gov/nucleotide/MW681947.1?report=genbank&log$=nucltop&blast_rank=171&RID=NU08FVTU013","MW681947.1")
Chamaecrista benthamii voucher A.O. Souza 1056 (UFG) trnL-trnF intergenic spacer region, partial sequence; chloroplast	Chamaecrista benthamii	97.1	97.1	100%	2e-16	100.00	956	=HYPERLINK("https://www.ncbi.nlm.nih.gov/nucleotide/MW681945.1?report=genbank&log$=nucltop&blast_rank=172&RID=NU08FVTU013","MW681945.1")
Chamaecrista belemii var. paludicola voucher L.P. Queiroz 3841 (NY) trnL-trnF intergenic spacer region, partial sequence; chloroplast	Chamaecrista belemii var. paludicola	97.1	97.1	100%	2e-16	100.00	950	=HYPERLINK("https://www.ncbi.nlm.nih.gov/nucleotide/MW681944.1?report=genbank&log$=nucltop&blast_rank=173&RID=NU08FVTU013","MW681944.1")
Chamaecrista belemii var. belemii voucher A.O. Souza 2231 (UB) trnL-trnF intergenic spacer region, partial sequence; chloroplast	Chamaecrista belemii var. belemii	97.1	97.1	100%	2e-16	100.00	918	=HYPERLINK("https://www.ncbi.nlm.nih.gov/nucleotide/MW681943.1?report=genbank&log$=nucltop&blast_rank=174&RID=NU08FVTU013","MW681943.1")
Chamaecrista basifolia voucher A.O. Souza 1018 (UFG) trnL-trnF intergenic spacer region, partial sequence; chloroplast	Chamaecrista basifolia	97.1	97.1	100%	2e-16	100.00	957	=HYPERLINK("https://www.ncbi.nlm.nih.gov/nucleotide/MW681942.1?report=genbank&log$=nucltop&blast_rank=175&RID=NU08FVTU013","MW681942.1")
Chamaecrista axilliflora voucher N. Roque 4359 (US) trnL-trnF intergenic spacer region, partial sequence; chloroplast	Chamaecrista axilliflora	97.1	97.1	100%	2e-16	100.00	957	=HYPERLINK("https://www.ncbi.nlm.nih.gov/nucleotide/MW681941.1?report=genbank&log$=nucltop&blast_rank=176&RID=NU08FVTU013","MW681941.1")
Chamaecrista auris-zerdae voucher J.A. Oliveira 120 (UFG) trnL-trnF intergenic spacer region, partial sequence; chloroplast	Chamaecrista auris-zerdae	97.1	97.1	100%	2e-16	100.00	957	=HYPERLINK("https://www.ncbi.nlm.nih.gov/nucleotide/MW681940.1?report=genbank&log$=nucltop&blast_rank=177&RID=NU08FVTU013","MW681940.1")
Chamaecrista arboae voucher A.O. Souza 2197 (UB) trnL-trnF intergenic spacer region, partial sequence; chloroplast	Chamaecrista arboae	97.1	97.1	100%	2e-16	100.00	948	=HYPERLINK("https://www.ncbi.nlm.nih.gov/nucleotide/MW681938.1?report=genbank&log$=nucltop&blast_rank=178&RID=NU08FVTU013","MW681938.1")
Chamaecrista andersonii voucher A.O. Souza 2240 (UB) trnL-trnF intergenic spacer region, partial sequence; chloroplast	Chamaecrista andersonii	97.1	97.1	100%	2e-16	100.00	950	=HYPERLINK("https://www.ncbi.nlm.nih.gov/nucleotide/MW681936.1?report=genbank&log$=nucltop&blast_rank=179&RID=NU08FVTU013","MW681936.1")
Chamaecrista amiciella voucher A.O. Souza 2226 (UB) trnL-trnF intergenic spacer region, partial sequence; chloroplast	Chamaecrista amiciella	97.1	97.1	100%	2e-16	100.00	956	=HYPERLINK("https://www.ncbi.nlm.nih.gov/nucleotide/MW681935.1?report=genbank&log$=nucltop&blast_rank=180&RID=NU08FVTU013","MW681935.1")
Chamaecrista adenophylla voucher A.O. Souza 2122 (UB) trnL-trnF intergenic spacer region, partial sequence; chloroplast	Chamaecrista adenophylla	97.1	97.1	100%	2e-16	100.00	957	=HYPERLINK("https://www.ncbi.nlm.nih.gov/nucleotide/MW681933.1?report=genbank&log$=nucltop&blast_rank=181&RID=NU08FVTU013","MW681933.1")
Chamaecrista acosmifolia var. euryloba voucher H.S. Irwin 28000 (K) trnL-trnF intergenic spacer region, partial sequence; chloroplast	Chamaecrista acosmifolia var. euryloba	97.1	97.1	100%	2e-16	100.00	953	=HYPERLINK("https://www.ncbi.nlm.nih.gov/nucleotide/MW681932.1?report=genbank&log$=nucltop&blast_rank=182&RID=NU08FVTU013","MW681932.1")
Chamaecrista acosmifolia var. oropedii voucher J.E.Q. Faria 3953 (UB) trnL-trnF intergenic spacer region, partial sequence; chloroplast	Chamaecrista acosmifolia var. oropedii	97.1	97.1	100%	2e-16	100.00	953	=HYPERLINK("https://www.ncbi.nlm.nih.gov/nucleotide/MW681931.1?report=genbank&log$=nucltop&blast_rank=183&RID=NU08FVTU013","MW681931.1")
Chamaecrista tocantinensis voucher T.P. Mendes et al. 312 (UFG) trnL-trnF intergenic spacer region, partial sequence	Chamaecrista tocantinensis	97.1	97.1	100%	2e-16	100.00	929	=HYPERLINK("https://www.ncbi.nlm.nih.gov/nucleotide/MK836338.1?report=genbank&log$=nucltop&blast_rank=184&RID=NU08FVTU013","MK836338.1")
Chamaecrista veadeirana voucher T.P. Mendes et al. 215 (UFG) trnL-trnF intergenic spacer region, partial sequence	Chamaecrista veadeirana	97.1	97.1	100%	2e-16	100.00	912	=HYPERLINK("https://www.ncbi.nlm.nih.gov/nucleotide/MK836337.1?report=genbank&log$=nucltop&blast_rank=185&RID=NU08FVTU013","MK836337.1")
Chamaecrista rigidifolia var. rigidifolia voucher T.P. Mendes et al. 155 (UFG) trnL-trnF intergenic spacer region, partial sequence	Chamaecrista rigidifolia var. rigidifolia	97.1	97.1	100%	2e-16	100.00	931	=HYPERLINK("https://www.ncbi.nlm.nih.gov/nucleotide/MK836336.1?report=genbank&log$=nucltop&blast_rank=186&RID=NU08FVTU013","MK836336.1")
Chamaecrista ustulata voucher T.P. Mendes et al. 279 (UFG) trnL-trnF intergenic spacer region, partial sequence	Chamaecrista ustulata	97.1	97.1	100%	2e-16	100.00	860	=HYPERLINK("https://www.ncbi.nlm.nih.gov/nucleotide/MK836335.1?report=genbank&log$=nucltop&blast_rank=187&RID=NU08FVTU013","MK836335.1")
Chamaecrista trichothyrsus voucher T.P. Mendes et al. 290 (UFG) trnL-trnF intergenic spacer region, partial sequence	Chamaecrista trichothyrsus	97.1	97.1	100%	2e-16	100.00	897	=HYPERLINK("https://www.ncbi.nlm.nih.gov/nucleotide/MK836334.1?report=genbank&log$=nucltop&blast_rank=188&RID=NU08FVTU013","MK836334.1")
Chamaecrista orbiculata var. orbiculata voucher T.P. Mendes et al. 169 (UFG) trnL-trnF intergenic spacer region, partial sequence	Chamaecrista orbiculata var. orbiculata	97.1	97.1	100%	2e-16	100.00	926	=HYPERLINK("https://www.ncbi.nlm.nih.gov/nucleotide/MK836333.1?report=genbank&log$=nucltop&blast_rank=189&RID=NU08FVTU013","MK836333.1")
Chamaecrista cercidifolia voucher T.P. Mendes et al. 193 (UFG) trnL-trnF intergenic spacer region, partial sequence	Chamaecrista cercidifolia	97.1	97.1	100%	2e-16	100.00	849	=HYPERLINK("https://www.ncbi.nlm.nih.gov/nucleotide/MK836332.1?report=genbank&log$=nucltop&blast_rank=190&RID=NU08FVTU013","MK836332.1")
Chamaecrista lundii voucher T.P. Mendes et al. 168 (UFG) trnL-trnF intergenic spacer region, partial sequence	Chamaecrista lundii	97.1	97.1	100%	2e-16	100.00	853	=HYPERLINK("https://www.ncbi.nlm.nih.gov/nucleotide/MK836331.1?report=genbank&log$=nucltop&blast_rank=191&RID=NU08FVTU013","MK836331.1")
Chamaecrista crenulata voucher T.P. Mendes et al. 42 (UFG) trnL-trnF intergenic spacer region, partial sequence	Chamaecrista crenulata	97.1	97.1	100%	2e-16	100.00	955	=HYPERLINK("https://www.ncbi.nlm.nih.gov/nucleotide/MK836330.1?report=genbank&log$=nucltop&blast_rank=192&RID=NU08FVTU013","MK836330.1")
Chamaecrista cotinifolia var. leptodictya voucher T.P. Mendes et al. 270 (UFG) trnL-trnF intergenic spacer region, partial sequence	Chamaecrista cotinifolia var. leptodictya	97.1	97.1	100%	2e-16	100.00	851	=HYPERLINK("https://www.ncbi.nlm.nih.gov/nucleotide/MK836329.1?report=genbank&log$=nucltop&blast_rank=193&RID=NU08FVTU013","MK836329.1")
Chamaecrista cotinifolia var. glaberrima voucher T.P. Mendes et al. 338 (UFG) trnL-trnF intergenic spacer region, partial sequence	Chamaecrista cotinifolia var. glaberrima	97.1	97.1	100%	2e-16	100.00	900	=HYPERLINK("https://www.ncbi.nlm.nih.gov/nucleotide/MK836328.1?report=genbank&log$=nucltop&blast_rank=194&RID=NU08FVTU013","MK836328.1")
Chamaecrista cotinifolia var. cotinifolia voucher T.P. Mendes et al. 261 (UFG) trnL-trnF intergenic spacer region, partial sequence	Chamaecrista cotinifolia var. cotinifolia	97.1	97.1	100%	2e-16	100.00	903	=HYPERLINK("https://www.ncbi.nlm.nih.gov/nucleotide/MK836327.1?report=genbank&log$=nucltop&blast_rank=195&RID=NU08FVTU013","MK836327.1")
Chamaecrista megacycla voucher T.P. Mendes et al. 333 (UFG) trnL-trnF intergenic spacer region, partial sequence	Chamaecrista megacycla	97.1	97.1	100%	2e-16	100.00	853	=HYPERLINK("https://www.ncbi.nlm.nih.gov/nucleotide/MK836326.1?report=genbank&log$=nucltop&blast_rank=196&RID=NU08FVTU013","MK836326.1")
Chamaecrista cyclophylla voucher T.P. Mendes et al. 90 (UFG) trnL-trnF intergenic spacer region, partial sequence	Chamaecrista cyclophylla	97.1	97.1	100%	2e-16	100.00	838	=HYPERLINK("https://www.ncbi.nlm.nih.gov/nucleotide/MK836325.1?report=genbank&log$=nucltop&blast_rank=197&RID=NU08FVTU013","MK836325.1")
Chamaecrista celiae voucher T.P. Mendes et al. 284 (UFG) trnL-trnF intergenic spacer region, partial sequence	Chamaecrista celiae	97.1	97.1	100%	2e-16	100.00	954	=HYPERLINK("https://www.ncbi.nlm.nih.gov/nucleotide/MK836324.1?report=genbank&log$=nucltop&blast_rank=198&RID=NU08FVTU013","MK836324.1")
Acacia acinacea isolate JM4388 tRNA-Leu (trnL) gene and trnL-trnF intergenic spacer, partial sequence; chloroplast	Acacia acinacea	97.1	97.1	100%	2e-16	100.00	668	=HYPERLINK("https://www.ncbi.nlm.nih.gov/nucleotide/KM191644.1?report=genbank&log$=nucltop&blast_rank=199&RID=NU08FVTU013","KM191644.1")
Acacia drepanocarpa subsp. drepanocarpa isolate JM4289 tRNA-Leu (trnL) gene and trnL-trnF intergenic spacer, partial sequence; chloroplast	Acacia drepanocarpa subsp. drepanocarpa	97.1	97.1	100%	2e-16	100.00	1000	=HYPERLINK("https://www.ncbi.nlm.nih.gov/nucleotide/KM191508.1?report=genbank&log$=nucltop&blast_rank=200&RID=NU08FVTU013","KM191508.1")
Acacia pulchella var. pulchella isolate JM4224 tRNA-Leu (trnL) gene and trnL-trnF intergenic spacer, partial sequence; chloroplast	Acacia pulchella var. pulchella	97.1	97.1	100%	2e-16	100.00	836	=HYPERLINK("https://www.ncbi.nlm.nih.gov/nucleotide/KM191472.1?report=genbank&log$=nucltop&blast_rank=201&RID=NU08FVTU013","KM191472.1")
Acacia pulchella var. pulchella isolate JM4152 tRNA-Leu (trnL) gene and trnL-trnF intergenic spacer, partial sequence; chloroplast	Acacia pulchella var. pulchella	97.1	97.1	100%	2e-16	100.00	1005	=HYPERLINK("https://www.ncbi.nlm.nih.gov/nucleotide/KM191469.1?report=genbank&log$=nucltop&blast_rank=202&RID=NU08FVTU013","KM191469.1")
Acacia retivenea isolate JM4032 tRNA-Leu (trnL) gene and trnL-trnF intergenic spacer, partial sequence; chloroplast	Acacia retivenea	97.1	97.1	100%	2e-16	100.00	1000	=HYPERLINK("https://www.ncbi.nlm.nih.gov/nucleotide/KM191395.1?report=genbank&log$=nucltop&blast_rank=203&RID=NU08FVTU013","KM191395.1")
Acacia retivenea subsp. retivenea isolate JM4000 tRNA-Leu (trnL) gene and trnL-trnF intergenic spacer, partial sequence; chloroplast	Acacia retivenea subsp. retivenea	97.1	97.1	100%	2e-16	100.00	883	=HYPERLINK("https://www.ncbi.nlm.nih.gov/nucleotide/KM191374.1?report=genbank&log$=nucltop&blast_rank=204&RID=NU08FVTU013","KM191374.1")
Acacia argutifolia isolate JM3158 tRNA-Leu (trnL) gene and trnL-trnF intergenic spacer, partial sequence; chloroplast	Acacia argutifolia	97.1	97.1	100%	2e-16	100.00	639	=HYPERLINK("https://www.ncbi.nlm.nih.gov/nucleotide/KC957895.1?report=genbank&log$=nucltop&blast_rank=205&RID=NU08FVTU013","KC957895.1")
Acacia argutifolia isolate JM2788 tRNA-Leu (trnL) gene and trnL-trnF intergenic spacer, partial sequence; chloroplast	Acacia argutifolia	97.1	97.1	100%	2e-16	100.00	639	=HYPERLINK("https://www.ncbi.nlm.nih.gov/nucleotide/KC957763.1?report=genbank&log$=nucltop&blast_rank=206&RID=NU08FVTU013","KC957763.1")
Acacia alata var. platyptera isolate JM2643 tRNA-Leu (trnL) gene and trnL-trnF intergenic spacer, partial sequence; chloroplast	Acacia alata var. platyptera	97.1	97.1	100%	2e-16	100.00	961	=HYPERLINK("https://www.ncbi.nlm.nih.gov/nucleotide/KC957653.1?report=genbank&log$=nucltop&blast_rank=207&RID=NU08FVTU013","KC957653.1")
Acacia alata var. tetrantha isolate JM2642 tRNA-Leu (trnL) gene and trnL-trnF intergenic spacer, partial sequence; chloroplast	Acacia alata var. tetrantha	97.1	97.1	100%	2e-16	100.00	944	=HYPERLINK("https://www.ncbi.nlm.nih.gov/nucleotide/KC957652.1?report=genbank&log$=nucltop&blast_rank=208&RID=NU08FVTU013","KC957652.1")
Acacia alata var. biglandulosa isolate JM2641 tRNA-Leu (trnL) gene and trnL-trnF intergenic spacer, partial sequence; chloroplast	Acacia alata var. biglandulosa	97.1	97.1	100%	2e-16	100.00	954	=HYPERLINK("https://www.ncbi.nlm.nih.gov/nucleotide/KC957651.1?report=genbank&log$=nucltop&blast_rank=209&RID=NU08FVTU013","KC957651.1")
Acacia flavipila var. flavipila isolate JM3832 tRNA-Leu (trnL) gene and trnL-trnF intergenic spacer, partial sequence; chloroplast	Acacia flavipila var. flavipila	97.1	97.1	100%	2e-16	100.00	642	=HYPERLINK("https://www.ncbi.nlm.nih.gov/nucleotide/KF048533.1?report=genbank&log$=nucltop&blast_rank=210&RID=NU08FVTU013","KF048533.1")
Acacia oncinocarpa isolate JM3788 tRNA-Leu (trnL) gene and trnL-trnF intergenic spacer, partial sequence; chloroplast	Acacia oncinocarpa	97.1	97.1	100%	2e-16	100.00	949	=HYPERLINK("https://www.ncbi.nlm.nih.gov/nucleotide/KF048518.1?report=genbank&log$=nucltop&blast_rank=211&RID=NU08FVTU013","KF048518.1")
Acacia drepanocarpa subsp. drepanocarpa isolate JM3739 tRNA-Leu (trnL) gene and trnL-trnF intergenic spacer, partial sequence; chloroplast	Acacia drepanocarpa subsp. drepanocarpa	97.1	97.1	100%	2e-16	100.00	983	=HYPERLINK("https://www.ncbi.nlm.nih.gov/nucleotide/KF048502.1?report=genbank&log$=nucltop&blast_rank=212&RID=NU08FVTU013","KF048502.1")
Acacia lasiocarpa var. lasiocarpa isolate JM3655 tRNA-Leu (trnL) gene and trnL-trnF intergenic spacer, partial sequence; chloroplast	Acacia lasiocarpa var. lasiocarpa	97.1	97.1	100%	2e-16	100.00	979	=HYPERLINK("https://www.ncbi.nlm.nih.gov/nucleotide/KF048461.1?report=genbank&log$=nucltop&blast_rank=213&RID=NU08FVTU013","KF048461.1")
Acacia retivenea subsp. retivenea isolate JM3605 tRNA-Leu (trnL) gene and trnL-trnF intergenic spacer, partial sequence; chloroplast	Acacia retivenea subsp. retivenea	97.1	97.1	100%	2e-16	100.00	980	=HYPERLINK("https://www.ncbi.nlm.nih.gov/nucleotide/KF048440.1?report=genbank&log$=nucltop&blast_rank=214&RID=NU08FVTU013","KF048440.1")
Acacia rotundifolia isolate JM3600 tRNA-Leu (trnL) gene and trnL-trnF intergenic spacer, partial sequence; chloroplast	Acacia rotundifolia	97.1	97.1	100%	2e-16	100.00	670	=HYPERLINK("https://www.ncbi.nlm.nih.gov/nucleotide/KF048435.1?report=genbank&log$=nucltop&blast_rank=215&RID=NU08FVTU013","KF048435.1")
Acacia alata var. platyptera isolate JM3549 tRNA-Leu (trnL) gene and trnL-trnF intergenic spacer, partial sequence; chloroplast	Acacia alata var. platyptera	97.1	97.1	100%	2e-16	100.00	981	=HYPERLINK("https://www.ncbi.nlm.nih.gov/nucleotide/KF048397.1?report=genbank&log$=nucltop&blast_rank=216&RID=NU08FVTU013","KF048397.1")
Acacia microcarpa isolate JM3508 tRNA-Leu (trnL) gene and trnL-trnF intergenic spacer, partial sequence; chloroplast	Acacia microcarpa	97.1	97.1	100%	2e-16	100.00	674	=HYPERLINK("https://www.ncbi.nlm.nih.gov/nucleotide/KF048374.1?report=genbank&log$=nucltop&blast_rank=217&RID=NU08FVTU013","KF048374.1")
Acacia retivenea isolate JM3506 tRNA-Leu (trnL) gene and trnL-trnF intergenic spacer, partial sequence; chloroplast	Acacia retivenea	97.1	97.1	100%	2e-16	100.00	980	=HYPERLINK("https://www.ncbi.nlm.nih.gov/nucleotide/KF048372.1?report=genbank&log$=nucltop&blast_rank=218&RID=NU08FVTU013","KF048372.1")
Acacia convallium isolate JM3302 tRNA-Leu (trnL) gene and trnL-trnF intergenic spacer, partial sequence; chloroplast	Acacia convallium	97.1	97.1	100%	2e-16	100.00	986	=HYPERLINK("https://www.ncbi.nlm.nih.gov/nucleotide/KF048267.1?report=genbank&log$=nucltop&blast_rank=219&RID=NU08FVTU013","KF048267.1")
Acacia convallium isolate JM3301 tRNA-Leu (trnL) gene and trnL-trnF intergenic spacer, partial sequence; chloroplast	Acacia convallium	97.1	97.1	100%	2e-16	100.00	986	=HYPERLINK("https://www.ncbi.nlm.nih.gov/nucleotide/KF048266.1?report=genbank&log$=nucltop&blast_rank=220&RID=NU08FVTU013","KF048266.1")
Acacia convallium isolate JM3300 tRNA-Leu (trnL) gene and trnL-trnF intergenic spacer, partial sequence; chloroplast	Acacia convallium	97.1	97.1	100%	2e-16	100.00	936	=HYPERLINK("https://www.ncbi.nlm.nih.gov/nucleotide/KF048265.1?report=genbank&log$=nucltop&blast_rank=221&RID=NU08FVTU013","KF048265.1")
Acacia hemsleyi isolate JM3060 tRNA-Leu (trnL) gene and trnL-trnF intergenic spacer, partial sequence; chloroplast	Acacia hemsleyi	97.1	97.1	100%	2e-16	100.00	1007	=HYPERLINK("https://www.ncbi.nlm.nih.gov/nucleotide/KF048237.1?report=genbank&log$=nucltop&blast_rank=222&RID=NU08FVTU013","KF048237.1")
Acacia hemsleyi isolate JM3059 tRNA-Leu (trnL) gene and trnL-trnF intergenic spacer, partial sequence; chloroplast	Acacia hemsleyi	97.1	97.1	100%	2e-16	100.00	1007	=HYPERLINK("https://www.ncbi.nlm.nih.gov/nucleotide/KF048236.1?report=genbank&log$=nucltop&blast_rank=223&RID=NU08FVTU013","KF048236.1")
Acacia ampliceps isolate JM204 tRNA-Leu (trnL) gene and trnL-trnF intergenic spacer, partial sequence; chloroplast	Acacia ampliceps	97.1	97.1	100%	2e-16	100.00	1002	=HYPERLINK("https://www.ncbi.nlm.nih.gov/nucleotide/KF048133.1?report=genbank&log$=nucltop&blast_rank=224&RID=NU08FVTU013","KF048133.1")
Acacia alata voucher CANB 00579597 tRNA-Leu (trnL) gene and trnL-trnF intergenic spacer, partial sequence; chloroplast	Acacia alata	97.1	97.1	100%	2e-16	100.00	950	=HYPERLINK("https://www.ncbi.nlm.nih.gov/nucleotide/JF420541.1?report=genbank&log$=nucltop&blast_rank=225&RID=NU08FVTU013","JF420541.1")
Acacia guinetii voucher CANB 793406 tRNA-Leu (trnL) gene and trnL-trnF intergenic spacer, partial sequence; chloroplast	Acacia guinetii	97.1	97.1	100%	2e-16	100.00	946	=HYPERLINK("https://www.ncbi.nlm.nih.gov/nucleotide/JF420500.1?report=genbank&log$=nucltop&blast_rank=226&RID=NU08FVTU013","JF420500.1")
Acacia extensa voucher CANB 793382 tRNA-Leu (trnL) gene and trnL-trnF intergenic spacer, partial sequence; chloroplast	Acacia extensa	97.1	97.1	100%	2e-16	100.00	969	=HYPERLINK("https://www.ncbi.nlm.nih.gov/nucleotide/JF420497.1?report=genbank&log$=nucltop&blast_rank=227&RID=NU08FVTU013","JF420497.1")
Acacia triquetra voucher CANB 793573 tRNA-Leu (trnL) gene and trnL-trnF intergenic spacer, partial sequence; chloroplast	Acacia triquetra	97.1	97.1	100%	2e-16	100.00	613	=HYPERLINK("https://www.ncbi.nlm.nih.gov/nucleotide/JF420470.1?report=genbank&log$=nucltop&blast_rank=228&RID=NU08FVTU013","JF420470.1")
Zapoteca aculeata voucher Delinks 332 tRNA-Leu (trnL) gene and trnL-trnF intergenic spacer, partial sequence; chloroplast	Zapoteca aculeata	97.1	97.1	100%	2e-16	100.00	903	=HYPERLINK("https://www.ncbi.nlm.nih.gov/nucleotide/MK622373.1?report=genbank&log$=nucltop&blast_rank=229&RID=NU08FVTU013","MK622373.1")
Zapoteca aculeata voucher Rose 22365 tRNA-Leu (trnL) gene, partial sequence; chloroplast	Zapoteca aculeata	97.1	97.1	100%	2e-16	100.00	568	=HYPERLINK("https://www.ncbi.nlm.nih.gov/nucleotide/MK622363.1?report=genbank&log$=nucltop&blast_rank=230&RID=NU08FVTU013","MK622363.1")
Zapoteca nervosa voucher Ekman 15423 tRNA-Leu (trnL) gene, partial sequence; chloroplast	Zapoteca nervosa	97.1	97.1	100%	2e-16	100.00	562	=HYPERLINK("https://www.ncbi.nlm.nih.gov/nucleotide/MK622358.1?report=genbank&log$=nucltop&blast_rank=231&RID=NU08FVTU013","MK622358.1")
Chamaecrista diphylla isolate FS3232 tRNA-Leu (trnL) gene, partial sequence; trnL-trnF intergenic spacer, complete sequence; and tRNA-Phe (trnF) gene, partial sequence; chloroplast	Chamaecrista diphylla	97.1	97.1	100%	2e-16	100.00	961	=HYPERLINK("https://www.ncbi.nlm.nih.gov/nucleotide/FJ009922.1?report=genbank&log$=nucltop&blast_rank=232&RID=NU08FVTU013","FJ009922.1")
Chamaecrista desvauxii var. latistipula isolate FS2662 tRNA-Leu (trnL) gene, partial sequence; trnL-trnF intergenic spacer, complete sequence; and tRNA-Phe (trnF) gene, partial sequence; chloroplast	Chamaecrista desvauxii var. latistipula	97.1	97.1	100%	2e-16	100.00	916	=HYPERLINK("https://www.ncbi.nlm.nih.gov/nucleotide/FJ009921.1?report=genbank&log$=nucltop&blast_rank=233&RID=NU08FVTU013","FJ009921.1")
Chamaecrista desvauxii var. mollissima isolate FS3300 tRNA-Leu (trnL) gene, partial sequence; trnL-trnF intergenic spacer, complete sequence; and tRNA-Phe (trnF) gene, partial sequence; chloroplast	Chamaecrista desvauxii var. mollissima	97.1	97.1	100%	2e-16	100.00	961	=HYPERLINK("https://www.ncbi.nlm.nih.gov/nucleotide/FJ009919.1?report=genbank&log$=nucltop&blast_rank=234&RID=NU08FVTU013","FJ009919.1")
Chamaecrista desvauxii var. desvauxii isolate FS3240 tRNA-Leu (trnL) gene, partial sequence; trnL-trnF intergenic spacer, complete sequence; and tRNA-Phe (trnF) gene, partial sequence; chloroplast	Chamaecrista desvauxii var. desvauxii	97.1	97.1	100%	2e-16	100.00	879	=HYPERLINK("https://www.ncbi.nlm.nih.gov/nucleotide/FJ009918.1?report=genbank&log$=nucltop&blast_rank=235&RID=NU08FVTU013","FJ009918.1")
Chamaecrista calycioides isolate FS3284 tRNA-Leu (trnL) gene, partial sequence; trnL-trnF intergenic spacer, complete sequence; and tRNA-Phe (trnF) gene, partial sequence; chloroplast	Chamaecrista calycioides	97.1	97.1	100%	2e-16	100.00	639	=HYPERLINK("https://www.ncbi.nlm.nih.gov/nucleotide/FJ009917.1?report=genbank&log$=nucltop&blast_rank=236&RID=NU08FVTU013","FJ009917.1")
Chamaecrista rotundifolia var. grandiflora isolate FS3303 tRNA-Leu (trnL) gene, partial sequence; trnL-trnF intergenic spacer, complete sequence; and tRNA-Phe (trnF) gene, partial sequence; chloroplast	Chamaecrista rotundifolia var. grandiflora	97.1	97.1	100%	2e-16	100.00	927	=HYPERLINK("https://www.ncbi.nlm.nih.gov/nucleotide/FJ009911.1?report=genbank&log$=nucltop&blast_rank=237&RID=NU08FVTU013","FJ009911.1")
Chamaecrista pilosa isolate FS3229 tRNA-Leu (trnL) gene, partial sequence; trnL-trnF intergenic spacer, complete sequence; and tRNA-Phe (trnF) gene, partial sequence; chloroplast	Chamaecrista pilosa	97.1	97.1	100%	2e-16	100.00	963	=HYPERLINK("https://www.ncbi.nlm.nih.gov/nucleotide/FJ009910.1?report=genbank&log$=nucltop&blast_rank=238&RID=NU08FVTU013","FJ009910.1")
Chamaecrista nictitans subsp. brachypoda isolate FS3237 tRNA-Leu (trnL) gene, partial sequence; trnL-trnF intergenic spacer, complete sequence; and tRNA-Phe (trnF) gene, partial sequence; chloroplast	Chamaecrista nictitans subsp. brachypoda	97.1	97.1	100%	2e-16	100.00	956	=HYPERLINK("https://www.ncbi.nlm.nih.gov/nucleotide/FJ009909.1?report=genbank&log$=nucltop&blast_rank=239&RID=NU08FVTU013","FJ009909.1")
Chamaecrista sp. ASC-2009 isolate FS3243 tRNA-Leu (trnL) gene, partial sequence; trnL-trnF intergenic spacer, complete sequence; and tRNA-Phe (trnF) gene, partial sequence; chloroplast	Chamaecrista sp. ASC-2009	97.1	97.1	100%	2e-16	100.00	971	=HYPERLINK("https://www.ncbi.nlm.nih.gov/nucleotide/FJ009908.1?report=genbank&log$=nucltop&blast_rank=240&RID=NU08FVTU013","FJ009908.1")
Chamaecrista nictitans var. ramosa isolate FS3238 tRNA-Leu (trnL) gene, partial sequence; trnL-trnF intergenic spacer, complete sequence; and tRNA-Phe (trnF) gene, partial sequence; chloroplast	Chamaecrista nictitans var. ramosa	97.1	97.1	100%	2e-16	100.00	963	=HYPERLINK("https://www.ncbi.nlm.nih.gov/nucleotide/FJ009907.1?report=genbank&log$=nucltop&blast_rank=241&RID=NU08FVTU013","FJ009907.1")
Chamaecrista nictitans var. disadena isolate FS2706 tRNA-Leu (trnL) gene, partial sequence; trnL-trnF intergenic spacer, complete sequence; and tRNA-Phe (trnF) gene, partial sequence; chloroplast	Chamaecrista nictitans var. disadena	97.1	97.1	100%	2e-16	100.00	966	=HYPERLINK("https://www.ncbi.nlm.nih.gov/nucleotide/FJ009906.1?report=genbank&log$=nucltop&blast_rank=242&RID=NU08FVTU013","FJ009906.1")
Chamaecrista depauperata isolate FS5411 tRNA-Leu (trnL) gene, partial sequence; trnL-trnF intergenic spacer, complete sequence; and tRNA-Phe (trnF) gene, partial sequence; chloroplast	Chamaecrista depauperata	97.1	97.1	100%	2e-16	100.00	967	=HYPERLINK("https://www.ncbi.nlm.nih.gov/nucleotide/FJ009904.1?report=genbank&log$=nucltop&blast_rank=243&RID=NU08FVTU013","FJ009904.1")
Chamaecrista decora isolate FS2695 tRNA-Leu (trnL) gene, partial sequence; trnL-trnF intergenic spacer, complete sequence; and tRNA-Phe (trnF) gene, partial sequence; chloroplast	Chamaecrista decora	97.1	97.1	100%	2e-16	100.00	974	=HYPERLINK("https://www.ncbi.nlm.nih.gov/nucleotide/FJ009903.1?report=genbank&log$=nucltop&blast_rank=244&RID=NU08FVTU013","FJ009903.1")
Chamaecrista confertiformis isolate FS3304 tRNA-Leu (trnL) gene, partial sequence; trnL-trnF intergenic spacer, complete sequence; and tRNA-Phe (trnF) gene, partial sequence; chloroplast	Chamaecrista confertiformis	97.1	97.1	100%	2e-16	100.00	964	=HYPERLINK("https://www.ncbi.nlm.nih.gov/nucleotide/FJ009902.1?report=genbank&log$=nucltop&blast_rank=245&RID=NU08FVTU013","FJ009902.1")
Chamaecrista brachystachya isolate FS1615 tRNA-Leu (trnL) gene, partial sequence; trnL-trnF intergenic spacer, complete sequence; and tRNA-Phe (trnF) gene, partial sequence; chloroplast	Chamaecrista brachystachya	97.1	97.1	100%	2e-16	100.00	987	=HYPERLINK("https://www.ncbi.nlm.nih.gov/nucleotide/FJ009901.1?report=genbank&log$=nucltop&blast_rank=246&RID=NU08FVTU013","FJ009901.1")
Chamaecrista blanchetii isolate FS3295 tRNA-Leu (trnL) gene, partial sequence; trnL-trnF intergenic spacer, complete sequence; and tRNA-Phe (trnF) gene, partial sequence; chloroplast	Chamaecrista blanchetii	97.1	97.1	100%	2e-16	100.00	970	=HYPERLINK("https://www.ncbi.nlm.nih.gov/nucleotide/FJ009900.1?report=genbank&log$=nucltop&blast_rank=247&RID=NU08FVTU013","FJ009900.1")
Chamaecrista unijuga isolate FS1617 tRNA-Leu (trnL) gene, partial sequence; trnL-trnF intergenic spacer, complete sequence; and tRNA-Phe (trnF) gene, partial sequence; chloroplast	Chamaecrista unijuga	97.1	97.1	100%	2e-16	100.00	970	=HYPERLINK("https://www.ncbi.nlm.nih.gov/nucleotide/FJ009899.1?report=genbank&log$=nucltop&blast_rank=248&RID=NU08FVTU013","FJ009899.1")
Chamaecrista coriacea isolate FS2659 tRNA-Leu (trnL) gene, partial sequence; trnL-trnF intergenic spacer, complete sequence; and tRNA-Phe (trnF) gene, partial sequence; chloroplast	Chamaecrista coriacea	97.1	97.1	100%	2e-16	100.00	943	=HYPERLINK("https://www.ncbi.nlm.nih.gov/nucleotide/FJ009897.1?report=genbank&log$=nucltop&blast_rank=249&RID=NU08FVTU013","FJ009897.1")
Chamaecrista setosa isolate FS3241 tRNA-Leu (trnL) gene, partial sequence; trnL-trnF intergenic spacer, complete sequence; and tRNA-Phe (trnF) gene, partial sequence; chloroplast	Chamaecrista setosa	97.1	97.1	100%	2e-16	100.00	956	=HYPERLINK("https://www.ncbi.nlm.nih.gov/nucleotide/FJ009896.1?report=genbank&log$=nucltop&blast_rank=250&RID=NU08FVTU013","FJ009896.1")
Chamaecrista urophyllidia isolate FS609 tRNA-Leu (trnL) gene, partial sequence; trnL-trnF intergenic spacer, complete sequence; and tRNA-Phe (trnF) gene, partial sequence; chloroplast	Chamaecrista urophyllidia	97.1	97.1	100%	2e-16	100.00	951	=HYPERLINK("https://www.ncbi.nlm.nih.gov/nucleotide/FJ009894.1?report=genbank&log$=nucltop&blast_rank=251&RID=NU08FVTU013","FJ009894.1")
Chamaecrista speciosa isolate FS1609 tRNA-Leu (trnL) gene, partial sequence; trnL-trnF intergenic spacer, complete sequence; and tRNA-Phe (trnF) gene, partial sequence; chloroplast	Chamaecrista speciosa	97.1	97.1	100%	2e-16	100.00	951	=HYPERLINK("https://www.ncbi.nlm.nih.gov/nucleotide/FJ009893.1?report=genbank&log$=nucltop&blast_rank=252&RID=NU08FVTU013","FJ009893.1")
Chamaecrista philippi isolate FS247 tRNA-Leu (trnL) gene, partial sequence; trnL-trnF intergenic spacer, complete sequence; and tRNA-Phe (trnF) gene, partial sequence; chloroplast	Chamaecrista philippii	97.1	97.1	100%	2e-16	100.00	955	=HYPERLINK("https://www.ncbi.nlm.nih.gov/nucleotide/FJ009892.1?report=genbank&log$=nucltop&blast_rank=253&RID=NU08FVTU013","FJ009892.1")
Chamaecrista dalbergiifolia isolate FS3236 tRNA-Leu (trnL) gene, partial sequence; trnL-trnF intergenic spacer, complete sequence; and tRNA-Phe (trnF) gene, partial sequence; chloroplast	Chamaecrista dalbergiifolia	97.1	97.1	100%	2e-16	100.00	939	=HYPERLINK("https://www.ncbi.nlm.nih.gov/nucleotide/FJ009891.1?report=genbank&log$=nucltop&blast_rank=254&RID=NU08FVTU013","FJ009891.1")
Chamaecrista botryoides isolate FS1611 tRNA-Leu (trnL) gene, partial sequence; trnL-trnF intergenic spacer, complete sequence; and tRNA-Phe (trnF) gene, partial sequence; chloroplast	Chamaecrista botryoides	97.1	97.1	100%	2e-16	100.00	947	=HYPERLINK("https://www.ncbi.nlm.nih.gov/nucleotide/FJ009890.1?report=genbank&log$=nucltop&blast_rank=255&RID=NU08FVTU013","FJ009890.1")
Chamaecrista rupestrium isolate FS3299 tRNA-Leu (trnL) gene, partial sequence; trnL-trnF intergenic spacer, complete sequence; and tRNA-Phe (trnF) gene, partial sequence; chloroplast	Chamaecrista rupestrium	97.1	97.1	100%	2e-16	100.00	956	=HYPERLINK("https://www.ncbi.nlm.nih.gov/nucleotide/FJ009889.1?report=genbank&log$=nucltop&blast_rank=256&RID=NU08FVTU013","FJ009889.1")
Chamaecrista glaucofilix isolate FS2671 tRNA-Leu (trnL) gene, partial sequence; trnL-trnF intergenic spacer, complete sequence; and tRNA-Phe (trnF) gene, partial sequence; chloroplast	Chamaecrista glaucofilix	97.1	97.1	100%	2e-16	100.00	917	=HYPERLINK("https://www.ncbi.nlm.nih.gov/nucleotide/FJ009888.1?report=genbank&log$=nucltop&blast_rank=257&RID=NU08FVTU013","FJ009888.1")
Chamaecrista absus var. absus isolate FS7417 tRNA-Leu (trnL) gene, partial sequence; trnL-trnF intergenic spacer, complete sequence; and tRNA-Phe (trnF) gene, partial sequence; chloroplast	Chamaecrista absus var. absus	97.1	97.1	100%	2e-16	100.00	710	=HYPERLINK("https://www.ncbi.nlm.nih.gov/nucleotide/FJ009886.1?report=genbank&log$=nucltop&blast_rank=258&RID=NU08FVTU013","FJ009886.1")
Chamaecrista sp. ASC-2009 isolate FS3231 tRNA-Leu (trnL) gene, partial sequence; trnL-trnF intergenic spacer, complete sequence; and tRNA-Phe (trnF) gene, partial sequence; chloroplast	Chamaecrista sp. ASC-2009	97.1	97.1	100%	2e-16	100.00	949	=HYPERLINK("https://www.ncbi.nlm.nih.gov/nucleotide/FJ009885.1?report=genbank&log$=nucltop&blast_rank=259&RID=NU08FVTU013","FJ009885.1")
Chamaecrista sp. ASC-2009 isolate FS3230 tRNA-Leu (trnL) gene, partial sequence; trnL-trnF intergenic spacer, complete sequence; and tRNA-Phe (trnF) gene, partial sequence; chloroplast	Chamaecrista sp. ASC-2009	97.1	97.1	100%	2e-16	100.00	958	=HYPERLINK("https://www.ncbi.nlm.nih.gov/nucleotide/FJ009884.1?report=genbank&log$=nucltop&blast_rank=260&RID=NU08FVTU013","FJ009884.1")
Chamaecrista campestris isolate FS3239 tRNA-Leu (trnL) gene, partial sequence; trnL-trnF intergenic spacer, complete sequence; and tRNA-Phe (trnF) gene, partial sequence; chloroplast	Chamaecrista campestris	97.1	97.1	100%	2e-16	100.00	957	=HYPERLINK("https://www.ncbi.nlm.nih.gov/nucleotide/FJ009883.1?report=genbank&log$=nucltop&blast_rank=261&RID=NU08FVTU013","FJ009883.1")
Chamaecrista jacobinea isolate FS3296 tRNA-Leu (trnL) gene, partial sequence; trnL-trnF intergenic spacer, complete sequence; and tRNA-Phe (trnF) gene, partial sequence; chloroplast	Chamaecrista jacobinea	97.1	97.1	100%	2e-16	100.00	950	=HYPERLINK("https://www.ncbi.nlm.nih.gov/nucleotide/FJ009882.1?report=genbank&log$=nucltop&blast_rank=262&RID=NU08FVTU013","FJ009882.1")
Chamaecrista anamariae isolate F2657 tRNA-Leu (trnL) gene, partial sequence; trnL-trnF intergenic spacer, complete sequence; and tRNA-Phe (trnF) gene, partial sequence; chloroplast	Chamaecrista anamariae	97.1	97.1	100%	2e-16	100.00	729	=HYPERLINK("https://www.ncbi.nlm.nih.gov/nucleotide/FJ009881.1?report=genbank&log$=nucltop&blast_rank=263&RID=NU08FVTU013","FJ009881.1")
Chamaecrista belemii var. belemii isolate F1018 tRNA-Leu (trnL) gene, partial sequence; trnL-trnF intergenic spacer, complete sequence; and tRNA-Phe (trnF) gene, partial sequence; chloroplast	Chamaecrista belemii var. belemii	97.1	97.1	100%	2e-16	100.00	952	=HYPERLINK("https://www.ncbi.nlm.nih.gov/nucleotide/FJ009880.1?report=genbank&log$=nucltop&blast_rank=264&RID=NU08FVTU013","FJ009880.1")
Cassia javanica isolate FS3259 tRNA-Leu (trnL) gene, partial sequence; trnL-trnF intergenic spacer, complete sequence; and tRNA-Phe (trnF) gene, partial sequence; chloroplast	Cassia javanica	97.1	97.1	100%	2e-16	100.00	971	=HYPERLINK("https://www.ncbi.nlm.nih.gov/nucleotide/FJ009876.1?report=genbank&log$=nucltop&blast_rank=265&RID=NU08FVTU013","FJ009876.1")
Cassia grandis isolate FS3260 tRNA-Leu (trnL) gene, partial sequence; trnL-trnF intergenic spacer, complete sequence; and tRNA-Phe (trnF) gene, partial sequence; chloroplast	Cassia grandis	97.1	97.1	100%	2e-16	100.00	977	=HYPERLINK("https://www.ncbi.nlm.nih.gov/nucleotide/FJ009875.1?report=genbank&log$=nucltop&blast_rank=266&RID=NU08FVTU013","FJ009875.1")
Andira aubletii voucher NL110071 tRNA-Leu(UAA) (trnL) gene, intron; chloroplast	Andira aubletii	97.1	97.1	100%	2e-16	100.00	587	=HYPERLINK("https://www.ncbi.nlm.nih.gov/nucleotide/FJ039314.1?report=genbank&log$=nucltop&blast_rank=267&RID=NU08FVTU013","FJ039314.1")
Andira aubletii voucher NH200006 tRNA-Leu(UAA) (trnL) gene, intron; chloroplast	Andira aubletii	97.1	97.1	100%	2e-16	100.00	593	=HYPERLINK("https://www.ncbi.nlm.nih.gov/nucleotide/FJ039229.1?report=genbank&log$=nucltop&blast_rank=268&RID=NU08FVTU013","FJ039229.1")
Inga heterophylla tRNA-Leu (trnL) gene, partial sequence; trnL-trnF intergenic spacer, complete sequence; and tRNA-Phe (trnF) gene, partial sequence; chloroplast	Inga heterophylla	97.1	97.1	100%	2e-16	100.00	1038	=HYPERLINK("https://www.ncbi.nlm.nih.gov/nucleotide/GQ118724.1?report=genbank&log$=nucltop&blast_rank=269&RID=NU08FVTU013","GQ118724.1")
Acacia nervosa voucher DS14535_JM1597 tRNA-Leu (trnL) gene and trnL-trnF intergenic spacer, partial sequence; chloroplast	Acacia nervosa	97.1	97.1	100%	2e-16	100.00	628	=HYPERLINK("https://www.ncbi.nlm.nih.gov/nucleotide/EU439997.1?report=genbank&log$=nucltop&blast_rank=270&RID=NU08FVTU013","EU439997.1")
Chloroleucon sp. DS14537_JM1602 tRNA-Leu (trnL) gene and trnL-trnF intergenic spacer, partial sequence; chloroplast	Chloroleucon sp. DS14537_JM1602	97.1	97.1	100%	2e-16	100.00	927	=HYPERLINK("https://www.ncbi.nlm.nih.gov/nucleotide/EU439989.1?report=genbank&log$=nucltop&blast_rank=271&RID=NU08FVTU013","EU439989.1")
Cassia javanica voucher Fougere-Danezan 6 (MT) tRNA-Leu (trnL) gene, intron; chloroplast	Cassia javanica	97.1	97.1	100%	2e-16	100.00	541	=HYPERLINK("https://www.ncbi.nlm.nih.gov/nucleotide/EU361782.1?report=genbank&log$=nucltop&blast_rank=272&RID=NU08FVTU013","EU361782.1")
Acacia alata trnL gene, complete intron sequence; chloroplast gene for chloroplast sequence	Acacia alata	97.1	97.1	100%	2e-16	100.00	537	=HYPERLINK("https://www.ncbi.nlm.nih.gov/nucleotide/AF195695.1?report=genbank&log$=nucltop&blast_rank=273&RID=NU08FVTU013","AF195695.1")
Acacia platycarpa isolate Aplatycarpa tRNA-Leu (trnL) gene, partial sequence; trnL-trnF intergenic spacer region, complete sequence; and tRNA-Phe (trnF) gene, partial sequence; chlorplast genes for chloroplast products	Acacia platycarpa	97.1	97.1	100%	2e-16	100.00	1079	=HYPERLINK("https://www.ncbi.nlm.nih.gov/nucleotide/AF522985.1?report=genbank&log$=nucltop&blast_rank=274&RID=NU08FVTU013","AF522985.1")
Vouacapoua macropetala voucher Breteler 13793 (WAG) tRNA-Leu (trnL) gene, intron; chloroplast	Vouacapoua macropetala	97.1	97.1	100%	2e-16	100.00	559	=HYPERLINK("https://www.ncbi.nlm.nih.gov/nucleotide/AF365110.1?report=genbank&log$=nucltop&blast_rank=275&RID=NU08FVTU013","AF365110.1")
Chamaecrista nictitans var. jaliscensis voucher Klitgaard 654 (K) tRNA-Leu (trnL) gene, intron; chloroplast	Chamaecrista nictitans var. jaliscensis	97.1	97.1	100%	2e-16	100.00	562	=HYPERLINK("https://www.ncbi.nlm.nih.gov/nucleotide/AF365093.1?report=genbank&log$=nucltop&blast_rank=276&RID=NU08FVTU013","AF365093.1")
Cassia grandis voucher Smith 2061 (MT) tRNA-Leu (trnL) gene, intron; chloroplast	Cassia grandis	97.1	97.1	100%	2e-16	100.00	474	=HYPERLINK("https://www.ncbi.nlm.nih.gov/nucleotide/AF365092.1?report=genbank&log$=nucltop&blast_rank=277&RID=NU08FVTU013","AF365092.1")
