# Supplementary material for: Ecology of community reassembly: Movements and diets of megafauna during a decade of restoration in Mozambique
Source: Ecology. 2026 Apr 12;107(4):e70386. doi: 10.1002/ecy.70386 (PMC13071350; doi:10.1002/ecy.70386)
Supplement: Supplementary file 1 — Data S1. [file ECY-107-e70386-s001.zip › Data_S1/Dataset_20/DietDataFilteringScripts/DNA_metabarcoding_data_processing/additional_files_scripts/NCBI_blast_results/atcctgttttccgaaaaccaagaagagttcagaaagggagaataaaaaaag.csv]

Description	Scientific Name	Max Score	Total Score	Query Cover	E value	Per. ident	Acc. Len	Accession
Biancaea sappan chloroplast, complete genome	Biancaea sappan	95.3	95.3	100%	5e-16	100.00	160192	=HYPERLINK("https://www.ncbi.nlm.nih.gov/nucleotide/NC_049085.1?report=genbank&log$=nucltop&blast_rank=1&RID=NANCW1GK013","NC_049085.1")
Senna obtusifolia chloroplast, complete genome	Senna obtusifolia	95.3	95.3	100%	5e-16	100.00	162426	=HYPERLINK("https://www.ncbi.nlm.nih.gov/nucleotide/NC_047283.1?report=genbank&log$=nucltop&blast_rank=2&RID=NANCW1GK013","NC_047283.1")
Pterolobium punctatum voucher Yi15258-KUN plastid, complete genome	Pterolobium punctatum	95.3	95.3	100%	5e-16	100.00	158801	=HYPERLINK("https://www.ncbi.nlm.nih.gov/nucleotide/NC_047391.1?report=genbank&log$=nucltop&blast_rank=3&RID=NANCW1GK013","NC_047391.1")
Guilandina bonduc voucher Yi15194-KUN plastid, complete genome	Guilandina bonduc	95.3	95.3	100%	5e-16	100.00	156847	=HYPERLINK("https://www.ncbi.nlm.nih.gov/nucleotide/NC_047380.1?report=genbank&log$=nucltop&blast_rank=4&RID=NANCW1GK013","NC_047380.1")
Erythrophleum suaveolens voucher Yi14880-KUN plastid, complete genome	Erythrophleum suaveolens	95.3	95.3	100%	5e-16	100.00	160344	=HYPERLINK("https://www.ncbi.nlm.nih.gov/nucleotide/NC_047374.1?report=genbank&log$=nucltop&blast_rank=5&RID=NANCW1GK013","NC_047374.1")
Senna bicapsularis voucher Yi14424-KUN plastid, complete genome	Senna bicapsularis	95.3	95.3	100%	5e-16	100.00	160973	=HYPERLINK("https://www.ncbi.nlm.nih.gov/nucleotide/NC_047366.1?report=genbank&log$=nucltop&blast_rank=6&RID=NANCW1GK013","NC_047366.1")
Arapatiella psilophylla voucher Queiroz_16186_(dec_2015)-UEFS plastid, complete genome	Arapatiella psilophylla	95.3	95.3	100%	5e-16	100.00	170574	=HYPERLINK("https://www.ncbi.nlm.nih.gov/nucleotide/NC_047362.1?report=genbank&log$=nucltop&blast_rank=7&RID=NANCW1GK013","NC_047362.1")
Coulteria platyloba voucher N._Zamora6915-Costa_Rica plastid, complete genome	Coulteria platyloba	95.3	95.3	100%	5e-16	100.00	160677	=HYPERLINK("https://www.ncbi.nlm.nih.gov/nucleotide/NC_047340.1?report=genbank&log$=nucltop&blast_rank=8&RID=NANCW1GK013","NC_047340.1")
Tachigali costaricensis voucher N._Zamora7197-Costa_Rica plastid, complete genome	Tachigali costaricensis	95.3	95.3	100%	5e-16	100.00	169313	=HYPERLINK("https://www.ncbi.nlm.nih.gov/nucleotide/NC_047339.1?report=genbank&log$=nucltop&blast_rank=9&RID=NANCW1GK013","NC_047339.1")
Senna occidentalis chloroplast, complete genome	Senna occidentalis	95.3	95.3	100%	5e-16	100.00	159993	=HYPERLINK("https://www.ncbi.nlm.nih.gov/nucleotide/MK817505.1?report=genbank&log$=nucltop&blast_rank=10&RID=NANCW1GK013","MK817505.1")
Vachellia nilotica subsp. indica chloroplast, complete genome	Vachellia nilotica subsp. indica	95.3	95.3	100%	5e-16	100.00	170806	=HYPERLINK("https://www.ncbi.nlm.nih.gov/nucleotide/NC_046892.1?report=genbank&log$=nucltop&blast_rank=11&RID=NANCW1GK013","NC_046892.1")
Senna siamea chloroplast, complete genome	Senna siamea	95.3	95.3	100%	5e-16	100.00	148437	=HYPERLINK("https://www.ncbi.nlm.nih.gov/nucleotide/MN525772.1?report=genbank&log$=nucltop&blast_rank=12&RID=NANCW1GK013","MN525772.1")
Vachellia nilotica chloroplast, complete genome	Vachellia nilotica	95.3	95.3	100%	5e-16	100.00	165343	=HYPERLINK("https://www.ncbi.nlm.nih.gov/nucleotide/NC_045514.1?report=genbank&log$=nucltop&blast_rank=13&RID=NANCW1GK013","NC_045514.1")
Tachigali paraensis voucher A110186 tRNA-Leu(UAA) (trnL) gene, intron; chloroplast	Tachigali paraensis	95.3	95.3	100%	5e-16	100.00	917	=HYPERLINK("https://www.ncbi.nlm.nih.gov/nucleotide/MK797665.1?report=genbank&log$=nucltop&blast_rank=14&RID=NANCW1GK013","MK797665.1")
Tachigali paniculata voucher NH200090 tRNA-Leu(UAA) (trnL) gene, intron; chloroplast	Tachigali paniculata	95.3	95.3	100%	5e-16	100.00	932	=HYPERLINK("https://www.ncbi.nlm.nih.gov/nucleotide/MK797664.1?report=genbank&log$=nucltop&blast_rank=15&RID=NANCW1GK013","MK797664.1")
Tachigali melinonii voucher A110145 tRNA-Leu(UAA) (trnL) gene, intron; chloroplast	Tachigali melinonii	95.3	95.3	100%	5e-16	100.00	925	=HYPERLINK("https://www.ncbi.nlm.nih.gov/nucleotide/MK797663.1?report=genbank&log$=nucltop&blast_rank=16&RID=NANCW1GK013","MK797663.1")
Stryphnodendron polystachyum voucher A110260 tRNA-Leu(UAA) (trnL) gene, intron; chloroplast	Stryphnodendron polystachyum	95.3	95.3	100%	5e-16	100.00	949	=HYPERLINK("https://www.ncbi.nlm.nih.gov/nucleotide/MK797645.1?report=genbank&log$=nucltop&blast_rank=17&RID=NANCW1GK013","MK797645.1")
Parkia ulei voucher B419009 tRNA-Leu(UAA) (trnL) gene, intron; chloroplast	Parkia ulei	95.3	95.3	100%	5e-16	100.00	941	=HYPERLINK("https://www.ncbi.nlm.nih.gov/nucleotide/MK797486.1?report=genbank&log$=nucltop&blast_rank=18&RID=NANCW1GK013","MK797486.1")
Parkia ulei voucher B419002 tRNA-Leu(UAA) (trnL) gene, intron; chloroplast	Parkia ulei	95.3	95.3	100%	5e-16	100.00	955	=HYPERLINK("https://www.ncbi.nlm.nih.gov/nucleotide/MK797485.1?report=genbank&log$=nucltop&blast_rank=19&RID=NANCW1GK013","MK797485.1")
Senna pendula voucher A.O. Souza 190 (UFG) tRNA-Leu (trnL) gene, partial sequence; chloroplast	Senna pendula	95.3	95.3	100%	5e-16	100.00	577	=HYPERLINK("https://www.ncbi.nlm.nih.gov/nucleotide/MK390627.1?report=genbank&log$=nucltop&blast_rank=20&RID=NANCW1GK013","MK390627.1")
Senna corifolia var. corifolia voucher A.O. Souza 1037 (UFG) tRNA-Leu (trnL) gene, partial sequence; chloroplast	Senna corifolia var. corifolia	95.3	95.3	100%	5e-16	100.00	587	=HYPERLINK("https://www.ncbi.nlm.nih.gov/nucleotide/MK390626.1?report=genbank&log$=nucltop&blast_rank=21&RID=NANCW1GK013","MK390626.1")
Senna corifolia var. caesia voucher A.O. Souza 289 (UFG) tRNA-Leu (trnL) gene, partial sequence; chloroplast	Senna corifolia var. caesia	95.3	95.3	100%	5e-16	100.00	587	=HYPERLINK("https://www.ncbi.nlm.nih.gov/nucleotide/MK390625.1?report=genbank&log$=nucltop&blast_rank=22&RID=NANCW1GK013","MK390625.1")
Senna cana voucher A.O. Souza 423 (UFG) tRNA-Leu (trnL) gene, partial sequence; chloroplast	Senna cana	95.3	95.3	100%	5e-16	100.00	588	=HYPERLINK("https://www.ncbi.nlm.nih.gov/nucleotide/MK390624.1?report=genbank&log$=nucltop&blast_rank=23&RID=NANCW1GK013","MK390624.1")
Chamaecrista rupestrium voucher A.O. Souza 1234 (UFG) tRNA-Leu (trnL) gene, partial sequence; trnL-trnF intergenic spacer, complete sequence; and tRNA-Phe (trnF) gene, partial sequence; chloroplast	Chamaecrista rupestrium	95.3	95.3	100%	5e-16	100.00	989	=HYPERLINK("https://www.ncbi.nlm.nih.gov/nucleotide/MH828415.1?report=genbank&log$=nucltop&blast_rank=24&RID=NANCW1GK013","MH828415.1")
Chamaecrista multiseta voucher A.O. Souza 1300 (UFG) tRNA-Leu (trnL) gene, partial sequence; trnL-trnF intergenic spacer, complete sequence; and tRNA-Phe (trnF) gene, partial sequence; chloroplast	Chamaecrista multiseta	95.3	95.3	100%	5e-16	100.00	989	=HYPERLINK("https://www.ncbi.nlm.nih.gov/nucleotide/MH828407.1?report=genbank&log$=nucltop&blast_rank=25&RID=NANCW1GK013","MH828407.1")
Pterolobium stellatum voucher TK2_H12_NMK tRNA-Leu (trnL) gene, partial sequence; mitochondrial	Pterolobium stellatum	95.3	95.3	100%	5e-16	100.00	524	=HYPERLINK("https://www.ncbi.nlm.nih.gov/nucleotide/MK261756.1?report=genbank&log$=nucltop&blast_rank=26&RID=NANCW1GK013","MK261756.1")
Pterolobium stellatum voucher TK2_E12_FIELD tRNA-Leu (trnL) gene, partial sequence; mitochondrial	Pterolobium stellatum	95.3	95.3	100%	5e-16	100.00	563	=HYPERLINK("https://www.ncbi.nlm.nih.gov/nucleotide/MK261594.1?report=genbank&log$=nucltop&blast_rank=27&RID=NANCW1GK013","MK261594.1")
Vachellia xanthophloea voucher TK1_E3_NMK tRNA-Leu (trnL) gene, partial sequence; mitochondrial	Vachellia xanthophloea	95.3	95.3	100%	5e-16	100.00	560	=HYPERLINK("https://www.ncbi.nlm.nih.gov/nucleotide/MK261573.1?report=genbank&log$=nucltop&blast_rank=28&RID=NANCW1GK013","MK261573.1")
Albizia sp. TK2_G9_NMK tRNA-Leu (trnL) gene, partial sequence; mitochondrial	Albizia sp. TK2_G9_NMK	95.3	95.3	100%	5e-16	100.00	569	=HYPERLINK("https://www.ncbi.nlm.nih.gov/nucleotide/MK261335.1?report=genbank&log$=nucltop&blast_rank=29&RID=NANCW1GK013","MK261335.1")
Erythrophleum fordii chloroplast, complete genome	Erythrophleum fordii	95.3	95.3	100%	5e-16	100.00	160116	=HYPERLINK("https://www.ncbi.nlm.nih.gov/nucleotide/NC_041164.1?report=genbank&log$=nucltop&blast_rank=30&RID=NANCW1GK013","NC_041164.1")
Senna occidentalis chloroplast, complete genome	Senna occidentalis	95.3	95.3	100%	5e-16	100.00	159993	=HYPERLINK("https://www.ncbi.nlm.nih.gov/nucleotide/NC_038222.1?report=genbank&log$=nucltop&blast_rank=31&RID=NANCW1GK013","NC_038222.1")
Senna tora voucher RNG:1958 tRNA-Leu (trnL) gene and trnL-trnF intergenic spacer, partial sequence; chloroplast	Senna tora	95.3	95.3	100%	5e-16	100.00	914	=HYPERLINK("https://www.ncbi.nlm.nih.gov/nucleotide/KX268216.1?report=genbank&log$=nucltop&blast_rank=32&RID=NANCW1GK013","KX268216.1")
Senna singueana voucher RNG:231 tRNA-Leu (trnL) gene and trnL-trnF intergenic spacer, partial sequence; chloroplast	Senna singueana	95.3	95.3	100%	5e-16	100.00	938	=HYPERLINK("https://www.ncbi.nlm.nih.gov/nucleotide/KX268215.1?report=genbank&log$=nucltop&blast_rank=33&RID=NANCW1GK013","KX268215.1")
Senna siamea voucher LUH:5168 tRNA-Leu (trnL) gene and trnL-trnF intergenic spacer, partial sequence; chloroplast	Senna siamea	95.3	95.3	100%	5e-16	100.00	589	=HYPERLINK("https://www.ncbi.nlm.nih.gov/nucleotide/KX268214.1?report=genbank&log$=nucltop&blast_rank=34&RID=NANCW1GK013","KX268214.1")
Senna obtusifolia voucher LUH:4138 tRNA-Leu (trnL) gene and trnL-trnF intergenic spacer, partial sequence; chloroplast	Senna obtusifolia	95.3	95.3	100%	5e-16	100.00	955	=HYPERLINK("https://www.ncbi.nlm.nih.gov/nucleotide/KX268212.1?report=genbank&log$=nucltop&blast_rank=35&RID=NANCW1GK013","KX268212.1")
Senna alata voucher LUH:6546 tRNA-Leu (trnL) gene and trnL-trnF intergenic spacer, partial sequence; chloroplast	Senna alata	95.3	95.3	100%	5e-16	100.00	954	=HYPERLINK("https://www.ncbi.nlm.nih.gov/nucleotide/KX268209.1?report=genbank&log$=nucltop&blast_rank=36&RID=NANCW1GK013","KX268209.1")
Parkia biglobosa voucher LUH:6444 tRNA-Leu (trnL) gene and trnL-trnF intergenic spacer, partial sequence; chloroplast	Parkia biglobosa	95.3	95.3	100%	5e-16	100.00	957	=HYPERLINK("https://www.ncbi.nlm.nih.gov/nucleotide/KX268202.1?report=genbank&log$=nucltop&blast_rank=37&RID=NANCW1GK013","KX268202.1")
Entada africana voucher LUH:5179 tRNA-Leu (trnL) gene and trnL-trnF intergenic spacer, partial sequence; chloroplast	Entada africana	95.3	95.3	100%	5e-16	100.00	938	=HYPERLINK("https://www.ncbi.nlm.nih.gov/nucleotide/KX268184.1?report=genbank&log$=nucltop&blast_rank=38&RID=NANCW1GK013","KX268184.1")
Entada abyssinica voucher LUH:4146 tRNA-Leu (trnL) gene and trnL-trnF intergenic spacer, partial sequence; chloroplast	Entada abyssinica	95.3	95.3	100%	5e-16	100.00	968	=HYPERLINK("https://www.ncbi.nlm.nih.gov/nucleotide/KX268183.1?report=genbank&log$=nucltop&blast_rank=39&RID=NANCW1GK013","KX268183.1")
Cassia sieberiana voucher LUH:1323A tRNA-Leu (trnL) gene and trnL-trnF intergenic spacer, partial sequence; chloroplast	Cassia sieberiana	95.3	95.3	100%	5e-16	100.00	954	=HYPERLINK("https://www.ncbi.nlm.nih.gov/nucleotide/KX268161.1?report=genbank&log$=nucltop&blast_rank=40&RID=NANCW1GK013","KX268161.1")
Caesalpinia pulcherrima voucher RNG:51664 tRNA-Leu (trnL) gene and trnL-trnF intergenic spacer, partial sequence; chloroplast	Caesalpinia pulcherrima	95.3	95.3	100%	5e-16	100.00	860	=HYPERLINK("https://www.ncbi.nlm.nih.gov/nucleotide/KX268156.1?report=genbank&log$=nucltop&blast_rank=41&RID=NANCW1GK013","KX268156.1")
Burkea africana voucher LUH:4483 tRNA-Leu (trnL) gene and trnL-trnF intergenic spacer, partial sequence; chloroplast	Burkea africana	95.3	95.3	100%	5e-16	100.00	930	=HYPERLINK("https://www.ncbi.nlm.nih.gov/nucleotide/KX268155.1?report=genbank&log$=nucltop&blast_rank=42&RID=NANCW1GK013","KX268155.1")
Acacia villosa tRNA-Leu (trnL) gene and trnL-trnF intergenic spacer, partial sequence; chloroplast	Acacia villosa	95.3	95.3	100%	5e-16	100.00	966	=HYPERLINK("https://www.ncbi.nlm.nih.gov/nucleotide/KX268141.1?report=genbank&log$=nucltop&blast_rank=43&RID=NANCW1GK013","KX268141.1")
Vachellia nilotica voucher LUH:4177 tRNA-Leu (trnL) gene and trnL-trnF intergenic spacer, partial sequence; chloroplast	Vachellia nilotica	95.3	95.3	100%	5e-16	100.00	924	=HYPERLINK("https://www.ncbi.nlm.nih.gov/nucleotide/KX268138.1?report=genbank&log$=nucltop&blast_rank=44&RID=NANCW1GK013","KX268138.1")
Vachellia seyal isolate Mazoliet 36 chloroplast, complete genome	Vachellia seyal	95.3	95.3	100%	5e-16	100.00	165383	=HYPERLINK("https://www.ncbi.nlm.nih.gov/nucleotide/NC_036735.1?report=genbank&log$=nucltop&blast_rank=45&RID=NANCW1GK013","NC_036735.1")
Vachellia nilotica subsp. tomentosa isolate Amzegin 20 chloroplast, complete genome	Vachellia nilotica subsp. tomentosa	95.3	95.3	100%	5e-16	100.00	165585	=HYPERLINK("https://www.ncbi.nlm.nih.gov/nucleotide/KY100264.1?report=genbank&log$=nucltop&blast_rank=46&RID=NANCW1GK013","KY100264.1")
Vachellia flava chloroplast, complete genome	Vachellia flava	95.3	95.3	100%	5e-16	100.00	165829	=HYPERLINK("https://www.ncbi.nlm.nih.gov/nucleotide/NC_036734.1?report=genbank&log$=nucltop&blast_rank=47&RID=NANCW1GK013","NC_036734.1")
Senegalia wrightii isolate JM 1377 tRNA-Leu (trnL) gene and trnL-trnF intergenic spacer, partial sequence; chloroplast	Senegalia wrightii	95.3	95.3	100%	5e-16	100.00	961	=HYPERLINK("https://www.ncbi.nlm.nih.gov/nucleotide/KY688669.1?report=genbank&log$=nucltop&blast_rank=48&RID=NANCW1GK013","KY688669.1")
Piptadenia communis chloroplast, complete genome	Piptadenia communis	95.3	95.3	100%	5e-16	100.00	162552	=HYPERLINK("https://www.ncbi.nlm.nih.gov/nucleotide/NC_034990.1?report=genbank&log$=nucltop&blast_rank=49&RID=NANCW1GK013","NC_034990.1")
Parkia javanica chloroplast, complete genome	Parkia javanica	95.3	95.3	100%	5e-16	100.00	161681	=HYPERLINK("https://www.ncbi.nlm.nih.gov/nucleotide/NC_034989.1?report=genbank&log$=nucltop&blast_rank=50&RID=NANCW1GK013","NC_034989.1")
Caesalpinia pulcherrima voucher Fougeare-Danezan 19 (MT) tRNA-Leu (trnL) gene, partial sequence; trnL-trnF intergenic spacer, complete sequence; and tRNA-Phe (trnF) gene, partial sequence; chloroplast	Caesalpinia pulcherrima	95.3	95.3	100%	5e-16	100.00	1039	=HYPERLINK("https://www.ncbi.nlm.nih.gov/nucleotide/KX373109.1?report=genbank&log$=nucltop&blast_rank=51&RID=NANCW1GK013","KX373109.1")
Guilandina major voucher Herendeen & Pooma 30-IV-1999-1 (US) tRNA-Leu (trnL) gene, partial sequence; trnL-trnF intergenic spacer, complete sequence; and tRNA-Phe (trnF) gene, partial sequence; chloroplast	Guilandina major	95.3	95.3	100%	5e-16	100.00	1020	=HYPERLINK("https://www.ncbi.nlm.nih.gov/nucleotide/KX373104.1?report=genbank&log$=nucltop&blast_rank=52&RID=NANCW1GK013","KX373104.1")
Guilandina bonduc voucher Herendeen 9-XII-97-3 (US) tRNA-Leu (trnL) gene, partial sequence; trnL-trnF intergenic spacer, complete sequence; and tRNA-Phe (trnF) gene, partial sequence; chloroplast	Guilandina bonduc	95.3	95.3	100%	5e-16	100.00	1069	=HYPERLINK("https://www.ncbi.nlm.nih.gov/nucleotide/KX373103.1?report=genbank&log$=nucltop&blast_rank=53&RID=NANCW1GK013","KX373103.1")
Caesalpinia violacea voucher Lewis et al. 1763 (NY) tRNA-Leu (trnL) gene, partial sequence; trnL-trnF intergenic spacer, complete sequence; and tRNA-Phe (trnF) gene, partial sequence; chloroplast	Caesalpinia violacea	95.3	95.3	100%	5e-16	100.00	1066	=HYPERLINK("https://www.ncbi.nlm.nih.gov/nucleotide/KX373100.1?report=genbank&log$=nucltop&blast_rank=54&RID=NANCW1GK013","KX373100.1")
Tara spinosa voucher Lewis 2200 (K) tRNA-Leu (trnL) gene, partial sequence; trnL-trnF intergenic spacer, complete sequence; and tRNA-Phe (trnF) gene, partial sequence; chloroplast	Tara spinosa	95.3	95.3	100%	5e-16	100.00	1050	=HYPERLINK("https://www.ncbi.nlm.nih.gov/nucleotide/KX373099.1?report=genbank&log$=nucltop&blast_rank=55&RID=NANCW1GK013","KX373099.1")
Biancaea decapetala voucher Herendeen & Mbago 19-XII-97-1 (US) tRNA-Leu (trnL) gene, partial sequence; trnL-trnF intergenic spacer, complete sequence; and tRNA-Phe (trnF) gene, partial sequence; chloroplast	Biancaea decapetala	95.3	95.3	100%	5e-16	100.00	1089	=HYPERLINK("https://www.ncbi.nlm.nih.gov/nucleotide/KX373098.1?report=genbank&log$=nucltop&blast_rank=56&RID=NANCW1GK013","KX373098.1")
Denisophytum stuckertii voucher Beck 9443 (NY) tRNA-Leu (trnL) gene, partial sequence; trnL-trnF intergenic spacer, complete sequence; and tRNA-Phe (trnF) gene, partial sequence; chloroplast	Denisophytum stuckertii	95.3	95.3	100%	5e-16	100.00	973	=HYPERLINK("https://www.ncbi.nlm.nih.gov/nucleotide/KX373095.1?report=genbank&log$=nucltop&blast_rank=57&RID=NANCW1GK013","KX373095.1")
Guilandina crista voucher Herendeen 1-V-99-3 (US) tRNA-Leu (trnL) gene, partial sequence; trnL-trnF intergenic spacer, complete sequence; and tRNA-Phe (trnF) gene, partial sequence; chloroplast	Ticanto crista	95.3	95.3	100%	5e-16	100.00	1091	=HYPERLINK("https://www.ncbi.nlm.nih.gov/nucleotide/KX373094.1?report=genbank&log$=nucltop&blast_rank=58&RID=NANCW1GK013","KX373094.1")
Hultholia mimosoides voucher Clark RPC237 (K) tRNA-Leu (trnL) gene, partial sequence; trnL-trnF intergenic spacer, complete sequence; and tRNA-Phe (trnF) gene, partial sequence; chloroplast	Hultholia mimosoides	95.3	95.3	100%	5e-16	100.00	1043	=HYPERLINK("https://www.ncbi.nlm.nih.gov/nucleotide/KX373093.1?report=genbank&log$=nucltop&blast_rank=59&RID=NANCW1GK013","KX373093.1")
Chamaecrista negrensis isolate FS13821 tRNA-Leu (trnL) gene, partial sequence; trnL-trnF intergenic spacer, complete sequence; and tRNA-Phe (trnF) gene, partial sequence; chloroplast	Chamaecrista negrensis	95.3	95.3	100%	5e-16	100.00	913	=HYPERLINK("https://www.ncbi.nlm.nih.gov/nucleotide/MW075528.1?report=genbank&log$=nucltop&blast_rank=60&RID=NANCW1GK013","MW075528.1")
Chamaecrista adiantifolia isolate FS13688 tRNA-Leu (trnL) gene, partial sequence; trnL-trnF intergenic spacer, complete sequence; and tRNA-Phe (trnF) gene, partial sequence; chloroplast	Chamaecrista adiantifolia	95.3	95.3	100%	5e-16	100.00	1002	=HYPERLINK("https://www.ncbi.nlm.nih.gov/nucleotide/MW075526.1?report=genbank&log$=nucltop&blast_rank=61&RID=NANCW1GK013","MW075526.1")
Senna sophera chloroplast, complete genome	Senna sophera	95.3	95.3	100%	5e-16	100.00	160130	=HYPERLINK("https://www.ncbi.nlm.nih.gov/nucleotide/NC_083218.1?report=genbank&log$=nucltop&blast_rank=62&RID=NANCW1GK013","NC_083218.1")
Senna reticulata chloroplast, complete genome	Senna reticulata	95.3	95.3	100%	5e-16	100.00	159178	=HYPERLINK("https://www.ncbi.nlm.nih.gov/nucleotide/NC_083217.1?report=genbank&log$=nucltop&blast_rank=63&RID=NANCW1GK013","NC_083217.1")
Senna occidentalis chloroplast, complete genome	Senna occidentalis	95.3	95.3	100%	5e-16	100.00	159994	=HYPERLINK("https://www.ncbi.nlm.nih.gov/nucleotide/OR478159.1?report=genbank&log$=nucltop&blast_rank=64&RID=NANCW1GK013","OR478159.1")
Senna candolleana chloroplast, complete genome	Senna candolleana	95.3	95.3	100%	5e-16	100.00	160946	=HYPERLINK("https://www.ncbi.nlm.nih.gov/nucleotide/NC_083214.1?report=genbank&log$=nucltop&blast_rank=65&RID=NANCW1GK013","NC_083214.1")
Senna cumingii voucher EIF 10838 trnL-trnF intergenic spacer region, partial sequence; chloroplast	Senna cumingii	95.3	95.3	100%	5e-16	100.00	981	=HYPERLINK("https://www.ncbi.nlm.nih.gov/nucleotide/OQ451447.1?report=genbank&log$=nucltop&blast_rank=66&RID=NANCW1GK013","OQ451447.1")
Stryphnodendron racemiferum voucher Scalon 727 tRNA-Leu (trnL) gene and trnL-trnF intergenic spacer, partial sequence; plastid	Stryphnodendron racemiferum	95.3	95.3	100%	5e-16	100.00	964	=HYPERLINK("https://www.ncbi.nlm.nih.gov/nucleotide/KT364034.1?report=genbank&log$=nucltop&blast_rank=67&RID=NANCW1GK013","KT364034.1")
Stryphnodendron paniculatum voucher Scalon 726 tRNA-Leu (trnL) gene and trnL-trnF intergenic spacer, partial sequence; plastid	Stryphnodendron paniculatum	95.3	95.3	100%	5e-16	100.00	964	=HYPERLINK("https://www.ncbi.nlm.nih.gov/nucleotide/KT364026.1?report=genbank&log$=nucltop&blast_rank=68&RID=NANCW1GK013","KT364026.1")
Stryphnodendron paniculatum voucher Simon 1058 tRNA-Leu (trnL) gene and trnL-trnF intergenic spacer, partial sequence; plastid	Stryphnodendron paniculatum	95.3	95.3	100%	5e-16	100.00	959	=HYPERLINK("https://www.ncbi.nlm.nih.gov/nucleotide/KT364025.1?report=genbank&log$=nucltop&blast_rank=69&RID=NANCW1GK013","KT364025.1")
Stryphnodendron fissuratum voucher Ivanauskas s.n. tRNA-Leu (trnL) gene and trnL-trnF intergenic spacer, partial sequence; plastid	Stryphnodendron fissuratum	95.3	95.3	100%	5e-16	100.00	964	=HYPERLINK("https://www.ncbi.nlm.nih.gov/nucleotide/KT364016.1?report=genbank&log$=nucltop&blast_rank=70&RID=NANCW1GK013","KT364016.1")
Stryphnodendron duckeanum voucher Simon 1606 tRNA-Leu (trnL) gene and trnL-trnF intergenic spacer, partial sequence; plastid	Stryphnodendron duckeanum	95.3	95.3	100%	5e-16	100.00	947	=HYPERLINK("https://www.ncbi.nlm.nih.gov/nucleotide/KT364015.1?report=genbank&log$=nucltop&blast_rank=71&RID=NANCW1GK013","KT364015.1")
Stryphnodendron duckeanum voucher Simon 1343 tRNA-Leu (trnL) gene and trnL-trnF intergenic spacer, partial sequence; plastid	Stryphnodendron duckeanum	95.3	95.3	100%	5e-16	100.00	914	=HYPERLINK("https://www.ncbi.nlm.nih.gov/nucleotide/KT364014.1?report=genbank&log$=nucltop&blast_rank=72&RID=NANCW1GK013","KT364014.1")
Stryphnodendron coriaceum voucher Scalon 718 tRNA-Leu (trnL) gene and trnL-trnF intergenic spacer, partial sequence; plastid	Stryphnodendron coriaceum	95.3	95.3	100%	5e-16	100.00	965	=HYPERLINK("https://www.ncbi.nlm.nih.gov/nucleotide/KT364012.1?report=genbank&log$=nucltop&blast_rank=73&RID=NANCW1GK013","KT364012.1")
Stryphnodendron coriaceum voucher Scalon 716 tRNA-Leu (trnL) gene and trnL-trnF intergenic spacer, partial sequence; plastid	Stryphnodendron coriaceum	95.3	95.3	100%	5e-16	100.00	962	=HYPERLINK("https://www.ncbi.nlm.nih.gov/nucleotide/KT364011.1?report=genbank&log$=nucltop&blast_rank=74&RID=NANCW1GK013","KT364011.1")
Pseudopiptadenia brenanii voucher Borges 680 trnL gene and trnL-trnF intergenic spacer, partial sequence; plastid	Pityrocarpa brenanii	95.3	95.3	100%	5e-16	100.00	1026	=HYPERLINK("https://www.ncbi.nlm.nih.gov/nucleotide/KT364004.1?report=genbank&log$=nucltop&blast_rank=75&RID=NANCW1GK013","KT364004.1")
Pityrocarpa obliqua voucher Macqueen 439 tRNA-Leu (trnL) gene and trnL-trnF intergenic spacer, partial sequence; plastid	Pityrocarpa obliqua	95.3	95.3	100%	5e-16	100.00	941	=HYPERLINK("https://www.ncbi.nlm.nih.gov/nucleotide/KT364003.1?report=genbank&log$=nucltop&blast_rank=76&RID=NANCW1GK013","KT364003.1")
Pityrocarpa moniliformis voucher Way 2449 tRNA-Leu (trnL) gene and trnL-trnF intergenic spacer, partial sequence; plastid	Pityrocarpa moniliformis	95.3	95.3	100%	5e-16	100.00	964	=HYPERLINK("https://www.ncbi.nlm.nih.gov/nucleotide/KT364002.1?report=genbank&log$=nucltop&blast_rank=77&RID=NANCW1GK013","KT364002.1")
Parapiptadenia excelsa voucher Hughes 2425 tRNA-Leu (trnL) gene and trnL-trnF intergenic spacer, partial sequence; plastid	Parapiptadenia excelsa	95.3	95.3	100%	5e-16	100.00	931	=HYPERLINK("https://www.ncbi.nlm.nih.gov/nucleotide/KT363996.1?report=genbank&log$=nucltop&blast_rank=78&RID=NANCW1GK013","KT363996.1")
Mimosa pigra voucher Simon 668 tRNA-Leu (trnL) gene and trnL-trnF intergenic spacer, partial sequence; plastid	Mimosa pigra	95.3	95.3	100%	5e-16	100.00	959	=HYPERLINK("https://www.ncbi.nlm.nih.gov/nucleotide/KT363994.1?report=genbank&log$=nucltop&blast_rank=79&RID=NANCW1GK013","KT363994.1")
Mimosa palmeri voucher Simon 823 tRNA-Leu (trnL) gene and trnL-trnF intergenic spacer, partial sequence; plastid	Mimosa palmeri	95.3	95.3	100%	5e-16	100.00	959	=HYPERLINK("https://www.ncbi.nlm.nih.gov/nucleotide/KT363993.1?report=genbank&log$=nucltop&blast_rank=80&RID=NANCW1GK013","KT363993.1")
Mimosa minarum voucher Nascimento 550 tRNA-Leu (trnL) gene and trnL-trnF intergenic spacer, partial sequence; plastid	Mimosa minarum	95.3	95.3	100%	5e-16	100.00	958	=HYPERLINK("https://www.ncbi.nlm.nih.gov/nucleotide/KT363991.1?report=genbank&log$=nucltop&blast_rank=81&RID=NANCW1GK013","KT363991.1")
Mimosa gracilis voucher Simon 762 tRNA-Leu (trnL) gene and trnL-trnF intergenic spacer, partial sequence; plastid	Mimosa gracilis	95.3	95.3	100%	5e-16	100.00	946	=HYPERLINK("https://www.ncbi.nlm.nih.gov/nucleotide/KT363990.1?report=genbank&log$=nucltop&blast_rank=82&RID=NANCW1GK013","KT363990.1")
Senna tora chloroplast, complete genome	Senna tora	95.3	95.3	100%	5e-16	100.00	162426	=HYPERLINK("https://www.ncbi.nlm.nih.gov/nucleotide/NC_030193.1?report=genbank&log$=nucltop&blast_rank=83&RID=NANCW1GK013","NC_030193.1")
Acacia myrmecophila tRNA-Leu (trnL) gene, partial sequence; trnL-trnF intergenic spacer, complete sequence; and tRNA-Phe (trnF) gene, partial sequence; chloroplast	Vachellia myrmecophila	95.3	95.3	100%	5e-16	100.00	1081	=HYPERLINK("https://www.ncbi.nlm.nih.gov/nucleotide/KP823579.1?report=genbank&log$=nucltop&blast_rank=84&RID=NANCW1GK013","KP823579.1")
Vachellia caven tRNA-Leu (trnL) gene, partial sequence; chloroplast	Vachellia caven	95.3	95.3	100%	5e-16	100.00	525	=HYPERLINK("https://www.ncbi.nlm.nih.gov/nucleotide/OQ351298.1?report=genbank&log$=nucltop&blast_rank=85&RID=NANCW1GK013","OQ351298.1")
Senna uniflora voucher SUP367-D40 tRNA-Leu (trnL) gene, partial sequence; trnL-trnF intergenic spacer, complete sequence; and tRNA-Phe (trnF) gene, partial sequence; chloroplast	Senna uniflora	95.3	95.3	100%	5e-16	100.00	584	=HYPERLINK("https://www.ncbi.nlm.nih.gov/nucleotide/KU551116.1?report=genbank&log$=nucltop&blast_rank=86&RID=NANCW1GK013","KU551116.1")
Parapiptadenia rigida tRNA-Leu (trnL) gene, partial sequence; chloroplast	Parapiptadenia rigida	95.3	95.3	100%	5e-16	100.00	521	=HYPERLINK("https://www.ncbi.nlm.nih.gov/nucleotide/OQ269537.1?report=genbank&log$=nucltop&blast_rank=87&RID=NANCW1GK013","OQ269537.1")
Erythrophleum fordii chloroplast, partial genome	Erythrophleum fordii	95.3	95.3	100%	5e-16	100.00	160103	=HYPERLINK("https://www.ncbi.nlm.nih.gov/nucleotide/OP580969.1?report=genbank&log$=nucltop&blast_rank=88&RID=NANCW1GK013","OP580969.1")
Tachigali rigida tRNA-Leu (trnL) gene, partial sequence; trnL-trnF intergenic spacer region, complete sequence; and tRNA-Phe (trnF) gene, partial sequence; chloroplast	Tachigali rigida	95.3	95.3	100%	5e-16	100.00	987	=HYPERLINK("https://www.ncbi.nlm.nih.gov/nucleotide/KR872704.1?report=genbank&log$=nucltop&blast_rank=89&RID=NANCW1GK013","KR872704.1")
Tachigali paniculata tRNA-Leu-like (trnL) gene and trnL-trnF intergenic spacer region, partial sequence; chloroplast	Tachigali paniculata	95.3	95.3	100%	5e-16	100.00	971	=HYPERLINK("https://www.ncbi.nlm.nih.gov/nucleotide/KR872701.1?report=genbank&log$=nucltop&blast_rank=90&RID=NANCW1GK013","KR872701.1")
Tachigali panamensis tRNA-Leu (trnL) gene, partial sequence; trnL-trnF intergenic spacer region, complete sequence; and tRNA-Phe (trnF) gene, partial sequence; chloroplast	Tachigali panamensis	95.3	95.3	100%	5e-16	100.00	1004	=HYPERLINK("https://www.ncbi.nlm.nih.gov/nucleotide/KR872699.1?report=genbank&log$=nucltop&blast_rank=91&RID=NANCW1GK013","KR872699.1")
Tachigali macrostachya tRNA-Leu (trnL) gene, partial sequence; trnL-trnF intergenic spacer region, complete sequence; and tRNA-Phe (trnF) gene, partial sequence; chloroplast	Tachigali macrostachya	95.3	95.3	100%	5e-16	100.00	1005	=HYPERLINK("https://www.ncbi.nlm.nih.gov/nucleotide/KR872697.1?report=genbank&log$=nucltop&blast_rank=92&RID=NANCW1GK013","KR872697.1")
Tachigali inconspicua tRNA-Leu (trnL) gene and trnL-trnF intergenic spacer region, partial sequence; chloroplast	Tachigali inconspicua	95.3	95.3	100%	5e-16	100.00	951	=HYPERLINK("https://www.ncbi.nlm.nih.gov/nucleotide/KR872696.1?report=genbank&log$=nucltop&blast_rank=93&RID=NANCW1GK013","KR872696.1")
Tachigali guianensis tRNA-Leu (trnL) gene, partial sequence; trnL-trnF intergenic spacer region, complete sequence; and tRNA-Phe (trnF) gene, partial sequence; chloroplast	Tachigali guianensis	95.3	95.3	100%	5e-16	100.00	1007	=HYPERLINK("https://www.ncbi.nlm.nih.gov/nucleotide/KR872695.1?report=genbank&log$=nucltop&blast_rank=94&RID=NANCW1GK013","KR872695.1")
Tachigali dwyeri tRNA-Leu (trnL) gene, partial sequence; trnL-trnF intergenic spacer region, complete sequence; and tRNA-Phe (trnF) gene, partial sequence; chloroplast	Tachigali dwyeri	95.3	95.3	100%	5e-16	100.00	984	=HYPERLINK("https://www.ncbi.nlm.nih.gov/nucleotide/KR872693.1?report=genbank&log$=nucltop&blast_rank=95&RID=NANCW1GK013","KR872693.1")
Tachigali denudata tRNA-Leu (trnL) gene, partial sequence; trnL-trnF intergenic spacer region, complete sequence; and tRNA-Phe (trnF) gene, partial sequence; chloroplast	Tachigali denudata	95.3	95.3	100%	5e-16	100.00	1003	=HYPERLINK("https://www.ncbi.nlm.nih.gov/nucleotide/KR872692.1?report=genbank&log$=nucltop&blast_rank=96&RID=NANCW1GK013","KR872692.1")
PREDICTED: Prosopis cineraria NAD(P)H-quinone oxidoreductase subunit K, chloroplastic-like (LOC129298706), mRNA	Prosopis cineraria	95.3	95.3	100%	5e-16	100.00	3109	=HYPERLINK("https://www.ncbi.nlm.nih.gov/nucleotide/XM_054937128.1?report=genbank&log$=nucltop&blast_rank=97&RID=NANCW1GK013","XM_054937128.1")
Pterolobium stellatum voucher MSB145895 (K) tRNA-Leu (trnL) gene, trnL-trnF intergenic spacer, and tRNA-Phe (trnF) gene, region; chloroplast	Pterolobium stellatum	95.3	95.3	100%	5e-16	100.00	919	=HYPERLINK("https://www.ncbi.nlm.nih.gov/nucleotide/ON932076.1?report=genbank&log$=nucltop&blast_rank=98&RID=NANCW1GK013","ON932076.1")
Pterolobium punctatum voucher 424 (K) tRNA-Leu (trnL) gene, trnL-trnF intergenic spacer, and tRNA-Phe (trnF) gene, region; chloroplast	Pterolobium punctatum	95.3	95.3	100%	5e-16	100.00	962	=HYPERLINK("https://www.ncbi.nlm.nih.gov/nucleotide/ON932074.1?report=genbank&log$=nucltop&blast_rank=99&RID=NANCW1GK013","ON932074.1")
Ticanto vernalis voucher YSO23 (NPH) tRNA-Leu (trnL) gene, trnL-trnF intergenic spacer, and tRNA-Phe (trnF) gene, region; chloroplast	Ticanto vernalis	95.3	95.3	100%	5e-16	100.00	1083	=HYPERLINK("https://www.ncbi.nlm.nih.gov/nucleotide/ON932072.1?report=genbank&log$=nucltop&blast_rank=100&RID=NANCW1GK013","ON932072.1")
Ticanto vernalis voucher 787 (IBSC) tRNA-Leu (trnL) gene, trnL-trnF intergenic spacer, and tRNA-Phe (trnF) gene, region; chloroplast	Ticanto vernalis	95.3	95.3	100%	5e-16	100.00	541	=HYPERLINK("https://www.ncbi.nlm.nih.gov/nucleotide/ON932071.1?report=genbank&log$=nucltop&blast_rank=101&RID=NANCW1GK013","ON932071.1")
Ticanto vernalis voucher 2021061 (IBSC) tRNA-Leu (trnL) gene, trnL-trnF intergenic spacer, and tRNA-Phe (trnF) gene, region; chloroplast	Ticanto vernalis	95.3	95.3	100%	5e-16	100.00	1073	=HYPERLINK("https://www.ncbi.nlm.nih.gov/nucleotide/ON932070.1?report=genbank&log$=nucltop&blast_rank=102&RID=NANCW1GK013","ON932070.1")
Caesalpinia sp. YYM05 voucher YYM05 (NPH) tRNA-Leu (trnL) gene, trnL-trnF intergenic spacer, and tRNA-Phe (trnF) gene, region; chloroplast	Caesalpinia sp. YYM05	95.3	95.3	100%	5e-16	100.00	1048	=HYPERLINK("https://www.ncbi.nlm.nih.gov/nucleotide/ON932069.1?report=genbank&log$=nucltop&blast_rank=103&RID=NANCW1GK013","ON932069.1")
Ticanto sinensis voucher Yunhong s.n. (HITBC) tRNA-Leu (trnL) gene, trnL-trnF intergenic spacer, and tRNA-Phe (trnF) gene, region; chloroplast	Ticanto sinensis	95.3	95.3	100%	5e-16	100.00	965	=HYPERLINK("https://www.ncbi.nlm.nih.gov/nucleotide/ON932068.1?report=genbank&log$=nucltop&blast_rank=104&RID=NANCW1GK013","ON932068.1")
Ticanto sinensis voucher 429 (K, IBK) tRNA-Leu (trnL) gene, trnL-trnF intergenic spacer, and tRNA-Phe (trnF) gene, region; chloroplast	Ticanto sinensis	95.3	95.3	100%	5e-16	100.00	975	=HYPERLINK("https://www.ncbi.nlm.nih.gov/nucleotide/ON932067.1?report=genbank&log$=nucltop&blast_rank=105&RID=NANCW1GK013","ON932067.1")
Ticanto sinensis voucher 415 (K, IBK) tRNA-Leu (trnL) gene, trnL-trnF intergenic spacer, and tRNA-Phe (trnF) gene, region; chloroplast	Ticanto sinensis	95.3	95.3	100%	5e-16	100.00	980	=HYPERLINK("https://www.ncbi.nlm.nih.gov/nucleotide/ON932066.1?report=genbank&log$=nucltop&blast_rank=106&RID=NANCW1GK013","ON932066.1")
Ticanto crista voucher TH101 (NPH) tRNA-Leu (trnL) gene, trnL-trnF intergenic spacer, and tRNA-Phe (trnF) gene, region; chloroplast	Ticanto crista	95.3	95.3	100%	5e-16	100.00	1059	=HYPERLINK("https://www.ncbi.nlm.nih.gov/nucleotide/ON932064.1?report=genbank&log$=nucltop&blast_rank=107&RID=NANCW1GK013","ON932064.1")
Ticanto crista voucher KWT033 (NPH) tRNA-Leu (trnL) gene, trnL-trnF intergenic spacer, and tRNA-Phe (trnF) gene, region; chloroplast	Ticanto crista	95.3	95.3	100%	5e-16	100.00	1070	=HYPERLINK("https://www.ncbi.nlm.nih.gov/nucleotide/ON932062.1?report=genbank&log$=nucltop&blast_rank=108&RID=NANCW1GK013","ON932062.1")
Ticanto crista voucher 2021057 (IBSC) tRNA-Leu (trnL) gene, trnL-trnF intergenic spacer, and tRNA-Phe (trnF) gene, region; chloroplast	Ticanto crista	95.3	95.3	100%	5e-16	100.00	1073	=HYPERLINK("https://www.ncbi.nlm.nih.gov/nucleotide/ON932061.1?report=genbank&log$=nucltop&blast_rank=109&RID=NANCW1GK013","ON932061.1")
Ticanto szechuenensis voucher 422 (K, IBK) tRNA-Leu (trnL) gene, trnL-trnF intergenic spacer, and tRNA-Phe (trnF) gene, region; chloroplast	Ticanto szechuenensis	95.3	95.3	100%	5e-16	100.00	978	=HYPERLINK("https://www.ncbi.nlm.nih.gov/nucleotide/ON932060.1?report=genbank&log$=nucltop&blast_rank=110&RID=NANCW1GK013","ON932060.1")
Parkia speciosa voucher DIR098 tRNA-Leu (trnL) gene and trnL-trnF intergenic spacer, partial sequence; chloroplast	Parkia speciosa	95.3	95.3	100%	5e-16	100.00	1000	=HYPERLINK("https://www.ncbi.nlm.nih.gov/nucleotide/ON054983.1?report=genbank&log$=nucltop&blast_rank=111&RID=NANCW1GK013","ON054983.1")
Parkia speciosa voucher DIR097 tRNA-Leu (trnL) gene and trnL-trnF intergenic spacer, partial sequence; chloroplast	Parkia speciosa	95.3	95.3	100%	5e-16	100.00	1003	=HYPERLINK("https://www.ncbi.nlm.nih.gov/nucleotide/ON054982.1?report=genbank&log$=nucltop&blast_rank=112&RID=NANCW1GK013","ON054982.1")
Pterolobium punctatum chloroplast, complete genome	Pterolobium punctatum	95.3	95.3	100%	5e-16	100.00	159063	=HYPERLINK("https://www.ncbi.nlm.nih.gov/nucleotide/OP359054.1?report=genbank&log$=nucltop&blast_rank=113&RID=NANCW1GK013","OP359054.1")
Vachellia farnesiana voucher E.R. Souza s.n. trnL-trnF intergenic spacer region, partial sequence; plastid	Vachellia farnesiana	95.3	95.3	100%	5e-16	100.00	557	=HYPERLINK("https://www.ncbi.nlm.nih.gov/nucleotide/MZ484365.1?report=genbank&log$=nucltop&blast_rank=114&RID=NANCW1GK013","MZ484365.1")
Vachellia nilotica voucher H9_K1269_Acacia_nilotica tRNA-Leu (trnL) gene, intron; chloroplast	Vachellia nilotica	95.3	95.3	100%	5e-16	100.00	558	=HYPERLINK("https://www.ncbi.nlm.nih.gov/nucleotide/KR738618.1?report=genbank&log$=nucltop&blast_rank=115&RID=NANCW1GK013","KR738618.1")
Vachellia xanthophloea voucher G10_K1302_Acacia_xanthophloea tRNA-Leu (trnL) gene, intron; chloroplast	Vachellia xanthophloea	95.3	95.3	100%	5e-16	100.00	560	=HYPERLINK("https://www.ncbi.nlm.nih.gov/nucleotide/KR737864.1?report=genbank&log$=nucltop&blast_rank=116&RID=NANCW1GK013","KR737864.1")
Vachellia seyal voucher F3_K1302_Acacia_seyal tRNA-Leu (trnL) gene, intron; chloroplast	Vachellia seyal	95.3	95.3	100%	5e-16	100.00	522	=HYPERLINK("https://www.ncbi.nlm.nih.gov/nucleotide/KR737703.1?report=genbank&log$=nucltop&blast_rank=117&RID=NANCW1GK013","KR737703.1")
Vachellia nilotica voucher G8_K1300_Acacia_nilotica tRNA-Leu (trnL) gene, intron; chloroplast	Vachellia nilotica	95.3	95.3	100%	5e-16	100.00	569	=HYPERLINK("https://www.ncbi.nlm.nih.gov/nucleotide/KR737618.1?report=genbank&log$=nucltop&blast_rank=118&RID=NANCW1GK013","KR737618.1")
Vachellia nilotica trnL gene, intron; chloroplast	Vachellia nilotica	95.3	95.3	100%	5e-16	100.00	51	=HYPERLINK("https://www.ncbi.nlm.nih.gov/nucleotide/OL898557.1?report=genbank&log$=nucltop&blast_rank=119&RID=NANCW1GK013","OL898557.1")
Parkia timoriana voucher MZU-TRS-PT01 chloroplast, complete genome	Parkia timoriana	95.3	95.3	100%	5e-16	100.00	161462	=HYPERLINK("https://www.ncbi.nlm.nih.gov/nucleotide/NC_067585.1?report=genbank&log$=nucltop&blast_rank=120&RID=NANCW1GK013","NC_067585.1")
Vachellia farnesiana isolate S19 tRNA-Leu (trnL) gene, partial sequence; chloroplast	Vachellia farnesiana	95.3	95.3	100%	5e-16	100.00	607	=HYPERLINK("https://www.ncbi.nlm.nih.gov/nucleotide/MW940472.1?report=genbank&log$=nucltop&blast_rank=121&RID=NANCW1GK013","MW940472.1")
Fabaceae sp. Ferm 14 isolate V36 tRNA-Leu (trnL) gene, partial sequence; chloroplast	Fabaceae sp. Ferm 14	95.3	95.3	100%	5e-16	100.00	608	=HYPERLINK("https://www.ncbi.nlm.nih.gov/nucleotide/MW940458.1?report=genbank&log$=nucltop&blast_rank=122&RID=NANCW1GK013","MW940458.1")
Sophora sp. ND-2022 chloroplast, complete genome	Sophora sp. ND-2022	95.3	95.3	100%	5e-16	100.00	172376	=HYPERLINK("https://www.ncbi.nlm.nih.gov/nucleotide/MW376915.1?report=genbank&log$=nucltop&blast_rank=123&RID=NANCW1GK013","MW376915.1")
Senna tora voucher HSN12413 chloroplast, complete genome	Senna tora	95.3	95.3	100%	5e-16	100.00	162426	=HYPERLINK("https://www.ncbi.nlm.nih.gov/nucleotide/MN971593.1?report=genbank&log$=nucltop&blast_rank=124&RID=NANCW1GK013","MN971593.1")
Prosopis farcta chloroplast, complete genome	Prosopis farcta	95.3	95.3	100%	5e-16	100.00	162900	=HYPERLINK("https://www.ncbi.nlm.nih.gov/nucleotide/NC_061227.1?report=genbank&log$=nucltop&blast_rank=125&RID=NANCW1GK013","NC_061227.1")
Acacia consobrina isolate JM2166 tRNA-Leu (trnL) gene and trnL-trnF intergenic spacer, partial sequence; chloroplast	Acacia consobrina	95.3	95.3	100%	5e-16	100.00	948	=HYPERLINK("https://www.ncbi.nlm.nih.gov/nucleotide/KC958185.1?report=genbank&log$=nucltop&blast_rank=126&RID=NANCW1GK013","KC958185.1")
Zapoteca microcephala isolate 6T_mic tRNA-Leu (trnL) gene, partial sequence; and trnL-trnF intergenic spacer, complete sequence; chloroplast	Zapoteca microcephala	95.3	95.3	100%	5e-16	100.00	1111	=HYPERLINK("https://www.ncbi.nlm.nih.gov/nucleotide/MT926021.1?report=genbank&log$=nucltop&blast_rank=127&RID=NANCW1GK013","MT926021.1")
Spermatophyta environmental sample isolate SC98C100L tRNA-Leu (trnL) gene, partial sequence; chloroplast	Spermatophyta environmental sample	95.3	95.3	100%	5e-16	100.00	542	=HYPERLINK("https://www.ncbi.nlm.nih.gov/nucleotide/KF661463.1?report=genbank&log$=nucltop&blast_rank=128&RID=NANCW1GK013","KF661463.1")
Guilandina bonduc chloroplast, complete genome	Guilandina bonduc	95.3	95.3	100%	5e-16	100.00	156843	=HYPERLINK("https://www.ncbi.nlm.nih.gov/nucleotide/MZ441398.1?report=genbank&log$=nucltop&blast_rank=129&RID=NANCW1GK013","MZ441398.1")
Coulteria mollis chloroplast, complete genome	Coulteria mollis	95.3	95.3	100%	5e-16	100.00	160553	=HYPERLINK("https://www.ncbi.nlm.nih.gov/nucleotide/MZ441394.1?report=genbank&log$=nucltop&blast_rank=130&RID=NANCW1GK013","MZ441394.1")
Caesalpinia pulcherrima chloroplast, complete genome	Caesalpinia pulcherrima	95.3	95.3	100%	5e-16	100.00	157480	=HYPERLINK("https://www.ncbi.nlm.nih.gov/nucleotide/MZ441391.1?report=genbank&log$=nucltop&blast_rank=131&RID=NANCW1GK013","MZ441391.1")
Erythrophleum suaveolens voucher BR<BEL>:Wursten E2-468 chloroplast, complete genome	Erythrophleum suaveolens	95.3	95.3	100%	5e-16	100.00	160245	=HYPERLINK("https://www.ncbi.nlm.nih.gov/nucleotide/MZ274092.1?report=genbank&log$=nucltop&blast_rank=132&RID=NANCW1GK013","MZ274092.1")
Erythrophleum ivorense voucher BRLU:Libalah 19 chloroplast, complete genome	Erythrophleum ivorense	95.3	95.3	100%	5e-16	100.00	160135	=HYPERLINK("https://www.ncbi.nlm.nih.gov/nucleotide/MZ274091.1?report=genbank&log$=nucltop&blast_rank=133&RID=NANCW1GK013","MZ274091.1")
Erythrophleum africanum voucher BR<BEL>:Sinsin 3238 chloroplast, complete genome	Erythrophleum africanum	95.3	95.3	100%	5e-16	100.00	160235	=HYPERLINK("https://www.ncbi.nlm.nih.gov/nucleotide/MZ274090.1?report=genbank&log$=nucltop&blast_rank=134&RID=NANCW1GK013","MZ274090.1")
Cylicodiscus gabunensis voucher BR<BEL>:Breteler 14866 chloroplast, complete genome	Cylicodiscus gabunensis	95.3	95.3	100%	5e-16	100.00	161494	=HYPERLINK("https://www.ncbi.nlm.nih.gov/nucleotide/MZ274089.1?report=genbank&log$=nucltop&blast_rank=135&RID=NANCW1GK013","MZ274089.1")
Chamaecrista spinulosa voucher A.O. Souza 2258 (UFG) trnL-trnF intergenic spacer region, partial sequence; chloroplast	Chamaecrista spinulosa	95.3	95.3	100%	5e-16	100.00	955	=HYPERLINK("https://www.ncbi.nlm.nih.gov/nucleotide/MW682031.1?report=genbank&log$=nucltop&blast_rank=136&RID=NANCW1GK013","MW682031.1")
Chamaecrista planifolia voucher E.M. Teixeira s/n (BHCB) trnL-trnF intergenic spacer region, partial sequence; chloroplast	Chamaecrista planifolia	95.3	95.3	100%	5e-16	100.00	540	=HYPERLINK("https://www.ncbi.nlm.nih.gov/nucleotide/MW682018.1?report=genbank&log$=nucltop&blast_rank=137&RID=NANCW1GK013","MW682018.1")
Chamaecrista ochnacea var. purpurascens voucher P.O. Rosa 1322 (HUFU) trnL-trnF intergenic spacer region, partial sequence; chloroplast	Chamaecrista ochnacea var. purpurascens	95.3	95.3	100%	5e-16	100.00	956	=HYPERLINK("https://www.ncbi.nlm.nih.gov/nucleotide/MW682011.1?report=genbank&log$=nucltop&blast_rank=138&RID=NANCW1GK013","MW682011.1")
Chamaecrista imbricans voucher R.G. Matos 63 (UFG) trnL-trnF intergenic spacer region, partial sequence; chloroplast	Chamaecrista imbricans	95.3	95.3	100%	5e-16	100.00	956	=HYPERLINK("https://www.ncbi.nlm.nih.gov/nucleotide/MW681990.1?report=genbank&log$=nucltop&blast_rank=139&RID=NANCW1GK013","MW681990.1")
Chamaecrista crommyotricha voucher A.O. Souza 1183 (UFG) trnL-trnF intergenic spacer region, partial sequence; chloroplast	Chamaecrista crommyotricha	95.3	95.3	100%	5e-16	100.00	958	=HYPERLINK("https://www.ncbi.nlm.nih.gov/nucleotide/MW681966.1?report=genbank&log$=nucltop&blast_rank=140&RID=NANCW1GK013","MW681966.1")
Chamaecrista chrysosepala voucher A.O. Souza 582 (UFG) trnL-trnF intergenic spacer region, partial sequence; chloroplast	Chamaecrista chrysosepala	95.3	95.3	100%	5e-16	100.00	954	=HYPERLINK("https://www.ncbi.nlm.nih.gov/nucleotide/MW681959.1?report=genbank&log$=nucltop&blast_rank=141&RID=NANCW1GK013","MW681959.1")
Chamaecrista bifoliola voucher A.O. Souza 928 (UFG) trnL-trnF intergenic spacer region, partial sequence; chloroplast	Chamaecrista bifoliola	95.3	95.3	100%	5e-16	100.00	956	=HYPERLINK("https://www.ncbi.nlm.nih.gov/nucleotide/MW681946.1?report=genbank&log$=nucltop&blast_rank=142&RID=NANCW1GK013","MW681946.1")
Guilandina crista chloroplast trnL gene, intron, partial sequence, isolate: OGA0465	Ticanto crista	95.3	95.3	100%	5e-16	100.00	469	=HYPERLINK("https://www.ncbi.nlm.nih.gov/nucleotide/AB817655.1?report=genbank&log$=nucltop&blast_rank=143&RID=NANCW1GK013","AB817655.1")
Guilandina crista chloroplast trnL gene, intron, partial sequence, isolate: OGA0259	Ticanto crista	95.3	95.3	100%	5e-16	100.00	461	=HYPERLINK("https://www.ncbi.nlm.nih.gov/nucleotide/AB817481.1?report=genbank&log$=nucltop&blast_rank=144&RID=NANCW1GK013","AB817481.1")
Senna sp. Mada123 tRNA-Leu (trnL) gene, intron; chloroplast	Senna sp. Mada123	95.3	95.3	100%	5e-16	100.00	584	=HYPERLINK("https://www.ncbi.nlm.nih.gov/nucleotide/KC479270.1?report=genbank&log$=nucltop&blast_rank=145&RID=NANCW1GK013","KC479270.1")
Wallaceodendron celebicum isolate JM4169 tRNA-Leu (trnL) gene, partial sequence; trnL-trnF intergenic spacer, complete sequence; and tRNA-Phe (trnF) gene, partial sequence; chloroplast	Wallaceodendron celebicum	95.3	95.3	100%	5e-16	100.00	947	=HYPERLINK("https://www.ncbi.nlm.nih.gov/nucleotide/KM191655.1?report=genbank&log$=nucltop&blast_rank=146&RID=NANCW1GK013","KM191655.1")
Vachellia farnesiana isolate JM4062 tRNA-Leu (trnL) gene and trnL-trnF intergenic spacer, partial sequence; chloroplast	Vachellia farnesiana	95.3	95.3	100%	5e-16	100.00	991	=HYPERLINK("https://www.ncbi.nlm.nih.gov/nucleotide/KM191415.1?report=genbank&log$=nucltop&blast_rank=147&RID=NANCW1GK013","KM191415.1")
Vachellia farnesiana isolate JM4061 tRNA-Leu (trnL) gene and trnL-trnF intergenic spacer, partial sequence; chloroplast	Vachellia farnesiana	95.3	95.3	100%	5e-16	100.00	916	=HYPERLINK("https://www.ncbi.nlm.nih.gov/nucleotide/KM191414.1?report=genbank&log$=nucltop&blast_rank=148&RID=NANCW1GK013","KM191414.1")
Acacia pulchella var. glaberrima isolate JM709 trnL gene and trnL-trnF intergenic spacer, partial sequence; chloroplast	Acacia pulchella var. glaberrima	95.3	95.3	100%	5e-16	100.00	901	=HYPERLINK("https://www.ncbi.nlm.nih.gov/nucleotide/KC957932.1?report=genbank&log$=nucltop&blast_rank=149&RID=NANCW1GK013","KC957932.1")
Acacia trigonophylla isolate JM3593 tRNA-Leu (trnL) gene and trnL-trnF intergenic spacer, partial sequence; chloroplast	Acacia trigonophylla	95.3	95.3	100%	5e-16	100.00	993	=HYPERLINK("https://www.ncbi.nlm.nih.gov/nucleotide/KF048428.1?report=genbank&log$=nucltop&blast_rank=150&RID=NANCW1GK013","KF048428.1")
Erythrophleum suaveolens isolate LK0040 tRNA-Leu (trnL) gene, intron	Erythrophleum suaveolens	95.3	95.3	100%	5e-16	100.00	581	=HYPERLINK("https://www.ncbi.nlm.nih.gov/nucleotide/JX840218.1?report=genbank&log$=nucltop&blast_rank=151&RID=NANCW1GK013","JX840218.1")
Erythrophleum suaveolens isolate JD0302 tRNA-Leu (trnL) gene, intron	Erythrophleum suaveolens	95.3	95.3	100%	5e-16	100.00	576	=HYPERLINK("https://www.ncbi.nlm.nih.gov/nucleotide/JX840216.1?report=genbank&log$=nucltop&blast_rank=152&RID=NANCW1GK013","JX840216.1")
Erythrophleum suaveolens isolate GiD0420 tRNA-Leu (trnL) gene, intron	Erythrophleum suaveolens	95.3	95.3	100%	5e-16	100.00	576	=HYPERLINK("https://www.ncbi.nlm.nih.gov/nucleotide/JX840215.1?report=genbank&log$=nucltop&blast_rank=153&RID=NANCW1GK013","JX840215.1")
Erythrophleum ivorense isolate GK0543 tRNA-Leu (trnL) gene, intron	Erythrophleum ivorense	95.3	95.3	100%	5e-16	100.00	576	=HYPERLINK("https://www.ncbi.nlm.nih.gov/nucleotide/JX840214.1?report=genbank&log$=nucltop&blast_rank=154&RID=NANCW1GK013","JX840214.1")
Erythrophleum africanum isolate EE0298 tRNA-Leu (trnL) gene, intron	Erythrophleum africanum	95.3	95.3	100%	5e-16	100.00	576	=HYPERLINK("https://www.ncbi.nlm.nih.gov/nucleotide/JX840213.1?report=genbank&log$=nucltop&blast_rank=155&RID=NANCW1GK013","JX840213.1")
Erythrophleum fordii isolate Chinefujian tRNA-Leu (trnL) gene, intron	Erythrophleum fordii	95.3	95.3	100%	5e-16	100.00	576	=HYPERLINK("https://www.ncbi.nlm.nih.gov/nucleotide/JX840212.1?report=genbank&log$=nucltop&blast_rank=156&RID=NANCW1GK013","JX840212.1")
Erythrophleum chlorostachys isolate Australie tRNA-Leu (trnL) gene, intron	Erythrophleum chlorostachys	95.3	95.3	100%	5e-16	100.00	576	=HYPERLINK("https://www.ncbi.nlm.nih.gov/nucleotide/JX840211.1?report=genbank&log$=nucltop&blast_rank=157&RID=NANCW1GK013","JX840211.1")
Senna bicapsularis chloroplast, complete genome	Senna bicapsularis	95.3	95.3	100%	5e-16	100.00	162744	=HYPERLINK("https://www.ncbi.nlm.nih.gov/nucleotide/MT559309.1?report=genbank&log$=nucltop&blast_rank=158&RID=NANCW1GK013","MT559309.1")
Biancaea sappan chloroplast, complete genome	Biancaea sappan	95.3	95.3	100%	5e-16	100.00	160176	=HYPERLINK("https://www.ncbi.nlm.nih.gov/nucleotide/MT505712.1?report=genbank&log$=nucltop&blast_rank=159&RID=NANCW1GK013","MT505712.1")
Stachyothyrsus staudtii voucher Andel 4054 (WAG) tRNA-Leu (trnL) gene, intron; chloroplast	Stachyothyrsus staudtii	95.3	95.3	100%	5e-16	100.00	535	=HYPERLINK("https://www.ncbi.nlm.nih.gov/nucleotide/JX073268.1?report=genbank&log$=nucltop&blast_rank=160&RID=NANCW1GK013","JX073268.1")
Chidlowia sanguinea voucher Jongkind 7948 (WAG) tRNA-Leu (trnL) gene, intron; chloroplast	Chidlowia sanguinea	95.3	95.3	100%	5e-16	100.00	597	=HYPERLINK("https://www.ncbi.nlm.nih.gov/nucleotide/JX073263.1?report=genbank&log$=nucltop&blast_rank=161&RID=NANCW1GK013","JX073263.1")
Senna bicapsularis chloroplast, complete genome	Senna bicapsularis	95.3	95.3	100%	5e-16	100.00	161056	=HYPERLINK("https://www.ncbi.nlm.nih.gov/nucleotide/MN873576.1?report=genbank&log$=nucltop&blast_rank=162&RID=NANCW1GK013","MN873576.1")
Senna obtusifolia chloroplast, complete genome	Senna obtusifolia	95.3	95.3	100%	5e-16	100.00	162426	=HYPERLINK("https://www.ncbi.nlm.nih.gov/nucleotide/MK817504.2?report=genbank&log$=nucltop&blast_rank=163&RID=NANCW1GK013","MK817504.2")
Senna tora chloroplast, complete genome	Senna tora	95.3	95.3	100%	5e-16	100.00	162426	=HYPERLINK("https://www.ncbi.nlm.nih.gov/nucleotide/MN480300.1?report=genbank&log$=nucltop&blast_rank=164&RID=NANCW1GK013","MN480300.1")
Tara spinosa voucher CAJ-24 trnL-trnF intergenic spacer, partial sequence; chloroplast	Tara spinosa	95.3	95.3	100%	5e-16	100.00	541	=HYPERLINK("https://www.ncbi.nlm.nih.gov/nucleotide/HQ011837.1?report=genbank&log$=nucltop&blast_rank=165&RID=NANCW1GK013","HQ011837.1")
Tara spinosa voucher ATI-07 trnL-trnF intergenic spacer, partial sequence; chloroplast	Tara spinosa	95.3	95.3	100%	5e-16	100.00	548	=HYPERLINK("https://www.ncbi.nlm.nih.gov/nucleotide/HQ011834.1?report=genbank&log$=nucltop&blast_rank=166&RID=NANCW1GK013","HQ011834.1")
Vachellia xanthophloea tRNA-Leu (trnL) gene, partial sequence; trnL-trnF intergenic spacer, complete sequence; and tRNA-Phe (trnF) gene, partial sequence; plastid	Vachellia xanthophloea	95.3	95.3	100%	5e-16	100.00	1023	=HYPERLINK("https://www.ncbi.nlm.nih.gov/nucleotide/GQ872300.1?report=genbank&log$=nucltop&blast_rank=167&RID=NANCW1GK013","GQ872300.1")
Vachellia swazica tRNA-Leu (trnL) gene, partial sequence; trnL-trnF intergenic spacer, complete sequence; and tRNA-Phe (trnF) gene, partial sequence; plastid	Vachellia swazica	95.3	95.3	100%	5e-16	100.00	1031	=HYPERLINK("https://www.ncbi.nlm.nih.gov/nucleotide/GQ872297.1?report=genbank&log$=nucltop&blast_rank=168&RID=NANCW1GK013","GQ872297.1")
Vachellia sekhukhuniensis tRNA-Leu (trnL) gene, partial sequence; trnL-trnF intergenic spacer, complete sequence; and tRNA-Phe (trnF) gene, partial sequence; plastid	Vachellia sekhukhuniensis	95.3	95.3	100%	5e-16	100.00	1087	=HYPERLINK("https://www.ncbi.nlm.nih.gov/nucleotide/GQ872291.1?report=genbank&log$=nucltop&blast_rank=169&RID=NANCW1GK013","GQ872291.1")
Vachellia ormocarpoides tRNA-Leu (trnL) gene, partial sequence; trnL-trnF intergenic spacer, complete sequence; and tRNA-Phe (trnF) gene, partial sequence; plastid	Vachellia ormocarpoides	95.3	95.3	100%	5e-16	100.00	1080	=HYPERLINK("https://www.ncbi.nlm.nih.gov/nucleotide/GQ872284.1?report=genbank&log$=nucltop&blast_rank=170&RID=NANCW1GK013","GQ872284.1")
Vachellia nilotica tRNA-Leu (trnL) gene, partial sequence; trnL-trnF intergenic spacer, complete sequence; and tRNA-Phe (trnF) gene, partial sequence; plastid	Vachellia nilotica	95.3	95.3	100%	5e-16	100.00	1007	=HYPERLINK("https://www.ncbi.nlm.nih.gov/nucleotide/GQ872283.1?report=genbank&log$=nucltop&blast_rank=171&RID=NANCW1GK013","GQ872283.1")
Vachellia nebrownii tRNA-Leu (trnL) gene, partial sequence; trnL-trnF intergenic spacer, complete sequence; and tRNA-Phe (trnF) gene, partial sequence; plastid	Vachellia nebrownii	95.3	95.3	100%	5e-16	100.00	1054	=HYPERLINK("https://www.ncbi.nlm.nih.gov/nucleotide/GQ872281.1?report=genbank&log$=nucltop&blast_rank=172&RID=NANCW1GK013","GQ872281.1")
Vachellia kosiensis tRNA-Leu (trnL) gene, partial sequence; trnL-trnF intergenic spacer, complete sequence; and tRNA-Phe (trnF) gene, partial sequence; plastid	Vachellia kosiensis	95.3	95.3	100%	5e-16	100.00	1063	=HYPERLINK("https://www.ncbi.nlm.nih.gov/nucleotide/GQ872276.1?report=genbank&log$=nucltop&blast_rank=173&RID=NANCW1GK013","GQ872276.1")
Vachellia kirkii tRNA-Leu (trnL) gene, partial sequence; trnL-trnF intergenic spacer, complete sequence; and tRNA-Phe (trnF) gene, partial sequence; plastid	Vachellia kirkii	95.3	95.3	100%	5e-16	100.00	1021	=HYPERLINK("https://www.ncbi.nlm.nih.gov/nucleotide/GQ872275.1?report=genbank&log$=nucltop&blast_rank=174&RID=NANCW1GK013","GQ872275.1")
Vachellia karroo tRNA-Leu (trnL) gene, partial sequence; trnL-trnF intergenic spacer, complete sequence; and tRNA-Phe (trnF) gene, partial sequence; plastid	Vachellia karroo	95.3	95.3	100%	5e-16	100.00	1023	=HYPERLINK("https://www.ncbi.nlm.nih.gov/nucleotide/GQ872274.1?report=genbank&log$=nucltop&blast_rank=175&RID=NANCW1GK013","GQ872274.1")
Acacia x giraffae tRNA-Leu (trnL) gene, partial sequence; trnL-trnF intergenic spacer, complete sequence; and tRNA-Phe (trnF) gene, partial sequence; plastid	Acacia x giraffae	95.3	95.3	100%	5e-16	100.00	1020	=HYPERLINK("https://www.ncbi.nlm.nih.gov/nucleotide/GQ872270.1?report=genbank&log$=nucltop&blast_rank=176&RID=NANCW1GK013","GQ872270.1")
Vachellia exuvialis tRNA-Leu (trnL) gene, partial sequence; trnL-trnF intergenic spacer, complete sequence; and tRNA-Phe (trnF) gene, partial sequence; plastid	Vachellia exuvialis	95.3	95.3	100%	5e-16	100.00	1031	=HYPERLINK("https://www.ncbi.nlm.nih.gov/nucleotide/GQ872267.1?report=genbank&log$=nucltop&blast_rank=177&RID=NANCW1GK013","GQ872267.1")
Vachellia erioloba tRNA-Leu (trnL) gene, partial sequence; trnL-trnF intergenic spacer, complete sequence; and tRNA-Phe (trnF) gene, partial sequence; plastid	Vachellia erioloba	95.3	95.3	100%	5e-16	100.00	1055	=HYPERLINK("https://www.ncbi.nlm.nih.gov/nucleotide/GQ872265.1?report=genbank&log$=nucltop&blast_rank=178&RID=NANCW1GK013","GQ872265.1")
Vachellia davyi tRNA-Leu (trnL) gene, partial sequence; trnL-trnF intergenic spacer, complete sequence; and tRNA-Phe (trnF) gene, partial sequence; plastid	Vachellia davyi	95.3	95.3	100%	5e-16	100.00	1056	=HYPERLINK("https://www.ncbi.nlm.nih.gov/nucleotide/GQ872263.1?report=genbank&log$=nucltop&blast_rank=179&RID=NANCW1GK013","GQ872263.1")
Vachellia borleae tRNA-Leu (trnL) gene, partial sequence; trnL-trnF intergenic spacer, complete sequence; and tRNA-Phe (trnF) gene, partial sequence; plastid	Vachellia borleae	95.3	95.3	100%	5e-16	100.00	1059	=HYPERLINK("https://www.ncbi.nlm.nih.gov/nucleotide/GQ872258.1?report=genbank&log$=nucltop&blast_rank=180&RID=NANCW1GK013","GQ872258.1")
Vachellia arenaria tRNA-Leu (trnL) gene, partial sequence; trnL-trnF intergenic spacer, complete sequence; and tRNA-Phe (trnF) gene, partial sequence; plastid	Vachellia arenaria	95.3	95.3	100%	5e-16	100.00	574	=HYPERLINK("https://www.ncbi.nlm.nih.gov/nucleotide/GQ872257.1?report=genbank&log$=nucltop&blast_rank=181&RID=NANCW1GK013","GQ872257.1")
Mimosa similis tRNA-Leu (trnL) gene, complete sequence; and trnL-trnF intergenic spacer, partial sequence; chloroplast	Mimosa similis	95.3	95.3	100%	5e-16	100.00	954	=HYPERLINK("https://www.ncbi.nlm.nih.gov/nucleotide/HM020838.1?report=genbank&log$=nucltop&blast_rank=182&RID=NANCW1GK013","HM020838.1")
Acacia tortuosa tRNA-Leu (trnL) gene, complete sequence; and trnL-trnF intergenic spacer, partial sequence; chloroplast	Vachellia tortuosa	95.3	95.3	100%	5e-16	100.00	936	=HYPERLINK("https://www.ncbi.nlm.nih.gov/nucleotide/HM020823.1?report=genbank&log$=nucltop&blast_rank=183&RID=NANCW1GK013","HM020823.1")
Acacia karroo tRNA-Leu (trnL) gene, complete sequence; and trnL-trnF intergenic spacer, partial sequence; chloroplast	Vachellia karroo	95.3	95.3	100%	5e-16	100.00	947	=HYPERLINK("https://www.ncbi.nlm.nih.gov/nucleotide/HM020811.1?report=genbank&log$=nucltop&blast_rank=184&RID=NANCW1GK013","HM020811.1")
Acacia sphaerocephala tRNA-Leu (trnL) gene, complete sequence; and trnL-trnF intergenic spacer, partial sequence; chloroplast	Vachellia sphaerocephala	95.3	95.3	100%	5e-16	100.00	942	=HYPERLINK("https://www.ncbi.nlm.nih.gov/nucleotide/HM020821.1?report=genbank&log$=nucltop&blast_rank=185&RID=NANCW1GK013","HM020821.1")
Acacia seyal tRNA-Leu (trnL) gene, complete sequence; and trnL-trnF intergenic spacer, partial sequence; chloroplast	Vachellia seyal	95.3	95.3	100%	5e-16	100.00	947	=HYPERLINK("https://www.ncbi.nlm.nih.gov/nucleotide/HM020820.1?report=genbank&log$=nucltop&blast_rank=186&RID=NANCW1GK013","HM020820.1")
Vachellia schaffnerii tRNA-Leu (trnL) gene, complete sequence; and trnL-trnF intergenic spacer, partial sequence; chloroplast	Vachellia schaffnerii	95.3	95.3	100%	5e-16	100.00	944	=HYPERLINK("https://www.ncbi.nlm.nih.gov/nucleotide/HM020818.1?report=genbank&log$=nucltop&blast_rank=187&RID=NANCW1GK013","HM020818.1")
Acacia pennatula tRNA-Leu (trnL) gene, complete sequence; and trnL-trnF intergenic spacer, partial sequence; chloroplast	Vachellia pennatula	95.3	95.3	100%	5e-16	100.00	943	=HYPERLINK("https://www.ncbi.nlm.nih.gov/nucleotide/HM020814.1?report=genbank&log$=nucltop&blast_rank=188&RID=NANCW1GK013","HM020814.1")
Acacia mayana tRNA-Leu (trnL) gene, complete sequence; and trnL-trnF intergenic spacer, partial sequence; chloroplast	Acacia mayana	95.3	95.3	100%	5e-16	100.00	943	=HYPERLINK("https://www.ncbi.nlm.nih.gov/nucleotide/HM020813.1?report=genbank&log$=nucltop&blast_rank=189&RID=NANCW1GK013","HM020813.1")
Vachellia campechiana tRNA-Leu (trnL) gene, complete sequence; and trnL-trnF intergenic spacer, partial sequence; chloroplast	Vachellia campechiana	95.3	95.3	100%	5e-16	100.00	943	=HYPERLINK("https://www.ncbi.nlm.nih.gov/nucleotide/HM020800.1?report=genbank&log$=nucltop&blast_rank=190&RID=NANCW1GK013","HM020800.1")
Acacia hirtipes tRNA-Leu (trnL) gene, complete sequence; and trnL-trnF intergenic spacer, partial sequence; chloroplast	Acacia hirtipes	95.3	95.3	100%	5e-16	100.00	944	=HYPERLINK("https://www.ncbi.nlm.nih.gov/nucleotide/HM020810.1?report=genbank&log$=nucltop&blast_rank=191&RID=NANCW1GK013","HM020810.1")
Acacia hindsii tRNA-Leu (trnL) gene, complete sequence; and trnL-trnF intergenic spacer, partial sequence; chloroplast	Vachellia hindsii	95.3	95.3	100%	5e-16	100.00	943	=HYPERLINK("https://www.ncbi.nlm.nih.gov/nucleotide/HM020809.1?report=genbank&log$=nucltop&blast_rank=192&RID=NANCW1GK013","HM020809.1")
Vachellia collinsii tRNA-Leu (trnL) gene, complete sequence; and trnL-trnF intergenic spacer, partial sequence; chloroplast	Vachellia collinsii	95.3	95.3	100%	5e-16	100.00	944	=HYPERLINK("https://www.ncbi.nlm.nih.gov/nucleotide/HM020801.1?report=genbank&log$=nucltop&blast_rank=193&RID=NANCW1GK013","HM020801.1")
Acacia gentlei tRNA-Leu (trnL) gene, complete sequence; and trnL-trnF intergenic spacer, partial sequence; chloroplast	Acacia gentlei	95.3	95.3	100%	5e-16	100.00	942	=HYPERLINK("https://www.ncbi.nlm.nih.gov/nucleotide/HM020807.1?report=genbank&log$=nucltop&blast_rank=194&RID=NANCW1GK013","HM020807.1")
Vachellia farnesiana tRNA-Leu (trnL) gene, complete sequence; and trnL-trnF intergenic spacer, partial sequence; chloroplast	Vachellia farnesiana	95.3	95.3	100%	5e-16	100.00	945	=HYPERLINK("https://www.ncbi.nlm.nih.gov/nucleotide/HM020805.1?report=genbank&log$=nucltop&blast_rank=195&RID=NANCW1GK013","HM020805.1")
Vachellia cornigera tRNA-Leu (trnL) gene, complete sequence; and trnL-trnF intergenic spacer, partial sequence; chloroplast	Vachellia cornigera	95.3	95.3	100%	5e-16	100.00	948	=HYPERLINK("https://www.ncbi.nlm.nih.gov/nucleotide/HM020803.1?report=genbank&log$=nucltop&blast_rank=196&RID=NANCW1GK013","HM020803.1")
Vachellia constricta tRNA-Leu (trnL) gene, complete sequence; and trnL-trnF intergenic spacer, partial sequence; chloroplast	Vachellia constricta	95.3	95.3	100%	5e-16	100.00	939	=HYPERLINK("https://www.ncbi.nlm.nih.gov/nucleotide/HM020802.1?report=genbank&log$=nucltop&blast_rank=197&RID=NANCW1GK013","HM020802.1")
Acacia chiapensis tRNA-Leu (trnL) gene, complete sequence; and trnL-trnF intergenic spacer, partial sequence; chloroplast	Vachellia chiapensis	95.3	95.3	100%	5e-16	100.00	942	=HYPERLINK("https://www.ncbi.nlm.nih.gov/nucleotide/HM020799.1?report=genbank&log$=nucltop&blast_rank=198&RID=NANCW1GK013","HM020799.1")
Acacia x cedilloi tRNA-Leu (trnL) gene, complete sequence; and trnL-trnF intergenic spacer, partial sequence; chloroplast	Acacia x cedilloi	95.3	95.3	100%	5e-16	100.00	943	=HYPERLINK("https://www.ncbi.nlm.nih.gov/nucleotide/HM020798.1?report=genbank&log$=nucltop&blast_rank=199&RID=NANCW1GK013","HM020798.1")
Acacia anegadensis tRNA-Leu (trnL) gene, complete sequence; and trnL-trnF intergenic spacer, partial sequence; chloroplast	Acacia anegadensis	95.3	95.3	100%	5e-16	100.00	943	=HYPERLINK("https://www.ncbi.nlm.nih.gov/nucleotide/HM020796.1?report=genbank&log$=nucltop&blast_rank=200&RID=NANCW1GK013","HM020796.1")
Chamaecrista desvauxii var. langsdorffii isolate FS1608 tRNA-Leu (trnL) gene, partial sequence; trnL-trnF intergenic spacer, complete sequence; and tRNA-Phe (trnF) gene, partial sequence; chloroplast	Chamaecrista desvauxii var. langsdorffii	95.3	95.3	100%	5e-16	100.00	893	=HYPERLINK("https://www.ncbi.nlm.nih.gov/nucleotide/FJ009920.1?report=genbank&log$=nucltop&blast_rank=201&RID=NANCW1GK013","FJ009920.1")
Pseudopiptadenia psilostachya voucher NL110284 tRNA-Leu(UAA) (trnL) gene, intron; chloroplast	Marlimorimia psilostachya	95.3	95.3	100%	5e-16	100.00	579	=HYPERLINK("https://www.ncbi.nlm.nih.gov/nucleotide/FJ039133.1?report=genbank&log$=nucltop&blast_rank=202&RID=NANCW1GK013","FJ039133.1")
Vachellia collinsii voucher DS16038_JM1337 tRNA-Leu (trnL) gene and trnL-trnF intergenic spacer, partial sequence; chloroplast	Vachellia collinsii	95.3	95.3	100%	5e-16	100.00	912	=HYPERLINK("https://www.ncbi.nlm.nih.gov/nucleotide/EU440031.1?report=genbank&log$=nucltop&blast_rank=203&RID=NANCW1GK013","EU440031.1")
Vachellia macracantha voucher JM1346 tRNA-Leu (trnL) gene and trnL-trnF intergenic spacer, partial sequence; chloroplast	Vachellia macracantha	95.3	95.3	100%	5e-16	100.00	911	=HYPERLINK("https://www.ncbi.nlm.nih.gov/nucleotide/EU440030.1?report=genbank&log$=nucltop&blast_rank=204&RID=NANCW1GK013","EU440030.1")
Vachellia constricta voucher DS16061_JM1351 tRNA-Leu (trnL) gene and trnL-trnF intergenic spacer, partial sequence; chloroplast	Vachellia constricta	95.3	95.3	100%	5e-16	100.00	908	=HYPERLINK("https://www.ncbi.nlm.nih.gov/nucleotide/EU440028.1?report=genbank&log$=nucltop&blast_rank=205&RID=NANCW1GK013","EU440028.1")
Vachellia bravoensis voucher DS15931_JM1319 tRNA-Leu (trnL) gene and trnL-trnF intergenic spacer, partial sequence; chloroplast	Vachellia bravoensis	95.3	95.3	100%	5e-16	100.00	915	=HYPERLINK("https://www.ncbi.nlm.nih.gov/nucleotide/EU440027.1?report=genbank&log$=nucltop&blast_rank=206&RID=NANCW1GK013","EU440027.1")
Vachellia vernicosa voucher DS16062_JM1362 tRNA-Leu (trnL) gene and trnL-trnF intergenic spacer, partial sequence; chloroplast	Vachellia vernicosa	95.3	95.3	100%	5e-16	100.00	907	=HYPERLINK("https://www.ncbi.nlm.nih.gov/nucleotide/EU440025.1?report=genbank&log$=nucltop&blast_rank=207&RID=NANCW1GK013","EU440025.1")
Acacia haematoxylon voucher CANB 615730_JM386 tRNA-Leu (trnL) gene and trnL-trnF intergenic spacer, partial sequence; chloroplast	Vachellia haematoxylon	95.3	95.3	100%	5e-16	100.00	883	=HYPERLINK("https://www.ncbi.nlm.nih.gov/nucleotide/EU440024.1?report=genbank&log$=nucltop&blast_rank=208&RID=NANCW1GK013","EU440024.1")
Vachellia choriophylla voucher JM1419 tRNA-Leu (trnL) gene and trnL-trnF intergenic spacer, partial sequence; chloroplast	Vachellia choriophylla	95.3	95.3	100%	5e-16	100.00	911	=HYPERLINK("https://www.ncbi.nlm.nih.gov/nucleotide/EU440017.1?report=genbank&log$=nucltop&blast_rank=209&RID=NANCW1GK013","EU440017.1")
Acacia hockii voucher JM1565 tRNA-Leu (trnL) gene and trnL-trnF intergenic spacer, partial sequence; chloroplast	Vachellia hockii	95.3	95.3	100%	5e-16	100.00	915	=HYPERLINK("https://www.ncbi.nlm.nih.gov/nucleotide/EU440014.1?report=genbank&log$=nucltop&blast_rank=210&RID=NANCW1GK013","EU440014.1")
Vachellia cucuyo voucher DS14534_JM1614 tRNA-Leu (trnL) gene and trnL-trnF intergenic spacer, partial sequence; chloroplast	Vachellia cucuyo	95.3	95.3	100%	5e-16	100.00	912	=HYPERLINK("https://www.ncbi.nlm.nih.gov/nucleotide/EU440010.1?report=genbank&log$=nucltop&blast_rank=211&RID=NANCW1GK013","EU440010.1")
Vachellia oviedoensis voucher DS14529_JM1601 tRNA-Leu (trnL) gene and trnL-trnF intergenic spacer, partial sequence; chloroplast	Vachellia oviedoensis	95.3	95.3	100%	5e-16	100.00	912	=HYPERLINK("https://www.ncbi.nlm.nih.gov/nucleotide/EU440005.1?report=genbank&log$=nucltop&blast_rank=212&RID=NANCW1GK013","EU440005.1")
Mimosa foetida voucher 615630_JM435 tRNA-Leu (trnL) gene and trnL-trnF intergenic spacer, partial sequence; chloroplast	Microlobius foetidus	95.3	95.3	100%	5e-16	100.00	916	=HYPERLINK("https://www.ncbi.nlm.nih.gov/nucleotide/EU439980.1?report=genbank&log$=nucltop&blast_rank=213&RID=NANCW1GK013","EU439980.1")
Senna occidentalis voucher Bruneau 1257 (MT) tRNA-Leu (trnL) gene, intron; chloroplast	Senna occidentalis	95.3	95.3	100%	5e-16	100.00	558	=HYPERLINK("https://www.ncbi.nlm.nih.gov/nucleotide/AF365030.1?report=genbank&log$=nucltop&blast_rank=214&RID=NANCW1GK013","AF365030.1")
Senna candolleana voucher No. 88.0318, Wojciechowski 868 (ASU) tRNA-Leu (trnL) gene, intron; chloroplast	Senna candolleana	95.3	95.3	100%	5e-16	100.00	575	=HYPERLINK("https://www.ncbi.nlm.nih.gov/nucleotide/EU361834.1?report=genbank&log$=nucltop&blast_rank=215&RID=NANCW1GK013","EU361834.1")
Pomaria jamesii voucher Higgins 17628 (NY) tRNA-Leu (trnL) gene, intron; chloroplast	Pomaria jamesii	95.3	95.3	100%	5e-16	100.00	541	=HYPERLINK("https://www.ncbi.nlm.nih.gov/nucleotide/EU361830.1?report=genbank&log$=nucltop&blast_rank=216&RID=NANCW1GK013","EU361830.1")
Jacqueshuberia brevipes voucher Redden 1240 (US) tRNA-Leu (trnL) gene, intron; chloroplast	Jacqueshuberia brevipes	95.3	95.3	100%	5e-16	100.00	541	=HYPERLINK("https://www.ncbi.nlm.nih.gov/nucleotide/EU361815.1?report=genbank&log$=nucltop&blast_rank=217&RID=NANCW1GK013","EU361815.1")
Dinizia sp. Folli 4889 tRNA-Leu (trnL) gene, intron; chloroplast	Dinizia sp. Folli 4889	95.3	95.3	100%	5e-16	100.00	535	=HYPERLINK("https://www.ncbi.nlm.nih.gov/nucleotide/EU361809.1?report=genbank&log$=nucltop&blast_rank=218&RID=NANCW1GK013","EU361809.1")
Dinizia sp. Folli 4884 tRNA-Leu (trnL) gene, intron; chloroplast	Dinizia sp. Folli 4884	95.3	95.3	100%	5e-16	100.00	535	=HYPERLINK("https://www.ncbi.nlm.nih.gov/nucleotide/EU361808.1?report=genbank&log$=nucltop&blast_rank=219&RID=NANCW1GK013","EU361808.1")
Dinizia excelsa voucher Jansen-Jacobs 1900 (NY) tRNA-Leu (trnL) gene, intron; chloroplast	Dinizia excelsa	95.3	95.3	100%	5e-16	100.00	539	=HYPERLINK("https://www.ncbi.nlm.nih.gov/nucleotide/EU361798.1?report=genbank&log$=nucltop&blast_rank=220&RID=NANCW1GK013","EU361798.1")
Dimorphandra macrostachya voucher Redden 1430 (US) tRNA-Leu (trnL) gene, intron; chloroplast	Dimorphandra macrostachya	95.3	95.3	100%	5e-16	100.00	535	=HYPERLINK("https://www.ncbi.nlm.nih.gov/nucleotide/EU361797.1?report=genbank&log$=nucltop&blast_rank=221&RID=NANCW1GK013","EU361797.1")
Campsiandra comosa voucher Redden 1100 (US) tRNA-Leu (trnL) gene, intron; chloroplast	Campsiandra comosa	95.3	95.3	100%	5e-16	100.00	535	=HYPERLINK("https://www.ncbi.nlm.nih.gov/nucleotide/EU361780.1?report=genbank&log$=nucltop&blast_rank=222&RID=NANCW1GK013","EU361780.1")
Caesalpinia violacea voucher Lewis 1763 (NY) tRNA-Leu (trnL) gene, intron; chloroplast	Caesalpinia violacea	95.3	95.3	100%	5e-16	100.00	541	=HYPERLINK("https://www.ncbi.nlm.nih.gov/nucleotide/EU361778.1?report=genbank&log$=nucltop&blast_rank=223&RID=NANCW1GK013","EU361778.1")
Caesalpinia stuckertii voucher Beck 9443 (NY) tRNA-Leu (trnL) gene, intron; chloroplast	Denisophytum stuckertii	95.3	95.3	100%	5e-16	100.00	542	=HYPERLINK("https://www.ncbi.nlm.nih.gov/nucleotide/EU361777.1?report=genbank&log$=nucltop&blast_rank=224&RID=NANCW1GK013","EU361777.1")
Tara spinosa voucher Lewis 2200 (K) tRNA-Leu (trnL) gene, intron; chloroplast	Tara spinosa	95.3	95.3	100%	5e-16	100.00	540	=HYPERLINK("https://www.ncbi.nlm.nih.gov/nucleotide/EU361776.1?report=genbank&log$=nucltop&blast_rank=225&RID=NANCW1GK013","EU361776.1")
Pomaria rubicunda voucher Biganzoli s.n. 18/12/1997 tRNA-Leu (trnL) gene, intron; chloroplast	Pomaria rubicunda	95.3	95.3	100%	5e-16	100.00	541	=HYPERLINK("https://www.ncbi.nlm.nih.gov/nucleotide/EU361775.1?report=genbank&log$=nucltop&blast_rank=226&RID=NANCW1GK013","EU361775.1")
Caesalpinia pulcherrima voucher Fougere-Danezan 19 (MT) tRNA-Leu (trnL) gene, intron; chloroplast	Caesalpinia pulcherrima	95.3	95.3	100%	5e-16	100.00	542	=HYPERLINK("https://www.ncbi.nlm.nih.gov/nucleotide/EU361774.1?report=genbank&log$=nucltop&blast_rank=227&RID=NANCW1GK013","EU361774.1")
Guilandina major voucher Herendeen 30-IV-99-1 (US) tRNA-Leu (trnL) gene, intron; chloroplast	Guilandina major	95.3	95.3	100%	5e-16	100.00	541	=HYPERLINK("https://www.ncbi.nlm.nih.gov/nucleotide/EU361771.1?report=genbank&log$=nucltop&blast_rank=228&RID=NANCW1GK013","EU361771.1")
Caesalpinia decapetala voucher Herendeen 19-XII-97-1 (US) tRNA-Leu (trnL) gene, intron; chloroplast	Biancaea decapetala	95.3	95.3	100%	5e-16	100.00	558	=HYPERLINK("https://www.ncbi.nlm.nih.gov/nucleotide/EU361762.1?report=genbank&log$=nucltop&blast_rank=229&RID=NANCW1GK013","EU361762.1")
Guilandina crista voucher Herendeen 1-V-99-3 (US) tRNA-Leu (trnL) gene, intron; chloroplast	Ticanto crista	95.3	95.3	100%	5e-16	100.00	546	=HYPERLINK("https://www.ncbi.nlm.nih.gov/nucleotide/EU361761.1?report=genbank&log$=nucltop&blast_rank=230&RID=NANCW1GK013","EU361761.1")
Caesalpinia bonduc voucher Herendeen 9-XII-97-3 (US) tRNA-Leu (trnL) gene, intron; chloroplast	Guilandina bonduc	95.3	95.3	100%	5e-16	100.00	532	=HYPERLINK("https://www.ncbi.nlm.nih.gov/nucleotide/EU361759.1?report=genbank&log$=nucltop&blast_rank=231&RID=NANCW1GK013","EU361759.1")
Burkea africana voucher Cook 48 (K) tRNA-Leu (trnL) gene, intron; chloroplast	Burkea africana	95.3	95.3	100%	5e-16	100.00	534	=HYPERLINK("https://www.ncbi.nlm.nih.gov/nucleotide/EU361755.1?report=genbank&log$=nucltop&blast_rank=232&RID=NANCW1GK013","EU361755.1")
Arapatiella psilophylla voucher Carvalho 6095 (K) tRNA-Leu (trnL) gene, intron; chloroplast	Arapatiella psilophylla	95.3	95.3	100%	5e-16	100.00	541	=HYPERLINK("https://www.ncbi.nlm.nih.gov/nucleotide/EU361738.1?report=genbank&log$=nucltop&blast_rank=233&RID=NANCW1GK013","EU361738.1")
Prosopis cineraria tRNA-Leu (trnL) gene, partial sequence; trnL-trnF intergenic spacer, complete sequence; and tRNA-Phe (trnF) gene, partial sequence; chloroplast	Prosopis cineraria	95.3	95.3	100%	5e-16	100.00	685	=HYPERLINK("https://www.ncbi.nlm.nih.gov/nucleotide/EF165292.1?report=genbank&log$=nucltop&blast_rank=234&RID=NANCW1GK013","EF165292.1")
Entada polystachya haplotype POL01 tRNA-Leu (trnL) gene and trnL-trnF intergenic spacer, partial sequence; chloroplast	Entada polystachya	95.3	95.3	100%	5e-16	100.00	1046	=HYPERLINK("https://www.ncbi.nlm.nih.gov/nucleotide/EU328491.1?report=genbank&log$=nucltop&blast_rank=235&RID=NANCW1GK013","EU328491.1")
Entada abyssinica haplotype ABY01 tRNA-Leu (trnL) gene and trnL-trnF intergenic spacer, partial sequence; chloroplast	Entada abyssinica	95.3	95.3	100%	5e-16	100.00	1036	=HYPERLINK("https://www.ncbi.nlm.nih.gov/nucleotide/EU328490.1?report=genbank&log$=nucltop&blast_rank=236&RID=NANCW1GK013","EU328490.1")
Acacia cornigera voucher DS16049 tRNA-Leu (trnL) gene, partial sequence; trnL-trnF intergenic spacer, complete sequence; and tRNA-Phe (trnF) gene, partial sequence; chloroplast	Vachellia cornigera	95.3	95.3	100%	5e-16	100.00	1043	=HYPERLINK("https://www.ncbi.nlm.nih.gov/nucleotide/DQ398004.1?report=genbank&log$=nucltop&blast_rank=237&RID=NANCW1GK013","DQ398004.1")
Parapiptadenia excelsa tRNA-Leu (trnL) gene, complete sequence; chloroplast	Parapiptadenia excelsa	95.3	95.3	100%	5e-16	100.00	509	=HYPERLINK("https://www.ncbi.nlm.nih.gov/nucleotide/DQ344569.1?report=genbank&log$=nucltop&blast_rank=238&RID=NANCW1GK013","DQ344569.1")
Mimosa detinens tRNA-Leu (trnL) gene, complete sequence; chloroplast	Mimosa detinens	95.3	95.3	100%	5e-16	100.00	542	=HYPERLINK("https://www.ncbi.nlm.nih.gov/nucleotide/DQ344558.1?report=genbank&log$=nucltop&blast_rank=239&RID=NANCW1GK013","DQ344558.1")
Mimosa hexandra tRNA-Leu (trnL) gene, complete sequence; chloroplast	Mimosa hexandra	95.3	95.3	100%	5e-16	100.00	550	=HYPERLINK("https://www.ncbi.nlm.nih.gov/nucleotide/DQ344556.1?report=genbank&log$=nucltop&blast_rank=240&RID=NANCW1GK013","DQ344556.1")
Stryphnodendron racemiferum voucher M. Nee 42411 (NY) tRNA-Leu (trnL) gene, partial sequence; trnL-trnF intergenic spacer, complete sequence; and tRNA-Phe (trnF) gene, partial sequence; chloroplast	Stryphnodendron racemiferum	95.3	95.3	100%	5e-16	100.00	1088	=HYPERLINK("https://www.ncbi.nlm.nih.gov/nucleotide/DQ784684.1?report=genbank&log$=nucltop&blast_rank=241&RID=NANCW1GK013","DQ784684.1")
Stryphnodendron polystachyum voucher D. Sabatier et al. 3758 (NY) tRNA-Leu (trnL) gene, partial sequence; trnL-trnF intergenic spacer, complete sequence; and tRNA-Phe (trnF) gene, partial sequence; chloroplast	Stryphnodendron polystachyum	95.3	95.3	100%	5e-16	100.00	1087	=HYPERLINK("https://www.ncbi.nlm.nih.gov/nucleotide/DQ784681.1?report=genbank&log$=nucltop&blast_rank=242&RID=NANCW1GK013","DQ784681.1")
Stryphnodendron fissuratum voucher T. Killeen 1158 (NY) tRNA-Leu (trnL) gene, partial sequence; trnL-trnF intergenic spacer, complete sequence; and tRNA-Phe (trnF) gene, partial sequence; chloroplast	Stryphnodendron fissuratum	95.3	95.3	100%	5e-16	100.00	1089	=HYPERLINK("https://www.ncbi.nlm.nih.gov/nucleotide/DQ784680.1?report=genbank&log$=nucltop&blast_rank=243&RID=NANCW1GK013","DQ784680.1")
Stryphnodendron coriaceum voucher H.S. Brito et al. 343 (NY) tRNA-Leu (trnL) gene, partial sequence; trnL-trnF intergenic spacer, complete sequence; and tRNA-Phe (trnF) gene, partial sequence; chloroplast	Stryphnodendron coriaceum	95.3	95.3	100%	5e-16	100.00	1090	=HYPERLINK("https://www.ncbi.nlm.nih.gov/nucleotide/DQ784679.1?report=genbank&log$=nucltop&blast_rank=244&RID=NANCW1GK013","DQ784679.1")
Piptadenia minutiflora voucher C.D. Leme 6 (NY) tRNA-Leu (trnL) gene, partial sequence; trnL-trnF intergenic spacer, complete sequence; and tRNA-Phe (trnF) gene, partial sequence; chloroplast	Piptadenia minutiflora	95.3	95.3	100%	5e-16	100.00	994	=HYPERLINK("https://www.ncbi.nlm.nih.gov/nucleotide/DQ784667.1?report=genbank&log$=nucltop&blast_rank=245&RID=NANCW1GK013","DQ784667.1")
Piptadenia leucoxylon voucher A. Fernandez & O. Huber 2909 (NY) tRNA-Leu (trnL) gene, partial sequence; trnL-trnF intergenic spacer, complete sequence; and tRNA-Phe (trnF) gene, partial sequence; chloroplast	Piptadenia leucoxylon	95.3	95.3	100%	5e-16	100.00	1072	=HYPERLINK("https://www.ncbi.nlm.nih.gov/nucleotide/DQ784665.1?report=genbank&log$=nucltop&blast_rank=246&RID=NANCW1GK013","DQ784665.1")
Piptadenia floribunda voucher S.A. Mori 24790 (NY) tRNA-Leu (trnL) gene, partial sequence; trnL-trnF intergenic spacer, complete sequence; and tRNA-Phe (trnF) gene, partial sequence; chloroplast	Piptadenia floribunda	95.3	95.3	100%	5e-16	100.00	1083	=HYPERLINK("https://www.ncbi.nlm.nih.gov/nucleotide/DQ784662.1?report=genbank&log$=nucltop&blast_rank=247&RID=NANCW1GK013","DQ784662.1")
Stryphnodendron duckeanum voucher F. Dioizia 118 (NY) tRNA-Leu (trnL) gene, partial sequence; trnL-trnF intergenic spacer, complete sequence; and tRNA-Phe (trnF) gene, partial sequence; chloroplast	Stryphnodendron duckeanum	95.3	95.3	100%	5e-16	100.00	1078	=HYPERLINK("https://www.ncbi.nlm.nih.gov/nucleotide/DQ784658.1?report=genbank&log$=nucltop&blast_rank=248&RID=NANCW1GK013","DQ784658.1")
Parapiptadenia rigida voucher J.M. Silva et al. 1890 (NY) tRNA-Leu (trnL) gene, partial sequence; trnL-trnF intergenic spacer, complete sequence; and tRNA-Phe (trnF) gene, partial sequence; chloroplast	Parapiptadenia rigida	95.3	95.3	100%	5e-16	100.00	1094	=HYPERLINK("https://www.ncbi.nlm.nih.gov/nucleotide/DQ784652.1?report=genbank&log$=nucltop&blast_rank=249&RID=NANCW1GK013","DQ784652.1")
Parapiptadenia pterosperma voucher E. Tameirao 2458 (NY) tRNA-Leu (trnL) gene, partial sequence; trnL-trnF intergenic spacer, complete sequence; and tRNA-Phe (trnF) gene, partial sequence; chloroplast	Parapiptadenia pterosperma	95.3	95.3	100%	5e-16	100.00	1090	=HYPERLINK("https://www.ncbi.nlm.nih.gov/nucleotide/DQ784651.1?report=genbank&log$=nucltop&blast_rank=250&RID=NANCW1GK013","DQ784651.1")
Mimosa revoluta voucher G. Beck 14424 (NY) tRNA-Leu (trnL) gene, partial sequence; trnL-trnF intergenic spacer, complete sequence; and tRNA-Phe (trnF) gene, partial sequence; chloroplast	Mimosa revoluta	95.3	95.3	100%	5e-16	100.00	997	=HYPERLINK("https://www.ncbi.nlm.nih.gov/nucleotide/DQ784650.1?report=genbank&log$=nucltop&blast_rank=251&RID=NANCW1GK013","DQ784650.1")
Mimosa nothacacia voucher G.P. Lewis et al. 2353 (NY) tRNA-Leu (trnL) gene, partial sequence; trnL-trnF intergenic spacer, complete sequence; and tRNA-Phe (trnF) gene, partial sequence; chloroplast	Mimosa nothacacia	95.3	95.3	100%	5e-16	100.00	975	=HYPERLINK("https://www.ncbi.nlm.nih.gov/nucleotide/DQ784649.1?report=genbank&log$=nucltop&blast_rank=252&RID=NANCW1GK013","DQ784649.1")
Mimosa myriadenia var. dispersa voucher Balsleu & Madsen 10611 (NY) tRNA-Leu (trnL) gene, partial sequence; trnL-trnF intergenic spacer, complete sequence; and tRNA-Phe (trnF) gene, partial sequence; chloroplast	Mimosa myriadena var. dispersa	95.3	95.3	100%	5e-16	100.00	1069	=HYPERLINK("https://www.ncbi.nlm.nih.gov/nucleotide/DQ784648.1?report=genbank&log$=nucltop&blast_rank=253&RID=NANCW1GK013","DQ784648.1")
Mimosa guilandinae voucher M. Nee 42700 (NY) tRNA-Leu (trnL) gene, partial sequence; trnL-trnF intergenic spacer, complete sequence; and tRNA-Phe (trnF) gene, partial sequence; chloroplast	Mimosa guilandinae	95.3	95.3	100%	5e-16	100.00	1001	=HYPERLINK("https://www.ncbi.nlm.nih.gov/nucleotide/DQ784647.1?report=genbank&log$=nucltop&blast_rank=254&RID=NANCW1GK013","DQ784647.1")
Mimosa colombiana voucher G. Davidse & O. Huber 15198 (NY) tRNA-Leu (trnL) gene, partial sequence; trnL-trnF intergenic spacer, complete sequence; and tRNA-Phe (trnF) gene, partial sequence; chloroplast	Mimosa colombiana	95.3	95.3	100%	5e-16	100.00	1039	=HYPERLINK("https://www.ncbi.nlm.nih.gov/nucleotide/DQ784646.1?report=genbank&log$=nucltop&blast_rank=255&RID=NANCW1GK013","DQ784646.1")
Vachellia collinsii tRNA-Leu gene, partial sequence; trnL-trnF intergenic spacer, complete sequence; and tRNA-Phe gene, partial sequence; chloroplast	Vachellia collinsii	95.3	95.3	100%	5e-16	100.00	968	=HYPERLINK("https://www.ncbi.nlm.nih.gov/nucleotide/DQ371869.1?report=genbank&log$=nucltop&blast_rank=256&RID=NANCW1GK013","DQ371869.1")
Vachellia constricta tRNA-Leu gene, partial sequence; trnL-trnF intergenic spacer, complete sequence; and tRNA-Phe gene, partial sequence; chloroplast	Vachellia constricta	95.3	95.3	100%	5e-16	100.00	951	=HYPERLINK("https://www.ncbi.nlm.nih.gov/nucleotide/DQ371861.1?report=genbank&log$=nucltop&blast_rank=257&RID=NANCW1GK013","DQ371861.1")
Acacia pennatula tRNA-Leu gene, partial sequence; trnL-trnF intergenic spacer, complete sequence; and tRNA-Phe gene, partial sequence; chloroplast	Vachellia pennatula	95.3	95.3	100%	5e-16	100.00	949	=HYPERLINK("https://www.ncbi.nlm.nih.gov/nucleotide/DQ371855.1?report=genbank&log$=nucltop&blast_rank=258&RID=NANCW1GK013","DQ371855.1")
Acacia cornigera voucher MH119 tRNA-Leu (trnL) gene, partial sequence; trnL-trnF intergenic spacer, complete sequence; and tRNA-Phe (trnF) gene, partial sequence; chloroplast	Vachellia cornigera	95.3	95.3	100%	5e-16	100.00	980	=HYPERLINK("https://www.ncbi.nlm.nih.gov/nucleotide/AY574121.1?report=genbank&log$=nucltop&blast_rank=259&RID=NANCW1GK013","AY574121.1")
Acacia cornigera voucher MH118 tRNA-Leu (trnL) gene, partial sequence; trnL-trnF intergenic spacer, complete sequence; and tRNA-Phe (trnF) gene, partial sequence; chloroplast	Vachellia cornigera	95.3	95.3	100%	5e-16	100.00	981	=HYPERLINK("https://www.ncbi.nlm.nih.gov/nucleotide/AY574120.1?report=genbank&log$=nucltop&blast_rank=260&RID=NANCW1GK013","AY574120.1")
Acacia farnesiana voucher MH101 tRNA-Leu (trnL) gene, partial sequence; trnL-trnF intergenic spacer, complete sequence; and tRNA-Phe (trnF) gene, partial sequence; chloroplast	Vachellia farnesiana	95.3	95.3	100%	5e-16	100.00	984	=HYPERLINK("https://www.ncbi.nlm.nih.gov/nucleotide/AY574119.1?report=genbank&log$=nucltop&blast_rank=261&RID=NANCW1GK013","AY574119.1")
Acacia macracantha voucher MH125 tRNA-Leu (trnL) gene, partial sequence; trnL-trnF intergenic spacer, complete sequence; and tRNA-Phe (trnF) gene, partial sequence; chloroplast	Vachellia macracantha	95.3	95.3	100%	5e-16	100.00	981	=HYPERLINK("https://www.ncbi.nlm.nih.gov/nucleotide/AY574118.1?report=genbank&log$=nucltop&blast_rank=262&RID=NANCW1GK013","AY574118.1")
Acacia macracantha voucher MH120 tRNA-Leu (trnL) gene, partial sequence; trnL-trnF intergenic spacer, complete sequence; and tRNA-Phe (trnF) gene, partial sequence; chloroplast	Vachellia macracantha	95.3	95.3	100%	5e-16	100.00	979	=HYPERLINK("https://www.ncbi.nlm.nih.gov/nucleotide/AY574117.1?report=genbank&log$=nucltop&blast_rank=263&RID=NANCW1GK013","AY574117.1")
Acacia hindsii voucher MH45 tRNA-Leu (trnL) gene, partial sequence; trnL-trnF intergenic spacer, complete sequence; and tRNA-Phe (trnF) gene, partial sequence; chloroplast	Vachellia hindsii	95.3	95.3	100%	5e-16	100.00	981	=HYPERLINK("https://www.ncbi.nlm.nih.gov/nucleotide/AY574116.1?report=genbank&log$=nucltop&blast_rank=264&RID=NANCW1GK013","AY574116.1")
Acacia chiapensis voucher MH133 tRNA-Leu (trnL) gene, partial sequence; trnL-trnF intergenic spacer, complete sequence; and tRNA-Phe (trnF) gene, partial sequence; chloroplast	Vachellia chiapensis	95.3	95.3	100%	5e-16	100.00	980	=HYPERLINK("https://www.ncbi.nlm.nih.gov/nucleotide/AY574114.1?report=genbank&log$=nucltop&blast_rank=265&RID=NANCW1GK013","AY574114.1")
Acacia cochliacantha voucher MH81 tRNA-Leu (trnL) gene, partial sequence; trnL-trnF intergenic spacer, complete sequence; and tRNA-Phe (trnF) gene, partial sequence; chloroplast	Vachellia campechiana	95.3	95.3	100%	5e-16	100.00	970	=HYPERLINK("https://www.ncbi.nlm.nih.gov/nucleotide/AY574113.1?report=genbank&log$=nucltop&blast_rank=266&RID=NANCW1GK013","AY574113.1")
Acacia cochliacantha voucher MH51 tRNA-Leu (trnL) gene, partial sequence; trnL-trnF intergenic spacer, complete sequence; and tRNA-Phe (trnF) gene, partial sequence; chloroplast	Vachellia campechiana	95.3	95.3	100%	5e-16	100.00	980	=HYPERLINK("https://www.ncbi.nlm.nih.gov/nucleotide/AY574112.1?report=genbank&log$=nucltop&blast_rank=267&RID=NANCW1GK013","AY574112.1")
Acacia pennatula voucher MH106 tRNA-Leu (trnL) gene, partial sequence; trnL-trnF intergenic spacer, complete sequence; and tRNA-Phe (trnF) gene, partial sequence; chloroplast	Vachellia pennatula	95.3	95.3	100%	5e-16	100.00	981	=HYPERLINK("https://www.ncbi.nlm.nih.gov/nucleotide/AY574111.1?report=genbank&log$=nucltop&blast_rank=268&RID=NANCW1GK013","AY574111.1")
Acacia cochliacantha voucher MH79 tRNA-Leu (trnL) gene, partial sequence; trnL-trnF intergenic spacer, complete sequence; and tRNA-Phe (trnF) gene, partial sequence; chloroplast	Vachellia campechiana	95.3	95.3	100%	5e-16	100.00	980	=HYPERLINK("https://www.ncbi.nlm.nih.gov/nucleotide/AY574109.1?report=genbank&log$=nucltop&blast_rank=269&RID=NANCW1GK013","AY574109.1")
Acacia collinsii voucher MH113 tRNA-Leu (trnL) gene, partial sequence; trnL-trnF intergenic spacer, complete sequence; and tRNA-Phe (trnF) gene, partial sequence; chloroplast	Vachellia collinsii	95.3	95.3	100%	5e-16	100.00	985	=HYPERLINK("https://www.ncbi.nlm.nih.gov/nucleotide/AY574108.1?report=genbank&log$=nucltop&blast_rank=270&RID=NANCW1GK013","AY574108.1")
Acacia collinsii voucher MH112 tRNA-Leu (trnL) gene, partial sequence; trnL-trnF intergenic spacer, complete sequence; and tRNA-Phe (trnF) gene, partial sequence; chloroplast	Vachellia collinsii	95.3	95.3	100%	5e-16	100.00	991	=HYPERLINK("https://www.ncbi.nlm.nih.gov/nucleotide/AY574107.1?report=genbank&log$=nucltop&blast_rank=271&RID=NANCW1GK013","AY574107.1")
Parkia timoriana trnL gene, complete intron sequence; chloroplast gene for chloroplast sequence	Parkia timoriana	95.3	95.3	100%	5e-16	100.00	535	=HYPERLINK("https://www.ncbi.nlm.nih.gov/nucleotide/AF195701.1?report=genbank&log$=nucltop&blast_rank=272&RID=NANCW1GK013","AF195701.1")
Acacia pulchella trnL gene, complete intron sequence; chloroplast gene for chloroplast sequence	Acacia pulchella	95.3	95.3	100%	5e-16	100.00	545	=HYPERLINK("https://www.ncbi.nlm.nih.gov/nucleotide/AF195692.1?report=genbank&log$=nucltop&blast_rank=273&RID=NANCW1GK013","AF195692.1")
Acacia farnesiana trnL gene, partial intron sequence; chloroplast gene for chloroplast sequence	Vachellia farnesiana	95.3	95.3	100%	5e-16	100.00	530	=HYPERLINK("https://www.ncbi.nlm.nih.gov/nucleotide/AF195688.1?report=genbank&log$=nucltop&blast_rank=274&RID=NANCW1GK013","AF195688.1")
Acacia nilotica isolate JM254 tRNA-Leu (trnL) gene, partial sequence; trnL-trnF intergenic spacer region, complete sequence; and tRNA-Phe (trnF) gene, partial sequence; chlorplast genes for chloroplast products	Vachellia nilotica	95.3	95.3	100%	5e-16	100.00	1068	=HYPERLINK("https://www.ncbi.nlm.nih.gov/nucleotide/AF522973.1?report=genbank&log$=nucltop&blast_rank=275&RID=NANCW1GK013","AF522973.1")
Acacia karroo isolate JM255 tRNA-Leu (trnL) gene, partial sequence; trnL-trnF intergenic spacer region, complete sequence; and tRNA-Phe (trnF) gene, partial sequence; chlorplast genes for chloroplast products	Vachellia karroo	95.3	95.3	100%	5e-16	100.00	1066	=HYPERLINK("https://www.ncbi.nlm.nih.gov/nucleotide/AF522972.1?report=genbank&log$=nucltop&blast_rank=276&RID=NANCW1GK013","AF522972.1")
Acacia schottii isolate JM269 tRNA-Leu (trnL) gene, partial sequence; trnL-trnF intergenic spacer region, complete sequence; and tRNA-Phe (trnF) gene, partial sequence; chlorplast genes for chloroplast products	Vachellia schottii	95.3	95.3	100%	5e-16	100.00	1053	=HYPERLINK("https://www.ncbi.nlm.nih.gov/nucleotide/AF522971.1?report=genbank&log$=nucltop&blast_rank=277&RID=NANCW1GK013","AF522971.1")
Acacia neovernicosa isolate JM265 tRNA-Leu (trnL) gene, partial sequence; trnL-trnF intergenic spacer region, complete sequence; and tRNA-Phe (trnF) gene, partial sequence; chlorplast genes for chloroplast products	Acacia neovernicosa	95.3	95.3	100%	5e-16	100.00	1059	=HYPERLINK("https://www.ncbi.nlm.nih.gov/nucleotide/AF522970.1?report=genbank&log$=nucltop&blast_rank=278&RID=NANCW1GK013","AF522970.1")
Acacia constricta isolate JM251 tRNA-Leu (trnL) gene, partial sequence; trnL-trnF intergenic spacer region, complete sequence; and tRNA-Phe (trnF) gene, partial sequence; chlorplast genes for chloroplast products	Vachellia constricta	95.3	95.3	100%	5e-16	100.00	1059	=HYPERLINK("https://www.ncbi.nlm.nih.gov/nucleotide/AF522969.1?report=genbank&log$=nucltop&blast_rank=279&RID=NANCW1GK013","AF522969.1")
Acacia cochliacantha isolate JM246 tRNA-Leu (trnL) gene, partial sequence; trnL-trnF intergenic spacer region, complete sequence; and tRNA-Phe (trnF) gene, partial sequence; chlorplast genes for chloroplast products	Vachellia campechiana	95.3	95.3	100%	5e-16	100.00	1063	=HYPERLINK("https://www.ncbi.nlm.nih.gov/nucleotide/AF522968.1?report=genbank&log$=nucltop&blast_rank=280&RID=NANCW1GK013","AF522968.1")
Acacia caven isolate JM247 tRNA-Leu (trnL) gene, partial sequence; trnL-trnF intergenic spacer region, complete sequence; and tRNA-Phe (trnF) gene, partial sequence; chlorplast genes for chloroplast products	Vachellia caven	95.3	95.3	100%	5e-16	100.00	1061	=HYPERLINK("https://www.ncbi.nlm.nih.gov/nucleotide/AF522967.1?report=genbank&log$=nucltop&blast_rank=281&RID=NANCW1GK013","AF522967.1")
Microlobius foetidus isolate JM435 tRNA-Leu (trnL) gene, partial sequence; trnL-trnF intergenic spacer region, complete sequence; and tRNA-Phe (trnF) gene, partial sequence; chlorplast genes for chloroplast products	Microlobius foetidus	95.3	95.3	100%	5e-16	100.00	1067	=HYPERLINK("https://www.ncbi.nlm.nih.gov/nucleotide/AF522960.1?report=genbank&log$=nucltop&blast_rank=282&RID=NANCW1GK013","AF522960.1")
Piptadenia obliqua chloroplast tRNA-Leu gene and trnL-trnF intergenic spacer, partial sequence	Pityrocarpa obliqua	95.3	95.3	100%	5e-16	100.00	1026	=HYPERLINK("https://www.ncbi.nlm.nih.gov/nucleotide/AY125855.1?report=genbank&log$=nucltop&blast_rank=283&RID=NANCW1GK013","AY125855.1")
Pentaclethra eetveldtiana chloroplast tRNA-Leu gene and trnL-trnF intergenic spacer, partial sequence	Pentaclethra eetveldeana	95.3	95.3	100%	5e-16	100.00	998	=HYPERLINK("https://www.ncbi.nlm.nih.gov/nucleotide/AY125850.1?report=genbank&log$=nucltop&blast_rank=284&RID=NANCW1GK013","AY125850.1")
Fillaeopsis discophora chloroplast tRNA-Leu gene and trnL-trnF intergenic spacer, partial sequence	Fillaeopsis discophora	95.3	95.3	100%	5e-16	100.00	1055	=HYPERLINK("https://www.ncbi.nlm.nih.gov/nucleotide/AY125847.1?report=genbank&log$=nucltop&blast_rank=285&RID=NANCW1GK013","AY125847.1")
Entada abyssinica chloroplast tRNA-Leu gene and trnL-trnF intergenic spacer, partial sequence	Entada abyssinica	95.3	95.3	100%	5e-16	100.00	1037	=HYPERLINK("https://www.ncbi.nlm.nih.gov/nucleotide/AY125846.1?report=genbank&log$=nucltop&blast_rank=286&RID=NANCW1GK013","AY125846.1")
Cylicodiscus gabunensis chloroplast tRNA-Leu gene and trnL-trnF intergenic spacer, partial sequence	Cylicodiscus gabunensis	95.3	95.3	100%	5e-16	100.00	1070	=HYPERLINK("https://www.ncbi.nlm.nih.gov/nucleotide/AY125845.1?report=genbank&log$=nucltop&blast_rank=287&RID=NANCW1GK013","AY125845.1")
Pomaria wootonii tRNA-Leu (trnL) gene, intron; chloroplast	Pomaria wootonii	95.3	95.3	100%	5e-16	100.00	503	=HYPERLINK("https://www.ncbi.nlm.nih.gov/nucleotide/AY535829.1?report=genbank&log$=nucltop&blast_rank=288&RID=NANCW1GK013","AY535829.1")
Pomaria sandersonii tRNA-Leu (trnL) gene, intron; chloroplast	Pomaria sandersonii	95.3	95.3	100%	5e-16	100.00	499	=HYPERLINK("https://www.ncbi.nlm.nih.gov/nucleotide/AY535828.1?report=genbank&log$=nucltop&blast_rank=289&RID=NANCW1GK013","AY535828.1")
Pomaria rubicunda tRNA-Leu (trnL) gene, intron; chloroplast	Pomaria rubicunda	95.3	95.3	100%	5e-16	100.00	502	=HYPERLINK("https://www.ncbi.nlm.nih.gov/nucleotide/AY535827.1?report=genbank&log$=nucltop&blast_rank=290&RID=NANCW1GK013","AY535827.1")
Pomaria pilosa tRNA-Leu (trnL) gene, intron; chloroplast	Pomaria pilosa	95.3	95.3	100%	5e-16	100.00	503	=HYPERLINK("https://www.ncbi.nlm.nih.gov/nucleotide/AY535826.1?report=genbank&log$=nucltop&blast_rank=291&RID=NANCW1GK013","AY535826.1")
Pomaria fruticosa tRNA-Leu (trnL) gene, intron; chloroplast	Pomaria fruticosa	95.3	95.3	100%	5e-16	100.00	501	=HYPERLINK("https://www.ncbi.nlm.nih.gov/nucleotide/AY535822.1?report=genbank&log$=nucltop&blast_rank=292&RID=NANCW1GK013","AY535822.1")
Caesalpinia epunctata tRNA-Leu (trnL) gene, intron; chloroplast	Caesalpinia epunctata	95.3	95.3	100%	5e-16	100.00	507	=HYPERLINK("https://www.ncbi.nlm.nih.gov/nucleotide/AY535821.1?report=genbank&log$=nucltop&blast_rank=293&RID=NANCW1GK013","AY535821.1")
Pomaria canescens tRNA-Leu (trnL) gene, intron; chloroplast	Pomaria canescens	95.3	95.3	100%	5e-16	100.00	503	=HYPERLINK("https://www.ncbi.nlm.nih.gov/nucleotide/AY535820.1?report=genbank&log$=nucltop&blast_rank=294&RID=NANCW1GK013","AY535820.1")
Pomaria burchellii tRNA-Leu (trnL) gene, intron; chloroplast	Pomaria burchellii	95.3	95.3	100%	5e-16	100.00	494	=HYPERLINK("https://www.ncbi.nlm.nih.gov/nucleotide/AY535819.1?report=genbank&log$=nucltop&blast_rank=295&RID=NANCW1GK013","AY535819.1")
Chloroleucon mangense trnL gene and trnL-trnF intergenic spacer, partial sequences; chloroplast genes for chloroplast products	Chloroleucon mangense	95.3	95.3	100%	5e-16	100.00	1016	=HYPERLINK("https://www.ncbi.nlm.nih.gov/nucleotide/AF278517.1?report=genbank&log$=nucltop&blast_rank=296&RID=NANCW1GK013","AF278517.1")
Mimosa quitensis trnL gene and trnL-trnF intergenic spacer, partial sequences; chloroplast genes for chloroplast products	Mimosa quitensis	95.3	95.3	100%	5e-16	100.00	1008	=HYPERLINK("https://www.ncbi.nlm.nih.gov/nucleotide/AF278514.1?report=genbank&log$=nucltop&blast_rank=297&RID=NANCW1GK013","AF278514.1")
Mimosa aculeaticarpa trnL gene and trnL-trnF intergenic spacer, partial sequences; chloroplast genes for chloroplast products	Mimosa aculeaticarpa	95.3	95.3	100%	5e-16	100.00	1056	=HYPERLINK("https://www.ncbi.nlm.nih.gov/nucleotide/AF278513.1?report=genbank&log$=nucltop&blast_rank=298&RID=NANCW1GK013","AF278513.1")
Fillaeopsis discophora trnL gene and trnL-trnF intergenic spacer, partial sequences; chloroplast genes for chloroplast products	Fillaeopsis discophora	95.3	95.3	100%	5e-16	100.00	992	=HYPERLINK("https://www.ncbi.nlm.nih.gov/nucleotide/AF278508.1?report=genbank&log$=nucltop&blast_rank=299&RID=NANCW1GK013","AF278508.1")
Microlobius foetidus trnL gene and trnL-trnF intergenic spacer, partial sequences; chloroplast genes for chloroplast products	Microlobius foetidus	95.3	95.3	100%	5e-16	100.00	1021	=HYPERLINK("https://www.ncbi.nlm.nih.gov/nucleotide/AF278506.1?report=genbank&log$=nucltop&blast_rank=300&RID=NANCW1GK013","AF278506.1")
Parapiptadenia rigida trnL gene and trnL-trnF intergenic spacer, partial sequences; chloroplast genes for chloroplast products	Parapiptadenia rigida	95.3	95.3	100%	5e-16	100.00	1003	=HYPERLINK("https://www.ncbi.nlm.nih.gov/nucleotide/AF278505.1?report=genbank&log$=nucltop&blast_rank=301&RID=NANCW1GK013","AF278505.1")
Newtonia hildebrandtii trnL gene and trnL-trnF intergenic spacer, partial sequences; chloroplast genes for chloroplast products	Newtonia hildebrandtii	95.3	95.3	100%	5e-16	100.00	1038	=HYPERLINK("https://www.ncbi.nlm.nih.gov/nucleotide/AF278502.1?report=genbank&log$=nucltop&blast_rank=302&RID=NANCW1GK013","AF278502.1")
Parkia speciosa trnL gene and trnL-trnF intergenic spacer, partial sequences; chloroplast genes for chloroplast products	Parkia speciosa	95.3	95.3	100%	5e-16	100.00	1046	=HYPERLINK("https://www.ncbi.nlm.nih.gov/nucleotide/AF278499.1?report=genbank&log$=nucltop&blast_rank=303&RID=NANCW1GK013","AF278499.1")
Parkia biglandulosa trnL gene and trnL-trnF intergenic spacer, partial sequences; chloroplast genes for chloroplast products	Parkia biglandulosa	95.3	95.3	100%	5e-16	100.00	992	=HYPERLINK("https://www.ncbi.nlm.nih.gov/nucleotide/AF278498.1?report=genbank&log$=nucltop&blast_rank=304&RID=NANCW1GK013","AF278498.1")
Piptadenia moniliformis trnL gene and trnL-trnF intergenic spacer, partial sequences; chloroplast genes for chloroplast products	Piptadenia moniliformis	95.3	95.3	100%	5e-16	100.00	1037	=HYPERLINK("https://www.ncbi.nlm.nih.gov/nucleotide/AF278496.1?report=genbank&log$=nucltop&blast_rank=305&RID=NANCW1GK013","AF278496.1")
Pentaclethra macrophylla trnL gene and trnL-trnF intergenic spacer, partial sequences; chloroplast genes for chloroplast products	Pentaclethra macrophylla	95.3	95.3	100%	5e-16	100.00	965	=HYPERLINK("https://www.ncbi.nlm.nih.gov/nucleotide/AF278485.1?report=genbank&log$=nucltop&blast_rank=306&RID=NANCW1GK013","AF278485.1")
Elephantorrhiza elephantina trnL gene and trnL-trnF intergenic spacer, partial sequences; chloroplast genes for chloroplast products	Elephantorrhiza elephantina	95.3	95.3	100%	5e-16	100.00	1080	=HYPERLINK("https://www.ncbi.nlm.nih.gov/nucleotide/AF278484.1?report=genbank&log$=nucltop&blast_rank=307&RID=NANCW1GK013","AF278484.1")
Dinizia excelsa trnL gene and trnL-trnF intergenic spacer, partial sequences; chloroplast genes for chloroplast products	Dinizia excelsa	95.3	95.3	100%	5e-16	100.00	1040	=HYPERLINK("https://www.ncbi.nlm.nih.gov/nucleotide/AF278479.1?report=genbank&log$=nucltop&blast_rank=308&RID=NANCW1GK013","AF278479.1")
Senna pleurocarpa tRNA-Leu (trnL) gene, partial sequence; trnL-trnF intergenic spacer, complete sequence; and tRNA-Phe (trnF) gene, partial sequence; chloroplast genes for chloroplast products	Senna pleurocarpa	95.3	95.3	100%	5e-16	100.00	992	=HYPERLINK("https://www.ncbi.nlm.nih.gov/nucleotide/AF367007.1?report=genbank&log$=nucltop&blast_rank=309&RID=NANCW1GK013","AF367007.1")
Dimorphandra mollis tRNA-Leu (trnL) gene, partial intron sequence; chloroplast gene for chloroplast product	Dimorphandra mollis	95.3	95.3	100%	5e-16	100.00	512	=HYPERLINK("https://www.ncbi.nlm.nih.gov/nucleotide/AF309480.1?report=genbank&log$=nucltop&blast_rank=310&RID=NANCW1GK013","AF309480.1")
Sclerolobium paniculatum tRNA-Leu (trnL) gene, partial intron sequence; chloroplast gene for chloroplast product	Tachigali paniculata	95.3	95.3	100%	5e-16	100.00	513	=HYPERLINK("https://www.ncbi.nlm.nih.gov/nucleotide/AF309477.1?report=genbank&log$=nucltop&blast_rank=311&RID=NANCW1GK013","AF309477.1")
Sclerolobium densiflorum trnL gene, intron; chloroplast	Tachigali densiflora	95.3	95.3	100%	5e-16	100.00	492	=HYPERLINK("https://www.ncbi.nlm.nih.gov/nucleotide/AY904429.1?report=genbank&log$=nucltop&blast_rank=312&RID=NANCW1GK013","AY904429.1")
Arapatiella psilophylla trnL gene, intron; chloroplast	Arapatiella psilophylla	95.3	95.3	100%	5e-16	100.00	540	=HYPERLINK("https://www.ncbi.nlm.nih.gov/nucleotide/AY904427.1?report=genbank&log$=nucltop&blast_rank=313&RID=NANCW1GK013","AY904427.1")
Stuhlmannia moavi voucher Tanner 3167 tRNA-Leu (trnL) gene, partial sequence; trnL-trnF intergenic spacer, complete sequence; and tRNA-Phe (trnF) gene, partial sequence; chloroplast	Stuhlmannia moavi	95.3	95.3	100%	5e-16	100.00	1001	=HYPERLINK("https://www.ncbi.nlm.nih.gov/nucleotide/AY899707.1?report=genbank&log$=nucltop&blast_rank=314&RID=NANCW1GK013","AY899707.1")
Tachigali myrmecophila voucher Cowan 38220 tRNA-Leu (trnL) gene, partial sequence; trnL-trnF intergenic spacer, complete sequence; and tRNA-Phe (trnF) gene, partial sequence; chloroplast	Tachigali myrmecophila	95.3	95.3	100%	5e-16	100.00	999	=HYPERLINK("https://www.ncbi.nlm.nih.gov/nucleotide/AY899706.1?report=genbank&log$=nucltop&blast_rank=315&RID=NANCW1GK013","AY899706.1")
Jacqueshuberia purpurea voucher Lima 3273 tRNA-Leu (trnL) gene, partial sequence; trnL-trnF intergenic spacer, complete sequence; and tRNA-Phe (trnF) gene, partial sequence; chloroplast	Jacqueshuberia purpurea	95.3	95.3	100%	5e-16	100.00	1069	=HYPERLINK("https://www.ncbi.nlm.nih.gov/nucleotide/AY899705.1?report=genbank&log$=nucltop&blast_rank=316&RID=NANCW1GK013","AY899705.1")
Jacqueshuberia loretensis voucher Rimachi 9050 tRNA-Leu (trnL) gene, partial sequence; trnL-trnF intergenic spacer, complete sequence; and tRNA-Phe (trnF) gene, partial sequence; chloroplast	Jacqueshuberia loretensis	95.3	95.3	100%	5e-16	100.00	1024	=HYPERLINK("https://www.ncbi.nlm.nih.gov/nucleotide/AY899704.1?report=genbank&log$=nucltop&blast_rank=317&RID=NANCW1GK013","AY899704.1")
Caesalpinia velutina voucher Hughes 255 tRNA-Leu (trnL) gene, partial sequence; trnL-trnF intergenic spacer, complete sequence; and tRNA-Phe (trnF) gene, partial sequence; chloroplast	Coulteria velutina	95.3	95.3	100%	5e-16	100.00	1054	=HYPERLINK("https://www.ncbi.nlm.nih.gov/nucleotide/AY899694.1?report=genbank&log$=nucltop&blast_rank=318&RID=NANCW1GK013","AY899694.1")
Arapatiella emarginata voucher Thomas 10913 tRNA-Leu (trnL) gene, partial sequence; trnL-trnF intergenic spacer, complete sequence; and tRNA-Phe (trnF) gene, partial sequence; chloroplast	Arapatiella emarginata	95.3	95.3	100%	5e-16	100.00	1068	=HYPERLINK("https://www.ncbi.nlm.nih.gov/nucleotide/AY899688.1?report=genbank&log$=nucltop&blast_rank=319&RID=NANCW1GK013","AY899688.1")
Tachigali paniculata chloroplast tRNA-Leu (trnL) gene, partial sequence; trnL-trnF intergenic spacer region, complete sequence; and tRNA-Phe (trnF) gene, partial sequence	Tachigali paniculata	95.3	95.3	100%	5e-16	100.00	1063	=HYPERLINK("https://www.ncbi.nlm.nih.gov/nucleotide/AF430790.1?report=genbank&log$=nucltop&blast_rank=320&RID=NANCW1GK013","AF430790.1")
Stuhlmannia moavi chloroplast tRNA-Leu (trnL) gene, partial sequence; trnL-trnF intergenic spacer region, complete sequence; and tRNA-Phe (trnF) gene, partial sequence	Stuhlmannia moavi	95.3	95.3	100%	5e-16	100.00	1086	=HYPERLINK("https://www.ncbi.nlm.nih.gov/nucleotide/AF430789.1?report=genbank&log$=nucltop&blast_rank=321&RID=NANCW1GK013","AF430789.1")
Pterolobium lacerans chloroplast tRNA-Leu (trnL) gene, partial sequence; trnL-trnF intergenic spacer region, complete sequence; and tRNA-Phe (trnF) gene, partial sequence	Pterolobium lacerans	95.3	95.3	100%	5e-16	100.00	1088	=HYPERLINK("https://www.ncbi.nlm.nih.gov/nucleotide/AF430783.1?report=genbank&log$=nucltop&blast_rank=322&RID=NANCW1GK013","AF430783.1")
Mora excelsa chloroplast tRNA-Leu (trnL) gene, partial sequence; trnL-trnF intergenic spacer region, complete sequence; and tRNA-Phe (trnF) gene, partial sequence	Mora excelsa	95.3	95.3	100%	5e-16	100.00	1045	=HYPERLINK("https://www.ncbi.nlm.nih.gov/nucleotide/AF430781.1?report=genbank&log$=nucltop&blast_rank=323&RID=NANCW1GK013","AF430781.1")
Campsiandra chigo-montero chloroplast tRNA-Leu (trnL) gene, partial sequence; trnL-trnF intergenic spacer region, complete sequence; and tRNA-Phe (trnF) gene, partial sequence	Campsiandra chigo-montero	95.3	95.3	100%	5e-16	100.00	1094	=HYPERLINK("https://www.ncbi.nlm.nih.gov/nucleotide/AF430765.1?report=genbank&log$=nucltop&blast_rank=324&RID=NANCW1GK013","AF430765.1")
Burkea africana chloroplast tRNA-Leu (trnL) gene, partial sequence; trnL-trnF intergenic spacer region, complete sequence; and tRNA-Phe (trnF) gene, partial sequence	Burkea africana	95.3	95.3	100%	5e-16	100.00	1068	=HYPERLINK("https://www.ncbi.nlm.nih.gov/nucleotide/AF430764.1?report=genbank&log$=nucltop&blast_rank=325&RID=NANCW1GK013","AF430764.1")
Pomaria jamesii chloroplast tRNA-Leu (trnL) gene, partial sequence; trnL-trnF intergenic spacer region, complete sequence; and tRNA-Phe (trnF) gene, partial sequence	Pomaria jamesii	95.3	95.3	100%	5e-16	100.00	1070	=HYPERLINK("https://www.ncbi.nlm.nih.gov/nucleotide/AF430759.1?report=genbank&log$=nucltop&blast_rank=326&RID=NANCW1GK013","AF430759.1")
Pomaria brachycarpa chloroplast tRNA-Leu (trnL) gene, partial sequence; trnL-trnF intergenic spacer region, complete sequence; and tRNA-Phe (trnF) gene, partial sequence	Pomaria brachycarpa	95.3	95.3	100%	5e-16	100.00	1066	=HYPERLINK("https://www.ncbi.nlm.nih.gov/nucleotide/AF430758.1?report=genbank&log$=nucltop&blast_rank=327&RID=NANCW1GK013","AF430758.1")
Pomaria austrotexana chloroplast tRNA-Leu (trnL) gene, partial sequence; trnL-trnF intergenic spacer region, complete sequence; and tRNA-Phe (trnF) gene, partial sequence	Pomaria austrotexana	95.3	95.3	100%	5e-16	100.00	1053	=HYPERLINK("https://www.ncbi.nlm.nih.gov/nucleotide/AF430757.1?report=genbank&log$=nucltop&blast_rank=328&RID=NANCW1GK013","AF430757.1")
Hoffmannseggia burchellii chloroplast tRNA-Leu (trnL) gene, partial sequence; trnL-trnF intergenic spacer region, complete sequence; and tRNA-Phe (trnF) gene, partial sequence	Pomaria burchellii	95.3	95.3	100%	5e-16	100.00	1093	=HYPERLINK("https://www.ncbi.nlm.nih.gov/nucleotide/AF430744.1?report=genbank&log$=nucltop&blast_rank=329&RID=NANCW1GK013","AF430744.1")
Caesalpinia vesicaria chloroplast tRNA-Leu (trnL) gene, partial sequence; trnL-trnF intergenic spacer region, complete sequence; and tRNA-Phe (trnF) gene, partial sequence	Caesalpinia vesicaria	95.3	95.3	100%	5e-16	100.00	1093	=HYPERLINK("https://www.ncbi.nlm.nih.gov/nucleotide/AF430742.1?report=genbank&log$=nucltop&blast_rank=330&RID=NANCW1GK013","AF430742.1")
Caesalpinia spinosa chloroplast tRNA-Leu (trnL) gene, partial sequence; trnL-trnF intergenic spacer region, complete sequence; and tRNA-Phe (trnF) gene, partial sequence	Tara spinosa	95.3	95.3	100%	5e-16	100.00	1064	=HYPERLINK("https://www.ncbi.nlm.nih.gov/nucleotide/AF430738.1?report=genbank&log$=nucltop&blast_rank=331&RID=NANCW1GK013","AF430738.1")
Caesalpinia rosei chloroplast tRNA-Leu (trnL) gene, partial sequence; trnL-trnF intergenic spacer region, complete sequence; and tRNA-Phe (trnF) gene, partial sequence	Denisophytum rosei	95.3	95.3	100%	5e-16	100.00	1055	=HYPERLINK("https://www.ncbi.nlm.nih.gov/nucleotide/AF430735.1?report=genbank&log$=nucltop&blast_rank=332&RID=NANCW1GK013","AF430735.1")
Caesalpinia pulcherrima chloroplast tRNA-Leu (trnL) gene, partial sequence; trnL-trnF intergenic spacer region, complete sequence; and tRNA-Phe (trnF) gene, partial sequence	Caesalpinia pulcherrima	95.3	95.3	100%	5e-16	100.00	1065	=HYPERLINK("https://www.ncbi.nlm.nih.gov/nucleotide/AF430733.1?report=genbank&log$=nucltop&blast_rank=333&RID=NANCW1GK013","AF430733.1")
Caesalpinia pringlei chloroplast tRNA-Leu (trnL) gene, partial sequence; trnL-trnF intergenic spacer region, complete sequence; and tRNA-Phe (trnF) gene, partial sequence	Coulteria pringlei	95.3	95.3	100%	5e-16	100.00	1065	=HYPERLINK("https://www.ncbi.nlm.nih.gov/nucleotide/AF430732.1?report=genbank&log$=nucltop&blast_rank=334&RID=NANCW1GK013","AF430732.1")
Caesalpinia paraguariensis chloroplast tRNA-Leu (trnL) gene, partial sequence; trnL-trnF intergenic spacer region, complete sequence; and tRNA-Phe (trnF) gene, partial sequence	Libidibia paraguariensis	95.3	95.3	100%	5e-16	100.00	1063	=HYPERLINK("https://www.ncbi.nlm.nih.gov/nucleotide/AF430730.1?report=genbank&log$=nucltop&blast_rank=335&RID=NANCW1GK013","AF430730.1")
Caesalpinia hauthalii chloroplast tRNA-Leu (trnL) gene, partial sequence; trnL-trnF intergenic spacer region, complete sequence; and tRNA-Phe (trnF) gene, partial sequence	Pomaria rubicunda var. hauthalii	95.3	95.3	100%	5e-16	100.00	1071	=HYPERLINK("https://www.ncbi.nlm.nih.gov/nucleotide/AF430723.1?report=genbank&log$=nucltop&blast_rank=336&RID=NANCW1GK013","AF430723.1")
Caesalpinia gracilis chloroplast tRNA-Leu (trnL) gene, partial sequence; trnL-trnF intergenic spacer region, complete sequence; and tRNA-Phe (trnF) gene, partial sequence	Caesalpinia gracilis	95.3	95.3	100%	5e-16	100.00	1065	=HYPERLINK("https://www.ncbi.nlm.nih.gov/nucleotide/AF430720.1?report=genbank&log$=nucltop&blast_rank=337&RID=NANCW1GK013","AF430720.1")
Caesalpinia decapetala chloroplast tRNA-Leu (trnL) gene, partial sequence; trnL-trnF intergenic spacer region, complete sequence; and tRNA-Phe (trnF) gene, partial sequence	Biancaea decapetala	95.3	95.3	100%	5e-16	100.00	1089	=HYPERLINK("https://www.ncbi.nlm.nih.gov/nucleotide/AF430714.1?report=genbank&log$=nucltop&blast_rank=338&RID=NANCW1GK013","AF430714.1")
Caesalpinia colimensis chloroplast tRNA-Leu (trnL) gene, partial sequence; trnL-trnF intergenic spacer region, complete sequence; and tRNA-Phe (trnF) gene, partial sequence	Caesalpinia colimensis	95.3	95.3	100%	5e-16	100.00	1065	=HYPERLINK("https://www.ncbi.nlm.nih.gov/nucleotide/AF430713.1?report=genbank&log$=nucltop&blast_rank=339&RID=NANCW1GK013","AF430713.1")
Caesalpinia bonduc chloroplast tRNA-Leu (trnL) gene, partial sequence; trnL-trnF intergenic spacer region, complete sequence; and tRNA-Phe (trnF) gene, partial sequence	Guilandina bonduc	95.3	95.3	100%	5e-16	100.00	1078	=HYPERLINK("https://www.ncbi.nlm.nih.gov/nucleotide/AF430708.1?report=genbank&log$=nucltop&blast_rank=340&RID=NANCW1GK013","AF430708.1")
Tachigali richardiana voucher Clarke 7212 (US) tRNA-Leu (trnL) gene, intron; chloroplast	Tachigali richardiana	95.3	95.3	100%	5e-16	100.00	524	=HYPERLINK("https://www.ncbi.nlm.nih.gov/nucleotide/AF365113.1?report=genbank&log$=nucltop&blast_rank=341&RID=NANCW1GK013","AF365113.1")
Tachigali sp. Klitgaard 672 tRNA-Leu (trnL) gene, intron; chloroplast	Tachigali sp. Klitgaard 672	95.3	95.3	100%	5e-16	100.00	535	=HYPERLINK("https://www.ncbi.nlm.nih.gov/nucleotide/AF365112.1?report=genbank&log$=nucltop&blast_rank=342&RID=NANCW1GK013","AF365112.1")
Tachigali sp. Klitgaard 687 tRNA-Leu (trnL) gene, intron; chloroplast	Tachigali sp. Klitgaard 687	95.3	95.3	100%	5e-16	100.00	535	=HYPERLINK("https://www.ncbi.nlm.nih.gov/nucleotide/AF365111.1?report=genbank&log$=nucltop&blast_rank=343&RID=NANCW1GK013","AF365111.1")
Pachyelasma tessmannii voucher Harris 3972 (K) tRNA-Leu (trnL) gene, intron; chloroplast	Pachyelasma tessmannii	95.3	95.3	100%	5e-16	100.00	553	=HYPERLINK("https://www.ncbi.nlm.nih.gov/nucleotide/AF365105.1?report=genbank&log$=nucltop&blast_rank=344&RID=NANCW1GK013","AF365105.1")
Mora gonggrijpii voucher Breteler 13792 (WAG) tRNA-Leu (trnL) gene, intron; chloroplast	Mora gonggrijpii	95.3	95.3	100%	5e-16	100.00	551	=HYPERLINK("https://www.ncbi.nlm.nih.gov/nucleotide/AF365104.1?report=genbank&log$=nucltop&blast_rank=345&RID=NANCW1GK013","AF365104.1")
Erythrophleum suaveolens voucher Herendeen 17-XII-97-3 (US) tRNA-Leu (trnL) gene, intron; chloroplast	Erythrophleum suaveolens	95.3	95.3	100%	5e-16	100.00	552	=HYPERLINK("https://www.ncbi.nlm.nih.gov/nucleotide/AF365103.1?report=genbank&log$=nucltop&blast_rank=346&RID=NANCW1GK013","AF365103.1")
Erythrophleum ivorense voucher Breteler 15446 (WAG) tRNA-Leu (trnL) gene, intron; chloroplast	Erythrophleum ivorense	95.3	95.3	100%	5e-16	100.00	552	=HYPERLINK("https://www.ncbi.nlm.nih.gov/nucleotide/AF365102.1?report=genbank&log$=nucltop&blast_rank=347&RID=NANCW1GK013","AF365102.1")
Dimorphandra conjugata voucher Breteler 13800 (WAG) tRNA-Leu (trnL) gene, intron; chloroplast	Dimorphandra conjugata	95.3	95.3	100%	5e-16	100.00	549	=HYPERLINK("https://www.ncbi.nlm.nih.gov/nucleotide/AF365099.1?report=genbank&log$=nucltop&blast_rank=348&RID=NANCW1GK013","AF365099.1")
Chamaecrista sp. Breteler 13797 tRNA-Leu (trnL) gene, intron; chloroplast	Chamaecrista sp. Breteler 13797	95.3	95.3	100%	5e-16	100.00	563	=HYPERLINK("https://www.ncbi.nlm.nih.gov/nucleotide/AF365094.1?report=genbank&log$=nucltop&blast_rank=349&RID=NANCW1GK013","AF365094.1")
Senna alata voucher Bruneau 1076 (MT) tRNA-Leu (trnL) gene, intron; chloroplast	Senna alata	95.3	95.3	100%	5e-16	100.00	550	=HYPERLINK("https://www.ncbi.nlm.nih.gov/nucleotide/AF365091.1?report=genbank&log$=nucltop&blast_rank=350&RID=NANCW1GK013","AF365091.1")
Senna crassiramea voucher Lewis 2164 (K) tRNA-Leu (trnL) gene, intron; chloroplast	Senna crassiramea	95.3	95.3	100%	5e-16	100.00	569	=HYPERLINK("https://www.ncbi.nlm.nih.gov/nucleotide/AF365090.1?report=genbank&log$=nucltop&blast_rank=351&RID=NANCW1GK013","AF365090.1")
Pterolobium stellatum voucher Herendeen 17-XII-97-9 (US) tRNA-Leu (trnL) gene, intron; chloroplast	Pterolobium stellatum	95.3	95.3	100%	5e-16	100.00	528	=HYPERLINK("https://www.ncbi.nlm.nih.gov/nucleotide/AF365073.1?report=genbank&log$=nucltop&blast_rank=352&RID=NANCW1GK013","AF365073.1")
Caesalpinia gracilis voucher Lewis 2067 (K) tRNA-Leu (trnL) gene, intron; chloroplast	Caesalpinia gracilis	95.3	95.3	100%	5e-16	100.00	558	=HYPERLINK("https://www.ncbi.nlm.nih.gov/nucleotide/AF365061.1?report=genbank&log$=nucltop&blast_rank=353&RID=NANCW1GK013","AF365061.1")
Pentaclethra macrophylla voucher deWilde 11496 (WAG) tRNA-Leu (trnL) gene, intron; chloroplast	Pentaclethra macrophylla	95.3	95.3	100%	5e-16	100.00	551	=HYPERLINK("https://www.ncbi.nlm.nih.gov/nucleotide/AF365051.1?report=genbank&log$=nucltop&blast_rank=354&RID=NANCW1GK013","AF365051.1")
Parkia multijuga voucher Klitgaard 697 (K) tRNA-Leu (trnL) gene, intron; chloroplast	Parkia multijuga	95.3	95.3	100%	5e-16	100.00	570	=HYPERLINK("https://www.ncbi.nlm.nih.gov/nucleotide/AF365050.1?report=genbank&log$=nucltop&blast_rank=355&RID=NANCW1GK013","AF365050.1")
Mimosa quitensis voucher Klitgaard 647 (K) tRNA-Leu (trnL) gene, intron; chloroplast	Mimosa quitensis	95.3	95.3	100%	5e-16	100.00	582	=HYPERLINK("https://www.ncbi.nlm.nih.gov/nucleotide/AF365049.1?report=genbank&log$=nucltop&blast_rank=356&RID=NANCW1GK013","AF365049.1")
Mimosa caduca voucher Lewis 3538 (K) tRNA-Leu (trnL) gene, intron; chloroplast	Mimosa caduca	95.3	95.3	100%	5e-16	100.00	582	=HYPERLINK("https://www.ncbi.nlm.nih.gov/nucleotide/AF365047.1?report=genbank&log$=nucltop&blast_rank=357&RID=NANCW1GK013","AF365047.1")
Vachellia caven voucher Montreal Botanical Garden 386-89 tRNA-Leu (trnL) gene, intron; chloroplast	Vachellia caven	95.3	95.3	100%	5e-16	100.00	534	=HYPERLINK("https://www.ncbi.nlm.nih.gov/nucleotide/AF365041.1?report=genbank&log$=nucltop&blast_rank=358&RID=NANCW1GK013","AF365041.1")
