# Supplementary material for: Ecology of community reassembly: Movements and diets of megafauna during a decade of restoration in Mozambique
Source: Ecology. 2026 Apr 12;107(4):e70386. doi: 10.1002/ecy.70386 (PMC13071350; doi:10.1002/ecy.70386)
Supplement: Supplementary file 1 — Data S1. [file ECY-107-e70386-s001.zip › Data_S1/Dataset_20/DietDataFilteringScripts/DNA_metabarcoding_data_processing/additional_files_scripts/NCBI_blast_results/atcctgttttccgaaaaccaagaagagttcagaaagggagaatcaaaaaaaaag.csv]

Description	Scientific Name	Max Score	Total Score	Query Cover	E value	Per. ident	Acc. Len	Accession
Mimosa pigra voucher JG-16-P06_D1 tRNA-Leu (trnL) gene, partial sequence; trnL-trnF intergenic spacer, complete sequence; and tRNA-Phe (trnF) gene, partial sequence; chloroplast	Mimosa pigra	100	100	100%	1e-17	100.00	518	=HYPERLINK("https://www.ncbi.nlm.nih.gov/nucleotide/MK187149.1?report=genbank&log$=nucltop&blast_rank=1&RID=NAMRJVD3013","MK187149.1")
Mimosa pigra chloroplast, complete genome	Mimosa pigra	100	100	100%	1e-17	100.00	165996	=HYPERLINK("https://www.ncbi.nlm.nih.gov/nucleotide/NC_061906.1?report=genbank&log$=nucltop&blast_rank=2&RID=NAMRJVD3013","NC_061906.1")
Inga paraensis voucher NH200176 tRNA-Leu(UAA) (trnL) gene, intron; chloroplast	Inga paraensis	100	100	100%	1e-17	100.00	587	=HYPERLINK("https://www.ncbi.nlm.nih.gov/nucleotide/FJ039276.1?report=genbank&log$=nucltop&blast_rank=3&RID=NAMRJVD3013","FJ039276.1")
Inga sp. 36 TP-2009 tRNA-Leu (trnL) gene, partial sequence; chloroplast	Inga sp. 36 TP-2009	100	100	100%	1e-17	100.00	606	=HYPERLINK("https://www.ncbi.nlm.nih.gov/nucleotide/GQ118725.1?report=genbank&log$=nucltop&blast_rank=4&RID=NAMRJVD3013","GQ118725.1")
Angiosperm environmental sample chloroplast partial tRNA-Leu gene, intron region, isolated from Sibinia sp. BMNH:826065	Magnoliophyta environmental sample	100	100	100%	1e-17	100.00	574	=HYPERLINK("https://www.ncbi.nlm.nih.gov/nucleotide/FN398131.1?report=genbank&log$=nucltop&blast_rank=5&RID=NAMRJVD3013","FN398131.1")
Mimosa adenotricha tRNA-Leu (trnL) gene, complete sequence; chloroplast	Mimosa adenotricha	100	100	100%	1e-17	100.00	546	=HYPERLINK("https://www.ncbi.nlm.nih.gov/nucleotide/DQ344579.1?report=genbank&log$=nucltop&blast_rank=6&RID=NAMRJVD3013","DQ344579.1")
Mimosa maguirei tRNA-Leu (trnL) gene, complete sequence; chloroplast	Mimosa maguirei	100	100	100%	1e-17	100.00	546	=HYPERLINK("https://www.ncbi.nlm.nih.gov/nucleotide/DQ344576.1?report=genbank&log$=nucltop&blast_rank=7&RID=NAMRJVD3013","DQ344576.1")
Mimosa pigra tRNA-Leu (trnL) gene, complete sequence; chloroplast	Mimosa pigra	100	100	100%	1e-17	100.00	546	=HYPERLINK("https://www.ncbi.nlm.nih.gov/nucleotide/DQ344560.1?report=genbank&log$=nucltop&blast_rank=8&RID=NAMRJVD3013","DQ344560.1")
Mimosa tenuiflora isolate JM342 tRNA-Leu (trnL) gene, partial sequence; trnL-trnF intergenic spacer region, complete sequence; and tRNA-Phe (trnF) gene, partial sequence; chlorplast genes for chloroplast products	Mimosa tenuiflora	100	100	100%	1e-17	100.00	1078	=HYPERLINK("https://www.ncbi.nlm.nih.gov/nucleotide/AF522943.1?report=genbank&log$=nucltop&blast_rank=9&RID=NAMRJVD3013","AF522943.1")
