# Supplementary material for: Ecology of community reassembly: Movements and diets of megafauna during a decade of restoration in Mozambique
Source: Ecology. 2026 Apr 12;107(4):e70386. doi: 10.1002/ecy.70386 (PMC13071350; doi:10.1002/ecy.70386)
Supplement: Supplementary file 1 — Data S1. [file ECY-107-e70386-s001.zip › Data_S1/Dataset_20/DietDataFilteringScripts/DNA_metabarcoding_data_processing/additional_files_scripts/NCBI_blast_results/atcctgttttccgaaaaccaagaagagttcagaaagggagaatcaaataaaaaagg.csv]

Description	Scientific Name	Max Score	Total Score	Query Cover	E value	Per. ident	Acc. Len	Accession
Pseudosenegalia riograndensis voucher GA2 tRNA-Leu gene, partial sequence; trnL-trnF intergenic spacer, complete sequence; and tRNA-Phe gene, partial sequence; chloroplast	Pseudosenegalia riograndensis	104	104	100%	1e-18	100.00	951	=HYPERLINK("https://www.ncbi.nlm.nih.gov/nucleotide/KY859007.1?report=genbank&log$=nucltop&blast_rank=1&RID=NCYZXPPJ016","KY859007.1")
Pseudosenegalia feddeana voucher MO5315986 tRNA-Leu gene, partial sequence; trnL-trnF intergenic spacer, complete sequence; and tRNA-Phe gene, partial sequence; chloroplast	Pseudosenegalia feddeana	104	104	100%	1e-18	100.00	956	=HYPERLINK("https://www.ncbi.nlm.nih.gov/nucleotide/KY859003.1?report=genbank&log$=nucltop&blast_rank=2&RID=NCYZXPPJ016","KY859003.1")
Pseudosenegalia feddeana voucher S. G. Beck 22103 tRNA-Leu gene, partial sequence; trnL-trnF intergenic spacer, complete sequence; and tRNA-Phe gene, partial sequence; chloroplast	Pseudosenegalia feddeana	104	104	100%	1e-18	100.00	980	=HYPERLINK("https://www.ncbi.nlm.nih.gov/nucleotide/KY859002.1?report=genbank&log$=nucltop&blast_rank=3&RID=NCYZXPPJ016","KY859002.1")
Senegalia berlandieri voucher DELEP 900409 tRNA-Leu gene, partial sequence; trnL-trnF intergenic spacer, complete sequence; and tRNA-Phe gene, partial sequence; chloroplast	Senegalia berlandieri	104	104	100%	1e-18	100.00	959	=HYPERLINK("https://www.ncbi.nlm.nih.gov/nucleotide/KY858997.1?report=genbank&log$=nucltop&blast_rank=4&RID=NCYZXPPJ016","KY858997.1")
Senegalia x emoryana isolate JM 1376 tRNA-Leu (trnL) gene and trnL-trnF intergenic spacer, partial sequence; chloroplast	Senegalia x emoryana	104	104	100%	1e-18	100.00	934	=HYPERLINK("https://www.ncbi.nlm.nih.gov/nucleotide/KY688671.1?report=genbank&log$=nucltop&blast_rank=5&RID=NCYZXPPJ016","KY688671.1")
Senegalia wrightii isolate JM 239 tRNA-Leu (trnL) gene and trnL-trnF intergenic spacer, partial sequence; chloroplast	Senegalia wrightii	104	104	100%	1e-18	100.00	945	=HYPERLINK("https://www.ncbi.nlm.nih.gov/nucleotide/KY688670.1?report=genbank&log$=nucltop&blast_rank=6&RID=NCYZXPPJ016","KY688670.1")
Senegalia tenuifolia isolate VT 643 tRNA-Leu (trnL) gene and trnL-trnF intergenic spacer, partial sequence; chloroplast	Senegalia tenuifolia	104	104	100%	1e-18	100.00	933	=HYPERLINK("https://www.ncbi.nlm.nih.gov/nucleotide/KY688665.1?report=genbank&log$=nucltop&blast_rank=7&RID=NCYZXPPJ016","KY688665.1")
Senegalia tenuifolia isolate VT 638 tRNA-Leu (trnL) gene and trnL-trnF intergenic spacer, partial sequence; chloroplast	Senegalia tenuifolia	104	104	100%	1e-18	100.00	953	=HYPERLINK("https://www.ncbi.nlm.nih.gov/nucleotide/KY688664.1?report=genbank&log$=nucltop&blast_rank=8&RID=NCYZXPPJ016","KY688664.1")
Senegalia tenuifolia isolate VT 600 tRNA-Leu (trnL) gene and trnL-trnF intergenic spacer, partial sequence; chloroplast	Senegalia tenuifolia	104	104	100%	1e-18	100.00	983	=HYPERLINK("https://www.ncbi.nlm.nih.gov/nucleotide/KY688663.1?report=genbank&log$=nucltop&blast_rank=9&RID=NCYZXPPJ016","KY688663.1")
Senegalia tenuifolia isolate VT 585 tRNA-Leu (trnL) gene and trnL-trnF intergenic spacer, partial sequence; chloroplast	Senegalia tenuifolia	104	104	100%	1e-18	100.00	878	=HYPERLINK("https://www.ncbi.nlm.nih.gov/nucleotide/KY688662.1?report=genbank&log$=nucltop&blast_rank=10&RID=NCYZXPPJ016","KY688662.1")
Senegalia tenuifolia isolate VT 578 tRNA-Leu (trnL) gene and trnL-trnF intergenic spacer, partial sequence; chloroplast	Senegalia tenuifolia	104	104	100%	1e-18	100.00	888	=HYPERLINK("https://www.ncbi.nlm.nih.gov/nucleotide/KY688661.1?report=genbank&log$=nucltop&blast_rank=11&RID=NCYZXPPJ016","KY688661.1")
Senegalia tenuifolia isolate VT 573 tRNA-Leu (trnL) gene and trnL-trnF intergenic spacer, partial sequence; chloroplast	Senegalia tenuifolia	104	104	100%	1e-18	100.00	979	=HYPERLINK("https://www.ncbi.nlm.nih.gov/nucleotide/KY688660.1?report=genbank&log$=nucltop&blast_rank=12&RID=NCYZXPPJ016","KY688660.1")
Senegalia tenuifolia isolate VT 572 tRNA-Leu (trnL) gene and trnL-trnF intergenic spacer, partial sequence; chloroplast	Senegalia tenuifolia	104	104	100%	1e-18	100.00	971	=HYPERLINK("https://www.ncbi.nlm.nih.gov/nucleotide/KY688659.1?report=genbank&log$=nucltop&blast_rank=13&RID=NCYZXPPJ016","KY688659.1")
Senegalia serra isolate VT 506 tRNA-Leu (trnL) gene and trnL-trnF intergenic spacer, partial sequence; chloroplast	Senegalia serra	104	104	100%	1e-18	100.00	912	=HYPERLINK("https://www.ncbi.nlm.nih.gov/nucleotide/KY688658.1?report=genbank&log$=nucltop&blast_rank=14&RID=NCYZXPPJ016","KY688658.1")
Senegalia schweinfurthii isolate OM 604 tRNA-Leu (trnL) gene and trnL-trnF intergenic spacer, partial sequence; chloroplast	Senegalia schweinfurthii	104	104	100%	1e-18	100.00	607	=HYPERLINK("https://www.ncbi.nlm.nih.gov/nucleotide/KY688651.1?report=genbank&log$=nucltop&blast_rank=15&RID=NCYZXPPJ016","KY688651.1")
Senegalia schweinfurthii isolate JM 258 tRNA-Leu (trnL) gene and trnL-trnF intergenic spacer, partial sequence; chloroplast	Senegalia schweinfurthii	104	104	100%	1e-18	100.00	658	=HYPERLINK("https://www.ncbi.nlm.nih.gov/nucleotide/KY688650.1?report=genbank&log$=nucltop&blast_rank=16&RID=NCYZXPPJ016","KY688650.1")
Senegalia roemeriana isolate JM 235 tRNA-Leu (trnL) gene and trnL-trnF intergenic spacer, partial sequence; chloroplast	Senegalia roemeriana	104	104	100%	1e-18	100.00	617	=HYPERLINK("https://www.ncbi.nlm.nih.gov/nucleotide/KY688647.1?report=genbank&log$=nucltop&blast_rank=17&RID=NCYZXPPJ016","KY688647.1")
Senegalia paraensis isolate LPQ 15520 tRNA-Leu (trnL) gene and trnL-trnF intergenic spacer, partial sequence; chloroplast	Senegalia paraensis	104	104	100%	1e-18	100.00	883	=HYPERLINK("https://www.ncbi.nlm.nih.gov/nucleotide/KY688636.1?report=genbank&log$=nucltop&blast_rank=18&RID=NCYZXPPJ016","KY688636.1")
Senegalia painteri isolate JM 1535 tRNA-Leu (trnL) gene and trnL-trnF intergenic spacer, partial sequence; chloroplast	Senegalia painteri	104	104	100%	1e-18	100.00	929	=HYPERLINK("https://www.ncbi.nlm.nih.gov/nucleotide/KY688635.1?report=genbank&log$=nucltop&blast_rank=19&RID=NCYZXPPJ016","KY688635.1")
Senegalia paganuccii isolate VT 658 tRNA-Leu (trnL) gene and trnL-trnF intergenic spacer, partial sequence; chloroplast	Senegalia paganuccii	104	104	100%	1e-18	100.00	982	=HYPERLINK("https://www.ncbi.nlm.nih.gov/nucleotide/KY688634.1?report=genbank&log$=nucltop&blast_rank=20&RID=NCYZXPPJ016","KY688634.1")
Senegalia paganuccii isolate VT 518 tRNA-Leu (trnL) gene and trnL-trnF intergenic spacer, partial sequence; chloroplast	Senegalia paganuccii	104	104	100%	1e-18	100.00	829	=HYPERLINK("https://www.ncbi.nlm.nih.gov/nucleotide/KY688633.1?report=genbank&log$=nucltop&blast_rank=21&RID=NCYZXPPJ016","KY688633.1")
Senegalia paganuccii isolate LPQ 15519 tRNA-Leu (trnL) gene and trnL-trnF intergenic spacer, partial sequence; chloroplast	Senegalia paganuccii	104	104	100%	1e-18	100.00	841	=HYPERLINK("https://www.ncbi.nlm.nih.gov/nucleotide/KY688632.1?report=genbank&log$=nucltop&blast_rank=22&RID=NCYZXPPJ016","KY688632.1")
Senegalia lacerans isolate VT 666 tRNA-Leu (trnL) gene and trnL-trnF intergenic spacer, partial sequence; chloroplast	Senegalia lacerans	104	104	100%	1e-18	100.00	791	=HYPERLINK("https://www.ncbi.nlm.nih.gov/nucleotide/KY688609.1?report=genbank&log$=nucltop&blast_rank=23&RID=NCYZXPPJ016","KY688609.1")
Senegalia greggii isolate JM 1320 tRNA-Leu (trnL) gene and trnL-trnF intergenic spacer, partial sequence; chloroplast	Senegalia greggii	104	104	100%	1e-18	100.00	936	=HYPERLINK("https://www.ncbi.nlm.nih.gov/nucleotide/KY688602.1?report=genbank&log$=nucltop&blast_rank=24&RID=NCYZXPPJ016","KY688602.1")
Senegalia grandistipula isolate VT 639 tRNA-Leu (trnL) gene and trnL-trnF intergenic spacer, partial sequence; chloroplast	Senegalia grandistipula	104	104	100%	1e-18	100.00	941	=HYPERLINK("https://www.ncbi.nlm.nih.gov/nucleotide/KY688601.1?report=genbank&log$=nucltop&blast_rank=25&RID=NCYZXPPJ016","KY688601.1")
Senegalia gaumeri isolate JM 373 tRNA-Leu (trnL) gene and trnL-trnF intergenic spacer, partial sequence; chloroplast	Senegalia gaumeri	104	104	100%	1e-18	100.00	939	=HYPERLINK("https://www.ncbi.nlm.nih.gov/nucleotide/KY688591.1?report=genbank&log$=nucltop&blast_rank=26&RID=NCYZXPPJ016","KY688591.1")
Senegalia gaumeri isolate JM 1341 tRNA-Leu (trnL) gene and trnL-trnF intergenic spacer, partial sequence; chloroplast	Senegalia gaumeri	104	104	100%	1e-18	100.00	937	=HYPERLINK("https://www.ncbi.nlm.nih.gov/nucleotide/KY688590.1?report=genbank&log$=nucltop&blast_rank=27&RID=NCYZXPPJ016","KY688590.1")
Senegalia galpinii isolate RL 1304 tRNA-Leu (trnL) gene and trnL-trnF intergenic spacer, partial sequence; chloroplast	Senegalia galpinii	104	104	100%	1e-18	100.00	922	=HYPERLINK("https://www.ncbi.nlm.nih.gov/nucleotide/KY688589.1?report=genbank&log$=nucltop&blast_rank=28&RID=NCYZXPPJ016","KY688589.1")
Senegalia brevispica isolate RL 1333 tRNA-Leu (trnL) gene and trnL-trnF intergenic spacer, partial sequence; chloroplast	Senegalia brevispica	104	104	100%	1e-18	100.00	924	=HYPERLINK("https://www.ncbi.nlm.nih.gov/nucleotide/KY688583.1?report=genbank&log$=nucltop&blast_rank=29&RID=NCYZXPPJ016","KY688583.1")
Senegalia berlandieri isolate JM 1321 tRNA-Leu (trnL) gene and trnL-trnF intergenic spacer, partial sequence; chloroplast	Senegalia berlandieri	104	104	100%	1e-18	100.00	942	=HYPERLINK("https://www.ncbi.nlm.nih.gov/nucleotide/KY688581.1?report=genbank&log$=nucltop&blast_rank=30&RID=NCYZXPPJ016","KY688581.1")
Senegalia adenocalyx isolate RL 1281 tRNA-Leu (trnL) gene and trnL-trnF intergenic spacer, partial sequence; chloroplast	Senegalia adenocalyx	104	104	100%	1e-18	100.00	733	=HYPERLINK("https://www.ncbi.nlm.nih.gov/nucleotide/KY688570.1?report=genbank&log$=nucltop&blast_rank=31&RID=NCYZXPPJ016","KY688570.1")
Senegalia adenocalyx isolate OM 2439 tRNA-Leu (trnL) gene and trnL-trnF intergenic spacer, partial sequence; chloroplast	Senegalia adenocalyx	104	104	100%	1e-18	100.00	708	=HYPERLINK("https://www.ncbi.nlm.nih.gov/nucleotide/KY688568.1?report=genbank&log$=nucltop&blast_rank=32&RID=NCYZXPPJ016","KY688568.1")
Faidherbia albida tRNA-Leu (trnL) gene, partial sequence; trnL-trnF intergenic spacer, complete sequence; and tRNA-Phe (trnF) gene, partial sequence; chloroplast	Faidherbia albida	104	104	100%	1e-18	100.00	1083	=HYPERLINK("https://www.ncbi.nlm.nih.gov/nucleotide/KR997877.1?report=genbank&log$=nucltop&blast_rank=33&RID=NCYZXPPJ016","KR997877.1")
Acacia polhillii tRNA-Leu (trnL) gene, partial sequence; trnL-trnF intergenic spacer, complete sequence; and tRNA-Phe (trnF) gene, partial sequence; chloroplast	Acacia polhillii	104	104	100%	1e-18	100.00	1046	=HYPERLINK("https://www.ncbi.nlm.nih.gov/nucleotide/KP823581.1?report=genbank&log$=nucltop&blast_rank=34&RID=NCYZXPPJ016","KP823581.1")
Acacia pentagona tRNA-Leu (trnL) gene, partial sequence; trnL-trnF intergenic spacer, complete sequence; and tRNA-Phe (trnF) gene, partial sequence; chloroplast	Senegalia pentagona	104	104	100%	1e-18	100.00	586	=HYPERLINK("https://www.ncbi.nlm.nih.gov/nucleotide/KP823580.1?report=genbank&log$=nucltop&blast_rank=35&RID=NCYZXPPJ016","KP823580.1")
Acacia menabeensis_ tRNA-Leu (trnL) gene, partial sequence; trnL-trnF intergenic spacer, complete sequence; and tRNA-Phe (trnF) gene, partial sequence; chloroplast	Acacia menabeensis	104	104	100%	1e-18	100.00	1074	=HYPERLINK("https://www.ncbi.nlm.nih.gov/nucleotide/KP823578.1?report=genbank&log$=nucltop&blast_rank=36&RID=NCYZXPPJ016","KP823578.1")
Acacia hildebrandtii tRNA-Leu (trnL) gene, partial sequence; trnL-trnF intergenic spacer, complete sequence; and tRNA-Phe (trnF) gene, partial sequence; chloroplast	Acacia hildebrandtii	104	104	100%	1e-18	100.00	1054	=HYPERLINK("https://www.ncbi.nlm.nih.gov/nucleotide/KP823577.1?report=genbank&log$=nucltop&blast_rank=37&RID=NCYZXPPJ016","KP823577.1")
Senegalia brevispica voucher A4_K1207_Acacia_brevispica tRNA-Leu (trnL) gene, intron; chloroplast	Senegalia brevispica	104	104	100%	1e-18	100.00	278	=HYPERLINK("https://www.ncbi.nlm.nih.gov/nucleotide/KR738202.1?report=genbank&log$=nucltop&blast_rank=38&RID=NCYZXPPJ016","KR738202.1")
Senegalia brevispica voucher B4_K1207_Acacia_brevispica tRNA-Leu (trnL) gene, intron; chloroplast	Senegalia brevispica	104	104	100%	1e-18	100.00	496	=HYPERLINK("https://www.ncbi.nlm.nih.gov/nucleotide/KR738090.1?report=genbank&log$=nucltop&blast_rank=39&RID=NCYZXPPJ016","KR738090.1")
Acacia gregorii isolate JM2321 tRNA-Leu (trnL) gene and trnL-trnF intergenic spacer, partial sequence; chloroplast	Acacia gregorii	104	104	100%	1e-18	100.00	982	=HYPERLINK("https://www.ncbi.nlm.nih.gov/nucleotide/KC958294.1?report=genbank&log$=nucltop&blast_rank=40&RID=NCYZXPPJ016","KC958294.1")
Acacia sakalava tRNA-Leu (trnL) gene, intron; chloroplast	Acacia sakalava	104	104	100%	1e-18	100.00	597	=HYPERLINK("https://www.ncbi.nlm.nih.gov/nucleotide/KC479254.1?report=genbank&log$=nucltop&blast_rank=41&RID=NCYZXPPJ016","KC479254.1")
Senegalia schweinfurthii tRNA-Leu (trnL) gene, partial sequence; trnL-trnF intergenic spacer, complete sequence; and tRNA-Phe (trnF) gene, partial sequence; plastid	Senegalia schweinfurthii	104	104	100%	1e-18	100.00	548	=HYPERLINK("https://www.ncbi.nlm.nih.gov/nucleotide/GQ872290.1?report=genbank&log$=nucltop&blast_rank=42&RID=NCYZXPPJ016","GQ872290.1")
Senegalia kraussiana tRNA-Leu (trnL) gene, partial sequence; trnL-trnF intergenic spacer, complete sequence; and tRNA-Phe (trnF) gene, partial sequence; plastid	Senegalia kraussiana	104	104	100%	1e-18	100.00	1074	=HYPERLINK("https://www.ncbi.nlm.nih.gov/nucleotide/GQ872277.1?report=genbank&log$=nucltop&blast_rank=43&RID=NCYZXPPJ016","GQ872277.1")
Senegalia brevispica tRNA-Leu (trnL) gene, partial sequence; trnL-trnF intergenic spacer, complete sequence; and tRNA-Phe (trnF) gene, partial sequence; plastid	Senegalia brevispica	104	104	100%	1e-18	100.00	1073	=HYPERLINK("https://www.ncbi.nlm.nih.gov/nucleotide/GQ872259.1?report=genbank&log$=nucltop&blast_rank=44&RID=NCYZXPPJ016","GQ872259.1")
Acacia feddeana tRNA-Leu (trnL) gene, complete sequence; and trnL-trnF intergenic spacer, partial sequence; chloroplast	Pseudosenegalia feddeana	104	104	100%	1e-18	100.00	962	=HYPERLINK("https://www.ncbi.nlm.nih.gov/nucleotide/HM020806.1?report=genbank&log$=nucltop&blast_rank=45&RID=NCYZXPPJ016","HM020806.1")
Acacia riograndensis tRNA-Leu (trnL) gene, complete sequence; and trnL-trnF intergenic spacer, partial sequence; chloroplast	Pseudosenegalia riograndensis	104	104	100%	1e-18	100.00	957	=HYPERLINK("https://www.ncbi.nlm.nih.gov/nucleotide/HM020816.1?report=genbank&log$=nucltop&blast_rank=46&RID=NCYZXPPJ016","HM020816.1")
Acacia reniformis tRNA-Leu (trnL) gene, complete sequence; and trnL-trnF intergenic spacer, partial sequence; chloroplast	Acacia reniformis	104	104	100%	1e-18	100.00	972	=HYPERLINK("https://www.ncbi.nlm.nih.gov/nucleotide/HM020815.1?report=genbank&log$=nucltop&blast_rank=47&RID=NCYZXPPJ016","HM020815.1")
Senegalia berlandieri tRNA-Leu (trnL) gene, complete sequence; and trnL-trnF intergenic spacer, partial sequence; chloroplast	Senegalia berlandieri	104	104	100%	1e-18	100.00	973	=HYPERLINK("https://www.ncbi.nlm.nih.gov/nucleotide/HM020797.1?report=genbank&log$=nucltop&blast_rank=48&RID=NCYZXPPJ016","HM020797.1")
Senegalia gaumeri voucher DS16030_JM1334 tRNA-Leu (trnL) gene and trnL-trnF intergenic spacer, partial sequence; chloroplast	Senegalia gaumeri	104	104	100%	1e-18	100.00	927	=HYPERLINK("https://www.ncbi.nlm.nih.gov/nucleotide/EU440038.1?report=genbank&log$=nucltop&blast_rank=49&RID=NCYZXPPJ016","EU440038.1")
Senegalia occidentalis voucher JM1219 tRNA-Leu (trnL) gene and trnL-trnF intergenic spacer, partial sequence; chloroplast	Senegalia occidentalis	104	104	100%	1e-18	100.00	894	=HYPERLINK("https://www.ncbi.nlm.nih.gov/nucleotide/EU440032.1?report=genbank&log$=nucltop&blast_rank=50&RID=NCYZXPPJ016","EU440032.1")
Acacia brevispica voucher JM1577 tRNA-Leu (trnL) gene and trnL-trnF intergenic spacer, partial sequence; chloroplast	Senegalia brevispica	104	104	100%	1e-18	100.00	924	=HYPERLINK("https://www.ncbi.nlm.nih.gov/nucleotide/EU440013.1?report=genbank&log$=nucltop&blast_rank=51&RID=NCYZXPPJ016","EU440013.1")
Acacia furcatispina voucher JM1214 tRNA-Leu (trnL) gene and trnL-trnF intergenic spacer, partial sequence; chloroplast	Acacia furcatispina	104	104	100%	1e-18	100.00	927	=HYPERLINK("https://www.ncbi.nlm.nih.gov/nucleotide/EU439992.1?report=genbank&log$=nucltop&blast_rank=52&RID=NCYZXPPJ016","EU439992.1")
Senegalia sororia voucher DS16067_JM1412 tRNA-Leu (trnL) gene and trnL-trnF intergenic spacer, partial sequence; chloroplast	Senegalia sororia	104	104	100%	1e-18	100.00	927	=HYPERLINK("https://www.ncbi.nlm.nih.gov/nucleotide/EU439991.1?report=genbank&log$=nucltop&blast_rank=53&RID=NCYZXPPJ016","EU439991.1")
Acacia schweinfurthii voucher CANB 615557_JM253 tRNA-Leu (trnL) gene and trnL-trnF intergenic spacer, partial sequence; chloroplast	Senegalia schweinfurthii	104	104	100%	1e-18	100.00	608	=HYPERLINK("https://www.ncbi.nlm.nih.gov/nucleotide/EU439976.1?report=genbank&log$=nucltop&blast_rank=54&RID=NCYZXPPJ016","EU439976.1")
Senegalia picachensis tRNA-Leu gene, partial sequence; trnL-trnF intergenic spacer, complete sequence; and tRNA-Phe gene, partial sequence; chloroplast	Senegalia picachensis	104	104	100%	1e-18	100.00	947	=HYPERLINK("https://www.ncbi.nlm.nih.gov/nucleotide/DQ371871.1?report=genbank&log$=nucltop&blast_rank=55&RID=NCYZXPPJ016","DQ371871.1")
Acacia furcatispina tRNA-Leu gene, partial sequence; trnL-trnF intergenic spacer, complete sequence; and tRNA-Phe gene, partial sequence; chloroplast	Acacia furcatispina	104	104	100%	1e-18	100.00	1018	=HYPERLINK("https://www.ncbi.nlm.nih.gov/nucleotide/DQ371860.1?report=genbank&log$=nucltop&blast_rank=56&RID=NCYZXPPJ016","DQ371860.1")
Senegalia sororia tRNA-Leu gene, partial sequence; trnL-trnF intergenic spacer, complete sequence; and tRNA-Phe gene, partial sequence; chloroplast	Senegalia sororia	104	104	100%	1e-18	100.00	981	=HYPERLINK("https://www.ncbi.nlm.nih.gov/nucleotide/DQ371859.1?report=genbank&log$=nucltop&blast_rank=57&RID=NCYZXPPJ016","DQ371859.1")
Senegalia gaumeri tRNA-Leu gene, partial sequence; trnL-trnF intergenic spacer, complete sequence; and tRNA-Phe gene, partial sequence; chloroplast	Senegalia gaumeri	104	104	100%	1e-18	100.00	953	=HYPERLINK("https://www.ncbi.nlm.nih.gov/nucleotide/DQ371858.1?report=genbank&log$=nucltop&blast_rank=58&RID=NCYZXPPJ016","DQ371858.1")
Acacia wrightii tRNA-Leu gene, partial sequence; trnL-trnF intergenic spacer, complete sequence; and tRNA-Phe gene, partial sequence; chloroplast	Senegalia wrightii	104	104	100%	1e-18	100.00	952	=HYPERLINK("https://www.ncbi.nlm.nih.gov/nucleotide/DQ371854.1?report=genbank&log$=nucltop&blast_rank=59&RID=NCYZXPPJ016","DQ371854.1")
Acacia glomerosa isolate JM249 tRNA-Leu (trnL) gene, partial sequence; trnL-trnF intergenic spacer region, complete sequence; and tRNA-Phe (trnF) gene, partial sequence; chlorplast genes for chloroplast products	Senegalia glomerosa	104	104	100%	1e-18	100.00	1087	=HYPERLINK("https://www.ncbi.nlm.nih.gov/nucleotide/AF522980.1?report=genbank&log$=nucltop&blast_rank=60&RID=NCYZXPPJ016","AF522980.1")
Acacia schweinfurthii isolate JM258 tRNA-Leu (trnL) gene, partial sequence; and trnL-trnF intergenic spacer region, partial sequence; chlorplast genes for chloroplast products	Senegalia schweinfurthii	104	104	100%	1e-18	100.00	683	=HYPERLINK("https://www.ncbi.nlm.nih.gov/nucleotide/AF522979.1?report=genbank&log$=nucltop&blast_rank=61&RID=NCYZXPPJ016","AF522979.1")
Acacia roemeriana isolate JM235 tRNA-Leu (trnL) gene, partial sequence; and trnL-trnF intergenic spacer region, partial sequence; chlorplast genes for chloroplast products	Senegalia roemeriana	104	104	100%	1e-18	100.00	679	=HYPERLINK("https://www.ncbi.nlm.nih.gov/nucleotide/AF522977.1?report=genbank&log$=nucltop&blast_rank=62&RID=NCYZXPPJ016","AF522977.1")
Faidherbia albida isolate JM262 tRNA-Leu (trnL) gene, partial sequence; trnL-trnF intergenic spacer region, complete sequence; and tRNA-Phe (trnF) gene, partial sequence; chlorplast genes for chloroplast products	Faidherbia albida	104	104	100%	1e-18	100.00	1088	=HYPERLINK("https://www.ncbi.nlm.nih.gov/nucleotide/AF522954.1?report=genbank&log$=nucltop&blast_rank=63&RID=NCYZXPPJ016","AF522954.1")
