# Supplementary material for: Ecology of community reassembly: Movements and diets of megafauna during a decade of restoration in Mozambique
Source: Ecology. 2026 Apr 12;107(4):e70386. doi: 10.1002/ecy.70386 (PMC13071350; doi:10.1002/ecy.70386)
Supplement: Supplementary file 1 — Data S1. [file ECY-107-e70386-s001.zip › Data_S1/Dataset_20/DietDataFilteringScripts/DNA_metabarcoding_data_processing/additional_files_scripts/NCBI_blast_results/atcctgttttccgaaaataaagaaaagttcagaaagtgataataaaaaagg.csv]

Description	Scientific Name	Max Score	Total Score	Query Cover	E value	Per. ident	Acc. Len	Accession
Rhynchosia malacophylla voucher B2_K1343 tRNA-Leu (trnL) gene, partial sequence; mitochondrial	Rhynchosia malacophylla	95.3	95.3	100%	5e-16	100.00	531	=HYPERLINK("https://www.ncbi.nlm.nih.gov/nucleotide/MK261566.1?report=genbank&log$=nucltop&blast_rank=1&RID=NCZA7GRB016","MK261566.1")
Rhynchosia minima voucher F7_K1207_Unknown_sp tRNA-Leu (trnL) gene, intron; chloroplast	Rhynchosia minima	95.3	95.3	100%	5e-16	100.00	496	=HYPERLINK("https://www.ncbi.nlm.nih.gov/nucleotide/KR738712.1?report=genbank&log$=nucltop&blast_rank=2&RID=NCZA7GRB016","KR738712.1")
Rhynchosia minima voucher G7_K1207_Unknown_sp tRNA-Leu (trnL) gene, intron; chloroplast	Rhynchosia minima	95.3	95.3	100%	5e-16	100.00	535	=HYPERLINK("https://www.ncbi.nlm.nih.gov/nucleotide/KR738689.1?report=genbank&log$=nucltop&blast_rank=3&RID=NCZA7GRB016","KR738689.1")
Rhynchosia minima voucher E7_K1207_Unknown_sp tRNA-Leu (trnL) gene, intron; chloroplast	Rhynchosia minima	95.3	95.3	100%	5e-16	100.00	535	=HYPERLINK("https://www.ncbi.nlm.nih.gov/nucleotide/KR738160.1?report=genbank&log$=nucltop&blast_rank=4&RID=NCZA7GRB016","KR738160.1")
Rhynchosia himalensis var. craibiana tRNA-Leu (trnL) gene, partial sequence; trnL-trnF intergenic spacer, complete sequence; and tRNA-Phe (trnF) gene, partial sequence; chloroplast	Rhynchosia himalensis var. craibiana	95.3	95.3	100%	5e-16	100.00	960	=HYPERLINK("https://www.ncbi.nlm.nih.gov/nucleotide/KF621115.1?report=genbank&log$=nucltop&blast_rank=5&RID=NCZA7GRB016","KF621115.1")
Fagelia bituminosa chloroplast, complete genome	Fagelia bituminosa	95.3	95.3	100%	5e-16	100.00	153540	=HYPERLINK("https://www.ncbi.nlm.nih.gov/nucleotide/NC_057451.1?report=genbank&log$=nucltop&blast_rank=6&RID=NCZA7GRB016","NC_057451.1")
Dunbaria nivea chloroplast, complete genome	Dunbaria nivea	95.3	95.3	100%	5e-16	100.00	153121	=HYPERLINK("https://www.ncbi.nlm.nih.gov/nucleotide/NC_057448.1?report=genbank&log$=nucltop&blast_rank=7&RID=NCZA7GRB016","NC_057448.1")
Dolichos falciformis chloroplast, complete genome	Dolichos falciformis	95.3	95.3	100%	5e-16	100.00	153884	=HYPERLINK("https://www.ncbi.nlm.nih.gov/nucleotide/NC_057447.1?report=genbank&log$=nucltop&blast_rank=8&RID=NCZA7GRB016","NC_057447.1")
Bolusafra bituminosa isolate 120 tRNA-Leu (trnL) gene, partial sequence; trnL-trnF intergenic spacer, complete sequence; and tRNA-Phe (trnF) gene, partial sequence; chloroplast	Bolusafra bituminosa	95.3	95.3	100%	5e-16	100.00	997	=HYPERLINK("https://www.ncbi.nlm.nih.gov/nucleotide/EU717309.1?report=genbank&log$=nucltop&blast_rank=9&RID=NCZA7GRB016","EU717309.1")
