# Supplementary material for: Ecology of community reassembly: Movements and diets of megafauna during a decade of restoration in Mozambique
Source: Ecology. 2026 Apr 12;107(4):e70386. doi: 10.1002/ecy.70386 (PMC13071350; doi:10.1002/ecy.70386)
Supplement: Supplementary file 1 — Data S1. [file ECY-107-e70386-s001.zip › Data_S1/Dataset_20/DietDataFilteringScripts/DNA_metabarcoding_data_processing/additional_files_scripts/NCBI_blast_results/atcctgttttccgaaaccaaaggttcagaaagtgaaaaagg.csv]

Description	Scientific Name	Max Score	Total Score	Query Cover	E value	Per. ident	Acc. Len	Accession
Scyphiphora hydrophyllacea chloroplast, complete genome	Scyphiphora hydrophyllacea	76.8	76.8	100%	9e-11	100.00	155132	=HYPERLINK("https://www.ncbi.nlm.nih.gov/nucleotide/NC_049078.1?report=genbank&log$=nucltop&blast_rank=1&RID=ND7AUSH4016","NC_049078.1")
Uncaria rhynchophylla chloroplast, complete genome	Uncaria rhynchophylla	76.8	76.8	100%	9e-11	100.00	154605	=HYPERLINK("https://www.ncbi.nlm.nih.gov/nucleotide/MN723865.1?report=genbank&log$=nucltop&blast_rank=2&RID=ND7AUSH4016","MN723865.1")
Cephalanthus occidentalis chloroplast	Cephalanthus occidentalis	76.8	76.8	100%	9e-11	100.00	129614	=HYPERLINK("https://www.ncbi.nlm.nih.gov/nucleotide/KY378678.1?report=genbank&log$=nucltop&blast_rank=3&RID=ND7AUSH4016","KY378678.1")
Sabicea diversifolia voucher B. Bremer, S. Razafimandimbison, K. Kainulainen, C. Rydin, M. Avino 5262 (S) chloroplast, partial genome	Sabicea diversifolia	76.8	76.8	100%	9e-11	100.00	127360	=HYPERLINK("https://www.ncbi.nlm.nih.gov/nucleotide/KY378671.1?report=genbank&log$=nucltop&blast_rank=4&RID=ND7AUSH4016","KY378671.1")
Scyphiphora hydrophyllacea voucher K. Bremer et al. 99 (S) chloroplast, partial genome	Scyphiphora hydrophyllacea	76.8	76.8	100%	9e-11	100.00	129262	=HYPERLINK("https://www.ncbi.nlm.nih.gov/nucleotide/KY378668.1?report=genbank&log$=nucltop&blast_rank=5&RID=ND7AUSH4016","KY378668.1")
Trailliaedoxa gracilis voucher Boufford et al. 35041 (MO) chloroplast, partial genome	Trailliaedoxa gracilis	76.8	76.8	100%	9e-11	100.00	126943	=HYPERLINK("https://www.ncbi.nlm.nih.gov/nucleotide/KY378667.1?report=genbank&log$=nucltop&blast_rank=6&RID=ND7AUSH4016","KY378667.1")
Psydrax obovata voucher Bremer 3762 (UPS) chloroplast, partial genome	Psydrax obovata	76.8	76.8	100%	9e-11	100.00	126993	=HYPERLINK("https://www.ncbi.nlm.nih.gov/nucleotide/KY378666.1?report=genbank&log$=nucltop&blast_rank=7&RID=ND7AUSH4016","KY378666.1")
Glionnetia sericea voucher B. Bremer et al. 5404 (S) chloroplast, partial genome	Glionnetia sericea	76.8	76.8	100%	9e-11	100.00	128877	=HYPERLINK("https://www.ncbi.nlm.nih.gov/nucleotide/KY378665.1?report=genbank&log$=nucltop&blast_rank=8&RID=ND7AUSH4016","KY378665.1")
Neolamarckia macrophylla chloroplast, complete genome	Neolamarckia macrophylla	76.8	76.8	100%	9e-11	100.00	155406	=HYPERLINK("https://www.ncbi.nlm.nih.gov/nucleotide/MN877388.1?report=genbank&log$=nucltop&blast_rank=9&RID=ND7AUSH4016","MN877388.1")
Sabicea cinerea voucher OT2408 tRNA-Leu(UAA) (trnL) gene, intron; chloroplast	Sabicea cinerea	76.8	76.8	100%	9e-11	100.00	879	=HYPERLINK("https://www.ncbi.nlm.nih.gov/nucleotide/MK797597.1?report=genbank&log$=nucltop&blast_rank=10&RID=ND7AUSH4016","MK797597.1")
Vangueria madagascariensis voucher TK2_G3_NRC tRNA-Leu (trnL) gene, partial sequence; mitochondrial	Vangueria madagascariensis	76.8	76.8	100%	9e-11	100.00	519	=HYPERLINK("https://www.ncbi.nlm.nih.gov/nucleotide/MK261745.1?report=genbank&log$=nucltop&blast_rank=11&RID=ND7AUSH4016","MK261745.1")
Canthium sp. D2_K1341 tRNA-Leu (trnL) gene, partial sequence; mitochondrial	Canthium sp. D2_K1341	76.8	76.8	100%	9e-11	100.00	415	=HYPERLINK("https://www.ncbi.nlm.nih.gov/nucleotide/MK261706.1?report=genbank&log$=nucltop&blast_rank=12&RID=ND7AUSH4016","MK261706.1")
Vangueria madagascariensis voucher B4_K1342 tRNA-Leu (trnL) gene, partial sequence; mitochondrial	Vangueria madagascariensis	76.8	76.8	100%	9e-11	100.00	516	=HYPERLINK("https://www.ncbi.nlm.nih.gov/nucleotide/MK261356.1?report=genbank&log$=nucltop&blast_rank=13&RID=ND7AUSH4016","MK261356.1")
Canthium sp. C2_K1341 tRNA-Leu (trnL) gene, partial sequence; mitochondrial	Canthium sp. C2_K1341	76.8	76.8	100%	9e-11	100.00	381	=HYPERLINK("https://www.ncbi.nlm.nih.gov/nucleotide/MK261334.1?report=genbank&log$=nucltop&blast_rank=14&RID=ND7AUSH4016","MK261334.1")
Sabicea villosa isolate RUB107 tRNA-Leu (trnL) gene, partial sequence; trnL-trnF intergenic spacer, complete sequence; and tRNA-Phe (trnF) gene, partial sequence; chloroplast	Sabicea villosa	76.8	76.8	100%	9e-11	100.00	865	=HYPERLINK("https://www.ncbi.nlm.nih.gov/nucleotide/MF460772.1?report=genbank&log$=nucltop&blast_rank=15&RID=ND7AUSH4016","MF460772.1")
Sabicea villosa isolate RUB078 tRNA-Leu (trnL) gene, partial sequence; trnL-trnF intergenic spacer, complete sequence; and tRNA-Phe (trnF) gene, partial sequence; chloroplast	Sabicea villosa	76.8	76.8	100%	9e-11	100.00	886	=HYPERLINK("https://www.ncbi.nlm.nih.gov/nucleotide/MF460771.1?report=genbank&log$=nucltop&blast_rank=16&RID=ND7AUSH4016","MF460771.1")
Syringantha coulteri voucher Henrickson 19113 [US] tRNA-Leu (trnL) gene and trnL-trnF intergenic spacer, partial sequence; chloroplast	Syringantha coulteri	76.8	76.8	100%	9e-11	100.00	872	=HYPERLINK("https://www.ncbi.nlm.nih.gov/nucleotide/KT333167.1?report=genbank&log$=nucltop&blast_rank=17&RID=ND7AUSH4016","KT333167.1")
Sabicea villosa isolate RUB122 tRNA-Leu (trnL) gene, partial sequence; trnL-trnF intergenic spacer, complete sequence; and tRNA-Phe (trnF) gene, partial sequence; chloroplast	Sabicea villosa	76.8	76.8	100%	9e-11	100.00	730	=HYPERLINK("https://www.ncbi.nlm.nih.gov/nucleotide/KY785254.1?report=genbank&log$=nucltop&blast_rank=18&RID=ND7AUSH4016","KY785254.1")
Sabicea mexicana isolate RUB111 tRNA-Leu (trnL) gene, partial sequence; trnL-trnF intergenic spacer, complete sequence; and tRNA-Phe (trnF) gene, partial sequence; chloroplast	Sabicea mexicana	76.8	76.8	100%	9e-11	100.00	876	=HYPERLINK("https://www.ncbi.nlm.nih.gov/nucleotide/KY785253.1?report=genbank&log$=nucltop&blast_rank=19&RID=ND7AUSH4016","KY785253.1")
Casasia jacquinioides isolate RUB232 tRNA-Leu (trnL) gene, partial sequence; trnL-trnF intergenic spacer, complete sequence; and tRNA-Phe (trnF) gene, partial sequence; chloroplast	Casasia jacquinioides	76.8	76.8	100%	9e-11	100.00	619	=HYPERLINK("https://www.ncbi.nlm.nih.gov/nucleotide/KY785212.1?report=genbank&log$=nucltop&blast_rank=20&RID=ND7AUSH4016","KY785212.1")
Mitragyna speciosa plastid, complete genome	Mitragyna speciosa	76.8	76.8	100%	9e-11	100.00	155600	=HYPERLINK("https://www.ncbi.nlm.nih.gov/nucleotide/NC_034698.1?report=genbank&log$=nucltop&blast_rank=21&RID=ND7AUSH4016","NC_034698.1")
Virectaria angustifolia chloroplast partial trnT-L-F region gene intron, specimen voucher BR: Lisowski 56663	Virectaria angustifolia	76.8	76.8	100%	9e-11	100.00	1668	=HYPERLINK("https://www.ncbi.nlm.nih.gov/nucleotide/LN878287.1?report=genbank&log$=nucltop&blast_rank=22&RID=ND7AUSH4016","LN878287.1")
Sabicea urbaniana chloroplast partial trnT-L-F region gene intron, specimen voucher BR: Chatrou 488	Sabicea urbaniana	76.8	76.8	100%	9e-11	100.00	1638	=HYPERLINK("https://www.ncbi.nlm.nih.gov/nucleotide/LN878284.1?report=genbank&log$=nucltop&blast_rank=23&RID=ND7AUSH4016","LN878284.1")
Sabicea hierniana chloroplast partial trnT-L-F region gene intron, specimen voucher BR: Dessein 1955	Sabicea hierniana	76.8	76.8	100%	9e-11	100.00	1638	=HYPERLINK("https://www.ncbi.nlm.nih.gov/nucleotide/LN878283.1?report=genbank&log$=nucltop&blast_rank=24&RID=ND7AUSH4016","LN878283.1")
Sabicea gigantostipula chloroplast partial trnT-L-F region gene intron, specimen voucher BR: Dessein 1650	Sabicea gigantostipula	76.8	76.8	100%	9e-11	100.00	1638	=HYPERLINK("https://www.ncbi.nlm.nih.gov/nucleotide/LN878282.1?report=genbank&log$=nucltop&blast_rank=25&RID=ND7AUSH4016","LN878282.1")
Sabicea africana chloroplast partial trnT-L-F region gene intron, specimen voucher BR: Dessein 1824	Sabicea africana	76.8	76.8	100%	9e-11	100.00	1650	=HYPERLINK("https://www.ncbi.nlm.nih.gov/nucleotide/LN878281.1?report=genbank&log$=nucltop&blast_rank=26&RID=ND7AUSH4016","LN878281.1")
Sabicea urniformis chloroplast partial trnT-L-F region gene intron, specimen voucher WAG: Wieringa 5584	Sabicea urniformis	76.8	76.8	100%	9e-11	100.00	1636	=HYPERLINK("https://www.ncbi.nlm.nih.gov/nucleotide/LN878280.1?report=genbank&log$=nucltop&blast_rank=27&RID=ND7AUSH4016","LN878280.1")
Sabicea urceolata chloroplast partial trnT-L-F region gene intron, specimen voucher BR: Dessein 1803	Sabicea urceolata	76.8	76.8	100%	9e-11	100.00	1637	=HYPERLINK("https://www.ncbi.nlm.nih.gov/nucleotide/LN878279.1?report=genbank&log$=nucltop&blast_rank=28&RID=ND7AUSH4016","LN878279.1")
Sabicea tchapensis chloroplast partial trnT-L-F region gene intron, specimen voucher BR: Dessein 3017	Sabicea tchapensis	76.8	76.8	100%	9e-11	100.00	1639	=HYPERLINK("https://www.ncbi.nlm.nih.gov/nucleotide/LN878278.1?report=genbank&log$=nucltop&blast_rank=29&RID=ND7AUSH4016","LN878278.1")
Sabicea rosea chloroplast partial trnT-L-F region gene intron, specimen voucher WAG: Jongkind 10096	Sabicea rosea	76.8	76.8	100%	9e-11	100.00	1628	=HYPERLINK("https://www.ncbi.nlm.nih.gov/nucleotide/LN878276.1?report=genbank&log$=nucltop&blast_rank=30&RID=ND7AUSH4016","LN878276.1")
Sabicea pilosa chloroplast partial trnT-L-F region gene intron, specimen voucher BR: Dessein 2814	Sabicea pilosa	76.8	76.8	100%	9e-11	100.00	1639	=HYPERLINK("https://www.ncbi.nlm.nih.gov/nucleotide/LN878275.1?report=genbank&log$=nucltop&blast_rank=31&RID=ND7AUSH4016","LN878275.1")
Sabicea pedicellata chloroplast partial trnT-L-F region gene intron, specimen voucher BRLU: Sonke 5567	Sabicea pedicellata	76.8	76.8	100%	9e-11	100.00	1639	=HYPERLINK("https://www.ncbi.nlm.nih.gov/nucleotide/LN878274.1?report=genbank&log$=nucltop&blast_rank=32&RID=ND7AUSH4016","LN878274.1")
Sabicea nobilis chloroplast partial trnT-L-F region gene intron, specimen voucher WAG: Wieringa 7673	Sabicea nobilis	76.8	76.8	100%	9e-11	100.00	1678	=HYPERLINK("https://www.ncbi.nlm.nih.gov/nucleotide/LN878273.1?report=genbank&log$=nucltop&blast_rank=33&RID=ND7AUSH4016","LN878273.1")
Sabicea mollis chloroplast partial trnT-L-F region gene intron, specimen voucher BR: Dessein 2258	Sabicea mollis	76.8	76.8	100%	9e-11	100.00	1640	=HYPERLINK("https://www.ncbi.nlm.nih.gov/nucleotide/LN878272.1?report=genbank&log$=nucltop&blast_rank=34&RID=ND7AUSH4016","LN878272.1")
Sabicea longipetiolata chloroplast partial trnT-L-F region gene intron specimen voucher BR: Boyekoli Ebale Congo 2010 Expedition 640	Sabicea longipetiolata	76.8	76.8	100%	9e-11	100.00	1639	=HYPERLINK("https://www.ncbi.nlm.nih.gov/nucleotide/LN878271.1?report=genbank&log$=nucltop&blast_rank=35&RID=ND7AUSH4016","LN878271.1")
Sabicea laxa chloroplast partial trnT-L-F region gene intron, specimen voucher BR: Lachenaud 867	Sabicea laxa	76.8	76.8	100%	9e-11	100.00	1640	=HYPERLINK("https://www.ncbi.nlm.nih.gov/nucleotide/LN878270.1?report=genbank&log$=nucltop&blast_rank=36&RID=ND7AUSH4016","LN878270.1")
Sabicea johnstonii chloroplast partial trnT-L-F region gene intron, specimen voucher BR: Boyekoli Ebale Congo 2010 Expedition 847	Sabicea johnstonii	76.8	76.8	100%	9e-11	100.00	1640	=HYPERLINK("https://www.ncbi.nlm.nih.gov/nucleotide/LN878269.1?report=genbank&log$=nucltop&blast_rank=37&RID=ND7AUSH4016","LN878269.1")
Sabicea ingrata var. ingrata chloroplast partial trnT-L-F region gene intron, specimen voucher BR: Joffroy 150	Sabicea ingrata var. ingrata	76.8	76.8	100%	9e-11	100.00	1640	=HYPERLINK("https://www.ncbi.nlm.nih.gov/nucleotide/LN878268.1?report=genbank&log$=nucltop&blast_rank=38&RID=ND7AUSH4016","LN878268.1")
Sabicea floribunda chloroplast partial trnT-L-F region gene intron, specimen voucher WAG: Wieringa 5440	Sabicea floribunda	76.8	76.8	100%	9e-11	100.00	1639	=HYPERLINK("https://www.ncbi.nlm.nih.gov/nucleotide/LN878267.1?report=genbank&log$=nucltop&blast_rank=39&RID=ND7AUSH4016","LN878267.1")
Sabicea duparquetiana chloroplast partial trnT-L-F region gene intron, specimen voucher BR: Dessein 1725	Sabicea duparquetiana	76.8	76.8	100%	9e-11	100.00	1638	=HYPERLINK("https://www.ncbi.nlm.nih.gov/nucleotide/LN878266.1?report=genbank&log$=nucltop&blast_rank=40&RID=ND7AUSH4016","LN878266.1")
Sabicea diversifolia chloroplast partial trnT-L-F region gene intron, specimen voucher BR: De Block 901	Sabicea diversifolia	76.8	76.8	100%	9e-11	100.00	1644	=HYPERLINK("https://www.ncbi.nlm.nih.gov/nucleotide/LN878265.1?report=genbank&log$=nucltop&blast_rank=41&RID=ND7AUSH4016","LN878265.1")
Sabicea calycina chloroplast partial trnT-L-F region gene intron, specimen voucher BR: Dessein 3147	Sabicea calycina	76.8	76.8	100%	9e-11	100.00	1639	=HYPERLINK("https://www.ncbi.nlm.nih.gov/nucleotide/LN878263.1?report=genbank&log$=nucltop&blast_rank=42&RID=ND7AUSH4016","LN878263.1")
Sabicea bullata chloroplast partial trnT-L-F region gene intron, specimen voucher BR: Dessein 2572	Sabicea bullata	76.8	76.8	100%	9e-11	100.00	1635	=HYPERLINK("https://www.ncbi.nlm.nih.gov/nucleotide/LN878262.1?report=genbank&log$=nucltop&blast_rank=43&RID=ND7AUSH4016","LN878262.1")
Sabicea acuminata chloroplast partial trnT-L-F region gene intron, specimen voucher BR: Luckow 4448	Sabicea acuminata	76.8	76.8	100%	9e-11	100.00	1644	=HYPERLINK("https://www.ncbi.nlm.nih.gov/nucleotide/LN878261.1?report=genbank&log$=nucltop&blast_rank=44&RID=ND7AUSH4016","LN878261.1")
Sabicea sthenula chloroplast partial trnT-L-F region gene intron, specimen voucher BR: Dessein 1829	Sabicea sthenula	76.8	76.8	100%	9e-11	100.00	1642	=HYPERLINK("https://www.ncbi.nlm.nih.gov/nucleotide/LN878260.1?report=genbank&log$=nucltop&blast_rank=45&RID=ND7AUSH4016","LN878260.1")
Sabicea sp. 2 Dessein 1865 chloroplast partial trnT-L-F region gene intron, specimen voucher BR: Dessein 1865	Sabicea sp. 2 Dessein 1865	76.8	76.8	100%	9e-11	100.00	1640	=HYPERLINK("https://www.ncbi.nlm.nih.gov/nucleotide/LN878259.1?report=genbank&log$=nucltop&blast_rank=46&RID=ND7AUSH4016","LN878259.1")
Sabicea sp. 1 Dessein 2149 chloroplast partial trnT-L-F region gene intron, specimen voucher BR: Dessein 2149	Sabicea sp. 1 Dessein 2149	76.8	76.8	100%	9e-11	100.00	1631	=HYPERLINK("https://www.ncbi.nlm.nih.gov/nucleotide/LN878258.1?report=genbank&log$=nucltop&blast_rank=47&RID=ND7AUSH4016","LN878258.1")
Pseudosabicea mildbraedii var. letestui chloroplast partial trnT-L-F region gene intron, specimen voucher BR: Dessein 1909	Sabicea mildbraedii var. letestui	76.8	76.8	100%	9e-11	100.00	1641	=HYPERLINK("https://www.ncbi.nlm.nih.gov/nucleotide/LN878257.1?report=genbank&log$=nucltop&blast_rank=48&RID=ND7AUSH4016","LN878257.1")
Eriosemopsis subanisophylla voucher Kate Grieve 1240 (PRU) trnT-trnL intergenic spacer, partial sequence; tRNA-Leu (trnL(UAA)) gene, complete sequence; and trnL-trnF intergenic spacer, partial sequence; chloroplast	Eriosemopsis subanisophylla	76.8	76.8	100%	9e-11	100.00	1686	=HYPERLINK("https://www.ncbi.nlm.nih.gov/nucleotide/KM386522.1?report=genbank&log$=nucltop&blast_rank=49&RID=ND7AUSH4016","KM386522.1")
Eriosemopsis subanisophylla voucher Kate Grieve 1237 (PRU) trnT-trnL intergenic spacer, partial sequence; tRNA-Leu (trnL(UAA)) gene, complete sequence; and trnL-trnF intergenic spacer, partial sequence; chloroplast	Eriosemopsis subanisophylla	76.8	76.8	100%	9e-11	100.00	1686	=HYPERLINK("https://www.ncbi.nlm.nih.gov/nucleotide/KM386521.1?report=genbank&log$=nucltop&blast_rank=50&RID=ND7AUSH4016","KM386521.1")
Eriosemopsis subanisophylla voucher Kate Grieve 1212 (PRU) trnT-trnL intergenic spacer, partial sequence; tRNA-Leu (trnL(UAA)) gene, complete sequence; and trnL-trnF intergenic spacer, partial sequence; chloroplast	Eriosemopsis subanisophylla	76.8	76.8	100%	9e-11	100.00	1686	=HYPERLINK("https://www.ncbi.nlm.nih.gov/nucleotide/KM386520.1?report=genbank&log$=nucltop&blast_rank=51&RID=ND7AUSH4016","KM386520.1")
Vangueria madagascariensis voucher Delprete 7383 (NY) trnT-trnL intergenic spacer, partial sequence; tRNA-Leu (trnL) gene and trnL-trnF intergenic spacer, complete sequence; and tRNA-Phe (trnF) gene, partial sequence; chloroplast	Vangueria madagascariensis	76.8	76.8	100%	9e-11	100.00	1694	=HYPERLINK("https://www.ncbi.nlm.nih.gov/nucleotide/KM592186.1?report=genbank&log$=nucltop&blast_rank=52&RID=ND7AUSH4016","KM592186.1")
Psydrax sp. 10 AS-2016 voucher Q2U44 tRNA-Leu (trnL) gene and trnL-trnF intergenic spacer, partial sequence; chloroplast	Psydrax sp. 10 AS-2016	76.8	76.8	100%	9e-11	100.00	520	=HYPERLINK("https://www.ncbi.nlm.nih.gov/nucleotide/KU853235.1?report=genbank&log$=nucltop&blast_rank=53&RID=ND7AUSH4016","KU853235.1")
Adina rubella chloroplast, partial genome	Adina rubella	76.8	76.8	100%	9e-11	100.00	155416	=HYPERLINK("https://www.ncbi.nlm.nih.gov/nucleotide/OP581000.1?report=genbank&log$=nucltop&blast_rank=54&RID=ND7AUSH4016","OP581000.1")
Psydrax latifolia chloroplast, complete genome	Psydrax latifolia	76.8	76.8	100%	9e-11	100.00	153238	=HYPERLINK("https://www.ncbi.nlm.nih.gov/nucleotide/NC_080510.1?report=genbank&log$=nucltop&blast_rank=55&RID=ND7AUSH4016","NC_080510.1")
Vepris nobilis voucher F1_K1302_Teclea_nobilis tRNA-Leu (trnL) gene, intron; chloroplast	Vepris nobilis	76.8	76.8	100%	9e-11	100.00	499	=HYPERLINK("https://www.ncbi.nlm.nih.gov/nucleotide/KR738488.1?report=genbank&log$=nucltop&blast_rank=56&RID=ND7AUSH4016","KR738488.1")
Vepris nobilis voucher H1_K1302_Teclea_nobilis tRNA-Leu (trnL) gene, intron; chloroplast	Vepris nobilis	76.8	76.8	100%	9e-11	100.00	511	=HYPERLINK("https://www.ncbi.nlm.nih.gov/nucleotide/KR738089.1?report=genbank&log$=nucltop&blast_rank=57&RID=ND7AUSH4016","KR738089.1")
Vepris nobilis voucher G1_K1302_Teclea_nobilis tRNA-Leu (trnL) gene, intron; chloroplast	Vepris nobilis	76.8	76.8	100%	9e-11	100.00	511	=HYPERLINK("https://www.ncbi.nlm.nih.gov/nucleotide/KR738088.1?report=genbank&log$=nucltop&blast_rank=58&RID=ND7AUSH4016","KR738088.1")
Vepris nobilis voucher A2_K1302_Teclea_nobilis tRNA-Leu (trnL) gene, intron; chloroplast	Vepris nobilis	76.8	76.8	100%	9e-11	100.00	512	=HYPERLINK("https://www.ncbi.nlm.nih.gov/nucleotide/KR737835.1?report=genbank&log$=nucltop&blast_rank=59&RID=ND7AUSH4016","KR737835.1")
Canthium gynochthodes chloroplast trnL gene (partial) and trnL-trnF intergenic spacer (partial)	Canthium gynochthodes	76.8	76.8	100%	9e-11	100.00	806	=HYPERLINK("https://www.ncbi.nlm.nih.gov/nucleotide/HG937663.1?report=genbank&log$=nucltop&blast_rank=60&RID=ND7AUSH4016","HG937663.1")
Canthium obovatifolium chloroplast trnL gene (partial) and trnL-trnF intergenic spacer (partial)	Canthium obovatifolium	76.8	76.8	100%	9e-11	100.00	814	=HYPERLINK("https://www.ncbi.nlm.nih.gov/nucleotide/HG937661.1?report=genbank&log$=nucltop&blast_rank=61&RID=ND7AUSH4016","HG937661.1")
Canthium oligophlebium chloroplast trnL gene (partial) and trnL-trnF intergenic spacer (partial)	Canthium oligophlebium	76.8	76.8	100%	9e-11	100.00	845	=HYPERLINK("https://www.ncbi.nlm.nih.gov/nucleotide/HG937660.1?report=genbank&log$=nucltop&blast_rank=62&RID=ND7AUSH4016","HG937660.1")
Uncaria hirsuta chloroplast, complete genome	Uncaria hirsuta	76.8	76.8	100%	9e-11	100.00	154761	=HYPERLINK("https://www.ncbi.nlm.nih.gov/nucleotide/OK662587.1?report=genbank&log$=nucltop&blast_rank=63&RID=ND7AUSH4016","OK662587.1")
Casasia jacquinioides voucher Rova et al. 2236 (GB) tRNA-Leu (trnL) gene and trnL-trnF intergenic spacer, partial sequence; chloroplast	Casasia jacquinioides	76.8	76.8	100%	9e-11	100.00	1480	=HYPERLINK("https://www.ncbi.nlm.nih.gov/nucleotide/MZ458127.1?report=genbank&log$=nucltop&blast_rank=64&RID=ND7AUSH4016","MZ458127.1")
Canthium subsessilifolium chloroplast DNA containing trnL-F IGS	Canthium subsessilifolium	76.8	76.8	100%	9e-11	100.00	870	=HYPERLINK("https://www.ncbi.nlm.nih.gov/nucleotide/HG426459.1?report=genbank&log$=nucltop&blast_rank=65&RID=ND7AUSH4016","HG426459.1")
Uncaria scandens chloroplast, complete genome	Uncaria scandens	76.8	76.8	100%	9e-11	100.00	153780	=HYPERLINK("https://www.ncbi.nlm.nih.gov/nucleotide/ON243637.1?report=genbank&log$=nucltop&blast_rank=66&RID=ND7AUSH4016","ON243637.1")
Uncaria scandens chloroplast, complete genome	Uncaria scandens	76.8	76.8	100%	9e-11	100.00	153780	=HYPERLINK("https://www.ncbi.nlm.nih.gov/nucleotide/NC_063828.1?report=genbank&log$=nucltop&blast_rank=67&RID=ND7AUSH4016","NC_063828.1")
Hamelia xorullensis voucher Ochoterena-Booth 220 [MEXU] tRNA-Leu (trnL) gene and trnL-trnF intergenic spacer, partial sequence; chloroplast	Hamelia xorullensis	76.8	76.8	100%	9e-11	100.00	960	=HYPERLINK("https://www.ncbi.nlm.nih.gov/nucleotide/KJ906576.1?report=genbank&log$=nucltop&blast_rank=68&RID=ND7AUSH4016","KJ906576.1")
Hamelia versicolor voucher NTBG 980457001 [] tRNA-Leu (trnL) gene and trnL-trnF intergenic spacer, partial sequence; chloroplast	Hamelia versicolor	76.8	76.8	100%	9e-11	100.00	891	=HYPERLINK("https://www.ncbi.nlm.nih.gov/nucleotide/KJ906575.1?report=genbank&log$=nucltop&blast_rank=69&RID=ND7AUSH4016","KJ906575.1")
Trailliaedoxa gracilis chloroplast, complete genome	Trailliaedoxa gracilis	76.8	76.8	100%	9e-11	100.00	152407	=HYPERLINK("https://www.ncbi.nlm.nih.gov/nucleotide/NC_063574.1?report=genbank&log$=nucltop&blast_rank=70&RID=ND7AUSH4016","NC_063574.1")
Vangueria volkensii voucher Verstraete & Lemaire 115 (BR) trnT-trnL intergenic spacer, partial sequence; tRNA-Leu (trnL) gene, complete sequence; and trnL-trnF intergenic spacer, partial sequence; chloroplast	Vangueria volkensii	76.8	76.8	100%	9e-11	100.00	1687	=HYPERLINK("https://www.ncbi.nlm.nih.gov/nucleotide/KF488338.1?report=genbank&log$=nucltop&blast_rank=71&RID=ND7AUSH4016","KF488338.1")
Vangueria pygmaea voucher Verstraete & Lemaire 275 (BR) trnT-trnL intergenic spacer, partial sequence; tRNA-Leu (trnL) gene, complete sequence; and trnL-trnF intergenic spacer, partial sequence; chloroplast	Vangueria pygmaea	76.8	76.8	100%	9e-11	100.00	1687	=HYPERLINK("https://www.ncbi.nlm.nih.gov/nucleotide/KF488337.1?report=genbank&log$=nucltop&blast_rank=72&RID=ND7AUSH4016","KF488337.1")
Vangueria latifolia voucher Lemaire & Verstraete 183 (BR) trnT-trnL intergenic spacer, partial sequence; tRNA-Leu (trnL) gene, complete sequence; and trnL-trnF intergenic spacer, partial sequence; chloroplast	Vangueria latifolia	76.8	76.8	100%	9e-11	100.00	1698	=HYPERLINK("https://www.ncbi.nlm.nih.gov/nucleotide/KF488336.1?report=genbank&log$=nucltop&blast_rank=73&RID=ND7AUSH4016","KF488336.1")
Vangueria infausta voucher Verstraete & Lemaire 379 (BR) trnT-trnL intergenic spacer, partial sequence; tRNA-Leu (trnL) gene, complete sequence; and trnL-trnF intergenic spacer, partial sequence; chloroplast	Vangueria infausta	76.8	76.8	100%	9e-11	100.00	1689	=HYPERLINK("https://www.ncbi.nlm.nih.gov/nucleotide/KF488334.1?report=genbank&log$=nucltop&blast_rank=74&RID=ND7AUSH4016","KF488334.1")
Vangueria infausta voucher Verstraete & Lemaire 316 (BR) trnT-trnL intergenic spacer, partial sequence; tRNA-Leu (trnL) gene, complete sequence; and trnL-trnF intergenic spacer, partial sequence; chloroplast	Vangueria infausta	76.8	76.8	100%	9e-11	100.00	1687	=HYPERLINK("https://www.ncbi.nlm.nih.gov/nucleotide/KF488330.1?report=genbank&log$=nucltop&blast_rank=75&RID=ND7AUSH4016","KF488330.1")
Vangueria infausta voucher Verstraete & Lemaire 189 (BR) trnT-trnL intergenic spacer, partial sequence; tRNA-Leu (trnL) gene, complete sequence; and trnL-trnF intergenic spacer, partial sequence; chloroplast	Vangueria infausta	76.8	76.8	100%	9e-11	100.00	1687	=HYPERLINK("https://www.ncbi.nlm.nih.gov/nucleotide/KF488324.1?report=genbank&log$=nucltop&blast_rank=76&RID=ND7AUSH4016","KF488324.1")
Vangueria infausta voucher Verstraete & Lemaire 1 (BR) trnT-trnL intergenic spacer, partial sequence; tRNA-Leu (trnL) gene, complete sequence; and trnL-trnF intergenic spacer, partial sequence; chloroplast	Vangueria infausta	76.8	76.8	100%	9e-11	100.00	1689	=HYPERLINK("https://www.ncbi.nlm.nih.gov/nucleotide/KF488321.1?report=genbank&log$=nucltop&blast_rank=77&RID=ND7AUSH4016","KF488321.1")
Vangueria cinerascens voucher Verstraete & Lemaire 335 (BR) trnT-trnL intergenic spacer, partial sequence; tRNA-Leu (trnL) gene, complete sequence; and trnL-trnF intergenic spacer, partial sequence; chloroplast	Vangueria cinerascens	76.8	76.8	100%	9e-11	100.00	1685	=HYPERLINK("https://www.ncbi.nlm.nih.gov/nucleotide/KF488320.1?report=genbank&log$=nucltop&blast_rank=78&RID=ND7AUSH4016","KF488320.1")
Rytigynia uhligii voucher Verstraete & Lemaire 89 (BR) trnT-trnL intergenic spacer, partial sequence; tRNA-Leu (trnL) gene, complete sequence; and trnL-trnF intergenic spacer, partial sequence; chloroplast	Rytigynia uhligii	76.8	76.8	100%	9e-11	100.00	883	=HYPERLINK("https://www.ncbi.nlm.nih.gov/nucleotide/KF488319.1?report=genbank&log$=nucltop&blast_rank=79&RID=ND7AUSH4016","KF488319.1")
Rytigynia uhligii voucher Verstraete & Lemaire 116 (BR) trnT-trnL intergenic spacer, partial sequence; tRNA-Leu (trnL) gene, complete sequence; and trnL-trnF intergenic spacer, partial sequence; chloroplast	Rytigynia uhligii	76.8	76.8	100%	9e-11	100.00	1649	=HYPERLINK("https://www.ncbi.nlm.nih.gov/nucleotide/KF488316.1?report=genbank&log$=nucltop&blast_rank=80&RID=ND7AUSH4016","KF488316.1")
Rytigynia uhligii voucher Verstraete & Lemaire 111 (BR) trnT-trnL intergenic spacer, partial sequence; tRNA-Leu (trnL) gene, complete sequence; and trnL-trnF intergenic spacer, partial sequence; chloroplast	Rytigynia uhligii	76.8	76.8	100%	9e-11	100.00	1656	=HYPERLINK("https://www.ncbi.nlm.nih.gov/nucleotide/KF488315.1?report=genbank&log$=nucltop&blast_rank=81&RID=ND7AUSH4016","KF488315.1")
Rytigynia stolzii voucher Verstraete & Lemaire 200 (BR) trnT-trnL intergenic spacer, partial sequence; tRNA-Leu (trnL) gene, complete sequence; and trnL-trnF intergenic spacer, partial sequence; chloroplast	Rytigynia stolzii	76.8	76.8	100%	9e-11	100.00	1655	=HYPERLINK("https://www.ncbi.nlm.nih.gov/nucleotide/KF488312.1?report=genbank&log$=nucltop&blast_rank=82&RID=ND7AUSH4016","KF488312.1")
Rytigynia sp. Verstraete & Lemaire 371 trnT-trnL intergenic spacer, partial sequence; tRNA-Leu (trnL) gene, complete sequence; and trnL-trnF intergenic spacer, partial sequence; chloroplast	Rytigynia sp. Verstraete & Lemaire 371	76.8	76.8	100%	9e-11	100.00	1672	=HYPERLINK("https://www.ncbi.nlm.nih.gov/nucleotide/KF488310.1?report=genbank&log$=nucltop&blast_rank=83&RID=ND7AUSH4016","KF488310.1")
Rytigynia flavida voucher Verstraete & Lemaire 163 (BR) trnT-trnL intergenic spacer, partial sequence; tRNA-Leu (trnL) gene, complete sequence; and trnL-trnF intergenic spacer, partial sequence; chloroplast	Rytigynia flavida	76.8	76.8	100%	9e-11	100.00	1649	=HYPERLINK("https://www.ncbi.nlm.nih.gov/nucleotide/KF488306.1?report=genbank&log$=nucltop&blast_rank=84&RID=ND7AUSH4016","KF488306.1")
Rytigynia eickii voucher Verstraete & Lemaire 121 (BR) trnT-trnL intergenic spacer, partial sequence; tRNA-Leu (trnL) gene, complete sequence; and trnL-trnF intergenic spacer, partial sequence; chloroplast	Rytigynia eickii	76.8	76.8	100%	9e-11	100.00	1564	=HYPERLINK("https://www.ncbi.nlm.nih.gov/nucleotide/KF488303.1?report=genbank&log$=nucltop&blast_rank=85&RID=ND7AUSH4016","KF488303.1")
Rytigynia decussata voucher Verstraete & Lemaire 372 (BR) trnT-trnL intergenic spacer, partial sequence; tRNA-Leu (trnL) gene, complete sequence; and trnL-trnF intergenic spacer, partial sequence; chloroplast	Rytigynia decussata	76.8	76.8	100%	9e-11	100.00	1697	=HYPERLINK("https://www.ncbi.nlm.nih.gov/nucleotide/KF488301.1?report=genbank&log$=nucltop&blast_rank=86&RID=ND7AUSH4016","KF488301.1")
Canthium bugoyense voucher Verstraete & Lemaire 226 (BR) trnT-trnL intergenic spacer, partial sequence; tRNA-Leu (trnL) gene, complete sequence; and trnL-trnF intergenic spacer, partial sequence; chloroplast	Canthium bugoyense	76.8	76.8	100%	9e-11	100.00	1679	=HYPERLINK("https://www.ncbi.nlm.nih.gov/nucleotide/KF488299.1?report=genbank&log$=nucltop&blast_rank=87&RID=ND7AUSH4016","KF488299.1")
Psydrax faulknerae voucher Verstraete & Lemaire 395 (BR) trnT-trnL intergenic spacer, partial sequence; tRNA-Leu (trnL) gene, complete sequence; and trnL-trnF intergenic spacer, partial sequence; chloroplast	Psydrax faulknerae	76.8	76.8	100%	9e-11	100.00	1635	=HYPERLINK("https://www.ncbi.nlm.nih.gov/nucleotide/KF488295.1?report=genbank&log$=nucltop&blast_rank=88&RID=ND7AUSH4016","KF488295.1")
Multidentia crassa voucher Verstraete & Lemaire 324 (BR) trnT-trnL intergenic spacer, partial sequence; tRNA-Leu (trnL) gene, complete sequence; and trnL-trnF intergenic spacer, partial sequence; chloroplast	Multidentia crassa	76.8	76.8	100%	9e-11	100.00	1685	=HYPERLINK("https://www.ncbi.nlm.nih.gov/nucleotide/KF488291.1?report=genbank&log$=nucltop&blast_rank=89&RID=ND7AUSH4016","KF488291.1")
Multidentia crassa voucher Verstraete & Lemaire 314 (BR) trnT-trnL intergenic spacer, partial sequence; tRNA-Leu (trnL) gene, complete sequence; and trnL-trnF intergenic spacer, partial sequence; chloroplast	Multidentia crassa	76.8	76.8	100%	9e-11	100.00	1692	=HYPERLINK("https://www.ncbi.nlm.nih.gov/nucleotide/KF488290.1?report=genbank&log$=nucltop&blast_rank=90&RID=ND7AUSH4016","KF488290.1")
Multidentia concrescens voucher Verstraete & Lemaire 276 (BR) trnT-trnL intergenic spacer, partial sequence; tRNA-Leu (trnL) gene, complete sequence; and trnL-trnF intergenic spacer, partial sequence; chloroplast	Multidentia concrescens	76.8	76.8	100%	9e-11	100.00	1685	=HYPERLINK("https://www.ncbi.nlm.nih.gov/nucleotide/KF488289.1?report=genbank&log$=nucltop&blast_rank=91&RID=ND7AUSH4016","KF488289.1")
Keetia zanzibarica voucher Verstraete & Lemaire 411 (BR) trnT-trnL intergenic spacer, partial sequence; tRNA-Leu (trnL) gene, complete sequence; and trnL-trnF intergenic spacer, partial sequence; chloroplast	Keetia zanzibarica	76.8	76.8	100%	9e-11	100.00	1508	=HYPERLINK("https://www.ncbi.nlm.nih.gov/nucleotide/KF488288.1?report=genbank&log$=nucltop&blast_rank=92&RID=ND7AUSH4016","KF488288.1")
Keetia zanzibarica voucher Verstraete & Lemaire 361 (BR) trnT-trnL intergenic spacer, partial sequence; tRNA-Leu (trnL) gene, complete sequence; and trnL-trnF intergenic spacer, partial sequence; chloroplast	Keetia zanzibarica	76.8	76.8	100%	9e-11	100.00	1535	=HYPERLINK("https://www.ncbi.nlm.nih.gov/nucleotide/KF488287.1?report=genbank&log$=nucltop&blast_rank=93&RID=ND7AUSH4016","KF488287.1")
Keetia venosa voucher Verstraete & Lemaire 77 (BR) trnT-trnL intergenic spacer, partial sequence; tRNA-Leu (trnL) gene, complete sequence; and trnL-trnF intergenic spacer, partial sequence; chloroplast	Keetia venosa	76.8	76.8	100%	9e-11	100.00	1506	=HYPERLINK("https://www.ncbi.nlm.nih.gov/nucleotide/KF488286.1?report=genbank&log$=nucltop&blast_rank=94&RID=ND7AUSH4016","KF488286.1")
Keetia venosa voucher Verstraete & Lemaire 271 (BR) trnT-trnL intergenic spacer, partial sequence; tRNA-Leu (trnL) gene, complete sequence; and trnL-trnF intergenic spacer, partial sequence; chloroplast	Keetia venosa	76.8	76.8	100%	9e-11	100.00	1526	=HYPERLINK("https://www.ncbi.nlm.nih.gov/nucleotide/KF488284.1?report=genbank&log$=nucltop&blast_rank=95&RID=ND7AUSH4016","KF488284.1")
Keetia gueinzii voucher Verstraete & Lemaire 216 (BR) trnT-trnL intergenic spacer, partial sequence; tRNA-Leu (trnL) gene, complete sequence; and trnL-trnF intergenic spacer, partial sequence; chloroplast	Keetia gueinzii	76.8	76.8	100%	9e-11	100.00	1508	=HYPERLINK("https://www.ncbi.nlm.nih.gov/nucleotide/KF488283.1?report=genbank&log$=nucltop&blast_rank=96&RID=ND7AUSH4016","KF488283.1")
Fadogia triphylla var. giorgii voucher Verstraete & Lemaire 147 (BR) trnT-trnL intergenic spacer, partial sequence; tRNA-Leu (trnL) gene, complete sequence; and trnL-trnF intergenic spacer, partial sequence; chloroplast	Fadogia triphylla var. giorgii	76.8	76.8	100%	9e-11	100.00	1666	=HYPERLINK("https://www.ncbi.nlm.nih.gov/nucleotide/KF488277.1?report=genbank&log$=nucltop&blast_rank=97&RID=ND7AUSH4016","KF488277.1")
Fadogia triphylla var. triphylla voucher Verstraete & Lemaire 264 (BR) trnT-trnL intergenic spacer, partial sequence; tRNA-Leu (trnL) gene, complete sequence; and trnL-trnF intergenic spacer, partial sequence; chloroplast	Fadogia triphylla var. triphylla	76.8	76.8	100%	9e-11	100.00	1682	=HYPERLINK("https://www.ncbi.nlm.nih.gov/nucleotide/KF488273.1?report=genbank&log$=nucltop&blast_rank=98&RID=ND7AUSH4016","KF488273.1")
Fadogia triphylla voucher Verstraete & Lemaire 197 (BR) trnT-trnL intergenic spacer, partial sequence; tRNA-Leu (trnL) gene, complete sequence; and trnL-trnF intergenic spacer, partial sequence; chloroplast	Fadogia triphylla	76.8	76.8	100%	9e-11	100.00	1666	=HYPERLINK("https://www.ncbi.nlm.nih.gov/nucleotide/KF488271.1?report=genbank&log$=nucltop&blast_rank=99&RID=ND7AUSH4016","KF488271.1")
Fadogia stenophylla subsp. odorata voucher Verstraete & Lemaire 357 (BR) trnT-trnL intergenic spacer, partial sequence; tRNA-Leu (trnL) gene, complete sequence; and trnL-trnF intergenic spacer, partial sequence; chloroplast	Fadogia stenophylla subsp. odorata	76.8	76.8	100%	9e-11	100.00	1666	=HYPERLINK("https://www.ncbi.nlm.nih.gov/nucleotide/KF488270.1?report=genbank&log$=nucltop&blast_rank=100&RID=ND7AUSH4016","KF488270.1")
Fadogia stenophylla subsp. odorata voucher Verstraete & Lemaire 266 (BR) trnT-trnL intergenic spacer, partial sequence; tRNA-Leu (trnL) gene, complete sequence; and trnL-trnF intergenic spacer, partial sequence; chloroplast	Fadogia stenophylla subsp. odorata	76.8	76.8	100%	9e-11	100.00	1670	=HYPERLINK("https://www.ncbi.nlm.nih.gov/nucleotide/KF488269.1?report=genbank&log$=nucltop&blast_rank=101&RID=ND7AUSH4016","KF488269.1")
Fadogia ancylantha voucher Verstraete & Lemaire 140 (BR) trnT-trnL intergenic spacer, partial sequence; tRNA-Leu (trnL) gene, complete sequence; and trnL-trnF intergenic spacer, partial sequence; chloroplast	Fadogia ancylantha	76.8	76.8	100%	9e-11	100.00	1698	=HYPERLINK("https://www.ncbi.nlm.nih.gov/nucleotide/KF488265.1?report=genbank&log$=nucltop&blast_rank=102&RID=ND7AUSH4016","KF488265.1")
Bullockia setiflora voucher Verstraete & Lemaire 367 (BR) trnT-trnL intergenic spacer, partial sequence; tRNA-Leu (trnL) gene, complete sequence; and trnL-trnF intergenic spacer, partial sequence; chloroplast	Bullockia setiflora	76.8	76.8	100%	9e-11	100.00	1694	=HYPERLINK("https://www.ncbi.nlm.nih.gov/nucleotide/KF488264.1?report=genbank&log$=nucltop&blast_rank=103&RID=ND7AUSH4016","KF488264.1")
Bullockia mombazensis voucher Verstraete & Lemaire 362 (BR) trnT-trnL intergenic spacer, partial sequence; tRNA-Leu (trnL) gene, complete sequence; and trnL-trnF intergenic spacer, partial sequence; chloroplast	Bullockia mombazensis	76.8	76.8	100%	9e-11	100.00	1694	=HYPERLINK("https://www.ncbi.nlm.nih.gov/nucleotide/KF488262.1?report=genbank&log$=nucltop&blast_rank=104&RID=ND7AUSH4016","KF488262.1")
Uncaria scandens voucher Razafimandimbison et al. 768 (S) trnT-trnL intergenic spacer, partial sequence; tRNA-Leu (trnL) gene and trnL-trnF intergenic spacer, complete sequence; and tRNA-Phe (trnF) gene, partial sequence; chloroplast	Uncaria scandens	76.8	76.8	100%	9e-11	100.00	1702	=HYPERLINK("https://www.ncbi.nlm.nih.gov/nucleotide/KC737838.1?report=genbank&log$=nucltop&blast_rank=105&RID=ND7AUSH4016","KC737838.1")
Uncaria lancifolia voucher Razafimandimbison et al. 713 (S) trnT-trnL intergenic spacer, partial sequence; tRNA-Leu (trnL) gene and trnL-trnF intergenic spacer, complete sequence; and tRNA-Phe (trnF) gene, partial sequence; chloroplast	Uncaria lancifolia	76.8	76.8	100%	9e-11	100.00	1698	=HYPERLINK("https://www.ncbi.nlm.nih.gov/nucleotide/KC737836.1?report=genbank&log$=nucltop&blast_rank=106&RID=ND7AUSH4016","KC737836.1")
Uncaria homomalla voucher Munzinger 177 trnT-trnL intergenic spacer, partial sequence; tRNA-Leu (trnL) gene and trnL-trnF intergenic spacer, complete sequence; and tRNA-Phe (trnF) gene, partial sequence; chloroplast	Uncaria homomalla	76.8	76.8	100%	9e-11	100.00	1682	=HYPERLINK("https://www.ncbi.nlm.nih.gov/nucleotide/KC737835.1?report=genbank&log$=nucltop&blast_rank=107&RID=ND7AUSH4016","KC737835.1")
Nauclea tenuiflora voucher Takeuchi W. 7145 (MO) trnT-trnL intergenic spacer, partial sequence; tRNA-Leu (trnL) gene and trnL-trnF intergenic spacer, complete sequence; and tRNA-Phe (trnF) gene, partial sequence; chloroplast	Nauclea tenuiflora	76.8	76.8	100%	9e-11	100.00	1720	=HYPERLINK("https://www.ncbi.nlm.nih.gov/nucleotide/KC737833.1?report=genbank&log$=nucltop&blast_rank=108&RID=ND7AUSH4016","KC737833.1")
Breonia sambiranensis voucher Razakamalala 6222 (S) trnT-trnL intergenic spacer, partial sequence; tRNA-Leu (trnL) gene and trnL-trnF intergenic spacer, complete sequence; and tRNA-Phe (trnF) gene, partial sequence; chloroplast	Breonia sambiranensis	76.8	76.8	100%	9e-11	100.00	1717	=HYPERLINK("https://www.ncbi.nlm.nih.gov/nucleotide/KC737831.1?report=genbank&log$=nucltop&blast_rank=109&RID=ND7AUSH4016","KC737831.1")
Breonia tayloriana voucher Razafimandimbison et al. 1176 (S) trnT-trnL intergenic spacer, partial sequence; tRNA-Leu (trnL) gene and trnL-trnF intergenic spacer, complete sequence; and tRNA-Phe (trnF) gene, partial sequence; chloroplast	Breonia tayloriana	76.8	76.8	100%	9e-11	100.00	1717	=HYPERLINK("https://www.ncbi.nlm.nih.gov/nucleotide/KC737830.1?report=genbank&log$=nucltop&blast_rank=110&RID=ND7AUSH4016","KC737830.1")
Breonia capuronii voucher Bremer et al. 5179 (S) trnT-trnL intergenic spacer, partial sequence; tRNA-Leu (trnL) gene and trnL-trnF intergenic spacer, complete sequence; and tRNA-Phe (trnF) gene, partial sequence; chloroplast	Breonia capuronii	76.8	76.8	100%	9e-11	100.00	1715	=HYPERLINK("https://www.ncbi.nlm.nih.gov/nucleotide/KC737829.1?report=genbank&log$=nucltop&blast_rank=111&RID=ND7AUSH4016","KC737829.1")
Adina pubicostata voucher Liu Biao 0186 (MO) trnT-trnL intergenic spacer, partial sequence; tRNA-Leu (trnL) gene and trnL-trnF intergenic spacer, complete sequence; and tRNA-Phe (trnF) gene, partial sequence; chloroplast	Adina pubicostata	76.8	76.8	100%	9e-11	100.00	1711	=HYPERLINK("https://www.ncbi.nlm.nih.gov/nucleotide/KC737828.1?report=genbank&log$=nucltop&blast_rank=112&RID=ND7AUSH4016","KC737828.1")
Neonauclea paracyrtopoda voucher Moog 071 (L) trnT-trnL intergenic spacer, partial sequence; tRNA-Leu (trnL) gene and trnL-trnF intergenic spacer, complete sequence; and tRNA-Phe (trnF) gene, partial sequence; chloroplast	Neonauclea paracyrtopoda	76.8	76.8	100%	9e-11	100.00	1725	=HYPERLINK("https://www.ncbi.nlm.nih.gov/nucleotide/KC737827.1?report=genbank&log$=nucltop&blast_rank=113&RID=ND7AUSH4016","KC737827.1")
Neonauclea gigantea voucher Moog 030 (L) trnT-trnL intergenic spacer, partial sequence; tRNA-Leu (trnL) gene and trnL-trnF intergenic spacer, complete sequence; and tRNA-Phe (trnF) gene, partial sequence; chloroplast	Neonauclea gigantea	76.8	76.8	100%	9e-11	100.00	1727	=HYPERLINK("https://www.ncbi.nlm.nih.gov/nucleotide/KC737826.1?report=genbank&log$=nucltop&blast_rank=114&RID=ND7AUSH4016","KC737826.1")
Neonauclea celebica voucher Moog 128 (L) trnT-trnL intergenic spacer, partial sequence; tRNA-Leu (trnL) gene and trnL-trnF intergenic spacer, complete sequence; and tRNA-Phe (trnF) gene, partial sequence; chloroplast	Neonauclea celebica	76.8	76.8	100%	9e-11	100.00	1709	=HYPERLINK("https://www.ncbi.nlm.nih.gov/nucleotide/KC737825.1?report=genbank&log$=nucltop&blast_rank=115&RID=ND7AUSH4016","KC737825.1")
Myrmeconauclea stipulacea voucher Bearman 9770 (NY) trnT-trnL intergenic spacer, partial sequence; tRNA-Leu (trnL) gene and trnL-trnF intergenic spacer, complete sequence; and tRNA-Phe (trnF) gene, partial sequence; chloroplast	Myrmeconauclea stipulacea	76.8	76.8	100%	9e-11	100.00	1684	=HYPERLINK("https://www.ncbi.nlm.nih.gov/nucleotide/KC737824.1?report=genbank&log$=nucltop&blast_rank=116&RID=ND7AUSH4016","KC737824.1")
Mitragyna speciosa voucher Loefstrand 1 (S) trnT-trnL intergenic spacer, partial sequence; tRNA-Leu (trnL) gene and trnL-trnF intergenic spacer, complete sequence; and tRNA-Phe (trnF) gene, partial sequence; chloroplast	Mitragyna speciosa	76.8	76.8	100%	9e-11	100.00	1717	=HYPERLINK("https://www.ncbi.nlm.nih.gov/nucleotide/KC737823.1?report=genbank&log$=nucltop&blast_rank=117&RID=ND7AUSH4016","KC737823.1")
Cephalanthus glabratus voucher Vanni et al. 1431 (GB) trnT-trnL intergenic spacer, partial sequence; tRNA-Leu (trnL) gene and trnL-trnF intergenic spacer, complete sequence; and tRNA-Phe (trnF) gene, partial sequence; chloroplast	Cephalanthus glabratus	76.8	76.8	100%	9e-11	100.00	1753	=HYPERLINK("https://www.ncbi.nlm.nih.gov/nucleotide/KC737822.1?report=genbank&log$=nucltop&blast_rank=118&RID=ND7AUSH4016","KC737822.1")
Vangueria madagascariensis chloroplast DNA containing partial trnL gene, trnL-trnF IGS and partial trnF gene, specimen voucher BR<BEL>:Van Caekenberghe 82	Vangueria madagascariensis	76.8	76.8	100%	9e-11	100.00	786	=HYPERLINK("https://www.ncbi.nlm.nih.gov/nucleotide/HG315176.1?report=genbank&log$=nucltop&blast_rank=119&RID=ND7AUSH4016","HG315176.1")
Nauclea orientalis chloroplast DNA, trnL-trnF intergenic spacer, partial sequence	Nauclea orientalis	76.8	76.8	100%	9e-11	100.00	525	=HYPERLINK("https://www.ncbi.nlm.nih.gov/nucleotide/AB889438.1?report=genbank&log$=nucltop&blast_rank=120&RID=ND7AUSH4016","AB889438.1")
Vangueria latifolia voucher Lemaire & Verstraete 69 (BR) trnT-trnL intergenic spacer, partial sequence; tRNA-Leu (trnL(UAA)) gene, complete sequence; and trnL-trnF intergenic spacer, partial sequence; chloroplast	Vangueria latifolia	76.8	76.8	100%	9e-11	100.00	1712	=HYPERLINK("https://www.ncbi.nlm.nih.gov/nucleotide/JQ958296.1?report=genbank&log$=nucltop&blast_rank=121&RID=ND7AUSH4016","JQ958296.1")
Vangueria pallidiflora voucher Ntemi Sallu et al 309 (BR) trnT-trnL intergenic spacer, partial sequence; tRNA-Leu (trnL(UAA)) gene, complete sequence; and trnL-trnF intergenic spacer, partial sequence; chloroplast	Vangueria pallidiflora	76.8	76.8	100%	9e-11	100.00	1708	=HYPERLINK("https://www.ncbi.nlm.nih.gov/nucleotide/JQ958293.1?report=genbank&log$=nucltop&blast_rank=122&RID=ND7AUSH4016","JQ958293.1")
Vangueria micropyren voucher Dessein et al 253 (BR) trnT-trnL intergenic spacer, partial sequence; tRNA-Leu (trnL(UAA)) gene, complete sequence; and trnL-trnF intergenic spacer, partial sequence; chloroplast	Vangueria micropyren	76.8	76.8	100%	9e-11	100.00	1703	=HYPERLINK("https://www.ncbi.nlm.nih.gov/nucleotide/JQ958292.1?report=genbank&log$=nucltop&blast_rank=123&RID=ND7AUSH4016","JQ958292.1")
Vangueria infausta voucher Lemaire & Verstraete 13 (BR) trnT-trnL intergenic spacer, partial sequence; tRNA-Leu (trnL(UAA)) gene, complete sequence; and trnL-trnF intergenic spacer, partial sequence; chloroplast	Vangueria infausta	76.8	76.8	100%	9e-11	100.00	1698	=HYPERLINK("https://www.ncbi.nlm.nih.gov/nucleotide/JQ958289.1?report=genbank&log$=nucltop&blast_rank=124&RID=ND7AUSH4016","JQ958289.1")
Vangueria macrocalyx voucher Lemaire & Verstraete 114 (BR) trnT-trnL intergenic spacer, partial sequence; tRNA-Leu (trnL(UAA)) gene, complete sequence; and trnL-trnF intergenic spacer, partial sequence; chloroplast	Vangueria macrocalyx	76.8	76.8	100%	9e-11	100.00	1701	=HYPERLINK("https://www.ncbi.nlm.nih.gov/nucleotide/JQ958288.1?report=genbank&log$=nucltop&blast_rank=125&RID=ND7AUSH4016","JQ958288.1")
Vangueria lasiantha voucher Lemaire & Verstraete 209 (BR) tRNA-Leu (trnL(UAA)) gene and trnL-trnF intergenic spacer, partial sequence; chloroplast	Vangueria lasiantha	76.8	76.8	100%	9e-11	100.00	888	=HYPERLINK("https://www.ncbi.nlm.nih.gov/nucleotide/JQ958287.1?report=genbank&log$=nucltop&blast_rank=126&RID=ND7AUSH4016","JQ958287.1")
Vangueria dryadum voucher Lemaire & Verstraete 289 (BR) trnT-trnL intergenic spacer, partial sequence; tRNA-Leu (trnL(UAA)) gene, complete sequence; and trnL-trnF intergenic spacer, partial sequence; chloroplast	Vangueria dryadum	76.8	76.8	100%	9e-11	100.00	1703	=HYPERLINK("https://www.ncbi.nlm.nih.gov/nucleotide/JQ958285.1?report=genbank&log$=nucltop&blast_rank=127&RID=ND7AUSH4016","JQ958285.1")
Vangueria bowkeri voucher Lemaire & Verstraete 233 (BR) trnT-trnL intergenic spacer, partial sequence; tRNA-Leu (trnL(UAA)) gene, complete sequence; and trnL-trnF intergenic spacer, partial sequence; chloroplast	Vangueria bowkeri	76.8	76.8	100%	9e-11	100.00	1703	=HYPERLINK("https://www.ncbi.nlm.nih.gov/nucleotide/JQ958284.1?report=genbank&log$=nucltop&blast_rank=128&RID=ND7AUSH4016","JQ958284.1")
Vangueria cinerascens voucher Dessein et al 202 (BR) trnT-trnL intergenic spacer, partial sequence; tRNA-Leu (trnL(UAA)) gene, complete sequence; and trnL-trnF intergenic spacer, partial sequence; chloroplast	Vangueria cinerascens	76.8	76.8	100%	9e-11	100.00	1693	=HYPERLINK("https://www.ncbi.nlm.nih.gov/nucleotide/JQ958282.1?report=genbank&log$=nucltop&blast_rank=129&RID=ND7AUSH4016","JQ958282.1")
Vangueria agrestis voucher Lejoly 82/390 (BR) trnT-trnL intergenic spacer, partial sequence; tRNA-Leu (trnL(UAA)) gene, complete sequence; and trnL-trnF intergenic spacer, partial sequence; chloroplast	Vangueria agrestis	76.8	76.8	100%	9e-11	100.00	1695	=HYPERLINK("https://www.ncbi.nlm.nih.gov/nucleotide/JQ958281.1?report=genbank&log$=nucltop&blast_rank=130&RID=ND7AUSH4016","JQ958281.1")
Cuviera semseii voucher Burrows & Burrows 11303 (BNRH) trnT-trnL intergenic spacer, partial sequence; tRNA-Leu (trnL(UAA)) gene, complete sequence; and trnL-trnF intergenic spacer, partial sequence; chloroplast	Cuviera semseii	76.8	76.8	100%	9e-11	100.00	1697	=HYPERLINK("https://www.ncbi.nlm.nih.gov/nucleotide/JQ958280.1?report=genbank&log$=nucltop&blast_rank=131&RID=ND7AUSH4016","JQ958280.1")
Pygmaeothamnus zeyheri voucher Lemaire & Verstraete 2 (BR) trnT-trnL intergenic spacer, partial sequence; tRNA-Leu (trnL(UAA)) gene, complete sequence; and trnL-trnF intergenic spacer, partial sequence; chloroplast	Pygmaeothamnus zeyheri	76.8	76.8	100%	9e-11	100.00	1756	=HYPERLINK("https://www.ncbi.nlm.nih.gov/nucleotide/JQ958279.1?report=genbank&log$=nucltop&blast_rank=132&RID=ND7AUSH4016","JQ958279.1")
Multidentia dichrophylla voucher Dessein et al 2949 (BR) trnT-trnL intergenic spacer, partial sequence; tRNA-Leu (trnL(UAA)) gene, complete sequence; and trnL-trnF intergenic spacer, partial sequence; chloroplast	Multidentia dichrophylla	76.8	76.8	100%	9e-11	100.00	1705	=HYPERLINK("https://www.ncbi.nlm.nih.gov/nucleotide/JQ958278.1?report=genbank&log$=nucltop&blast_rank=133&RID=ND7AUSH4016","JQ958278.1")
Multidentia crassa voucher Dessein et al 1085 (BR) trnT-trnL intergenic spacer, partial sequence; tRNA-Leu (trnL(UAA)) gene, complete sequence; and trnL-trnF intergenic spacer, partial sequence; chloroplast	Multidentia crassa	76.8	76.8	100%	9e-11	100.00	1707	=HYPERLINK("https://www.ncbi.nlm.nih.gov/nucleotide/JQ958277.1?report=genbank&log$=nucltop&blast_rank=134&RID=ND7AUSH4016","JQ958277.1")
Cuviera schliebenii voucher Burrows & Burrows 9839 (BNRH) trnT-trnL intergenic spacer, partial sequence; tRNA-Leu (trnL(UAA)) gene, complete sequence; and trnL-trnF intergenic spacer, partial sequence; chloroplast	Cuviera schliebenii	76.8	76.8	100%	9e-11	100.00	1697	=HYPERLINK("https://www.ncbi.nlm.nih.gov/nucleotide/JQ958276.1?report=genbank&log$=nucltop&blast_rank=135&RID=ND7AUSH4016","JQ958276.1")
Cuviera subuliflora voucher Dessein et al 2004 (BR) trnT-trnL intergenic spacer, partial sequence; tRNA-Leu (trnL(UAA)) gene, complete sequence; and trnL-trnF intergenic spacer, partial sequence; chloroplast	Cuviera subuliflora	76.8	76.8	100%	9e-11	100.00	1698	=HYPERLINK("https://www.ncbi.nlm.nih.gov/nucleotide/JQ958275.1?report=genbank&log$=nucltop&blast_rank=136&RID=ND7AUSH4016","JQ958275.1")
Cuviera physinodes voucher Chatrou 572 (BR) trnT-trnL intergenic spacer, partial sequence; tRNA-Leu (trnL(UAA)) gene, complete sequence; and trnL-trnF intergenic spacer, partial sequence; chloroplast	Cuviera physinodes	76.8	76.8	100%	9e-11	100.00	1696	=HYPERLINK("https://www.ncbi.nlm.nih.gov/nucleotide/JQ958273.1?report=genbank&log$=nucltop&blast_rank=137&RID=ND7AUSH4016","JQ958273.1")
Cuviera longiflora voucher Dessein et al 2713 (BR) trnT-trnL intergenic spacer, partial sequence; tRNA-Leu (trnL(UAA)) gene, complete sequence; and trnL-trnF intergenic spacer, partial sequence; chloroplast	Cuviera longiflora	76.8	76.8	100%	9e-11	100.00	1719	=HYPERLINK("https://www.ncbi.nlm.nih.gov/nucleotide/JQ958272.1?report=genbank&log$=nucltop&blast_rank=138&RID=ND7AUSH4016","JQ958272.1")
Cuviera angolensis subsp. BV-2013 voucher Amsini 97 (BR) trnT-trnL intergenic spacer, partial sequence; tRNA-Leu (trnL(UAA)) gene, complete sequence; and trnL-trnF intergenic spacer, partial sequence; chloroplast	Cuviera angolensis subsp. latior	76.8	76.8	100%	9e-11	100.00	1696	=HYPERLINK("https://www.ncbi.nlm.nih.gov/nucleotide/JQ958271.1?report=genbank&log$=nucltop&blast_rank=139&RID=ND7AUSH4016","JQ958271.1")
Cuviera acutiflora voucher Dessein et al 2809 (BR) trnT-trnL intergenic spacer, partial sequence; tRNA-Leu (trnL(UAA)) gene, complete sequence; and trnL-trnF intergenic spacer, partial sequence; chloroplast	Cuviera acutiflora	76.8	76.8	100%	9e-11	100.00	1685	=HYPERLINK("https://www.ncbi.nlm.nih.gov/nucleotide/JQ958270.1?report=genbank&log$=nucltop&blast_rank=140&RID=ND7AUSH4016","JQ958270.1")
Globulostylis minor voucher Dessein et al 2876 (BR) trnT-trnL intergenic spacer, partial sequence; tRNA-Leu (trnL(UAA)) gene, complete sequence; and trnL-trnF intergenic spacer, partial sequence; chloroplast	Globulostylis minor	76.8	76.8	100%	9e-11	100.00	1712	=HYPERLINK("https://www.ncbi.nlm.nih.gov/nucleotide/JQ958261.1?report=genbank&log$=nucltop&blast_rank=141&RID=ND7AUSH4016","JQ958261.1")
Vangueriella vanguerioides voucher Jongkind 7855 (WAG) trnT-trnL intergenic spacer, partial sequence; tRNA-Leu (trnL(UAA)) gene, complete sequence; and trnL-trnF intergenic spacer, partial sequence; chloroplast	Vangueriella vanguerioides	76.8	76.8	100%	9e-11	100.00	1704	=HYPERLINK("https://www.ncbi.nlm.nih.gov/nucleotide/JQ958259.1?report=genbank&log$=nucltop&blast_rank=142&RID=ND7AUSH4016","JQ958259.1")
Vangueriella nigerica voucher Jongkind 3089 (WAG) trnT-trnL intergenic spacer, partial sequence; tRNA-Leu (trnL(UAA)) gene, complete sequence; and trnL-trnF intergenic spacer, partial sequence; chloroplast	Vangueriella nigerica	76.8	76.8	100%	9e-11	100.00	1712	=HYPERLINK("https://www.ncbi.nlm.nih.gov/nucleotide/JQ958258.1?report=genbank&log$=nucltop&blast_rank=143&RID=ND7AUSH4016","JQ958258.1")
Vangueriella rufa voucher Lachenaud et al 1119 (BR) trnT-trnL intergenic spacer, partial sequence; tRNA-Leu (trnL(UAA)) gene, complete sequence; and trnL-trnF intergenic spacer, partial sequence; chloroplast	Vangueriella rufa	76.8	76.8	100%	9e-11	100.00	1679	=HYPERLINK("https://www.ncbi.nlm.nih.gov/nucleotide/JQ958257.1?report=genbank&log$=nucltop&blast_rank=144&RID=ND7AUSH4016","JQ958257.1")
Vangueriella discolor voucher Jongkind 7887 (WAG) tRNA-Leu (trnL(UAA)) gene and trnL-trnF intergenic spacer, partial sequence; chloroplast	Vangueriella discolor	76.8	76.8	100%	9e-11	100.00	860	=HYPERLINK("https://www.ncbi.nlm.nih.gov/nucleotide/JQ958256.1?report=genbank&log$=nucltop&blast_rank=145&RID=ND7AUSH4016","JQ958256.1")
Vangueriella laxiflora voucher Lachenaud et al 689 (BR) trnT-trnL intergenic spacer, partial sequence; tRNA-Leu (trnL(UAA)) gene, complete sequence; and trnL-trnF intergenic spacer, partial sequence; chloroplast	Vangueriella laxiflora	76.8	76.8	100%	9e-11	100.00	1680	=HYPERLINK("https://www.ncbi.nlm.nih.gov/nucleotide/JQ958254.1?report=genbank&log$=nucltop&blast_rank=146&RID=ND7AUSH4016","JQ958254.1")
Vangueriella nigricans voucher Dessein et al 1574 (BR) trnT-trnL intergenic spacer, partial sequence; tRNA-Leu (trnL(UAA)) gene, complete sequence; and trnL-trnF intergenic spacer, partial sequence; chloroplast	Vangueriella nigricans	76.8	76.8	100%	9e-11	100.00	1697	=HYPERLINK("https://www.ncbi.nlm.nih.gov/nucleotide/JQ958253.1?report=genbank&log$=nucltop&blast_rank=147&RID=ND7AUSH4016","JQ958253.1")
Vangueriella chlorantha voucher Dessein et al 1632 (BR) trnT-trnL intergenic spacer, partial sequence; tRNA-Leu (trnL(UAA)) gene, complete sequence; and trnL-trnF intergenic spacer, partial sequence; chloroplast	Vangueriella chlorantha	76.8	76.8	100%	9e-11	100.00	1720	=HYPERLINK("https://www.ncbi.nlm.nih.gov/nucleotide/JQ958251.1?report=genbank&log$=nucltop&blast_rank=148&RID=ND7AUSH4016","JQ958251.1")
Rytigynia monantha voucher Niyongabo 53 (BR) trnT-trnL intergenic spacer, partial sequence; tRNA-Leu (trnL(UAA)) gene, complete sequence; and trnL-trnF intergenic spacer, partial sequence; chloroplast	Rytigynia monantha	76.8	76.8	100%	9e-11	100.00	1698	=HYPERLINK("https://www.ncbi.nlm.nih.gov/nucleotide/JQ958247.1?report=genbank&log$=nucltop&blast_rank=149&RID=ND7AUSH4016","JQ958247.1")
Rytigynia membranacea voucher Lachenaud et al 739 (BR) trnT-trnL intergenic spacer, partial sequence; tRNA-Leu (trnL(UAA)) gene, complete sequence; and trnL-trnF intergenic spacer, partial sequence; chloroplast	Rytigynia membranacea	76.8	76.8	100%	9e-11	100.00	1684	=HYPERLINK("https://www.ncbi.nlm.nih.gov/nucleotide/JQ958246.1?report=genbank&log$=nucltop&blast_rank=150&RID=ND7AUSH4016","JQ958246.1")
Fadogiella stigmatoloba voucher Gillett 17403 (BR) trnT-trnL intergenic spacer, partial sequence; tRNA-Leu (trnL(UAA)) gene, complete sequence; and trnL-trnF intergenic spacer, partial sequence; chloroplast	Fadogiella stigmatoloba	76.8	76.8	100%	9e-11	100.00	1638	=HYPERLINK("https://www.ncbi.nlm.nih.gov/nucleotide/JQ958245.1?report=genbank&log$=nucltop&blast_rank=151&RID=ND7AUSH4016","JQ958245.1")
Fadogia cienkowskii voucher Dessein et al 258 (BR) trnT-trnL intergenic spacer, partial sequence; tRNA-Leu (trnL(UAA)) gene, complete sequence; and trnL-trnF intergenic spacer, partial sequence; chloroplast	Fadogia cienkowskii	76.8	76.8	100%	9e-11	100.00	1678	=HYPERLINK("https://www.ncbi.nlm.nih.gov/nucleotide/JQ958244.1?report=genbank&log$=nucltop&blast_rank=152&RID=ND7AUSH4016","JQ958244.1")
Fadogia tetraquetra voucher Lemaire & Verstraete 223 (BR) tRNA-Leu (trnL(UAA)) gene and trnL-trnF intergenic spacer, partial sequence; chloroplast	Fadogia tetraquetra	76.8	76.8	100%	9e-11	100.00	883	=HYPERLINK("https://www.ncbi.nlm.nih.gov/nucleotide/JQ958242.1?report=genbank&log$=nucltop&blast_rank=153&RID=ND7AUSH4016","JQ958242.1")
Fadogia homblei voucher Lemaire & Verstraete 22 (BR) trnT-trnL intergenic spacer, partial sequence; tRNA-Leu (trnL(UAA)) gene, complete sequence; and trnL-trnF intergenic spacer, partial sequence; chloroplast	Fadogia homblei	76.8	76.8	100%	9e-11	100.00	1682	=HYPERLINK("https://www.ncbi.nlm.nih.gov/nucleotide/JQ958240.1?report=genbank&log$=nucltop&blast_rank=154&RID=ND7AUSH4016","JQ958240.1")
Fadogia fuchsioides voucher Dessein et al 1083 (BR) trnT-trnL intergenic spacer, partial sequence; tRNA-Leu (trnL(UAA)) gene, complete sequence; and trnL-trnF intergenic spacer, partial sequence; chloroplast	Fadogia fuchsioides	76.8	76.8	100%	9e-11	100.00	1694	=HYPERLINK("https://www.ncbi.nlm.nih.gov/nucleotide/JQ958239.1?report=genbank&log$=nucltop&blast_rank=155&RID=ND7AUSH4016","JQ958239.1")
Fadogia salictaria voucher Malaisse 13490 (BR) trnT-trnL intergenic spacer, partial sequence; tRNA-Leu (trnL(UAA)) gene, complete sequence; and trnL-trnF intergenic spacer, partial sequence; chloroplast	Fadogia salictaria	76.8	76.8	100%	9e-11	100.00	1694	=HYPERLINK("https://www.ncbi.nlm.nih.gov/nucleotide/JQ958238.1?report=genbank&log$=nucltop&blast_rank=156&RID=ND7AUSH4016","JQ958238.1")
Fadogia ancylantha voucher Dessein et al 1011 (BR) trnT-trnL intergenic spacer, partial sequence; tRNA-Leu (trnL(UAA)) gene, complete sequence; and trnL-trnF intergenic spacer, partial sequence; chloroplast	Fadogia ancylantha	76.8	76.8	100%	9e-11	100.00	1694	=HYPERLINK("https://www.ncbi.nlm.nih.gov/nucleotide/JQ958236.1?report=genbank&log$=nucltop&blast_rank=157&RID=ND7AUSH4016","JQ958236.1")
Canthium spinosum voucher Lemaire & Verstraete 187 (BR) trnT-trnL intergenic spacer, partial sequence; tRNA-Leu (trnL(UAA)) gene, complete sequence; and trnL-trnF intergenic spacer, partial sequence; chloroplast	Canthium spinosum	76.8	76.8	100%	9e-11	100.00	1694	=HYPERLINK("https://www.ncbi.nlm.nih.gov/nucleotide/JQ958235.1?report=genbank&log$=nucltop&blast_rank=158&RID=ND7AUSH4016","JQ958235.1")
Canthium glaucum voucher Kuchar 17410 (BR) trnT-trnL intergenic spacer, partial sequence; tRNA-Leu (trnL(UAA)) gene, complete sequence; and trnL-trnF intergenic spacer, partial sequence; chloroplast	Canthium glaucum	76.8	76.8	100%	9e-11	100.00	1694	=HYPERLINK("https://www.ncbi.nlm.nih.gov/nucleotide/JQ958231.1?report=genbank&log$=nucltop&blast_rank=159&RID=ND7AUSH4016","JQ958231.1")
Pyrostria bibracteata voucher Burrows & Burrows 10784 (BNRH) trnT-trnL intergenic spacer, partial sequence; tRNA-Leu (trnL(UAA)) gene, complete sequence; and trnL-trnF intergenic spacer, partial sequence; chloroplast	Pyrostria bibracteata	76.8	76.8	100%	9e-11	100.00	1713	=HYPERLINK("https://www.ncbi.nlm.nih.gov/nucleotide/JQ958225.1?report=genbank&log$=nucltop&blast_rank=160&RID=ND7AUSH4016","JQ958225.1")
Peponidium sp. De Block et al 2487 voucher De Block et al 2487 (BR) trnT-trnL intergenic spacer, partial sequence; tRNA-Leu (trnL(UAA)) gene, complete sequence; and trnL-trnF intergenic spacer, partial sequence; chloroplast	Peponidium sp. De Block et al 2487	76.8	76.8	100%	9e-11	100.00	1710	=HYPERLINK("https://www.ncbi.nlm.nih.gov/nucleotide/JQ958224.1?report=genbank&log$=nucltop&blast_rank=161&RID=ND7AUSH4016","JQ958224.1")
Bullockia setiflora voucher Lemaire & Verstraete 197 (BR) trnT-trnL intergenic spacer, partial sequence; tRNA-Leu (trnL(UAA)) gene, complete sequence; and trnL-trnF intergenic spacer, partial sequence; chloroplast	Bullockia setiflora	76.8	76.8	100%	9e-11	100.00	1708	=HYPERLINK("https://www.ncbi.nlm.nih.gov/nucleotide/JQ958223.1?report=genbank&log$=nucltop&blast_rank=162&RID=ND7AUSH4016","JQ958223.1")
Bullockia pseudosetiflora voucher Bidgood et al 4959 (BR) trnT-trnL intergenic spacer, partial sequence; tRNA-Leu (trnL(UAA)) gene, complete sequence; and trnL-trnF intergenic spacer, partial sequence; chloroplast	Bullockia pseudosetiflora	76.8	76.8	100%	9e-11	100.00	1699	=HYPERLINK("https://www.ncbi.nlm.nih.gov/nucleotide/JQ958222.1?report=genbank&log$=nucltop&blast_rank=163&RID=ND7AUSH4016","JQ958222.1")
Psydrax parviflora voucher Dessein et al 1345 (BR) trnT-trnL intergenic spacer, partial sequence; tRNA-Leu (trnL(UAA)) gene, complete sequence; and trnL-trnF intergenic spacer, partial sequence; chloroplast	Psydrax parviflora	76.8	76.8	100%	9e-11	100.00	1664	=HYPERLINK("https://www.ncbi.nlm.nih.gov/nucleotide/JQ958218.1?report=genbank&log$=nucltop&blast_rank=164&RID=ND7AUSH4016","JQ958218.1")
Psydrax locuples voucher Lemaire & Verstraete 287 (BR) trnT-trnL intergenic spacer, partial sequence; tRNA-Leu (trnL(UAA)) gene, complete sequence; and trnL-trnF intergenic spacer, partial sequence; chloroplast	Psydrax locuples	76.8	76.8	100%	9e-11	100.00	1649	=HYPERLINK("https://www.ncbi.nlm.nih.gov/nucleotide/JQ958216.1?report=genbank&log$=nucltop&blast_rank=165&RID=ND7AUSH4016","JQ958216.1")
Psydrax livida voucher Lemaire & Verstraete 14 (BR) trnT-trnL intergenic spacer, partial sequence; tRNA-Leu (trnL(UAA)) gene, complete sequence; and trnL-trnF intergenic spacer, partial sequence; chloroplast	Psydrax livida	76.8	76.8	100%	9e-11	100.00	1637	=HYPERLINK("https://www.ncbi.nlm.nih.gov/nucleotide/JQ958215.1?report=genbank&log$=nucltop&blast_rank=166&RID=ND7AUSH4016","JQ958215.1")
Psydrax kraussioides voucher Dessein et al 1285 (BR) trnT-trnL intergenic spacer, partial sequence; tRNA-Leu (trnL(UAA)) gene, complete sequence; and trnL-trnF intergenic spacer, partial sequence; chloroplast	Psydrax kraussioides	76.8	76.8	100%	9e-11	100.00	1639	=HYPERLINK("https://www.ncbi.nlm.nih.gov/nucleotide/JQ958214.1?report=genbank&log$=nucltop&blast_rank=167&RID=ND7AUSH4016","JQ958214.1")
Psydrax fragrantissima voucher Lemaire & Verstraete 163 (BR) trnT-trnL intergenic spacer, partial sequence; tRNA-Leu (trnL(UAA)) gene, complete sequence; and trnL-trnF intergenic spacer, partial sequence; chloroplast	Psydrax fragrantissima	76.8	76.8	100%	9e-11	100.00	1628	=HYPERLINK("https://www.ncbi.nlm.nih.gov/nucleotide/JQ958213.1?report=genbank&log$=nucltop&blast_rank=168&RID=ND7AUSH4016","JQ958213.1")
Keetia venosa voucher Dessein et al 1261 (BR) trnT-trnL intergenic spacer, partial sequence; tRNA-Leu (trnL(UAA)) gene, complete sequence; and trnL-trnF intergenic spacer, partial sequence; chloroplast	Keetia venosa	76.8	76.8	100%	9e-11	100.00	1530	=HYPERLINK("https://www.ncbi.nlm.nih.gov/nucleotide/JQ958212.1?report=genbank&log$=nucltop&blast_rank=169&RID=ND7AUSH4016","JQ958212.1")
Keetia gueinzii voucher Lemaire & Verstraete 97 (BR) trnT-trnL intergenic spacer, partial sequence; tRNA-Leu (trnL(UAA)) gene, complete sequence; and trnL-trnF intergenic spacer, partial sequence; chloroplast	Keetia gueinzii	76.8	76.8	100%	9e-11	100.00	1515	=HYPERLINK("https://www.ncbi.nlm.nih.gov/nucleotide/JQ958211.1?report=genbank&log$=nucltop&blast_rank=170&RID=ND7AUSH4016","JQ958211.1")
Neonauclea viridiflora voucher CB15 203 (USTH) trnT-trnL intergenic spacer, partial sequence; tRNA-Leu (trnL) gene, complete sequence; and trnL-trnF intergenic spacer, partial sequence; chloroplast	Neonauclea viridiflora	76.8	76.8	100%	9e-11	100.00	1730	=HYPERLINK("https://www.ncbi.nlm.nih.gov/nucleotide/MT780812.1?report=genbank&log$=nucltop&blast_rank=171&RID=ND7AUSH4016","MT780812.1")
Neonauclea truncata voucher CB15 117 (USTH) trnT-trnL intergenic spacer, partial sequence; tRNA-Leu (trnL) gene, complete sequence; and trnL-trnF intergenic spacer, partial sequence; chloroplast	Neonauclea truncata	76.8	76.8	100%	9e-11	100.00	1730	=HYPERLINK("https://www.ncbi.nlm.nih.gov/nucleotide/MT780811.1?report=genbank&log$=nucltop&blast_rank=172&RID=ND7AUSH4016","MT780811.1")
Neonauclea reticulata voucher CB15 037 (USTH) trnT-trnL intergenic spacer, partial sequence; tRNA-Leu (trnL) gene, complete sequence; and trnL-trnF intergenic spacer, partial sequence; chloroplast	Neonauclea reticulata	76.8	76.8	100%	9e-11	100.00	1730	=HYPERLINK("https://www.ncbi.nlm.nih.gov/nucleotide/MT780810.1?report=genbank&log$=nucltop&blast_rank=173&RID=ND7AUSH4016","MT780810.1")
Neonauclea puberula voucher RBB 015 (USTH) trnT-trnL intergenic spacer, partial sequence; tRNA-Leu (trnL) gene, complete sequence; and trnL-trnF intergenic spacer, partial sequence; chloroplast	Neonauclea puberula	76.8	76.8	100%	9e-11	100.00	1731	=HYPERLINK("https://www.ncbi.nlm.nih.gov/nucleotide/MT780809.1?report=genbank&log$=nucltop&blast_rank=174&RID=ND7AUSH4016","MT780809.1")
Neonauclea cf. formicaria JADO-2020 voucher 17 304 (USTH) trnT-trnL intergenic spacer, partial sequence; tRNA-Leu (trnL) gene, complete sequence; and trnL-trnF intergenic spacer, partial sequence; chloroplast	Neonauclea cf. formicaria JADO-2020	76.8	76.8	100%	9e-11	100.00	1729	=HYPERLINK("https://www.ncbi.nlm.nih.gov/nucleotide/MT780806.1?report=genbank&log$=nucltop&blast_rank=175&RID=ND7AUSH4016","MT780806.1")
Neonauclea lanceolata subsp. gracilis voucher ILN 002 (USTH) trnT-trnL intergenic spacer, partial sequence; tRNA-Leu (trnL) gene, complete sequence; and trnL-trnF intergenic spacer, partial sequence; chloroplast	Neonauclea lanceolata subsp. gracilis	76.8	76.8	100%	9e-11	100.00	1732	=HYPERLINK("https://www.ncbi.nlm.nih.gov/nucleotide/MT780805.1?report=genbank&log$=nucltop&blast_rank=176&RID=ND7AUSH4016","MT780805.1")
Neonauclea kentii voucher 17 324 (USTH) trnT-trnL intergenic spacer, partial sequence; tRNA-Leu (trnL) gene, complete sequence; and trnL-trnF intergenic spacer, partial sequence; chloroplast	Neonauclea kentii	76.8	76.8	100%	9e-11	100.00	1730	=HYPERLINK("https://www.ncbi.nlm.nih.gov/nucleotide/MT780804.1?report=genbank&log$=nucltop&blast_rank=177&RID=ND7AUSH4016","MT780804.1")
Neonauclea jagorii voucher CB15 199 (USTH) trnT-trnL intergenic spacer, partial sequence; tRNA-Leu (trnL) gene, complete sequence; and trnL-trnF intergenic spacer, partial sequence; chloroplast	Neonauclea jagorii	76.8	76.8	100%	9e-11	100.00	1732	=HYPERLINK("https://www.ncbi.nlm.nih.gov/nucleotide/MT780803.1?report=genbank&log$=nucltop&blast_rank=178&RID=ND7AUSH4016","MT780803.1")
Neonauclea formicaria voucher CB15 006 (USTH) trnT-trnL intergenic spacer, partial sequence; tRNA-Leu (trnL) gene, complete sequence; and trnL-trnF intergenic spacer, partial sequence; chloroplast	Neonauclea formicaria	76.8	76.8	100%	9e-11	100.00	1730	=HYPERLINK("https://www.ncbi.nlm.nih.gov/nucleotide/MT780799.1?report=genbank&log$=nucltop&blast_rank=179&RID=ND7AUSH4016","MT780799.1")
Neonauclea formicaria voucher APO 000 (USTH) trnT-trnL intergenic spacer, partial sequence; tRNA-Leu (trnL) gene, complete sequence; and trnL-trnF intergenic spacer, partial sequence; chloroplast	Neonauclea formicaria	76.8	76.8	100%	9e-11	100.00	1730	=HYPERLINK("https://www.ncbi.nlm.nih.gov/nucleotide/MT780798.1?report=genbank&log$=nucltop&blast_rank=180&RID=ND7AUSH4016","MT780798.1")
Neonauclea formicaria voucher 17 320 (USTH) trnT-trnL intergenic spacer, partial sequence; tRNA-Leu (trnL) gene, complete sequence; and trnL-trnF intergenic spacer, partial sequence; chloroplast	Neonauclea formicaria	76.8	76.8	100%	9e-11	100.00	1729	=HYPERLINK("https://www.ncbi.nlm.nih.gov/nucleotide/MT780797.1?report=genbank&log$=nucltop&blast_rank=181&RID=ND7AUSH4016","MT780797.1")
Neonauclea formicaria voucher 15 602 (USTH) trnT-trnL intergenic spacer, partial sequence; tRNA-Leu (trnL) gene, complete sequence; and trnL-trnF intergenic spacer, partial sequence; chloroplast	Neonauclea formicaria	76.8	76.8	100%	9e-11	100.00	1730	=HYPERLINK("https://www.ncbi.nlm.nih.gov/nucleotide/MT780796.1?report=genbank&log$=nucltop&blast_rank=182&RID=ND7AUSH4016","MT780796.1")
Neonauclea connicalycina voucher 14 610 (USTH) trnT-trnL intergenic spacer, partial sequence; tRNA-Leu (trnL) gene, complete sequence; and trnL-trnF intergenic spacer, partial sequence; chloroplast	Neonauclea connicalycina	76.8	76.8	100%	9e-11	100.00	1730	=HYPERLINK("https://www.ncbi.nlm.nih.gov/nucleotide/MT780795.1?report=genbank&log$=nucltop&blast_rank=183&RID=ND7AUSH4016","MT780795.1")
Neonauclea connicalycina voucher 14 477 (USTH) trnT-trnL intergenic spacer, partial sequence; tRNA-Leu (trnL) gene, complete sequence; and trnL-trnF intergenic spacer, partial sequence; chloroplast	Neonauclea connicalycina	76.8	76.8	100%	9e-11	100.00	1730	=HYPERLINK("https://www.ncbi.nlm.nih.gov/nucleotide/MT780794.1?report=genbank&log$=nucltop&blast_rank=184&RID=ND7AUSH4016","MT780794.1")
Neonauclea connicalycina voucher 14 424 (USTH) trnT-trnL intergenic spacer, partial sequence; tRNA-Leu (trnL) gene, complete sequence; and trnL-trnF intergenic spacer, partial sequence; chloroplast	Neonauclea connicalycina	76.8	76.8	100%	9e-11	100.00	1730	=HYPERLINK("https://www.ncbi.nlm.nih.gov/nucleotide/MT780793.1?report=genbank&log$=nucltop&blast_rank=185&RID=ND7AUSH4016","MT780793.1")
Neonauclea circumscissa voucher 15 731 (USTH) trnT-trnL intergenic spacer, partial sequence; tRNA-Leu (trnL) gene, complete sequence; and trnL-trnF intergenic spacer, partial sequence; chloroplast	Neonauclea circumscissa	76.8	76.8	100%	9e-11	100.00	1730	=HYPERLINK("https://www.ncbi.nlm.nih.gov/nucleotide/MT780792.1?report=genbank&log$=nucltop&blast_rank=186&RID=ND7AUSH4016","MT780792.1")
Neonauclea calycina voucher RPN 002 (USTH) trnT-trnL intergenic spacer, partial sequence; tRNA-Leu (trnL) gene, complete sequence; and trnL-trnF intergenic spacer, partial sequence; chloroplast	Neonauclea calycina	76.8	76.8	100%	9e-11	100.00	1732	=HYPERLINK("https://www.ncbi.nlm.nih.gov/nucleotide/MT780791.1?report=genbank&log$=nucltop&blast_rank=187&RID=ND7AUSH4016","MT780791.1")
Neonauclea calycina voucher ILN 001 (USTH) trnT-trnL intergenic spacer, partial sequence; tRNA-Leu (trnL) gene, complete sequence; and trnL-trnF intergenic spacer, partial sequence; chloroplast	Neonauclea calycina	76.8	76.8	100%	9e-11	100.00	1732	=HYPERLINK("https://www.ncbi.nlm.nih.gov/nucleotide/MT780790.1?report=genbank&log$=nucltop&blast_rank=188&RID=ND7AUSH4016","MT780790.1")
Neonauclea bartlingii var. cumingiana voucher MIN 005 (USTH) trnT-trnL intergenic spacer, partial sequence; tRNA-Leu (trnL) gene, complete sequence; and trnL-trnF intergenic spacer, partial sequence; chloroplast	Neonauclea bartlingii var. cumingiana	76.8	76.8	100%	9e-11	100.00	1730	=HYPERLINK("https://www.ncbi.nlm.nih.gov/nucleotide/MT780789.1?report=genbank&log$=nucltop&blast_rank=189&RID=ND7AUSH4016","MT780789.1")
Neonauclea bartlingii var. cumingiana voucher CB17 183 (USTH) trnT-trnL intergenic spacer, partial sequence; tRNA-Leu (trnL) gene, complete sequence; and trnL-trnF intergenic spacer, partial sequence; chloroplast	Neonauclea bartlingii var. cumingiana	76.8	76.8	100%	9e-11	100.00	1730	=HYPERLINK("https://www.ncbi.nlm.nih.gov/nucleotide/MT780788.1?report=genbank&log$=nucltop&blast_rank=190&RID=ND7AUSH4016","MT780788.1")
Canthium medium tRNA-Leu (trnL) gene, intron; chloroplast	Pyrostria media	76.8	76.8	100%	9e-11	100.00	536	=HYPERLINK("https://www.ncbi.nlm.nih.gov/nucleotide/KC479304.1?report=genbank&log$=nucltop&blast_rank=191&RID=ND7AUSH4016","KC479304.1")
Pyrostria sp. Mada189 tRNA-Leu (trnL) gene, intron; chloroplast	Pyrostria sp. Mada189	76.8	76.8	100%	9e-11	100.00	527	=HYPERLINK("https://www.ncbi.nlm.nih.gov/nucleotide/KC479303.1?report=genbank&log$=nucltop&blast_rank=192&RID=ND7AUSH4016","KC479303.1")
Peponidium horridum tRNA-Leu (trnL) gene, intron; chloroplast	Peponidium horridum	76.8	76.8	100%	9e-11	100.00	528	=HYPERLINK("https://www.ncbi.nlm.nih.gov/nucleotide/KC479300.1?report=genbank&log$=nucltop&blast_rank=193&RID=ND7AUSH4016","KC479300.1")
Hamelia xorullensis voucher A. Bonpland s. n tRNA-Leu (trnL) gene, partial sequence; trnL-trnF intergenic spacer, complete sequence; and tRNA-Phe (trnF) gene, partial sequence; chloroplast	Hamelia xorullensis	76.8	76.8	100%	9e-11	100.00	942	=HYPERLINK("https://www.ncbi.nlm.nih.gov/nucleotide/JX474908.1?report=genbank&log$=nucltop&blast_rank=194&RID=ND7AUSH4016","JX474908.1")
Hamelia patens voucher Jacq. s. n. tRNA-Leu (trnL) gene, partial sequence; trnL-trnF intergenic spacer, complete sequence; and tRNA-Phe (trnF) gene, partial sequence; chloroplast	Hamelia patens	76.8	76.8	100%	9e-11	100.00	966	=HYPERLINK("https://www.ncbi.nlm.nih.gov/nucleotide/JX474907.1?report=genbank&log$=nucltop&blast_rank=195&RID=ND7AUSH4016","JX474907.1")
Uncaria rhynchophylla chloroplast, complete genome	Uncaria rhynchophylla	76.8	76.8	100%	9e-11	100.00	154870	=HYPERLINK("https://www.ncbi.nlm.nih.gov/nucleotide/NC_053701.1?report=genbank&log$=nucltop&blast_rank=196&RID=ND7AUSH4016","NC_053701.1")
Glionnetia sericea isolate cA100 tRNA-Leu (trnL-UAA) gene and trnL-trnF intergenic spacer, partial sequence; chloroplast	Glionnetia sericea	76.8	76.8	100%	9e-11	100.00	1162	=HYPERLINK("https://www.ncbi.nlm.nih.gov/nucleotide/HM536236.1?report=genbank&log$=nucltop&blast_rank=197&RID=ND7AUSH4016","HM536236.1")
Glionnetia sericea isolate cA099 tRNA-Thr (trnT) gene, partial sequence; trnT-trnL intergenic spacer and tRNA-Leu (trnL-UAA) gene, complete sequence; and trnL-trnF intergenic spacer, partial sequence; chloroplast	Glionnetia sericea	76.8	76.8	100%	9e-11	100.00	1713	=HYPERLINK("https://www.ncbi.nlm.nih.gov/nucleotide/HM536235.1?report=genbank&log$=nucltop&blast_rank=198&RID=ND7AUSH4016","HM536235.1")
Glionnetia sericea isolate cA098 tRNA-Thr (trnT) gene, partial sequence; trnT-trnL intergenic spacer and tRNA-Leu (trnL-UAA) gene, complete sequence; and trnL-trnF intergenic spacer, partial sequence; chloroplast	Glionnetia sericea	76.8	76.8	100%	9e-11	100.00	1685	=HYPERLINK("https://www.ncbi.nlm.nih.gov/nucleotide/HM536234.1?report=genbank&log$=nucltop&blast_rank=199&RID=ND7AUSH4016","HM536234.1")
Trailliaedoxa gracilis voucher Boufford & al 35041 (MO) tRNA-Thr (trnT) gene, partial sequence; trnT-trnL intergenic spacer, tRNA-Leu (trnL) gene, and trnL-trnF intergenic spacer, complete sequence; and tRNA-Phe (trnF) gene, partial sequence; chloroplast	Trailliaedoxa gracilis	76.8	76.8	100%	9e-11	100.00	1701	=HYPERLINK("https://www.ncbi.nlm.nih.gov/nucleotide/HM164339.1?report=genbank&log$=nucltop&blast_rank=200&RID=ND7AUSH4016","HM164339.1")
Trailliaedoxa gracilis voucher Yu 1348 (HUH) trnT-trnL intergenic spacer, partial sequence; tRNA-Leu (trnL) gene and trnL-trnF intergenic spacer, complete sequence; and tRNA-Phe (trnF) gene, partial sequence; chloroplast	Trailliaedoxa gracilis	76.8	76.8	100%	9e-11	100.00	1674	=HYPERLINK("https://www.ncbi.nlm.nih.gov/nucleotide/HM164338.1?report=genbank&log$=nucltop&blast_rank=201&RID=ND7AUSH4016","HM164338.1")
Stipularia africana voucher Wieringa 3591 (WAG) trnT-trnL intergenic spacer, partial sequence; tRNA-Leu (trnL) gene and trnL-trnF intergenic spacer, complete sequence; and tRNA-Phe (trnF) gene, partial sequence; chloroplast	Sabicea africana	76.8	76.8	100%	9e-11	100.00	1660	=HYPERLINK("https://www.ncbi.nlm.nih.gov/nucleotide/HM164337.1?report=genbank&log$=nucltop&blast_rank=202&RID=ND7AUSH4016","HM164337.1")
Pogonopus speciosus tRNA-Thr (trnT-UGU) gene, partial sequence; tRNA-Leu (trnL-UAA) gene, complete sequence; and tRNA-Phe (trnF-GAA) gene, partial sequence; chloroplast	Pogonopus speciosus	76.8	76.8	100%	9e-11	100.00	1716	=HYPERLINK("https://www.ncbi.nlm.nih.gov/nucleotide/FJ948410.1?report=genbank&log$=nucltop&blast_rank=203&RID=ND7AUSH4016","FJ948410.1")
Pogonopus exsertus tRNA-Leu (trnL-UAA) gene, complete sequence; and tRNA-Phe (trnF-GAA) gene, partial sequence; chloroplast	Pogonopus exsertus	76.8	76.8	100%	9e-11	100.00	1231	=HYPERLINK("https://www.ncbi.nlm.nih.gov/nucleotide/FJ948409.1?report=genbank&log$=nucltop&blast_rank=204&RID=ND7AUSH4016","FJ948409.1")
Macrocnemum jamaicense tRNA-Leu (trnL-UAA) gene, complete sequence; and tRNA-Phe (trnF-GAA) gene, partial sequence; chloroplast	Macrocnemum jamaicense	76.8	76.8	100%	9e-11	100.00	1670	=HYPERLINK("https://www.ncbi.nlm.nih.gov/nucleotide/FJ948399.1?report=genbank&log$=nucltop&blast_rank=205&RID=ND7AUSH4016","FJ948399.1")
Dolichodelphys chlorocrater tRNA-Leu (trnL-UAA) and tRNA-Phe (trnF-GAA) genes, partial sequence; chloroplast	Dolichodelphys chlorocrater	76.8	76.8	100%	9e-11	100.00	950	=HYPERLINK("https://www.ncbi.nlm.nih.gov/nucleotide/FJ948384.1?report=genbank&log$=nucltop&blast_rank=206&RID=ND7AUSH4016","FJ948384.1")
Alseis peruviana tRNA-Thr (trnT-UGU) gene, partial sequence; and tRNA-Leu (trnL-UAA) gene, complete sequence; chloroplast	Alseis peruviana	76.8	76.8	100%	9e-11	100.00	1635	=HYPERLINK("https://www.ncbi.nlm.nih.gov/nucleotide/FJ948365.1?report=genbank&log$=nucltop&blast_rank=207&RID=ND7AUSH4016","FJ948365.1")
Alseis lugonis tRNA-Thr (trnT-UGU) gene, partial sequence; and tRNA-Leu (trnL-UAA) gene, complete sequence; chloroplast	Alseis lugonis	76.8	76.8	100%	9e-11	100.00	1701	=HYPERLINK("https://www.ncbi.nlm.nih.gov/nucleotide/FJ948364.1?report=genbank&log$=nucltop&blast_rank=208&RID=ND7AUSH4016","FJ948364.1")
Alseis floribunda tRNA-Leu (trnL-UAA) gene, complete sequence; and tRNA-Phe (trnF-GAA) gene, partial sequence; chloroplast	Alseis floribunda	76.8	76.8	100%	9e-11	100.00	1603	=HYPERLINK("https://www.ncbi.nlm.nih.gov/nucleotide/FJ948363.1?report=genbank&log$=nucltop&blast_rank=209&RID=ND7AUSH4016","FJ948363.1")
Peponidium sp. J.R.B.Tosh-2008 chloroplast partial trnL gene, tRNA-Leu gene and IGS, specimen voucher K Davis 2705	Peponidium sp. J.R.B.Tosh-2008	76.8	76.8	100%	9e-11	100.00	789	=HYPERLINK("https://www.ncbi.nlm.nih.gov/nucleotide/FM177171.1?report=genbank&log$=nucltop&blast_rank=210&RID=ND7AUSH4016","FM177171.1")
Uncaria tomentosa trnT-trnL intergenic spacer, partial sequence; tRNA-Leu (trnL) gene and trnL-trnF intergenic spacer, complete sequence; and tRNA-Phe (trnF) gene, partial sequence; chloroplast	Uncaria tomentosa	76.8	76.8	100%	9e-11	100.00	1707	=HYPERLINK("https://www.ncbi.nlm.nih.gov/nucleotide/GQ852564.1?report=genbank&log$=nucltop&blast_rank=211&RID=ND7AUSH4016","GQ852564.1")
Syringantha coulteri trnT-trnL intergenic spacer, partial sequence; tRNA-Leu (trnL) gene and trnL-trnF intergenic spacer, complete sequence; and tRNA-Phe (trnF) gene, partial sequence; chloroplast	Syringantha coulteri	76.8	76.8	100%	9e-11	100.00	1692	=HYPERLINK("https://www.ncbi.nlm.nih.gov/nucleotide/GQ852560.1?report=genbank&log$=nucltop&blast_rank=212&RID=ND7AUSH4016","GQ852560.1")
Rytigynia sp. LN 1155 trnT-trnL IGS(partial) and tRNA-Leu gene(partial), specimen voucher G:LN 1155	Rytigynia sp. LN 1155	76.8	76.8	100%	9e-11	100.00	1217	=HYPERLINK("https://www.ncbi.nlm.nih.gov/nucleotide/FN386375.1?report=genbank&log$=nucltop&blast_rank=213&RID=ND7AUSH4016","FN386375.1")
Peponidium velutinum tRNA-Leu gene(partial) and trnL-trnF IGS(partial), specimen voucher MO:Callamander 331	Peponidium velutinum	76.8	76.8	100%	9e-11	100.00	838	=HYPERLINK("https://www.ncbi.nlm.nih.gov/nucleotide/FN386374.1?report=genbank&log$=nucltop&blast_rank=214&RID=ND7AUSH4016","FN386374.1")
Peponidium sp. Noyes et al. 1063 tRNA-Leu gene(partial) and trnL-trnF IGS(partial), specimen voucher MO:Noyes et al. 1063	Peponidium sp. Noyes et al. 1063	76.8	76.8	100%	9e-11	100.00	844	=HYPERLINK("https://www.ncbi.nlm.nih.gov/nucleotide/FN386371.1?report=genbank&log$=nucltop&blast_rank=215&RID=ND7AUSH4016","FN386371.1")
Canthium setiflorum trnT-trnL IGS(partial), tRNA-Leu gene, and trnL-trnF IGS (partial), specimen voucher UPS:Bremer et al. 4289	Bullockia setiflora	76.8	76.8	100%	9e-11	100.00	911	=HYPERLINK("https://www.ncbi.nlm.nih.gov/nucleotide/FN386370.1?report=genbank&log$=nucltop&blast_rank=216&RID=ND7AUSH4016","FN386370.1")
Pyrostria sp. Razafimandimbison 451 partial tRNA-Leu gene, specimen voucher UPS:Razafimandimbison 451	Pyrostria sp. Razafimandimbison 451	76.8	76.8	100%	9e-11	100.00	521	=HYPERLINK("https://www.ncbi.nlm.nih.gov/nucleotide/FN386368.1?report=genbank&log$=nucltop&blast_rank=217&RID=ND7AUSH4016","FN386368.1")
Pyrostria sp. de Block et al. 117 tRNA-Leu gene(partial) and trnL-trnF IGS(partial), specimen voucher BR<BEL>:de Block et al. 1117	Pyrostria sp. 5 De Block et al. 1117	76.8	76.8	100%	9e-11	100.00	915	=HYPERLINK("https://www.ncbi.nlm.nih.gov/nucleotide/FN386367.1?report=genbank&log$=nucltop&blast_rank=218&RID=ND7AUSH4016","FN386367.1")
Pyrostria sarodranensis tRNA-Leu gene(partial) and trnL-trnF IGS(partial), specimen voucher TAN:Philippson and Rabesihanaka 3177	Pyrostria sarodranensis	76.8	76.8	100%	9e-11	100.00	844	=HYPERLINK("https://www.ncbi.nlm.nih.gov/nucleotide/FN386366.1?report=genbank&log$=nucltop&blast_rank=219&RID=ND7AUSH4016","FN386366.1")
Pyrostria longiflora tRNA-Leu gene(partial) and trnL-trnF IGS(partial), specimen voucher UPS:Razafimandimbison 522	Pyrostria longiflora	76.8	76.8	100%	9e-11	100.00	842	=HYPERLINK("https://www.ncbi.nlm.nih.gov/nucleotide/FN386365.1?report=genbank&log$=nucltop&blast_rank=220&RID=ND7AUSH4016","FN386365.1")
Peponidium sp. 3 Bremer et al. 4046-B46 tRNA-Leu gene(partial) and trnL-trnF IGS(partial), specimen voucher UPS:Bremer et al. 4046-B46	Peponidium sp. 3 Bremer et al. 4046-B46	76.8	76.8	100%	9e-11	100.00	921	=HYPERLINK("https://www.ncbi.nlm.nih.gov/nucleotide/FN386364.1?report=genbank&log$=nucltop&blast_rank=221&RID=ND7AUSH4016","FN386364.1")
Vangueriopsis lanciflora trnT-trnL IGS(partial), tRNA-Leu gene and trnL-trnF IGS(partial), specimen voucher EA:Greenway 14303	Vangueriopsis lanciflora	76.8	76.8	100%	9e-11	100.00	1669	=HYPERLINK("https://www.ncbi.nlm.nih.gov/nucleotide/FN386360.1?report=genbank&log$=nucltop&blast_rank=222&RID=ND7AUSH4016","FN386360.1")
Rytigynia sp. Razafimandimbison & H. Bremer 486 trnT-trnL IGS(partial), tRNA-Leu gene and trnL-trnF IGS(partial), specimen voucher UPS:Razafimandimbison & H. Bremer 486	Rytigynia sp. Razafimandimbison & H. Bremer 486	76.8	76.8	100%	9e-11	100.00	1653	=HYPERLINK("https://www.ncbi.nlm.nih.gov/nucleotide/FN386359.1?report=genbank&log$=nucltop&blast_rank=223&RID=ND7AUSH4016","FN386359.1")
Rytigynia sp. Karehed et al. 258 trnT-trnL IGS(partial), tRNA-Leu gene and trnL-trnF IGS(partial), specimen voucher UPS:Karehed et al. 258	Rytigynia sp. Karehed et al. 258	76.8	76.8	100%	9e-11	100.00	1662	=HYPERLINK("https://www.ncbi.nlm.nih.gov/nucleotide/FN386358.1?report=genbank&log$=nucltop&blast_rank=224&RID=ND7AUSH4016","FN386358.1")
Rytigynia sp. Ranirison 624 trnT-trnL IGS(partial), tRNA-Leu gene and trnL-trnF IGS(partial), specimen voucher G:Ranirison 624	Rytigynia sp. Ranirison 624	76.8	76.8	100%	9e-11	100.00	1642	=HYPERLINK("https://www.ncbi.nlm.nih.gov/nucleotide/FN386357.1?report=genbank&log$=nucltop&blast_rank=225&RID=ND7AUSH4016","FN386357.1")
Rytigynia humbertii trnT-trnL IGS(partial), tRNA-Leu gene and trnL-trnF IGS(partial), specimen voucher MO:MacPherson 18880	Rytigynia humbertii	76.8	76.8	100%	9e-11	100.00	1650	=HYPERLINK("https://www.ncbi.nlm.nih.gov/nucleotide/FN386356.1?report=genbank&log$=nucltop&blast_rank=226&RID=ND7AUSH4016","FN386356.1")
Pyrostria viburnoides trnT-trnL IGS(partial), tRNA-Leu gene and trnL-trnF IGS(partial), specimen voucher TAN:Andriambololonera 46	Pyrostria viburnoides	76.8	76.8	100%	9e-11	100.00	1651	=HYPERLINK("https://www.ncbi.nlm.nih.gov/nucleotide/FN386355.1?report=genbank&log$=nucltop&blast_rank=227&RID=ND7AUSH4016","FN386355.1")
Pyrostria sp LN 1207 trnT-trnL IGS(partial), tRNA-Leu gene and trnL-trnF IGS(partial), specimen voucher MO:LN 1207	Pyrostria sp. LN 1207	76.8	76.8	100%	9e-11	100.00	1673	=HYPERLINK("https://www.ncbi.nlm.nih.gov/nucleotide/FN386354.1?report=genbank&log$=nucltop&blast_rank=228&RID=ND7AUSH4016","FN386354.1")
Pyrostria sp Mouly 600 trnT-trnL IGS(partial), tRNA-Leu gene and trnL-trnF IGS(partial), specimen voucher P<FRA>:Mouly 600	Pyrostria sp. Mouly 600	76.8	76.8	100%	9e-11	100.00	1665	=HYPERLINK("https://www.ncbi.nlm.nih.gov/nucleotide/FN386353.1?report=genbank&log$=nucltop&blast_rank=229&RID=ND7AUSH4016","FN386353.1")
Pyrostria sp Eriksson et al. 947 trnT-trnL IGS(partial), tRNA-Leu gene and trnL-trnF IGS(partial), specimen voucher S:Eriksson et al. 947	Pyrostria sp. 3 Eriksson et al. 947	76.8	76.8	100%	9e-11	100.00	1655	=HYPERLINK("https://www.ncbi.nlm.nih.gov/nucleotide/FN386352.1?report=genbank&log$=nucltop&blast_rank=230&RID=ND7AUSH4016","FN386352.1")
Pyrostria sp Rabenantoandro et al. 770 trnT-trnL IGS(partial), tRNA-Leu gene and trnL-trnF IGS(partial), specimen voucher MO:Rabenantoandro et al. 770	Pyrostria sp. 1 Rabenantoandro et al. 770	76.8	76.8	100%	9e-11	100.00	1666	=HYPERLINK("https://www.ncbi.nlm.nih.gov/nucleotide/FN386351.1?report=genbank&log$=nucltop&blast_rank=231&RID=ND7AUSH4016","FN386351.1")
Pyrostria serpentina trnT-trnL IGS(partial), tRNA-Leu gene and trnL-trnF IGS(partial), specimen voucher K:Davis 1162	Pyrostria serpentina	76.8	76.8	100%	9e-11	100.00	1651	=HYPERLINK("https://www.ncbi.nlm.nih.gov/nucleotide/FN386350.1?report=genbank&log$=nucltop&blast_rank=232&RID=ND7AUSH4016","FN386350.1")
Pyrostria richardiae trnT-trnL IGS(partial), tRNA-Leu gene and trnL-trnF IGS(partial), specimen voucher BR<BEL>:de Block et al. 1143	Pyrostria richardiae	76.8	76.8	100%	9e-11	100.00	1669	=HYPERLINK("https://www.ncbi.nlm.nih.gov/nucleotide/FN386349.1?report=genbank&log$=nucltop&blast_rank=233&RID=ND7AUSH4016","FN386349.1")
Pyrostria pendula trnT-trnL IGS(partial), tRNA-Leu gene and trnL-trnF IGS(partial), specimen voucher S:Razafimandimbison & Ravelonarivo 626	Pyrostria pendula	76.8	76.8	100%	9e-11	100.00	1664	=HYPERLINK("https://www.ncbi.nlm.nih.gov/nucleotide/FN386348.1?report=genbank&log$=nucltop&blast_rank=234&RID=ND7AUSH4016","FN386348.1")
Pyrostria orbicularis trnT-trnL IGS(partial), tRNA-Leu gene and trnL-trnF IGS(partial), specimen voucher REU:Pailler 180	Pyrostria orbicularis	76.8	76.8	100%	9e-11	100.00	1568	=HYPERLINK("https://www.ncbi.nlm.nih.gov/nucleotide/FN386347.1?report=genbank&log$=nucltop&blast_rank=235&RID=ND7AUSH4016","FN386347.1")
Pyrostria oleifolia trnT-trnL IGS(partial), tRNA-Leu gene and trnL-trnF IGS(partial), specimen voucher TAN:Razafimandimbison et al. 422	Pyrostria oleifolia	76.8	76.8	100%	9e-11	100.00	1652	=HYPERLINK("https://www.ncbi.nlm.nih.gov/nucleotide/FN386346.1?report=genbank&log$=nucltop&blast_rank=236&RID=ND7AUSH4016","FN386346.1")
Pyrostria media trnT-trnL IGS(partial), tRNA-Leu gene and trnL-trnF IGS(partial), specimen voucher UPS:Razafimandimbison 511	Pyrostria media	76.8	76.8	100%	9e-11	100.00	1666	=HYPERLINK("https://www.ncbi.nlm.nih.gov/nucleotide/FN386345.1?report=genbank&log$=nucltop&blast_rank=237&RID=ND7AUSH4016","FN386345.1")
Pyrostria major trnT-trnL IGS(partial), tRNA-Leu gene and trnL-trnF IGS(partial), specimen voucher S:Eriksson et al. 918	Pyrostria major	76.8	76.8	100%	9e-11	100.00	1671	=HYPERLINK("https://www.ncbi.nlm.nih.gov/nucleotide/FN386344.1?report=genbank&log$=nucltop&blast_rank=238&RID=ND7AUSH4016","FN386344.1")
Pyrostria ixorifolia trnT-trnL IGS(partial), tRNA-Leu gene and trnL-trnF IGS(partial), specimen voucher UPS:Karehed et al. 266	Pyrostria ixorifolia	76.8	76.8	100%	9e-11	100.00	1562	=HYPERLINK("https://www.ncbi.nlm.nih.gov/nucleotide/FN386343.1?report=genbank&log$=nucltop&blast_rank=239&RID=ND7AUSH4016","FN386343.1")
Pyrostria anjouanensis trnT-trnL IGS(partial), tRNA-Leu gene and trnL-trnF IGS(partial), specimen voucher P<FRA>:Pignal 1808	Pyrostria anjouanensis	76.8	76.8	100%	9e-11	100.00	1676	=HYPERLINK("https://www.ncbi.nlm.nih.gov/nucleotide/FN386342.1?report=genbank&log$=nucltop&blast_rank=240&RID=ND7AUSH4016","FN386342.1")
Pygmaeothamnus sp. Bremer et al. 4356 trnT-trnL IGS(partial), tRNA-Leu gene and trnL-trnF IGS(partial), specimen voucher UPS:B. Bremer, P. Kornhall & S. P. Bester 4356	Pygmaeothamnus sp. Bremer et al. 4356	76.8	76.8	100%	9e-11	100.00	1803	=HYPERLINK("https://www.ncbi.nlm.nih.gov/nucleotide/FN386341.1?report=genbank&log$=nucltop&blast_rank=241&RID=ND7AUSH4016","FN386341.1")
Psydrax faulknerae trnT-trnL IGS(partial), tRNA-Leu gene and trnL-trnF IGS(partial), specimen voucher UPS:Q. Luke 8346	Psydrax faulknerae	76.8	76.8	100%	9e-11	100.00	1694	=HYPERLINK("https://www.ncbi.nlm.nih.gov/nucleotide/FN386340.1?report=genbank&log$=nucltop&blast_rank=242&RID=ND7AUSH4016","FN386340.1")
Pseudopeponidium sp. 1 Karehed et al. 222 trnT-trnL IGS(partial), tRNA-Leu gene and trnL-trnF IGS(partial), specimen voucher UPS:Karehed et al. 222	Pseudopeponidium sp. 1 Karehed et al. 222	76.8	76.8	100%	9e-11	100.00	1653	=HYPERLINK("https://www.ncbi.nlm.nih.gov/nucleotide/FN386339.1?report=genbank&log$=nucltop&blast_rank=243&RID=ND7AUSH4016","FN386339.1")
Peponidium venulosum trnT-trnL IGS(partial), tRNA-Leu gene and trnL-trnF IGS(partial), specimen voucher P<FRA>:Pignal 1825	Peponidium venulosum	76.8	76.8	100%	9e-11	100.00	1652	=HYPERLINK("https://www.ncbi.nlm.nih.gov/nucleotide/FN386338.1?report=genbank&log$=nucltop&blast_rank=244&RID=ND7AUSH4016","FN386338.1")
Peponidium sp. Gautier 4632 trnT-trnL IGS(partial) and tRNA-Leu gene(partial), specimen voucher G:Gautier 4632	Peponidium sp. Gautier 4632	76.8	76.8	100%	9e-11	100.00	1243	=HYPERLINK("https://www.ncbi.nlm.nih.gov/nucleotide/FN386337.1?report=genbank&log$=nucltop&blast_rank=245&RID=ND7AUSH4016","FN386337.1")
Peponidium sp. 4 Davis 1133 trnT-trnL IGS(partial), tRNA-Leu gene, and trnL-trnF IGS (partial), specimen voucher K:Davis 1133	Peponidium sp. 4 Davis 1133	76.8	76.8	100%	9e-11	100.00	1652	=HYPERLINK("https://www.ncbi.nlm.nih.gov/nucleotide/FN386336.1?report=genbank&log$=nucltop&blast_rank=246&RID=ND7AUSH4016","FN386336.1")
Peponidium sp. 6 Razafimandimbison & Andrianatoanina 458 trnT-trnL IGS(partial), tRNA-Leu gene, and trnL-trnF IGS (partial), specimen voucher TAN:Razafimandimbison & Andrianatoanina 458	Peponidium sp. 6 Razafimandimbison & Andrianatoanina 458	76.8	76.8	100%	9e-11	100.00	1714	=HYPERLINK("https://www.ncbi.nlm.nih.gov/nucleotide/FN386334.1?report=genbank&log$=nucltop&blast_rank=247&RID=ND7AUSH4016","FN386334.1")
Peponidium sp. 1 Eriksson et al. 1009 trnT-trnL IGS(partial), tRNA-Leu gene, and trnL-trnF IGS (partial), specimen voucher S:Eriksson et al. 1009	Peponidium sp. 1 Eriksson et al. 1009	76.8	76.8	100%	9e-11	100.00	1654	=HYPERLINK("https://www.ncbi.nlm.nih.gov/nucleotide/FN386333.1?report=genbank&log$=nucltop&blast_rank=248&RID=ND7AUSH4016","FN386333.1")
Peponidium sp. Karehed et al. 304 trnT-trnL IGS(partial), tRNA-Leu gene, and trnL-trnF IGS (partial), specimen voucher UPS:Karehed et al. 304	Peponidium sp. Karehed et al. 304	76.8	76.8	100%	9e-11	100.00	1673	=HYPERLINK("https://www.ncbi.nlm.nih.gov/nucleotide/FN386332.1?report=genbank&log$=nucltop&blast_rank=249&RID=ND7AUSH4016","FN386332.1")
Peponidium sp. Karehed et al. 204 trnT-trnL IGS(partial), tRNA-Leu gene, and trnL-trnF IGS (partial), specimen voucher UPS:Karehed et al. 204	Peponidium sp. Karehed et al. 204	76.8	76.8	100%	9e-11	100.00	1654	=HYPERLINK("https://www.ncbi.nlm.nih.gov/nucleotide/FN386331.1?report=genbank&log$=nucltop&blast_rank=250&RID=ND7AUSH4016","FN386331.1")
Peponidium madagascariense trnT-trnL IGS(partial), tRNA-Leu gene, and trnL-trnF IGS (partial), specimen voucher TAN:Razafimandimbison 431	Peponidium madagascariense	76.8	76.8	100%	9e-11	100.00	1656	=HYPERLINK("https://www.ncbi.nlm.nih.gov/nucleotide/FN386330.1?report=genbank&log$=nucltop&blast_rank=251&RID=ND7AUSH4016","FN386330.1")
Peponidium horridum trnT-trnL IGS(partial), tRNA-Leu gene, and trnL-trnF IGS (partial), specimen voucher TAN:Razafimandimbison 470	Peponidium horridum	76.8	76.8	100%	9e-11	100.00	1658	=HYPERLINK("https://www.ncbi.nlm.nih.gov/nucleotide/FN386329.1?report=genbank&log$=nucltop&blast_rank=252&RID=ND7AUSH4016","FN386329.1")
Peponidium crassifolium trnT-trnL IGS(partial), tRNA-Leu gene, and trnL-trnF IGS (partial), specimen voucher S:Razafimandimbison & Ravelonarivo 628	Peponidium crassifolium	76.8	76.8	100%	9e-11	100.00	1655	=HYPERLINK("https://www.ncbi.nlm.nih.gov/nucleotide/FN386328.1?report=genbank&log$=nucltop&blast_rank=253&RID=ND7AUSH4016","FN386328.1")
Peponidium comorense trnT-trnL IGS(partial), tRNA-Leu gene, and trnL-trnF IGS (partial), specimen voucher P<FRA>:Labat et al. 3299	Peponidium comorense	76.8	76.8	100%	9e-11	100.00	1679	=HYPERLINK("https://www.ncbi.nlm.nih.gov/nucleotide/FN386327.1?report=genbank&log$=nucltop&blast_rank=254&RID=ND7AUSH4016","FN386327.1")
Peponidium bosseri tRNA-Leu gene(partial) and trnL-trnF IGS(partial), specimen voucher MO:LN 1137	Peponidium bosseri	76.8	76.8	100%	9e-11	100.00	798	=HYPERLINK("https://www.ncbi.nlm.nih.gov/nucleotide/FN386325.1?report=genbank&log$=nucltop&blast_rank=255&RID=ND7AUSH4016","FN386325.1")
Keetia hispida trnT-trnL IGS(partial), tRNA-Leu gene, and trnL-trnF IGS (partial), specimen voucher P<FRA>:Schmidt et al. 1701	Keetia hispida	76.8	76.8	100%	9e-11	100.00	1527	=HYPERLINK("https://www.ncbi.nlm.nih.gov/nucleotide/FN386324.1?report=genbank&log$=nucltop&blast_rank=256&RID=ND7AUSH4016","FN386324.1")
Cyclophyllum balansae trnT-trnL IGS(partial), tRNA-Leu gene, and trnL-trnF IGS (partial), specimen voucher P<FRA>:Mouly 181	Cyclophyllum balansae	76.8	76.8	100%	9e-11	100.00	1651	=HYPERLINK("https://www.ncbi.nlm.nih.gov/nucleotide/FN386323.1?report=genbank&log$=nucltop&blast_rank=257&RID=ND7AUSH4016","FN386323.1")
Peponidium cystiporon trnT-trnL IGS(partial), tRNA-Leu gene, and trnL-trnF IGS (partial), specimen voucher P<FRA>:Labat et al. 3280	Peponidium cystiporon	76.8	76.8	100%	9e-11	100.00	1673	=HYPERLINK("https://www.ncbi.nlm.nih.gov/nucleotide/FN386322.1?report=genbank&log$=nucltop&blast_rank=258&RID=ND7AUSH4016","FN386322.1")
Canthium carinatum trnT-trnL IGS(partial), tRNA-Leu gene, and trnL-trnF IGS (partial), specimen voucher GB:Persson 138	Peponidium carinatum	76.8	76.8	100%	9e-11	100.00	1377	=HYPERLINK("https://www.ncbi.nlm.nih.gov/nucleotide/FN386321.1?report=genbank&log$=nucltop&blast_rank=259&RID=ND7AUSH4016","FN386321.1")
Canthium sp. 6 de Block 1100 trnT-trnL IGS(partial), tRNA-Leu gene, and trnL-trnF IGS (partial), specimen voucher BR<BEL>:de Block et al. 1100	Canthium sp. 6 de Block 1100	76.8	76.8	100%	9e-11	100.00	1646	=HYPERLINK("https://www.ncbi.nlm.nih.gov/nucleotide/FN386320.1?report=genbank&log$=nucltop&blast_rank=260&RID=ND7AUSH4016","FN386320.1")
Canthium fadenii trnT-trnL IGS(partial), tRNA-Leu gene, and trnL-trnF IGS (partial), specimen voucher UPS:Luke 9014	Bullockia fadenii	76.8	76.8	100%	9e-11	100.00	1664	=HYPERLINK("https://www.ncbi.nlm.nih.gov/nucleotide/FN386318.1?report=genbank&log$=nucltop&blast_rank=261&RID=ND7AUSH4016","FN386318.1")
Mitragyna sp. Munzinger 127 trnT-trnL IGS, trnL gene and trnL-trnF IGS, specimen voucher P:Munzinger 127	Mitragyna sp. Munzinger 127	76.8	76.8	100%	9e-11	100.00	1373	=HYPERLINK("https://www.ncbi.nlm.nih.gov/nucleotide/FN376379.1?report=genbank&log$=nucltop&blast_rank=262&RID=ND7AUSH4016","FN376379.1")
Breonia sphaerantha trnT-trnL IGS, trnL gene and trnL-trnF IGS, specimen voucher G:Ranirison 532	Breonia sphaerantha	76.8	76.8	100%	9e-11	100.00	1599	=HYPERLINK("https://www.ncbi.nlm.nih.gov/nucleotide/FN376378.1?report=genbank&log$=nucltop&blast_rank=263&RID=ND7AUSH4016","FN376378.1")
Breonia fragifera trnT-trnL IGS, trnL gene and trnL-trnF IGS, specimen voucher G:Ranirison 776	Breonia fragifera	76.8	76.8	100%	9e-11	100.00	1653	=HYPERLINK("https://www.ncbi.nlm.nih.gov/nucleotide/FN376377.1?report=genbank&log$=nucltop&blast_rank=264&RID=ND7AUSH4016","FN376377.1")
Cyclophyllum merrillianum voucher Mouly 150 (P) trnT-trnL intergenic spacer, partial sequence; tRNA-Leu gene, complete sequence; and trnL-trnF intergenic spacer, partial sequence; chloroplast	Cyclophyllum merrillianum	76.8	76.8	100%	9e-11	100.00	1610	=HYPERLINK("https://www.ncbi.nlm.nih.gov/nucleotide/FJ150540.1?report=genbank&log$=nucltop&blast_rank=265&RID=ND7AUSH4016","FJ150540.1")
Canthium tetraphyllum chloroplast tRNA-Thr gene (partial), trnT-trnL IGS, tRNA-Leu gene, trnL-trnF IGS and tRNA-Phe gene (partial), specimen voucher UPS Bremer 3074	Canthium tetraphyllum	76.8	76.8	100%	9e-11	100.00	1742	=HYPERLINK("https://www.ncbi.nlm.nih.gov/nucleotide/FM207120.1?report=genbank&log$=nucltop&blast_rank=266&RID=ND7AUSH4016","FM207120.1")
Vangueria madagascariensis chloroplast trnT-trnL IGS (partial), tRNA-Leu (UAA) gene and trnL-trnF IGS (partial)	Vangueria madagascariensis	76.8	76.8	100%	9e-11	100.00	1730	=HYPERLINK("https://www.ncbi.nlm.nih.gov/nucleotide/AJ620184.1?report=genbank&log$=nucltop&blast_rank=267&RID=ND7AUSH4016","AJ620184.1")
Scyphiphora hydrophyllacea chloroplast trnT-trnL IGS, tRNA-Leu gene, trnL-trnF IGS and tRNA-Phe gene (partial), specimen voucher S K Bremer et al. 99	Scyphiphora hydrophyllacea	76.8	76.8	100%	9e-11	100.00	1707	=HYPERLINK("https://www.ncbi.nlm.nih.gov/nucleotide/FM207140.1?report=genbank&log$=nucltop&blast_rank=268&RID=ND7AUSH4016","FM207140.1")
Sabicea villosa chloroplast trnT-trnL IGS, tRNA-Leu gene, trnL-trnF IGS and tRNA-Phe gene (partial), specimen voucher LL Delprete 6396	Sabicea villosa	76.8	76.8	100%	9e-11	100.00	1694	=HYPERLINK("https://www.ncbi.nlm.nih.gov/nucleotide/FM207139.1?report=genbank&log$=nucltop&blast_rank=269&RID=ND7AUSH4016","FM207139.1")
Angiosperm environmental sample chloroplast partial tRNA-Leu gene, intron region, isolated from Cryptorhynchinae sp.71 BMNH:826691	Magnoliophyta environmental sample	76.8	76.8	100%	9e-11	100.00	560	=HYPERLINK("https://www.ncbi.nlm.nih.gov/nucleotide/FN398139.1?report=genbank&log$=nucltop&blast_rank=270&RID=ND7AUSH4016","FN398139.1")
Keetia gueinzii chloroplast tRNA-Leu gene, trnT-trnL intergenic spacer and trnL-trnF intergenic spacer, specimen voucher Bremer et al. 4349 (UPS)	Keetia gueinzii	76.8	76.8	100%	9e-11	100.00	1517	=HYPERLINK("https://www.ncbi.nlm.nih.gov/nucleotide/AM117366.1?report=genbank&log$=nucltop&blast_rank=271&RID=ND7AUSH4016","AM117366.1")
Fadogia tetraquetra chloroplast tRNA-Leu gene, trnT-trnL intergenic spacer and trnL-trnF intergenic spacer, specimen voucher Bremer et al. 4320 (UPS)	Fadogia tetraquetra	76.8	76.8	100%	9e-11	100.00	1664	=HYPERLINK("https://www.ncbi.nlm.nih.gov/nucleotide/AM117359.1?report=genbank&log$=nucltop&blast_rank=272&RID=ND7AUSH4016","AM117359.1")
Virectaria sp. Nemba & Thomas 321 chloroplast partial tRNA-Leu gene and trnL-trnF intergenic spacer, specimen voucher WAG:Nemba & Thomas 321	Virectaria sp. Nemba & Thomas 321	76.8	76.8	100%	9e-11	100.00	670	=HYPERLINK("https://www.ncbi.nlm.nih.gov/nucleotide/AM982748.1?report=genbank&log$=nucltop&blast_rank=273&RID=ND7AUSH4016","AM982748.1")
Virectaria procumbens chloroplast trnT-trnL IGS, partial tRNA-Leu gene and trnL-trnF IGS, specimen voucher WAG:Tabak et al. 182/189	Virectaria procumbens	76.8	76.8	100%	9e-11	100.00	1645	=HYPERLINK("https://www.ncbi.nlm.nih.gov/nucleotide/AM982746.1?report=genbank&log$=nucltop&blast_rank=274&RID=ND7AUSH4016","AM982746.1")
Virectaria major subsp. major chloroplast partial tRNA-Leu gene for transfer RNA-Leu and trnL-trnF IGS, specimen voucher BR:Kayombo 1842	Virectaria major subsp. major	76.8	76.8	100%	9e-11	100.00	861	=HYPERLINK("https://www.ncbi.nlm.nih.gov/nucleotide/AM982742.1?report=genbank&log$=nucltop&blast_rank=275&RID=ND7AUSH4016","AM982742.1")
Virectaria major subsp. spathulata chloroplast trnT-trnL IGS, partial tRNA-Leu gene and trnL-trnF IGS, specimen voucher BR:Lejoly 2934	Virectaria major subsp. spathulata	76.8	76.8	100%	9e-11	100.00	1643	=HYPERLINK("https://www.ncbi.nlm.nih.gov/nucleotide/AM982741.1?report=genbank&log$=nucltop&blast_rank=276&RID=ND7AUSH4016","AM982741.1")
Virectaria herbacoursi chloroplast trnL-trnF IGS and partial tRNA-Leu gene for transfer RNA-Leu, specimen voucher BRLU:Lejoly & Elad 98/73	Virectaria herbacoursi var. petrophila	76.8	76.8	100%	9e-11	100.00	872	=HYPERLINK("https://www.ncbi.nlm.nih.gov/nucleotide/AM982740.1?report=genbank&log$=nucltop&blast_rank=277&RID=ND7AUSH4016","AM982740.1")
Virectaria herbacoursi chloroplast trnT-trnL IGS, partial tRNA-Leu gene and trnL-trnF IGS, specimen voucher BRLU:Parmentier & Esono 3375	Virectaria herbacoursi var. petrophila	76.8	76.8	100%	9e-11	100.00	1393	=HYPERLINK("https://www.ncbi.nlm.nih.gov/nucleotide/AM982739.1?report=genbank&log$=nucltop&blast_rank=278&RID=ND7AUSH4016","AM982739.1")
Virectaria belingana chloroplast trnT-trnL IGS, partial tRNA-Leu gene and trnL-trnF IGS, specimen voucher BRLU:Obama & Lejoly 620	Virectaria belingana	76.8	76.8	100%	9e-11	100.00	1647	=HYPERLINK("https://www.ncbi.nlm.nih.gov/nucleotide/AM982738.1?report=genbank&log$=nucltop&blast_rank=279&RID=ND7AUSH4016","AM982738.1")
Virectaria belingana chloroplast trnT-trnL IGS, partial tRNA-Leu gene and trnL-trnF IGS, specimen voucher BRLU:Parmentier 3675	Virectaria belingana	76.8	76.8	100%	9e-11	100.00	1648	=HYPERLINK("https://www.ncbi.nlm.nih.gov/nucleotide/AM982737.1?report=genbank&log$=nucltop&blast_rank=280&RID=ND7AUSH4016","AM982737.1")
Virectaria belingana chloroplast trnT-trnL IGS, partial tRNA-Leu gene and trnL-trnF IGS, specimen voucher BRLU:Parmentier 2336	Virectaria belingana	76.8	76.8	100%	9e-11	100.00	1668	=HYPERLINK("https://www.ncbi.nlm.nih.gov/nucleotide/AM982736.1?report=genbank&log$=nucltop&blast_rank=281&RID=ND7AUSH4016","AM982736.1")
Virectaria angustifolia chloroplast trnT-trnL IGS, partial tRNA-Leu gene and trnL-trnF IGS, specimen voucher WAG:Wieringa 4730	Virectaria angustifolia	76.8	76.8	100%	9e-11	100.00	1292	=HYPERLINK("https://www.ncbi.nlm.nih.gov/nucleotide/AM982735.1?report=genbank&log$=nucltop&blast_rank=282&RID=ND7AUSH4016","AM982735.1")
Sabicea ceylanica chloroplast trnT-trnL IGS, tRNA-Leu gene and trnL-trnF IGS, specimen voucher UPS:Jongkind et al. 1516	Sabicea ceylanica	76.8	76.8	100%	9e-11	100.00	1657	=HYPERLINK("https://www.ncbi.nlm.nih.gov/nucleotide/AM982732.1?report=genbank&log$=nucltop&blast_rank=283&RID=ND7AUSH4016","AM982732.1")
Vangueria madagascariensis chloroplast tRNA-Leu gene, trnT-trnL intergenic spacer and trnL-trnF intergenic spacer, specimen voucher Sanders 1798, 62146 (FTG)	Vangueria madagascariensis	76.8	76.8	100%	9e-11	100.00	1484	=HYPERLINK("https://www.ncbi.nlm.nih.gov/nucleotide/AM117386.1?report=genbank&log$=nucltop&blast_rank=284&RID=ND7AUSH4016","AM117386.1")
Sabicea brevipes chloroplast partial trnT-trnL intergenic spacer, tRNA-Leu gene, trnL-trnF intergenic spacer, specimen voucher Jongkind & Nieuwenhuis 2793 (WAG)	Sabicea brevipes	76.8	76.8	100%	9e-11	100.00	1639	=HYPERLINK("https://www.ncbi.nlm.nih.gov/nucleotide/AM409178.1?report=genbank&log$=nucltop&blast_rank=285&RID=ND7AUSH4016","AM409178.1")
Tamridaea capsulifera chloroplast partial trnT-trnL intergenic spacer, tRNA-Leu gene, trnL-trnF intergenic spacer, specimen voucher Miller et al. 10087 (UPS)	Tamridaea capsulifera	76.8	76.8	100%	9e-11	100.00	1639	=HYPERLINK("https://www.ncbi.nlm.nih.gov/nucleotide/AM409170.1?report=genbank&log$=nucltop&blast_rank=286&RID=ND7AUSH4016","AM409170.1")
Stipularia elliptica chloroplast partial trnT-trnL intergenic spacer, tRNA-Leu gene, trnL-trnF intergenic spacer, specimen voucher Lisowski 56663 (BR)	Sabicea elliptica	76.8	76.8	100%	9e-11	100.00	1650	=HYPERLINK("https://www.ncbi.nlm.nih.gov/nucleotide/AM409169.1?report=genbank&log$=nucltop&blast_rank=287&RID=ND7AUSH4016","AM409169.1")
Pseudosabicea becquetii chloroplast partial trnT-trnL intergenic spacer, tRNA-Leu gene, trnL-trnF intergenic spacer, specimen voucher Reekmans 11116 (K)	Sabicea becquetii	76.8	76.8	100%	9e-11	100.00	1647	=HYPERLINK("https://www.ncbi.nlm.nih.gov/nucleotide/AM409167.1?report=genbank&log$=nucltop&blast_rank=288&RID=ND7AUSH4016","AM409167.1")
Pseudosabicea proselyta chloroplast partial trnT-trnL intergenic spacer, tRNA-Leu gene, trnL-trnF intergenic spacer, specimen voucher Valkenburg et al. 2646 (WAG)	Sabicea proselyta	76.8	76.8	100%	9e-11	100.00	1584	=HYPERLINK("https://www.ncbi.nlm.nih.gov/nucleotide/AM409166.1?report=genbank&log$=nucltop&blast_rank=289&RID=ND7AUSH4016","AM409166.1")
Pseudosabicea nobilis chloroplast partial trnT-trnL intergenic spacer, tRNA-Leu gene, trnL-trnF intergenic spacer, specimen voucher Valkenburg et al. 2604 (WAG)	Sabicea nobilis	76.8	76.8	100%	9e-11	100.00	1675	=HYPERLINK("https://www.ncbi.nlm.nih.gov/nucleotide/AM409165.1?report=genbank&log$=nucltop&blast_rank=290&RID=ND7AUSH4016","AM409165.1")
Pseudosabicea segregata chloroplast partial trnT-trnL intergenic spacer, tRNA-Leu gene, trnL-trnF intergenic spacer, specimen voucher Wieringa et al. 5025 (WAG)	Sabicea segregata	76.8	76.8	100%	9e-11	100.00	1640	=HYPERLINK("https://www.ncbi.nlm.nih.gov/nucleotide/AM409164.1?report=genbank&log$=nucltop&blast_rank=291&RID=ND7AUSH4016","AM409164.1")
Pseudosabicea medusula chloroplast partial trnT-trnL intergenic spacer, tRNA-Leu gene, trnL-trnF intergenic spacer, specimen voucher Andel et al. 3555 (WAG)	Sabicea medusula	76.8	76.8	100%	9e-11	100.00	1639	=HYPERLINK("https://www.ncbi.nlm.nih.gov/nucleotide/AM409163.1?report=genbank&log$=nucltop&blast_rank=292&RID=ND7AUSH4016","AM409163.1")
Sabicea rosea chloroplast partial trnT-trnL intergenic spacer, tRNA-Leu gene, trnL-trnF intergenic spacer, specimen voucher Jongkind 4550 (WAG)	Sabicea rosea	76.8	76.8	100%	9e-11	100.00	1638	=HYPERLINK("https://www.ncbi.nlm.nih.gov/nucleotide/AM409158.1?report=genbank&log$=nucltop&blast_rank=293&RID=ND7AUSH4016","AM409158.1")
Sabicea amazonensis chloroplast partial trnT-trnL intergenic spacer, tRNA-Leu gene, trnL-trnF intergenic spacer, specimen voucher Campbell et al. P22037 (MO)	Sabicea amazonensis	76.8	76.8	100%	9e-11	100.00	1635	=HYPERLINK("https://www.ncbi.nlm.nih.gov/nucleotide/AM409157.1?report=genbank&log$=nucltop&blast_rank=294&RID=ND7AUSH4016","AM409157.1")
Sabicea orientalis chloroplast partial trnT-trnL intergenic spacer, tRNA-Leu gene, trnL-trnF intergenic spacer, specimen voucher Mhoro 443 (UPS)	Sabicea orientalis	76.8	76.8	100%	9e-11	100.00	1627	=HYPERLINK("https://www.ncbi.nlm.nih.gov/nucleotide/AM409155.1?report=genbank&log$=nucltop&blast_rank=295&RID=ND7AUSH4016","AM409155.1")
Sabicea gilletii chloroplast partial trnT-trnL intergenic spacer, tRNA-Leu gene, trnL-trnF intergenic spacer, specimen voucher Lejoly 82/903 (BR)	Sabicea gilletii	76.8	76.8	100%	9e-11	100.00	1638	=HYPERLINK("https://www.ncbi.nlm.nih.gov/nucleotide/AM409154.1?report=genbank&log$=nucltop&blast_rank=296&RID=ND7AUSH4016","AM409154.1")
Sabicea harleyae chloroplast partial trnT-trnL intergenic spacer, tRNA-Leu gene, trnL-trnF intergenic spacer, specimen voucher Jongkind et al. 4867 (WAG)	Sabicea harleyae	76.8	76.8	100%	9e-11	100.00	1652	=HYPERLINK("https://www.ncbi.nlm.nih.gov/nucleotide/AM409152.1?report=genbank&log$=nucltop&blast_rank=297&RID=ND7AUSH4016","AM409152.1")
Sabicea xanthotricha chloroplast partial trnT-trnL intergenic spacer, tRNA-Leu gene, trnL-trnF intergenic spacer, specimen voucher Sonke 1082 (BR)	Sabicea xanthotricha	76.8	76.8	100%	9e-11	100.00	1636	=HYPERLINK("https://www.ncbi.nlm.nih.gov/nucleotide/AM409151.1?report=genbank&log$=nucltop&blast_rank=298&RID=ND7AUSH4016","AM409151.1")
Sabicea johnstonii chloroplast partial trnT-trnL intergenic spacer, tRNA-Leu gene, trnL-trnF intergenic spacer, specimen voucher Wieringa et al. 4652 (WAG)	Sabicea johnstonii	76.8	76.8	100%	9e-11	100.00	1637	=HYPERLINK("https://www.ncbi.nlm.nih.gov/nucleotide/AM409150.1?report=genbank&log$=nucltop&blast_rank=299&RID=ND7AUSH4016","AM409150.1")
Sabicea ingrata chloroplast partial trnT-trnL intergenic spacer, tRNA-Leu gene, trnL-trnF intergenic spacer, specimen voucher Ogonnovsky 10 (BRLU)	Sabicea ingrata	76.8	76.8	100%	9e-11	100.00	1639	=HYPERLINK("https://www.ncbi.nlm.nih.gov/nucleotide/AM409149.1?report=genbank&log$=nucltop&blast_rank=300&RID=ND7AUSH4016","AM409149.1")
Sabicea humilis chloroplast partial trnT-trnL intergenic spacer, tRNA-Leu gene, trnL-trnF intergenic spacer, specimen voucher Malme 2684 (S)	Sabicea humilis	76.8	76.8	100%	9e-11	100.00	1639	=HYPERLINK("https://www.ncbi.nlm.nih.gov/nucleotide/AM409148.1?report=genbank&log$=nucltop&blast_rank=301&RID=ND7AUSH4016","AM409148.1")
Sabicea congensis chloroplast partial trnT-trnL intergenic spacer, tRNA-Leu gene, trnL-trnF intergenic spacer, specimen voucher Breteler 12428 (WAG)	Sabicea congensis	76.8	76.8	100%	9e-11	100.00	1638	=HYPERLINK("https://www.ncbi.nlm.nih.gov/nucleotide/AM409146.1?report=genbank&log$=nucltop&blast_rank=302&RID=ND7AUSH4016","AM409146.1")
Sabicea discolor chloroplast partial trnT-trnL intergenic spacer, tRNA-Leu gene, trnL-trnF intergenic spacer, specimen voucher Jongkind et al. 4880 (WAG)	Sabicea discolor	76.8	76.8	100%	9e-11	100.00	1638	=HYPERLINK("https://www.ncbi.nlm.nih.gov/nucleotide/AM409145.1?report=genbank&log$=nucltop&blast_rank=303&RID=ND7AUSH4016","AM409145.1")
Sabicea chocoana chloroplast partial trnT-trnL intergenic spacer, tRNA-Leu gene, trnL-trnF intergenic spacer, specimen voucher Delprete 6342 (NY)	Sabicea chocoana	76.8	76.8	100%	9e-11	100.00	1639	=HYPERLINK("https://www.ncbi.nlm.nih.gov/nucleotide/AM409144.1?report=genbank&log$=nucltop&blast_rank=304&RID=ND7AUSH4016","AM409144.1")
Sabicea aspera chloroplast partial trnT-trnL intergenic spacer, tRNA-Leu gene, trnL-trnF intergenic spacer, specimen voucher Andersson et al. 2003 (NY)	Sabicea aspera	76.8	76.8	100%	9e-11	100.00	1639	=HYPERLINK("https://www.ncbi.nlm.nih.gov/nucleotide/AM409143.1?report=genbank&log$=nucltop&blast_rank=305&RID=ND7AUSH4016","AM409143.1")
Pseudosabicea batesii chloroplast partial trnT-trnL intergenic spacer, tRNA-Leu gene, trnL-trnF intergenic spacer, specimen voucher Valkenburg et al. 2569 (WAG)	Sabicea batesii	76.8	76.8	100%	9e-11	100.00	1293	=HYPERLINK("https://www.ncbi.nlm.nih.gov/nucleotide/AM409139.1?report=genbank&log$=nucltop&blast_rank=306&RID=ND7AUSH4016","AM409139.1")
Pseudosabicea becquetii chloroplast partial trnT-trnL intergenic spacer, tRNA-Leu gene, trnL-trnF intergenic spacer, specimen voucher Reekmans 11116 (WAG)	Sabicea becquetii	76.8	76.8	100%	9e-11	100.00	1647	=HYPERLINK("https://www.ncbi.nlm.nih.gov/nucleotide/AM409138.1?report=genbank&log$=nucltop&blast_rank=307&RID=ND7AUSH4016","AM409138.1")
Pseudosabicea mildbraedii chloroplast partial trnT-trnL intergenic spacer, tRNA-Leu gene, trnL-trnF intergenic spacer, specimen voucher Wieringa et al. 5032 (WAG)	Sabicea mildbraedii	76.8	76.8	100%	9e-11	100.00	1606	=HYPERLINK("https://www.ncbi.nlm.nih.gov/nucleotide/AM409137.1?report=genbank&log$=nucltop&blast_rank=308&RID=ND7AUSH4016","AM409137.1")
Sabicea vogelii chloroplast partial trnT-trnL intergenic spacer, tRNA-Leu gene, trnL-trnF intergenic spacer, specimen voucher Jongkind et al. 4859 (WAG)	Sabicea vogelii	76.8	76.8	100%	9e-11	100.00	1653	=HYPERLINK("https://www.ncbi.nlm.nih.gov/nucleotide/AM409136.1?report=genbank&log$=nucltop&blast_rank=309&RID=ND7AUSH4016","AM409136.1")
Sabicea villosa chloroplast partial trnT-trnL intergenic spacer, tRNA-Leu gene, trnL-trnF intergenic spacer, specimen voucher Delprete & Verduga 6396 (NY)	Sabicea villosa	76.8	76.8	100%	9e-11	100.00	1639	=HYPERLINK("https://www.ncbi.nlm.nih.gov/nucleotide/AM409135.1?report=genbank&log$=nucltop&blast_rank=310&RID=ND7AUSH4016","AM409135.1")
Sabicea venezuelensis chloroplast partial trnT-trnL intergenic spacer, tRNA-Leu gene, trnL-trnF intergenic spacer, specimen voucher Huber 4201 (NY)	Sabicea venezuelensis	76.8	76.8	100%	9e-11	100.00	1639	=HYPERLINK("https://www.ncbi.nlm.nih.gov/nucleotide/AM409133.1?report=genbank&log$=nucltop&blast_rank=311&RID=ND7AUSH4016","AM409133.1")
Sabicea seua chloroplast partial trnT-trnL intergenic spacer, tRNA-Leu gene, specimen voucher Malcomber et al. 1085 (WAG)	Sabicea seua	76.8	76.8	100%	9e-11	100.00	954	=HYPERLINK("https://www.ncbi.nlm.nih.gov/nucleotide/AM409130.1?report=genbank&log$=nucltop&blast_rank=312&RID=ND7AUSH4016","AM409130.1")
Sabicea pyramidalis chloroplast partial trnT-trnL intergenic spacer, tRNA-Leu gene, trnL-trnF intergenic spacer, specimen voucher Burnham 1455 (F)	Sabicea pyramidalis	76.8	76.8	100%	9e-11	100.00	1356	=HYPERLINK("https://www.ncbi.nlm.nih.gov/nucleotide/AM409129.1?report=genbank&log$=nucltop&blast_rank=313&RID=ND7AUSH4016","AM409129.1")
Sabicea mattogrossensis chloroplast partial trnT-trnL intergenic spacer, tRNA-Leu gene, specimen voucher Beck & Haase 9986 (NY)	Sabicea mattogrossensis	76.8	76.8	100%	9e-11	100.00	1295	=HYPERLINK("https://www.ncbi.nlm.nih.gov/nucleotide/AM409127.1?report=genbank&log$=nucltop&blast_rank=314&RID=ND7AUSH4016","AM409127.1")
Sabicea fulva chloroplast partial trnT-trnL intergenic spacer, tRNA-Leu gene, trnL-trnF intergenic spacer, specimen voucher Wieringa et al. 4094 (WAG)	Sabicea fulva	76.8	76.8	100%	9e-11	100.00	1639	=HYPERLINK("https://www.ncbi.nlm.nih.gov/nucleotide/AM409126.1?report=genbank&log$=nucltop&blast_rank=315&RID=ND7AUSH4016","AM409126.1")
Sabicea ferruginea chloroplast partial trnT-trnL intergenic spacer, tRNA-Leu gene, trnL-trnF intergenic spacer, specimen voucher Jongkind et al. 5683 (WAG)	Sabicea ferruginea	76.8	76.8	100%	9e-11	100.00	1664	=HYPERLINK("https://www.ncbi.nlm.nih.gov/nucleotide/AM409125.1?report=genbank&log$=nucltop&blast_rank=316&RID=ND7AUSH4016","AM409125.1")
Sabicea exellii chloroplast partial trnT-trnL intergenic spacer, tRNA-Leu gene, trnL-trnF intergenic spacer, specimen voucher Joffroy 188 (BRLU)	Sabicea exellii	76.8	76.8	100%	9e-11	100.00	1639	=HYPERLINK("https://www.ncbi.nlm.nih.gov/nucleotide/AM409124.1?report=genbank&log$=nucltop&blast_rank=317&RID=ND7AUSH4016","AM409124.1")
Stipularia efulenensis chloroplast partial trnT-trnL intergenic spacer, tRNA-Leu gene, trnL-trnF intergenic spacer, specimen voucher Andel 3417 (WAG)	Sabicea efulenensis	76.8	76.8	100%	9e-11	100.00	1639	=HYPERLINK("https://www.ncbi.nlm.nih.gov/nucleotide/AM409123.1?report=genbank&log$=nucltop&blast_rank=318&RID=ND7AUSH4016","AM409123.1")
Sabicea dinklagei chloroplast partial trnT-trnL intergenic spacer, tRNA-Leu gene, trnL-trnF intergenic spacer, specimen voucher Pawek 6510 (UPS)	Sabicea dinklagei	76.8	76.8	100%	9e-11	100.00	1640	=HYPERLINK("https://www.ncbi.nlm.nih.gov/nucleotide/AM409122.1?report=genbank&log$=nucltop&blast_rank=319&RID=ND7AUSH4016","AM409122.1")
Sabicea dewevrei chloroplast partial trnT-trnL intergenic spacer, tRNA-Leu gene, trnL-trnF intergenic spacer, specimen voucher Lemaire 1393 (BR)	Sabicea dewevrei	76.8	76.8	100%	9e-11	100.00	1643	=HYPERLINK("https://www.ncbi.nlm.nih.gov/nucleotide/AM409121.1?report=genbank&log$=nucltop&blast_rank=320&RID=ND7AUSH4016","AM409121.1")
Sabicea cinerea chloroplast partial trnT-trnL intergenic spacer, tRNA-Leu gene, trnL-trnF intergenic spacer, specimen voucher Andersson et al. 1903 (MO)	Sabicea cinerea	76.8	76.8	100%	9e-11	100.00	1630	=HYPERLINK("https://www.ncbi.nlm.nih.gov/nucleotide/AM409120.1?report=genbank&log$=nucltop&blast_rank=321&RID=ND7AUSH4016","AM409120.1")
Sabicea caminata chloroplast trnT-trnL intergenic spacer, tRNA-Leu gene, trnL-trnF intergenic spacer, specimen voucher Wilde & Sosef 10311 (WAG)	Sabicea caminata	76.8	76.8	100%	9e-11	100.00	1638	=HYPERLINK("https://www.ncbi.nlm.nih.gov/nucleotide/AM409118.1?report=genbank&log$=nucltop&blast_rank=322&RID=ND7AUSH4016","AM409118.1")
Rhopalobrachium fragrans trnT-trnL intergenic spacer, partial sequence; tRNA-Leu gene, complete sequence; and trnL-trnF intergenic spacer, partial sequence; chloroplast	Rhopalobrachium fragrans	76.8	76.8	100%	9e-11	100.00	814	=HYPERLINK("https://www.ncbi.nlm.nih.gov/nucleotide/EF205636.1?report=genbank&log$=nucltop&blast_rank=323&RID=ND7AUSH4016","EF205636.1")
Pyrostria anjouanensis trnT-trnL intergenic spacer, partial sequence; tRNA-Leu gene, complete sequence; and trnL-trnF intergenic spacer, partial sequence; chloroplast	Pyrostria anjouanensis	76.8	76.8	100%	9e-11	100.00	1679	=HYPERLINK("https://www.ncbi.nlm.nih.gov/nucleotide/EF205635.1?report=genbank&log$=nucltop&blast_rank=324&RID=ND7AUSH4016","EF205635.1")
Psydrax paradoxa trnT-trnL intergenic spacer, partial sequence; tRNA-Leu gene, complete sequence; and trnL-trnF intergenic spacer, partial sequence; chloroplast	Psydrax paradoxa	76.8	76.8	100%	9e-11	100.00	1653	=HYPERLINK("https://www.ncbi.nlm.nih.gov/nucleotide/EF205634.1?report=genbank&log$=nucltop&blast_rank=325&RID=ND7AUSH4016","EF205634.1")
Psydrax dicoccos trnT-trnL intergenic spacer, partial sequence; tRNA-Leu gene, complete sequence; and trnL-trnF intergenic spacer, partial sequence; chloroplast	Psydrax dicoccos	76.8	76.8	100%	9e-11	100.00	1652	=HYPERLINK("https://www.ncbi.nlm.nih.gov/nucleotide/EF205633.1?report=genbank&log$=nucltop&blast_rank=326&RID=ND7AUSH4016","EF205633.1")
Peponidium comorense trnT-trnL intergenic spacer, partial sequence; tRNA-Leu gene, complete sequence; and trnL-trnF intergenic spacer, partial sequence; chloroplast	Peponidium comorense	76.8	76.8	100%	9e-11	100.00	1702	=HYPERLINK("https://www.ncbi.nlm.nih.gov/nucleotide/EF205632.1?report=genbank&log$=nucltop&blast_rank=327&RID=ND7AUSH4016","EF205632.1")
Cyclophyllum deplanchei trnT-trnL intergenic spacer, partial sequence; tRNA-Leu gene, complete sequence; and trnL-trnF intergenic spacer, partial sequence; chloroplast	Cyclophyllum deplanchei	76.8	76.8	100%	9e-11	100.00	1643	=HYPERLINK("https://www.ncbi.nlm.nih.gov/nucleotide/EF205631.1?report=genbank&log$=nucltop&blast_rank=328&RID=ND7AUSH4016","EF205631.1")
Cyclophyllum balansae trnT-trnL intergenic spacer, partial sequence; tRNA-Leu gene, complete sequence; and trnL-trnF intergenic spacer, partial sequence; chloroplast	Cyclophyllum balansae	76.8	76.8	100%	9e-11	100.00	1641	=HYPERLINK("https://www.ncbi.nlm.nih.gov/nucleotide/EF205630.1?report=genbank&log$=nucltop&blast_rank=329&RID=ND7AUSH4016","EF205630.1")
Canthium cystiporon trnT-trnL intergenic spacer, partial sequence; tRNA-Leu gene, complete sequence; and trnL-trnF intergenic spacer, partial sequence; chloroplast	Peponidium cystiporon	76.8	76.8	100%	9e-11	100.00	1705	=HYPERLINK("https://www.ncbi.nlm.nih.gov/nucleotide/EF205629.1?report=genbank&log$=nucltop&blast_rank=330&RID=ND7AUSH4016","EF205629.1")
Pyrostria sp. OKTAN 171 tRNA-Leu (trnL) gene, partial sequence; trnL-trnF intergenic spacer, complete sequence; and tRNA-Phe (trnF) gene, partial sequence; plastid	Pyrostria sp. OKTAN 171	76.8	76.8	100%	9e-11	100.00	890	=HYPERLINK("https://www.ncbi.nlm.nih.gov/nucleotide/DQ180589.1?report=genbank&log$=nucltop&blast_rank=331&RID=ND7AUSH4016","DQ180589.1")
Pyrostria sp. Davis 2709 tRNA-Leu (trnL) gene, partial sequence; trnL-trnF intergenic spacer, complete sequence; and tRNA-Phe (trnF) gene, partial sequence; plastid	Pyrostria sp. Davis 2709	76.8	76.8	100%	9e-11	100.00	866	=HYPERLINK("https://www.ncbi.nlm.nih.gov/nucleotide/DQ180588.1?report=genbank&log$=nucltop&blast_rank=332&RID=ND7AUSH4016","DQ180588.1")
Belonophora sp. TAF 480 tRNA-Leu (trnL) gene, partial sequence; trnL-trnF intergenic spacer, complete sequence; and tRNA-Phe (trnF) gene, partial sequence; plastid	Belonophora sp. TAF 480	76.8	76.8	100%	9e-11	100.00	911	=HYPERLINK("https://www.ncbi.nlm.nih.gov/nucleotide/DQ180571.1?report=genbank&log$=nucltop&blast_rank=333&RID=ND7AUSH4016","DQ180571.1")
Belonophora coriacea voucher Maurin 19 (K) tRNA-Leu (trnL) gene, partial sequence; trnL-trnF intergenic spacer, complete sequence; and tRNA-Phe (trnF) gene, partial sequence; plastid	Belonophora coriacea	76.8	76.8	100%	9e-11	100.00	880	=HYPERLINK("https://www.ncbi.nlm.nih.gov/nucleotide/DQ180570.1?report=genbank&log$=nucltop&blast_rank=334&RID=ND7AUSH4016","DQ180570.1")
Belonophora coriacea voucher Maurin 5 (K) tRNA-Leu (trnL) gene, partial sequence; trnL-trnF intergenic spacer, complete sequence; and tRNA-Phe (trnF) gene, partial sequence; plastid	Belonophora coriacea	76.8	76.8	100%	9e-11	100.00	871	=HYPERLINK("https://www.ncbi.nlm.nih.gov/nucleotide/DQ180569.1?report=genbank&log$=nucltop&blast_rank=335&RID=ND7AUSH4016","DQ180569.1")
Cephalanthus occidentalis trnL gene and trnL-F intergenic spacer, partial sequence; chloroplast gene for chloroplast product	Cephalanthus occidentalis	76.8	76.8	100%	9e-11	100.00	952	=HYPERLINK("https://www.ncbi.nlm.nih.gov/nucleotide/AF152692.1?report=genbank&log$=nucltop&blast_rank=336&RID=ND7AUSH4016","AF152692.1")
Sarcocephalus latifolius trnL gene and trnL-F intergenic spacer, partial sequence; chloroplast gene for chloroplast product	Sarcocephalus latifolius	76.8	76.8	100%	9e-11	100.00	923	=HYPERLINK("https://www.ncbi.nlm.nih.gov/nucleotide/AF152691.1?report=genbank&log$=nucltop&blast_rank=337&RID=ND7AUSH4016","AF152691.1")
Uncaria tomentosa trnL gene and trnL-F intergenic spacer, partial sequence; chloroplast gene for chloroplast product	Uncaria tomentosa	76.8	76.8	100%	9e-11	100.00	946	=HYPERLINK("https://www.ncbi.nlm.nih.gov/nucleotide/AF152690.1?report=genbank&log$=nucltop&blast_rank=338&RID=ND7AUSH4016","AF152690.1")
Psydrax odorata trnL gene and trnL-F intergenic spacer, partial sequence; chloroplast gene for chloroplast product	Psydrax odorata	76.8	76.8	100%	9e-11	100.00	858	=HYPERLINK("https://www.ncbi.nlm.nih.gov/nucleotide/AF152656.1?report=genbank&log$=nucltop&blast_rank=339&RID=ND7AUSH4016","AF152656.1")
Vangueria edulis trnL gene and trnL-F intergenic spacer, partial sequence; chloroplast gene for chloroplast product	Vangueria madagascariensis	76.8	76.8	100%	9e-11	100.00	911	=HYPERLINK("https://www.ncbi.nlm.nih.gov/nucleotide/AF152654.1?report=genbank&log$=nucltop&blast_rank=340&RID=ND7AUSH4016","AF152654.1")
Pogonopus tubulosus trnL gene and trnL-F intergenic spacer, partial sequence; chloroplast gene for chloroplast product	Pogonopus tubulosus	76.8	76.8	100%	9e-11	100.00	942	=HYPERLINK("https://www.ncbi.nlm.nih.gov/nucleotide/AF152631.1?report=genbank&log$=nucltop&blast_rank=341&RID=ND7AUSH4016","AF152631.1")
Canthium coromandelicum chloroplast DNA for trnT-L-F region	Canthium coromandelicum	76.8	76.8	100%	9e-11	100.00	1707	=HYPERLINK("https://www.ncbi.nlm.nih.gov/nucleotide/AJ847401.1?report=genbank&log$=nucltop&blast_rank=342&RID=ND7AUSH4016","AJ847401.1")
Sabicea diversifolia chloroplast DNA for trnT-L-F region	Sabicea diversifolia	76.8	76.8	100%	9e-11	100.00	1686	=HYPERLINK("https://www.ncbi.nlm.nih.gov/nucleotide/AJ847396.1?report=genbank&log$=nucltop&blast_rank=343&RID=ND7AUSH4016","AJ847396.1")
Pseudopeponidium ampijoroense chloroplast tRNA-Leu (UAA) gene for transfer RNA-Leu (UAA) and trnL-trnF intergenic spacer	Pseudopeponidium ampijoroense	76.8	76.8	100%	9e-11	100.00	892	=HYPERLINK("https://www.ncbi.nlm.nih.gov/nucleotide/AJ719194.1?report=genbank&log$=nucltop&blast_rank=344&RID=ND7AUSH4016","AJ719194.1")
Neoleroya verdcourtii chloroplast tRNA-Leu (UAA) gene for transfer RNA-Leu (UAA)	Pyrostria verdcourtii	76.8	76.8	100%	9e-11	100.00	533	=HYPERLINK("https://www.ncbi.nlm.nih.gov/nucleotide/AJ719192.1?report=genbank&log$=nucltop&blast_rank=345&RID=ND7AUSH4016","AJ719192.1")
Fadogia elskensii chloroplast partial tRNA-Leu (UAA) gene for transfer RNA-Leu and trnT-trnL intergenic spacer	Fadogia elskensii	76.8	76.8	100%	9e-11	100.00	1021	=HYPERLINK("https://www.ncbi.nlm.nih.gov/nucleotide/AJ719191.1?report=genbank&log$=nucltop&blast_rank=346&RID=ND7AUSH4016","AJ719191.1")
Vangueriopsis cf. longiflora Luke 8316 chloroplast trnT-trnL IGS (partial), tRNA-Leu (UAA) gene and trnL-trnF IGS (partial), specimen voucher Luke 8316 (UPS)	Vangueriopsis cf. longiflora Luke 8316	76.8	76.8	100%	9e-11	100.00	1726	=HYPERLINK("https://www.ncbi.nlm.nih.gov/nucleotide/AJ620183.1?report=genbank&log$=nucltop&blast_rank=347&RID=ND7AUSH4016","AJ620183.1")
Canthium stenosepalum chloroplast trnT-trnL IGS (partial), tRNA-Leu (UAA) gene and trnL-trnF IGS (partial), specimen voucher Merello et al. 1494 (K)	Canthium stenosepalum	76.8	76.8	100%	9e-11	100.00	1712	=HYPERLINK("https://www.ncbi.nlm.nih.gov/nucleotide/AJ620182.1?report=genbank&log$=nucltop&blast_rank=348&RID=ND7AUSH4016","AJ620182.1")
Vangueria infausta chloroplast trnT-trnL IGS (partial), tRNA-Leu (UAA) gene and trnL-trnF IGS (partial), specimen voucher Bremer et al. 4254 (UPS)	Vangueria infausta	76.8	76.8	100%	9e-11	100.00	1726	=HYPERLINK("https://www.ncbi.nlm.nih.gov/nucleotide/AJ620180.1?report=genbank&log$=nucltop&blast_rank=349&RID=ND7AUSH4016","AJ620180.1")
Vangueria apiculata chloroplast trnT-trnL IGS (partial), tRNA-Leu (UAA) gene and trnL-trnF IGS (partial), specimen voucher Karehed and Odhult 161 (UPS)	Vangueria apiculata	76.8	76.8	100%	9e-11	100.00	1729	=HYPERLINK("https://www.ncbi.nlm.nih.gov/nucleotide/AJ620179.1?report=genbank&log$=nucltop&blast_rank=350&RID=ND7AUSH4016","AJ620179.1")
Tapiphyllum velutinum chloroplast trnT-trnL IGS (partial), tRNA-Leu (UAA) gene and trnL-trnF IGS (partial), specimen voucher Emanuelsson 672 (S)	Tapiphyllum velutinum	76.8	76.8	100%	9e-11	100.00	1717	=HYPERLINK("https://www.ncbi.nlm.nih.gov/nucleotide/AJ620178.1?report=genbank&log$=nucltop&blast_rank=351&RID=ND7AUSH4016","AJ620178.1")
Tapiphyllum cinerascens chloroplast trnT-trnL IGS (partial), tRNA-Leu (UAA) gene and trnL-trnF IGS (partial), specimen voucher Milne-Redhead 3292 (BR)	Tapiphyllum cinerascens	76.8	76.8	100%	9e-11	100.00	1722	=HYPERLINK("https://www.ncbi.nlm.nih.gov/nucleotide/AJ620177.1?report=genbank&log$=nucltop&blast_rank=352&RID=ND7AUSH4016","AJ620177.1")
Scyphochlamys revoluta chloroplast trnT-trnL IGS (partial), tRNA-Leu (UAA) gene and trnL-trnF IGS (partial), specimen voucher Chase 12564 (K)	Pyrostria revoluta	76.8	76.8	100%	9e-11	100.00	1735	=HYPERLINK("https://www.ncbi.nlm.nih.gov/nucleotide/AJ620176.1?report=genbank&log$=nucltop&blast_rank=353&RID=ND7AUSH4016","AJ620176.1")
Rytigynia senegalensis chloroplast trnT-trnL IGS (partial), tRNA-Leu (UAA) gene and trnL-trnF IGS (partial), specimen voucher van den Berghen 8746 (BR)	Rytigynia senegalensis	76.8	76.8	100%	9e-11	100.00	1686	=HYPERLINK("https://www.ncbi.nlm.nih.gov/nucleotide/AJ620175.1?report=genbank&log$=nucltop&blast_rank=354&RID=ND7AUSH4016","AJ620175.1")
Canthium mrimaense chloroplast trnT-trnL IGS (partial), tRNA-Leu (UAA) gene and trnL-trnF IGS (partial), specimen voucher Luke and Luke 9020 (UPS)	Canthium mrimaense	76.8	76.8	100%	9e-11	100.00	1722	=HYPERLINK("https://www.ncbi.nlm.nih.gov/nucleotide/AJ620174.1?report=genbank&log$=nucltop&blast_rank=355&RID=ND7AUSH4016","AJ620174.1")
Rytigynia fuscosetulosa chloroplast trnT-trnL IGS (partial), tRNA-Leu (UAA) gene and trnL-trnF IGS (partial), specimen voucher Frimodt Moller et al. NG117 (K)	Rytigynia fuscosetulosa	76.8	76.8	100%	9e-11	100.00	1764	=HYPERLINK("https://www.ncbi.nlm.nih.gov/nucleotide/AJ620173.1?report=genbank&log$=nucltop&blast_rank=356&RID=ND7AUSH4016","AJ620173.1")
Canthium bugoyense chloroplast trnT-trnL IGS (partial), tRNA-Leu (UAA) gene and trnL-trnF IGS (partial), specimen voucher Rwburindore 3536 (UPS)	Canthium bugoyense	76.8	76.8	100%	9e-11	100.00	1720	=HYPERLINK("https://www.ncbi.nlm.nih.gov/nucleotide/AJ620172.1?report=genbank&log$=nucltop&blast_rank=357&RID=ND7AUSH4016","AJ620172.1")
Rytigynia bagshawei chloroplast trnT-trnL IGS (partial), tRNA-Leu (UAA) gene and trnL-trnF IGS (partial), specimen voucher Borhidi et al. 84439 (UPS)	Rytigynia bagshawei	76.8	76.8	100%	9e-11	100.00	1741	=HYPERLINK("https://www.ncbi.nlm.nih.gov/nucleotide/AJ620171.1?report=genbank&log$=nucltop&blast_rank=358&RID=ND7AUSH4016","AJ620171.1")
Robynsia glabrata chloroplast trnT-trnL IGS (partial), tRNA-Leu (UAA) gene and trnL-trnF IGS (partial), specimen voucher Hall and Amponsah 46545 (K)	Robynsia glabrata	76.8	76.8	100%	9e-11	100.00	1726	=HYPERLINK("https://www.ncbi.nlm.nih.gov/nucleotide/AJ620170.1?report=genbank&log$=nucltop&blast_rank=359&RID=ND7AUSH4016","AJ620170.1")
Pyrostria phyllantoidea chloroplast trnT-trnL IGS (partial), tRNA-Leu (UAA) gene and trnL-trnF IGS (partial), specimen voucher Taylor et al. 8486 (UPS)	Pyrostria phyllanthoidea	76.8	76.8	100%	9e-11	100.00	1733	=HYPERLINK("https://www.ncbi.nlm.nih.gov/nucleotide/AJ620169.1?report=genbank&log$=nucltop&blast_rank=360&RID=ND7AUSH4016","AJ620169.1")
Pyrostria hystrix chloroplast trnT-trnL IGS (partial), tRNA-Leu (UAA) gene and trnL-trnF IGS (partial), specimen voucher Bremer and Bremer 3791 (UPS)	Pyrostria hystrix	76.8	76.8	100%	9e-11	100.00	1735	=HYPERLINK("https://www.ncbi.nlm.nih.gov/nucleotide/AJ620168.1?report=genbank&log$=nucltop&blast_rank=361&RID=ND7AUSH4016","AJ620168.1")
Pyrostria bibracteata chloroplast trnT-trnL IGS (partial), tRNA-Leu (UAA) gene and trnL-trnF IGS (partial), specimen voucher Bremer 3036 (UPS)	Pyrostria bibracteata	76.8	76.8	100%	9e-11	100.00	1739	=HYPERLINK("https://www.ncbi.nlm.nih.gov/nucleotide/AJ620167.1?report=genbank&log$=nucltop&blast_rank=362&RID=ND7AUSH4016","AJ620167.1")
Pygmaeothamnus zeyheri chloroplast trnT-trnL IGS (partial), tRNA-Leu (UAA) gene and trnL-trnF IGS (partial), specimen voucher Bremer et al. 4356 (UPS)	Pygmaeothamnus zeyheri	76.8	76.8	100%	9e-11	100.00	1783	=HYPERLINK("https://www.ncbi.nlm.nih.gov/nucleotide/AJ620166.1?report=genbank&log$=nucltop&blast_rank=363&RID=ND7AUSH4016","AJ620166.1")
Psydrax sp. A Luke and Luke 9031 chloroplast trnT-trnL IGS (partial), tRNA-Leu (UAA) gene and trnL-trnF IGS (partial), specimen voucher Luke and Luke 9031 (UPS)	Psydrax sp. A Luke & Luke 9031	76.8	76.8	100%	9e-11	100.00	1666	=HYPERLINK("https://www.ncbi.nlm.nih.gov/nucleotide/AJ620164.1?report=genbank&log$=nucltop&blast_rank=364&RID=ND7AUSH4016","AJ620164.1")
Psydrax schimperiana chloroplast trnT-trnL IGS (partial), tRNA-Leu (UAA) gene and trnL-trnF IGS (partial), specimen voucher Simon et al. 462 (UPS)	Psydrax schimperiana	76.8	76.8	100%	9e-11	100.00	1677	=HYPERLINK("https://www.ncbi.nlm.nih.gov/nucleotide/AJ620163.1?report=genbank&log$=nucltop&blast_rank=365&RID=ND7AUSH4016","AJ620163.1")
Psydrax parviflora chloroplast trnT-trnL IGS (partial), tRNA-Leu (UAA) gene and trnL-trnF IGS (partial), specimen voucher Gilbert and Phillips 9069 (UPS)	Psydrax parviflora	76.8	76.8	100%	9e-11	100.00	1684	=HYPERLINK("https://www.ncbi.nlm.nih.gov/nucleotide/AJ620162.1?report=genbank&log$=nucltop&blast_rank=366&RID=ND7AUSH4016","AJ620162.1")
Psydrax obovata chloroplast trnT-trnL IGS (partial), tRNA-Leu (UAA) gene and trnL-trnF IGS (partial), specimen voucher Bremer and Bremer (3762)	Psydrax obovata	76.8	76.8	100%	9e-11	100.00	1655	=HYPERLINK("https://www.ncbi.nlm.nih.gov/nucleotide/AJ620161.1?report=genbank&log$=nucltop&blast_rank=367&RID=ND7AUSH4016","AJ620161.1")
Psydrax nitidum chloroplast trnT-trnL IGS (partial), tRNA-Leu (UAA) gene and trnL-trnF IGS (partial), specimen voucher Ryding 599 (UPS)	Psydrax nitida	76.8	76.8	100%	9e-11	100.00	1664	=HYPERLINK("https://www.ncbi.nlm.nih.gov/nucleotide/AJ620160.1?report=genbank&log$=nucltop&blast_rank=368&RID=ND7AUSH4016","AJ620160.1")
Psydrax livida chloroplast trnT-trnL IGS (partial), tRNA-Leu (UAA) gene and trnL-trnF IGS (partial), specimen voucher Lantz 109 (UPS)	Psydrax livida	76.8	76.8	100%	9e-11	100.00	1680	=HYPERLINK("https://www.ncbi.nlm.nih.gov/nucleotide/AJ620158.1?report=genbank&log$=nucltop&blast_rank=369&RID=ND7AUSH4016","AJ620158.1")
Psydrax kraussioides chloroplast trnT-trnL IGS (partial), tRNA-Leu (UAA) gene and trnL-trnF IGS (partial), specimen voucher Lantz 114 (UPS)	Psydrax kraussioides	76.8	76.8	100%	9e-11	100.00	1521	=HYPERLINK("https://www.ncbi.nlm.nih.gov/nucleotide/AJ620157.1?report=genbank&log$=nucltop&blast_rank=370&RID=ND7AUSH4016","AJ620157.1")
Pseudopeponidium asosa chloroplast trnT-trnL IGS (partial), tRNA-Leu (UAA) gene and trnL-trnF IGS (partial), specimen voucher Anthony 1390 (TEF)	Pseudopeponidium asosa	76.8	76.8	100%	9e-11	100.00	1567	=HYPERLINK("https://www.ncbi.nlm.nih.gov/nucleotide/AJ620156.1?report=genbank&log$=nucltop&blast_rank=371&RID=ND7AUSH4016","AJ620156.1")
Peponidium sp. Pettersson and Nilsson 752 chloroplast trnT-trnL IGS (partial), tRNA-Leu (UAA) gene and trnL-trnF IGS (partial), specimen voucher Pettersson and Nilsson 752 (UPS)	Peponidium sp. Pettersson & Nilsson 752	76.8	76.8	100%	9e-11	100.00	1735	=HYPERLINK("https://www.ncbi.nlm.nih.gov/nucleotide/AJ620154.1?report=genbank&log$=nucltop&blast_rank=372&RID=ND7AUSH4016","AJ620154.1")
Peponidium horridum chloroplast trnT-trnL IGS (partial), tRNA-Leu (UAA) gene and trnL-trnF IGS (partial), specimen voucher Labat et al. 2236 (UPS)	Peponidium horridum	76.8	76.8	100%	9e-11	100.00	1729	=HYPERLINK("https://www.ncbi.nlm.nih.gov/nucleotide/AJ620153.1?report=genbank&log$=nucltop&blast_rank=373&RID=ND7AUSH4016","AJ620153.1")
Pachystigma pygmaeum chloroplast trnT-trnL IGS (partial), tRNA-Leu (UAA) gene and trnL-trnF IGS (partial), specimen voucher Pawek 12335 (UPS)	Vangueria pygmaea	76.8	76.8	100%	9e-11	100.00	1731	=HYPERLINK("https://www.ncbi.nlm.nih.gov/nucleotide/AJ620152.1?report=genbank&log$=nucltop&blast_rank=374&RID=ND7AUSH4016","AJ620152.1")
Multidentia concrescens chloroplast trnT-trnL IGS (partial), tRNA-Leu (UAA) gene and trnL-trnF IGS (partial), specimen voucher Bidgood et al. 845 (K)	Multidentia concrescens	76.8	76.8	100%	9e-11	100.00	1718	=HYPERLINK("https://www.ncbi.nlm.nih.gov/nucleotide/AJ620150.1?report=genbank&log$=nucltop&blast_rank=375&RID=ND7AUSH4016","AJ620150.1")
Leroya cf. richardiae Davis and Rakotonasolo APD 2501 chloroplast trnT-trnL IGS (partial), tRNA-Leu (UAA) gene and trnL-trnF IGS (partial), specimen voucher Davis and Rakotonasolo APD 2501 (K)	Leroya aff. richardiae Davis & Rakotonasolo 2501	76.8	76.8	100%	9e-11	100.00	1735	=HYPERLINK("https://www.ncbi.nlm.nih.gov/nucleotide/AJ620148.1?report=genbank&log$=nucltop&blast_rank=376&RID=ND7AUSH4016","AJ620148.1")
Lagynias lasiantha chloroplast trnT-trnL IGS (partial), tRNA-Leu (UAA) gene and trnL-trnF IGS (partial), specimen voucher Bremer and Bremer 3792 (UPS)	Vangueria lasiantha	76.8	76.8	100%	9e-11	100.00	1737	=HYPERLINK("https://www.ncbi.nlm.nih.gov/nucleotide/AJ620147.1?report=genbank&log$=nucltop&blast_rank=377&RID=ND7AUSH4016","AJ620147.1")
Lagynias dryadum chloroplast trnT-trnL IGS (partial), tRNA-Leu (UAA) gene and trnL-trnF IGS (partial), specimen voucher Bremer and Bremer 3811 (UPS)	Vangueria dryadum	76.8	76.8	100%	9e-11	100.00	1730	=HYPERLINK("https://www.ncbi.nlm.nih.gov/nucleotide/AJ620146.1?report=genbank&log$=nucltop&blast_rank=378&RID=ND7AUSH4016","AJ620146.1")
Keetia venosa chloroplast trnT-trnL IGS (partial), tRNA-Leu (UAA) gene and trnL-trnF IGS (partial), specimen voucher Luke 8347 (UPS)	Keetia venosa	76.8	76.8	100%	9e-11	100.00	1564	=HYPERLINK("https://www.ncbi.nlm.nih.gov/nucleotide/AJ620145.1?report=genbank&log$=nucltop&blast_rank=379&RID=ND7AUSH4016","AJ620145.1")
Hutchinsonia barbata chloroplast trnT-trnL IGS (partial), tRNA-Leu (UAA) gene and trnL-trnF IGS (partial), specimen voucher Adam 20599 (UPS)	Hutchinsonia barbata	76.8	76.8	100%	9e-11	100.00	1706	=HYPERLINK("https://www.ncbi.nlm.nih.gov/nucleotide/AJ620142.1?report=genbank&log$=nucltop&blast_rank=380&RID=ND7AUSH4016","AJ620142.1")
Fadogiella stigmatoloba chloroplast trnT-trnL IGS (partial), tRNA-Leu (UAA) gene and trnL-trnF IGS (partial), specimen voucher Lawton 1318 (S)	Fadogiella stigmatoloba	76.8	76.8	100%	9e-11	100.00	1667	=HYPERLINK("https://www.ncbi.nlm.nih.gov/nucleotide/AJ620141.1?report=genbank&log$=nucltop&blast_rank=381&RID=ND7AUSH4016","AJ620141.1")
Fadogia verdcourtii chloroplast trnT-trnL IGS (partial), tRNA-Leu (UAA) gene and trnL-trnF IGS (partial), specimen voucher Gereau et al. 6010 (UPS)	Fadogia verdcourtii	76.8	76.8	100%	9e-11	100.00	1707	=HYPERLINK("https://www.ncbi.nlm.nih.gov/nucleotide/AJ620140.1?report=genbank&log$=nucltop&blast_rank=382&RID=ND7AUSH4016","AJ620140.1")
Fadogia tetraquetra chloroplast trnT-trnL IGS (partial), tRNA-Leu (UAA) gene and trnL-trnF IGS (partial), specimen voucher Bremer and Bremer 3799 (UPS)	Fadogia tetraquetra	76.8	76.8	100%	9e-11	100.00	1709	=HYPERLINK("https://www.ncbi.nlm.nih.gov/nucleotide/AJ620139.1?report=genbank&log$=nucltop&blast_rank=383&RID=ND7AUSH4016","AJ620139.1")
Keetia zanzibarica chloroplast trnT-trnL IGS (partial), tRNA-Leu (UAA) gene and trnL-trnF IGS (partial), specimen voucher Bremer 3069 (UPS)	Keetia zanzibarica	76.8	76.8	100%	9e-11	100.00	1559	=HYPERLINK("https://www.ncbi.nlm.nih.gov/nucleotide/AJ620138.1?report=genbank&log$=nucltop&blast_rank=384&RID=ND7AUSH4016","AJ620138.1")
Fadogia cienkowskii chloroplast trnT-trnL IGS (partial), tRNA-Leu (UAA) gene and trnL-trnF IGS (partial), specimen voucher Lantz 101 (UPS)	Fadogia cienkowskii	76.8	76.8	100%	9e-11	100.00	1706	=HYPERLINK("https://www.ncbi.nlm.nih.gov/nucleotide/AJ620137.1?report=genbank&log$=nucltop&blast_rank=385&RID=ND7AUSH4016","AJ620137.1")
Fadogia ancylantha chloroplast trnT-trnL IGS (partial), tRNA-Leu (UAA) gene and trnL-trnF IGS (partial), specimen voucher Chapman and Chapman 9109 (UPS)	Fadogia ancylantha	76.8	76.8	100%	9e-11	100.00	1723	=HYPERLINK("https://www.ncbi.nlm.nih.gov/nucleotide/AJ620136.1?report=genbank&log$=nucltop&blast_rank=386&RID=ND7AUSH4016","AJ620136.1")
Cyclophyllum barbatum chloroplast trnT-trnL IGS (partial), tRNA-Leu (UAA) gene and trnL-trnF IGS (partial), specimen voucher Lorence 8672 (UPS)	Cyclophyllum barbatum	76.8	76.8	100%	9e-11	100.00	1732	=HYPERLINK("https://www.ncbi.nlm.nih.gov/nucleotide/AJ620135.1?report=genbank&log$=nucltop&blast_rank=387&RID=ND7AUSH4016","AJ620135.1")
Cuviera angolensis chloroplast trnT-trnL IGS (partial), tRNA-Leu (UAA) gene and trnL-trnF IGS (partial), specimen voucher McPherson 16297 (MO)	Cuviera angolensis	76.8	76.8	100%	9e-11	100.00	1725	=HYPERLINK("https://www.ncbi.nlm.nih.gov/nucleotide/AJ620134.1?report=genbank&log$=nucltop&blast_rank=388&RID=ND7AUSH4016","AJ620134.1")
Canthium pseudosetiflorum chloroplast trnT-trnL IGS (partial), tRNA-Leu (UAA) gene and trnL-trnF IGS (partial), specimen voucher Friis et al. 3671 (UPS)	Bullockia pseudosetiflora	76.8	76.8	100%	9e-11	100.00	1735	=HYPERLINK("https://www.ncbi.nlm.nih.gov/nucleotide/AJ620131.1?report=genbank&log$=nucltop&blast_rank=389&RID=ND7AUSH4016","AJ620131.1")
Canthium oligocarpum chloroplast trnT-trnL IGS (partial), tRNA-Leu (UAA) gene and trnL-trnF IGS (partial), specimen voucher Borhidi et al. 85449 (UPS)	Canthium oligocarpum	76.8	76.8	100%	9e-11	100.00	1724	=HYPERLINK("https://www.ncbi.nlm.nih.gov/nucleotide/AJ620129.1?report=genbank&log$=nucltop&blast_rank=390&RID=ND7AUSH4016","AJ620129.1")
Canthium glaucum chloroplast trnT-trnL IGS (partial), tRNA-Leu (UAA) gene and trnL-trnF IGS (partial), specimen voucher Kuchar 17410 (UPS)	Canthium glaucum	76.8	76.8	100%	9e-11	100.00	1721	=HYPERLINK("https://www.ncbi.nlm.nih.gov/nucleotide/AJ620124.1?report=genbank&log$=nucltop&blast_rank=391&RID=ND7AUSH4016","AJ620124.1")
Canthium coromandelicum chloroplast trnT-trnL IGS (partial), tRNA-Leu (UAA) gene and trnL-trnF IGS (partial), specimen voucher Andreasen 36 (UPS)	Canthium coromandelicum	76.8	76.8	100%	9e-11	100.00	1723	=HYPERLINK("https://www.ncbi.nlm.nih.gov/nucleotide/AJ620122.1?report=genbank&log$=nucltop&blast_rank=392&RID=ND7AUSH4016","AJ620122.1")
Sabicea aspera tRNA-Leu (trnL) gene and trnL-trnF intergenic spacer, partial sequence; chloroplast	Sabicea aspera	76.8	76.8	100%	9e-11	100.00	947	=HYPERLINK("https://www.ncbi.nlm.nih.gov/nucleotide/AY538475.1?report=genbank&log$=nucltop&blast_rank=393&RID=ND7AUSH4016","AY538475.1")
Nauclea orientalis tRNA-Leu (trnL) gene and trnL-trnF intergenic spacer, partial sequence; chloroplast	Nauclea orientalis	76.8	76.8	100%	9e-11	100.00	953	=HYPERLINK("https://www.ncbi.nlm.nih.gov/nucleotide/AY538467.1?report=genbank&log$=nucltop&blast_rank=394&RID=ND7AUSH4016","AY538467.1")
Fleroya rubrostipulata tRNA-Leu (trnL) gene and trnL-trnF intergenic spacer, partial sequence; chloroplast	Fleroya rubrostipulata	76.8	76.8	100%	9e-11	100.00	928	=HYPERLINK("https://www.ncbi.nlm.nih.gov/nucleotide/AY538453.1?report=genbank&log$=nucltop&blast_rank=395&RID=ND7AUSH4016","AY538453.1")
Vangueria volkensii chloroplast trnT-trnL IGS (partial), tRNA-Leu (UAA) gene and trnL-trnF IGS (partial), specimen voucher Borhidi et al. 85162 (UPS)	Vangueria volkensii	76.8	76.8	100%	9e-11	100.00	1729	=HYPERLINK("https://www.ncbi.nlm.nih.gov/nucleotide/AJ874978.1?report=genbank&log$=nucltop&blast_rank=396&RID=ND7AUSH4016","AJ874978.1")
Vangueria randii chloroplast trnT-trnL IGS (partial), tRNA-Leu (UAA) gene and trnL-trnF IGS (partial), specimen voucher Luke 5161 (EA)	Vangueria randii	76.8	76.8	100%	9e-11	100.00	1714	=HYPERLINK("https://www.ncbi.nlm.nih.gov/nucleotide/AJ874976.1?report=genbank&log$=nucltop&blast_rank=397&RID=ND7AUSH4016","AJ874976.1")
Vangueria proschii chloroplast trnT-trnL IGS (partial), tRNA-Leu (UAA) gene and trnL-trnF IGS (partial), specimen voucher Blomberg et al. BMP 466 (UPS)	Vangueria proschii	76.8	76.8	100%	9e-11	100.00	1730	=HYPERLINK("https://www.ncbi.nlm.nih.gov/nucleotide/AJ874975.1?report=genbank&log$=nucltop&blast_rank=398&RID=ND7AUSH4016","AJ874975.1")
Vangueria praecox chloroplast trnT-trnL IGS (partial), tRNA-Leu (UAA) gene and trnL-trnF IGS (partial), specimen voucher Luke 9357 (UPS)	Vangueria praecox	76.8	76.8	100%	9e-11	100.00	1728	=HYPERLINK("https://www.ncbi.nlm.nih.gov/nucleotide/AJ874974.1?report=genbank&log$=nucltop&blast_rank=399&RID=ND7AUSH4016","AJ874974.1")
Vangueria esculenta chloroplast trnT-trnL IGS (partial), tRNA-Leu (UAA) gene and trnL-trnF IGS (partial), specimen voucher Lantz 145 (UPS)	Vangueria esculenta	76.8	76.8	100%	9e-11	100.00	1728	=HYPERLINK("https://www.ncbi.nlm.nih.gov/nucleotide/AJ874973.1?report=genbank&log$=nucltop&blast_rank=400&RID=ND7AUSH4016","AJ874973.1")
Tapiphyllum obtusifolium chloroplast trnT-trnL IGS (partial), tRNA-Leu (UAA) gene and trnL-trnF IGS (partial), specimen voucher Gereau et al. 6669 (UPS)	Tapiphyllum obtusifolium	76.8	76.8	100%	9e-11	100.00	1711	=HYPERLINK("https://www.ncbi.nlm.nih.gov/nucleotide/AJ874972.1?report=genbank&log$=nucltop&blast_rank=401&RID=ND7AUSH4016","AJ874972.1")
Rytigynia umbellulata chloroplast trnT-trnL IGS (partial), tRNA-Leu (UAA) gene and trnL-trnF IGS (partial), specimen voucher Gobbo & Gilagiza 860 (UPS)	Rytigynia umbellulata	76.8	76.8	100%	9e-11	100.00	1673	=HYPERLINK("https://www.ncbi.nlm.nih.gov/nucleotide/AJ874970.1?report=genbank&log$=nucltop&blast_rank=402&RID=ND7AUSH4016","AJ874970.1")
Rytigynia uhligii chloroplast trnT-trnL IGS (partial), tRNA-Leu (UAA) gene and trnL-trnF IGS (partial), specimen voucher Borhidi et al. 84458 (UPS)	Rytigynia uhligii	76.8	76.8	100%	9e-11	100.00	1690	=HYPERLINK("https://www.ncbi.nlm.nih.gov/nucleotide/AJ874969.1?report=genbank&log$=nucltop&blast_rank=403&RID=ND7AUSH4016","AJ874969.1")
Rytigynia sp. Luke 9039 chloroplast trnT-trnL IGS (partial), tRNA-Leu (UAA) gene and trnL-trnF IGS (partial), specimen voucher Luke 9039 (UPS)	Rytigynia sp. Luke 9039	76.8	76.8	100%	9e-11	100.00	1690	=HYPERLINK("https://www.ncbi.nlm.nih.gov/nucleotide/AJ874968.1?report=genbank&log$=nucltop&blast_rank=404&RID=ND7AUSH4016","AJ874968.1")
Rytigynia sambavensis chloroplast trnT-trnL IGS (partial), tRNA-Leu (UAA) gene and trnL-trnF IGS (partial), specimen voucher Davis 2157 (K)	Rytigynia sambavensis	76.8	76.8	100%	9e-11	100.00	1703	=HYPERLINK("https://www.ncbi.nlm.nih.gov/nucleotide/AJ874966.1?report=genbank&log$=nucltop&blast_rank=405&RID=ND7AUSH4016","AJ874966.1")
Rytigynia parvifolia chloroplast trnT-trnL IGS (partial), tRNA-Leu (UAA) gene and trnL-trnF IGS (partial), specimen voucher Luke 8345 (UPS)	Rytigynia parvifolia	76.8	76.8	100%	9e-11	100.00	1696	=HYPERLINK("https://www.ncbi.nlm.nih.gov/nucleotide/AJ874965.1?report=genbank&log$=nucltop&blast_rank=406&RID=ND7AUSH4016","AJ874965.1")
Rytigynia neglecta chloroplast trnT-trnL IGS (partial), tRNA-Leu (UAA) gene and trnL-trnF IGS (partial), specimen voucher Gilbert et al. 7937 (UPS)	Rytigynia neglecta	76.8	76.8	100%	9e-11	100.00	1707	=HYPERLINK("https://www.ncbi.nlm.nih.gov/nucleotide/AJ874964.1?report=genbank&log$=nucltop&blast_rank=407&RID=ND7AUSH4016","AJ874964.1")
Rytigynia longipedicellata chloroplast trnT-trnL IGS (partial), tRNA-Leu (UAA) gene and trnL-trnF IGS (partial), specimen voucher Bidgood et al. 1577 (UPS)	Rytigynia longipedicellata	76.8	76.8	100%	9e-11	100.00	1601	=HYPERLINK("https://www.ncbi.nlm.nih.gov/nucleotide/AJ874962.1?report=genbank&log$=nucltop&blast_rank=408&RID=ND7AUSH4016","AJ874962.1")
Rytigynia longicaudata chloroplast trnT-trnL IGS (partial), tRNA-Leu (UAA) gene and trnL-trnF IGS (partial), specimen voucher Borhidi & Pocs 85206 (UPS)	Rytigynia longicaudata	76.8	76.8	100%	9e-11	100.00	1730	=HYPERLINK("https://www.ncbi.nlm.nih.gov/nucleotide/AJ874961.1?report=genbank&log$=nucltop&blast_rank=409&RID=ND7AUSH4016","AJ874961.1")
Rytigynia lichenoxenos chloroplast trnT-trnL IGS (partial), tRNA-Leu (UAA) gene and trnL-trnF IGS (partial), specimen voucher Luke et al. 9104 (UPS)	Rytigynia lichenoxenos	76.8	76.8	100%	9e-11	100.00	1690	=HYPERLINK("https://www.ncbi.nlm.nih.gov/nucleotide/AJ874960.1?report=genbank&log$=nucltop&blast_rank=410&RID=ND7AUSH4016","AJ874960.1")
Rytigynia induta chloroplast trnT-trnL IGS (partial), tRNA-Leu (UAA) gene and trnL-trnF IGS (partial), specimen voucher Luke 9051 (UPS)	Rytigynia induta	76.8	76.8	100%	9e-11	100.00	1724	=HYPERLINK("https://www.ncbi.nlm.nih.gov/nucleotide/AJ874959.1?report=genbank&log$=nucltop&blast_rank=411&RID=ND7AUSH4016","AJ874959.1")
Rytigynia hirsutiflora chloroplast trnT-trnL IGS (partial), tRNA-Leu (UAA) gene and trnL-trnF IGS (partial), specimen voucher Luke et al. 9189 (UPS)	Rytigynia hirsutiflora	76.8	76.8	100%	9e-11	100.00	1741	=HYPERLINK("https://www.ncbi.nlm.nih.gov/nucleotide/AJ874958.1?report=genbank&log$=nucltop&blast_rank=412&RID=ND7AUSH4016","AJ874958.1")
Rytigynia eickii chloroplast trnT-trnL IGS (partial), tRNA-Leu (UAA) gene and trnL-trnF IGS (partial), specimen voucher Borhidi et al. 84003 (UPS)	Rytigynia eickii	76.8	76.8	100%	9e-11	100.00	1606	=HYPERLINK("https://www.ncbi.nlm.nih.gov/nucleotide/AJ874957.1?report=genbank&log$=nucltop&blast_rank=413&RID=ND7AUSH4016","AJ874957.1")
Rytigynia decussata chloroplast trnT-trnL IGS (partial), tRNA-Leu (UAA) gene and trnL-trnF IGS (partial), specimen voucher Rulangaranga et al. 95 (MO)	Rytigynia decussata	76.8	76.8	100%	9e-11	100.00	1738	=HYPERLINK("https://www.ncbi.nlm.nih.gov/nucleotide/AJ874956.1?report=genbank&log$=nucltop&blast_rank=414&RID=ND7AUSH4016","AJ874956.1")
Rytigynia celastroides chloroplast trnT-trnL IGS (partial), tRNA-Leu (UAA) gene and trnL-trnF IGS (partial), specimen voucher Mwangoka & Maingo 1514 (UPS)	Rytigynia celastroides	76.8	76.8	100%	9e-11	100.00	1696	=HYPERLINK("https://www.ncbi.nlm.nih.gov/nucleotide/AJ874955.1?report=genbank&log$=nucltop&blast_rank=415&RID=ND7AUSH4016","AJ874955.1")
Rytigynia beniensis chloroplast trnT-trnL IGS (partial), tRNA-Leu (UAA) gene and trnL-trnF IGS (partial), specimen voucher Festo 1151 (UPS)	Rytigynia beniensis	76.8	76.8	100%	9e-11	100.00	1725	=HYPERLINK("https://www.ncbi.nlm.nih.gov/nucleotide/AJ874954.1?report=genbank&log$=nucltop&blast_rank=416&RID=ND7AUSH4016","AJ874954.1")
Rytigynia adenodonta chloroplast trnT-trnL IGS (partial), tRNA-Leu (UAA) gene and trnL-trnF IGS (partial), specimen voucher Lantz 108 (UPS)	Rytigynia adenodonta	76.8	76.8	100%	9e-11	100.00	1626	=HYPERLINK("https://www.ncbi.nlm.nih.gov/nucleotide/AJ874953.1?report=genbank&log$=nucltop&blast_rank=417&RID=ND7AUSH4016","AJ874953.1")
Pachystigma schumannianum chloroplast trnT-trnL IGS (partial), tRNA-Leu (UAA) gene and trnL-trnF IGS (partial), specimen voucher Mlangwa & Mbuso 1274 (UPS)	Vangueria schumanniana	76.8	76.8	100%	9e-11	100.00	1700	=HYPERLINK("https://www.ncbi.nlm.nih.gov/nucleotide/AJ874952.1?report=genbank&log$=nucltop&blast_rank=418&RID=ND7AUSH4016","AJ874952.1")
Pachystigma loranthifolium chloroplast trnT-trnL IGS (partial), tRNA-Leu (UAA) gene and trnL-trnF IGS (partial), specimen voucher Luke 9464 (UPS)	Vangueria loranthifolia	76.8	76.8	100%	9e-11	100.00	1692	=HYPERLINK("https://www.ncbi.nlm.nih.gov/nucleotide/AJ874951.1?report=genbank&log$=nucltop&blast_rank=419&RID=ND7AUSH4016","AJ874951.1")
Pachystigma latifolium chloroplast trnT-trnL IGS (partial), tRNA-Leu (UAA) gene and trnL-trnF IGS (partial), specimen voucher Bremer et al. 4304 (UPS)	Vangueria latifolia	76.8	76.8	100%	9e-11	100.00	1739	=HYPERLINK("https://www.ncbi.nlm.nih.gov/nucleotide/AJ874950.1?report=genbank&log$=nucltop&blast_rank=420&RID=ND7AUSH4016","AJ874950.1")
Pachystigma gillettii chloroplast trnT-trnL IGS (partial), tRNA-Leu (UAA) gene and trnL-trnF IGS (partial), specimen voucher Gilbert & Thulin 128 (UPS)	Vangueria gillettii	76.8	76.8	100%	9e-11	100.00	1720	=HYPERLINK("https://www.ncbi.nlm.nih.gov/nucleotide/AJ874949.1?report=genbank&log$=nucltop&blast_rank=421&RID=ND7AUSH4016","AJ874949.1")
Multidentia crassa chloroplast trnT-trnL IGS (partial), tRNA-Leu (UAA) gene and trnL-trnF IGS (partial), specimen voucher Lantz 150 (UPS)	Multidentia crassa	76.8	76.8	100%	9e-11	100.00	1680	=HYPERLINK("https://www.ncbi.nlm.nih.gov/nucleotide/AJ874947.1?report=genbank&log$=nucltop&blast_rank=422&RID=ND7AUSH4016","AJ874947.1")
Lagynias pallidiflora chloroplast trnT-trnL IGS (partial), tRNA-Leu (UAA) gene and trnL-trnF IGS (partial), specimen voucher Ntemi Sallu et al. 309 (UPS)	Vangueria pallidiflora	76.8	76.8	100%	9e-11	100.00	1735	=HYPERLINK("https://www.ncbi.nlm.nih.gov/nucleotide/AJ874946.1?report=genbank&log$=nucltop&blast_rank=423&RID=ND7AUSH4016","AJ874946.1")
Lagynias monteiroi chloroplast trnT-trnL IGS (partial), tRNA-Leu (UAA) gene and trnL-trnF IGS (partial), specimen voucher Bremer et al. 4297 (UPS)	Vangueria monteiroi	76.8	76.8	100%	9e-11	100.00	1735	=HYPERLINK("https://www.ncbi.nlm.nih.gov/nucleotide/AJ874945.1?report=genbank&log$=nucltop&blast_rank=424&RID=ND7AUSH4016","AJ874945.1")
Fadogia triphylla chloroplast trnT-trnL IGS (partial), tRNA-Leu (UAA) gene and trnL-trnF IGS (partial), specimen voucher Bidgood et al. 589 (UPS)	Fadogia triphylla	76.8	76.8	100%	9e-11	100.00	1724	=HYPERLINK("https://www.ncbi.nlm.nih.gov/nucleotide/AJ874944.1?report=genbank&log$=nucltop&blast_rank=425&RID=ND7AUSH4016","AJ874944.1")
Fadogia arenicola chloroplast trnT-trnL IGS (partial), tRNA-Leu (UAA) gene and trnL-trnF IGS (partial), specimen voucher Gereau et al. 6011 (UPS)	Fadogia arenicola	76.8	76.8	100%	9e-11	100.00	1715	=HYPERLINK("https://www.ncbi.nlm.nih.gov/nucleotide/AJ874943.1?report=genbank&log$=nucltop&blast_rank=426&RID=ND7AUSH4016","AJ874943.1")
Fadogia agrestis chloroplast trnT-trnL IGS (partial), tRNA-Leu (UAA) gene and trnL-trnF IGS (partial), specimen voucher Madsen 5495 (S)	Fadogia agrestis	76.8	76.8	100%	9e-11	100.00	1722	=HYPERLINK("https://www.ncbi.nlm.nih.gov/nucleotide/AJ874942.1?report=genbank&log$=nucltop&blast_rank=427&RID=ND7AUSH4016","AJ874942.1")
Canthium tetraphyllum chloroplast trnT-trnL IGS (partial), tRNA-Leu (UAA) gene and trnL-trnF IGS (partial), specimen voucher Bremer 3074 (UPS)	Canthium tetraphyllum	76.8	76.8	100%	9e-11	100.00	1721	=HYPERLINK("https://www.ncbi.nlm.nih.gov/nucleotide/AJ620149.1?report=genbank&log$=nucltop&blast_rank=428&RID=ND7AUSH4016","AJ620149.1")
Uncaria guianensis chloroplast DNA for trnT-L-F region, specimen voucher Taylor, Chanderbali, and Bourne 12075 (MO)	Uncaria guianensis	76.8	76.8	100%	9e-11	100.00	1716	=HYPERLINK("https://www.ncbi.nlm.nih.gov/nucleotide/AJ346952.1?report=genbank&log$=nucltop&blast_rank=429&RID=ND7AUSH4016","AJ346952.1")
Uncaria africana chloroplast DNA for trnT-L-F region, specimen voucher Razafimandimbison 304 (LBR, MO, P, TAN)	Uncaria africana	76.8	76.8	100%	9e-11	100.00	1645	=HYPERLINK("https://www.ncbi.nlm.nih.gov/nucleotide/AJ346951.1?report=genbank&log$=nucltop&blast_rank=430&RID=ND7AUSH4016","AJ346951.1")
Sinoadina racemosa chloroplast DNA for trnT-L-F region, specimen voucher Jer-Ming Hu and wang 859 (MO)	Sinoadina racemosa	76.8	76.8	100%	9e-11	100.00	1741	=HYPERLINK("https://www.ncbi.nlm.nih.gov/nucleotide/AJ346961.1?report=genbank&log$=nucltop&blast_rank=431&RID=ND7AUSH4016","AJ346961.1")
Sarcocephalus latifolius chloroplast DNA for trnT-L-F region, specimen voucher Bremer 2726 (UPS)	Sarcocephalus latifolius	76.8	76.8	100%	9e-11	100.00	1721	=HYPERLINK("https://www.ncbi.nlm.nih.gov/nucleotide/AJ346960.1?report=genbank&log$=nucltop&blast_rank=432&RID=ND7AUSH4016","AJ346960.1")
Sarcocephalus pobeguinii chloroplast DNA for trnT-L-F region, specimen voucher Razafimandimbison 303 (LBR, MO, P, TAN)	Sarcocephalus pobeguinii	76.8	76.8	100%	9e-11	100.00	1711	=HYPERLINK("https://www.ncbi.nlm.nih.gov/nucleotide/AJ346950.1?report=genbank&log$=nucltop&blast_rank=433&RID=ND7AUSH4016","AJ346950.1")
Nauclea orientalis chloroplast DNA for trnT-L-F region, specimen voucher Bremer 3001 (UPS)	Nauclea orientalis	76.8	76.8	100%	9e-11	100.00	1748	=HYPERLINK("https://www.ncbi.nlm.nih.gov/nucleotide/AJ346958.1?report=genbank&log$=nucltop&blast_rank=434&RID=ND7AUSH4016","AJ346958.1")
Pertusadina sp. SGR-2001 chloroplast DNA for trnT-L-F region	Adina sp. SGR-2001	76.8	76.8	100%	9e-11	100.00	1732	=HYPERLINK("https://www.ncbi.nlm.nih.gov/nucleotide/AJ346954.1?report=genbank&log$=nucltop&blast_rank=435&RID=ND7AUSH4016","AJ346954.1")
Pausinystalia lane-poolei subsp. lane-poolei chloroplast DNA for trnT-L-F region, specimen voucher Hart 1350 (BR)	Corynanthe lane-poolei subsp. lane-poolei	76.8	76.8	100%	9e-11	100.00	1734	=HYPERLINK("https://www.ncbi.nlm.nih.gov/nucleotide/AJ346946.1?report=genbank&log$=nucltop&blast_rank=436&RID=ND7AUSH4016","AJ346946.1")
Pausinystalia johimbe chloroplast DNA for trnT-L-F region	Corynanthe johimbe	76.8	76.8	100%	9e-11	100.00	1731	=HYPERLINK("https://www.ncbi.nlm.nih.gov/nucleotide/AJ346945.1?report=genbank&log$=nucltop&blast_rank=437&RID=ND7AUSH4016","AJ346945.1")
Pausinystalia macroceras chloroplast DNA for trnT-L-F region, specimen voucher Hart 573 (BR)	Corynanthe macroceras	76.8	76.8	100%	9e-11	100.00	1734	=HYPERLINK("https://www.ncbi.nlm.nih.gov/nucleotide/AJ346944.1?report=genbank&log$=nucltop&blast_rank=438&RID=ND7AUSH4016","AJ346944.1")
Ochreinauclea maingayi chloroplast DNA for trnT-L-F region, specimen voucher Puff 960424-172 (WU)	Ochreinauclea maingayi	76.8	76.8	100%	9e-11	100.00	1723	=HYPERLINK("https://www.ncbi.nlm.nih.gov/nucleotide/AJ346943.1?report=genbank&log$=nucltop&blast_rank=439&RID=ND7AUSH4016","AJ346943.1")
Neonauclea longipedunculata chloroplast DNA for trnT-L-F region, specimen voucher Ridsdale 2468 (L)	Neonauclea longipedunculata	76.8	76.8	100%	9e-11	100.00	1731	=HYPERLINK("https://www.ncbi.nlm.nih.gov/nucleotide/AJ346942.1?report=genbank&log$=nucltop&blast_rank=440&RID=ND7AUSH4016","AJ346942.1")
Neonauclea forsteri chloroplast DNA for trnT-L-F region, specimen voucher Lorence 8668 (NTBG)	Neonauclea forsteri	76.8	76.8	100%	9e-11	100.00	1732	=HYPERLINK("https://www.ncbi.nlm.nih.gov/nucleotide/AJ346941.1?report=genbank&log$=nucltop&blast_rank=441&RID=ND7AUSH4016","AJ346941.1")
Neonauclea clemensii chloroplast DNA for trnT-L-F region, specimen voucher Drozd and Molem s.n. (UPS)	Neonauclea clemensiae	76.8	76.8	100%	9e-11	100.00	1731	=HYPERLINK("https://www.ncbi.nlm.nih.gov/nucleotide/AJ346940.1?report=genbank&log$=nucltop&blast_rank=442&RID=ND7AUSH4016","AJ346940.1")
Neonauclea brassii chloroplast DNA for trnT-L-F region, specimen voucher Vogel 2212 (L)	Neonauclea brassii	76.8	76.8	100%	9e-11	100.00	1729	=HYPERLINK("https://www.ncbi.nlm.nih.gov/nucleotide/AJ346939.1?report=genbank&log$=nucltop&blast_rank=443&RID=ND7AUSH4016","AJ346939.1")
Nauclea subdita chloroplast DNA for trnT-L-F region	Nauclea subdita	76.8	76.8	100%	9e-11	100.00	1749	=HYPERLINK("https://www.ncbi.nlm.nih.gov/nucleotide/AJ346936.1?report=genbank&log$=nucltop&blast_rank=444&RID=ND7AUSH4016","AJ346936.1")
Nauclea diderrichii chloroplast DNA for trnT-L-F region, specimen voucher Razafimandimbison 297 (LBR, MO, P, TAN)	Nauclea diderrichii	76.8	76.8	100%	9e-11	100.00	1725	=HYPERLINK("https://www.ncbi.nlm.nih.gov/nucleotide/AJ346935.1?report=genbank&log$=nucltop&blast_rank=445&RID=ND7AUSH4016","AJ346935.1")
Mitragyna rotundifolia chloroplast DNA for trnT-L-F region, specimen voucher Puff 9908112/2 (WU)	Mitragyna rotundifolia	76.8	76.8	100%	9e-11	100.00	1734	=HYPERLINK("https://www.ncbi.nlm.nih.gov/nucleotide/AJ346933.1?report=genbank&log$=nucltop&blast_rank=446&RID=ND7AUSH4016","AJ346933.1")
Mitragyna inermis chloroplast DNA for trnT-L-F region, specimen voucher Lorence NTBG-95066 (NTBG)	Mitragyna inermis	76.8	76.8	100%	9e-11	100.00	1733	=HYPERLINK("https://www.ncbi.nlm.nih.gov/nucleotide/AJ346932.1?report=genbank&log$=nucltop&blast_rank=447&RID=ND7AUSH4016","AJ346932.1")
Mitragyna diversifolia chloroplast DNA for trnT-L-F region, specimen voucher Puff 990725-171 (WU)	Mitragyna diversifolia	76.8	76.8	100%	9e-11	100.00	1734	=HYPERLINK("https://www.ncbi.nlm.nih.gov/nucleotide/AJ346931.1?report=genbank&log$=nucltop&blast_rank=448&RID=ND7AUSH4016","AJ346931.1")
Janotia macrostipula chloroplast DNA for trnT-L-F region, specimen voucher Razafimandimbison 336 (MO, P, TAN)	Janotia macrostipula	76.8	76.8	100%	9e-11	100.00	1730	=HYPERLINK("https://www.ncbi.nlm.nih.gov/nucleotide/AJ346928.1?report=genbank&log$=nucltop&blast_rank=449&RID=ND7AUSH4016","AJ346928.1")
Hallea stipulosa chloroplast DNA for trnT-L-F region, specimen voucher Razafimandimbison 295 (LBR, MO, P, TAN)	Fleroya stipulosa	76.8	76.8	100%	9e-11	100.00	1731	=HYPERLINK("https://www.ncbi.nlm.nih.gov/nucleotide/AJ346927.1?report=genbank&log$=nucltop&blast_rank=450&RID=ND7AUSH4016","AJ346927.1")
Cephalanthus natalensis chloroplast trnT-L-F region	Cephalanthus natalensis	76.8	76.8	100%	9e-11	100.00	1730	=HYPERLINK("https://www.ncbi.nlm.nih.gov/nucleotide/AJ414549.1?report=genbank&log$=nucltop&blast_rank=451&RID=ND7AUSH4016","AJ414549.1")
Hallea rubrostipulata chloroplast DNA for trnT-L-F region, specimen voucher Robbrecht s.n. - BR 83-1132 (UPS)	Fleroya rubrostipulata	76.8	76.8	100%	9e-11	100.00	1732	=HYPERLINK("https://www.ncbi.nlm.nih.gov/nucleotide/AJ346957.1?report=genbank&log$=nucltop&blast_rank=452&RID=ND7AUSH4016","AJ346957.1")
Haldina cordifolia chloroplast DNA for trnT-L-F region, specimen voucher Gillis 11114 (FTG)	Haldina cordifolia	76.8	76.8	100%	9e-11	100.00	1731	=HYPERLINK("https://www.ncbi.nlm.nih.gov/nucleotide/AJ346956.1?report=genbank&log$=nucltop&blast_rank=453&RID=ND7AUSH4016","AJ346956.1")
Cephalanthus occidentalis chloroplast DNA for trnT-L-F region, specimen voucher Forbes s.n (S)	Cephalanthus occidentalis	76.8	76.8	100%	9e-11	100.00	1758	=HYPERLINK("https://www.ncbi.nlm.nih.gov/nucleotide/AJ346955.1?report=genbank&log$=nucltop&blast_rank=454&RID=ND7AUSH4016","AJ346955.1")
Gyrostipula foveolata chloroplast DNA for trnT-L-F region, specimen voucher Razafimandimbison 270 (MO, P, TAN)	Gyrostipula foveolata	76.8	76.8	100%	9e-11	100.00	1724	=HYPERLINK("https://www.ncbi.nlm.nih.gov/nucleotide/AJ346926.1?report=genbank&log$=nucltop&blast_rank=455&RID=ND7AUSH4016","AJ346926.1")
Gyrostipula comoriensis chloroplast DNA for trnT-L-F region, specimen voucher Randrianarivelo 15 (TAN)	Gyrostipula comorensis	76.8	76.8	100%	9e-11	100.00	1727	=HYPERLINK("https://www.ncbi.nlm.nih.gov/nucleotide/AJ346925.1?report=genbank&log$=nucltop&blast_rank=456&RID=ND7AUSH4016","AJ346925.1")
Corynanthe pachyceras chloroplast DNA for trnT-L-F region, specimen voucher Jonking and Abbiw 1910	Corynanthe pachyceras	76.8	76.8	100%	9e-11	100.00	1730	=HYPERLINK("https://www.ncbi.nlm.nih.gov/nucleotide/AJ346922.1?report=genbank&log$=nucltop&blast_rank=457&RID=ND7AUSH4016","AJ346922.1")
Corynanthe mayumbensis chloroplast DNA for trnT-L-F region, specimen voucher Razafimandimbison 313 (LBR, MO, P, TAN)	Corynanthe mayumbensis	76.8	76.8	100%	9e-11	100.00	1734	=HYPERLINK("https://www.ncbi.nlm.nih.gov/nucleotide/AJ346921.1?report=genbank&log$=nucltop&blast_rank=458&RID=ND7AUSH4016","AJ346921.1")
Cephalanthus salicifolius chloroplast DNA for trnT-L-F region, specimen voucher Brant 3982 (MO)	Cephalanthus salicifolius	76.8	76.8	100%	9e-11	100.00	1756	=HYPERLINK("https://www.ncbi.nlm.nih.gov/nucleotide/AJ346909.1?report=genbank&log$=nucltop&blast_rank=459&RID=ND7AUSH4016","AJ346909.1")
Cephalanthus glabratus chloroplast DNA for trnT-L-F region, specimen voucher Zardini and Benites 47646 (AS, MO)	Cephalanthus glabratus	76.8	76.8	100%	9e-11	100.00	1755	=HYPERLINK("https://www.ncbi.nlm.nih.gov/nucleotide/AJ346919.1?report=genbank&log$=nucltop&blast_rank=460&RID=ND7AUSH4016","AJ346919.1")
Burttdavya nyasica chloroplast DNA for trnT-L-F region, specimen voucher Razafimandimbison 292 (MO, P, TAN)	Nauclea nyasica	76.8	76.8	100%	9e-11	100.00	1731	=HYPERLINK("https://www.ncbi.nlm.nih.gov/nucleotide/AJ346918.1?report=genbank&log$=nucltop&blast_rank=461&RID=ND7AUSH4016","AJ346918.1")
Breonia perrieri chloroplast DNA for trnT-L-F region, specimen voucher Razafimandimbison 272 (MO, P, TAN)	Breonia perrieri	76.8	76.8	100%	9e-11	100.00	1731	=HYPERLINK("https://www.ncbi.nlm.nih.gov/nucleotide/AJ346917.1?report=genbank&log$=nucltop&blast_rank=462&RID=ND7AUSH4016","AJ346917.1")
Breonia macrocarpa chloroplast DNA for trnT-L-F region, specimen voucher Razafimandimbison 352 (MO, P, TAN)	Breonia macrocarpa	76.8	76.8	100%	9e-11	100.00	1732	=HYPERLINK("https://www.ncbi.nlm.nih.gov/nucleotide/AJ346916.1?report=genbank&log$=nucltop&blast_rank=463&RID=ND7AUSH4016","AJ346916.1")
Breonia havilandiana chloroplast DNA for trnT-L-F region, specimen voucher Razafimandimbison 358 (MO, P, TAN)	Breonia havilandiana	76.8	76.8	100%	9e-11	100.00	1730	=HYPERLINK("https://www.ncbi.nlm.nih.gov/nucleotide/AJ346915.1?report=genbank&log$=nucltop&blast_rank=464&RID=ND7AUSH4016","AJ346915.1")
Breonia decaryana chloroplast DNA for trnT-L-F region, specimen voucher Razafimandimbison 359 (MO, P, TAN)	Breonia decaryana	76.8	76.8	100%	9e-11	100.00	1732	=HYPERLINK("https://www.ncbi.nlm.nih.gov/nucleotide/AJ346914.1?report=genbank&log$=nucltop&blast_rank=465&RID=ND7AUSH4016","AJ346914.1")
Breonia chinensis chloroplast DNA for trnT-L-F region, specimen voucher Ratsimbazafy 09 (TAN)	Breonia chinensis	76.8	76.8	100%	9e-11	100.00	1731	=HYPERLINK("https://www.ncbi.nlm.nih.gov/nucleotide/AJ346913.1?report=genbank&log$=nucltop&blast_rank=466&RID=ND7AUSH4016","AJ346913.1")
Breonadia salicina chloroplast DNA for trnT-L-F region, specimen voucher Bremer 3064 (UPS)	Breonadia salicina	76.8	76.8	100%	9e-11	100.00	1729	=HYPERLINK("https://www.ncbi.nlm.nih.gov/nucleotide/AJ346912.1?report=genbank&log$=nucltop&blast_rank=467&RID=ND7AUSH4016","AJ346912.1")
Adina rubella chloroplast DNA for trnT-L-F region, specimen voucher MBG 897687 (MO)	Adina rubella	76.8	76.8	100%	9e-11	100.00	1726	=HYPERLINK("https://www.ncbi.nlm.nih.gov/nucleotide/AJ346910.1?report=genbank&log$=nucltop&blast_rank=468&RID=ND7AUSH4016","AJ346910.1")
Adinauclea fagifolia chloroplast DNA for trnT-L-F region	Adinauclea fagifolia	76.8	76.8	100%	9e-11	100.00	1726	=HYPERLINK("https://www.ncbi.nlm.nih.gov/nucleotide/AJ346911.1?report=genbank&log$=nucltop&blast_rank=469&RID=ND7AUSH4016","AJ346911.1")
