# Supplementary material for: Ecology of community reassembly: Movements and diets of megafauna during a decade of restoration in Mozambique
Source: Ecology. 2026 Apr 12;107(4):e70386. doi: 10.1002/ecy.70386 (PMC13071350; doi:10.1002/ecy.70386)
Supplement: Supplementary file 1 — Data S1. [file ECY-107-e70386-s001.zip › Data_S1/Dataset_20/DietDataFilteringScripts/DNA_metabarcoding_data_processing/additional_files_scripts/NCBI_blast_results/atcctgttttcgaaaataaacaaagattcagaaagcgaaaataaaaaaag.csv]

Description	Scientific Name	Max Score	Total Score	Query Cover	E value	Per. ident	Acc. Len	Accession
Manilkara zapota chloroplast, complete genome	Manilkara zapota	93.5	93.5	100%	2e-15	100.00	158386	=HYPERLINK("https://www.ncbi.nlm.nih.gov/nucleotide/MN295595.1?report=genbank&log$=nucltop&blast_rank=1&RID=ND7JZRB9016","MN295595.1")
Manilkara mochisia voucher JG-16-P05_H3 tRNA-Leu (trnL) gene, partial sequence; trnL-trnF intergenic spacer, complete sequence; and tRNA-Phe (trnF) gene, partial sequence; chloroplast	Manilkara mochisia	93.5	93.5	100%	2e-15	100.00	543	=HYPERLINK("https://www.ncbi.nlm.nih.gov/nucleotide/MK187141.1?report=genbank&log$=nucltop&blast_rank=2&RID=ND7JZRB9016","MK187141.1")
Pouteria rodriguesiana voucher A110022 tRNA-Leu(UAA) (trnL) gene, intron; chloroplast	Pouteria rodriguesiana	93.5	93.5	100%	2e-15	100.00	887	=HYPERLINK("https://www.ncbi.nlm.nih.gov/nucleotide/MK797531.1?report=genbank&log$=nucltop&blast_rank=3&RID=ND7JZRB9016","MK797531.1")
Pouteria rodriguesiana voucher A110002 tRNA-Leu(UAA) (trnL) gene, intron; chloroplast	Pouteria rodriguesiana	93.5	93.5	100%	2e-15	100.00	888	=HYPERLINK("https://www.ncbi.nlm.nih.gov/nucleotide/MK797530.1?report=genbank&log$=nucltop&blast_rank=4&RID=ND7JZRB9016","MK797530.1")
Pouteria guianensis voucher NH200008 tRNA-Leu(UAA) (trnL) gene, intron; chloroplast	Pouteria guianensis	93.5	93.5	100%	2e-15	100.00	881	=HYPERLINK("https://www.ncbi.nlm.nih.gov/nucleotide/MK797528.1?report=genbank&log$=nucltop&blast_rank=5&RID=ND7JZRB9016","MK797528.1")
Pouteria guianensis voucher M17116516 tRNA-Leu(UAA) (trnL) gene, intron; chloroplast	Pouteria guianensis	93.5	93.5	100%	2e-15	100.00	909	=HYPERLINK("https://www.ncbi.nlm.nih.gov/nucleotide/MK797527.1?report=genbank&log$=nucltop&blast_rank=6&RID=ND7JZRB9016","MK797527.1")
Pouteria guianensis voucher T10102 tRNA-Leu(UAA) (trnL) gene, intron; chloroplast	Pouteria guianensis	93.5	93.5	100%	2e-15	100.00	884	=HYPERLINK("https://www.ncbi.nlm.nih.gov/nucleotide/MK797526.1?report=genbank&log$=nucltop&blast_rank=7&RID=ND7JZRB9016","MK797526.1")
Pouteria gongrijpii voucher P01860033 tRNA-Leu(UAA) (trnL) gene, intron; chloroplast	Pouteria gongrijpii	93.5	93.5	100%	2e-15	100.00	880	=HYPERLINK("https://www.ncbi.nlm.nih.gov/nucleotide/MK797525.1?report=genbank&log$=nucltop&blast_rank=8&RID=ND7JZRB9016","MK797525.1")
Pouteria gongrijpii voucher NH200424 tRNA-Leu(UAA) (trnL) gene, intron; chloroplast	Pouteria gongrijpii	93.5	93.5	100%	2e-15	100.00	888	=HYPERLINK("https://www.ncbi.nlm.nih.gov/nucleotide/MK797524.1?report=genbank&log$=nucltop&blast_rank=9&RID=ND7JZRB9016","MK797524.1")
Pouteria gongrijpii voucher B444056 tRNA-Leu(UAA) (trnL) gene, intron; chloroplast	Pouteria gongrijpii	93.5	93.5	100%	2e-15	100.00	855	=HYPERLINK("https://www.ncbi.nlm.nih.gov/nucleotide/MK797523.1?report=genbank&log$=nucltop&blast_rank=10&RID=ND7JZRB9016","MK797523.1")
Pouteria gongrijpii voucher A110144 tRNA-Leu(UAA) (trnL) gene, intron; chloroplast	Pouteria gongrijpii	93.5	93.5	100%	2e-15	100.00	899	=HYPERLINK("https://www.ncbi.nlm.nih.gov/nucleotide/MK797522.1?report=genbank&log$=nucltop&blast_rank=11&RID=ND7JZRB9016","MK797522.1")
Pouteria gongrijpii voucher A110041 tRNA-Leu(UAA) (trnL) gene, intron; chloroplast	Pouteria gongrijpii	93.5	93.5	100%	2e-15	100.00	877	=HYPERLINK("https://www.ncbi.nlm.nih.gov/nucleotide/MK797521.1?report=genbank&log$=nucltop&blast_rank=12&RID=ND7JZRB9016","MK797521.1")
Pouteria eugeniifolia voucher A110009 tRNA-Leu(UAA) (trnL) gene, intron; chloroplast	Pouteria eugeniifolia	93.5	93.5	100%	2e-15	100.00	866	=HYPERLINK("https://www.ncbi.nlm.nih.gov/nucleotide/MK797520.1?report=genbank&log$=nucltop&blast_rank=13&RID=ND7JZRB9016","MK797520.1")
Pouteria egregia voucher B422016 tRNA-Leu(UAA) (trnL) gene, intron; chloroplast	Pouteria egregia	93.5	93.5	100%	2e-15	100.00	884	=HYPERLINK("https://www.ncbi.nlm.nih.gov/nucleotide/MK797519.1?report=genbank&log$=nucltop&blast_rank=14&RID=ND7JZRB9016","MK797519.1")
Pouteria egregia voucher B419014 tRNA-Leu(UAA) (trnL) gene, intron; chloroplast	Pouteria egregia	93.5	93.5	100%	2e-15	100.00	885	=HYPERLINK("https://www.ncbi.nlm.nih.gov/nucleotide/MK797518.1?report=genbank&log$=nucltop&blast_rank=15&RID=ND7JZRB9016","MK797518.1")
Pouteria decorticans voucher NH200123 tRNA-Leu(UAA) (trnL) gene, intron; chloroplast	Pouteria decorticans	93.5	93.5	100%	2e-15	100.00	849	=HYPERLINK("https://www.ncbi.nlm.nih.gov/nucleotide/MK797517.1?report=genbank&log$=nucltop&blast_rank=16&RID=ND7JZRB9016","MK797517.1")
Pouteria cladantha voucher NH200203 tRNA-Leu(UAA) (trnL) gene, intron; chloroplast	Pouteria cladantha	93.5	93.5	100%	2e-15	100.00	830	=HYPERLINK("https://www.ncbi.nlm.nih.gov/nucleotide/MK797516.1?report=genbank&log$=nucltop&blast_rank=17&RID=ND7JZRB9016","MK797516.1")
Micropholis melinoniana voucher A110164 tRNA-Leu(UAA) (trnL) gene, intron; chloroplast	Micropholis melinoniana	93.5	93.5	100%	2e-15	100.00	883	=HYPERLINK("https://www.ncbi.nlm.nih.gov/nucleotide/MK797444.1?report=genbank&log$=nucltop&blast_rank=18&RID=ND7JZRB9016","MK797444.1")
Micropholis guyanensis voucher M17116057 tRNA-Leu(UAA) (trnL) gene, intron; chloroplast	Micropholis guyanensis	93.5	93.5	100%	2e-15	100.00	883	=HYPERLINK("https://www.ncbi.nlm.nih.gov/nucleotide/MK797440.1?report=genbank&log$=nucltop&blast_rank=19&RID=ND7JZRB9016","MK797440.1")
Micropholis guyanensis voucher B420003 tRNA-Leu(UAA) (trnL) gene, intron; chloroplast	Micropholis guyanensis	93.5	93.5	100%	2e-15	100.00	853	=HYPERLINK("https://www.ncbi.nlm.nih.gov/nucleotide/MK797439.1?report=genbank&log$=nucltop&blast_rank=20&RID=ND7JZRB9016","MK797439.1")
Micropholis guyanensis voucher T10041 tRNA-Leu(UAA) (trnL) gene, intron; chloroplast	Micropholis guyanensis	93.5	93.5	100%	2e-15	100.00	870	=HYPERLINK("https://www.ncbi.nlm.nih.gov/nucleotide/MK797438.1?report=genbank&log$=nucltop&blast_rank=21&RID=ND7JZRB9016","MK797438.1")
Manilkara huberi voucher NH200285 tRNA-Leu(UAA) (trnL) gene, intron; chloroplast	Manilkara huberi	93.5	93.5	100%	2e-15	100.00	877	=HYPERLINK("https://www.ncbi.nlm.nih.gov/nucleotide/MK797415.1?report=genbank&log$=nucltop&blast_rank=22&RID=ND7JZRB9016","MK797415.1")
Ragala sanguinolenta voucher B420004 tRNA-Leu(UAA) (trnL) gene, intron; chloroplast	Ragala sanguinolenta	93.5	93.5	100%	2e-15	100.00	891	=HYPERLINK("https://www.ncbi.nlm.nih.gov/nucleotide/MK797159.1?report=genbank&log$=nucltop&blast_rank=23&RID=ND7JZRB9016","MK797159.1")
Ragala sanguinolenta voucher A110140 tRNA-Leu(UAA) (trnL) gene, intron; chloroplast	Ragala sanguinolenta	93.5	93.5	100%	2e-15	100.00	879	=HYPERLINK("https://www.ncbi.nlm.nih.gov/nucleotide/MK797158.1?report=genbank&log$=nucltop&blast_rank=24&RID=ND7JZRB9016","MK797158.1")
Chrysophyllum prieurii voucher B437055 tRNA-Leu(UAA) (trnL) gene, intron; chloroplast	Chrysophyllum prieurii	93.5	93.5	100%	2e-15	100.00	878	=HYPERLINK("https://www.ncbi.nlm.nih.gov/nucleotide/MK797157.1?report=genbank&log$=nucltop&blast_rank=25&RID=ND7JZRB9016","MK797157.1")
Chrysophyllum lucentifolium voucher NL110055 tRNA-Leu(UAA) (trnL) gene, intron; chloroplast	Chrysophyllum lucentifolium	93.5	93.5	100%	2e-15	100.00	876	=HYPERLINK("https://www.ncbi.nlm.nih.gov/nucleotide/MK797156.1?report=genbank&log$=nucltop&blast_rank=26&RID=ND7JZRB9016","MK797156.1")
Chrysophyllum cuneifolium voucher B435039 tRNA-Leu(UAA) (trnL) gene, intron; chloroplast	Chrysophyllum cuneifolium	93.5	93.5	100%	2e-15	100.00	874	=HYPERLINK("https://www.ncbi.nlm.nih.gov/nucleotide/MK797155.1?report=genbank&log$=nucltop&blast_rank=27&RID=ND7JZRB9016","MK797155.1")
Chrysophyllum argenteum voucher A110191 tRNA-Leu(UAA) (trnL) gene, intron; chloroplast	Chrysophyllum argenteum	93.5	93.5	100%	2e-15	100.00	876	=HYPERLINK("https://www.ncbi.nlm.nih.gov/nucleotide/MK797154.1?report=genbank&log$=nucltop&blast_rank=28&RID=ND7JZRB9016","MK797154.1")
Sideroxylon environmental sample clone T1200 tRNA-Leu (trnL) gene, intron; chloroplast	Sideroxylon environmental sample	93.5	93.5	100%	2e-15	100.00	454	=HYPERLINK("https://www.ncbi.nlm.nih.gov/nucleotide/MK121095.1?report=genbank&log$=nucltop&blast_rank=29&RID=ND7JZRB9016","MK121095.1")
Sideroxylon lanuginosum voucher AH01 tRNA-Leu (trnL) gene, partial sequence; chloroplast	Sideroxylon lanuginosum	93.5	93.5	100%	2e-15	100.00	583	=HYPERLINK("https://www.ncbi.nlm.nih.gov/nucleotide/MG709382.1?report=genbank&log$=nucltop&blast_rank=30&RID=ND7JZRB9016","MG709382.1")
Sideroxylon wightianum chloroplast, complete genome	Sideroxylon wightianum	93.5	93.5	100%	2e-15	100.00	159538	=HYPERLINK("https://www.ncbi.nlm.nih.gov/nucleotide/NC_041130.1?report=genbank&log$=nucltop&blast_rank=31&RID=ND7JZRB9016","NC_041130.1")
Pouteria campechiana voucher PDBK 2014-0238 chloroplast, complete genome	Pouteria campechiana	93.5	93.5	100%	2e-15	100.00	157922	=HYPERLINK("https://www.ncbi.nlm.nih.gov/nucleotide/NC_033501.1?report=genbank&log$=nucltop&blast_rank=32&RID=ND7JZRB9016","NC_033501.1")
Chrysophyllum oliviforme isolate C41 tRNA-Leu (trnL) gene and trnL-trnF intergenic spacer, partial sequence; chloroplast	Chrysophyllum oliviforme	93.5	93.5	100%	2e-15	100.00	938	=HYPERLINK("https://www.ncbi.nlm.nih.gov/nucleotide/KP208930.1?report=genbank&log$=nucltop&blast_rank=33&RID=ND7JZRB9016","KP208930.1")
Pouteria splendens voucher NG 4754_EIF trnL-trnF intergenic spacer region, partial sequence; chloroplast	Pouteria splendens	93.5	93.5	100%	2e-15	100.00	948	=HYPERLINK("https://www.ncbi.nlm.nih.gov/nucleotide/OQ451429.1?report=genbank&log$=nucltop&blast_rank=34&RID=ND7JZRB9016","OQ451429.1")
Pouteria viridis chloroplast, complete genome	Pouteria viridis	93.5	93.5	100%	2e-15	100.00	159051	=HYPERLINK("https://www.ncbi.nlm.nih.gov/nucleotide/OP650217.1?report=genbank&log$=nucltop&blast_rank=35&RID=ND7JZRB9016","OP650217.1")
Mimusops elengi chloroplast, complete genome	Mimusops elengi	93.5	93.5	100%	2e-15	100.00	159719	=HYPERLINK("https://www.ncbi.nlm.nih.gov/nucleotide/NC_061660.1?report=genbank&log$=nucltop&blast_rank=36&RID=ND7JZRB9016","NC_061660.1")
Mimusops coriacea voucher UEC 90949 chloroplast, complete genome	Mimusops coriacea	93.5	93.5	100%	2e-15	100.00	159689	=HYPERLINK("https://www.ncbi.nlm.nih.gov/nucleotide/NC_058625.1?report=genbank&log$=nucltop&blast_rank=37&RID=ND7JZRB9016","NC_058625.1")
Spermatophyta environmental sample isolate SC98A1.4 tRNA-Leu (trnL) gene, partial sequence; chloroplast	Spermatophyta environmental sample	93.5	93.5	100%	2e-15	100.00	515	=HYPERLINK("https://www.ncbi.nlm.nih.gov/nucleotide/KF661474.1?report=genbank&log$=nucltop&blast_rank=38&RID=ND7JZRB9016","KF661474.1")
Tieghemella heckelii voucher BRLU:Bourland 605 chloroplast, complete genome	Tieghemella heckelii	93.5	93.5	100%	2e-15	100.00	159801	=HYPERLINK("https://www.ncbi.nlm.nih.gov/nucleotide/MZ274148.1?report=genbank&log$=nucltop&blast_rank=39&RID=ND7JZRB9016","MZ274148.1")
Tieghemella africana voucher WAG:Breteler 14812 chloroplast, complete genome	Tieghemella africana	93.5	93.5	100%	2e-15	100.00	159778	=HYPERLINK("https://www.ncbi.nlm.nih.gov/nucleotide/MZ274147.1?report=genbank&log$=nucltop&blast_rank=40&RID=ND7JZRB9016","MZ274147.1")
Baillonella toxisperma voucher BR<BEL>:Van Valkenburg 3166 chloroplast, complete genome	Baillonella toxisperma	93.5	93.5	100%	2e-15	100.00	159751	=HYPERLINK("https://www.ncbi.nlm.nih.gov/nucleotide/MZ274146.1?report=genbank&log$=nucltop&blast_rank=41&RID=ND7JZRB9016","MZ274146.1")
Autranella congolensis voucher BRLU:Ley 1132 chloroplast, complete genome	Autranella congolensis	93.5	93.5	100%	2e-15	100.00	159264	=HYPERLINK("https://www.ncbi.nlm.nih.gov/nucleotide/MZ274145.1?report=genbank&log$=nucltop&blast_rank=42&RID=ND7JZRB9016","MZ274145.1")
Gambeya subnuda voucher BR<BEL>:Jongkind 12497 chloroplast, complete genome	Gambeya subnuda	93.5	93.5	100%	2e-15	100.00	159269	=HYPERLINK("https://www.ncbi.nlm.nih.gov/nucleotide/MZ274141.1?report=genbank&log$=nucltop&blast_rank=43&RID=ND7JZRB9016","MZ274141.1")
Gambeya lacourtiana voucher BR<BEL>:Wieringa 1674 chloroplast, complete genome	Gambeya lacourtiana	93.5	93.5	100%	2e-15	100.00	158891	=HYPERLINK("https://www.ncbi.nlm.nih.gov/nucleotide/MZ274140.1?report=genbank&log$=nucltop&blast_rank=44&RID=ND7JZRB9016","MZ274140.1")
Gambeya gigantea voucher WAG:Breteler 15392 chloroplast, complete genome	Gambeya gigantea	93.5	93.5	100%	2e-15	100.00	158929	=HYPERLINK("https://www.ncbi.nlm.nih.gov/nucleotide/MZ274139.1?report=genbank&log$=nucltop&blast_rank=45&RID=ND7JZRB9016","MZ274139.1")
Gambeya africana voucher WAG:Jongkind 10814 chloroplast, complete genome	Gambeya africana	93.5	93.5	100%	2e-15	100.00	158899	=HYPERLINK("https://www.ncbi.nlm.nih.gov/nucleotide/MZ274138.1?report=genbank&log$=nucltop&blast_rank=46&RID=ND7JZRB9016","MZ274138.1")
Planchonella cinerea isolate EDNA19-0053540 tRNA-Leu (trnL-UUA) gene, intron; chloroplast	Planchonella cinerea	93.5	93.5	100%	2e-15	100.00	513	=HYPERLINK("https://www.ncbi.nlm.nih.gov/nucleotide/MT366823.1?report=genbank&log$=nucltop&blast_rank=47&RID=ND7JZRB9016","MT366823.1")
Mimusops elengi isolate EDNA19-0053537 tRNA-Leu (trnL-UUA) gene, intron; chloroplast	Mimusops elengi	93.5	93.5	100%	2e-15	100.00	512	=HYPERLINK("https://www.ncbi.nlm.nih.gov/nucleotide/MT366820.1?report=genbank&log$=nucltop&blast_rank=48&RID=ND7JZRB9016","MT366820.1")
Sapotaceae sp. LEN-2020 isolate EDNA18-0051073 tRNA-Leu (trnL-UUA) gene, intron; chloroplast	Sapotaceae sp. LEN-2020	93.5	93.5	100%	2e-15	100.00	506	=HYPERLINK("https://www.ncbi.nlm.nih.gov/nucleotide/MT366813.1?report=genbank&log$=nucltop&blast_rank=49&RID=ND7JZRB9016","MT366813.1")
Planchonella obovata chloroplast trnL gene, intron, partial sequence, isolate: OGA0512	Planchonella obovata	93.5	93.5	100%	2e-15	100.00	453	=HYPERLINK("https://www.ncbi.nlm.nih.gov/nucleotide/AB817691.1?report=genbank&log$=nucltop&blast_rank=50&RID=ND7JZRB9016","AB817691.1")
Planchonella obovata chloroplast trnL gene, intron, partial sequence, isolate: OGA0471	Planchonella obovata	93.5	93.5	100%	2e-15	100.00	454	=HYPERLINK("https://www.ncbi.nlm.nih.gov/nucleotide/AB817661.1?report=genbank&log$=nucltop&blast_rank=51&RID=ND7JZRB9016","AB817661.1")
Planchonella obovata chloroplast trnL gene, intron, partial sequence, isolate: OGA0252	Planchonella obovata	93.5	93.5	100%	2e-15	100.00	447	=HYPERLINK("https://www.ncbi.nlm.nih.gov/nucleotide/AB817474.1?report=genbank&log$=nucltop&blast_rank=52&RID=ND7JZRB9016","AB817474.1")
Planchonella boninensis chloroplast trnL gene, intron, partial sequence, isolate: OGA0068	Planchonella boninensis	93.5	93.5	100%	2e-15	100.00	437	=HYPERLINK("https://www.ncbi.nlm.nih.gov/nucleotide/AB817370.1?report=genbank&log$=nucltop&blast_rank=53&RID=ND7JZRB9016","AB817370.1")
Planchonella obovata chloroplast trnL gene, intron, partial sequence, isolate: OGA0018	Planchonella obovata	93.5	93.5	100%	2e-15	100.00	438	=HYPERLINK("https://www.ncbi.nlm.nih.gov/nucleotide/AB817345.1?report=genbank&log$=nucltop&blast_rank=54&RID=ND7JZRB9016","AB817345.1")
Faucherea thouvenotii tRNA-Leu (trnL) gene, intron; chloroplast	Faucherea thouvenotii	93.5	93.5	100%	2e-15	100.00	574	=HYPERLINK("https://www.ncbi.nlm.nih.gov/nucleotide/KC479316.1?report=genbank&log$=nucltop&blast_rank=55&RID=ND7JZRB9016","KC479316.1")
Mimusops capuronii tRNA-Leu (trnL) gene, intron; chloroplast	Mimusops capuronii	93.5	93.5	100%	2e-15	100.00	572	=HYPERLINK("https://www.ncbi.nlm.nih.gov/nucleotide/KC479315.1?report=genbank&log$=nucltop&blast_rank=56&RID=ND7JZRB9016","KC479315.1")
Capurodendron madagascariense tRNA-Leu (trnL) gene, intron; chloroplast	Capurodendron madagascariense	93.5	93.5	100%	2e-15	100.00	523	=HYPERLINK("https://www.ncbi.nlm.nih.gov/nucleotide/KC479314.1?report=genbank&log$=nucltop&blast_rank=57&RID=ND7JZRB9016","KC479314.1")
Synsepalum dulcificum tRNA-Leu (trnL) gene, partial sequence; trnL-trnF intergenic spacer, complete sequence; and tRNA-Phe (trnF) gene, partial sequence; chloroplast	Synsepalum dulcificum	93.5	93.5	100%	2e-15	100.00	974	=HYPERLINK("https://www.ncbi.nlm.nih.gov/nucleotide/HQ158591.1?report=genbank&log$=nucltop&blast_rank=58&RID=ND7JZRB9016","HQ158591.1")
Pouteria caimito chloroplast, complete genome	Pouteria caimito	93.5	93.5	100%	2e-15	100.00	158937	=HYPERLINK("https://www.ncbi.nlm.nih.gov/nucleotide/MN065160.1?report=genbank&log$=nucltop&blast_rank=59&RID=ND7JZRB9016","MN065160.1")
Vitellaria paradoxa chloroplast, complete genome	Vitellaria paradoxa	93.5	93.5	100%	2e-15	100.00	159725	=HYPERLINK("https://www.ncbi.nlm.nih.gov/nucleotide/NC_057076.1?report=genbank&log$=nucltop&blast_rank=60&RID=ND7JZRB9016","NC_057076.1")
Chrysophyllum cainito chloroplast, complete genome	Chrysophyllum cainito	93.5	93.5	100%	2e-15	100.00	158841	=HYPERLINK("https://www.ncbi.nlm.nih.gov/nucleotide/NC_053850.1?report=genbank&log$=nucltop&blast_rank=61&RID=ND7JZRB9016","NC_053850.1")
Synsepalum dulcificum chloroplast, complete genome	Synsepalum dulcificum	93.5	93.5	100%	2e-15	100.00	158463	=HYPERLINK("https://www.ncbi.nlm.nih.gov/nucleotide/NC_053849.1?report=genbank&log$=nucltop&blast_rank=62&RID=ND7JZRB9016","NC_053849.1")
Madhuca hainanensis chloroplast, complete genome	Madhuca hainanensis	93.5	93.5	100%	2e-15	100.00	159630	=HYPERLINK("https://www.ncbi.nlm.nih.gov/nucleotide/NC_053619.1?report=genbank&log$=nucltop&blast_rank=63&RID=ND7JZRB9016","NC_053619.1")
Pouteria caimito chloroplast, complete genome	Pouteria caimito	93.5	93.5	100%	2e-15	100.00	158916	=HYPERLINK("https://www.ncbi.nlm.nih.gov/nucleotide/NC_052730.1?report=genbank&log$=nucltop&blast_rank=64&RID=ND7JZRB9016","NC_052730.1")
Argania spinosa chloroplast, complete genome	Argania spinosa	93.5	93.5	100%	2e-15	100.00	158848	=HYPERLINK("https://www.ncbi.nlm.nih.gov/nucleotide/MK533159.1?report=genbank&log$=nucltop&blast_rank=65&RID=ND7JZRB9016","MK533159.1")
Vitellaria paradoxa subsp. nilotica chloroplast partial tRNA-Leu gene, specimen voucher VPNOOT012	Vitellaria paradoxa subsp. nilotica	93.5	93.5	100%	2e-15	100.00	516	=HYPERLINK("https://www.ncbi.nlm.nih.gov/nucleotide/FN908105.1?report=genbank&log$=nucltop&blast_rank=66&RID=ND7JZRB9016","FN908105.1")
Chrysophyllum prieurii voucher P01860227 tRNA-Leu(UAA) (trnL) gene, intron; chloroplast	Chrysophyllum prieurii	93.5	93.5	100%	2e-15	100.00	559	=HYPERLINK("https://www.ncbi.nlm.nih.gov/nucleotide/FJ039349.1?report=genbank&log$=nucltop&blast_rank=67&RID=ND7JZRB9016","FJ039349.1")
Pouteria singularis voucher NL110174 tRNA-Leu(UAA) (trnL) gene, intron; chloroplast	Pouteria singularis	93.5	93.5	100%	2e-15	100.00	523	=HYPERLINK("https://www.ncbi.nlm.nih.gov/nucleotide/FJ039317.1?report=genbank&log$=nucltop&blast_rank=68&RID=ND7JZRB9016","FJ039317.1")
Pouteria eugeniifolia voucher NH200157 tRNA-Leu(UAA) (trnL) gene, intron; chloroplast	Pouteria eugeniifolia	93.5	93.5	100%	2e-15	100.00	542	=HYPERLINK("https://www.ncbi.nlm.nih.gov/nucleotide/FJ039271.1?report=genbank&log$=nucltop&blast_rank=69&RID=ND7JZRB9016","FJ039271.1")
Pouteria ambelaniifolia voucher NH200025 tRNA-Leu(UAA) (trnL) gene, intron; chloroplast	Pouteria ambelaniifolia	93.5	93.5	100%	2e-15	100.00	489	=HYPERLINK("https://www.ncbi.nlm.nih.gov/nucleotide/FJ039234.1?report=genbank&log$=nucltop&blast_rank=70&RID=ND7JZRB9016","FJ039234.1")
Pradosia ptychandra voucher NH200674 tRNA-Leu(UAA) (trnL) gene, intron; chloroplast	Pradosia ptychandra	93.5	93.5	100%	2e-15	100.00	495	=HYPERLINK("https://www.ncbi.nlm.nih.gov/nucleotide/FJ039207.1?report=genbank&log$=nucltop&blast_rank=71&RID=ND7JZRB9016","FJ039207.1")
Pouteria singularis voucher NL110247 tRNA-Leu(UAA) (trnL) gene, intron; chloroplast	Pouteria singularis	93.5	93.5	100%	2e-15	100.00	560	=HYPERLINK("https://www.ncbi.nlm.nih.gov/nucleotide/FJ039206.1?report=genbank&log$=nucltop&blast_rank=72&RID=ND7JZRB9016","FJ039206.1")
Pouteria guianensis voucher M17116516 tRNA-Leu(UAA) (trnL) gene, intron; chloroplast	Pouteria guianensis	93.5	93.5	100%	2e-15	100.00	507	=HYPERLINK("https://www.ncbi.nlm.nih.gov/nucleotide/FJ039203.1?report=genbank&log$=nucltop&blast_rank=73&RID=ND7JZRB9016","FJ039203.1")
Pouteria gongrijpii voucher NL110210 tRNA-Leu(UAA) (trnL) gene, intron; chloroplast	Pouteria gongrijpii	93.5	93.5	100%	2e-15	100.00	513	=HYPERLINK("https://www.ncbi.nlm.nih.gov/nucleotide/FJ039201.1?report=genbank&log$=nucltop&blast_rank=74&RID=ND7JZRB9016","FJ039201.1")
Pouteria eugeniifolia voucher NH200045 tRNA-Leu(UAA) (trnL) gene, intron; chloroplast	Pouteria eugeniifolia	93.5	93.5	100%	2e-15	100.00	502	=HYPERLINK("https://www.ncbi.nlm.nih.gov/nucleotide/FJ039200.1?report=genbank&log$=nucltop&blast_rank=75&RID=ND7JZRB9016","FJ039200.1")
Pouteria decorticans voucher NL110158 tRNA-Leu(UAA) (trnL) gene, intron; chloroplast	Pouteria decorticans	93.5	93.5	100%	2e-15	100.00	507	=HYPERLINK("https://www.ncbi.nlm.nih.gov/nucleotide/FJ039198.1?report=genbank&log$=nucltop&blast_rank=76&RID=ND7JZRB9016","FJ039198.1")
Micropholis porphyrocarpa voucher NH200696 tRNA-Leu(UAA) (trnL) gene, intron; chloroplast	Micropholis porphyrocarpa	93.5	93.5	100%	2e-15	100.00	507	=HYPERLINK("https://www.ncbi.nlm.nih.gov/nucleotide/FJ039197.1?report=genbank&log$=nucltop&blast_rank=77&RID=ND7JZRB9016","FJ039197.1")
Micropholis venulosa voucher NL110260 tRNA-Leu(UAA) (trnL) gene, intron; chloroplast	Micropholis venulosa	93.5	93.5	100%	2e-15	100.00	507	=HYPERLINK("https://www.ncbi.nlm.nih.gov/nucleotide/FJ039195.1?report=genbank&log$=nucltop&blast_rank=78&RID=ND7JZRB9016","FJ039195.1")
Micropholis porphyrocarpa voucher NH200404 tRNA-Leu(UAA) (trnL) gene, intron; chloroplast	Micropholis porphyrocarpa	93.5	93.5	100%	2e-15	100.00	506	=HYPERLINK("https://www.ncbi.nlm.nih.gov/nucleotide/FJ039194.1?report=genbank&log$=nucltop&blast_rank=79&RID=ND7JZRB9016","FJ039194.1")
Micropholis egensis voucher NL110105 tRNA-Leu(UAA) (trnL) gene, intron; chloroplast	Micropholis egensis	93.5	93.5	100%	2e-15	100.00	506	=HYPERLINK("https://www.ncbi.nlm.nih.gov/nucleotide/FJ039188.1?report=genbank&log$=nucltop&blast_rank=80&RID=ND7JZRB9016","FJ039188.1")
Chrysophyllum eximium voucher NH200106 tRNA-Leu(UAA) (trnL) gene, intron; chloroplast	Chrysophyllum eximium	93.5	93.5	100%	2e-15	100.00	507	=HYPERLINK("https://www.ncbi.nlm.nih.gov/nucleotide/FJ039179.1?report=genbank&log$=nucltop&blast_rank=81&RID=ND7JZRB9016","FJ039179.1")
Manilkara bidentata voucher NL110492 tRNA-Leu(UAA) (trnL) gene, intron; chloroplast	Manilkara bidentata	93.5	93.5	100%	2e-15	100.00	507	=HYPERLINK("https://www.ncbi.nlm.nih.gov/nucleotide/FJ039184.1?report=genbank&log$=nucltop&blast_rank=82&RID=ND7JZRB9016","FJ039184.1")
Diploon cuspidatum voucher NL110076 tRNA-Leu(UAA) (trnL) gene, intron; chloroplast	Diploon cuspidatum	93.5	93.5	100%	2e-15	100.00	512	=HYPERLINK("https://www.ncbi.nlm.nih.gov/nucleotide/FJ039182.1?report=genbank&log$=nucltop&blast_rank=83&RID=ND7JZRB9016","FJ039182.1")
Chrysophyllum sanguinolentum voucher NH200071 tRNA-Leu(UAA) (trnL) gene, intron; chloroplast	Ragala sanguinolenta	93.5	93.5	100%	2e-15	100.00	511	=HYPERLINK("https://www.ncbi.nlm.nih.gov/nucleotide/FJ039180.1?report=genbank&log$=nucltop&blast_rank=84&RID=ND7JZRB9016","FJ039180.1")
Chrysophyllum argenteum voucher NH200191 tRNA-Leu(UAA) (trnL) gene, intron; chloroplast	Chrysophyllum argenteum	93.5	93.5	100%	2e-15	100.00	507	=HYPERLINK("https://www.ncbi.nlm.nih.gov/nucleotide/FJ039178.1?report=genbank&log$=nucltop&blast_rank=85&RID=ND7JZRB9016","FJ039178.1")
Angiosperm environmental sample chloroplast partial tRNA-Leu gene, intron region, isolated from Conotrachelus sp.1 BMNH:793105	Magnoliophyta environmental sample	93.5	93.5	100%	2e-15	100.00	579	=HYPERLINK("https://www.ncbi.nlm.nih.gov/nucleotide/FN398116.1?report=genbank&log$=nucltop&blast_rank=86&RID=ND7JZRB9016","FN398116.1")
Synsepalum passargei tRNA-Leu gene and trnL-trnF intergenic spacer, partial sequence; chloroplast	Synsepalum passargei	93.5	93.5	100%	2e-15	100.00	938	=HYPERLINK("https://www.ncbi.nlm.nih.gov/nucleotide/DQ344338.1?report=genbank&log$=nucltop&blast_rank=87&RID=ND7JZRB9016","DQ344338.1")
Synsepalum dulcificum tRNA-Leu gene and trnL-trnF intergenic spacer, partial sequence; chloroplast	Synsepalum dulcificum	93.5	93.5	100%	2e-15	100.00	970	=HYPERLINK("https://www.ncbi.nlm.nih.gov/nucleotide/DQ344337.1?report=genbank&log$=nucltop&blast_rank=88&RID=ND7JZRB9016","DQ344337.1")
Sarcaulus brasiliensis tRNA-Leu gene and trnL-trnF intergenic spacer, partial sequence; chloroplast	Sarcaulus brasiliensis	93.5	93.5	100%	2e-15	100.00	965	=HYPERLINK("https://www.ncbi.nlm.nih.gov/nucleotide/DQ344336.1?report=genbank&log$=nucltop&blast_rank=89&RID=ND7JZRB9016","DQ344336.1")
Pradosia spinosa tRNA-Leu gene and trnL-trnF intergenic spacer, partial sequence; chloroplast	Pradosia spinosa	93.5	93.5	100%	2e-15	100.00	649	=HYPERLINK("https://www.ncbi.nlm.nih.gov/nucleotide/DQ344332.1?report=genbank&log$=nucltop&blast_rank=90&RID=ND7JZRB9016","DQ344332.1")
Pouteria vernicosa tRNA-Leu gene and trnL-trnF intergenic spacer, partial sequence; chloroplast	Pouteria vernicosa	93.5	93.5	100%	2e-15	100.00	974	=HYPERLINK("https://www.ncbi.nlm.nih.gov/nucleotide/DQ344330.1?report=genbank&log$=nucltop&blast_rank=91&RID=ND7JZRB9016","DQ344330.1")
Sersalisia sericea tRNA-Leu gene and trnL-trnF intergenic spacer, partial sequence; chloroplast	Sersalisia sericea	93.5	93.5	100%	2e-15	100.00	965	=HYPERLINK("https://www.ncbi.nlm.nih.gov/nucleotide/DQ344329.1?report=genbank&log$=nucltop&blast_rank=92&RID=ND7JZRB9016","DQ344329.1")
Planchonella obovata tRNA-Leu gene and trnL-trnF intergenic spacer, partial sequence; chloroplast	Planchonella obovata	93.5	93.5	100%	2e-15	100.00	969	=HYPERLINK("https://www.ncbi.nlm.nih.gov/nucleotide/DQ344328.1?report=genbank&log$=nucltop&blast_rank=93&RID=ND7JZRB9016","DQ344328.1")
Pouteria macrophylla tRNA-Leu gene and trnL-trnF intergenic spacer, partial sequence; chloroplast	Pouteria macrophylla	93.5	93.5	100%	2e-15	100.00	971	=HYPERLINK("https://www.ncbi.nlm.nih.gov/nucleotide/DQ344326.1?report=genbank&log$=nucltop&blast_rank=94&RID=ND7JZRB9016","DQ344326.1")
Planchonella linggensis tRNA-Leu gene and trnL-trnF intergenic spacer, partial sequence; chloroplast	Planchonella linggensis	93.5	93.5	100%	2e-15	100.00	969	=HYPERLINK("https://www.ncbi.nlm.nih.gov/nucleotide/DQ344325.1?report=genbank&log$=nucltop&blast_rank=95&RID=ND7JZRB9016","DQ344325.1")
Planchonella howeana tRNA-Leu gene and trnL-trnF intergenic spacer, partial sequence; chloroplast	Planchonella howeana	93.5	93.5	100%	2e-15	100.00	968	=HYPERLINK("https://www.ncbi.nlm.nih.gov/nucleotide/DQ344324.1?report=genbank&log$=nucltop&blast_rank=96&RID=ND7JZRB9016","DQ344324.1")
Pouteria hispida tRNA-Leu gene and trnL-trnF intergenic spacer, partial sequence; chloroplast	Pouteria hispida	93.5	93.5	100%	2e-15	100.00	968	=HYPERLINK("https://www.ncbi.nlm.nih.gov/nucleotide/DQ344323.1?report=genbank&log$=nucltop&blast_rank=97&RID=ND7JZRB9016","DQ344323.1")
Pouteria guianensis tRNA-Leu gene and trnL-trnF intergenic spacer, partial sequence; chloroplast	Pouteria guianensis	93.5	93.5	100%	2e-15	100.00	970	=HYPERLINK("https://www.ncbi.nlm.nih.gov/nucleotide/DQ344322.1?report=genbank&log$=nucltop&blast_rank=98&RID=ND7JZRB9016","DQ344322.1")
Pouteria gardneriana tRNA-Leu gene and trnL-trnF intergenic spacer, partial sequence; chloroplast	Pouteria gardneriana	93.5	93.5	100%	2e-15	100.00	970	=HYPERLINK("https://www.ncbi.nlm.nih.gov/nucleotide/DQ344321.1?report=genbank&log$=nucltop&blast_rank=99&RID=ND7JZRB9016","DQ344321.1")
Micropholis egensis tRNA-Leu gene and trnL-trnF intergenic spacer, partial sequence; chloroplast	Micropholis egensis	93.5	93.5	100%	2e-15	100.00	968	=HYPERLINK("https://www.ncbi.nlm.nih.gov/nucleotide/DQ344303.1?report=genbank&log$=nucltop&blast_rank=100&RID=ND7JZRB9016","DQ344303.1")
Pouteria domingensis tRNA-Leu gene and trnL-trnF intergenic spacer, partial sequence; chloroplast	Pouteria domingensis	93.5	93.5	100%	2e-15	100.00	970	=HYPERLINK("https://www.ncbi.nlm.nih.gov/nucleotide/DQ344319.1?report=genbank&log$=nucltop&blast_rank=101&RID=ND7JZRB9016","DQ344319.1")
Pouteria campechiana tRNA-Leu gene and trnL-trnF intergenic spacer, partial sequence; chloroplast	Pouteria campechiana	93.5	93.5	100%	2e-15	100.00	975	=HYPERLINK("https://www.ncbi.nlm.nih.gov/nucleotide/DQ344318.1?report=genbank&log$=nucltop&blast_rank=102&RID=ND7JZRB9016","DQ344318.1")
Planchonella kaalaensis tRNA-Leu gene and trnL-trnF intergenic spacer, partial sequence; chloroplast	Planchonella kaalaensis	93.5	93.5	100%	2e-15	100.00	968	=HYPERLINK("https://www.ncbi.nlm.nih.gov/nucleotide/DQ344314.1?report=genbank&log$=nucltop&blast_rank=103&RID=ND7JZRB9016","DQ344314.1")
Pichonia daenikeri tRNA-Leu gene and trnL-trnF intergenic spacer, partial sequence; chloroplast	Pichonia daenikeri	93.5	93.5	100%	2e-15	100.00	975	=HYPERLINK("https://www.ncbi.nlm.nih.gov/nucleotide/DQ344313.1?report=genbank&log$=nucltop&blast_rank=104&RID=ND7JZRB9016","DQ344313.1")
Pichonia balansana tRNA-Leu gene and trnL-trnF intergenic spacer, partial sequence; chloroplast	Pichonia balansana	93.5	93.5	100%	2e-15	100.00	969	=HYPERLINK("https://www.ncbi.nlm.nih.gov/nucleotide/DQ344312.1?report=genbank&log$=nucltop&blast_rank=105&RID=ND7JZRB9016","DQ344312.1")
Omphalocarpum pachysteloides tRNA-Leu gene and trnL-trnF intergenic spacer, partial sequence; chloroplast	Omphalocarpum pachysteloides	93.5	93.5	100%	2e-15	100.00	970	=HYPERLINK("https://www.ncbi.nlm.nih.gov/nucleotide/DQ344310.1?report=genbank&log$=nucltop&blast_rank=106&RID=ND7JZRB9016","DQ344310.1")
Pycnandra francii tRNA-Leu gene and trnL-trnF intergenic spacer, partial sequence; chloroplast	Pycnandra francii	93.5	93.5	100%	2e-15	100.00	964	=HYPERLINK("https://www.ncbi.nlm.nih.gov/nucleotide/DQ344309.1?report=genbank&log$=nucltop&blast_rank=107&RID=ND7JZRB9016","DQ344309.1")
Amorphospermum antilogum tRNA-Leu gene and trnL-trnF intergenic spacer, partial sequence; chloroplast	Amorphospermum antilogum	93.5	93.5	100%	2e-15	100.00	969	=HYPERLINK("https://www.ncbi.nlm.nih.gov/nucleotide/DQ344307.1?report=genbank&log$=nucltop&blast_rank=108&RID=ND7JZRB9016","DQ344307.1")
Neohemsleya usambarensis tRNA-Leu gene and trnL-trnF intergenic spacer, partial sequence; chloroplast	Neohemsleya usambarensis	93.5	93.5	100%	2e-15	100.00	970	=HYPERLINK("https://www.ncbi.nlm.nih.gov/nucleotide/DQ344306.1?report=genbank&log$=nucltop&blast_rank=109&RID=ND7JZRB9016","DQ344306.1")
Micropholis venulosa tRNA-Leu gene and trnL-trnF intergenic spacer, partial sequence; chloroplast	Micropholis venulosa	93.5	93.5	100%	2e-15	100.00	968	=HYPERLINK("https://www.ncbi.nlm.nih.gov/nucleotide/DQ344305.1?report=genbank&log$=nucltop&blast_rank=110&RID=ND7JZRB9016","DQ344305.1")
Magodendron mennyae tRNA-Leu gene and trnL-trnF intergenic spacer, partial sequence; chloroplast	Magodendron mennyae	93.5	93.5	100%	2e-15	100.00	948	=HYPERLINK("https://www.ncbi.nlm.nih.gov/nucleotide/DQ344302.1?report=genbank&log$=nucltop&blast_rank=111&RID=ND7JZRB9016","DQ344302.1")
Leptostylis filipes tRNA-Leu gene and trnL-trnF intergenic spacer, partial sequence; chloroplast	Leptostylis filipes	93.5	93.5	100%	2e-15	100.00	969	=HYPERLINK("https://www.ncbi.nlm.nih.gov/nucleotide/DQ344301.1?report=genbank&log$=nucltop&blast_rank=112&RID=ND7JZRB9016","DQ344301.1")
Planchonella baillonii tRNA-Leu gene and trnL-trnF intergenic spacer, partial sequence; chloroplast	Planchonella baillonii	93.5	93.5	100%	2e-15	100.00	969	=HYPERLINK("https://www.ncbi.nlm.nih.gov/nucleotide/DQ344300.1?report=genbank&log$=nucltop&blast_rank=113&RID=ND7JZRB9016","DQ344300.1")
Englerophytum natalense tRNA-Leu gene and trnL-trnF intergenic spacer, partial sequence; chloroplast	Englerophytum natalense	93.5	93.5	100%	2e-15	100.00	981	=HYPERLINK("https://www.ncbi.nlm.nih.gov/nucleotide/DQ344299.1?report=genbank&log$=nucltop&blast_rank=114&RID=ND7JZRB9016","DQ344299.1")
Elaeoluma schomburgkiana tRNA-Leu gene and trnL-trnF intergenic spacer, partial sequence; chloroplast	Elaeoluma schomburgkiana	93.5	93.5	100%	2e-15	100.00	974	=HYPERLINK("https://www.ncbi.nlm.nih.gov/nucleotide/DQ344297.1?report=genbank&log$=nucltop&blast_rank=115&RID=ND7JZRB9016","DQ344297.1")
Diploon cuspidatum tRNA-Leu gene and trnL-trnF intergenic spacer, partial sequence; chloroplast	Diploon cuspidatum	93.5	93.5	100%	2e-15	100.00	931	=HYPERLINK("https://www.ncbi.nlm.nih.gov/nucleotide/DQ344293.1?report=genbank&log$=nucltop&blast_rank=116&RID=ND7JZRB9016","DQ344293.1")
Delpydora macrophylla tRNA-Leu gene and trnL-trnF intergenic spacer, partial sequence; chloroplast	Delpydora macrophylla	93.5	93.5	100%	2e-15	100.00	975	=HYPERLINK("https://www.ncbi.nlm.nih.gov/nucleotide/DQ344292.1?report=genbank&log$=nucltop&blast_rank=117&RID=ND7JZRB9016","DQ344292.1")
Delpydora gracilis tRNA-Leu gene and trnL-trnF intergenic spacer, partial sequence; chloroplast	Delpydora gracilis	93.5	93.5	100%	2e-15	100.00	968	=HYPERLINK("https://www.ncbi.nlm.nih.gov/nucleotide/DQ344291.1?report=genbank&log$=nucltop&blast_rank=118&RID=ND7JZRB9016","DQ344291.1")
Chrysophyllum fenerivense tRNA-Leu gene and trnL-trnF intergenic spacer, partial sequence; chloroplast	Donella fenerivensis	93.5	93.5	100%	2e-15	100.00	970	=HYPERLINK("https://www.ncbi.nlm.nih.gov/nucleotide/DQ344286.1?report=genbank&log$=nucltop&blast_rank=119&RID=ND7JZRB9016","DQ344286.1")
Chrysophyllum pruniforme tRNA-Leu gene and trnL-trnF intergenic spacer, partial sequence; chloroplast	Donella pruniformis	93.5	93.5	100%	2e-15	100.00	970	=HYPERLINK("https://www.ncbi.nlm.nih.gov/nucleotide/DQ344288.1?report=genbank&log$=nucltop&blast_rank=120&RID=ND7JZRB9016","DQ344288.1")
Chrysophyllum oliviforme tRNA-Leu gene and trnL-trnF intergenic spacer, partial sequence; chloroplast	Chrysophyllum oliviforme	93.5	93.5	100%	2e-15	100.00	969	=HYPERLINK("https://www.ncbi.nlm.nih.gov/nucleotide/DQ344287.1?report=genbank&log$=nucltop&blast_rank=121&RID=ND7JZRB9016","DQ344287.1")
Chrysophyllum cuneifolium tRNA-Leu gene and trnL-trnF intergenic spacer, partial sequence; chloroplast	Chrysophyllum cuneifolium	93.5	93.5	100%	2e-15	100.00	962	=HYPERLINK("https://www.ncbi.nlm.nih.gov/nucleotide/DQ344285.1?report=genbank&log$=nucltop&blast_rank=122&RID=ND7JZRB9016","DQ344285.1")
Chrysophyllum boivinianum tRNA-Leu gene and trnL-trnF intergenic spacer, partial sequence; chloroplast	Gambeya boiviniana	93.5	93.5	100%	2e-15	100.00	970	=HYPERLINK("https://www.ncbi.nlm.nih.gov/nucleotide/DQ344284.1?report=genbank&log$=nucltop&blast_rank=123&RID=ND7JZRB9016","DQ344284.1")
Chrysophyllum bangweolense tRNA-Leu gene and trnL-trnF intergenic spacer, partial sequence; chloroplast	Donella bangweolensis	93.5	93.5	100%	2e-15	100.00	962	=HYPERLINK("https://www.ncbi.nlm.nih.gov/nucleotide/DQ344283.1?report=genbank&log$=nucltop&blast_rank=124&RID=ND7JZRB9016","DQ344283.1")
Breviea sericea tRNA-Leu gene and trnL-trnF intergenic spacer, partial sequence; chloroplast	Breviea sericea	93.5	93.5	100%	2e-15	100.00	976	=HYPERLINK("https://www.ncbi.nlm.nih.gov/nucleotide/DQ344282.1?report=genbank&log$=nucltop&blast_rank=125&RID=ND7JZRB9016","DQ344282.1")
Pleioluma sebertii tRNA-Leu gene and trnL-trnF intergenic spacer, partial sequence; chloroplast	Pleioluma sebertii	93.5	93.5	100%	2e-15	100.00	969	=HYPERLINK("https://www.ncbi.nlm.nih.gov/nucleotide/DQ344280.1?report=genbank&log$=nucltop&blast_rank=126&RID=ND7JZRB9016","DQ344280.1")
Pleioluma baueri tRNA-Leu gene and trnL-trnF intergenic spacer, partial sequence; chloroplast	Pleioluma baueri	93.5	93.5	100%	2e-15	100.00	964	=HYPERLINK("https://www.ncbi.nlm.nih.gov/nucleotide/DQ344279.1?report=genbank&log$=nucltop&blast_rank=127&RID=ND7JZRB9016","DQ344279.1")
Aubregrinia taiensis tRNA-Leu gene and trnL-trnF intergenic spacer, partial sequence; chloroplast	Aubregrinia taiensis	93.5	93.5	100%	2e-15	100.00	905	=HYPERLINK("https://www.ncbi.nlm.nih.gov/nucleotide/DQ344278.1?report=genbank&log$=nucltop&blast_rank=128&RID=ND7JZRB9016","DQ344278.1")
Elaeoluma glabrescens tRNA-Leu (trnL) gene, partial sequence; trnL-trnF intergenic spacer, complete sequence; and tRNA-Phe (trnF) gene, partial sequence; chloroplast	Elaeoluma glabrescens	93.5	93.5	100%	2e-15	100.00	983	=HYPERLINK("https://www.ncbi.nlm.nih.gov/nucleotide/EF558604.1?report=genbank&log$=nucltop&blast_rank=129&RID=ND7JZRB9016","EF558604.1")
Chrysophyllum imperiale tRNA-Leu (trnL) gene, partial sequence; trnL-trnF intergenic spacer, complete sequence; and tRNA-Phe (trnF) gene, partial sequence; chloroplast	Martiusella imperialis	93.5	93.5	100%	2e-15	100.00	970	=HYPERLINK("https://www.ncbi.nlm.nih.gov/nucleotide/EF558603.1?report=genbank&log$=nucltop&blast_rank=130&RID=ND7JZRB9016","EF558603.1")
Chromolucuma rubriflora tRNA-Leu (trnL) gene, partial sequence; trnL-trnF intergenic spacer, complete sequence; and tRNA-Phe (trnF) gene, partial sequence; chloroplast	Chromolucuma rubriflora	93.5	93.5	100%	2e-15	100.00	970	=HYPERLINK("https://www.ncbi.nlm.nih.gov/nucleotide/EF558602.1?report=genbank&log$=nucltop&blast_rank=131&RID=ND7JZRB9016","EF558602.1")
Manilkara zapota voucher UMBG Chase 129 (K) tRNA-Leu (trnL) gene, partial sequence; trnL-trnF intergenic spacer, complete sequence; and tRNA-Phe (trnF) gene, partial sequence; plastid	Manilkara zapota	93.5	93.5	100%	2e-15	100.00	941	=HYPERLINK("https://www.ncbi.nlm.nih.gov/nucleotide/DQ924309.1?report=genbank&log$=nucltop&blast_rank=132&RID=ND7JZRB9016","DQ924309.1")
Argania spinosa voucher Chase 978 (K) tRNA-Leu (trnL) gene, partial sequence; trnL-trnF intergenic spacer, complete sequence; and tRNA-Phe (trnF) gene, partial sequence; plastid	Argania spinosa	93.5	93.5	100%	2e-15	100.00	941	=HYPERLINK("https://www.ncbi.nlm.nih.gov/nucleotide/DQ924307.1?report=genbank&log$=nucltop&blast_rank=133&RID=ND7JZRB9016","DQ924307.1")
Chrysophyllum cainito clone CcaiPanama trnL-trnF intergenic spacer region, chloroplast sequence	Chrysophyllum cainito	93.5	93.5	100%	2e-15	100.00	923	=HYPERLINK("https://www.ncbi.nlm.nih.gov/nucleotide/AY172772.1?report=genbank&log$=nucltop&blast_rank=134&RID=ND7JZRB9016","AY172772.1")
Planchonella novozelandica tRNA-Leu (trnL) gene, intron sequence; chloroplast gene for chloroplast product	Planchonella novozelandica	93.5	93.5	100%	2e-15	100.00	509	=HYPERLINK("https://www.ncbi.nlm.nih.gov/nucleotide/AF396221.1?report=genbank&log$=nucltop&blast_rank=135&RID=ND7JZRB9016","AF396221.1")
Manilkara zapota chloroplast tRNA-Leu gene for transfer RNA-Leu and tRNA-Phe gene for transfer RNA-Phe	Manilkara zapota	93.5	93.5	100%	2e-15	100.00	1362	=HYPERLINK("https://www.ncbi.nlm.nih.gov/nucleotide/AJ430885.1?report=genbank&log$=nucltop&blast_rank=136&RID=ND7JZRB9016","AJ430885.1")
