# Supplementary material for: Ecology of community reassembly: Movements and diets of megafauna during a decade of restoration in Mozambique
Source: Ecology. 2026 Apr 12;107(4):e70386. doi: 10.1002/ecy.70386 (PMC13071350; doi:10.1002/ecy.70386)
Supplement: Supplementary file 1 — Data S1. [file ECY-107-e70386-s001.zip › Data_S1/Dataset_20/DietDataFilteringScripts/DNA_metabarcoding_data_processing/additional_files_scripts/NCBI_blast_results/atcctgttttctcaaaacaaacaaaggttcagaaaaaaag.csv]

Description	Scientific Name	Max Score	Total Score	Query Cover	E value	Per. ident	Acc. Len	Accession
Solanum coagulans tRNA-Leu (trnL(UAA)) gene, partial sequence; chloroplast	Solanum coagulans	75.0	75.0	100%	3e-10	100.00	523	=HYPERLINK("https://www.ncbi.nlm.nih.gov/nucleotide/MN493973.1?report=genbank&log$=nucltop&blast_rank=1&RID=NU0A9DEJ013","MN493973.1")
Solanum melongena x Solanum torvum isolate NN18 chloroplast, complete genome	Solanum melongena x Solanum torvum	75.0	75.0	100%	3e-10	100.00	155583	=HYPERLINK("https://www.ncbi.nlm.nih.gov/nucleotide/MN218093.1?report=genbank&log$=nucltop&blast_rank=2&RID=NU0A9DEJ013","MN218093.1")
Solanum aethiopicum x Solanum melongena isolate NN17 chloroplast, complete genome	Solanum aethiopicum x Solanum melongena	75.0	75.0	100%	3e-10	100.00	155606	=HYPERLINK("https://www.ncbi.nlm.nih.gov/nucleotide/MN218092.1?report=genbank&log$=nucltop&blast_rank=3&RID=NU0A9DEJ013","MN218092.1")
Solanum aethiopicum isolate NN16 chloroplast, complete genome	Solanum aethiopicum	75.0	75.0	100%	3e-10	100.00	155598	=HYPERLINK("https://www.ncbi.nlm.nih.gov/nucleotide/MN218091.1?report=genbank&log$=nucltop&blast_rank=4&RID=NU0A9DEJ013","MN218091.1")
Solanum torvum isolate NN12 chloroplast, complete genome	Solanum torvum	75.0	75.0	100%	3e-10	100.00	154942	=HYPERLINK("https://www.ncbi.nlm.nih.gov/nucleotide/MN218087.1?report=genbank&log$=nucltop&blast_rank=5&RID=NU0A9DEJ013","MN218087.1")
Solanum melongena isolate NN11 chloroplast, complete genome	Solanum melongena	75.0	75.0	100%	3e-10	100.00	155584	=HYPERLINK("https://www.ncbi.nlm.nih.gov/nucleotide/MN218086.1?report=genbank&log$=nucltop&blast_rank=6&RID=NU0A9DEJ013","MN218086.1")
Solanum melongena x Solanum aethiopicum isolate NN10 chloroplast, complete genome	Solanum melongena x Solanum aethiopicum	75.0	75.0	100%	3e-10	100.00	155581	=HYPERLINK("https://www.ncbi.nlm.nih.gov/nucleotide/MN218085.1?report=genbank&log$=nucltop&blast_rank=7&RID=NU0A9DEJ013","MN218085.1")
Solanum melongena isolate NN8 chloroplast, complete genome	Solanum melongena	75.0	75.0	100%	3e-10	100.00	155585	=HYPERLINK("https://www.ncbi.nlm.nih.gov/nucleotide/MN218083.1?report=genbank&log$=nucltop&blast_rank=8&RID=NU0A9DEJ013","MN218083.1")
Solanum melongena breed wenjia li isolate NN7 chloroplast, complete genome	Solanum melongena	75.0	75.0	100%	3e-10	100.00	155585	=HYPERLINK("https://www.ncbi.nlm.nih.gov/nucleotide/MN218082.1?report=genbank&log$=nucltop&blast_rank=9&RID=NU0A9DEJ013","MN218082.1")
Solanum macrocarpon isolate NN6 chloroplast, complete genome	Solanum macrocarpon	75.0	75.0	100%	3e-10	100.00	156004	=HYPERLINK("https://www.ncbi.nlm.nih.gov/nucleotide/MN218081.1?report=genbank&log$=nucltop&blast_rank=10&RID=NU0A9DEJ013","MN218081.1")
Solanum melongena isolate NN5 chloroplast, complete genome	Solanum melongena	75.0	75.0	100%	3e-10	100.00	155581	=HYPERLINK("https://www.ncbi.nlm.nih.gov/nucleotide/MN218080.1?report=genbank&log$=nucltop&blast_rank=11&RID=NU0A9DEJ013","MN218080.1")
Solanum aethiopicum isolate NN4 chloroplast, complete genome	Solanum aethiopicum	75.0	75.0	100%	3e-10	100.00	155614	=HYPERLINK("https://www.ncbi.nlm.nih.gov/nucleotide/MN218079.1?report=genbank&log$=nucltop&blast_rank=12&RID=NU0A9DEJ013","MN218079.1")
Solanum aethiopicum breed wenjia li cultivar Yisanqi isolate NN3 chloroplast, complete genome	Solanum aethiopicum	75.0	75.0	100%	3e-10	100.00	155607	=HYPERLINK("https://www.ncbi.nlm.nih.gov/nucleotide/MN218078.1?report=genbank&log$=nucltop&blast_rank=13&RID=NU0A9DEJ013","MN218078.1")
Solanum aethiopicum breed wenjia li cultivar Wusan isolate NN2 chloroplast, complete genome	Solanum aethiopicum	75.0	75.0	100%	3e-10	100.00	155598	=HYPERLINK("https://www.ncbi.nlm.nih.gov/nucleotide/MN218077.1?report=genbank&log$=nucltop&blast_rank=14&RID=NU0A9DEJ013","MN218077.1")
Solanum aethiopicum cultivar Yiliuliu isolate NN1 chloroplast, complete genome	Solanum aethiopicum	75.0	75.0	100%	3e-10	100.00	155606	=HYPERLINK("https://www.ncbi.nlm.nih.gov/nucleotide/MN218076.1?report=genbank&log$=nucltop&blast_rank=15&RID=NU0A9DEJ013","MN218076.1")
Solanum panduriforme voucher JG-16-P03_F5 tRNA-Leu (trnL) gene, partial sequence; trnL-trnF intergenic spacer, complete sequence; and tRNA-Phe (trnF) gene, partial sequence; chloroplast	Solanum panduriforme	75.0	75.0	100%	3e-10	100.00	496	=HYPERLINK("https://www.ncbi.nlm.nih.gov/nucleotide/MK187218.1?report=genbank&log$=nucltop&blast_rank=16&RID=NU0A9DEJ013","MK187218.1")
Solanum panduriforme voucher JG-16-P01_C7 tRNA-Leu (trnL) gene, partial sequence; trnL-trnF intergenic spacer, complete sequence; and tRNA-Phe (trnF) gene, partial sequence; chloroplast	Solanum panduriforme	75.0	75.0	100%	3e-10	100.00	522	=HYPERLINK("https://www.ncbi.nlm.nih.gov/nucleotide/MK187217.1?report=genbank&log$=nucltop&blast_rank=17&RID=NU0A9DEJ013","MK187217.1")
Solanum macrocarpon voucher JG-16-P03_E7 tRNA-Leu (trnL) gene, partial sequence; trnL-trnF intergenic spacer, complete sequence; and tRNA-Phe (trnF) gene, partial sequence; chloroplast	Solanum macrocarpon	75.0	75.0	100%	3e-10	100.00	464	=HYPERLINK("https://www.ncbi.nlm.nih.gov/nucleotide/MK187215.1?report=genbank&log$=nucltop&blast_rank=18&RID=NU0A9DEJ013","MK187215.1")
Solanum elaeagnifolium isolate VI4 tRNA-Leu (trnL) gene and trnL-trnF intergenic spacer, partial sequence; chloroplast	Solanum elaeagnifolium	75.0	75.0	100%	3e-10	100.00	916	=HYPERLINK("https://www.ncbi.nlm.nih.gov/nucleotide/MH030048.1?report=genbank&log$=nucltop&blast_rank=19&RID=NU0A9DEJ013","MH030048.1")
Solanum elaeagnifolium isolate ZA4 tRNA-Leu (trnL) gene, partial sequence; and trnL-trnF intergenic spacer, complete sequence; chloroplast	Solanum elaeagnifolium	75.0	75.0	100%	3e-10	100.00	916	=HYPERLINK("https://www.ncbi.nlm.nih.gov/nucleotide/MH030047.1?report=genbank&log$=nucltop&blast_rank=20&RID=NU0A9DEJ013","MH030047.1")
Solanum elaeagnifolium isolate TO4 tRNA-Leu (trnL) gene and trnL-trnF intergenic spacer, partial sequence; chloroplast	Solanum elaeagnifolium	75.0	75.0	100%	3e-10	100.00	916	=HYPERLINK("https://www.ncbi.nlm.nih.gov/nucleotide/MH030046.1?report=genbank&log$=nucltop&blast_rank=21&RID=NU0A9DEJ013","MH030046.1")
Solanum elaeagnifolium isolate LI4 tRNA-Leu (trnL) gene and trnL-trnF intergenic spacer, partial sequence; chloroplast	Solanum elaeagnifolium	75.0	75.0	100%	3e-10	100.00	916	=HYPERLINK("https://www.ncbi.nlm.nih.gov/nucleotide/MH030045.1?report=genbank&log$=nucltop&blast_rank=22&RID=NU0A9DEJ013","MH030045.1")
Solanum elaeagnifolium isolate MI4 tRNA-Leu (trnL) gene and trnL-trnF intergenic spacer, partial sequence; chloroplast	Solanum elaeagnifolium	75.0	75.0	100%	3e-10	100.00	916	=HYPERLINK("https://www.ncbi.nlm.nih.gov/nucleotide/MH030044.1?report=genbank&log$=nucltop&blast_rank=23&RID=NU0A9DEJ013","MH030044.1")
Solanum elaeagnifolium isolate NE2 tRNA-Leu (trnL) gene and trnL-trnF intergenic spacer, partial sequence; chloroplast	Solanum elaeagnifolium	75.0	75.0	100%	3e-10	100.00	916	=HYPERLINK("https://www.ncbi.nlm.nih.gov/nucleotide/MH030043.1?report=genbank&log$=nucltop&blast_rank=24&RID=NU0A9DEJ013","MH030043.1")
Solanum elaeagnifolium isolate MZ2 tRNA-Leu (trnL) gene and trnL-trnF intergenic spacer, partial sequence; chloroplast	Solanum elaeagnifolium	75.0	75.0	100%	3e-10	100.00	916	=HYPERLINK("https://www.ncbi.nlm.nih.gov/nucleotide/MH030042.1?report=genbank&log$=nucltop&blast_rank=25&RID=NU0A9DEJ013","MH030042.1")
Solanum elaeagnifolium isolate CE2 tRNA-Leu (trnL) gene and trnL-trnF intergenic spacer, partial sequence; chloroplast	Solanum elaeagnifolium	75.0	75.0	100%	3e-10	100.00	916	=HYPERLINK("https://www.ncbi.nlm.nih.gov/nucleotide/MH030041.1?report=genbank&log$=nucltop&blast_rank=26&RID=NU0A9DEJ013","MH030041.1")
Solanum elaeagnifolium isolate SG2 tRNA-Leu (trnL) gene and trnL-trnF intergenic spacer, partial sequence; chloroplast	Solanum elaeagnifolium	75.0	75.0	100%	3e-10	100.00	917	=HYPERLINK("https://www.ncbi.nlm.nih.gov/nucleotide/MH030040.1?report=genbank&log$=nucltop&blast_rank=27&RID=NU0A9DEJ013","MH030040.1")
Solanum elaeagnifolium isolate CH2 tRNA-Leu (trnL) gene and trnL-trnF intergenic spacer, partial sequence; chloroplast	Solanum elaeagnifolium	75.0	75.0	100%	3e-10	100.00	916	=HYPERLINK("https://www.ncbi.nlm.nih.gov/nucleotide/MH030039.1?report=genbank&log$=nucltop&blast_rank=28&RID=NU0A9DEJ013","MH030039.1")
Solanum elaeagnifolium isolate FO2 tRNA-Leu (trnL) gene and trnL-trnF intergenic spacer, partial sequence; chloroplast	Solanum elaeagnifolium	75.0	75.0	100%	3e-10	100.00	916	=HYPERLINK("https://www.ncbi.nlm.nih.gov/nucleotide/MH030038.1?report=genbank&log$=nucltop&blast_rank=29&RID=NU0A9DEJ013","MH030038.1")
Solanum elaeagnifolium isolate SL6 tRNA-Leu (trnL) gene and trnL-trnF intergenic spacer, partial sequence; chloroplast	Solanum elaeagnifolium	75.0	75.0	100%	3e-10	100.00	916	=HYPERLINK("https://www.ncbi.nlm.nih.gov/nucleotide/MH030037.1?report=genbank&log$=nucltop&blast_rank=30&RID=NU0A9DEJ013","MH030037.1")
Solanum elaeagnifolium isolate CM6 tRNA-Leu (trnL) gene and trnL-trnF intergenic spacer, partial sequence; chloroplast	Solanum elaeagnifolium	75.0	75.0	100%	3e-10	100.00	916	=HYPERLINK("https://www.ncbi.nlm.nih.gov/nucleotide/MH030036.1?report=genbank&log$=nucltop&blast_rank=31&RID=NU0A9DEJ013","MH030036.1")
Solanum elaeagnifolium isolate CP6 tRNA-Leu (trnL) gene and trnL-trnF intergenic spacer, partial sequence; chloroplast	Solanum elaeagnifolium	75.0	75.0	100%	3e-10	100.00	916	=HYPERLINK("https://www.ncbi.nlm.nih.gov/nucleotide/MH030035.1?report=genbank&log$=nucltop&blast_rank=32&RID=NU0A9DEJ013","MH030035.1")
Solanum elaeagnifolium isolate SG6 tRNA-Leu (trnL) gene and trnL-trnF intergenic spacer, partial sequence; chloroplast	Solanum elaeagnifolium	75.0	75.0	100%	3e-10	100.00	916	=HYPERLINK("https://www.ncbi.nlm.nih.gov/nucleotide/MH030034.1?report=genbank&log$=nucltop&blast_rank=33&RID=NU0A9DEJ013","MH030034.1")
Solanum elaeagnifolium isolate SF6 tRNA-Leu (trnL) gene and trnL-trnF intergenic spacer, partial sequence; chloroplast	Solanum elaeagnifolium	75.0	75.0	100%	3e-10	100.00	916	=HYPERLINK("https://www.ncbi.nlm.nih.gov/nucleotide/MH030033.1?report=genbank&log$=nucltop&blast_rank=34&RID=NU0A9DEJ013","MH030033.1")
Solanum elaeagnifolium isolate SA6 tRNA-Leu (trnL) gene and trnL-trnF intergenic spacer, partial sequence; chloroplast	Solanum elaeagnifolium	75.0	75.0	100%	3e-10	100.00	916	=HYPERLINK("https://www.ncbi.nlm.nih.gov/nucleotide/MH030032.1?report=genbank&log$=nucltop&blast_rank=35&RID=NU0A9DEJ013","MH030032.1")
Solanum elaeagnifolium isolate RN4 tRNA-Leu (trnL) gene and trnL-trnF intergenic spacer, partial sequence; chloroplast	Solanum elaeagnifolium	75.0	75.0	100%	3e-10	100.00	916	=HYPERLINK("https://www.ncbi.nlm.nih.gov/nucleotide/MH030031.1?report=genbank&log$=nucltop&blast_rank=36&RID=NU0A9DEJ013","MH030031.1")
Solanum elaeagnifolium isolate SL4 tRNA-Leu (trnL) gene and trnL-trnF intergenic spacer, partial sequence; chloroplast	Solanum elaeagnifolium	75.0	75.0	100%	3e-10	100.00	916	=HYPERLINK("https://www.ncbi.nlm.nih.gov/nucleotide/MH030030.1?report=genbank&log$=nucltop&blast_rank=37&RID=NU0A9DEJ013","MH030030.1")
Solanum elaeagnifolium isolate CC22 tRNA-Leu (trnL) gene and trnL-trnF intergenic spacer, partial sequence; chloroplast	Solanum elaeagnifolium	75.0	75.0	100%	3e-10	100.00	916	=HYPERLINK("https://www.ncbi.nlm.nih.gov/nucleotide/MH030029.1?report=genbank&log$=nucltop&blast_rank=38&RID=NU0A9DEJ013","MH030029.1")
Solanum elaeagnifolium isolate CC21 tRNA-Leu (trnL) gene and trnL-trnF intergenic spacer, partial sequence; chloroplast	Solanum elaeagnifolium	75.0	75.0	100%	3e-10	100.00	916	=HYPERLINK("https://www.ncbi.nlm.nih.gov/nucleotide/MH030028.1?report=genbank&log$=nucltop&blast_rank=39&RID=NU0A9DEJ013","MH030028.1")
Solanum elaeagnifolium isolate AU2 tRNA-Leu (trnL) gene and trnL-trnF intergenic spacer, partial sequence; chloroplast	Solanum elaeagnifolium	75.0	75.0	100%	3e-10	100.00	892	=HYPERLINK("https://www.ncbi.nlm.nih.gov/nucleotide/MH030027.1?report=genbank&log$=nucltop&blast_rank=40&RID=NU0A9DEJ013","MH030027.1")
Solanum elaeagnifolium isolate GU2 tRNA-Leu (trnL) gene and trnL-trnF intergenic spacer, partial sequence; chloroplast	Solanum elaeagnifolium	75.0	75.0	100%	3e-10	100.00	916	=HYPERLINK("https://www.ncbi.nlm.nih.gov/nucleotide/MH030026.1?report=genbank&log$=nucltop&blast_rank=41&RID=NU0A9DEJ013","MH030026.1")
Solanum elaeagnifolium isolate DU2 tRNA-Leu (trnL) gene and trnL-trnF intergenic spacer, partial sequence; chloroplast	Solanum elaeagnifolium	75.0	75.0	100%	3e-10	100.00	916	=HYPERLINK("https://www.ncbi.nlm.nih.gov/nucleotide/MH030025.1?report=genbank&log$=nucltop&blast_rank=42&RID=NU0A9DEJ013","MH030025.1")
Solanum elaeagnifolium isolate TE2 tRNA-Leu (trnL) gene and trnL-trnF intergenic spacer, partial sequence; chloroplast	Solanum elaeagnifolium	75.0	75.0	100%	3e-10	100.00	916	=HYPERLINK("https://www.ncbi.nlm.nih.gov/nucleotide/MH030024.1?report=genbank&log$=nucltop&blast_rank=43&RID=NU0A9DEJ013","MH030024.1")
Solanum elaeagnifolium isolate UT2 tRNA-Leu (trnL) gene and trnL-trnF intergenic spacer, partial sequence; chloroplast	Solanum elaeagnifolium	75.0	75.0	100%	3e-10	100.00	916	=HYPERLINK("https://www.ncbi.nlm.nih.gov/nucleotide/MH030023.1?report=genbank&log$=nucltop&blast_rank=44&RID=NU0A9DEJ013","MH030023.1")
Solanum elaeagnifolium isolate IS2 tRNA-Leu (trnL) gene and trnL-trnF intergenic spacer, partial sequence; chloroplast	Solanum elaeagnifolium	75.0	75.0	100%	3e-10	100.00	916	=HYPERLINK("https://www.ncbi.nlm.nih.gov/nucleotide/MH030022.1?report=genbank&log$=nucltop&blast_rank=45&RID=NU0A9DEJ013","MH030022.1")
Solanum polhillii voucher G11_K1342 tRNA-Leu (trnL) gene, partial sequence; mitochondrial	Solanum polhillii	75.0	75.0	100%	3e-10	100.00	520	=HYPERLINK("https://www.ncbi.nlm.nih.gov/nucleotide/MK261657.1?report=genbank&log$=nucltop&blast_rank=46&RID=NU0A9DEJ013","MK261657.1")
Solanum anguivi voucher K:Vorontsova et al. 1302 chloroplast, complete genome	Solanum anguivi	75.0	75.0	100%	3e-10	100.00	155577	=HYPERLINK("https://www.ncbi.nlm.nih.gov/nucleotide/NC_039611.1?report=genbank&log$=nucltop&blast_rank=47&RID=NU0A9DEJ013","NC_039611.1")
Solanum lanzae voucher K:Vorontsova et al. 783 chloroplast, complete genome	Solanum lanzae	75.0	75.0	100%	3e-10	100.00	155269	=HYPERLINK("https://www.ncbi.nlm.nih.gov/nucleotide/NC_039417.1?report=genbank&log$=nucltop&blast_rank=48&RID=NU0A9DEJ013","NC_039417.1")
Solanum richardii voucher K:Vorontsova et al. 633 chloroplast, complete genome	Solanum richardii	75.0	75.0	100%	3e-10	100.00	155187	=HYPERLINK("https://www.ncbi.nlm.nih.gov/nucleotide/NC_039610.1?report=genbank&log$=nucltop&blast_rank=49&RID=NU0A9DEJ013","NC_039610.1")
Solanum incanum chloroplast, complete genome	Solanum incanum	75.0	75.0	100%	3e-10	100.00	155617	=HYPERLINK("https://www.ncbi.nlm.nih.gov/nucleotide/MH283721.1?report=genbank&log$=nucltop&blast_rank=50&RID=NU0A9DEJ013","MH283721.1")
Solanum agnewiorum voucher BM:Vorontsova et al. 195 chloroplast, complete genome	Solanum agnewiorum	75.0	75.0	100%	3e-10	100.00	155586	=HYPERLINK("https://www.ncbi.nlm.nih.gov/nucleotide/NC_039416.1?report=genbank&log$=nucltop&blast_rank=51&RID=NU0A9DEJ013","NC_039416.1")
Solanum usambarense voucher BM:Vorontsova et al. 166 chloroplast, complete genome	Solanum usambarense	75.0	75.0	100%	3e-10	100.00	155411	=HYPERLINK("https://www.ncbi.nlm.nih.gov/nucleotide/NC_039415.1?report=genbank&log$=nucltop&blast_rank=52&RID=NU0A9DEJ013","NC_039415.1")
Solanum campylacanthum voucher BM:Vorontsova et al. 158 chloroplast, complete genome	Solanum campylacanthum	75.0	75.0	100%	3e-10	100.00	155017	=HYPERLINK("https://www.ncbi.nlm.nih.gov/nucleotide/NC_039609.1?report=genbank&log$=nucltop&blast_rank=53&RID=NU0A9DEJ013","NC_039609.1")
Solanum aethiopicum voucher BM:Vorontsova et al. 156 chloroplast, complete genome	Solanum aethiopicum	75.0	75.0	100%	3e-10	100.00	155608	=HYPERLINK("https://www.ncbi.nlm.nih.gov/nucleotide/NC_039608.1?report=genbank&log$=nucltop&blast_rank=54&RID=NU0A9DEJ013","NC_039608.1")
Solanum polhillii voucher BM:Vorontsova et al. 15 chloroplast, complete genome	Solanum polhillii	75.0	75.0	100%	3e-10	100.00	155422	=HYPERLINK("https://www.ncbi.nlm.nih.gov/nucleotide/NC_039414.1?report=genbank&log$=nucltop&blast_rank=55&RID=NU0A9DEJ013","NC_039414.1")
Solanum macrocarpon voucher BM:Tepe et al. 2770 chloroplast, complete genome	Solanum macrocarpon	75.0	75.0	100%	3e-10	100.00	155820	=HYPERLINK("https://www.ncbi.nlm.nih.gov/nucleotide/NC_039606.1?report=genbank&log$=nucltop&blast_rank=56&RID=NU0A9DEJ013","NC_039606.1")
Solanum melongena var. insanum voucher MH<IND>:Sampath Kumar et al. 941 chloroplast, complete genome	Solanum insanum	75.0	75.0	100%	3e-10	100.00	155570	=HYPERLINK("https://www.ncbi.nlm.nih.gov/nucleotide/MH283711.1?report=genbank&log$=nucltop&blast_rank=57&RID=NU0A9DEJ013","MH283711.1")
Solanum umtuma voucher K:Nevhutalu 921 chloroplast, complete genome	Solanum umtuma	75.0	75.0	100%	3e-10	100.00	155541	=HYPERLINK("https://www.ncbi.nlm.nih.gov/nucleotide/NC_039413.1?report=genbank&log$=nucltop&blast_rank=58&RID=NU0A9DEJ013","NC_039413.1")
Solanum glabratum voucher A:Miyazaki 606I28 chloroplast, complete genome	Solanum glabratum	75.0	75.0	100%	3e-10	100.00	155368	=HYPERLINK("https://www.ncbi.nlm.nih.gov/nucleotide/NC_039603.1?report=genbank&log$=nucltop&blast_rank=59&RID=NU0A9DEJ013","NC_039603.1")
Solanum melongena chloroplast, complete genome	Solanum melongena	75.0	75.0	100%	3e-10	100.00	155583	=HYPERLINK("https://www.ncbi.nlm.nih.gov/nucleotide/MH283708.1?report=genbank&log$=nucltop&blast_rank=60&RID=NU0A9DEJ013","MH283708.1")
Solanum trilobatum voucher BM:Meeboonya et al. RM243 chloroplast, complete genome	Solanum trilobatum	75.0	75.0	100%	3e-10	100.00	155289	=HYPERLINK("https://www.ncbi.nlm.nih.gov/nucleotide/NC_039602.1?report=genbank&log$=nucltop&blast_rank=61&RID=NU0A9DEJ013","NC_039602.1")
Solanum rigidum voucher LISC:Malato-Beliz 141 chloroplast, partial genome	Solanum rigidum	75.0	75.0	100%	3e-10	100.00	155594	=HYPERLINK("https://www.ncbi.nlm.nih.gov/nucleotide/MH283706.1?report=genbank&log$=nucltop&blast_rank=62&RID=NU0A9DEJ013","MH283706.1")
Solanum supinum voucher K:Kabelo 170 chloroplast, complete genome	Solanum supinum	75.0	75.0	100%	3e-10	100.00	155769	=HYPERLINK("https://www.ncbi.nlm.nih.gov/nucleotide/NC_039601.1?report=genbank&log$=nucltop&blast_rank=63&RID=NU0A9DEJ013","NC_039601.1")
Solanum linnaeanum voucher BM:Jury et al. 13209 chloroplast, complete genome	Solanum linnaeanum	75.0	75.0	100%	3e-10	100.00	155574	=HYPERLINK("https://www.ncbi.nlm.nih.gov/nucleotide/NC_039600.1?report=genbank&log$=nucltop&blast_rank=64&RID=NU0A9DEJ013","NC_039600.1")
Solanum cerasiferum voucher K:Fay 2715 chloroplast, complete genome	Solanum cerasiferum	75.0	75.0	100%	3e-10	100.00	155413	=HYPERLINK("https://www.ncbi.nlm.nih.gov/nucleotide/NC_039599.1?report=genbank&log$=nucltop&blast_rank=65&RID=NU0A9DEJ013","NC_039599.1")
Solanum lichtensteinii voucher K:Crawford et al. FC139 chloroplast, complete genome	Solanum lichtensteinii	75.0	75.0	100%	3e-10	100.00	155574	=HYPERLINK("https://www.ncbi.nlm.nih.gov/nucleotide/NC_039598.1?report=genbank&log$=nucltop&blast_rank=66&RID=NU0A9DEJ013","NC_039598.1")
Solanum aureitomentosum voucher BM:Chase N.C. 5271 chloroplast, complete genome	Solanum aureitomentosum	75.0	75.0	100%	3e-10	100.00	155303	=HYPERLINK("https://www.ncbi.nlm.nih.gov/nucleotide/NC_039412.1?report=genbank&log$=nucltop&blast_rank=67&RID=NU0A9DEJ013","NC_039412.1")
Solanum hispidum voucher DMB26 plastid sequence	Solanum hispidum	75.0	75.0	100%	3e-10	100.00	989	=HYPERLINK("https://www.ncbi.nlm.nih.gov/nucleotide/MK122643.1?report=genbank&log$=nucltop&blast_rank=68&RID=NU0A9DEJ013","MK122643.1")
Solanum pubescens voucher DMB25 plastid sequence	Solanum pubescens	75.0	75.0	100%	3e-10	100.00	1001	=HYPERLINK("https://www.ncbi.nlm.nih.gov/nucleotide/MK122642.1?report=genbank&log$=nucltop&blast_rank=69&RID=NU0A9DEJ013","MK122642.1")
Solanum torvum voucher DMB24 plastid sequence	Solanum torvum	75.0	75.0	100%	3e-10	100.00	988	=HYPERLINK("https://www.ncbi.nlm.nih.gov/nucleotide/MK122641.1?report=genbank&log$=nucltop&blast_rank=70&RID=NU0A9DEJ013","MK122641.1")
Solanum torvum voucher DMB23 tRNA-Leu (trnL) gene, partial sequence; plastid	Solanum torvum	75.0	75.0	100%	3e-10	100.00	989	=HYPERLINK("https://www.ncbi.nlm.nih.gov/nucleotide/MK122640.1?report=genbank&log$=nucltop&blast_rank=71&RID=NU0A9DEJ013","MK122640.1")
Solanum elaeagnifolium chloroplast, complete genome	Solanum elaeagnifolium	75.0	75.0	100%	3e-10	100.00	155049	=HYPERLINK("https://www.ncbi.nlm.nih.gov/nucleotide/KX792501.2?report=genbank&log$=nucltop&blast_rank=72&RID=NU0A9DEJ013","KX792501.2")
Datura metel voucher GH88010 trnL-trnF intergenic spacer region, partial sequence; chloroplast	Datura metel	75.0	75.0	100%	3e-10	100.00	805	=HYPERLINK("https://www.ncbi.nlm.nih.gov/nucleotide/MF621896.1?report=genbank&log$=nucltop&blast_rank=73&RID=NU0A9DEJ013","MF621896.1")
Solanum forskalii voucher GH88012 trnL-trnF intergenic spacer region, partial sequence; chloroplast	Solanum forskalii	75.0	75.0	100%	3e-10	100.00	783	=HYPERLINK("https://www.ncbi.nlm.nih.gov/nucleotide/MF621895.1?report=genbank&log$=nucltop&blast_rank=74&RID=NU0A9DEJ013","MF621895.1")
Solanum melongena chloroplast, complete genome	Solanum melongena	75.0	75.0	100%	3e-10	100.00	155569	=HYPERLINK("https://www.ncbi.nlm.nih.gov/nucleotide/MF818319.1?report=genbank&log$=nucltop&blast_rank=75&RID=NU0A9DEJ013","MF818319.1")
Solanum hispidum isolate R180 tRNA-Leu (trnL) gene, intron; chloroplast	Solanum hispidum	75.0	75.0	100%	3e-10	100.00	935	=HYPERLINK("https://www.ncbi.nlm.nih.gov/nucleotide/KU679367.1?report=genbank&log$=nucltop&blast_rank=76&RID=NU0A9DEJ013","KU679367.1")
Solanum dunalianum voucher Takeuchi 9323 (US) trnT-trnL intergenic spacer, partial sequence; tRNA-Leu (trnL) gene and trnL-trnF intergenic spacer, complete sequence; and tRNA-Phe (trnF) gene, partial sequence; chloroplast	Solanum dunalianum	75.0	75.0	100%	3e-10	100.00	1322	=HYPERLINK("https://www.ncbi.nlm.nih.gov/nucleotide/KU719802.1?report=genbank&log$=nucltop&blast_rank=77&RID=NU0A9DEJ013","KU719802.1")
Solanum linnaeanum voucher Jury et al. 13209 (BM) trnT-trnL intergenic spacer, partial sequence; tRNA-Leu (trnL) gene and trnL-trnF intergenic spacer, complete sequence; and tRNA-Phe (trnF) gene, partial sequence; chloroplast	Solanum linnaeanum	75.0	75.0	100%	3e-10	100.00	1525	=HYPERLINK("https://www.ncbi.nlm.nih.gov/nucleotide/KU719801.1?report=genbank&log$=nucltop&blast_rank=78&RID=NU0A9DEJ013","KU719801.1")
Solanum agnewiorum voucher Vorontsova et al. 195 (BM) tRNA-Leu (trnL) gene, partial sequence; trnL-trnF intergenic spacer, complete sequence; and tRNA-Phe (trnF) gene, partial sequence; chloroplast	Solanum agnewiorum	75.0	75.0	100%	3e-10	100.00	898	=HYPERLINK("https://www.ncbi.nlm.nih.gov/nucleotide/KU719799.1?report=genbank&log$=nucltop&blast_rank=79&RID=NU0A9DEJ013","KU719799.1")
Solanum lichtensteinii voucher Crawford et al. 139 (K) tRNA-Leu (trnL) gene, partial sequence; trnL-trnF intergenic spacer, complete sequence; and tRNA-Phe (trnF) gene, partial sequence; chloroplast	Solanum lichtensteinii	75.0	75.0	100%	3e-10	100.00	944	=HYPERLINK("https://www.ncbi.nlm.nih.gov/nucleotide/KU719798.1?report=genbank&log$=nucltop&blast_rank=80&RID=NU0A9DEJ013","KU719798.1")
Solanum cerasiferum voucher Friis et al. 8107 (K) tRNA-Leu (trnL) gene, partial sequence; trnL-trnF intergenic spacer, complete sequence; and tRNA-Phe (trnF) gene, partial sequence; chloroplast	Solanum cerasiferum	75.0	75.0	100%	3e-10	100.00	901	=HYPERLINK("https://www.ncbi.nlm.nih.gov/nucleotide/KU719797.1?report=genbank&log$=nucltop&blast_rank=81&RID=NU0A9DEJ013","KU719797.1")
Solanum insanum voucher Sampath Kumar et al. 941 (MH) trnT-trnL intergenic spacer, partial sequence; tRNA-Leu (trnL) gene and trnL-trnF intergenic spacer, complete sequence; and tRNA-Phe (trnF) gene, partial sequence; chloroplast	Solanum insanum	75.0	75.0	100%	3e-10	100.00	1686	=HYPERLINK("https://www.ncbi.nlm.nih.gov/nucleotide/KU719791.1?report=genbank&log$=nucltop&blast_rank=82&RID=NU0A9DEJ013","KU719791.1")
Solanum torvum voucher Sampath Kumar et al. 946 (MH) trnT-trnL intergenic spacer, partial sequence; tRNA-Leu (trnL) gene and trnL-trnF intergenic spacer, complete sequence; and tRNA-Phe (trnF) gene, partial sequence; chloroplast	Solanum torvum	75.0	75.0	100%	3e-10	100.00	1688	=HYPERLINK("https://www.ncbi.nlm.nih.gov/nucleotide/KU719790.1?report=genbank&log$=nucltop&blast_rank=83&RID=NU0A9DEJ013","KU719790.1")
Solanum pubescens voucher Sampath Kumar et al. 975a (MH) trnT-trnL intergenic spacer, partial sequence; tRNA-Leu (trnL) gene and trnL-trnF intergenic spacer, complete sequence; and tRNA-Phe (trnF) gene, partial sequence; chloroplast	Solanum pubescens	75.0	75.0	100%	3e-10	100.00	1681	=HYPERLINK("https://www.ncbi.nlm.nih.gov/nucleotide/KU719788.1?report=genbank&log$=nucltop&blast_rank=84&RID=NU0A9DEJ013","KU719788.1")
Solanum trilobatum voucher Sampath Kumar et al. 970 (MH) trnT-trnL intergenic spacer, partial sequence; tRNA-Leu (trnL) gene and trnL-trnF intergenic spacer, complete sequence; and tRNA-Phe (trnF) gene, partial sequence; chloroplast	Solanum trilobatum	75.0	75.0	100%	3e-10	100.00	1691	=HYPERLINK("https://www.ncbi.nlm.nih.gov/nucleotide/KU719787.1?report=genbank&log$=nucltop&blast_rank=85&RID=NU0A9DEJ013","KU719787.1")
Solanum trilobatum voucher Aravajy et al. s.n. (HIFP) trnT-trnL intergenic spacer, partial sequence; tRNA-Leu (trnL) gene and trnL-trnF intergenic spacer, complete sequence; and tRNA-Phe (trnF) gene, partial sequence; chloroplast	Solanum trilobatum	75.0	75.0	100%	3e-10	100.00	1693	=HYPERLINK("https://www.ncbi.nlm.nih.gov/nucleotide/KU719786.1?report=genbank&log$=nucltop&blast_rank=86&RID=NU0A9DEJ013","KU719786.1")
Solanum torvum voucher Damas et al. SAJ1188 (BM) trnT-trnL intergenic spacer, partial sequence; tRNA-Leu (trnL) gene and trnL-trnF intergenic spacer, complete sequence; and tRNA-Phe (trnF) gene, partial sequence; chloroplast	Solanum torvum	75.0	75.0	100%	3e-10	100.00	1636	=HYPERLINK("https://www.ncbi.nlm.nih.gov/nucleotide/KU719784.1?report=genbank&log$=nucltop&blast_rank=87&RID=NU0A9DEJ013","KU719784.1")
Solanum sp. XAS273 voucher James SAJ0403 (BM) trnT-trnL intergenic spacer, partial sequence; tRNA-Leu (trnL) gene and trnL-trnF intergenic spacer, complete sequence; and tRNA-Phe (trnF) gene, partial sequence; chloroplast	Solanum sp. XAS273	75.0	75.0	100%	3e-10	100.00	1666	=HYPERLINK("https://www.ncbi.nlm.nih.gov/nucleotide/KU719782.1?report=genbank&log$=nucltop&blast_rank=88&RID=NU0A9DEJ013","KU719782.1")
Solanum pseudosaponaceum voucher Tawada s.n. (A) trnT-trnL intergenic spacer, partial sequence; tRNA-Leu (trnL) gene and trnL-trnF intergenic spacer, complete sequence; and tRNA-Phe (trnF) gene, partial sequence; chloroplast	Solanum pseudosaponaceum	75.0	75.0	100%	3e-10	100.00	1583	=HYPERLINK("https://www.ncbi.nlm.nih.gov/nucleotide/KU719781.1?report=genbank&log$=nucltop&blast_rank=89&RID=NU0A9DEJ013","KU719781.1")
Solanum densevestitum voucher Bohs 3518 (BM) tRNA-Leu (trnL) gene, partial sequence; trnL-trnF intergenic spacer, complete sequence; and tRNA-Phe (trnF) gene, partial sequence; chloroplast	Solanum densevestitum	75.0	75.0	100%	3e-10	100.00	920	=HYPERLINK("https://www.ncbi.nlm.nih.gov/nucleotide/KU719780.1?report=genbank&log$=nucltop&blast_rank=90&RID=NU0A9DEJ013","KU719780.1")
Solanum prinophyllum voucher Bohs 3565 (BM) trnT-trnL intergenic spacer, partial sequence; tRNA-Leu (trnL) gene and trnL-trnF intergenic spacer, complete sequence; and tRNA-Phe (trnF) gene, partial sequence; chloroplast	Solanum prinophyllum	75.0	75.0	100%	3e-10	100.00	1488	=HYPERLINK("https://www.ncbi.nlm.nih.gov/nucleotide/KU719778.1?report=genbank&log$=nucltop&blast_rank=91&RID=NU0A9DEJ013","KU719778.1")
Solanum stelligerum voucher Bohs 3523 (BM) trnT-trnL intergenic spacer, partial sequence; tRNA-Leu (trnL) gene and trnL-trnF intergenic spacer, complete sequence; and tRNA-Phe (trnF) gene, partial sequence; chloroplast	Solanum stelligerum	75.0	75.0	100%	3e-10	100.00	1346	=HYPERLINK("https://www.ncbi.nlm.nih.gov/nucleotide/KU719777.1?report=genbank&log$=nucltop&blast_rank=92&RID=NU0A9DEJ013","KU719777.1")
Solanum oligandrum voucher Symon s.n. (BM) tRNA-Leu (trnL) gene, partial sequence; trnL-trnF intergenic spacer, complete sequence; and tRNA-Phe (trnF) gene, partial sequence; chloroplast	Solanum oligandrum	75.0	75.0	100%	3e-10	100.00	932	=HYPERLINK("https://www.ncbi.nlm.nih.gov/nucleotide/KU719776.1?report=genbank&log$=nucltop&blast_rank=93&RID=NU0A9DEJ013","KU719776.1")
Solanum torvum voucher Ninkaew et al. SN251 (KKU) tRNA-Leu (trnL) gene, partial sequence; trnL-trnF intergenic spacer, complete sequence; and tRNA-Phe (trnF) gene, partial sequence; chloroplast	Solanum torvum	75.0	75.0	100%	3e-10	100.00	923	=HYPERLINK("https://www.ncbi.nlm.nih.gov/nucleotide/KU719775.1?report=genbank&log$=nucltop&blast_rank=94&RID=NU0A9DEJ013","KU719775.1")
Solanum usaramense voucher Vorontsova et al. 159 (BM) trnT-trnL intergenic spacer, partial sequence; tRNA-Leu (trnL) gene and trnL-trnF intergenic spacer, complete sequence; and tRNA-Phe (trnF) gene, partial sequence; chloroplast	Solanum usaramense	75.0	75.0	100%	3e-10	100.00	1672	=HYPERLINK("https://www.ncbi.nlm.nih.gov/nucleotide/KU719774.1?report=genbank&log$=nucltop&blast_rank=95&RID=NU0A9DEJ013","KU719774.1")
Solanum usambarense voucher Vorontsova et al. 166 (BM) trnT-trnL intergenic spacer, partial sequence; tRNA-Leu (trnL) gene and trnL-trnF intergenic spacer, complete sequence; and tRNA-Phe (trnF) gene, partial sequence; chloroplast	Solanum usambarense	75.0	75.0	100%	3e-10	100.00	1574	=HYPERLINK("https://www.ncbi.nlm.nih.gov/nucleotide/KU719773.1?report=genbank&log$=nucltop&blast_rank=96&RID=NU0A9DEJ013","KU719773.1")
Solanum lanzae voucher Vorontsova et al. 783 (BM) trnT-trnL intergenic spacer, partial sequence; tRNA-Leu (trnL) gene and trnL-trnF intergenic spacer, complete sequence; and tRNA-Phe (trnF) gene, partial sequence; chloroplast	Solanum lanzae	75.0	75.0	100%	3e-10	100.00	1699	=HYPERLINK("https://www.ncbi.nlm.nih.gov/nucleotide/KU719771.1?report=genbank&log$=nucltop&blast_rank=97&RID=NU0A9DEJ013","KU719771.1")
Solanum inaequiradians voucher Vorontsova et al. 154 (BM) trnT-trnL intergenic spacer, partial sequence; tRNA-Leu (trnL) gene and trnL-trnF intergenic spacer, complete sequence; and tRNA-Phe (trnF) gene, partial sequence; chloroplast	Solanum inaequiradians	75.0	75.0	100%	3e-10	100.00	1600	=HYPERLINK("https://www.ncbi.nlm.nih.gov/nucleotide/KU719770.1?report=genbank&log$=nucltop&blast_rank=98&RID=NU0A9DEJ013","KU719770.1")
Solanum erythracanthum voucher Vorontsova et al. 929 (BM) trnT-trnL intergenic spacer, partial sequence; tRNA-Leu (trnL) gene and trnL-trnF intergenic spacer, complete sequence; and tRNA-Phe (trnF) gene, partial sequence; chloroplast	Solanum erythracanthum	75.0	75.0	100%	3e-10	100.00	1323	=HYPERLINK("https://www.ncbi.nlm.nih.gov/nucleotide/KU719768.1?report=genbank&log$=nucltop&blast_rank=99&RID=NU0A9DEJ013","KU719768.1")
Solanum croatii voucher Vorontsova et al. 1411 (BM) trnT-trnL intergenic spacer, partial sequence; tRNA-Leu (trnL) gene and trnL-trnF intergenic spacer, complete sequence; and tRNA-Phe (trnF) gene, partial sequence; chloroplast	Solanum croatii	75.0	75.0	100%	3e-10	100.00	1516	=HYPERLINK("https://www.ncbi.nlm.nih.gov/nucleotide/KU719767.1?report=genbank&log$=nucltop&blast_rank=100&RID=NU0A9DEJ013","KU719767.1")
Solanum bumeliifolium voucher Vorontsova et al. 1390 (BM) trnT-trnL intergenic spacer, partial sequence; tRNA-Leu (trnL) gene and trnL-trnF intergenic spacer, complete sequence; and tRNA-Phe (trnF) gene, partial sequence; chloroplast	Solanum bumeliifolium	75.0	75.0	100%	3e-10	100.00	1488	=HYPERLINK("https://www.ncbi.nlm.nih.gov/nucleotide/KU719766.1?report=genbank&log$=nucltop&blast_rank=101&RID=NU0A9DEJ013","KU719766.1")
Solanum richardii voucher Vorontsova et al. 633 (BM) trnT-trnL intergenic spacer, partial sequence; tRNA-Leu (trnL) gene and trnL-trnF intergenic spacer, complete sequence; and tRNA-Phe (trnF) gene, partial sequence; chloroplast	Solanum richardii	75.0	75.0	100%	3e-10	100.00	1445	=HYPERLINK("https://www.ncbi.nlm.nih.gov/nucleotide/KU719765.1?report=genbank&log$=nucltop&blast_rank=102&RID=NU0A9DEJ013","KU719765.1")
Solanum insanum voucher Vorontsova 644 (BM) trnT-trnL intergenic spacer, partial sequence; tRNA-Leu (trnL) gene and trnL-trnF intergenic spacer, complete sequence; and tRNA-Phe (trnF) gene, partial sequence; chloroplast	Solanum insanum	75.0	75.0	100%	3e-10	100.00	1565	=HYPERLINK("https://www.ncbi.nlm.nih.gov/nucleotide/KU719764.1?report=genbank&log$=nucltop&blast_rank=103&RID=NU0A9DEJ013","KU719764.1")
Solanum glabratum voucher Miyazaki 606I28 (A) trnT-trnL intergenic spacer, partial sequence; tRNA-Leu (trnL) gene and trnL-trnF intergenic spacer, complete sequence; and tRNA-Phe (trnF) gene, partial sequence; chloroplast	Solanum glabratum	75.0	75.0	100%	3e-10	100.00	1562	=HYPERLINK("https://www.ncbi.nlm.nih.gov/nucleotide/KU719763.1?report=genbank&log$=nucltop&blast_rank=104&RID=NU0A9DEJ013","KU719763.1")
Solanum barbisetum voucher Knapp SK10129 (BM) trnT-trnL intergenic spacer, partial sequence; tRNA-Leu (trnL) gene and trnL-trnF intergenic spacer, complete sequence; and tRNA-Phe (trnF) gene, partial sequence; chloroplast	Solanum barbisetum	75.0	75.0	100%	3e-10	100.00	1696	=HYPERLINK("https://www.ncbi.nlm.nih.gov/nucleotide/KU719762.1?report=genbank&log$=nucltop&blast_rank=105&RID=NU0A9DEJ013","KU719762.1")
Solanum barbisetum voucher Suksathan et al. PS3832 (QBG) trnT-trnL intergenic spacer, partial sequence; tRNA-Leu (trnL) gene and trnL-trnF intergenic spacer, complete sequence; and tRNA-Phe (trnF) gene, partial sequence; chloroplast	Solanum barbisetum	75.0	75.0	100%	3e-10	100.00	1357	=HYPERLINK("https://www.ncbi.nlm.nih.gov/nucleotide/KU719761.1?report=genbank&log$=nucltop&blast_rank=106&RID=NU0A9DEJ013","KU719761.1")
Solanum poka voucher Hendrian 964 (L) trnT-trnL intergenic spacer, partial sequence; tRNA-Leu (trnL) gene and trnL-trnF intergenic spacer, complete sequence; and tRNA-Phe (trnF) gene, partial sequence; chloroplast	Solanum poka	75.0	75.0	100%	3e-10	100.00	1220	=HYPERLINK("https://www.ncbi.nlm.nih.gov/nucleotide/KU719760.1?report=genbank&log$=nucltop&blast_rank=107&RID=NU0A9DEJ013","KU719760.1")
Solanum borgmannii voucher Borgmann 213 (L) tRNA-Leu (trnL) gene, partial sequence; trnL-trnF intergenic spacer, complete sequence; and tRNA-Phe (trnF) gene, partial sequence; chloroplast	Solanum borgmannii	75.0	75.0	100%	3e-10	100.00	926	=HYPERLINK("https://www.ncbi.nlm.nih.gov/nucleotide/KU719756.1?report=genbank&log$=nucltop&blast_rank=108&RID=NU0A9DEJ013","KU719756.1")
Solanum dammerianum voucher Vink 16545 (P) trnT-trnL intergenic spacer, partial sequence; tRNA-Leu (trnL) gene and trnL-trnF intergenic spacer, complete sequence; and tRNA-Phe (trnF) gene, partial sequence; chloroplast	Solanum dammerianum	75.0	75.0	100%	3e-10	100.00	1583	=HYPERLINK("https://www.ncbi.nlm.nih.gov/nucleotide/KU719755.1?report=genbank&log$=nucltop&blast_rank=109&RID=NU0A9DEJ013","KU719755.1")
Solanum barbisetum voucher Ninkaew et al. SN225b (KKU) trnT-trnL intergenic spacer, partial sequence; tRNA-Leu (trnL) gene and trnL-trnF intergenic spacer, complete sequence; and tRNA-Phe (trnF) gene, partial sequence; chloroplast	Solanum barbisetum	75.0	75.0	100%	3e-10	100.00	1697	=HYPERLINK("https://www.ncbi.nlm.nih.gov/nucleotide/KU719752.1?report=genbank&log$=nucltop&blast_rank=110&RID=NU0A9DEJ013","KU719752.1")
Solanum trilobatum voucher Meeboonya et al. RM245 (BM) trnT-trnL intergenic spacer, partial sequence; tRNA-Leu (trnL) gene and trnL-trnF intergenic spacer, complete sequence; and tRNA-Phe (trnF) gene, partial sequence; chloroplast	Solanum trilobatum	75.0	75.0	100%	3e-10	100.00	1693	=HYPERLINK("https://www.ncbi.nlm.nih.gov/nucleotide/KU719749.1?report=genbank&log$=nucltop&blast_rank=111&RID=NU0A9DEJ013","KU719749.1")
Solanum rivicola voucher Brown 326 (A) tRNA-Leu (trnL) gene, partial sequence; trnL-trnF intergenic spacer, complete sequence; and tRNA-Phe (trnF) gene, partial sequence; chloroplast	Solanum rivicola	75.0	75.0	100%	3e-10	100.00	906	=HYPERLINK("https://www.ncbi.nlm.nih.gov/nucleotide/KU719747.1?report=genbank&log$=nucltop&blast_rank=112&RID=NU0A9DEJ013","KU719747.1")
Solanum involucratum voucher Burley et al. 3625 (A) tRNA-Leu (trnL) gene, partial sequence; trnL-trnF intergenic spacer, complete sequence; and tRNA-Phe (trnF) gene, partial sequence; chloroplast	Solanum involucratum	75.0	75.0	100%	3e-10	100.00	884	=HYPERLINK("https://www.ncbi.nlm.nih.gov/nucleotide/KU719746.1?report=genbank&log$=nucltop&blast_rank=113&RID=NU0A9DEJ013","KU719746.1")
Solanum denseaculeatum voucher Hoogland & Pullen 6054 (A) trnT-trnL intergenic spacer, partial sequence; tRNA-Leu (trnL) gene, complete sequence; and trnL-trnF intergenic spacer, partial sequence; chloroplast	Solanum denseaculeatum	75.0	75.0	100%	3e-10	100.00	1400	=HYPERLINK("https://www.ncbi.nlm.nih.gov/nucleotide/KU719745.1?report=genbank&log$=nucltop&blast_rank=114&RID=NU0A9DEJ013","KU719745.1")
Solanum camranhense voucher Hul 3211 (P) trnT-trnL intergenic spacer, partial sequence; tRNA-Leu (trnL) gene and trnL-trnF intergenic spacer, complete sequence; and tRNA-Phe (trnF) gene, partial sequence; chloroplast	Solanum camranhense	75.0	75.0	100%	3e-10	100.00	1561	=HYPERLINK("https://www.ncbi.nlm.nih.gov/nucleotide/KU719742.1?report=genbank&log$=nucltop&blast_rank=115&RID=NU0A9DEJ013","KU719742.1")
Solanum dammerianum voucher Symon & Vinas 13851 (K) tRNA-Leu (trnL) gene, partial sequence; trnL-trnF intergenic spacer, complete sequence; and tRNA-Phe (trnF) gene, partial sequence; chloroplast	Solanum dammerianum	75.0	75.0	100%	3e-10	100.00	934	=HYPERLINK("https://www.ncbi.nlm.nih.gov/nucleotide/KU719740.1?report=genbank&log$=nucltop&blast_rank=116&RID=NU0A9DEJ013","KU719740.1")
Solanum anfractum voucher Kok et al. 1173 (K) tRNA-Leu (trnL) gene, partial sequence; trnL-trnF intergenic spacer, complete sequence; and tRNA-Phe (trnF) gene, partial sequence; chloroplast	Solanum anfractum	75.0	75.0	100%	3e-10	100.00	938	=HYPERLINK("https://www.ncbi.nlm.nih.gov/nucleotide/KU719739.1?report=genbank&log$=nucltop&blast_rank=117&RID=NU0A9DEJ013","KU719739.1")
Solanum insanum voucher Wang 2052 (PE) trnT-trnL intergenic spacer, partial sequence; tRNA-Leu (trnL) gene and trnL-trnF intergenic spacer, complete sequence; and tRNA-Phe (trnF) gene, partial sequence; chloroplast	Solanum insanum	75.0	75.0	100%	3e-10	100.00	1629	=HYPERLINK("https://www.ncbi.nlm.nih.gov/nucleotide/KU719738.1?report=genbank&log$=nucltop&blast_rank=118&RID=NU0A9DEJ013","KU719738.1")
Solanum praetermissum voucher Wang 2035 (PE) trnT-trnL intergenic spacer, partial sequence; tRNA-Leu (trnL) gene and trnL-trnF intergenic spacer, complete sequence; and tRNA-Phe (trnF) gene, partial sequence; chloroplast	Solanum praetermissum	75.0	75.0	100%	3e-10	100.00	1625	=HYPERLINK("https://www.ncbi.nlm.nih.gov/nucleotide/KU719737.1?report=genbank&log$=nucltop&blast_rank=119&RID=NU0A9DEJ013","KU719737.1")
Solanum pubescens voucher Wang 1525 (PE) trnT-trnL intergenic spacer, partial sequence; tRNA-Leu (trnL) gene and trnL-trnF intergenic spacer, complete sequence; and tRNA-Phe (trnF) gene, partial sequence; chloroplast	Solanum pubescens	75.0	75.0	100%	3e-10	100.00	1680	=HYPERLINK("https://www.ncbi.nlm.nih.gov/nucleotide/KU719736.1?report=genbank&log$=nucltop&blast_rank=120&RID=NU0A9DEJ013","KU719736.1")
Solanum nienkui voucher Wang 2073 (PE) trnT-trnL intergenic spacer, partial sequence; tRNA-Leu (trnL) gene and trnL-trnF intergenic spacer, complete sequence; and tRNA-Phe (trnF) gene, partial sequence; chloroplast	Solanum nienkui	75.0	75.0	100%	3e-10	100.00	1665	=HYPERLINK("https://www.ncbi.nlm.nih.gov/nucleotide/KU719735.1?report=genbank&log$=nucltop&blast_rank=121&RID=NU0A9DEJ013","KU719735.1")
Solanum nienkui voucher Wang 2074 (PE) trnT-trnL intergenic spacer, partial sequence; tRNA-Leu (trnL) gene and trnL-trnF intergenic spacer, complete sequence; and tRNA-Phe (trnF) gene, partial sequence; chloroplast	Solanum nienkui	75.0	75.0	100%	3e-10	100.00	1544	=HYPERLINK("https://www.ncbi.nlm.nih.gov/nucleotide/KU719734.1?report=genbank&log$=nucltop&blast_rank=122&RID=NU0A9DEJ013","KU719734.1")
Solanum procumbens voucher Wang 2060 (PE) trnT-trnL intergenic spacer and tRNA-Leu (trnL) gene, partial sequence; chloroplast	Solanum procumbens	75.0	75.0	100%	3e-10	100.00	873	=HYPERLINK("https://www.ncbi.nlm.nih.gov/nucleotide/KU719732.1?report=genbank&log$=nucltop&blast_rank=123&RID=NU0A9DEJ013","KU719732.1")
Solanum virginianum voucher Wang 3038 (PE) trnT-trnL intergenic spacer, partial sequence; tRNA-Leu (trnL) gene and trnL-trnF intergenic spacer, complete sequence; and tRNA-Phe (trnF) gene, partial sequence; chloroplast	Solanum virginianum	75.0	75.0	100%	3e-10	100.00	1668	=HYPERLINK("https://www.ncbi.nlm.nih.gov/nucleotide/KU719731.1?report=genbank&log$=nucltop&blast_rank=124&RID=NU0A9DEJ013","KU719731.1")
Solanum putii voucher Put 3227 (BM) tRNA-Leu (trnL) gene and trnL-trnF intergenic spacer, partial sequence; chloroplast	Solanum putii	75.0	75.0	100%	3e-10	100.00	612	=HYPERLINK("https://www.ncbi.nlm.nih.gov/nucleotide/KU719729.1?report=genbank&log$=nucltop&blast_rank=125&RID=NU0A9DEJ013","KU719729.1")
Solanum torvoideum voucher Robbins 808 (BM) tRNA-Leu (trnL) gene, partial sequence; trnL-trnF intergenic spacer, complete sequence; and tRNA-Phe (trnF) gene, partial sequence; chloroplast	Solanum torvoideum	75.0	75.0	100%	3e-10	100.00	927	=HYPERLINK("https://www.ncbi.nlm.nih.gov/nucleotide/KU719728.1?report=genbank&log$=nucltop&blast_rank=126&RID=NU0A9DEJ013","KU719728.1")
Solanum melongena plastid, complete genome	Solanum melongena	75.0	75.0	100%	3e-10	100.00	154289	=HYPERLINK("https://www.ncbi.nlm.nih.gov/nucleotide/NC_030207.1?report=genbank&log$=nucltop&blast_rank=127&RID=NU0A9DEJ013","NC_030207.1")
Solanum pumilum isolate LB3339 tRNA-Thr (trnT) gene, partial sequence; trnT-trnL intergenic spacer, tRNA-Leu (trnL) gene, and trnL-trnF intergenic spacer, complete sequence; and tRNA-Phe (trnF) gene, partial sequence; chloroplast	Solanum pumilum	75.0	75.0	100%	3e-10	100.00	1755	=HYPERLINK("https://www.ncbi.nlm.nih.gov/nucleotide/KC539179.1?report=genbank&log$=nucltop&blast_rank=128&RID=NU0A9DEJ013","KC539179.1")
Solanum pumilum isolate LB3338 tRNA-Thr (trnT) gene, partial sequence; trnT-trnL intergenic spacer, tRNA-Leu (trnL) gene, and trnL-trnF intergenic spacer, complete sequence; and tRNA-Phe (trnF) gene, partial sequence; chloroplast	Solanum pumilum	75.0	75.0	100%	3e-10	100.00	1726	=HYPERLINK("https://www.ncbi.nlm.nih.gov/nucleotide/KC539178.1?report=genbank&log$=nucltop&blast_rank=129&RID=NU0A9DEJ013","KC539178.1")
Solanum multispinum isolate LB3344 tRNA-Thr (trnT) gene, partial sequence; trnT-trnL intergenic spacer, tRNA-Leu (trnL) gene, and trnL-trnF intergenic spacer, complete sequence; and tRNA-Phe (trnF) gene, partial sequence; chloroplast	Solanum multispinum	75.0	75.0	100%	3e-10	100.00	1746	=HYPERLINK("https://www.ncbi.nlm.nih.gov/nucleotide/KC539177.1?report=genbank&log$=nucltop&blast_rank=130&RID=NU0A9DEJ013","KC539177.1")
Solanum multispinum isolate LB1108 trnT-trnL intergenic spacer, partial sequence; tRNA-Leu (trnL) gene and trnL-trnF intergenic spacer, complete sequence; and tRNA-Phe (trnF) gene, partial sequence; chloroplast	Solanum multispinum	75.0	75.0	100%	3e-10	100.00	1703	=HYPERLINK("https://www.ncbi.nlm.nih.gov/nucleotide/KC539176.1?report=genbank&log$=nucltop&blast_rank=131&RID=NU0A9DEJ013","KC539176.1")
Solanum homalospermum isolate LB2298 trnT-trnL intergenic spacer, partial sequence; tRNA-Leu (trnL) gene and trnL-trnF intergenic spacer, complete sequence; and tRNA-Phe (trnF) gene, partial sequence; chloroplast	Solanum homalospermum	75.0	75.0	100%	3e-10	100.00	1696	=HYPERLINK("https://www.ncbi.nlm.nih.gov/nucleotide/KC539175.1?report=genbank&log$=nucltop&blast_rank=132&RID=NU0A9DEJ013","KC539175.1")
Solanum hieronymi isolate LB3289 trnT-trnL intergenic spacer, partial sequence; tRNA-Leu (trnL) gene and trnL-trnF intergenic spacer, complete sequence; and tRNA-Phe (trnF) gene, partial sequence; chloroplast	Solanum hieronymi	75.0	75.0	100%	3e-10	100.00	1629	=HYPERLINK("https://www.ncbi.nlm.nih.gov/nucleotide/KC539174.1?report=genbank&log$=nucltop&blast_rank=133&RID=NU0A9DEJ013","KC539174.1")
Solanum hieronymi isolate LB2003 tRNA-Thr (trnT) gene, partial sequence; trnT-trnL intergenic spacer, tRNA-Leu (trnL) gene, and trnL-trnF intergenic spacer, complete sequence; and tRNA-Phe (trnF) gene, partial sequence; chloroplast	Solanum hieronymi	75.0	75.0	100%	3e-10	100.00	1725	=HYPERLINK("https://www.ncbi.nlm.nih.gov/nucleotide/KC539173.1?report=genbank&log$=nucltop&blast_rank=134&RID=NU0A9DEJ013","KC539173.1")
Solanum euacanthum isolate LB3291 tRNA-Thr (trnT) gene, partial sequence; trnT-trnL intergenic spacer, tRNA-Leu (trnL) gene, and trnL-trnF intergenic spacer, complete sequence; and tRNA-Phe (trnF) gene, partial sequence; chloroplast	Solanum euacanthum	75.0	75.0	100%	3e-10	100.00	1839	=HYPERLINK("https://www.ncbi.nlm.nih.gov/nucleotide/KC539171.1?report=genbank&log$=nucltop&blast_rank=135&RID=NU0A9DEJ013","KC539171.1")
Solanum elaeagnifolium isolate LB3293 tRNA-Thr (trnT) gene, partial sequence; trnT-trnL intergenic spacer, tRNA-Leu (trnL) gene, and trnL-trnF intergenic spacer, complete sequence; and tRNA-Phe (trnF) gene, partial sequence; chloroplast	Solanum elaeagnifolium	75.0	75.0	100%	3e-10	100.00	1654	=HYPERLINK("https://www.ncbi.nlm.nih.gov/nucleotide/KC539170.1?report=genbank&log$=nucltop&blast_rank=136&RID=NU0A9DEJ013","KC539170.1")
Solanum dimidiatum isolate LB1954 tRNA-Thr (trnT) gene, partial sequence; trnT-trnL intergenic spacer and tRNA-Leu (trnL) gene, complete sequence; and trnL-trnF intergenic spacer, partial sequence; chloroplast	Solanum dimidiatum	75.0	75.0	100%	3e-10	100.00	1761	=HYPERLINK("https://www.ncbi.nlm.nih.gov/nucleotide/KC539169.1?report=genbank&log$=nucltop&blast_rank=137&RID=NU0A9DEJ013","KC539169.1")
Solanum dimidiatum isolate LB1953 trnT-trnL intergenic spacer and tRNA-Leu (trnL) gene, partial sequence; chloroplast	Solanum dimidiatum	75.0	75.0	100%	3e-10	100.00	1241	=HYPERLINK("https://www.ncbi.nlm.nih.gov/nucleotide/KC539168.1?report=genbank&log$=nucltop&blast_rank=138&RID=NU0A9DEJ013","KC539168.1")
Solanum aridum isolate LB2006 tRNA-Thr (trnT) gene, partial sequence; trnT-trnL intergenic spacer, tRNA-Leu (trnL) gene, and trnL-trnF intergenic spacer, complete sequence; and tRNA-Phe (trnF) gene, partial sequence; chloroplast	Solanum aridum	75.0	75.0	100%	3e-10	100.00	1752	=HYPERLINK("https://www.ncbi.nlm.nih.gov/nucleotide/KC539165.1?report=genbank&log$=nucltop&blast_rank=139&RID=NU0A9DEJ013","KC539165.1")
Solanum carolinense isolate LB3221 trnT-trnL intergenic spacer, partial sequence; tRNA-Leu (trnL) gene and trnL-trnF intergenic spacer, complete sequence; and tRNA-Phe (trnF) gene, partial sequence; chloroplast	Solanum carolinense	75.0	75.0	100%	3e-10	100.00	1720	=HYPERLINK("https://www.ncbi.nlm.nih.gov/nucleotide/KC539164.1?report=genbank&log$=nucltop&blast_rank=140&RID=NU0A9DEJ013","KC539164.1")
Solanum carolinense isolate LB3219 tRNA-Thr (trnT) gene, partial sequence; trnT-trnL intergenic spacer, tRNA-Leu (trnL) gene, and trnL-trnF intergenic spacer, complete sequence; and tRNA-Phe (trnF) gene, partial sequence; chloroplast	Solanum carolinense	75.0	75.0	100%	3e-10	100.00	1709	=HYPERLINK("https://www.ncbi.nlm.nih.gov/nucleotide/KC539163.1?report=genbank&log$=nucltop&blast_rank=141&RID=NU0A9DEJ013","KC539163.1")
Solanum carolinense isolate LB3341 tRNA-Thr (trnT) gene, partial sequence; trnT-trnL intergenic spacer, tRNA-Leu (trnL) gene, and trnL-trnF intergenic spacer, complete sequence; and tRNA-Phe (trnF) gene, partial sequence; chloroplast	Solanum carolinense	75.0	75.0	100%	3e-10	100.00	1758	=HYPERLINK("https://www.ncbi.nlm.nih.gov/nucleotide/KC539162.1?report=genbank&log$=nucltop&blast_rank=142&RID=NU0A9DEJ013","KC539162.1")
Solanum carolinense isolate LB3336 trnT-trnL intergenic spacer, partial sequence; tRNA-Leu (trnL) gene and trnL-trnF intergenic spacer, complete sequence; and tRNA-Phe (trnF) gene, partial sequence; chloroplast	Solanum carolinense	75.0	75.0	100%	3e-10	100.00	1721	=HYPERLINK("https://www.ncbi.nlm.nih.gov/nucleotide/KC539161.1?report=genbank&log$=nucltop&blast_rank=143&RID=NU0A9DEJ013","KC539161.1")
Solanum aridum isolate LB3290 trnT-trnL intergenic spacer, partial sequence; tRNA-Leu (trnL) gene and trnL-trnF intergenic spacer, complete sequence; and tRNA-Phe (trnF) gene, partial sequence; chloroplast	Solanum aridum	75.0	75.0	100%	3e-10	100.00	1614	=HYPERLINK("https://www.ncbi.nlm.nih.gov/nucleotide/KC539160.1?report=genbank&log$=nucltop&blast_rank=144&RID=NU0A9DEJ013","KC539160.1")
Solanum carolinense isolate LB3340 tRNA-Thr (trnT) gene, partial sequence; trnT-trnL intergenic spacer, tRNA-Leu (trnL) gene, and trnL-trnF intergenic spacer, complete sequence; and tRNA-Phe (trnF) gene, partial sequence; chloroplast	Solanum carolinense	75.0	75.0	100%	3e-10	100.00	1776	=HYPERLINK("https://www.ncbi.nlm.nih.gov/nucleotide/KC539159.1?report=genbank&log$=nucltop&blast_rank=145&RID=NU0A9DEJ013","KC539159.1")
Solanum virginianum voucher SUPG24 chloroplast, complete genome	Solanum virginianum	75.0	75.0	100%	3e-10	100.00	154497	=HYPERLINK("https://www.ncbi.nlm.nih.gov/nucleotide/NC_073005.1?report=genbank&log$=nucltop&blast_rank=146&RID=NU0A9DEJ013","NC_073005.1")
Solanum torvum voucher DIR094 tRNA-Leu (trnL) gene, partial sequence; trnL-trnF intergenic spacer, complete sequence; and tRNA-Phe (trnF) gene, partial sequence; chloroplast	Solanum torvum	75.0	75.0	100%	3e-10	100.00	1113	=HYPERLINK("https://www.ncbi.nlm.nih.gov/nucleotide/ON054979.1?report=genbank&log$=nucltop&blast_rank=147&RID=NU0A9DEJ013","ON054979.1")
Solanum torvum voucher DIR093 tRNA-Leu (trnL) gene, partial sequence; trnL-trnF intergenic spacer, complete sequence; and tRNA-Phe (trnF) gene, partial sequence; chloroplast	Solanum torvum	75.0	75.0	100%	3e-10	100.00	1113	=HYPERLINK("https://www.ncbi.nlm.nih.gov/nucleotide/ON054978.1?report=genbank&log$=nucltop&blast_rank=148&RID=NU0A9DEJ013","ON054978.1")
Solanum torvum voucher DIR092 tRNA-Leu (trnL) gene, partial sequence; trnL-trnF intergenic spacer, complete sequence; and tRNA-Phe (trnF) gene, partial sequence; chloroplast	Solanum torvum	75.0	75.0	100%	3e-10	100.00	1113	=HYPERLINK("https://www.ncbi.nlm.nih.gov/nucleotide/ON054977.1?report=genbank&log$=nucltop&blast_rank=149&RID=NU0A9DEJ013","ON054977.1")
Solanum lanzae voucher C11_K1302_Solanum_SKS14-026 tRNA-Leu (trnL) gene, intron; chloroplast	Solanum lanzae	75.0	75.0	100%	3e-10	100.00	529	=HYPERLINK("https://www.ncbi.nlm.nih.gov/nucleotide/KR738348.1?report=genbank&log$=nucltop&blast_rank=150&RID=NU0A9DEJ013","KR738348.1")
Solanum sp. TRK-2015 voucher B11_K1213_Solanum_sp tRNA-Leu (trnL) gene, intron; chloroplast	Solanum sp. TRK-2015	75.0	75.0	100%	3e-10	100.00	523	=HYPERLINK("https://www.ncbi.nlm.nih.gov/nucleotide/KR738252.1?report=genbank&log$=nucltop&blast_rank=151&RID=NU0A9DEJ013","KR738252.1")
Solanum campylacanthum voucher C4_K1212_Solanum_campylacanthum tRNA-Leu (trnL) gene, intron; chloroplast	Solanum campylacanthum	75.0	75.0	100%	3e-10	100.00	531	=HYPERLINK("https://www.ncbi.nlm.nih.gov/nucleotide/KR738245.1?report=genbank&log$=nucltop&blast_rank=152&RID=NU0A9DEJ013","KR738245.1")
Solanum violaceum voucher C6_K1207_Solanum_sp tRNA-Leu (trnL) gene, intron; chloroplast	Solanum violaceum	75.0	75.0	100%	3e-10	100.00	483	=HYPERLINK("https://www.ncbi.nlm.nih.gov/nucleotide/KR738167.1?report=genbank&log$=nucltop&blast_rank=153&RID=NU0A9DEJ013","KR738167.1")
Solanum campylacanthum voucher D4_K1212_Solanum_campylacanthum tRNA-Leu (trnL) gene, intron; chloroplast	Solanum campylacanthum	75.0	75.0	100%	3e-10	100.00	522	=HYPERLINK("https://www.ncbi.nlm.nih.gov/nucleotide/KR738114.1?report=genbank&log$=nucltop&blast_rank=154&RID=NU0A9DEJ013","KR738114.1")
Solanum lanzae voucher E11_K1302_Solanum_SKS14-026 tRNA-Leu (trnL) gene, intron; chloroplast	Solanum lanzae	75.0	75.0	100%	3e-10	100.00	530	=HYPERLINK("https://www.ncbi.nlm.nih.gov/nucleotide/KR738066.1?report=genbank&log$=nucltop&blast_rank=155&RID=NU0A9DEJ013","KR738066.1")
Solanum lanzae voucher D11_K1302_Solanum_SKS14-026 tRNA-Leu (trnL) gene, intron; chloroplast	Solanum lanzae	75.0	75.0	100%	3e-10	100.00	530	=HYPERLINK("https://www.ncbi.nlm.nih.gov/nucleotide/KR738026.1?report=genbank&log$=nucltop&blast_rank=156&RID=NU0A9DEJ013","KR738026.1")
Solanum sp. TRK-2015 voucher G6_K1213_Solanum_sp tRNA-Leu (trnL) gene, intron; chloroplast	Solanum sp. TRK-2015	75.0	75.0	100%	3e-10	100.00	531	=HYPERLINK("https://www.ncbi.nlm.nih.gov/nucleotide/KR737823.1?report=genbank&log$=nucltop&blast_rank=157&RID=NU0A9DEJ013","KR737823.1")
Solanum coagulans voucher B4_K1300_Solanum_coagulans tRNA-Leu (trnL) gene, intron; chloroplast	Solanum coagulans	75.0	75.0	100%	3e-10	100.00	523	=HYPERLINK("https://www.ncbi.nlm.nih.gov/nucleotide/KR737759.1?report=genbank&log$=nucltop&blast_rank=158&RID=NU0A9DEJ013","KR737759.1")
Solanum campylacanthum voucher B11_K1246_Solanum_incanum tRNA-Leu (trnL) gene, intron; chloroplast	Solanum campylacanthum	75.0	75.0	100%	3e-10	100.00	533	=HYPERLINK("https://www.ncbi.nlm.nih.gov/nucleotide/KR737672.1?report=genbank&log$=nucltop&blast_rank=159&RID=NU0A9DEJ013","KR737672.1")
Solanum campylacanthum voucher B4_K1212_Solanum_campylacanthum tRNA-Leu (trnL) gene, intron; chloroplast	Solanum campylacanthum	75.0	75.0	100%	3e-10	100.00	519	=HYPERLINK("https://www.ncbi.nlm.nih.gov/nucleotide/KR737636.1?report=genbank&log$=nucltop&blast_rank=160&RID=NU0A9DEJ013","KR737636.1")
Solanum violaceum voucher A6_K1207_Solanum_sp tRNA-Leu (trnL) gene, intron; chloroplast	Solanum violaceum	75.0	75.0	100%	3e-10	100.00	531	=HYPERLINK("https://www.ncbi.nlm.nih.gov/nucleotide/KR737627.1?report=genbank&log$=nucltop&blast_rank=161&RID=NU0A9DEJ013","KR737627.1")
Solanum sp. TRK-2015 voucher H6_K1213_Solanum_sp tRNA-Leu (trnL) gene, intron; chloroplast	Solanum sp. TRK-2015	75.0	75.0	100%	3e-10	100.00	508	=HYPERLINK("https://www.ncbi.nlm.nih.gov/nucleotide/KR737589.1?report=genbank&log$=nucltop&blast_rank=162&RID=NU0A9DEJ013","KR737589.1")
Solanum melongena chloroplast, complete genome	Solanum melongena	75.0	75.0	100%	3e-10	100.00	155579	=HYPERLINK("https://www.ncbi.nlm.nih.gov/nucleotide/OP688482.1?report=genbank&log$=nucltop&blast_rank=163&RID=NU0A9DEJ013","OP688482.1")
Solanum aculeastrum trnL gene, intron; chloroplast	Solanum aculeastrum	75.0	75.0	100%	3e-10	100.00	40	=HYPERLINK("https://www.ncbi.nlm.nih.gov/nucleotide/OL898598.1?report=genbank&log$=nucltop&blast_rank=164&RID=NU0A9DEJ013","OL898598.1")
Solanum rubicaule voucher UT Tepe 2293 trnT-trnL intergenic spacer, partial sequence; tRNA-Leu (trnL-UAA) gene, complete sequence; and trnL-trnF intergenic spacer, partial sequence; chloroplast	Solanum rubicaule	75.0	75.0	100%	3e-10	100.00	1658	=HYPERLINK("https://www.ncbi.nlm.nih.gov/nucleotide/MW447259.1?report=genbank&log$=nucltop&blast_rank=165&RID=NU0A9DEJ013","MW447259.1")
Solanum pyracanthum voucher WTU Olmstead S-95 trnT-trnL intergenic spacer, partial sequence; tRNA-Leu (trnL-UAA) gene, complete sequence; and trnL-trnF intergenic spacer, partial sequence; chloroplast	Solanum pyracanthum	75.0	75.0	100%	3e-10	100.00	1447	=HYPERLINK("https://www.ncbi.nlm.nih.gov/nucleotide/MW447250.1?report=genbank&log$=nucltop&blast_rank=166&RID=NU0A9DEJ013","MW447250.1")
Solanum insanum voucher UT Bohs 3459 trnT-trnL intergenic spacer, partial sequence; tRNA-Leu (trnL-UAA) gene, complete sequence; and trnL-trnF intergenic spacer, partial sequence; chloroplast	Solanum insanum	75.0	75.0	100%	3e-10	100.00	1625	=HYPERLINK("https://www.ncbi.nlm.nih.gov/nucleotide/MW447216.1?report=genbank&log$=nucltop&blast_rank=167&RID=NU0A9DEJ013","MW447216.1")
Solanum davisense voucher TEX Elder 46 trnT-trnL intergenic spacer, partial sequence; tRNA-Leu (trnL-UAA) gene, complete sequence; and trnL-trnF intergenic spacer, partial sequence; chloroplast	Solanum davisense	75.0	75.0	100%	3e-10	100.00	1640	=HYPERLINK("https://www.ncbi.nlm.nih.gov/nucleotide/MW447193.1?report=genbank&log$=nucltop&blast_rank=168&RID=NU0A9DEJ013","MW447193.1")
Solanum acutilobum voucher UT Bohs 2897 trnT-trnL intergenic spacer, partial sequence; tRNA-Leu (trnL-UAA) gene, complete sequence; and trnL-trnF intergenic spacer, partial sequence; chloroplast	Solanum acutilobum	75.0	75.0	100%	3e-10	100.00	1652	=HYPERLINK("https://www.ncbi.nlm.nih.gov/nucleotide/MW447169.1?report=genbank&log$=nucltop&blast_rank=169&RID=NU0A9DEJ013","MW447169.1")
Solanum multispinum voucher BM:Pena-Chocarro 1485 chloroplast, complete genome	Solanum multispinum	75.0	75.0	100%	3e-10	100.00	155145	=HYPERLINK("https://www.ncbi.nlm.nih.gov/nucleotide/NC_062427.1?report=genbank&log$=nucltop&blast_rank=170&RID=NU0A9DEJ013","NC_062427.1")
Solanum aridum voucher CORD:Barboza et al. 3571 chloroplast, complete genome	Solanum aridum	75.0	75.0	100%	3e-10	100.00	155112	=HYPERLINK("https://www.ncbi.nlm.nih.gov/nucleotide/NC_062419.1?report=genbank&log$=nucltop&blast_rank=171&RID=NU0A9DEJ013","NC_062419.1")
Solanum barbisetum voucher BM:Knapp 10129 chloroplast, complete genome	Solanum barbisetum	75.0	75.0	100%	3e-10	100.00	143875	=HYPERLINK("https://www.ncbi.nlm.nih.gov/nucleotide/NC_062868.1?report=genbank&log$=nucltop&blast_rank=172&RID=NU0A9DEJ013","NC_062868.1")
Solanum albidum voucher E:Gonzales 2186 chloroplast, complete genome	Solanum albidum	75.0	75.0	100%	3e-10	100.00	154715	=HYPERLINK("https://www.ncbi.nlm.nih.gov/nucleotide/NC_062866.1?report=genbank&log$=nucltop&blast_rank=173&RID=NU0A9DEJ013","NC_062866.1")
Solanum actaeibotrys voucher BM:Sarkinen et al. 4025 chloroplast, complete genome	Solanum actaeibotrys	75.0	75.0	100%	3e-10	100.00	154726	=HYPERLINK("https://www.ncbi.nlm.nih.gov/nucleotide/NC_062865.1?report=genbank&log$=nucltop&blast_rank=174&RID=NU0A9DEJ013","NC_062865.1")
Solanum chrysotrichum voucher E:Gonzales et al. 2931 chloroplast, complete genome	Solanum chrysotrichum	75.0	75.0	100%	3e-10	100.00	154898	=HYPERLINK("https://www.ncbi.nlm.nih.gov/nucleotide/NC_062507.1?report=genbank&log$=nucltop&blast_rank=175&RID=NU0A9DEJ013","NC_062507.1")
Solanum hieronymi voucher BM:Pena-Chocarro 2485 chloroplast, complete genome	Solanum hieronymi	75.0	75.0	100%	3e-10	100.00	155579	=HYPERLINK("https://www.ncbi.nlm.nih.gov/nucleotide/NC_062501.1?report=genbank&log$=nucltop&blast_rank=176&RID=NU0A9DEJ013","NC_062501.1")
Solanum crotonoides voucher BM:Clark 14393 chloroplast, complete genome	Solanum crotonoides	75.0	75.0	100%	3e-10	100.00	153797	=HYPERLINK("https://www.ncbi.nlm.nih.gov/nucleotide/NC_062497.1?report=genbank&log$=nucltop&blast_rank=177&RID=NU0A9DEJ013","NC_062497.1")
Solanum rubicaule voucher E:Sarkinen et al. 4601 chloroplast, complete genome	Solanum rubicaule	75.0	75.0	100%	3e-10	100.00	147813	=HYPERLINK("https://www.ncbi.nlm.nih.gov/nucleotide/NC_062479.1?report=genbank&log$=nucltop&blast_rank=178&RID=NU0A9DEJ013","NC_062479.1")
Solanum perplexum isolate LB3509 tRNA-Leu (trnL) gene, complete sequence; and tRNA-Phe (trnF) gene, partial sequence	Solanum perplexum	75.0	75.0	100%	3e-10	100.00	1584	=HYPERLINK("https://www.ncbi.nlm.nih.gov/nucleotide/KJ145747.1?report=genbank&log$=nucltop&blast_rank=179&RID=NU0A9DEJ013","KJ145747.1")
Solanum moxosense isolate LB3499 tRNA-Leu (trnL) gene, complete sequence; and tRNA-Phe (trnF) gene, partial sequence	Solanum moxosense	75.0	75.0	100%	3e-10	100.00	1575	=HYPERLINK("https://www.ncbi.nlm.nih.gov/nucleotide/KJ145746.1?report=genbank&log$=nucltop&blast_rank=180&RID=NU0A9DEJ013","KJ145746.1")
Solanum dimidiatum isolate LB3495 tRNA-Thr (trnT) gene, partial sequence; tRNA-Leu (trnL) gene, complete sequence; and tRNA-Phe (trnF) gene, partial sequence	Solanum dimidiatum	75.0	75.0	100%	3e-10	100.00	1812	=HYPERLINK("https://www.ncbi.nlm.nih.gov/nucleotide/KJ145745.1?report=genbank&log$=nucltop&blast_rank=181&RID=NU0A9DEJ013","KJ145745.1")
Solanum dimidiatum isolate LB3497 tRNA-Leu (trnL) gene, complete sequence; and tRNA-Phe (trnF) gene, partial sequence	Solanum dimidiatum	75.0	75.0	100%	3e-10	100.00	1685	=HYPERLINK("https://www.ncbi.nlm.nih.gov/nucleotide/KJ145744.1?report=genbank&log$=nucltop&blast_rank=182&RID=NU0A9DEJ013","KJ145744.1")
Solanum dimidiatum isolate LB3216 tRNA-Thr (trnT) gene, partial sequence; tRNA-Leu (trnL) gene, complete sequence; and tRNA-Phe (trnF) gene, partial sequence	Solanum dimidiatum	75.0	75.0	100%	3e-10	100.00	1827	=HYPERLINK("https://www.ncbi.nlm.nih.gov/nucleotide/KJ145743.1?report=genbank&log$=nucltop&blast_rank=183&RID=NU0A9DEJ013","KJ145743.1")
Solanum batoides isolate LB2533 tRNA-Leu (trnL) gene and trnL-trnF intergenic spacer, partial sequence; chloroplast	Solanum batoides	75.0	75.0	100%	3e-10	100.00	638	=HYPERLINK("https://www.ncbi.nlm.nih.gov/nucleotide/KF720766.1?report=genbank&log$=nucltop&blast_rank=184&RID=NU0A9DEJ013","KF720766.1")
Solanum insanum chloroplast, complete genome	Solanum insanum	75.0	75.0	100%	3e-10	100.00	155534	=HYPERLINK("https://www.ncbi.nlm.nih.gov/nucleotide/MW384851.1?report=genbank&log$=nucltop&blast_rank=185&RID=NU0A9DEJ013","MW384851.1")
Solanum melongena chloroplast, complete genome	Solanum melongena	75.0	75.0	100%	3e-10	100.00	155582	=HYPERLINK("https://www.ncbi.nlm.nih.gov/nucleotide/MW384850.1?report=genbank&log$=nucltop&blast_rank=186&RID=NU0A9DEJ013","MW384850.1")
Solanum melongena chloroplast, complete genome	Solanum melongena	75.0	75.0	100%	3e-10	100.00	155551	=HYPERLINK("https://www.ncbi.nlm.nih.gov/nucleotide/MW384849.1?report=genbank&log$=nucltop&blast_rank=187&RID=NU0A9DEJ013","MW384849.1")
Solanum melongena chloroplast, complete genome	Solanum melongena	75.0	75.0	100%	3e-10	100.00	155583	=HYPERLINK("https://www.ncbi.nlm.nih.gov/nucleotide/MW384848.1?report=genbank&log$=nucltop&blast_rank=188&RID=NU0A9DEJ013","MW384848.1")
Solanum melongena chloroplast, complete genome	Solanum melongena	75.0	75.0	100%	3e-10	100.00	155583	=HYPERLINK("https://www.ncbi.nlm.nih.gov/nucleotide/MW384847.1?report=genbank&log$=nucltop&blast_rank=189&RID=NU0A9DEJ013","MW384847.1")
Solanum melongena chloroplast, complete genome	Solanum melongena	75.0	75.0	100%	3e-10	100.00	155582	=HYPERLINK("https://www.ncbi.nlm.nih.gov/nucleotide/MW384846.1?report=genbank&log$=nucltop&blast_rank=190&RID=NU0A9DEJ013","MW384846.1")
Solanum melongena chloroplast, complete genome	Solanum melongena	75.0	75.0	100%	3e-10	100.00	155653	=HYPERLINK("https://www.ncbi.nlm.nih.gov/nucleotide/MW384845.1?report=genbank&log$=nucltop&blast_rank=191&RID=NU0A9DEJ013","MW384845.1")
Solanum melongena chloroplast, complete genome	Solanum melongena	75.0	75.0	100%	3e-10	100.00	155583	=HYPERLINK("https://www.ncbi.nlm.nih.gov/nucleotide/MW384844.1?report=genbank&log$=nucltop&blast_rank=192&RID=NU0A9DEJ013","MW384844.1")
Solanum incanum chloroplast, complete genome	Solanum incanum	75.0	75.0	100%	3e-10	100.00	155592	=HYPERLINK("https://www.ncbi.nlm.nih.gov/nucleotide/MW384843.1?report=genbank&log$=nucltop&blast_rank=193&RID=NU0A9DEJ013","MW384843.1")
Solanum melongena chloroplast, complete genome	Solanum melongena	75.0	75.0	100%	3e-10	100.00	155585	=HYPERLINK("https://www.ncbi.nlm.nih.gov/nucleotide/MW384840.1?report=genbank&log$=nucltop&blast_rank=194&RID=NU0A9DEJ013","MW384840.1")
Solanum melongena chloroplast, complete genome	Solanum melongena	75.0	75.0	100%	3e-10	100.00	155585	=HYPERLINK("https://www.ncbi.nlm.nih.gov/nucleotide/MW384839.1?report=genbank&log$=nucltop&blast_rank=195&RID=NU0A9DEJ013","MW384839.1")
Solanum melongena chloroplast, complete genome	Solanum melongena	75.0	75.0	100%	3e-10	100.00	155585	=HYPERLINK("https://www.ncbi.nlm.nih.gov/nucleotide/MW384838.1?report=genbank&log$=nucltop&blast_rank=196&RID=NU0A9DEJ013","MW384838.1")
Solanum melongena chloroplast, complete genome	Solanum melongena	75.0	75.0	100%	3e-10	100.00	155583	=HYPERLINK("https://www.ncbi.nlm.nih.gov/nucleotide/MW384837.1?report=genbank&log$=nucltop&blast_rank=197&RID=NU0A9DEJ013","MW384837.1")
Solanum melongena chloroplast, complete genome	Solanum melongena	75.0	75.0	100%	3e-10	100.00	155582	=HYPERLINK("https://www.ncbi.nlm.nih.gov/nucleotide/MW384836.1?report=genbank&log$=nucltop&blast_rank=198&RID=NU0A9DEJ013","MW384836.1")
Solanum melongena chloroplast, complete genome	Solanum melongena	75.0	75.0	100%	3e-10	100.00	155582	=HYPERLINK("https://www.ncbi.nlm.nih.gov/nucleotide/MW384835.1?report=genbank&log$=nucltop&blast_rank=199&RID=NU0A9DEJ013","MW384835.1")
Solanum melongena chloroplast, complete genome	Solanum melongena	75.0	75.0	100%	3e-10	100.00	155578	=HYPERLINK("https://www.ncbi.nlm.nih.gov/nucleotide/MW384834.1?report=genbank&log$=nucltop&blast_rank=200&RID=NU0A9DEJ013","MW384834.1")
Solanum melongena chloroplast, complete genome	Solanum melongena	75.0	75.0	100%	3e-10	100.00	155585	=HYPERLINK("https://www.ncbi.nlm.nih.gov/nucleotide/MW384833.1?report=genbank&log$=nucltop&blast_rank=201&RID=NU0A9DEJ013","MW384833.1")
Solanum melongena chloroplast, complete genome	Solanum melongena	75.0	75.0	100%	3e-10	100.00	155584	=HYPERLINK("https://www.ncbi.nlm.nih.gov/nucleotide/MW384832.1?report=genbank&log$=nucltop&blast_rank=202&RID=NU0A9DEJ013","MW384832.1")
Solanum melongena chloroplast, complete genome	Solanum melongena	75.0	75.0	100%	3e-10	100.00	155582	=HYPERLINK("https://www.ncbi.nlm.nih.gov/nucleotide/MW384831.1?report=genbank&log$=nucltop&blast_rank=203&RID=NU0A9DEJ013","MW384831.1")
Solanum melongena chloroplast, complete genome	Solanum melongena	75.0	75.0	100%	3e-10	100.00	155580	=HYPERLINK("https://www.ncbi.nlm.nih.gov/nucleotide/MW384830.1?report=genbank&log$=nucltop&blast_rank=204&RID=NU0A9DEJ013","MW384830.1")
Solanum melongena chloroplast, complete genome	Solanum melongena	75.0	75.0	100%	3e-10	100.00	155655	=HYPERLINK("https://www.ncbi.nlm.nih.gov/nucleotide/MW384829.1?report=genbank&log$=nucltop&blast_rank=205&RID=NU0A9DEJ013","MW384829.1")
Solanum melongena chloroplast, complete genome	Solanum melongena	75.0	75.0	100%	3e-10	100.00	155586	=HYPERLINK("https://www.ncbi.nlm.nih.gov/nucleotide/MW384828.1?report=genbank&log$=nucltop&blast_rank=206&RID=NU0A9DEJ013","MW384828.1")
Solanum melongena chloroplast, complete genome	Solanum melongena	75.0	75.0	100%	3e-10	100.00	155583	=HYPERLINK("https://www.ncbi.nlm.nih.gov/nucleotide/MW384827.1?report=genbank&log$=nucltop&blast_rank=207&RID=NU0A9DEJ013","MW384827.1")
Solanum melongena chloroplast, complete genome	Solanum melongena	75.0	75.0	100%	3e-10	100.00	155583	=HYPERLINK("https://www.ncbi.nlm.nih.gov/nucleotide/MW384826.1?report=genbank&log$=nucltop&blast_rank=208&RID=NU0A9DEJ013","MW384826.1")
Solanum melongena chloroplast, complete genome	Solanum melongena	75.0	75.0	100%	3e-10	100.00	155582	=HYPERLINK("https://www.ncbi.nlm.nih.gov/nucleotide/MW384825.1?report=genbank&log$=nucltop&blast_rank=209&RID=NU0A9DEJ013","MW384825.1")
Solanum melongena chloroplast, complete genome	Solanum melongena	75.0	75.0	100%	3e-10	100.00	155569	=HYPERLINK("https://www.ncbi.nlm.nih.gov/nucleotide/MW384824.1?report=genbank&log$=nucltop&blast_rank=210&RID=NU0A9DEJ013","MW384824.1")
Solanum rostratum chloroplast, complete genome	Solanum rostratum	75.0	75.0	100%	3e-10	100.00	155559	=HYPERLINK("https://www.ncbi.nlm.nih.gov/nucleotide/NC_057245.1?report=genbank&log$=nucltop&blast_rank=211&RID=NU0A9DEJ013","NC_057245.1")
Solanum zanzibarense isolate LB2813 trnT-trnL intergenic spacer, partial sequence; tRNA-Leu (trnL) gene and trnL-trnF intergenic spacer, complete sequence; and tRNA-Phe (trnF) gene, partial sequence; chloroplast	Solanum zanzibarense	75.0	75.0	100%	3e-10	100.00	1675	=HYPERLINK("https://www.ncbi.nlm.nih.gov/nucleotide/HQ721958.1?report=genbank&log$=nucltop&blast_rank=212&RID=NU0A9DEJ013","HQ721958.1")
Solanum usaramense isolate LB2812 trnT-trnL intergenic spacer, partial sequence; tRNA-Leu (trnL) gene and trnL-trnF intergenic spacer, complete sequence; and tRNA-Phe (trnF) gene, partial sequence; chloroplast	Solanum usaramense	75.0	75.0	100%	3e-10	100.00	1674	=HYPERLINK("https://www.ncbi.nlm.nih.gov/nucleotide/HQ721954.1?report=genbank&log$=nucltop&blast_rank=213&RID=NU0A9DEJ013","HQ721954.1")
Solanum undatum isolate LB2784 trnT-trnL intergenic spacer, partial sequence; tRNA-Leu (trnL) gene and trnL-trnF intergenic spacer, complete sequence; and tRNA-Phe (trnF) gene, partial sequence; chloroplast	Solanum undatum	75.0	75.0	100%	3e-10	100.00	1666	=HYPERLINK("https://www.ncbi.nlm.nih.gov/nucleotide/HQ721953.1?report=genbank&log$=nucltop&blast_rank=214&RID=NU0A9DEJ013","HQ721953.1")
Solanum undatum isolate LB2500 trnT-trnL intergenic spacer, partial sequence; tRNA-Leu (trnL) gene and trnL-trnF intergenic spacer, complete sequence; and tRNA-Phe (trnF) gene, partial sequence; chloroplast	Solanum undatum	75.0	75.0	100%	3e-10	100.00	1642	=HYPERLINK("https://www.ncbi.nlm.nih.gov/nucleotide/HQ721952.1?report=genbank&log$=nucltop&blast_rank=215&RID=NU0A9DEJ013","HQ721952.1")
Solanum thomsonii isolate LB2810 trnT-trnL intergenic spacer, partial sequence; tRNA-Leu (trnL) gene and trnL-trnF intergenic spacer, complete sequence; and tRNA-Phe (trnF) gene, partial sequence; chloroplast	Solanum thomsonii	75.0	75.0	100%	3e-10	100.00	1667	=HYPERLINK("https://www.ncbi.nlm.nih.gov/nucleotide/HQ721951.1?report=genbank&log$=nucltop&blast_rank=216&RID=NU0A9DEJ013","HQ721951.1")
Solanum tettense isolate LB2484 trnT-trnL intergenic spacer, partial sequence; tRNA-Leu (trnL) gene and trnL-trnF intergenic spacer, complete sequence; and tRNA-Phe (trnF) gene, partial sequence; chloroplast	Solanum tettense	75.0	75.0	100%	3e-10	100.00	1652	=HYPERLINK("https://www.ncbi.nlm.nih.gov/nucleotide/HQ721949.1?report=genbank&log$=nucltop&blast_rank=217&RID=NU0A9DEJ013","HQ721949.1")
Solanum stipitatostellatum isolate LB2808 trnT-trnL intergenic spacer, partial sequence; tRNA-Leu (trnL) gene and trnL-trnF intergenic spacer, complete sequence; and tRNA-Phe (trnF) gene, partial sequence; chloroplast	Solanum stipitatostellatum	75.0	75.0	100%	3e-10	100.00	1675	=HYPERLINK("https://www.ncbi.nlm.nih.gov/nucleotide/HQ721948.1?report=genbank&log$=nucltop&blast_rank=218&RID=NU0A9DEJ013","HQ721948.1")
Solanum somalense isolate LB2886 trnT-trnL intergenic spacer, partial sequence; tRNA-Leu (trnL) gene and trnL-trnF intergenic spacer, complete sequence; and tRNA-Phe (trnF) gene, partial sequence; chloroplast	Solanum somalense	75.0	75.0	100%	3e-10	100.00	1667	=HYPERLINK("https://www.ncbi.nlm.nih.gov/nucleotide/HQ721947.1?report=genbank&log$=nucltop&blast_rank=219&RID=NU0A9DEJ013","HQ721947.1")
Solanum schumannianum isolate LB2806 trnT-trnL intergenic spacer, partial sequence; tRNA-Leu (trnL) gene and trnL-trnF intergenic spacer, complete sequence; and tRNA-Phe (trnF) gene, partial sequence; chloroplast	Solanum schumannianum	75.0	75.0	100%	3e-10	100.00	1652	=HYPERLINK("https://www.ncbi.nlm.nih.gov/nucleotide/HQ721943.1?report=genbank&log$=nucltop&blast_rank=220&RID=NU0A9DEJ013","HQ721943.1")
Solanum schliebenii isolate LB2805 trnT-trnL intergenic spacer, partial sequence; tRNA-Leu (trnL) gene and trnL-trnF intergenic spacer, complete sequence; and tRNA-Phe (trnF) gene, partial sequence; chloroplast	Solanum schliebenii	75.0	75.0	100%	3e-10	100.00	1657	=HYPERLINK("https://www.ncbi.nlm.nih.gov/nucleotide/HQ721942.1?report=genbank&log$=nucltop&blast_rank=221&RID=NU0A9DEJ013","HQ721942.1")
Solanum ruvu isolate LB2790 trnT-trnL intergenic spacer, partial sequence; tRNA-Leu (trnL) gene and trnL-trnF intergenic spacer, complete sequence; and tRNA-Phe (trnF) gene, partial sequence; chloroplast	Solanum ruvu	75.0	75.0	100%	3e-10	100.00	1669	=HYPERLINK("https://www.ncbi.nlm.nih.gov/nucleotide/HQ721941.1?report=genbank&log$=nucltop&blast_rank=222&RID=NU0A9DEJ013","HQ721941.1")
Solanum pubescens isolate LB2787 trnT-trnL intergenic spacer, partial sequence; tRNA-Leu (trnL) gene and trnL-trnF intergenic spacer, complete sequence; and tRNA-Phe (trnF) gene, partial sequence; chloroplast	Solanum pubescens	75.0	75.0	100%	3e-10	100.00	1661	=HYPERLINK("https://www.ncbi.nlm.nih.gov/nucleotide/HQ721940.1?report=genbank&log$=nucltop&blast_rank=223&RID=NU0A9DEJ013","HQ721940.1")
Solanum procumbens isolate LB2785 trnT-trnL intergenic spacer, partial sequence; tRNA-Leu (trnL) gene and trnL-trnF intergenic spacer, complete sequence; and tRNA-Phe (trnF) gene, partial sequence; chloroplast	Solanum procumbens	75.0	75.0	100%	3e-10	100.00	1670	=HYPERLINK("https://www.ncbi.nlm.nih.gov/nucleotide/HQ721938.1?report=genbank&log$=nucltop&blast_rank=224&RID=NU0A9DEJ013","HQ721938.1")
Solanum praetermissum isolate LB2783 trnT-trnL intergenic spacer, partial sequence; tRNA-Leu (trnL) gene and trnL-trnF intergenic spacer, complete sequence; and tRNA-Phe (trnF) gene, partial sequence; chloroplast	Solanum praetermissum	75.0	75.0	100%	3e-10	100.00	1605	=HYPERLINK("https://www.ncbi.nlm.nih.gov/nucleotide/HQ721937.1?report=genbank&log$=nucltop&blast_rank=225&RID=NU0A9DEJ013","HQ721937.1")
Solanum polhillii isolate LB2480 trnT-trnL intergenic spacer, partial sequence; tRNA-Leu (trnL) gene and trnL-trnF intergenic spacer, complete sequence; and tRNA-Phe (trnF) gene, partial sequence; chloroplast	Solanum polhillii	75.0	75.0	100%	3e-10	100.00	1655	=HYPERLINK("https://www.ncbi.nlm.nih.gov/nucleotide/HQ721935.1?report=genbank&log$=nucltop&blast_rank=226&RID=NU0A9DEJ013","HQ721935.1")
Solanum platacanthum isolate LB2558 trnT-trnL intergenic spacer, partial sequence; tRNA-Leu (trnL) gene and trnL-trnF intergenic spacer, complete sequence; and tRNA-Phe (trnF) gene, partial sequence; chloroplast	Solanum platacanthum	75.0	75.0	100%	3e-10	100.00	1646	=HYPERLINK("https://www.ncbi.nlm.nih.gov/nucleotide/HQ721934.1?report=genbank&log$=nucltop&blast_rank=227&RID=NU0A9DEJ013","HQ721934.1")
Solanum phoxocarpum isolate LB2482 trnT-trnL intergenic spacer, partial sequence; tRNA-Leu (trnL) gene and trnL-trnF intergenic spacer, complete sequence; and tRNA-Phe (trnF) gene, partial sequence; chloroplast	Solanum phoxocarpum	75.0	75.0	100%	3e-10	100.00	1649	=HYPERLINK("https://www.ncbi.nlm.nih.gov/nucleotide/HQ721933.1?report=genbank&log$=nucltop&blast_rank=228&RID=NU0A9DEJ013","HQ721933.1")
Solanum nigriviolaceum isolate LB2490 trnT-trnL intergenic spacer, partial sequence; tRNA-Leu (trnL) gene and trnL-trnF intergenic spacer, complete sequence; and tRNA-Phe (trnF) gene, partial sequence; chloroplast	Solanum nigriviolaceum	75.0	75.0	100%	3e-10	100.00	1686	=HYPERLINK("https://www.ncbi.nlm.nih.gov/nucleotide/HQ721932.1?report=genbank&log$=nucltop&blast_rank=229&RID=NU0A9DEJ013","HQ721932.1")
Solanum nienkui isolate LB2786 trnT-trnL intergenic spacer, partial sequence; tRNA-Leu (trnL) gene and trnL-trnF intergenic spacer, complete sequence; and tRNA-Phe (trnF) gene, partial sequence; chloroplast	Solanum nienkui	75.0	75.0	100%	3e-10	100.00	1646	=HYPERLINK("https://www.ncbi.nlm.nih.gov/nucleotide/HQ721931.1?report=genbank&log$=nucltop&blast_rank=230&RID=NU0A9DEJ013","HQ721931.1")
Solanum melongena isolate LB2595 trnT-trnL intergenic spacer, partial sequence; tRNA-Leu (trnL) gene and trnL-trnF intergenic spacer, complete sequence; and tRNA-Phe (trnF) gene, partial sequence; chloroplast	Solanum melongena	75.0	75.0	100%	3e-10	100.00	1642	=HYPERLINK("https://www.ncbi.nlm.nih.gov/nucleotide/HQ721930.1?report=genbank&log$=nucltop&blast_rank=231&RID=NU0A9DEJ013","HQ721930.1")
Solanum melongena isolate LB2545 trnT-trnL intergenic spacer, partial sequence; tRNA-Leu (trnL) gene and trnL-trnF intergenic spacer, complete sequence; and tRNA-Phe (trnF) gene, partial sequence; chloroplast	Solanum melongena	75.0	75.0	100%	3e-10	100.00	1667	=HYPERLINK("https://www.ncbi.nlm.nih.gov/nucleotide/HQ721929.1?report=genbank&log$=nucltop&blast_rank=232&RID=NU0A9DEJ013","HQ721929.1")
Solanum melastomoides isolate LB2735 trnT-trnL intergenic spacer, partial sequence; tRNA-Leu (trnL) gene and trnL-trnF intergenic spacer, complete sequence; and tRNA-Phe (trnF) gene, partial sequence; chloroplast	Solanum melastomoides	75.0	75.0	100%	3e-10	100.00	1664	=HYPERLINK("https://www.ncbi.nlm.nih.gov/nucleotide/HQ721928.1?report=genbank&log$=nucltop&blast_rank=233&RID=NU0A9DEJ013","HQ721928.1")
Solanum mauense isolate LB2481 trnT-trnL intergenic spacer, partial sequence; tRNA-Leu (trnL) gene and trnL-trnF intergenic spacer, complete sequence; and tRNA-Phe (trnF) gene, partial sequence; chloroplast	Solanum mauense	75.0	75.0	100%	3e-10	100.00	1682	=HYPERLINK("https://www.ncbi.nlm.nih.gov/nucleotide/HQ721927.1?report=genbank&log$=nucltop&blast_rank=234&RID=NU0A9DEJ013","HQ721927.1")
Solanum malindiense isolate LB2486 trnT-trnL intergenic spacer, partial sequence; tRNA-Leu (trnL) gene and trnL-trnF intergenic spacer, complete sequence; and tRNA-Phe (trnF) gene, partial sequence; chloroplast	Solanum malindiense	75.0	75.0	100%	3e-10	100.00	1679	=HYPERLINK("https://www.ncbi.nlm.nih.gov/nucleotide/HQ721926.1?report=genbank&log$=nucltop&blast_rank=235&RID=NU0A9DEJ013","HQ721926.1")
Solanum jubae isolate LB2563 trnT-trnL intergenic spacer, partial sequence; tRNA-Leu (trnL) gene and trnL-trnF intergenic spacer, complete sequence; and tRNA-Phe (trnF) gene, partial sequence; chloroplast	Solanum jubae	75.0	75.0	100%	3e-10	100.00	1663	=HYPERLINK("https://www.ncbi.nlm.nih.gov/nucleotide/HQ721925.1?report=genbank&log$=nucltop&blast_rank=236&RID=NU0A9DEJ013","HQ721925.1")
Solanum inaequiradians isolate LB2803 trnT-trnL intergenic spacer, partial sequence; tRNA-Leu (trnL) gene and trnL-trnF intergenic spacer, complete sequence; and tRNA-Phe (trnF) gene, partial sequence; chloroplast	Solanum inaequiradians	75.0	75.0	100%	3e-10	100.00	1638	=HYPERLINK("https://www.ncbi.nlm.nih.gov/nucleotide/HQ721923.1?report=genbank&log$=nucltop&blast_rank=237&RID=NU0A9DEJ013","HQ721923.1")
Solanum giganteum isolate LB2802 trnT-trnL intergenic spacer, partial sequence; tRNA-Leu (trnL) gene and trnL-trnF intergenic spacer, complete sequence; and tRNA-Phe (trnF) gene, partial sequence; chloroplast	Solanum giganteum	75.0	75.0	100%	3e-10	100.00	1652	=HYPERLINK("https://www.ncbi.nlm.nih.gov/nucleotide/HQ721922.1?report=genbank&log$=nucltop&blast_rank=238&RID=NU0A9DEJ013","HQ721922.1")
Solanum flagelliferum isolate LB2534 trnT-trnL intergenic spacer, partial sequence; tRNA-Leu (trnL) gene and trnL-trnF intergenic spacer, complete sequence; and tRNA-Phe (trnF) gene, partial sequence; chloroplast	Solanum flagelliferum	75.0	75.0	100%	3e-10	100.00	1498	=HYPERLINK("https://www.ncbi.nlm.nih.gov/nucleotide/HQ721921.1?report=genbank&log$=nucltop&blast_rank=239&RID=NU0A9DEJ013","HQ721921.1")
Solanum sp. Martine 572 trnT-trnL intergenic spacer, partial sequence; tRNA-Leu (trnL) gene and trnL-trnF intergenic spacer, complete sequence; and tRNA-Phe (trnF) gene, partial sequence; chloroplast	Solanum sp. Martine 572	75.0	75.0	100%	3e-10	100.00	1648	=HYPERLINK("https://www.ncbi.nlm.nih.gov/nucleotide/HQ721920.1?report=genbank&log$=nucltop&blast_rank=240&RID=NU0A9DEJ013","HQ721920.1")
Solanum erythracanthum isolate LB2532 trnT-trnL intergenic spacer, partial sequence; tRNA-Leu (trnL) gene and trnL-trnF intergenic spacer, complete sequence; and tRNA-Phe (trnF) gene, partial sequence; chloroplast	Solanum erythracanthum	75.0	75.0	100%	3e-10	100.00	1503	=HYPERLINK("https://www.ncbi.nlm.nih.gov/nucleotide/HQ721919.1?report=genbank&log$=nucltop&blast_rank=241&RID=NU0A9DEJ013","HQ721919.1")
Solanum dennekense isolate LB2885 trnT-trnL intergenic spacer, partial sequence; tRNA-Leu (trnL) gene and trnL-trnF intergenic spacer, complete sequence; and tRNA-Phe (trnF) gene, partial sequence; chloroplast	Solanum dennekense	75.0	75.0	100%	3e-10	100.00	1623	=HYPERLINK("https://www.ncbi.nlm.nih.gov/nucleotide/HQ721918.1?report=genbank&log$=nucltop&blast_rank=242&RID=NU0A9DEJ013","HQ721918.1")
Solanum dennekense isolate LB2562 trnT-trnL intergenic spacer, partial sequence; tRNA-Leu (trnL) gene, complete sequence; and trnL-trnF intergenic spacer, partial sequence; chloroplast	Solanum dennekense	75.0	75.0	100%	3e-10	100.00	1536	=HYPERLINK("https://www.ncbi.nlm.nih.gov/nucleotide/HQ721917.1?report=genbank&log$=nucltop&blast_rank=243&RID=NU0A9DEJ013","HQ721917.1")
Solanum croatii isolate LB2536 trnT-trnL intergenic spacer, partial sequence; tRNA-Leu (trnL) gene and trnL-trnF intergenic spacer, complete sequence; and tRNA-Phe (trnF) gene, partial sequence; chloroplast	Solanum croatii	75.0	75.0	100%	3e-10	100.00	1468	=HYPERLINK("https://www.ncbi.nlm.nih.gov/nucleotide/HQ721915.1?report=genbank&log$=nucltop&blast_rank=244&RID=NU0A9DEJ013","HQ721915.1")
Solanum cordatum isolate LB2734 trnT-trnL intergenic spacer, partial sequence; tRNA-Leu (trnL) gene and trnL-trnF intergenic spacer, complete sequence; and tRNA-Phe (trnF) gene, partial sequence; chloroplast	Solanum cordatum	75.0	75.0	100%	3e-10	100.00	1662	=HYPERLINK("https://www.ncbi.nlm.nih.gov/nucleotide/HQ721914.1?report=genbank&log$=nucltop&blast_rank=245&RID=NU0A9DEJ013","HQ721914.1")
Solanum coagulans isolate LB2733 trnT-trnL intergenic spacer, partial sequence; tRNA-Leu (trnL) gene and trnL-trnF intergenic spacer, complete sequence; and tRNA-Phe (trnF) gene, partial sequence; chloroplast	Solanum coagulans	75.0	75.0	100%	3e-10	100.00	1647	=HYPERLINK("https://www.ncbi.nlm.nih.gov/nucleotide/HQ721913.1?report=genbank&log$=nucltop&blast_rank=246&RID=NU0A9DEJ013","HQ721913.1")
Solanum coagulans isolate LB2491 trnT-trnL intergenic spacer, partial sequence; tRNA-Leu (trnL) gene and trnL-trnF intergenic spacer, complete sequence; and tRNA-Phe (trnF) gene, partial sequence; chloroplast	Solanum coagulans	75.0	75.0	100%	3e-10	100.00	1663	=HYPERLINK("https://www.ncbi.nlm.nih.gov/nucleotide/HQ721912.1?report=genbank&log$=nucltop&blast_rank=247&RID=NU0A9DEJ013","HQ721912.1")
Solanum cerasiferum isolate LB2966 trnT-trnL intergenic spacer, partial sequence; tRNA-Leu (trnL) gene and trnL-trnF intergenic spacer, complete sequence; and tRNA-Phe (trnF) gene, partial sequence; chloroplast	Solanum cerasiferum	75.0	75.0	100%	3e-10	100.00	1637	=HYPERLINK("https://www.ncbi.nlm.nih.gov/nucleotide/HQ721911.1?report=genbank&log$=nucltop&blast_rank=248&RID=NU0A9DEJ013","HQ721911.1")
Solanum cerasiferum isolate LB2900 trnT-trnL intergenic spacer, partial sequence; tRNA-Leu (trnL) gene and trnL-trnF intergenic spacer, complete sequence; and tRNA-Phe (trnF) gene, partial sequence; chloroplast	Solanum cerasiferum	75.0	75.0	100%	3e-10	100.00	1647	=HYPERLINK("https://www.ncbi.nlm.nih.gov/nucleotide/HQ721910.1?report=genbank&log$=nucltop&blast_rank=249&RID=NU0A9DEJ013","HQ721910.1")
Solanum catombelense isolate LB2566 trnT-trnL intergenic spacer, partial sequence; tRNA-Leu (trnL) gene and trnL-trnF intergenic spacer, complete sequence; and tRNA-Phe (trnF) gene, partial sequence; chloroplast	Solanum catombelense	75.0	75.0	100%	3e-10	100.00	1674	=HYPERLINK("https://www.ncbi.nlm.nih.gov/nucleotide/HQ721909.1?report=genbank&log$=nucltop&blast_rank=250&RID=NU0A9DEJ013","HQ721909.1")
Solanum campylacanthum isolate LB2495 trnT-trnL intergenic spacer, partial sequence; tRNA-Leu (trnL) gene and trnL-trnF intergenic spacer, complete sequence; and tRNA-Phe (trnF) gene, partial sequence; chloroplast	Solanum campylacanthum	75.0	75.0	100%	3e-10	100.00	1670	=HYPERLINK("https://www.ncbi.nlm.nih.gov/nucleotide/HQ721908.1?report=genbank&log$=nucltop&blast_rank=251&RID=NU0A9DEJ013","HQ721908.1")
Solanum campylacanthum isolate LB2488 trnT-trnL intergenic spacer, partial sequence; tRNA-Leu (trnL) gene and trnL-trnF intergenic spacer, complete sequence; and tRNA-Phe (trnF) gene, partial sequence; chloroplast	Solanum campylacanthum	75.0	75.0	100%	3e-10	100.00	1625	=HYPERLINK("https://www.ncbi.nlm.nih.gov/nucleotide/HQ721907.1?report=genbank&log$=nucltop&blast_rank=252&RID=NU0A9DEJ013","HQ721907.1")
Solanum burtt-davyi isolate LB2800 trnT-trnL intergenic spacer, partial sequence; tRNA-Leu (trnL) gene and trnL-trnF intergenic spacer, complete sequence; and tRNA-Phe (trnF) gene, partial sequence; chloroplast	Solanum burtt-davyi	75.0	75.0	100%	3e-10	100.00	1655	=HYPERLINK("https://www.ncbi.nlm.nih.gov/nucleotide/HQ721906.1?report=genbank&log$=nucltop&blast_rank=253&RID=NU0A9DEJ013","HQ721906.1")
Solanum burchellii isolate LB2903 trnT-trnL intergenic spacer, partial sequence; tRNA-Leu (trnL) gene and trnL-trnF intergenic spacer, complete sequence; and tRNA-Phe (trnF) gene, partial sequence; chloroplast	Solanum burchellii	75.0	75.0	100%	3e-10	100.00	1661	=HYPERLINK("https://www.ncbi.nlm.nih.gov/nucleotide/HQ721905.1?report=genbank&log$=nucltop&blast_rank=254&RID=NU0A9DEJ013","HQ721905.1")
Solanum barbisetum isolate LB2501 trnT-trnL intergenic spacer, partial sequence; tRNA-Leu (trnL) gene and trnL-trnF intergenic spacer, complete sequence; and tRNA-Phe (trnF) gene, partial sequence; chloroplast	Solanum barbisetum	75.0	75.0	100%	3e-10	100.00	1678	=HYPERLINK("https://www.ncbi.nlm.nih.gov/nucleotide/HQ721904.1?report=genbank&log$=nucltop&blast_rank=255&RID=NU0A9DEJ013","HQ721904.1")
Solanum arundo isolate LB2487 trnT-trnL intergenic spacer, partial sequence; tRNA-Leu (trnL) gene and trnL-trnF intergenic spacer, complete sequence; and tRNA-Phe (trnF) gene, partial sequence; chloroplast	Solanum arundo	75.0	75.0	100%	3e-10	100.00	1650	=HYPERLINK("https://www.ncbi.nlm.nih.gov/nucleotide/HQ721903.1?report=genbank&log$=nucltop&blast_rank=256&RID=NU0A9DEJ013","HQ721903.1")
Solanum anomalum isolate LB2728 trnT-trnL intergenic spacer, partial sequence; tRNA-Leu (trnL) gene and trnL-trnF intergenic spacer, complete sequence; and tRNA-Phe (trnF) gene, partial sequence; chloroplast	Solanum anomalum	75.0	75.0	100%	3e-10	100.00	1647	=HYPERLINK("https://www.ncbi.nlm.nih.gov/nucleotide/HQ721902.1?report=genbank&log$=nucltop&blast_rank=257&RID=NU0A9DEJ013","HQ721902.1")
Solanum anguivi isolate LB2494 trnT-trnL intergenic spacer, partial sequence; tRNA-Leu (trnL) gene and trnL-trnF intergenic spacer, complete sequence; and tRNA-Phe (trnF) gene, partial sequence; chloroplast	Solanum anguivi	75.0	75.0	100%	3e-10	100.00	1642	=HYPERLINK("https://www.ncbi.nlm.nih.gov/nucleotide/HQ721901.1?report=genbank&log$=nucltop&blast_rank=258&RID=NU0A9DEJ013","HQ721901.1")
Solanum anguivi isolate LB1264 trnT-trnL intergenic spacer, partial sequence; tRNA-Leu (trnL) gene and trnL-trnF intergenic spacer, complete sequence; and tRNA-Phe (trnF) gene, partial sequence; chloroplast	Solanum anguivi	75.0	75.0	100%	3e-10	100.00	1555	=HYPERLINK("https://www.ncbi.nlm.nih.gov/nucleotide/HQ721900.1?report=genbank&log$=nucltop&blast_rank=259&RID=NU0A9DEJ013","HQ721900.1")
Solanum anguivi isolate LB1070 trnT-trnL intergenic spacer, partial sequence; tRNA-Leu (trnL) gene and trnL-trnF intergenic spacer, complete sequence; and tRNA-Phe (trnF) gene, partial sequence; chloroplast	Solanum anguivi	75.0	75.0	100%	3e-10	100.00	1675	=HYPERLINK("https://www.ncbi.nlm.nih.gov/nucleotide/HQ721899.1?report=genbank&log$=nucltop&blast_rank=260&RID=NU0A9DEJ013","HQ721899.1")
Solanum agnewiorum isolate LB2883 trnT-trnL intergenic spacer, partial sequence; tRNA-Leu (trnL) gene and trnL-trnF intergenic spacer, complete sequence; and tRNA-Phe (trnF) gene, partial sequence; chloroplast	Solanum agnewiorum	75.0	75.0	100%	3e-10	100.00	1686	=HYPERLINK("https://www.ncbi.nlm.nih.gov/nucleotide/HQ721898.1?report=genbank&log$=nucltop&blast_rank=261&RID=NU0A9DEJ013","HQ721898.1")
Solanum aethiopicum isolate LB2551 trnT-trnL intergenic spacer, partial sequence; tRNA-Leu (trnL) gene and trnL-trnF intergenic spacer, complete sequence; and tRNA-Phe (trnF) gene, partial sequence; chloroplast	Solanum aethiopicum	75.0	75.0	100%	3e-10	100.00	1675	=HYPERLINK("https://www.ncbi.nlm.nih.gov/nucleotide/HQ721897.1?report=genbank&log$=nucltop&blast_rank=262&RID=NU0A9DEJ013","HQ721897.1")
Solanum aculeastrum isolate LB2489 trnT-trnL intergenic spacer, partial sequence; tRNA-Leu (trnL) gene and trnL-trnF intergenic spacer, complete sequence; and tRNA-Phe (trnF) gene, partial sequence; chloroplast	Solanum aculeastrum	75.0	75.0	100%	3e-10	100.00	1649	=HYPERLINK("https://www.ncbi.nlm.nih.gov/nucleotide/HQ721896.1?report=genbank&log$=nucltop&blast_rank=263&RID=NU0A9DEJ013","HQ721896.1")
Solanum aethiopicum isolate NN19 chloroplast, complete genome	Solanum aethiopicum	75.0	75.0	100%	3e-10	100.00	155581	=HYPERLINK("https://www.ncbi.nlm.nih.gov/nucleotide/MT122972.1?report=genbank&log$=nucltop&blast_rank=264&RID=NU0A9DEJ013","MT122972.1")
Solanum aethiopicum isolate NN20 chloroplast, complete genome	Solanum aethiopicum	75.0	75.0	100%	3e-10	100.00	155581	=HYPERLINK("https://www.ncbi.nlm.nih.gov/nucleotide/MT122953.1?report=genbank&log$=nucltop&blast_rank=265&RID=NU0A9DEJ013","MT122953.1")
Solanum subumbellatum isolate LB2824 trnT-trnL intergenic spacer, partial sequence; tRNA-Leu (trnL) gene and trnL-trnF intergenic spacer, complete sequence; and tRNA-Phe (trnF) gene, partial sequence; chloroplast	Solanum subumbellatum	75.0	75.0	100%	3e-10	100.00	1679	=HYPERLINK("https://www.ncbi.nlm.nih.gov/nucleotide/HQ457411.1?report=genbank&log$=nucltop&blast_rank=266&RID=NU0A9DEJ013","HQ457411.1")
Solanum scuticum isolate LB2826 trnT-trnL intergenic spacer, partial sequence; tRNA-Leu (trnL) gene, complete sequence; and trnL-trnF intergenic spacer, partial sequence; chloroplast	Solanum scuticum	75.0	75.0	100%	3e-10	100.00	1707	=HYPERLINK("https://www.ncbi.nlm.nih.gov/nucleotide/HQ457410.1?report=genbank&log$=nucltop&blast_rank=267&RID=NU0A9DEJ013","HQ457410.1")
Solanum piluliferum isolate LB2849 trnT-trnL intergenic spacer, partial sequence; tRNA-Leu (trnL) gene and trnL-trnF intergenic spacer, complete sequence; and tRNA-Phe (trnF) gene, partial sequence; chloroplast	Solanum piluliferum	75.0	75.0	100%	3e-10	100.00	1653	=HYPERLINK("https://www.ncbi.nlm.nih.gov/nucleotide/HQ457407.1?report=genbank&log$=nucltop&blast_rank=268&RID=NU0A9DEJ013","HQ457407.1")
Solanum metrobotryon isolate LB2847 trnT-trnL intergenic spacer, partial sequence; tRNA-Leu (trnL) gene and trnL-trnF intergenic spacer, complete sequence; and tRNA-Phe (trnF) gene, partial sequence; chloroplast	Solanum metrobotryon	75.0	75.0	100%	3e-10	100.00	1688	=HYPERLINK("https://www.ncbi.nlm.nih.gov/nucleotide/HQ457406.1?report=genbank&log$=nucltop&blast_rank=269&RID=NU0A9DEJ013","HQ457406.1")
Solanum whalenii trnT-trnL intergenic spacer, partial sequence; tRNA-Leu (trnL) gene, complete sequence; and trnL-trnF intergenic spacer, partial sequence	Solanum whalenii	75.0	75.0	100%	3e-10	100.00	1656	=HYPERLINK("https://www.ncbi.nlm.nih.gov/nucleotide/GU591052.1?report=genbank&log$=nucltop&blast_rank=270&RID=NU0A9DEJ013","GU591052.1")
Solanum bolivianum trnT-trnL intergenic spacer, partial sequence; tRNA-Leu (trnL) gene, complete sequence; and trnL-trnF intergenic spacer, partial sequence	Solanum bolivianum	75.0	75.0	100%	3e-10	100.00	1690	=HYPERLINK("https://www.ncbi.nlm.nih.gov/nucleotide/GU591003.1?report=genbank&log$=nucltop&blast_rank=271&RID=NU0A9DEJ013","GU591003.1")
Solanum stellativelutinum trnT-trnL intergenic spacer, partial sequence; tRNA-Leu (trnL) gene, complete sequence; and trnL-trnF intergenic spacer, partial sequence	Solanum stellativelutinum	75.0	75.0	100%	3e-10	100.00	1699	=HYPERLINK("https://www.ncbi.nlm.nih.gov/nucleotide/GU591044.1?report=genbank&log$=nucltop&blast_rank=272&RID=NU0A9DEJ013","GU591044.1")
Solanum rudepannum trnT-trnL intergenic spacer, partial sequence; tRNA-Leu (trnL) gene, complete sequence; and trnL-trnF intergenic spacer, partial sequence	Solanum rudepannum	75.0	75.0	100%	3e-10	100.00	1715	=HYPERLINK("https://www.ncbi.nlm.nih.gov/nucleotide/GU591040.1?report=genbank&log$=nucltop&blast_rank=273&RID=NU0A9DEJ013","GU591040.1")
Solanum poinsettiifolium trnT-trnL intergenic spacer, partial sequence; tRNA-Leu (trnL) gene, complete sequence; and trnL-trnF intergenic spacer, partial sequence	Solanum poinsettiifolium	75.0	75.0	100%	3e-10	100.00	1635	=HYPERLINK("https://www.ncbi.nlm.nih.gov/nucleotide/GU591036.1?report=genbank&log$=nucltop&blast_rank=274&RID=NU0A9DEJ013","GU591036.1")
Solanum pluviale trnT-trnL intergenic spacer, partial sequence; tRNA-Leu (trnL) gene, complete sequence; and trnL-trnF intergenic spacer, partial sequence	Solanum pluviale	75.0	75.0	100%	3e-10	100.00	1686	=HYPERLINK("https://www.ncbi.nlm.nih.gov/nucleotide/GU591035.1?report=genbank&log$=nucltop&blast_rank=275&RID=NU0A9DEJ013","GU591035.1")
Solanum paniculatum trnT-trnL intergenic spacer, partial sequence; tRNA-Leu (trnL) gene, complete sequence; and trnL-trnF intergenic spacer, partial sequence	Solanum paniculatum	75.0	75.0	100%	3e-10	100.00	1654	=HYPERLINK("https://www.ncbi.nlm.nih.gov/nucleotide/GU591032.1?report=genbank&log$=nucltop&blast_rank=276&RID=NU0A9DEJ013","GU591032.1")
Solanum multispinum trnT-trnL intergenic spacer, partial sequence; tRNA-Leu (trnL) gene, complete sequence; and trnL-trnF intergenic spacer, partial sequence	Solanum multispinum	75.0	75.0	100%	3e-10	100.00	1623	=HYPERLINK("https://www.ncbi.nlm.nih.gov/nucleotide/GU591030.1?report=genbank&log$=nucltop&blast_rank=277&RID=NU0A9DEJ013","GU591030.1")
Solanum moxosense trnT-trnL intergenic spacer, partial sequence; tRNA-Leu (trnL) gene, complete sequence; and trnL-trnF intergenic spacer, partial sequence	Solanum moxosense	75.0	75.0	100%	3e-10	100.00	1635	=HYPERLINK("https://www.ncbi.nlm.nih.gov/nucleotide/GU591029.1?report=genbank&log$=nucltop&blast_rank=278&RID=NU0A9DEJ013","GU591029.1")
Solanum lanceolatum trnT-trnL intergenic spacer, partial sequence; tRNA-Leu (trnL) gene, complete sequence; and trnL-trnF intergenic spacer, partial sequence	Solanum lanceolatum	75.0	75.0	100%	3e-10	100.00	1673	=HYPERLINK("https://www.ncbi.nlm.nih.gov/nucleotide/GU591023.1?report=genbank&log$=nucltop&blast_rank=279&RID=NU0A9DEJ013","GU591023.1")
Solanum juvenale trnT-trnL intergenic spacer, partial sequence; tRNA-Leu (trnL) gene, complete sequence; and trnL-trnF intergenic spacer, partial sequence	Solanum juvenale	75.0	75.0	100%	3e-10	100.00	1633	=HYPERLINK("https://www.ncbi.nlm.nih.gov/nucleotide/GU591021.1?report=genbank&log$=nucltop&blast_rank=280&RID=NU0A9DEJ013","GU591021.1")
Solanum hieronymi trnT-trnL intergenic spacer, partial sequence; tRNA-Leu (trnL) gene, complete sequence; and trnL-trnF intergenic spacer, partial sequence	Solanum hieronymi	75.0	75.0	100%	3e-10	100.00	1634	=HYPERLINK("https://www.ncbi.nlm.nih.gov/nucleotide/GU591019.1?report=genbank&log$=nucltop&blast_rank=281&RID=NU0A9DEJ013","GU591019.1")
Solanum glutinosum trnT-trnL intergenic spacer, partial sequence; tRNA-Leu (trnL) gene, complete sequence; and trnL-trnF intergenic spacer, partial sequence	Solanum glutinosum	75.0	75.0	100%	3e-10	100.00	1673	=HYPERLINK("https://www.ncbi.nlm.nih.gov/nucleotide/GU591016.1?report=genbank&log$=nucltop&blast_rank=282&RID=NU0A9DEJ013","GU591016.1")
Solanum elaeagnifolium trnT-trnL intergenic spacer, partial sequence; tRNA-Leu (trnL) gene, complete sequence; and trnL-trnF intergenic spacer, partial sequence	Solanum elaeagnifolium	75.0	75.0	100%	3e-10	100.00	1562	=HYPERLINK("https://www.ncbi.nlm.nih.gov/nucleotide/GU591014.1?report=genbank&log$=nucltop&blast_rank=283&RID=NU0A9DEJ013","GU591014.1")
Solanum donianum trnT-trnL intergenic spacer, partial sequence; tRNA-Leu (trnL) gene, complete sequence; and trnL-trnF intergenic spacer, partial sequence	Solanum donianum	75.0	75.0	100%	3e-10	100.00	1663	=HYPERLINK("https://www.ncbi.nlm.nih.gov/nucleotide/GU591013.1?report=genbank&log$=nucltop&blast_rank=284&RID=NU0A9DEJ013","GU591013.1")
Solanum crotonoides trnT-trnL intergenic spacer, partial sequence; tRNA-Leu (trnL) gene, complete sequence; and trnL-trnF intergenic spacer, partial sequence	Solanum crotonoides	75.0	75.0	100%	3e-10	100.00	1713	=HYPERLINK("https://www.ncbi.nlm.nih.gov/nucleotide/GU591011.1?report=genbank&log$=nucltop&blast_rank=285&RID=NU0A9DEJ013","GU591011.1")
Solanum comarapanum trnT-trnL intergenic spacer, partial sequence; tRNA-Leu (trnL) gene, complete sequence; and trnL-trnF intergenic spacer, partial sequence	Solanum comarapanum	75.0	75.0	100%	3e-10	100.00	1650	=HYPERLINK("https://www.ncbi.nlm.nih.gov/nucleotide/GU591008.1?report=genbank&log$=nucltop&blast_rank=286&RID=NU0A9DEJ013","GU591008.1")
Solanum chrysotrichum trnT-trnL intergenic spacer, partial sequence; tRNA-Leu (trnL) gene, complete sequence; and trnL-trnF intergenic spacer, partial sequence	Solanum chrysotrichum	75.0	75.0	100%	3e-10	100.00	1693	=HYPERLINK("https://www.ncbi.nlm.nih.gov/nucleotide/GU591007.1?report=genbank&log$=nucltop&blast_rank=287&RID=NU0A9DEJ013","GU591007.1")
Solanum caricifolium trnT-trnL intergenic spacer, partial sequence; tRNA-Leu (trnL) gene, complete sequence; and trnL-trnF intergenic spacer, partial sequence	Solanum caricifolium	75.0	75.0	100%	3e-10	100.00	1682	=HYPERLINK("https://www.ncbi.nlm.nih.gov/nucleotide/GU591006.1?report=genbank&log$=nucltop&blast_rank=288&RID=NU0A9DEJ013","GU591006.1")
Solanum bonariense trnT-trnL intergenic spacer, partial sequence; tRNA-Leu (trnL) gene, complete sequence; and trnL-trnF intergenic spacer, partial sequence	Solanum bonariense	75.0	75.0	100%	3e-10	100.00	1675	=HYPERLINK("https://www.ncbi.nlm.nih.gov/nucleotide/GU591004.1?report=genbank&log$=nucltop&blast_rank=289&RID=NU0A9DEJ013","GU591004.1")
Solanum asteropilodes trnT-trnL intergenic spacer, partial sequence; tRNA-Leu (trnL) gene, complete sequence; and trnL-trnF intergenic spacer, partial sequence	Solanum asteropilodes	75.0	75.0	100%	3e-10	100.00	1664	=HYPERLINK("https://www.ncbi.nlm.nih.gov/nucleotide/GU591001.1?report=genbank&log$=nucltop&blast_rank=290&RID=NU0A9DEJ013","GU591001.1")
Solanum asterophorum trnT-trnL intergenic spacer, partial sequence; tRNA-Leu (trnL) gene, complete sequence; and trnL-trnF intergenic spacer, partial sequence	Solanum asterophorum	75.0	75.0	100%	3e-10	100.00	1621	=HYPERLINK("https://www.ncbi.nlm.nih.gov/nucleotide/GU591000.1?report=genbank&log$=nucltop&blast_rank=291&RID=NU0A9DEJ013","GU591000.1")
Solanum asperolanatum trnT-trnL intergenic spacer, partial sequence; tRNA-Leu (trnL) gene, complete sequence; and trnL-trnF intergenic spacer, partial sequence	Solanum asperolanatum	75.0	75.0	100%	3e-10	100.00	1690	=HYPERLINK("https://www.ncbi.nlm.nih.gov/nucleotide/GU590999.1?report=genbank&log$=nucltop&blast_rank=292&RID=NU0A9DEJ013","GU590999.1")
Solanum albidum trnT-trnL intergenic spacer, partial sequence; tRNA-Leu (trnL) gene, complete sequence; and trnL-trnF intergenic spacer, partial sequence	Solanum albidum	75.0	75.0	100%	3e-10	100.00	1685	=HYPERLINK("https://www.ncbi.nlm.nih.gov/nucleotide/GU590997.1?report=genbank&log$=nucltop&blast_rank=293&RID=NU0A9DEJ013","GU590997.1")
Solanum acutilobum trnT-trnL intergenic spacer, partial sequence; tRNA-Leu (trnL) gene, complete sequence; and trnL-trnF intergenic spacer, partial sequence	Solanum acutilobum	75.0	75.0	100%	3e-10	100.00	1695	=HYPERLINK("https://www.ncbi.nlm.nih.gov/nucleotide/GU590995.1?report=genbank&log$=nucltop&blast_rank=294&RID=NU0A9DEJ013","GU590995.1")
Solanum viridifolium trnT-trnL intergenic spacer, partial sequence; tRNA-Leu (trnL) gene and trnL-trnF intergenic spacer, complete sequence; and tRNA-Phe (trnF) gene, partial sequence	Solanum viridifolium	75.0	75.0	100%	3e-10	100.00	1741	=HYPERLINK("https://www.ncbi.nlm.nih.gov/nucleotide/GQ163570.1?report=genbank&log$=nucltop&blast_rank=295&RID=NU0A9DEJ013","GQ163570.1")
Solanum vicinum trnT-trnL intergenic spacer, partial sequence; tRNA-Leu (trnL) gene and trnL-trnF intergenic spacer, complete sequence; and tRNA-Phe (trnF) gene, partial sequence	Solanum vicinum	75.0	75.0	100%	3e-10	100.00	1735	=HYPERLINK("https://www.ncbi.nlm.nih.gov/nucleotide/GQ163569.1?report=genbank&log$=nucltop&blast_rank=296&RID=NU0A9DEJ013","GQ163569.1")
Solanum vansittartense trnT-trnL intergenic spacer, partial sequence; tRNA-Leu (trnL) gene, complete sequence; and trnL-trnF intergenic spacer, partial sequence	Solanum vansittartense	75.0	75.0	100%	3e-10	100.00	1679	=HYPERLINK("https://www.ncbi.nlm.nih.gov/nucleotide/GQ163568.1?report=genbank&log$=nucltop&blast_rank=297&RID=NU0A9DEJ013","GQ163568.1")
Solanum tudununggae trnT-trnL intergenic spacer, partial sequence; tRNA-Leu (trnL) gene, complete sequence; and trnL-trnF intergenic spacer, partial sequence	Solanum tudununggae	75.0	75.0	100%	3e-10	100.00	1705	=HYPERLINK("https://www.ncbi.nlm.nih.gov/nucleotide/GQ163567.1?report=genbank&log$=nucltop&blast_rank=298&RID=NU0A9DEJ013","GQ163567.1")
Solanum sturtianum trnT-trnL intergenic spacer, partial sequence; tRNA-Leu (trnL) gene and trnL-trnF intergenic spacer, complete sequence; and tRNA-Phe (trnF) gene, partial sequence	Solanum sturtianum	75.0	75.0	100%	3e-10	100.00	1721	=HYPERLINK("https://www.ncbi.nlm.nih.gov/nucleotide/GQ163565.1?report=genbank&log$=nucltop&blast_rank=299&RID=NU0A9DEJ013","GQ163565.1")
Solanum stupefactum trnT-trnL intergenic spacer, partial sequence; tRNA-Leu (trnL) gene and trnL-trnF intergenic spacer, complete sequence; and tRNA-Phe (trnF) gene, partial sequence	Solanum stupefactum	75.0	75.0	100%	3e-10	100.00	1725	=HYPERLINK("https://www.ncbi.nlm.nih.gov/nucleotide/GQ163564.1?report=genbank&log$=nucltop&blast_rank=300&RID=NU0A9DEJ013","GQ163564.1")
Solanum stenopterum trnT-trnL intergenic spacer, partial sequence; tRNA-Leu (trnL) gene and trnL-trnF intergenic spacer, complete sequence; and tRNA-Phe (trnF) gene, partial sequence	Solanum stenopterum	75.0	75.0	100%	3e-10	100.00	1722	=HYPERLINK("https://www.ncbi.nlm.nih.gov/nucleotide/GQ163563.1?report=genbank&log$=nucltop&blast_rank=301&RID=NU0A9DEJ013","GQ163563.1")
Solanum shirleyanum trnT-trnL intergenic spacer, partial sequence; tRNA-Leu (trnL) gene and trnL-trnF intergenic spacer, complete sequence; and tRNA-Phe (trnF) gene, partial sequence	Solanum shirleyanum	75.0	75.0	100%	3e-10	100.00	1729	=HYPERLINK("https://www.ncbi.nlm.nih.gov/nucleotide/GQ163562.1?report=genbank&log$=nucltop&blast_rank=302&RID=NU0A9DEJ013","GQ163562.1")
Solanum sessilistellatum trnT-trnL intergenic spacer, partial sequence; tRNA-Leu (trnL) gene and trnL-trnF intergenic spacer, complete sequence; and tRNA-Phe (trnF) gene, partial sequence	Solanum sessilistellatum	75.0	75.0	100%	3e-10	100.00	1762	=HYPERLINK("https://www.ncbi.nlm.nih.gov/nucleotide/GQ163561.1?report=genbank&log$=nucltop&blast_rank=303&RID=NU0A9DEJ013","GQ163561.1")
Solanum serpens trnT-trnL intergenic spacer, partial sequence; tRNA-Leu (trnL) gene and trnL-trnF intergenic spacer, complete sequence; and tRNA-Phe (trnF) gene, partial sequence	Solanum serpens	75.0	75.0	100%	3e-10	100.00	1728	=HYPERLINK("https://www.ncbi.nlm.nih.gov/nucleotide/GQ163560.1?report=genbank&log$=nucltop&blast_rank=304&RID=NU0A9DEJ013","GQ163560.1")
Solanum sejunctum trnT-trnL intergenic spacer, partial sequence; tRNA-Leu (trnL) gene and trnL-trnF intergenic spacer, complete sequence; and tRNA-Phe (trnF) gene, partial sequence	Solanum sejunctum	75.0	75.0	100%	3e-10	100.00	1724	=HYPERLINK("https://www.ncbi.nlm.nih.gov/nucleotide/GQ163558.1?report=genbank&log$=nucltop&blast_rank=305&RID=NU0A9DEJ013","GQ163558.1")
Solanum rixosum trnT-trnL intergenic spacer, partial sequence; tRNA-Leu (trnL) gene and trnL-trnF intergenic spacer, complete sequence; and tRNA-Phe (trnF) gene, partial sequence	Solanum rixosum	75.0	75.0	100%	3e-10	100.00	1717	=HYPERLINK("https://www.ncbi.nlm.nih.gov/nucleotide/GQ163557.1?report=genbank&log$=nucltop&blast_rank=306&RID=NU0A9DEJ013","GQ163557.1")
Solanum quadriloculatum trnT-trnL intergenic spacer, partial sequence; tRNA-Leu (trnL) gene and trnL-trnF intergenic spacer, complete sequence; and tRNA-Phe (trnF) gene, partial sequence	Solanum quadriloculatum	75.0	75.0	100%	3e-10	100.00	1721	=HYPERLINK("https://www.ncbi.nlm.nih.gov/nucleotide/GQ163555.1?report=genbank&log$=nucltop&blast_rank=307&RID=NU0A9DEJ013","GQ163555.1")
Solanum pusillum trnT-trnL intergenic spacer, partial sequence; tRNA-Leu (trnL) gene and trnL-trnF intergenic spacer, complete sequence; and tRNA-Phe (trnF) gene, partial sequence	Solanum pusillum	75.0	75.0	100%	3e-10	100.00	1723	=HYPERLINK("https://www.ncbi.nlm.nih.gov/nucleotide/GQ163554.1?report=genbank&log$=nucltop&blast_rank=308&RID=NU0A9DEJ013","GQ163554.1")
Solanum pungetium trnT-trnL intergenic spacer, partial sequence; tRNA-Leu (trnL) gene and trnL-trnF intergenic spacer, complete sequence; and tRNA-Phe (trnF) gene, partial sequence	Solanum pungetium	75.0	75.0	100%	3e-10	100.00	1715	=HYPERLINK("https://www.ncbi.nlm.nih.gov/nucleotide/GQ163553.1?report=genbank&log$=nucltop&blast_rank=309&RID=NU0A9DEJ013","GQ163553.1")
Solanum pugiunculiferum trnT-trnL intergenic spacer, partial sequence; tRNA-Leu (trnL) gene and trnL-trnF intergenic spacer, complete sequence; and tRNA-Phe (trnF) gene, partial sequence	Solanum pugiunculiferum	75.0	75.0	100%	3e-10	100.00	1767	=HYPERLINK("https://www.ncbi.nlm.nih.gov/nucleotide/GQ163552.1?report=genbank&log$=nucltop&blast_rank=310&RID=NU0A9DEJ013","GQ163552.1")
Solanum phlomoides trnT-trnL intergenic spacer, partial sequence; tRNA-Leu (trnL) gene and trnL-trnF intergenic spacer, complete sequence; and tRNA-Phe (trnF) gene, partial sequence	Solanum phlomoides	75.0	75.0	100%	3e-10	100.00	1538	=HYPERLINK("https://www.ncbi.nlm.nih.gov/nucleotide/GQ163551.1?report=genbank&log$=nucltop&blast_rank=311&RID=NU0A9DEJ013","GQ163551.1")
Solanum petrophilum trnT-trnL intergenic spacer, partial sequence; tRNA-Leu (trnL) gene and trnL-trnF intergenic spacer, complete sequence; and tRNA-Phe (trnF) gene, partial sequence	Solanum petrophilum	75.0	75.0	100%	3e-10	100.00	1667	=HYPERLINK("https://www.ncbi.nlm.nih.gov/nucleotide/GQ163550.1?report=genbank&log$=nucltop&blast_rank=312&RID=NU0A9DEJ013","GQ163550.1")
Solanum petraeum trnT-trnL intergenic spacer, partial sequence; tRNA-Leu (trnL) gene and trnL-trnF intergenic spacer, complete sequence; and tRNA-Phe (trnF) gene, partial sequence	Solanum petraeum	75.0	75.0	100%	3e-10	100.00	1742	=HYPERLINK("https://www.ncbi.nlm.nih.gov/nucleotide/GQ163549.1?report=genbank&log$=nucltop&blast_rank=313&RID=NU0A9DEJ013","GQ163549.1")
Solanum oligacanthum trnT-trnL intergenic spacer, partial sequence; tRNA-Leu (trnL) gene and trnL-trnF intergenic spacer, complete sequence; and tRNA-Phe (trnF) gene, partial sequence	Solanum oligacanthum	75.0	75.0	100%	3e-10	100.00	1743	=HYPERLINK("https://www.ncbi.nlm.nih.gov/nucleotide/GQ163546.1?report=genbank&log$=nucltop&blast_rank=314&RID=NU0A9DEJ013","GQ163546.1")
Solanum oldfieldii trnT-trnL intergenic spacer, partial sequence; tRNA-Leu (trnL) gene and trnL-trnF intergenic spacer, complete sequence; and tRNA-Phe (trnF) gene, partial sequence	Solanum oldfieldii	75.0	75.0	100%	3e-10	100.00	1725	=HYPERLINK("https://www.ncbi.nlm.nih.gov/nucleotide/GQ163545.1?report=genbank&log$=nucltop&blast_rank=315&RID=NU0A9DEJ013","GQ163545.1")
Solanum nobile trnT-trnL intergenic spacer, partial sequence; tRNA-Leu (trnL) gene and trnL-trnF intergenic spacer, complete sequence; and tRNA-Phe (trnF) gene, partial sequence	Solanum nobile	75.0	75.0	100%	3e-10	100.00	1730	=HYPERLINK("https://www.ncbi.nlm.nih.gov/nucleotide/GQ163542.1?report=genbank&log$=nucltop&blast_rank=316&RID=NU0A9DEJ013","GQ163542.1")
Solanum neoanglicum trnT-trnL intergenic spacer, partial sequence; tRNA-Leu (trnL) gene and trnL-trnF intergenic spacer, complete sequence; and tRNA-Phe (trnF) gene, partial sequence	Solanum neoanglicum	75.0	75.0	100%	3e-10	100.00	1730	=HYPERLINK("https://www.ncbi.nlm.nih.gov/nucleotide/GQ163541.1?report=genbank&log$=nucltop&blast_rank=317&RID=NU0A9DEJ013","GQ163541.1")
Solanum nemophilum trnT-trnL intergenic spacer, partial sequence; tRNA-Leu (trnL) gene and trnL-trnF intergenic spacer, complete sequence; and tRNA-Phe (trnF) gene, partial sequence	Solanum nemophilum	75.0	75.0	100%	3e-10	100.00	1730	=HYPERLINK("https://www.ncbi.nlm.nih.gov/nucleotide/GQ163540.1?report=genbank&log$=nucltop&blast_rank=318&RID=NU0A9DEJ013","GQ163540.1")
Solanum mitchellianum trnT-trnL intergenic spacer, partial sequence; tRNA-Leu (trnL) gene and trnL-trnF intergenic spacer, complete sequence; and tRNA-Phe (trnF) gene, partial sequence	Solanum mitchellianum	75.0	75.0	100%	3e-10	100.00	1722	=HYPERLINK("https://www.ncbi.nlm.nih.gov/nucleotide/GQ163539.1?report=genbank&log$=nucltop&blast_rank=319&RID=NU0A9DEJ013","GQ163539.1")
Solanum melongena trnT-trnL intergenic spacer, partial sequence; tRNA-Leu (trnL) gene and trnL-trnF intergenic spacer, complete sequence; and tRNA-Phe (trnF) gene, partial sequence	Solanum melongena	75.0	75.0	100%	3e-10	100.00	1743	=HYPERLINK("https://www.ncbi.nlm.nih.gov/nucleotide/GQ163538.1?report=genbank&log$=nucltop&blast_rank=320&RID=NU0A9DEJ013","GQ163538.1")
Solanum macoorai trnT-trnL intergenic spacer, partial sequence; tRNA-Leu (trnL) gene and trnL-trnF intergenic spacer, complete sequence; and tRNA-Phe (trnF) gene, partial sequence	Solanum macoorai	75.0	75.0	100%	3e-10	100.00	1740	=HYPERLINK("https://www.ncbi.nlm.nih.gov/nucleotide/GQ163537.1?report=genbank&log$=nucltop&blast_rank=321&RID=NU0A9DEJ013","GQ163537.1")
Solanum lythrocarpum trnT-trnL intergenic spacer, partial sequence; tRNA-Leu (trnL) gene and trnL-trnF intergenic spacer, complete sequence; and tRNA-Phe (trnF) gene, partial sequence	Solanum lythrocarpum	75.0	75.0	100%	3e-10	100.00	1717	=HYPERLINK("https://www.ncbi.nlm.nih.gov/nucleotide/GQ163536.1?report=genbank&log$=nucltop&blast_rank=322&RID=NU0A9DEJ013","GQ163536.1")
Solanum sp. StS-2010b trnT-trnL intergenic spacer, partial sequence; tRNA-Leu (trnL) gene and trnL-trnF intergenic spacer, complete sequence; and tRNA-Phe (trnF) gene, partial sequence	Solanum sp. StS-2010b	75.0	75.0	100%	3e-10	100.00	1737	=HYPERLINK("https://www.ncbi.nlm.nih.gov/nucleotide/GQ163534.1?report=genbank&log$=nucltop&blast_rank=323&RID=NU0A9DEJ013","GQ163534.1")
Solanum limitare trnT-trnL intergenic spacer, partial sequence; tRNA-Leu (trnL) gene and trnL-trnF intergenic spacer, complete sequence; and tRNA-Phe (trnF) gene, partial sequence	Solanum limitare	75.0	75.0	100%	3e-10	100.00	1712	=HYPERLINK("https://www.ncbi.nlm.nih.gov/nucleotide/GQ163533.1?report=genbank&log$=nucltop&blast_rank=324&RID=NU0A9DEJ013","GQ163533.1")
Solanum leopoldense trnT-trnL intergenic spacer, partial sequence; tRNA-Leu (trnL) gene and trnL-trnF intergenic spacer, complete sequence; and tRNA-Phe (trnF) gene, partial sequence	Solanum leopoldense	75.0	75.0	100%	3e-10	100.00	1737	=HYPERLINK("https://www.ncbi.nlm.nih.gov/nucleotide/GQ163532.1?report=genbank&log$=nucltop&blast_rank=325&RID=NU0A9DEJ013","GQ163532.1")
Solanum latens trnT-trnL intergenic spacer, partial sequence; tRNA-Leu (trnL) gene and trnL-trnF intergenic spacer, complete sequence; and tRNA-Phe (trnF) gene, partial sequence	Solanum latens	75.0	75.0	100%	3e-10	100.00	1584	=HYPERLINK("https://www.ncbi.nlm.nih.gov/nucleotide/GQ163531.1?report=genbank&log$=nucltop&blast_rank=326&RID=NU0A9DEJ013","GQ163531.1")
Solanum lasiophyllum trnT-trnL intergenic spacer, partial sequence; tRNA-Leu (trnL) gene and trnL-trnF intergenic spacer, complete sequence; and tRNA-Phe (trnF) gene, partial sequence	Solanum lasiophyllum	75.0	75.0	100%	3e-10	100.00	1725	=HYPERLINK("https://www.ncbi.nlm.nih.gov/nucleotide/GQ163530.1?report=genbank&log$=nucltop&blast_rank=327&RID=NU0A9DEJ013","GQ163530.1")
Solanum kwebense trnT-trnL intergenic spacer, partial sequence; tRNA-Leu (trnL) gene and trnL-trnF intergenic spacer, complete sequence; and tRNA-Phe (trnF) gene, partial sequence	Solanum kwebense	75.0	75.0	100%	3e-10	100.00	1737	=HYPERLINK("https://www.ncbi.nlm.nih.gov/nucleotide/GQ163528.1?report=genbank&log$=nucltop&blast_rank=328&RID=NU0A9DEJ013","GQ163528.1")
Solanum johnsonianum trnT-trnL intergenic spacer, partial sequence; tRNA-Leu (trnL) gene and trnL-trnF intergenic spacer, complete sequence; and tRNA-Phe (trnF) gene, partial sequence	Solanum johnsonianum	75.0	75.0	100%	3e-10	100.00	1701	=HYPERLINK("https://www.ncbi.nlm.nih.gov/nucleotide/GQ163525.1?report=genbank&log$=nucltop&blast_rank=329&RID=NU0A9DEJ013","GQ163525.1")
Solanum innoxium trnT-trnL intergenic spacer, partial sequence; tRNA-Leu (trnL) gene and trnL-trnF intergenic spacer, complete sequence; and tRNA-Phe (trnF) gene, partial sequence	Solanum innoxium	75.0	75.0	100%	3e-10	100.00	1683	=HYPERLINK("https://www.ncbi.nlm.nih.gov/nucleotide/GQ163524.1?report=genbank&log$=nucltop&blast_rank=330&RID=NU0A9DEJ013","GQ163524.1")
Solanum incompletum trnT-trnL intergenic spacer, partial sequence; tRNA-Leu (trnL) gene and trnL-trnF intergenic spacer, complete sequence; and tRNA-Phe (trnF) gene, partial sequence	Solanum incompletum	75.0	75.0	100%	3e-10	100.00	1746	=HYPERLINK("https://www.ncbi.nlm.nih.gov/nucleotide/GQ163523.1?report=genbank&log$=nucltop&blast_rank=331&RID=NU0A9DEJ013","GQ163523.1")
Solanum incanum trnT-trnL intergenic spacer, partial sequence; tRNA-Leu (trnL) gene and trnL-trnF intergenic spacer, complete sequence; and tRNA-Phe (trnF) gene, partial sequence	Solanum incanum	75.0	75.0	100%	3e-10	100.00	1724	=HYPERLINK("https://www.ncbi.nlm.nih.gov/nucleotide/GQ163522.1?report=genbank&log$=nucltop&blast_rank=332&RID=NU0A9DEJ013","GQ163522.1")
Solanum hystrix trnT-trnL intergenic spacer, partial sequence; tRNA-Leu (trnL) gene and trnL-trnF intergenic spacer, complete sequence; and tRNA-Phe (trnF) gene, partial sequence	Solanum hystrix	75.0	75.0	100%	3e-10	100.00	1677	=HYPERLINK("https://www.ncbi.nlm.nih.gov/nucleotide/GQ163520.1?report=genbank&log$=nucltop&blast_rank=333&RID=NU0A9DEJ013","GQ163520.1")
Solanum horridum trnT-trnL intergenic spacer, partial sequence; tRNA-Leu (trnL) gene and trnL-trnF intergenic spacer, complete sequence; and tRNA-Phe (trnF) gene, partial sequence	Solanum horridum	75.0	75.0	100%	3e-10	100.00	1742	=HYPERLINK("https://www.ncbi.nlm.nih.gov/nucleotide/GQ163519.1?report=genbank&log$=nucltop&blast_rank=334&RID=NU0A9DEJ013","GQ163519.1")
Solanum hoplopetalum trnT-trnL intergenic spacer, partial sequence; tRNA-Leu (trnL) gene, complete sequence; and trnL-trnF intergenic spacer, partial sequence	Solanum hoplopetalum	75.0	75.0	100%	3e-10	100.00	1651	=HYPERLINK("https://www.ncbi.nlm.nih.gov/nucleotide/GQ163518.1?report=genbank&log$=nucltop&blast_rank=335&RID=NU0A9DEJ013","GQ163518.1")
Solanum hieronymi trnT-trnL intergenic spacer, partial sequence; tRNA-Leu (trnL) gene and trnL-trnF intergenic spacer, complete sequence; and tRNA-Phe (trnF) gene, partial sequence	Solanum hieronymi	75.0	75.0	100%	3e-10	100.00	1685	=HYPERLINK("https://www.ncbi.nlm.nih.gov/nucleotide/GQ163517.1?report=genbank&log$=nucltop&blast_rank=336&RID=NU0A9DEJ013","GQ163517.1")
Solanum heinianum trnT-trnL intergenic spacer, partial sequence; tRNA-Leu (trnL) gene and trnL-trnF intergenic spacer, complete sequence; and tRNA-Phe (trnF) gene, partial sequence	Solanum heinianum	75.0	75.0	100%	3e-10	100.00	1545	=HYPERLINK("https://www.ncbi.nlm.nih.gov/nucleotide/GQ163515.1?report=genbank&log$=nucltop&blast_rank=337&RID=NU0A9DEJ013","GQ163515.1")
Solanum hapalum trnT-trnL intergenic spacer, partial sequence; tRNA-Leu (trnL) gene and trnL-trnF intergenic spacer, complete sequence; and tRNA-Phe (trnF) gene, partial sequence	Solanum hapalum	75.0	75.0	100%	3e-10	100.00	1725	=HYPERLINK("https://www.ncbi.nlm.nih.gov/nucleotide/GQ163514.1?report=genbank&log$=nucltop&blast_rank=338&RID=NU0A9DEJ013","GQ163514.1")
Solanum gympiense trnT-trnL intergenic spacer, partial sequence; tRNA-Leu (trnL) gene and trnL-trnF intergenic spacer, complete sequence; and tRNA-Phe (trnF) gene, partial sequence	Solanum gympiense	75.0	75.0	100%	3e-10	100.00	1724	=HYPERLINK("https://www.ncbi.nlm.nih.gov/nucleotide/GQ163513.1?report=genbank&log$=nucltop&blast_rank=339&RID=NU0A9DEJ013","GQ163513.1")
Solanum goetzei trnT-trnL intergenic spacer, partial sequence; tRNA-Leu (trnL) gene and trnL-trnF intergenic spacer, complete sequence; and tRNA-Phe (trnF) gene, partial sequence	Solanum goetzei	75.0	75.0	100%	3e-10	100.00	1768	=HYPERLINK("https://www.ncbi.nlm.nih.gov/nucleotide/GQ163512.1?report=genbank&log$=nucltop&blast_rank=340&RID=NU0A9DEJ013","GQ163512.1")
Solanum giganteum trnT-trnL intergenic spacer, partial sequence; tRNA-Leu (trnL) gene and trnL-trnF intergenic spacer, complete sequence; and tRNA-Phe (trnF) gene, partial sequence	Solanum giganteum	75.0	75.0	100%	3e-10	100.00	1728	=HYPERLINK("https://www.ncbi.nlm.nih.gov/nucleotide/GQ163511.1?report=genbank&log$=nucltop&blast_rank=341&RID=NU0A9DEJ013","GQ163511.1")
Solanum sp. StS-2010a trnT-trnL intergenic spacer, partial sequence; tRNA-Leu (trnL) gene and trnL-trnF intergenic spacer, complete sequence; and tRNA-Phe (trnF) gene, partial sequence	Solanum sp. StS-2010a	75.0	75.0	100%	3e-10	100.00	1721	=HYPERLINK("https://www.ncbi.nlm.nih.gov/nucleotide/GQ163510.1?report=genbank&log$=nucltop&blast_rank=342&RID=NU0A9DEJ013","GQ163510.1")
Solanum gabrielae trnT-trnL intergenic spacer, partial sequence; tRNA-Leu (trnL) gene and trnL-trnF intergenic spacer, complete sequence; and tRNA-Phe (trnF) gene, partial sequence	Solanum gabrielae	75.0	75.0	100%	3e-10	100.00	1745	=HYPERLINK("https://www.ncbi.nlm.nih.gov/nucleotide/GQ163509.1?report=genbank&log$=nucltop&blast_rank=343&RID=NU0A9DEJ013","GQ163509.1")
Solanum esuriale trnT-trnL intergenic spacer, partial sequence; tRNA-Leu (trnL) gene and trnL-trnF intergenic spacer, complete sequence; and tRNA-Phe (trnF) gene, partial sequence	Solanum esuriale	75.0	75.0	100%	3e-10	100.00	1720	=HYPERLINK("https://www.ncbi.nlm.nih.gov/nucleotide/GQ163508.1?report=genbank&log$=nucltop&blast_rank=344&RID=NU0A9DEJ013","GQ163508.1")
Solanum ellipticum trnT-trnL intergenic spacer, partial sequence; tRNA-Leu (trnL) gene and trnL-trnF intergenic spacer, complete sequence; and tRNA-Phe (trnF) gene, partial sequence	Solanum ellipticum	75.0	75.0	100%	3e-10	100.00	1742	=HYPERLINK("https://www.ncbi.nlm.nih.gov/nucleotide/GQ163507.1?report=genbank&log$=nucltop&blast_rank=345&RID=NU0A9DEJ013","GQ163507.1")
Solanum ditrichum trnT-trnL intergenic spacer, partial sequence; tRNA-Leu (trnL) gene and trnL-trnF intergenic spacer, complete sequence; and tRNA-Phe (trnF) gene, partial sequence	Solanum ditrichum	75.0	75.0	100%	3e-10	100.00	1735	=HYPERLINK("https://www.ncbi.nlm.nih.gov/nucleotide/GQ163504.1?report=genbank&log$=nucltop&blast_rank=346&RID=NU0A9DEJ013","GQ163504.1")
Solanum dissectum trnT-trnL intergenic spacer, partial sequence; tRNA-Leu (trnL) gene and trnL-trnF intergenic spacer, complete sequence; and tRNA-Phe (trnF) gene, partial sequence	Solanum dissectum	75.0	75.0	100%	3e-10	100.00	1716	=HYPERLINK("https://www.ncbi.nlm.nih.gov/nucleotide/GQ163503.1?report=genbank&log$=nucltop&blast_rank=347&RID=NU0A9DEJ013","GQ163503.1")
Solanum discolor trnT-trnL intergenic spacer, partial sequence; tRNA-Leu (trnL) gene and trnL-trnF intergenic spacer, complete sequence; and tRNA-Phe (trnF) gene, partial sequence	Solanum discolor	75.0	75.0	100%	3e-10	100.00	1730	=HYPERLINK("https://www.ncbi.nlm.nih.gov/nucleotide/GQ163502.1?report=genbank&log$=nucltop&blast_rank=348&RID=NU0A9DEJ013","GQ163502.1")
Solanum dioicum trnT-trnL intergenic spacer, partial sequence; tRNA-Leu (trnL) gene and trnL-trnF intergenic spacer, complete sequence; and tRNA-Phe (trnF) gene, partial sequence	Solanum dioicum	75.0	75.0	100%	3e-10	100.00	1741	=HYPERLINK("https://www.ncbi.nlm.nih.gov/nucleotide/GQ163501.1?report=genbank&log$=nucltop&blast_rank=349&RID=NU0A9DEJ013","GQ163501.1")
Solanum dimorphispinum trnT-trnL intergenic spacer, partial sequence; tRNA-Leu (trnL) gene and trnL-trnF intergenic spacer, complete sequence; and tRNA-Phe (trnF) gene, partial sequence	Solanum dimorphispinum	75.0	75.0	100%	3e-10	100.00	1740	=HYPERLINK("https://www.ncbi.nlm.nih.gov/nucleotide/GQ163500.1?report=genbank&log$=nucltop&blast_rank=350&RID=NU0A9DEJ013","GQ163500.1")
Solanum dianthophorum trnT-trnL intergenic spacer, partial sequence; tRNA-Leu (trnL) gene and trnL-trnF intergenic spacer, complete sequence; and tRNA-Phe (trnF) gene, partial sequence	Solanum dianthophorum	75.0	75.0	100%	3e-10	100.00	1720	=HYPERLINK("https://www.ncbi.nlm.nih.gov/nucleotide/GQ163499.1?report=genbank&log$=nucltop&blast_rank=351&RID=NU0A9DEJ013","GQ163499.1")
Solanum densevestitum trnT-trnL intergenic spacer, partial sequence; tRNA-Leu (trnL) gene and trnL-trnF intergenic spacer, complete sequence; and tRNA-Phe (trnF) gene, partial sequence	Solanum densevestitum	75.0	75.0	100%	3e-10	100.00	1727	=HYPERLINK("https://www.ncbi.nlm.nih.gov/nucleotide/GQ163498.1?report=genbank&log$=nucltop&blast_rank=352&RID=NU0A9DEJ013","GQ163498.1")
Solanum cunninghamii trnT-trnL intergenic spacer, partial sequence; tRNA-Leu (trnL) gene and trnL-trnF intergenic spacer, complete sequence; and tRNA-Phe (trnF) gene, partial sequence	Solanum cunninghamii	75.0	75.0	100%	3e-10	100.00	1741	=HYPERLINK("https://www.ncbi.nlm.nih.gov/nucleotide/GQ163497.1?report=genbank&log$=nucltop&blast_rank=353&RID=NU0A9DEJ013","GQ163497.1")
Solanum corifolium trnT-trnL intergenic spacer, partial sequence; tRNA-Leu (trnL) gene and trnL-trnF intergenic spacer, complete sequence; and tRNA-Phe (trnF) gene, partial sequence	Solanum corifolium	75.0	75.0	100%	3e-10	100.00	1724	=HYPERLINK("https://www.ncbi.nlm.nih.gov/nucleotide/GQ163496.1?report=genbank&log$=nucltop&blast_rank=354&RID=NU0A9DEJ013","GQ163496.1")
Solanum cookii trnT-trnL intergenic spacer, partial sequence; tRNA-Leu (trnL) gene and trnL-trnF intergenic spacer, complete sequence; and tRNA-Phe (trnF) gene, partial sequence	Solanum cookii	75.0	75.0	100%	3e-10	100.00	1718	=HYPERLINK("https://www.ncbi.nlm.nih.gov/nucleotide/GQ163495.1?report=genbank&log$=nucltop&blast_rank=355&RID=NU0A9DEJ013","GQ163495.1")
Solanum coactiliferum trnT-trnL intergenic spacer, partial sequence; tRNA-Leu (trnL) gene and trnL-trnF intergenic spacer, complete sequence; and tRNA-Phe (trnF) gene, partial sequence	Solanum coactiliferum	75.0	75.0	100%	3e-10	100.00	1726	=HYPERLINK("https://www.ncbi.nlm.nih.gov/nucleotide/GQ163494.1?report=genbank&log$=nucltop&blast_rank=356&RID=NU0A9DEJ013","GQ163494.1")
Solanum chippendalei trnT-trnL intergenic spacer, partial sequence; tRNA-Leu (trnL) gene and trnL-trnF intergenic spacer, complete sequence; and tRNA-Phe (trnF) gene, partial sequence	Solanum chippendalei	75.0	75.0	100%	3e-10	100.00	1742	=HYPERLINK("https://www.ncbi.nlm.nih.gov/nucleotide/GQ163493.1?report=genbank&log$=nucltop&blast_rank=357&RID=NU0A9DEJ013","GQ163493.1")
Solanum carduiforme trnT-trnL intergenic spacer, partial sequence; tRNA-Leu (trnL) gene and trnL-trnF intergenic spacer, complete sequence; and tRNA-Phe (trnF) gene, partial sequence	Solanum carduiforme	75.0	75.0	100%	3e-10	100.00	1725	=HYPERLINK("https://www.ncbi.nlm.nih.gov/nucleotide/GQ163491.1?report=genbank&log$=nucltop&blast_rank=358&RID=NU0A9DEJ013","GQ163491.1")
Solanum bumeliifolium trnT-trnL intergenic spacer, partial sequence; tRNA-Leu (trnL) gene and trnL-trnF intergenic spacer, complete sequence; and tRNA-Phe (trnF) gene, partial sequence	Solanum bumeliifolium	75.0	75.0	100%	3e-10	100.00	1545	=HYPERLINK("https://www.ncbi.nlm.nih.gov/nucleotide/GQ163490.1?report=genbank&log$=nucltop&blast_rank=359&RID=NU0A9DEJ013","GQ163490.1")
Solanum beaugleholei trnT-trnL intergenic spacer, partial sequence; tRNA-Leu (trnL) gene and trnL-trnF intergenic spacer, complete sequence; and tRNA-Phe (trnF) gene, partial sequence	Solanum beaugleholei	75.0	75.0	100%	3e-10	100.00	1725	=HYPERLINK("https://www.ncbi.nlm.nih.gov/nucleotide/GQ163489.1?report=genbank&log$=nucltop&blast_rank=360&RID=NU0A9DEJ013","GQ163489.1")
Solanum argopetalum trnT-trnL intergenic spacer, partial sequence; tRNA-Leu (trnL) gene and trnL-trnF intergenic spacer, complete sequence; and tRNA-Phe (trnF) gene, partial sequence	Solanum argopetalum	75.0	75.0	100%	3e-10	100.00	1722	=HYPERLINK("https://www.ncbi.nlm.nih.gov/nucleotide/GQ163487.1?report=genbank&log$=nucltop&blast_rank=361&RID=NU0A9DEJ013","GQ163487.1")
Solanum acanthodapis trnT-trnL intergenic spacer, partial sequence; tRNA-Leu (trnL) gene and trnL-trnF intergenic spacer, complete sequence; and tRNA-Phe (trnF) gene, partial sequence	Solanum acanthodapis	75.0	75.0	100%	3e-10	100.00	1728	=HYPERLINK("https://www.ncbi.nlm.nih.gov/nucleotide/GQ163485.1?report=genbank&log$=nucltop&blast_rank=362&RID=NU0A9DEJ013","GQ163485.1")
Solanum melongena isolate UPG0077 tRNA-Thr (trnT) gene, partial sequence; trnT-trnL intergenic spacer and tRNA-Leu (trnL) gene, complete sequence; and trnL-trnF intergenic spacer, partial sequence; chloroplast	Solanum melongena	75.0	75.0	100%	3e-10	100.00	1801	=HYPERLINK("https://www.ncbi.nlm.nih.gov/nucleotide/HM006827.1?report=genbank&log$=nucltop&blast_rank=363&RID=NU0A9DEJ013","HM006827.1")
Solanum tribulosum isolate LB1744 tRNA-Thr (trnT) gene, partial sequence; trnT-trnL intergenic spacer and tRNA-Leu (trnL) gene, complete sequence; and trnL-trnF intergenic spacer, partial sequence; chloroplast	Solanum tribulosum	75.0	75.0	100%	3e-10	100.00	1702	=HYPERLINK("https://www.ncbi.nlm.nih.gov/nucleotide/GQ149761.1?report=genbank&log$=nucltop&blast_rank=364&RID=NU0A9DEJ013","GQ149761.1")
Solanum tribulosum isolate LB1656 tRNA-Thr (trnT) gene, partial sequence; trnT-trnL intergenic spacer and tRNA-Leu (trnL) gene, complete sequence; and trnL-trnF intergenic spacer, partial sequence; chloroplast	Solanum tribulosum	75.0	75.0	100%	3e-10	100.00	1702	=HYPERLINK("https://www.ncbi.nlm.nih.gov/nucleotide/GQ149760.1?report=genbank&log$=nucltop&blast_rank=365&RID=NU0A9DEJ013","GQ149760.1")
Solanum tenuipes var. tenuipes isolate LB1750 trnT-trnL intergenic spacer and tRNA-Leu (trnL) gene, complete sequence; and trnL-trnF intergenic spacer, partial sequence; chloroplast	Solanum tenuipes var. tenuipes	75.0	75.0	100%	3e-10	100.00	1719	=HYPERLINK("https://www.ncbi.nlm.nih.gov/nucleotide/GQ149759.1?report=genbank&log$=nucltop&blast_rank=366&RID=NU0A9DEJ013","GQ149759.1")
Solanum tenuipes var. tenuipes isolate LB1705 tRNA-Thr (trnT) gene, partial sequence; trnT-trnL intergenic spacer and tRNA-Leu (trnL) gene, complete sequence; and trnL-trnF intergenic spacer, partial sequence; chloroplast	Solanum tenuipes var. tenuipes	75.0	75.0	100%	3e-10	100.00	1735	=HYPERLINK("https://www.ncbi.nlm.nih.gov/nucleotide/GQ149758.1?report=genbank&log$=nucltop&blast_rank=367&RID=NU0A9DEJ013","GQ149758.1")
Solanum tenuipes var. latisectum isolate LB1704 tRNA-Thr (trnT) gene, partial sequence; trnT-trnL intergenic spacer and tRNA-Leu (trnL) gene, complete sequence; and trnL-trnF intergenic spacer, partial sequence; chloroplast	Solanum tenuipes var. latisectum	75.0	75.0	100%	3e-10	100.00	1735	=HYPERLINK("https://www.ncbi.nlm.nih.gov/nucleotide/GQ149757.1?report=genbank&log$=nucltop&blast_rank=368&RID=NU0A9DEJ013","GQ149757.1")
Solanum lumholtzianum isolate LB1659 tRNA-Thr (trnT) gene, partial sequence; trnT-trnL intergenic spacer and tRNA-Leu (trnL) gene, complete sequence; and trnL-trnF intergenic spacer, partial sequence; chloroplast	Solanum lumholtzianum	75.0	75.0	100%	3e-10	100.00	1704	=HYPERLINK("https://www.ncbi.nlm.nih.gov/nucleotide/GQ149753.1?report=genbank&log$=nucltop&blast_rank=369&RID=NU0A9DEJ013","GQ149753.1")
Solanum heterodoxum var. setigeroides isolate LB976 tRNA-Thr (trnT) gene, partial sequence; trnT-trnL intergenic spacer and tRNA-Leu (trnL) gene, complete sequence; and trnL-trnF intergenic spacer, partial sequence; chloroplast	Solanum heterodoxum var. setigeroides	75.0	75.0	100%	3e-10	100.00	1732	=HYPERLINK("https://www.ncbi.nlm.nih.gov/nucleotide/GQ149750.1?report=genbank&log$=nucltop&blast_rank=370&RID=NU0A9DEJ013","GQ149750.1")
Solanum heterodoxum var. setigeroides isolate LB1807 trnT-trnL intergenic spacer and tRNA-Leu (trnL) gene, complete sequence; and trnL-trnF intergenic spacer, partial sequence; chloroplast	Solanum heterodoxum var. setigeroides	75.0	75.0	100%	3e-10	100.00	1708	=HYPERLINK("https://www.ncbi.nlm.nih.gov/nucleotide/GQ149749.1?report=genbank&log$=nucltop&blast_rank=371&RID=NU0A9DEJ013","GQ149749.1")
Solanum heterodoxum var. setigeroides isolate LB1752 tRNA-Thr (trnT) gene, partial sequence; trnT-trnL intergenic spacer and tRNA-Leu (trnL) gene, complete sequence; and trnL-trnF intergenic spacer, partial sequence; chloroplast	Solanum heterodoxum var. setigeroides	75.0	75.0	100%	3e-10	100.00	1732	=HYPERLINK("https://www.ncbi.nlm.nih.gov/nucleotide/GQ149748.1?report=genbank&log$=nucltop&blast_rank=372&RID=NU0A9DEJ013","GQ149748.1")
Solanum heterodoxum var. novomexicanum isolate LB1703 tRNA-Thr (trnT) gene, partial sequence; trnT-trnL intergenic spacer and tRNA-Leu (trnL) gene, complete sequence; and trnL-trnF intergenic spacer, partial sequence; chloroplast	Solanum heterodoxum var. novomexicanum	75.0	75.0	100%	3e-10	100.00	1733	=HYPERLINK("https://www.ncbi.nlm.nih.gov/nucleotide/GQ149747.1?report=genbank&log$=nucltop&blast_rank=373&RID=NU0A9DEJ013","GQ149747.1")
Solanum heterodoxum var. heterodoxum isolate LB1786 trnT-trnL intergenic spacer and tRNA-Leu (trnL) gene, complete sequence; and trnL-trnF intergenic spacer, partial sequence; chloroplast	Solanum heterodoxum var. heterodoxum	75.0	75.0	100%	3e-10	100.00	1688	=HYPERLINK("https://www.ncbi.nlm.nih.gov/nucleotide/GQ149746.1?report=genbank&log$=nucltop&blast_rank=374&RID=NU0A9DEJ013","GQ149746.1")
Solanum grayi var. grandiflorum isolate LB2261 trnT-trnL intergenic spacer and tRNA-Leu (trnL) gene, complete sequence; and trnL-trnF intergenic spacer, partial sequence; chloroplast	Solanum grayi var. grandiflorum	75.0	75.0	100%	3e-10	100.00	1696	=HYPERLINK("https://www.ncbi.nlm.nih.gov/nucleotide/GQ149744.1?report=genbank&log$=nucltop&blast_rank=375&RID=NU0A9DEJ013","GQ149744.1")
Solanum grayi var. grandiflorum isolate LB1743 tRNA-Thr (trnT) gene, partial sequence; trnT-trnL intergenic spacer and tRNA-Leu (trnL) gene, complete sequence; and trnL-trnF intergenic spacer, partial sequence; chloroplast	Solanum grayi var. grandiflorum	75.0	75.0	100%	3e-10	100.00	1712	=HYPERLINK("https://www.ncbi.nlm.nih.gov/nucleotide/GQ149743.1?report=genbank&log$=nucltop&blast_rank=376&RID=NU0A9DEJ013","GQ149743.1")
Solanum grayi var. grandiflorum isolate LB1657 tRNA-Thr (trnT) gene, partial sequence; trnT-trnL intergenic spacer and tRNA-Leu (trnL) gene, complete sequence; and trnL-trnF intergenic spacer, partial sequence; chloroplast	Solanum grayi var. grandiflorum	75.0	75.0	100%	3e-10	100.00	1712	=HYPERLINK("https://www.ncbi.nlm.nih.gov/nucleotide/GQ149742.1?report=genbank&log$=nucltop&blast_rank=377&RID=NU0A9DEJ013","GQ149742.1")
Solanum fructo-tecto isolate LB2426 tRNA-Thr (trnT) gene, partial sequence; trnT-trnL intergenic spacer and tRNA-Leu (trnL) gene, complete sequence; and trnL-trnF intergenic spacer, partial sequence; chloroplast	Solanum fructo-tecto	75.0	75.0	100%	3e-10	100.00	1712	=HYPERLINK("https://www.ncbi.nlm.nih.gov/nucleotide/GQ149741.1?report=genbank&log$=nucltop&blast_rank=378&RID=NU0A9DEJ013","GQ149741.1")
Solanum sp. Elder 46 tRNA-Thr (trnT) gene, partial sequence; trnT-trnL intergenic spacer and tRNA-Leu (trnL) gene, complete sequence; and trnL-trnF intergenic spacer, partial sequence; chloroplast	Solanum sp. Elder 46	75.0	75.0	100%	3e-10	100.00	1759	=HYPERLINK("https://www.ncbi.nlm.nih.gov/nucleotide/GQ149740.1?report=genbank&log$=nucltop&blast_rank=379&RID=NU0A9DEJ013","GQ149740.1")
Solanum davisense isolate LB1797 trnT-trnL intergenic spacer and tRNA-Leu (trnL) gene, complete sequence; and trnL-trnF intergenic spacer, partial sequence; chloroplast	Solanum davisense	75.0	75.0	100%	3e-10	100.00	1638	=HYPERLINK("https://www.ncbi.nlm.nih.gov/nucleotide/GQ149739.1?report=genbank&log$=nucltop&blast_rank=380&RID=NU0A9DEJ013","GQ149739.1")
Solanum davisense isolate LB1660 tRNA-Thr (trnT) gene, partial sequence; trnT-trnL intergenic spacer and tRNA-Leu (trnL) gene, complete sequence; and trnL-trnF intergenic spacer, partial sequence; chloroplast	Solanum davisense	75.0	75.0	100%	3e-10	100.00	1712	=HYPERLINK("https://www.ncbi.nlm.nih.gov/nucleotide/GQ149738.1?report=genbank&log$=nucltop&blast_rank=381&RID=NU0A9DEJ013","GQ149738.1")
Solanum citrullifolium var. setigerum isolate LB1748 tRNA-Thr (trnT) gene, partial sequence; trnT-trnL intergenic spacer and tRNA-Leu (trnL) gene, complete sequence; and trnL-trnF intergenic spacer, partial sequence; chloroplast	Solanum citrullifolium var. setigerum	75.0	75.0	100%	3e-10	100.00	1712	=HYPERLINK("https://www.ncbi.nlm.nih.gov/nucleotide/GQ149735.1?report=genbank&log$=nucltop&blast_rank=382&RID=NU0A9DEJ013","GQ149735.1")
Solanum citrullifolium var. setigerum isolate LB1707 tRNA-Thr (trnT) gene, partial sequence; trnT-trnL intergenic spacer and tRNA-Leu (trnL) gene, complete sequence; and trnL-trnF intergenic spacer, partial sequence; chloroplast	Solanum citrullifolium var. setigerum	75.0	75.0	100%	3e-10	100.00	1712	=HYPERLINK("https://www.ncbi.nlm.nih.gov/nucleotide/GQ149734.1?report=genbank&log$=nucltop&blast_rank=383&RID=NU0A9DEJ013","GQ149734.1")
Solanum citrullifolium var. knoblichii isolate LB1791 trnT-trnL intergenic spacer and tRNA-Leu (trnL) gene, complete sequence; and trnL-trnF intergenic spacer, partial sequence; chloroplast	Solanum citrullifolium var. knoblochii	75.0	75.0	100%	3e-10	100.00	1688	=HYPERLINK("https://www.ncbi.nlm.nih.gov/nucleotide/GQ149733.1?report=genbank&log$=nucltop&blast_rank=384&RID=NU0A9DEJ013","GQ149733.1")
Solanum citrullifolium var. citrullifolium isolate LB1796 trnT-trnL intergenic spacer and tRNA-Leu (trnL) gene, complete sequence; and trnL-trnF intergenic spacer, partial sequence; chloroplast	Solanum citrullifolium var. citrullifolium	75.0	75.0	100%	3e-10	100.00	1660	=HYPERLINK("https://www.ncbi.nlm.nih.gov/nucleotide/GQ149732.1?report=genbank&log$=nucltop&blast_rank=385&RID=NU0A9DEJ013","GQ149732.1")
Solanum citrullifolium var. citrullifolium isolate LB1382 trnT-trnL intergenic spacer and tRNA-Leu (trnL) gene, complete sequence; and trnL-trnF intergenic spacer, partial sequence; chloroplast	Solanum citrullifolium var. citrullifolium	75.0	75.0	100%	3e-10	100.00	1656	=HYPERLINK("https://www.ncbi.nlm.nih.gov/nucleotide/GQ149731.1?report=genbank&log$=nucltop&blast_rank=386&RID=NU0A9DEJ013","GQ149731.1")
Solanum bahamense isolate LB658 tRNA-Thr (trnT) gene, partial sequence; trnT-trnL intergenic spacer and tRNA-Leu (trnL) gene, complete sequence; and trnL-trnF intergenic spacer, partial sequence; chloroplast	Solanum bahamense	75.0	75.0	100%	3e-10	100.00	1784	=HYPERLINK("https://www.ncbi.nlm.nih.gov/nucleotide/GQ149730.1?report=genbank&log$=nucltop&blast_rank=387&RID=NU0A9DEJ013","GQ149730.1")
Solanum angustifolium isolate LB1654 tRNA-Thr (trnT) gene, partial sequence; trnT-trnL intergenic spacer and tRNA-Leu (trnL) gene, complete sequence; and trnL-trnF intergenic spacer, partial sequence; chloroplast	Solanum angustifolium	75.0	75.0	100%	3e-10	100.00	1695	=HYPERLINK("https://www.ncbi.nlm.nih.gov/nucleotide/GQ149729.1?report=genbank&log$=nucltop&blast_rank=388&RID=NU0A9DEJ013","GQ149729.1")
Solanum nigriviolaceum voucher Bohs 3242 UT tRNA-Thr (trnT) gene, partial sequence; trnT-trnL intergenic spacer, tRNA-Leu (trnL) gene, and trnL-trnF intergenic spacer, complete sequence; and tRNA-Phe (trnF) gene, partial sequence; chloroplast	Solanum nigriviolaceum	75.0	75.0	100%	3e-10	100.00	1854	=HYPERLINK("https://www.ncbi.nlm.nih.gov/nucleotide/EU427553.1?report=genbank&log$=nucltop&blast_rank=389&RID=NU0A9DEJ013","EU427553.1")
Solanum virginianum voucher Cipollini 17 UT tRNA-Thr (trnT) gene, partial sequence; trnT-trnL intergenic spacer, tRNA-Leu (trnL) gene, and trnL-trnF intergenic spacer, complete sequence; and tRNA-Phe (trnF) gene, partial sequence; plastid	Solanum virginianum	75.0	75.0	100%	3e-10	100.00	1817	=HYPERLINK("https://www.ncbi.nlm.nih.gov/nucleotide/EU176160.1?report=genbank&log$=nucltop&blast_rank=390&RID=NU0A9DEJ013","EU176160.1")
Solanum supinum voucher Bohs 3469 UT tRNA-Thr (trnT) gene, partial sequence; trnT-trnL intergenic spacer, tRNA-Leu (trnL) gene, and trnL-trnF intergenic spacer, complete sequence; and tRNA-Phe (trnF) gene, partial sequence; plastid	Solanum supinum	75.0	75.0	100%	3e-10	100.00	1842	=HYPERLINK("https://www.ncbi.nlm.nih.gov/nucleotide/EU176158.1?report=genbank&log$=nucltop&blast_rank=391&RID=NU0A9DEJ013","EU176158.1")
Solanum humile voucher Bohs 3468 UT tRNA-Thr (trnT) gene, partial sequence; trnT-trnL intergenic spacer, tRNA-Leu (trnL) gene, and trnL-trnF intergenic spacer, complete sequence; and tRNA-Phe (trnF) gene, partial sequence; plastid	Solanum humile	75.0	75.0	100%	3e-10	100.00	1822	=HYPERLINK("https://www.ncbi.nlm.nih.gov/nucleotide/EU176157.1?report=genbank&log$=nucltop&blast_rank=392&RID=NU0A9DEJ013","EU176157.1")
Solanum richardii voucher no voucher tRNA-Thr (trnT) gene, partial sequence; trnT-trnL intergenic spacer, tRNA-Leu (trnL) gene, and trnL-trnF intergenic spacer, complete sequence; and tRNA-Phe (trnF) gene, partial sequence; plastid	Solanum richardii	75.0	75.0	100%	3e-10	100.00	1844	=HYPERLINK("https://www.ncbi.nlm.nih.gov/nucleotide/EU176156.1?report=genbank&log$=nucltop&blast_rank=393&RID=NU0A9DEJ013","EU176156.1")
Solanum melongena voucher Olmstead S-91 WTU tRNA-Thr (trnT) gene, partial sequence; trnT-trnL intergenic spacer, tRNA-Leu (trnL) gene, and trnL-trnF intergenic spacer, complete sequence; and tRNA-Phe (trnF) gene, partial sequence; chloroplast	Solanum melongena	75.0	75.0	100%	3e-10	100.00	1835	=HYPERLINK("https://www.ncbi.nlm.nih.gov/nucleotide/DQ180406.1?report=genbank&log$=nucltop&blast_rank=394&RID=NU0A9DEJ013","DQ180406.1")
Solanum marginatum voucher no voucher tRNA-Thr (trnT) gene, partial sequence; trnT-trnL intergenic spacer, tRNA-Leu (trnL) gene, and trnL-trnF intergenic spacer, complete sequence; and tRNA-Phe (trnF) gene, partial sequence; plastid	Solanum marginatum	75.0	75.0	100%	3e-10	100.00	1834	=HYPERLINK("https://www.ncbi.nlm.nih.gov/nucleotide/EU176148.1?report=genbank&log$=nucltop&blast_rank=395&RID=NU0A9DEJ013","EU176148.1")
Solanum lichtensteinii voucher Bohs 3482 UT tRNA-Thr (trnT) gene, partial sequence; trnT-trnL intergenic spacer, tRNA-Leu (trnL) gene, and trnL-trnF intergenic spacer, complete sequence; and tRNA-Phe (trnF) gene, partial sequence; plastid	Solanum lichtensteinii	75.0	75.0	100%	3e-10	100.00	1816	=HYPERLINK("https://www.ncbi.nlm.nih.gov/nucleotide/EU176146.1?report=genbank&log$=nucltop&blast_rank=396&RID=NU0A9DEJ013","EU176146.1")
Solanum panduriforme voucher Bohs 3456 UT tRNA-Thr (trnT) gene, partial sequence; trnT-trnL intergenic spacer, tRNA-Leu (trnL) gene, and trnL-trnF intergenic spacer, complete sequence; and tRNA-Phe (trnF) gene, partial sequence; plastid	Solanum panduriforme	75.0	75.0	100%	3e-10	100.00	1816	=HYPERLINK("https://www.ncbi.nlm.nih.gov/nucleotide/EU176143.1?report=genbank&log$=nucltop&blast_rank=397&RID=NU0A9DEJ013","EU176143.1")
Solanum campylacanthum voucher Bohs 3455 UT tRNA-Thr (trnT) gene, partial sequence; trnT-trnL intergenic spacer, tRNA-Leu (trnL) gene, and trnL-trnF intergenic spacer, complete sequence; and tRNA-Phe (trnF) gene, partial sequence; plastid	Solanum campylacanthum	75.0	75.0	100%	3e-10	100.00	1816	=HYPERLINK("https://www.ncbi.nlm.nih.gov/nucleotide/EU176142.1?report=genbank&log$=nucltop&blast_rank=398&RID=NU0A9DEJ013","EU176142.1")
Solanum campylacanthum voucher Martine 571 CONN tRNA-Thr (trnT) gene, partial sequence; trnT-trnL intergenic spacer, tRNA-Leu (trnL) gene, and trnL-trnF intergenic spacer, complete sequence; and tRNA-Phe (trnF) gene, partial sequence; plastid	Solanum campylacanthum	75.0	75.0	100%	3e-10	100.00	1816	=HYPERLINK("https://www.ncbi.nlm.nih.gov/nucleotide/EU176141.1?report=genbank&log$=nucltop&blast_rank=399&RID=NU0A9DEJ013","EU176141.1")
Solanum linnaeanum voucher Cipollini 117 UT tRNA-Thr (trnT) gene, partial sequence; trnT-trnL intergenic spacer, tRNA-Leu (trnL) gene, and trnL-trnF intergenic spacer, complete sequence; and tRNA-Phe (trnF) gene, partial sequence; plastid	Solanum linnaeanum	75.0	75.0	100%	3e-10	100.00	1817	=HYPERLINK("https://www.ncbi.nlm.nih.gov/nucleotide/EU176140.1?report=genbank&log$=nucltop&blast_rank=400&RID=NU0A9DEJ013","EU176140.1")
Solanum dasyphyllum voucher Cipollini 7 UT tRNA-Thr (trnT) gene, partial sequence; trnT-trnL intergenic spacer, tRNA-Leu (trnL) gene, and trnL-trnF intergenic spacer, complete sequence; and tRNA-Phe (trnF) gene, partial sequence; plastid	Solanum dasyphyllum	75.0	75.0	100%	3e-10	100.00	1846	=HYPERLINK("https://www.ncbi.nlm.nih.gov/nucleotide/EU176139.1?report=genbank&log$=nucltop&blast_rank=401&RID=NU0A9DEJ013","EU176139.1")
Solanum rostratum isolate LB 83 tRNA-Thr (trnT) gene, partial sequence; trnT-trnL intergenic spacer, tRNA-Leu (trnL) gene, and trnL-trnF intergenic spacer, complete sequence; and tRNA-Phe (trnF) gene, partial sequence; chloroplast	Solanum rostratum	75.0	75.0	100%	3e-10	100.00	2154	=HYPERLINK("https://www.ncbi.nlm.nih.gov/nucleotide/DQ180489.1?report=genbank&log$=nucltop&blast_rank=402&RID=NU0A9DEJ013","DQ180489.1")
Solanum jamaicense isolate RGO 263 tRNA-Thr (trnT) gene, partial sequence; trnT-trnL intergenic spacer, tRNA-Leu (trnL) gene, and trnL-trnF intergenic spacer, complete sequence; and tRNA-Phe (trnF) gene, partial sequence; chloroplast	Solanum jamaicense	75.0	75.0	100%	3e-10	100.00	1966	=HYPERLINK("https://www.ncbi.nlm.nih.gov/nucleotide/DQ180485.1?report=genbank&log$=nucltop&blast_rank=403&RID=NU0A9DEJ013","DQ180485.1")
Solanum drymophilum isolate LB 108 tRNA-Thr (trnT) gene, partial sequence; trnT-trnL intergenic spacer, tRNA-Leu (trnL) gene, and trnL-trnF intergenic spacer, complete sequence; and tRNA-Phe (trnF) gene, partial sequence; chloroplast	Solanum drymophilum	75.0	75.0	100%	3e-10	100.00	1849	=HYPERLINK("https://www.ncbi.nlm.nih.gov/nucleotide/DQ180483.1?report=genbank&log$=nucltop&blast_rank=404&RID=NU0A9DEJ013","DQ180483.1")
Solanum crinitipes isolate RGO 549 tRNA-Thr (trnT) gene, partial sequence; trnT-trnL intergenic spacer, tRNA-Leu (trnL) gene, and trnL-trnF intergenic spacer, complete sequence; and tRNA-Phe (trnF) gene, partial sequence; chloroplast	Solanum crinitipes	75.0	75.0	100%	3e-10	100.00	2059	=HYPERLINK("https://www.ncbi.nlm.nih.gov/nucleotide/DQ180481.1?report=genbank&log$=nucltop&blast_rank=405&RID=NU0A9DEJ013","DQ180481.1")
Solanum conditum isolate LB 260 tRNA-Thr (trnT) gene, partial sequence; trnT-trnL intergenic spacer, tRNA-Leu (trnL) gene, and trnL-trnF intergenic spacer, complete sequence; and tRNA-Phe (trnF) gene, partial sequence; chloroplast	Solanum conditum	75.0	75.0	100%	3e-10	100.00	1776	=HYPERLINK("https://www.ncbi.nlm.nih.gov/nucleotide/DQ180479.1?report=genbank&log$=nucltop&blast_rank=406&RID=NU0A9DEJ013","DQ180479.1")
Solanum cleistogamum isolate RGO 238 tRNA-Thr (trnT) gene, partial sequence; trnT-trnL intergenic spacer, tRNA-Leu (trnL) gene, and trnL-trnF intergenic spacer, complete sequence; and tRNA-Phe (trnF) gene, partial sequence; chloroplast	Solanum cleistogamum	75.0	75.0	100%	3e-10	100.00	1834	=HYPERLINK("https://www.ncbi.nlm.nih.gov/nucleotide/DQ180478.1?report=genbank&log$=nucltop&blast_rank=407&RID=NU0A9DEJ013","DQ180478.1")
Solanum carolinense isolate RGO 242 tRNA-Thr (trnT) gene, partial sequence; trnT-trnL intergenic spacer, tRNA-Leu (trnL) gene, and trnL-trnF intergenic spacer, complete sequence; and tRNA-Phe (trnF) gene, partial sequence; chloroplast	Solanum carolinense	75.0	75.0	100%	3e-10	100.00	1791	=HYPERLINK("https://www.ncbi.nlm.nih.gov/nucleotide/DQ180476.1?report=genbank&log$=nucltop&blast_rank=408&RID=NU0A9DEJ013","DQ180476.1")
Solanum vespertilio voucher Olmstead S-103 WTU tRNA-Thr (trnT) gene, partial sequence; trnT-trnL intergenic spacer, tRNA-Leu (trnL) gene, and trnL-trnF intergenic spacer, complete sequence; and tRNA-Phe (trnF) gene, partial sequence; chloroplast	Solanum vespertilio	75.0	75.0	100%	3e-10	100.00	1823	=HYPERLINK("https://www.ncbi.nlm.nih.gov/nucleotide/DQ180413.1?report=genbank&log$=nucltop&blast_rank=409&RID=NU0A9DEJ013","DQ180413.1")
Solanum tridynamum voucher Olmstead S-102 WTU tRNA-Thr (trnT) gene, partial sequence; trnT-trnL intergenic spacer, tRNA-Leu (trnL) gene, and trnL-trnF intergenic spacer, complete sequence; and tRNA-Phe (trnF) gene, partial sequence; chloroplast	Solanum tridynamum	75.0	75.0	100%	3e-10	100.00	1790	=HYPERLINK("https://www.ncbi.nlm.nih.gov/nucleotide/DQ180412.1?report=genbank&log$=nucltop&blast_rank=410&RID=NU0A9DEJ013","DQ180412.1")
Solanum toliaraea voucher Bohs 2574 UT tRNA-Thr (trnT) gene, partial sequence; trnT-trnL intergenic spacer, tRNA-Leu (trnL) gene, and trnL-trnF intergenic spacer, complete sequence; and tRNA-Phe (trnF) gene, partial sequence; chloroplast	Solanum toliaraea	75.0	75.0	100%	3e-10	100.00	1637	=HYPERLINK("https://www.ncbi.nlm.nih.gov/nucleotide/DQ180411.1?report=genbank&log$=nucltop&blast_rank=411&RID=NU0A9DEJ013","DQ180411.1")
Solanum schimperianum voucher Olmstead S-97 WTU tRNA-Thr (trnT) gene, partial sequence; trnT-trnL intergenic spacer, tRNA-Leu (trnL) gene, and trnL-trnF intergenic spacer, complete sequence; and tRNA-Phe (trnF) gene, partial sequence; chloroplast	Solanum schimperianum	75.0	75.0	100%	3e-10	100.00	1836	=HYPERLINK("https://www.ncbi.nlm.nih.gov/nucleotide/DQ180410.1?report=genbank&log$=nucltop&blast_rank=412&RID=NU0A9DEJ013","DQ180410.1")
Solanum sandwicense voucher Bohs 2992 UT tRNA-Thr (trnT) gene, partial sequence; trnT-trnL intergenic spacer, tRNA-Leu (trnL) gene, and trnL-trnF intergenic spacer, complete sequence; and tRNA-Phe (trnF) gene, partial sequence; chloroplast	Solanum sandwicense	75.0	75.0	100%	3e-10	100.00	1839	=HYPERLINK("https://www.ncbi.nlm.nih.gov/nucleotide/DQ180409.1?report=genbank&log$=nucltop&blast_rank=413&RID=NU0A9DEJ013","DQ180409.1")
Solanum pyracanthum voucher Olmstead S-95 WTU tRNA-Thr (trnT) gene, partial sequence; trnT-trnL intergenic spacer, tRNA-Leu (trnL) gene, and trnL-trnF intergenic spacer, complete sequence; and tRNA-Phe (trnF) gene, partial sequence; chloroplast	Solanum pyracanthum	75.0	75.0	100%	3e-10	100.00	1705	=HYPERLINK("https://www.ncbi.nlm.nih.gov/nucleotide/DQ180408.1?report=genbank&log$=nucltop&blast_rank=414&RID=NU0A9DEJ013","DQ180408.1")
Solanum prinophyllum voucher Bohs 2725 UT tRNA-Thr (trnT) gene, partial sequence; trnT-trnL intergenic spacer, tRNA-Leu (trnL) gene, and trnL-trnF intergenic spacer, complete sequence; and tRNA-Phe (trnF) gene, partial sequence; chloroplast	Solanum prinophyllum	75.0	75.0	100%	3e-10	100.00	1805	=HYPERLINK("https://www.ncbi.nlm.nih.gov/nucleotide/DQ180407.1?report=genbank&log$=nucltop&blast_rank=415&RID=NU0A9DEJ013","DQ180407.1")
Solanum mahoriense voucher Bohs 2576 UT tRNA-Thr (trnT) gene, partial sequence; trnT-trnL intergenic spacer, tRNA-Leu (trnL) gene, and trnL-trnF intergenic spacer, complete sequence; and tRNA-Phe (trnF) gene, partial sequence; chloroplast	Solanum mahoriense	75.0	75.0	100%	3e-10	100.00	1689	=HYPERLINK("https://www.ncbi.nlm.nih.gov/nucleotide/DQ180405.1?report=genbank&log$=nucltop&blast_rank=416&RID=NU0A9DEJ013","DQ180405.1")
Solanum macrocarpon voucher Olmstead S-88 WTU tRNA-Thr (trnT) gene, partial sequence; trnT-trnL intergenic spacer, tRNA-Leu (trnL) gene, and trnL-trnF intergenic spacer, complete sequence; and tRNA-Phe (trnF) gene, partial sequence; chloroplast	Solanum macrocarpon	75.0	75.0	100%	3e-10	100.00	1837	=HYPERLINK("https://www.ncbi.nlm.nih.gov/nucleotide/DQ180404.1?report=genbank&log$=nucltop&blast_rank=417&RID=NU0A9DEJ013","DQ180404.1")
Solanum lidii voucher Bohs 2903 UT tRNA-Thr (trnT) gene, partial sequence; trnT-trnL intergenic spacer, tRNA-Leu (trnL) gene, and trnL-trnF intergenic spacer, complete sequence; and tRNA-Phe (trnF) gene, partial sequence; chloroplast	Solanum lidii	75.0	75.0	100%	3e-10	100.00	1823	=HYPERLINK("https://www.ncbi.nlm.nih.gov/nucleotide/DQ180403.1?report=genbank&log$=nucltop&blast_rank=418&RID=NU0A9DEJ013","DQ180403.1")
Solanum hindsianum voucher Bohs 2975 UT tRNA-Thr (trnT) gene, partial sequence; trnT-trnL intergenic spacer, tRNA-Leu (trnL) gene, and trnL-trnF intergenic spacer, complete sequence; and tRNA-Phe (trnF) gene, partial sequence; chloroplast	Solanum hindsianum	75.0	75.0	100%	3e-10	100.00	1812	=HYPERLINK("https://www.ncbi.nlm.nih.gov/nucleotide/DQ180402.1?report=genbank&log$=nucltop&blast_rank=419&RID=NU0A9DEJ013","DQ180402.1")
Solanum furfuraceum voucher Olmstead S-84 WTU tRNA-Thr (trnT) gene, partial sequence; trnT-trnL intergenic spacer, tRNA-Leu (trnL) gene, and trnL-trnF intergenic spacer, complete sequence; and tRNA-Phe (trnF) gene, partial sequence; chloroplast	Solanum furfuraceum	75.0	75.0	100%	3e-10	100.00	1810	=HYPERLINK("https://www.ncbi.nlm.nih.gov/nucleotide/DQ180401.1?report=genbank&log$=nucltop&blast_rank=420&RID=NU0A9DEJ013","DQ180401.1")
Solanum ferocissimum voucher Olmstead S-83 WTU tRNA-Thr (trnT) gene, partial sequence; trnT-trnL intergenic spacer, tRNA-Leu (trnL) gene, and trnL-trnF intergenic spacer, complete sequence; and tRNA-Phe (trnF) gene, partial sequence; chloroplast	Solanum ferocissimum	75.0	75.0	100%	3e-10	100.00	1825	=HYPERLINK("https://www.ncbi.nlm.nih.gov/nucleotide/DQ180400.1?report=genbank&log$=nucltop&blast_rank=421&RID=NU0A9DEJ013","DQ180400.1")
Solanum elaeagnifolium voucher Bohs 3204 UT tRNA-Thr (trnT) gene, partial sequence; trnT-trnL intergenic spacer, tRNA-Leu (trnL) gene, and trnL-trnF intergenic spacer, complete sequence; and tRNA-Phe (trnF) gene, partial sequence; chloroplast	Solanum elaeagnifolium	75.0	75.0	100%	3e-10	100.00	1768	=HYPERLINK("https://www.ncbi.nlm.nih.gov/nucleotide/DQ180399.1?report=genbank&log$=nucltop&blast_rank=422&RID=NU0A9DEJ013","DQ180399.1")
Solanum cinereum voucher Bohs 2852 UT tRNA-Thr (trnT) gene, partial sequence; trnT-trnL intergenic spacer, tRNA-Leu (trnL) gene, and trnL-trnF intergenic spacer, complete sequence; and tRNA-Phe (trnF) gene, partial sequence; chloroplast	Solanum cinereum	75.0	75.0	100%	3e-10	100.00	1812	=HYPERLINK("https://www.ncbi.nlm.nih.gov/nucleotide/DQ180397.1?report=genbank&log$=nucltop&blast_rank=423&RID=NU0A9DEJ013","DQ180397.1")
Solanum chenopodinum isolate RGO 299 tRNA-Thr (trnT) gene, partial sequence; trnT-trnL intergenic spacer, tRNA-Leu (trnL) gene, and trnL-trnF intergenic spacer, complete sequence; and tRNA-Phe (trnF) gene, partial sequence; chloroplast	Solanum chenopodinum	75.0	75.0	100%	3e-10	100.00	1826	=HYPERLINK("https://www.ncbi.nlm.nih.gov/nucleotide/DQ180396.1?report=genbank&log$=nucltop&blast_rank=424&RID=NU0A9DEJ013","DQ180396.1")
Solanum campanulatum voucher Olmstead S-78 WTU tRNA-Thr (trnT) gene, partial sequence; trnT-trnL intergenic spacer, tRNA-Leu (trnL) gene, and trnL-trnF intergenic spacer, complete sequence; and tRNA-Phe (trnF) gene, partial sequence; chloroplast	Solanum campanulatum	75.0	75.0	100%	3e-10	100.00	1816	=HYPERLINK("https://www.ncbi.nlm.nih.gov/nucleotide/DQ180395.1?report=genbank&log$=nucltop&blast_rank=425&RID=NU0A9DEJ013","DQ180395.1")
Solanum aethiopicum voucher Olmstead S-74 WTU tRNA-Thr (trnT) gene, partial sequence; trnT-trnL intergenic spacer, tRNA-Leu (trnL) gene, and trnL-trnF intergenic spacer, complete sequence; and tRNA-Phe (trnF) gene, partial sequence; chloroplast	Solanum aethiopicum	75.0	75.0	100%	3e-10	100.00	1843	=HYPERLINK("https://www.ncbi.nlm.nih.gov/nucleotide/DQ180394.1?report=genbank&log$=nucltop&blast_rank=426&RID=NU0A9DEJ013","DQ180394.1")
Solanum vaccinioides voucher Bohs 3608 (UT) tRNA-Thr (trnT) gene, partial sequence; trnT-trnL intergenic spacer, tRNA-Leu (trnL) gene, and trnL-trnF intergenic spacer, complete sequence; and tRNA-Phe (trnF) gene, partial sequence; chloroplast	Solanum vaccinioides	75.0	75.0	100%	3e-10	100.00	1838	=HYPERLINK("https://www.ncbi.nlm.nih.gov/nucleotide/DQ812110.1?report=genbank&log$=nucltop&blast_rank=427&RID=NU0A9DEJ013","DQ812110.1")
Solanum pancheri voucher McKee 41366 (AD) tRNA-Thr (trnT) gene, partial sequence; trnT-trnL intergenic spacer, tRNA-Leu (trnL) gene, and trnL-trnF intergenic spacer, complete sequence; and tRNA-Phe (trnF) gene, partial sequence; chloroplast	Solanum pancheri	75.0	75.0	100%	3e-10	100.00	1838	=HYPERLINK("https://www.ncbi.nlm.nih.gov/nucleotide/DQ812109.1?report=genbank&log$=nucltop&blast_rank=428&RID=NU0A9DEJ013","DQ812109.1")
Solanum glabratum voucher Bohs 2906 (UT) tRNA-Thr (trnT) gene, partial sequence; trnT-trnL intergenic spacer, tRNA-Leu (trnL) gene, and trnL-trnF intergenic spacer, complete sequence; and tRNA-Phe (trnF) gene, partial sequence; chloroplast	Solanum glabratum	75.0	75.0	100%	3e-10	100.00	1824	=HYPERLINK("https://www.ncbi.nlm.nih.gov/nucleotide/DQ812106.1?report=genbank&log$=nucltop&blast_rank=429&RID=NU0A9DEJ013","DQ812106.1")
Solanum coagulans voucher Bohs 3274 (UT) tRNA-Thr (trnT) gene, partial sequence; trnT-trnL intergenic spacer, tRNA-Leu (trnL) gene, and trnL-trnF intergenic spacer, complete sequence; and tRNA-Phe (trnF) gene, partial sequence; chloroplast	Solanum coagulans	75.0	75.0	100%	3e-10	100.00	1814	=HYPERLINK("https://www.ncbi.nlm.nih.gov/nucleotide/DQ812105.1?report=genbank&log$=nucltop&blast_rank=430&RID=NU0A9DEJ013","DQ812105.1")
Solanum anguivi voucher Cipollini 164 (UT) tRNA-Thr (trnT) gene, partial sequence; trnT-trnL intergenic spacer, tRNA-Leu (trnL) gene, and trnL-trnF intergenic spacer, complete sequence; and tRNA-Phe (trnF) gene, partial sequence; chloroplast	Solanum anguivi	75.0	75.0	100%	3e-10	100.00	1843	=HYPERLINK("https://www.ncbi.nlm.nih.gov/nucleotide/DQ812103.1?report=genbank&log$=nucltop&blast_rank=431&RID=NU0A9DEJ013","DQ812103.1")
Solanum aculeastrum voucher Bohs 3251 (UT) tRNA-Thr (trnT) gene, partial sequence; trnT-trnL intergenic spacer, tRNA-Leu (trnL) gene, and trnL-trnF intergenic spacer, complete sequence; and tRNA-Phe (trnF) gene, partial sequence; chloroplast	Solanum aculeastrum	75.0	75.0	100%	3e-10	100.00	1817	=HYPERLINK("https://www.ncbi.nlm.nih.gov/nucleotide/DQ812102.1?report=genbank&log$=nucltop&blast_rank=432&RID=NU0A9DEJ013","DQ812102.1")
Solanum tomentosum isolate LB714 tRNA-Thr (trnT) gene, partial sequence; trnT-trnL intergenic spacer, tRNA-Leu (trnL) gene, and trnL-trnF intergenic spacer, complete sequence; and tRNA-Phe (trnF) gene, partial sequence; chloroplast	Solanum tomentosum	75.0	75.0	100%	3e-10	100.00	1843	=HYPERLINK("https://www.ncbi.nlm.nih.gov/nucleotide/DQ392961.1?report=genbank&log$=nucltop&blast_rank=433&RID=NU0A9DEJ013","DQ392961.1")
Solanum myoxotrichum isolate LB690 tRNA-Thr (trnT) gene, partial sequence; trnT-trnL intergenic spacer, tRNA-Leu (trnL) gene, and trnL-trnF intergenic spacer, complete sequence; and tRNA-Phe (trnF) gene, partial sequence; chloroplast	Solanum myoxotrichum	75.0	75.0	100%	3e-10	100.00	1666	=HYPERLINK("https://www.ncbi.nlm.nih.gov/nucleotide/DQ392960.1?report=genbank&log$=nucltop&blast_rank=434&RID=NU0A9DEJ013","DQ392960.1")
Solanum cyaneo-purpureum isolate LB725 tRNA-Thr (trnT) gene, partial sequence; trnT-trnL intergenic spacer, tRNA-Leu (trnL) gene, and trnL-trnF intergenic spacer, complete sequence; and tRNA-Phe (trnF) gene, partial sequence; chloroplast	Solanum cyaneopurpureum	75.0	75.0	100%	3e-10	100.00	1842	=HYPERLINK("https://www.ncbi.nlm.nih.gov/nucleotide/DQ392959.1?report=genbank&log$=nucltop&blast_rank=435&RID=NU0A9DEJ013","DQ392959.1")
Solanum capense isolate LB656 tRNA-Thr (trnT) gene, partial sequence; trnT-trnL intergenic spacer, tRNA-Leu (trnL) gene, and trnL-trnF intergenic spacer, complete sequence; and tRNA-Phe (trnF) gene, partial sequence; chloroplast	Solanum capense	75.0	75.0	100%	3e-10	100.00	1843	=HYPERLINK("https://www.ncbi.nlm.nih.gov/nucleotide/DQ392958.1?report=genbank&log$=nucltop&blast_rank=436&RID=NU0A9DEJ013","DQ392958.1")
Solanum torvum RGO425 tRNA-Thr (trnT) gene, partial sequence; tRNA-Leu (trnL) gene, complete sequence; and tRNA-Phe (trnF) gene, partial sequence; chloroplast genes for chloroplast products	Solanum torvum	75.0	75.0	100%	3e-10	100.00	2002	=HYPERLINK("https://www.ncbi.nlm.nih.gov/nucleotide/AY266246.1?report=genbank&log$=nucltop&blast_rank=437&RID=NU0A9DEJ013","AY266246.1")
Solanum melongena RGO244 tRNA-Leu (trnL) gene, complete sequence; and tRNA-Phe (trnF) gene, partial sequence; chloroplast genes for chloroplast products	Solanum melongena	75.0	75.0	100%	3e-10	100.00	1815	=HYPERLINK("https://www.ncbi.nlm.nih.gov/nucleotide/AY266240.1?report=genbank&log$=nucltop&blast_rank=438&RID=NU0A9DEJ013","AY266240.1")
Solanum jamaicense RGO263 tRNA-Leu (trnL) gene, complete sequence; and tRNA-Phe (trnF) gene, partial sequence; chloroplast genes for chloroplast products	Solanum jamaicense	75.0	75.0	100%	3e-10	100.00	1950	=HYPERLINK("https://www.ncbi.nlm.nih.gov/nucleotide/AY266239.1?report=genbank&log$=nucltop&blast_rank=439&RID=NU0A9DEJ013","AY266239.1")
Solanum melongena chloroplast partial tRNA-Leu (UAA) gene, intron, specimen voucher SOL 868/91 (IPK)	Solanum melongena	75.0	75.0	100%	3e-10	100.00	527	=HYPERLINK("https://www.ncbi.nlm.nih.gov/nucleotide/AJ854573.1?report=genbank&log$=nucltop&blast_rank=440&RID=NU0A9DEJ013","AJ854573.1")
Solanum melongena chloroplast partial tRNA-Leu (UAA) gene, intron, isolate A1	Solanum melongena	75.0	75.0	100%	3e-10	100.00	551	=HYPERLINK("https://www.ncbi.nlm.nih.gov/nucleotide/AJ854572.1?report=genbank&log$=nucltop&blast_rank=441&RID=NU0A9DEJ013","AJ854572.1")
