# Supplementary material for: Ecology of community reassembly: Movements and diets of megafauna during a decade of restoration in Mozambique
Source: Ecology. 2026 Apr 12;107(4):e70386. doi: 10.1002/ecy.70386 (PMC13071350; doi:10.1002/ecy.70386)
Supplement: Supplementary file 1 — Data S1. [file ECY-107-e70386-s001.zip › Data_S1/Dataset_20/DietDataFilteringScripts/DNA_metabarcoding_data_processing/additional_files_scripts/NCBI_blast_results/atcctgttttctcaaaacaaaggttcaaaaaacgaaaaaaaaaag.csv]

Description	Scientific Name	Max Score	Total Score	Query Cover	E value	Per. ident	Acc. Len	Accession
Ocimum sp. JP-2019 voucher JG-16-P05_A5 tRNA-Leu (trnL) gene, partial sequence; trnL-trnF intergenic spacer, complete sequence; and tRNA-Phe (trnF) gene, partial sequence; chloroplast	Ocimum sp. JP-2019	82.4	82.4	100%	2e-12	100.00	383	=HYPERLINK("https://www.ncbi.nlm.nih.gov/nucleotide/MK187156.1?report=genbank&log$=nucltop&blast_rank=1&RID=ND8HXXUC016","MK187156.1")
Platostoma calcaratum voucher C.L. Xiang et al. 1777 tRNA-Leu (trnL) gene, partial sequence; trnL-trnF intergenic spacer, complete sequence; and tRNA-Phe (trnF) gene, partial sequence; chloroplast	Platostoma calcaratum	82.4	82.4	100%	2e-12	100.00	802	=HYPERLINK("https://www.ncbi.nlm.nih.gov/nucleotide/MH557930.1?report=genbank&log$=nucltop&blast_rank=2&RID=ND8HXXUC016","MH557930.1")
Salvia nilotica voucher MLM728 RNG tRNA-Leu (trnL) gene and trnL-trnF intergenic spacer, partial sequence; chloroplast	Salvia nilotica	82.4	82.4	100%	2e-12	100.00	796	=HYPERLINK("https://www.ncbi.nlm.nih.gov/nucleotide/MH612695.1?report=genbank&log$=nucltop&blast_rank=3&RID=ND8HXXUC016","MH612695.1")
Glossocarya hemiderma isolate DoweJL 1536 tRNA-Leu (trnL) gene and trnL-trnF intergenic spacer, partial sequence; chloroplast	Glossocarya hemiderma	82.4	82.4	100%	2e-12	100.00	801	=HYPERLINK("https://www.ncbi.nlm.nih.gov/nucleotide/MF801924.1?report=genbank&log$=nucltop&blast_rank=4&RID=ND8HXXUC016","MF801924.1")
Salvia deserta voucher X.J. Shi QT002 tRNA-Leu (trnL) gene, partial sequence; trnL-trnF intergenic spacer, complete sequence; and tRNA-Phe (trnF) gene, partial sequence; chloroplast	Salvia deserta	82.4	82.4	100%	2e-12	100.00	815	=HYPERLINK("https://www.ncbi.nlm.nih.gov/nucleotide/MG824462.1?report=genbank&log$=nucltop&blast_rank=5&RID=ND8HXXUC016","MG824462.1")
Lepechinia caulescens voucher M. Castaneda-Zarate 841 (MEXU) tRNA-Leu (trnL) gene, partial sequence; trnL-trnF intergenic spacer, complete sequence; and tRNA-Phe (trnF) gene, partial sequence; chloroplast	Lepechinia caulescens	82.4	82.4	100%	2e-12	100.00	814	=HYPERLINK("https://www.ncbi.nlm.nih.gov/nucleotide/MF663938.1?report=genbank&log$=nucltop&blast_rank=6&RID=ND8HXXUC016","MF663938.1")
Salvia rosmarinus voucher TUH:6766 trnL-trnF intergenic spacer, partial sequence; chloroplast	Salvia rosmarinus	82.4	82.4	100%	2e-12	100.00	889	=HYPERLINK("https://www.ncbi.nlm.nih.gov/nucleotide/KX641668.1?report=genbank&log$=nucltop&blast_rank=7&RID=ND8HXXUC016","KX641668.1")
Ocimum gratissimum isolate OG2 tRNA-Leu (trnL) gene, and trnL-trnF intergenic spacer, region; chloroplast	Ocimum gratissimum	82.4	82.4	100%	2e-12	100.00	521	=HYPERLINK("https://www.ncbi.nlm.nih.gov/nucleotide/KX364779.1?report=genbank&log$=nucltop&blast_rank=8&RID=ND8HXXUC016","KX364779.1")
Ocimum gratissimum isolate OG1 tRNA-Leu (trnL) gene, and trnL-trnF intergenic spacer, region; chloroplast	Ocimum gratissimum	82.4	82.4	100%	2e-12	100.00	520	=HYPERLINK("https://www.ncbi.nlm.nih.gov/nucleotide/KX364778.1?report=genbank&log$=nucltop&blast_rank=9&RID=ND8HXXUC016","KX364778.1")
Salvia limbata voucher li.36 tRNA-Leu (trnL) gene, partial sequence; trnL-trnF intergenic spacer, complete sequence; and tRNA-Phe (trnF) gene, partial sequence; chloroplast	Salvia limbata	82.4	82.4	100%	2e-12	100.00	903	=HYPERLINK("https://www.ncbi.nlm.nih.gov/nucleotide/KP326399.1?report=genbank&log$=nucltop&blast_rank=10&RID=ND8HXXUC016","KP326399.1")
Salvia virgata voucher vi.20 tRNA-Leu (trnL) gene, partial sequence; trnL-trnF intergenic spacer, complete sequence; and tRNA-Phe (trnF) gene, partial sequence; chloroplast	Salvia virgata	82.4	82.4	100%	2e-12	100.00	908	=HYPERLINK("https://www.ncbi.nlm.nih.gov/nucleotide/KP326395.1?report=genbank&log$=nucltop&blast_rank=11&RID=ND8HXXUC016","KP326395.1")
Salvia forsskaolei voucher 2019-10 chloroplast, complete genome	Salvia forsskaolei	82.4	82.4	100%	2e-12	100.00	151745	=HYPERLINK("https://www.ncbi.nlm.nih.gov/nucleotide/MZ461468.1?report=genbank&log$=nucltop&blast_rank=12&RID=ND8HXXUC016","MZ461468.1")
Agastache rugosa isolate Li s.n. (KUN) s.n. (KUN) trnL-trnF intergenic spacer region, partial sequence; plastid	Agastache rugosa	82.4	82.4	100%	2e-12	100.00	791	=HYPERLINK("https://www.ncbi.nlm.nih.gov/nucleotide/OR199226.1?report=genbank&log$=nucltop&blast_rank=13&RID=ND8HXXUC016","OR199226.1")
Agastache mexicana isolate btd 731 trnL-trnF intergenic spacer region, partial sequence; plastid	Agastache mexicana	82.4	82.4	100%	2e-12	100.00	780	=HYPERLINK("https://www.ncbi.nlm.nih.gov/nucleotide/OR199222.1?report=genbank&log$=nucltop&blast_rank=14&RID=ND8HXXUC016","OR199222.1")
Salvia pratensis isolate RMA-1.11.6 tRNA-Leu (trnL) gene, partial sequence; chloroplast	Salvia pratensis	82.4	82.4	100%	2e-12	100.00	508	=HYPERLINK("https://www.ncbi.nlm.nih.gov/nucleotide/KU600308.1?report=genbank&log$=nucltop&blast_rank=15&RID=ND8HXXUC016","KU600308.1")
Ocimum gratissimum chloroplast, complete genome	Ocimum gratissimum	82.4	82.4	100%	2e-12	100.00	152463	=HYPERLINK("https://www.ncbi.nlm.nih.gov/nucleotide/OR058741.1?report=genbank&log$=nucltop&blast_rank=16&RID=ND8HXXUC016","OR058741.1")
Ocimum gratissimum voucher B3_K1269_Ocimum_sp tRNA-Leu (trnL) gene, intron; chloroplast	Ocimum gratissimum	82.4	82.4	100%	2e-12	100.00	466	=HYPERLINK("https://www.ncbi.nlm.nih.gov/nucleotide/KR738711.1?report=genbank&log$=nucltop&blast_rank=17&RID=ND8HXXUC016","KR738711.1")
Ocimum gratissimum voucher C3_K1269_Ocimum_sp tRNA-Leu (trnL) gene, intron; chloroplast	Ocimum gratissimum	82.4	82.4	100%	2e-12	100.00	442	=HYPERLINK("https://www.ncbi.nlm.nih.gov/nucleotide/KR738709.1?report=genbank&log$=nucltop&blast_rank=18&RID=ND8HXXUC016","KR738709.1")
Ocimum gratissimum voucher D3_K1269_Ocimum_sp tRNA-Leu (trnL) gene, intron; chloroplast	Ocimum gratissimum	82.4	82.4	100%	2e-12	100.00	500	=HYPERLINK("https://www.ncbi.nlm.nih.gov/nucleotide/KR738299.1?report=genbank&log$=nucltop&blast_rank=19&RID=ND8HXXUC016","KR738299.1")
Ocimum gratissimum voucher A3_K1269_Ocimum_sp tRNA-Leu (trnL) gene, intron; chloroplast	Ocimum gratissimum	82.4	82.4	100%	2e-12	100.00	469	=HYPERLINK("https://www.ncbi.nlm.nih.gov/nucleotide/KR737886.1?report=genbank&log$=nucltop&blast_rank=20&RID=ND8HXXUC016","KR737886.1")
Meehania montis-koyae voucher T. Deng 2356 (KUN) tRNA-Leu (trnL) gene, partial sequence; trnL-trnF intergenic spacer, complete sequence; and tRNA-Phe (trnF) gene, partial sequence; plastid	Meehania montis-koyae	82.4	82.4	100%	2e-12	100.00	773	=HYPERLINK("https://www.ncbi.nlm.nih.gov/nucleotide/KM886642.1?report=genbank&log$=nucltop&blast_rank=21&RID=ND8HXXUC016","KM886642.1")
Salvia forsskaolei voucher B.T. Drew 1084 tRNA-Leu (trnL) gene and trnL-trnF intergenic spacer, partial sequence; chloroplast	Salvia forsskaolei	82.4	82.4	100%	2e-12	100.00	762	=HYPERLINK("https://www.ncbi.nlm.nih.gov/nucleotide/MW254120.1?report=genbank&log$=nucltop&blast_rank=22&RID=ND8HXXUC016","MW254120.1")
Salvia grandifolia chloroplast, complete genome	Salvia grandifolia	82.4	82.4	100%	2e-12	100.00	151118	=HYPERLINK("https://www.ncbi.nlm.nih.gov/nucleotide/MT156379.1?report=genbank&log$=nucltop&blast_rank=23&RID=ND8HXXUC016","MT156379.1")
Salvia deserta chloroplast, complete genome	Salvia deserta	82.4	82.4	100%	2e-12	100.00	151326	=HYPERLINK("https://www.ncbi.nlm.nih.gov/nucleotide/MT156378.1?report=genbank&log$=nucltop&blast_rank=24&RID=ND8HXXUC016","MT156378.1")
Lepechinia meyenii voucher B. Drew 173 tRNA-Leu (trnL) gene and trnL-trnF intergenic spacer, partial sequence; chloroplast	Lepechinia meyenii	82.4	82.4	100%	2e-12	100.00	739	=HYPERLINK("https://www.ncbi.nlm.nih.gov/nucleotide/KF307423.1?report=genbank&log$=nucltop&blast_rank=25&RID=ND8HXXUC016","KF307423.1")
Lepechinia ganderi voucher B. Drew 24 tRNA-Leu (trnL) gene and trnL-trnF intergenic spacer, partial sequence; chloroplast	Lepechinia ganderi	82.4	82.4	100%	2e-12	100.00	786	=HYPERLINK("https://www.ncbi.nlm.nih.gov/nucleotide/KF307419.1?report=genbank&log$=nucltop&blast_rank=26&RID=ND8HXXUC016","KF307419.1")
Lepechinia caulescens voucher B. Drew 149 tRNA-Leu (trnL) gene and trnL-trnF intergenic spacer, partial sequence; chloroplast	Lepechinia caulescens	82.4	82.4	100%	2e-12	100.00	774	=HYPERLINK("https://www.ncbi.nlm.nih.gov/nucleotide/KF307415.1?report=genbank&log$=nucltop&blast_rank=27&RID=ND8HXXUC016","KF307415.1")
Lepechinia calycina voucher B. Drew 20 tRNA-Leu (trnL) gene and trnL-trnF intergenic spacer, partial sequence; chloroplast	Lepechinia calycina	82.4	82.4	100%	2e-12	100.00	787	=HYPERLINK("https://www.ncbi.nlm.nih.gov/nucleotide/KF307414.1?report=genbank&log$=nucltop&blast_rank=28&RID=ND8HXXUC016","KF307414.1")
Agastache rugosa voucher H. Kanai, K Hasagawa, K. Ohkubo 8916 tRNA-Leu (trnL) gene and trnL-trnF intergenic spacer, partial sequence; plastid	Agastache rugosa	82.4	82.4	100%	2e-12	100.00	793	=HYPERLINK("https://www.ncbi.nlm.nih.gov/nucleotide/JQ669022.1?report=genbank&log$=nucltop&blast_rank=29&RID=ND8HXXUC016","JQ669022.1")
Lepechinia caulescens voucher B. Drew 106 tRNA-Leu (trnL) gene and trnL-trnF intergenic spacer, partial sequence; chloroplast	Lepechinia caulescens	82.4	82.4	100%	2e-12	100.00	780	=HYPERLINK("https://www.ncbi.nlm.nih.gov/nucleotide/JF301376.1?report=genbank&log$=nucltop&blast_rank=30&RID=ND8HXXUC016","JF301376.1")
Salvia rosmarinus plastid, complete genome	Salvia rosmarinus	82.4	82.4	100%	2e-12	100.00	151695	=HYPERLINK("https://www.ncbi.nlm.nih.gov/nucleotide/MT634145.1?report=genbank&log$=nucltop&blast_rank=31&RID=ND8HXXUC016","MT634145.1")
Ocimum gratissimum var. suave tRNA-Leu (trnL) gene and trnL-trnF intergenic spacer, partial sequence; chloroplast	Ocimum gratissimum var. suave	82.4	82.4	100%	2e-12	100.00	835	=HYPERLINK("https://www.ncbi.nlm.nih.gov/nucleotide/FJ593459.1?report=genbank&log$=nucltop&blast_rank=32&RID=ND8HXXUC016","FJ593459.1")
Hanceola sinensis isolate 2 tRNA-Leu (trnL) gene and trnL-trnF intergenic spacer, partial sequence; chloroplast	Hanceola sinensis	82.4	82.4	100%	2e-12	100.00	866	=HYPERLINK("https://www.ncbi.nlm.nih.gov/nucleotide/FJ593415.1?report=genbank&log$=nucltop&blast_rank=33&RID=ND8HXXUC016","FJ593415.1")
Hanceola sinensis isolate 1 tRNA-Leu (trnL) gene and trnL-trnF intergenic spacer, partial sequence; chloroplast	Hanceola sinensis	82.4	82.4	100%	2e-12	100.00	862	=HYPERLINK("https://www.ncbi.nlm.nih.gov/nucleotide/FJ593414.1?report=genbank&log$=nucltop&blast_rank=34&RID=ND8HXXUC016","FJ593414.1")
Clerodendrum pittieri tRNA-Leu (trnL) gene, partial sequence; trnL-trnF intergenic spacer, complete sequence; and tRNA-Phe (trnF) gene, partial sequence; chloroplast	Volkameria pittieri	82.4	82.4	100%	2e-12	100.00	866	=HYPERLINK("https://www.ncbi.nlm.nih.gov/nucleotide/FJ952059.1?report=genbank&log$=nucltop&blast_rank=35&RID=ND8HXXUC016","FJ952059.1")
Salvia sessilifolia tRNA-Leu (trnL) gene and trnL-trnF intergenic spacer, partial sequence; chloroplast	Salvia sessilifolia	82.4	82.4	100%	2e-12	100.00	820	=HYPERLINK("https://www.ncbi.nlm.nih.gov/nucleotide/EU220727.1?report=genbank&log$=nucltop&blast_rank=36&RID=ND8HXXUC016","EU220727.1")
Salvia cabulica tRNA-Leu (trnL) gene and trnL-trnF intergenic spacer, partial sequence; chloroplast	Salvia cabulica	82.4	82.4	100%	2e-12	100.00	814	=HYPERLINK("https://www.ncbi.nlm.nih.gov/nucleotide/EU200169.1?report=genbank&log$=nucltop&blast_rank=37&RID=ND8HXXUC016","EU200169.1")
Lepechinia calycina isolate x246 tRNA-Leu (trnL) gene and trnL-trnF intergenic spacer, partial sequence; chloroplast	Lepechinia calycina	82.4	82.4	100%	2e-12	100.00	813	=HYPERLINK("https://www.ncbi.nlm.nih.gov/nucleotide/DQ667494.1?report=genbank&log$=nucltop&blast_rank=38&RID=ND8HXXUC016","DQ667494.1")
Salvia rugosa isolate x190 tRNA-Leu (trnL) gene and trnL-trnF intergenic spacer, partial sequence; chloroplast	Salvia rugosa	82.4	82.4	100%	2e-12	100.00	812	=HYPERLINK("https://www.ncbi.nlm.nih.gov/nucleotide/DQ667475.1?report=genbank&log$=nucltop&blast_rank=39&RID=ND8HXXUC016","DQ667475.1")
Salvia cabulica isolate x182 tRNA-Leu (trnL) gene and trnL-trnF intergenic spacer, partial sequence; chloroplast	Salvia cabulica	82.4	82.4	100%	2e-12	100.00	814	=HYPERLINK("https://www.ncbi.nlm.nih.gov/nucleotide/DQ667472.1?report=genbank&log$=nucltop&blast_rank=40&RID=ND8HXXUC016","DQ667472.1")
Salvia sessilifolia isolate x176 tRNA-Leu (trnL) gene and trnL-trnF intergenic spacer, partial sequence; chloroplast	Salvia sessilifolia	82.4	82.4	100%	2e-12	100.00	820	=HYPERLINK("https://www.ncbi.nlm.nih.gov/nucleotide/DQ667467.1?report=genbank&log$=nucltop&blast_rank=41&RID=ND8HXXUC016","DQ667467.1")
Salvia garipensis isolate x174 tRNA-Leu (trnL) gene and trnL-trnF intergenic spacer, partial sequence; chloroplast	Salvia garipensis	82.4	82.4	100%	2e-12	100.00	809	=HYPERLINK("https://www.ncbi.nlm.nih.gov/nucleotide/DQ667466.1?report=genbank&log$=nucltop&blast_rank=42&RID=ND8HXXUC016","DQ667466.1")
Lavandula multifida tRNA-Leu (trnL) gene and trnL-trnF intergenic spacer, partial sequence; chloroplast	Lavandula multifida	82.4	82.4	100%	2e-12	100.00	837	=HYPERLINK("https://www.ncbi.nlm.nih.gov/nucleotide/AY506630.1?report=genbank&log$=nucltop&blast_rank=43&RID=ND8HXXUC016","AY506630.1")
Rosmarinus officinalis tRNA-Leu (trnL) gene and trnL-trnF intergenic spacer, partial sequence; chloroplast	Salvia rosmarinus	82.4	82.4	100%	2e-12	100.00	790	=HYPERLINK("https://www.ncbi.nlm.nih.gov/nucleotide/AY506616.1?report=genbank&log$=nucltop&blast_rank=44&RID=ND8HXXUC016","AY506616.1")
Lepechinia fragrans voucher JBW 1333 tRNA-Leu gene and trnL-trnF intergenic spacer, partial sequence; chloroplast	Lepechinia fragrans	82.4	82.4	100%	2e-12	100.00	850	=HYPERLINK("https://www.ncbi.nlm.nih.gov/nucleotide/AY570460.1?report=genbank&log$=nucltop&blast_rank=45&RID=ND8HXXUC016","AY570460.1")
Lepechinia calycina voucher JBW 1344 tRNA-Leu gene and trnL-trnF intergenic spacer, partial sequence; chloroplast	Lepechinia calycina	82.4	82.4	100%	2e-12	100.00	831	=HYPERLINK("https://www.ncbi.nlm.nih.gov/nucleotide/AY570458.1?report=genbank&log$=nucltop&blast_rank=46&RID=ND8HXXUC016","AY570458.1")
Syncolostemon parviflorus chloroplast tRNA-Leu (UAA) (partial), IGS and tRNA-Phe gene (partial), specimen voucher Otieno 84	Syncolostemon parviflorus	82.4	82.4	100%	2e-12	100.00	857	=HYPERLINK("https://www.ncbi.nlm.nih.gov/nucleotide/AJ563800.1?report=genbank&log$=nucltop&blast_rank=47&RID=ND8HXXUC016","AJ563800.1")
Syncolostemon flabellifolius chloroplast tRNA-Leu (UAA) (partial), IGS and tRNA-Phe gene (partial), specimen voucher Linder 3981	Syncolostemon flabellifolius	82.4	82.4	100%	2e-12	100.00	867	=HYPERLINK("https://www.ncbi.nlm.nih.gov/nucleotide/AJ563798.1?report=genbank&log$=nucltop&blast_rank=48&RID=ND8HXXUC016","AJ563798.1")
Hemizygia modesta chloroplast tRNA-Leu (UAA) gene (partial) and IGS, specimen voucher Otieno 120	Syncolostemon modestus	82.4	82.4	100%	2e-12	100.00	806	=HYPERLINK("https://www.ncbi.nlm.nih.gov/nucleotide/AJ563786.1?report=genbank&log$=nucltop&blast_rank=49&RID=ND8HXXUC016","AJ563786.1")
Haumaniastrum katangense plastid trnL-trnF intergenic spacer, specimen voucher Cult., K-1995-1197, Chase 13330 (K)	Haumaniastrum katangense	82.4	82.4	100%	2e-12	100.00	827	=HYPERLINK("https://www.ncbi.nlm.nih.gov/nucleotide/AJ505540.1?report=genbank&log$=nucltop&blast_rank=50&RID=ND8HXXUC016","AJ505540.1")
Platostoma rubrum plastid trnL-trnF intergenic spacer, specimen voucher Suddee et al 998 (BKF, K, TCD)	Platostoma rubrum	82.4	82.4	100%	2e-12	100.00	839	=HYPERLINK("https://www.ncbi.nlm.nih.gov/nucleotide/AJ505495.1?report=genbank&log$=nucltop&blast_rank=51&RID=ND8HXXUC016","AJ505495.1")
Platostoma rotundifolium plastid trnL-trnF intergenic spacer, specimen voucher Gilbert & Phillips 9239 (K)	Platostoma rotundifolium	82.4	82.4	100%	2e-12	100.00	810	=HYPERLINK("https://www.ncbi.nlm.nih.gov/nucleotide/AJ505494.1?report=genbank&log$=nucltop&blast_rank=52&RID=ND8HXXUC016","AJ505494.1")
Platostoma ocimoides plastid trnL-trnF intergenic spacer, specimen voucher Suddee 788 (BKF, K, TCD)	Platostoma ocimoides	82.4	82.4	100%	2e-12	100.00	842	=HYPERLINK("https://www.ncbi.nlm.nih.gov/nucleotide/AJ505493.1?report=genbank&log$=nucltop&blast_rank=53&RID=ND8HXXUC016","AJ505493.1")
Platostoma mekongense plastid trnL-trnF intergenic spacer, specimen voucher Chalermklin & Meade 98-10-16-02 (BKF, K)	Platostoma mekongense	82.4	82.4	100%	2e-12	100.00	839	=HYPERLINK("https://www.ncbi.nlm.nih.gov/nucleotide/AJ505492.1?report=genbank&log$=nucltop&blast_rank=54&RID=ND8HXXUC016","AJ505492.1")
Platostoma hispidum plastid trnL-trnF intergenic spacer, specimen voucher Beusekom et al 3624 (K)	Platostoma hispidum	82.4	82.4	100%	2e-12	100.00	780	=HYPERLINK("https://www.ncbi.nlm.nih.gov/nucleotide/AJ505489.1?report=genbank&log$=nucltop&blast_rank=55&RID=ND8HXXUC016","AJ505489.1")
Platostoma fimbriatum plastid trnL-trnF intergenic spacer, specimen voucher Suddee 823 (BKF, K, TCD)	Platostoma fimbriatum	82.4	82.4	100%	2e-12	100.00	841	=HYPERLINK("https://www.ncbi.nlm.nih.gov/nucleotide/AJ505487.1?report=genbank&log$=nucltop&blast_rank=56&RID=ND8HXXUC016","AJ505487.1")
Platostoma cochinchinense plastid trnL-trnF intergenic spacer, specimen voucher Wongprasert, Suddee & Puudjaa s.n (BKF, K, TCD)	Platostoma cochinchinense	82.4	82.4	100%	2e-12	100.00	824	=HYPERLINK("https://www.ncbi.nlm.nih.gov/nucleotide/AJ505483.1?report=genbank&log$=nucltop&blast_rank=57&RID=ND8HXXUC016","AJ505483.1")
Platostoma annamense plastid trnL-trnF intergenic spacer, specimen voucher Suddee et al 1028 (BKF)	Platostoma annamense	82.4	82.4	100%	2e-12	100.00	841	=HYPERLINK("https://www.ncbi.nlm.nih.gov/nucleotide/AJ505479.1?report=genbank&log$=nucltop&blast_rank=58&RID=ND8HXXUC016","AJ505479.1")
Ocimum labiatum plastid trnL-trnF intergenic spacer, specimen voucher Balkwill et al 10848 (K)	Ocimum labiatum	82.4	82.4	100%	2e-12	100.00	832	=HYPERLINK("https://www.ncbi.nlm.nih.gov/nucleotide/AJ505471.1?report=genbank&log$=nucltop&blast_rank=59&RID=ND8HXXUC016","AJ505471.1")
Ocimum labiatum plastid trnL-trnF intergenic spacer, specimen voucher Edward s.n. (K, NU)	Ocimum labiatum	82.4	82.4	100%	2e-12	100.00	835	=HYPERLINK("https://www.ncbi.nlm.nih.gov/nucleotide/AJ505470.1?report=genbank&log$=nucltop&blast_rank=60&RID=ND8HXXUC016","AJ505470.1")
Ocimum gratissimum var. macrophyllum plastid trnL-trnF intergenic spacer, specimen voucher cult., K-1993-1030, Schellingerhaut s.n. (K)	Ocimum gratissimum var. macrophyllum	82.4	82.4	100%	2e-12	100.00	799	=HYPERLINK("https://www.ncbi.nlm.nih.gov/nucleotide/AJ505468.1?report=genbank&log$=nucltop&blast_rank=61&RID=ND8HXXUC016","AJ505468.1")
Ocimum gratissimum var. gratissimum plastid trnL-trnF intergenic spacer, specimen voucher cult., suddee & Meade 1139 (BKF)	Ocimum gratissimum var. gratissimum	82.4	82.4	100%	2e-12	100.00	830	=HYPERLINK("https://www.ncbi.nlm.nih.gov/nucleotide/AJ505467.1?report=genbank&log$=nucltop&blast_rank=62&RID=ND8HXXUC016","AJ505467.1")
Catopheria chiapensis plastid trnL-trnF intergenic spacer, specimen voucher cult., K-1983-661, Chase 1149 (K)	Catoferia chiapensis	82.4	82.4	100%	2e-12	100.00	795	=HYPERLINK("https://www.ncbi.nlm.nih.gov/nucleotide/AJ505537.1?report=genbank&log$=nucltop&blast_rank=63&RID=ND8HXXUC016","AJ505537.1")
