# Supplementary material for: Ecology of community reassembly: Movements and diets of megafauna during a decade of restoration in Mozambique
Source: Ecology. 2026 Apr 12;107(4):e70386. doi: 10.1002/ecy.70386 (PMC13071350; doi:10.1002/ecy.70386)
Supplement: Supplementary file 1 — Data S1. [file ECY-107-e70386-s001.zip › Data_S1/Dataset_20/DietDataFilteringScripts/DNA_metabarcoding_data_processing/additional_files_scripts/NCBI_blast_results/atcctgttttctcaaaacaaaggttcaaaaaacgaaaaaaaag.csv]

Description	Scientific Name	Max Score	Total Score	Query Cover	E value	Per. ident	Acc. Len	Accession
Basilicum polystachyon voucher JG-16-P02_A6 tRNA-Leu (trnL) gene, partial sequence; trnL-trnF intergenic spacer, complete sequence; and tRNA-Phe (trnF) gene, partial sequence; chloroplast	Basilicum polystachyon	78.8	78.8	100%	2e-11	100.00	435	=HYPERLINK("https://www.ncbi.nlm.nih.gov/nucleotide/MK186987.1?report=genbank&log$=nucltop&blast_rank=1&RID=ND7DYU1D016","MK186987.1")
Callicarpa nudiflora chloroplast	Callicarpa nudiflora	78.8	78.8	100%	2e-11	100.00	154080	=HYPERLINK("https://www.ncbi.nlm.nih.gov/nucleotide/MK783316.1?report=genbank&log$=nucltop&blast_rank=2&RID=ND7DYU1D016","MK783316.1")
Tetradenia tanganyikae voucher MLM sn RNG tRNA-Leu (trnL) gene and trnL-trnF intergenic spacer, partial sequence; chloroplast	Tetradenia tanganyikae	78.8	78.8	100%	2e-11	100.00	788	=HYPERLINK("https://www.ncbi.nlm.nih.gov/nucleotide/MH612696.1?report=genbank&log$=nucltop&blast_rank=3&RID=ND7DYU1D016","MH612696.1")
Plectranthus elegans voucher Chapman6065 tRNA-Leu (trnL) gene and trnL-trnF intergenic spacer, partial sequence; chloroplast	Plectranthus elegans	78.8	78.8	100%	2e-11	100.00	781	=HYPERLINK("https://www.ncbi.nlm.nih.gov/nucleotide/MH612653.1?report=genbank&log$=nucltop&blast_rank=4&RID=ND7DYU1D016","MH612653.1")
Plectranthus chimanimanensis voucher Muller3592 tRNA-Leu (trnL) gene and trnL-trnF intergenic spacer, partial sequence; chloroplast	Plectranthus chimanimanensis	78.8	78.8	100%	2e-11	100.00	781	=HYPERLINK("https://www.ncbi.nlm.nih.gov/nucleotide/MH612645.1?report=genbank&log$=nucltop&blast_rank=5&RID=ND7DYU1D016","MH612645.1")
Plectranthus alboviolaceus voucher MLM762 RNG tRNA-Leu (trnL) gene and trnL-trnF intergenic spacer, partial sequence; chloroplast	Plectranthus alboviolaceus	78.8	78.8	100%	2e-11	100.00	781	=HYPERLINK("https://www.ncbi.nlm.nih.gov/nucleotide/MH612637.1?report=genbank&log$=nucltop&blast_rank=6&RID=ND7DYU1D016","MH612637.1")
Salvia hierosolymitana voucher C770 tRNA-Leu (trnL) gene, partial sequence; trnL-trnF intergenic spacer, complete sequence; and tRNA-Phe (trnF) gene, partial sequence; chloroplast	Salvia hierosolymitana	78.8	78.8	100%	2e-11	100.00	832	=HYPERLINK("https://www.ncbi.nlm.nih.gov/nucleotide/MG824472.1?report=genbank&log$=nucltop&blast_rank=7&RID=ND7DYU1D016","MG824472.1")
Salvia amplexicaulis voucher C756 tRNA-Leu (trnL) gene, partial sequence; trnL-trnF intergenic spacer, complete sequence; and tRNA-Phe (trnF) gene, partial sequence; chloroplast	Salvia amplexicaulis	78.8	78.8	100%	2e-11	100.00	849	=HYPERLINK("https://www.ncbi.nlm.nih.gov/nucleotide/MG824427.1?report=genbank&log$=nucltop&blast_rank=8&RID=ND7DYU1D016","MG824427.1")
Salvia chloroleuca voucher TUH:7917 trnL-trnF intergenic spacer, partial sequence; chloroplast	Salvia chloroleuca	78.8	78.8	100%	2e-11	100.00	876	=HYPERLINK("https://www.ncbi.nlm.nih.gov/nucleotide/KX641669.1?report=genbank&log$=nucltop&blast_rank=9&RID=ND7DYU1D016","KX641669.1")
Lycopus europaeus tRNA-Leu (trnL) gene, partial sequence; chloroplast	Lycopus europaeus	78.8	78.8	100%	2e-11	100.00	518	=HYPERLINK("https://www.ncbi.nlm.nih.gov/nucleotide/KX668103.1?report=genbank&log$=nucltop&blast_rank=10&RID=ND7DYU1D016","KX668103.1")
Salvia pratensis trnL gene, intron; chloroplast	Salvia pratensis	78.8	78.8	100%	2e-11	100.00	543	=HYPERLINK("https://www.ncbi.nlm.nih.gov/nucleotide/KY697466.1?report=genbank&log$=nucltop&blast_rank=11&RID=ND7DYU1D016","KY697466.1")
Salvia syriaca voucher sy.33 tRNA-Leu (trnL) gene, partial sequence; trnL-trnF intergenic spacer, complete sequence; and tRNA-Phe (trnF) gene, partial sequence; chloroplast	Salvia syriaca	78.8	78.8	100%	2e-11	100.00	897	=HYPERLINK("https://www.ncbi.nlm.nih.gov/nucleotide/KP326394.1?report=genbank&log$=nucltop&blast_rank=12&RID=ND7DYU1D016","KP326394.1")
Salvia sharifii voucher sh.2 tRNA-Leu (trnL) gene, partial sequence; trnL-trnF intergenic spacer, complete sequence; and tRNA-Phe (trnF) gene, partial sequence; chloroplast	Salvia sharifii	78.8	78.8	100%	2e-11	100.00	897	=HYPERLINK("https://www.ncbi.nlm.nih.gov/nucleotide/KP326392.1?report=genbank&log$=nucltop&blast_rank=13&RID=ND7DYU1D016","KP326392.1")
Salvia nemorosa voucher ne.17 tRNA-Leu (trnL) gene, partial sequence; trnL-trnF intergenic spacer, complete sequence; and tRNA-Phe (trnF) gene, partial sequence; chloroplast	Salvia nemorosa	78.8	78.8	100%	2e-11	100.00	915	=HYPERLINK("https://www.ncbi.nlm.nih.gov/nucleotide/KP326390.1?report=genbank&log$=nucltop&blast_rank=14&RID=ND7DYU1D016","KP326390.1")
Callicarpa longifolia chloroplast, complete genome	Callicarpa longifolia	78.8	78.8	100%	2e-11	100.00	154203	=HYPERLINK("https://www.ncbi.nlm.nih.gov/nucleotide/OR555754.1?report=genbank&log$=nucltop&blast_rank=15&RID=ND7DYU1D016","OR555754.1")
Callicarpa kwangtungensis chloroplast, complete genome	Callicarpa kwangtungensis	78.8	78.8	100%	2e-11	100.00	154185	=HYPERLINK("https://www.ncbi.nlm.nih.gov/nucleotide/OR540410.1?report=genbank&log$=nucltop&blast_rank=16&RID=ND7DYU1D016","OR540410.1")
Callicarpa sp. XL-2023a voucher Xu & Li 230155 chloroplast, complete genome	Callicarpa sp. XL-2023a	78.8	78.8	100%	2e-11	100.00	154613	=HYPERLINK("https://www.ncbi.nlm.nih.gov/nucleotide/OR263673.1?report=genbank&log$=nucltop&blast_rank=17&RID=ND7DYU1D016","OR263673.1")
Agastache rupestris isolate btd 613 trnL-trnF intergenic spacer region, partial sequence; plastid	Agastache rupestris	78.8	78.8	100%	2e-11	100.00	786	=HYPERLINK("https://www.ncbi.nlm.nih.gov/nucleotide/OR199228.1?report=genbank&log$=nucltop&blast_rank=18&RID=ND7DYU1D016","OR199228.1")
Agastache parvifolia isolate btd 505 trnL-trnF intergenic spacer region, partial sequence; plastid	Agastache parvifolia	78.8	78.8	100%	2e-11	100.00	788	=HYPERLINK("https://www.ncbi.nlm.nih.gov/nucleotide/OR199225.1?report=genbank&log$=nucltop&blast_rank=19&RID=ND7DYU1D016","OR199225.1")
Agastache nepetoides isolate jds sn1 trnL-trnF intergenic spacer region, partial sequence; plastid	Agastache nepetoides	78.8	78.8	100%	2e-11	100.00	783	=HYPERLINK("https://www.ncbi.nlm.nih.gov/nucleotide/OR199224.1?report=genbank&log$=nucltop&blast_rank=20&RID=ND7DYU1D016","OR199224.1")
Agastache micrantha isolate btd 631 trnL-trnF intergenic spacer region, partial sequence; plastid	Agastache micrantha	78.8	78.8	100%	2e-11	100.00	783	=HYPERLINK("https://www.ncbi.nlm.nih.gov/nucleotide/OR199223.1?report=genbank&log$=nucltop&blast_rank=21&RID=ND7DYU1D016","OR199223.1")
Agastache breviflora isolate btd 623 trnL-trnF intergenic spacer region, partial sequence; plastid	Agastache breviflora	78.8	78.8	100%	2e-11	100.00	775	=HYPERLINK("https://www.ncbi.nlm.nih.gov/nucleotide/OR199220.1?report=genbank&log$=nucltop&blast_rank=22&RID=ND7DYU1D016","OR199220.1")
Ocimum sp. TRK-2015 voucher H11_K1301_Ocimum_SKS14-051 tRNA-Leu (trnL) gene, intron; chloroplast	Ocimum sp. TRK-2015	78.8	78.8	100%	2e-11	100.00	513	=HYPERLINK("https://www.ncbi.nlm.nih.gov/nucleotide/KR738706.1?report=genbank&log$=nucltop&blast_rank=23&RID=ND7DYU1D016","KR738706.1")
Ocimum sp. TRK-2015 voucher E11_K1301_Ocimum_SKS14-051 tRNA-Leu (trnL) gene, intron; chloroplast	Ocimum sp. TRK-2015	78.8	78.8	100%	2e-11	100.00	510	=HYPERLINK("https://www.ncbi.nlm.nih.gov/nucleotide/KR738318.1?report=genbank&log$=nucltop&blast_rank=24&RID=ND7DYU1D016","KR738318.1")
Ocimum sp. TRK-2015 voucher F11_K1301_Ocimum_SKS14-051 tRNA-Leu (trnL) gene, intron; chloroplast	Ocimum sp. TRK-2015	78.8	78.8	100%	2e-11	100.00	514	=HYPERLINK("https://www.ncbi.nlm.nih.gov/nucleotide/KR737983.1?report=genbank&log$=nucltop&blast_rank=25&RID=ND7DYU1D016","KR737983.1")
Melissa axillaris voucher SNJ Exped. 20110809081 (KUN) tRNA-Leu (trnL) gene, partial sequence; trnL-trnF intergenic spacer, complete sequence; and tRNA-Phe (trnF) gene, partial sequence; plastid	Melissa axillaris	78.8	78.8	100%	2e-11	100.00	681	=HYPERLINK("https://www.ncbi.nlm.nih.gov/nucleotide/KM886646.1?report=genbank&log$=nucltop&blast_rank=26&RID=ND7DYU1D016","KM886646.1")
Lycopus europaeus chloroplast, complete genome	Lycopus europaeus	78.8	78.8	100%	2e-11	100.00	152085	=HYPERLINK("https://www.ncbi.nlm.nih.gov/nucleotide/NC_064128.1?report=genbank&log$=nucltop&blast_rank=27&RID=ND7DYU1D016","NC_064128.1")
Salvia cyanescens voucher Celep 3883b tRNA-Leu (trnL) gene and trnL-trnF intergenic spacer, partial sequence; chloroplast	Salvia cyanescens	78.8	78.8	100%	2e-11	100.00	748	=HYPERLINK("https://www.ncbi.nlm.nih.gov/nucleotide/MW254113.1?report=genbank&log$=nucltop&blast_rank=28&RID=ND7DYU1D016","MW254113.1")
Salvia cyanescens voucher Celep 3883a tRNA-Leu (trnL) gene and trnL-trnF intergenic spacer, partial sequence; chloroplast	Salvia cyanescens	78.8	78.8	100%	2e-11	100.00	748	=HYPERLINK("https://www.ncbi.nlm.nih.gov/nucleotide/MW254112.1?report=genbank&log$=nucltop&blast_rank=29&RID=ND7DYU1D016","MW254112.1")
Salvia cyanescens voucher B.T. Drew 800 tRNA-Leu (trnL) gene and trnL-trnF intergenic spacer, partial sequence; chloroplast	Salvia cyanescens	78.8	78.8	100%	2e-11	100.00	748	=HYPERLINK("https://www.ncbi.nlm.nih.gov/nucleotide/MW254111.1?report=genbank&log$=nucltop&blast_rank=30&RID=ND7DYU1D016","MW254111.1")
Salvia cyanescens x Salvia vermifolia voucher Celep 3884c tRNA-Leu (trnL) gene and trnL-trnF intergenic spacer, partial sequence; chloroplast	Salvia cyanescens x Salvia vermifolia	78.8	78.8	100%	2e-11	100.00	748	=HYPERLINK("https://www.ncbi.nlm.nih.gov/nucleotide/MW254110.1?report=genbank&log$=nucltop&blast_rank=31&RID=ND7DYU1D016","MW254110.1")
Callicarpa kochiana chloroplast, complete genome	Callicarpa kochiana	78.8	78.8	100%	2e-11	100.00	154181	=HYPERLINK("https://www.ncbi.nlm.nih.gov/nucleotide/NC_063509.1?report=genbank&log$=nucltop&blast_rank=32&RID=ND7DYU1D016","NC_063509.1")
Callicarpa cathayana chloroplast, complete genome	Callicarpa cathayana	78.8	78.8	100%	2e-11	100.00	154182	=HYPERLINK("https://www.ncbi.nlm.nih.gov/nucleotide/NC_063508.1?report=genbank&log$=nucltop&blast_rank=33&RID=ND7DYU1D016","NC_063508.1")
Callicarpa rubella chloroplast, complete genome	Callicarpa rubella	78.8	78.8	100%	2e-11	100.00	154140	=HYPERLINK("https://www.ncbi.nlm.nih.gov/nucleotide/MZ424313.1?report=genbank&log$=nucltop&blast_rank=34&RID=ND7DYU1D016","MZ424313.1")
Callicarpa rubella chloroplast, complete genome	Callicarpa rubella	78.8	78.8	100%	2e-11	100.00	154202	=HYPERLINK("https://www.ncbi.nlm.nih.gov/nucleotide/NC_058533.1?report=genbank&log$=nucltop&blast_rank=35&RID=ND7DYU1D016","NC_058533.1")
Callicarpa macrophylla chloroplast, complete genome	Callicarpa macrophylla	78.8	78.8	100%	2e-11	100.00	154141	=HYPERLINK("https://www.ncbi.nlm.nih.gov/nucleotide/MW829279.1?report=genbank&log$=nucltop&blast_rank=36&RID=ND7DYU1D016","MW829279.1")
Callicarpa japonica FN045 chloroplast trnL gene, intron region	Callicarpa japonica	78.8	78.8	100%	2e-11	100.00	82	=HYPERLINK("https://www.ncbi.nlm.nih.gov/nucleotide/LC568653.1?report=genbank&log$=nucltop&blast_rank=37&RID=ND7DYU1D016","LC568653.1")
Callicarpa peichieniana chloroplast, complete genome	Callicarpa peichieniana	78.8	78.8	100%	2e-11	100.00	154102	=HYPERLINK("https://www.ncbi.nlm.nih.gov/nucleotide/NC_058324.1?report=genbank&log$=nucltop&blast_rank=38&RID=ND7DYU1D016","NC_058324.1")
Callicarpa macrophylla chloroplast, complete genome	Callicarpa macrophylla	78.8	78.8	100%	2e-11	100.00	154149	=HYPERLINK("https://www.ncbi.nlm.nih.gov/nucleotide/NC_058323.1?report=genbank&log$=nucltop&blast_rank=39&RID=ND7DYU1D016","NC_058323.1")
Callicarpa brevipes chloroplast, complete genome	Callicarpa brevipes	78.8	78.8	100%	2e-11	100.00	154182	=HYPERLINK("https://www.ncbi.nlm.nih.gov/nucleotide/NC_058322.1?report=genbank&log$=nucltop&blast_rank=40&RID=ND7DYU1D016","NC_058322.1")
Callicarpa glabra chloroplast trnL gene, intron, partial sequence, isolate: OGA0473	Callicarpa glabra	78.8	78.8	100%	2e-11	100.00	433	=HYPERLINK("https://www.ncbi.nlm.nih.gov/nucleotide/AB817663.1?report=genbank&log$=nucltop&blast_rank=41&RID=ND7DYU1D016","AB817663.1")
Callicarpa subpubescens chloroplast trnL gene, intron, partial sequence, isolate: OGA0414	Callicarpa subpubescens	78.8	78.8	100%	2e-11	100.00	453	=HYPERLINK("https://www.ncbi.nlm.nih.gov/nucleotide/AB817607.1?report=genbank&log$=nucltop&blast_rank=42&RID=ND7DYU1D016","AB817607.1")
Callicarpa subpubescens chloroplast trnL gene, intron, partial sequence, isolate: OGA0409	Callicarpa subpubescens	78.8	78.8	100%	2e-11	100.00	437	=HYPERLINK("https://www.ncbi.nlm.nih.gov/nucleotide/AB817602.1?report=genbank&log$=nucltop&blast_rank=43&RID=ND7DYU1D016","AB817602.1")
Callicarpa glabra chloroplast trnL gene, intron, partial sequence, isolate: OGA0325	Callicarpa glabra	78.8	78.8	100%	2e-11	100.00	423	=HYPERLINK("https://www.ncbi.nlm.nih.gov/nucleotide/AB817534.1?report=genbank&log$=nucltop&blast_rank=44&RID=ND7DYU1D016","AB817534.1")
Callicarpa subpubescens chloroplast trnL gene, intron, partial sequence, isolate: OGA0141	Callicarpa subpubescens	78.8	78.8	100%	2e-11	100.00	439	=HYPERLINK("https://www.ncbi.nlm.nih.gov/nucleotide/AB817412.1?report=genbank&log$=nucltop&blast_rank=45&RID=ND7DYU1D016","AB817412.1")
Salvia sclarea isolate 511190054 tRNA-Leu (trnL) gene and trnL-trnF intergenic spacer, partial sequence; chloroplast	Salvia sclarea	78.8	78.8	100%	2e-11	100.00	897	=HYPERLINK("https://www.ncbi.nlm.nih.gov/nucleotide/KC414319.1?report=genbank&log$=nucltop&blast_rank=46&RID=ND7DYU1D016","KC414319.1")
Callicarpa integerrima var. chinensis chloroplast, complete genome	Callicarpa integerrima var. chinensis	78.8	78.8	100%	2e-11	100.00	154179	=HYPERLINK("https://www.ncbi.nlm.nih.gov/nucleotide/MW788028.1?report=genbank&log$=nucltop&blast_rank=47&RID=ND7DYU1D016","MW788028.1")
Callicarpa siongsaiensis chloroplast, complete genome	Callicarpa siongsaiensis	78.8	78.8	100%	2e-11	100.00	154144	=HYPERLINK("https://www.ncbi.nlm.nih.gov/nucleotide/NC_059786.1?report=genbank&log$=nucltop&blast_rank=48&RID=ND7DYU1D016","NC_059786.1")
Salvia yangii chloroplast, complete genome	Salvia yangii	78.8	78.8	100%	2e-11	100.00	151473	=HYPERLINK("https://www.ncbi.nlm.nih.gov/nucleotide/MT537168.1?report=genbank&log$=nucltop&blast_rank=49&RID=ND7DYU1D016","MT537168.1")
Callicarpa formosana chloroplast, complete genome	Callicarpa formosana	78.8	78.8	100%	2e-11	100.00	154251	=HYPERLINK("https://www.ncbi.nlm.nih.gov/nucleotide/MW252167.1?report=genbank&log$=nucltop&blast_rank=50&RID=ND7DYU1D016","MW252167.1")
Callicarpa americana chloroplast, complete genome	Callicarpa americana	78.8	78.8	100%	2e-11	100.00	154433	=HYPERLINK("https://www.ncbi.nlm.nih.gov/nucleotide/NC_052696.1?report=genbank&log$=nucltop&blast_rank=51&RID=ND7DYU1D016","NC_052696.1")
Salvia yangii chloroplast, complete genome	Salvia yangii	78.8	78.8	100%	2e-11	100.00	151473	=HYPERLINK("https://www.ncbi.nlm.nih.gov/nucleotide/MT012421.1?report=genbank&log$=nucltop&blast_rank=52&RID=ND7DYU1D016","MT012421.1")
Callicarpa bodinieri voucher CY Wang PS 20191001 chloroplast, complete genome	Callicarpa bodinieri	78.8	78.8	100%	2e-11	100.00	154183	=HYPERLINK("https://www.ncbi.nlm.nih.gov/nucleotide/NC_054294.1?report=genbank&log$=nucltop&blast_rank=53&RID=ND7DYU1D016","NC_054294.1")
Callicarpa longifolia var. floccosa chloroplast, complete genome	Callicarpa longifolia var. floccosa	78.8	78.8	100%	2e-11	100.00	154285	=HYPERLINK("https://www.ncbi.nlm.nih.gov/nucleotide/MW149076.1?report=genbank&log$=nucltop&blast_rank=54&RID=ND7DYU1D016","MW149076.1")
Callicarpa mollis tRNA-Leu (trnL) gene and trnL-trnF intergenic spacer, partial sequence; chloroplast	Callicarpa mollis	78.8	78.8	100%	2e-11	100.00	881	=HYPERLINK("https://www.ncbi.nlm.nih.gov/nucleotide/HQ412928.1?report=genbank&log$=nucltop&blast_rank=55&RID=ND7DYU1D016","HQ412928.1")
Melissa axillaris voucher D.E. Boufford et al., 24526 tRNA-Leu (trnL) gene and trnL-trnF intergenic spacer, partial sequence; plastid	Melissa axillaris	78.8	78.8	100%	2e-11	100.00	784	=HYPERLINK("https://www.ncbi.nlm.nih.gov/nucleotide/JQ669051.1?report=genbank&log$=nucltop&blast_rank=56&RID=ND7DYU1D016","JQ669051.1")
Lycopus lucidus var. maackianus voucher Julita 661 tRNA-Leu (trnL) gene and trnL-trnF intergenic spacer, partial sequence; plastid	Lycopus lucidus var. maackianus	78.8	78.8	100%	2e-11	100.00	791	=HYPERLINK("https://www.ncbi.nlm.nih.gov/nucleotide/JQ669048.1?report=genbank&log$=nucltop&blast_rank=57&RID=ND7DYU1D016","JQ669048.1")
Callicarpa pedunculata voucher UCBG 2003.0363, Forbes s.n. tRNA-Leu (trnL) gene and trnL-trnF intergenic spacer, partial sequence; plastid	Callicarpa pedunculata	78.8	78.8	100%	2e-11	100.00	847	=HYPERLINK("https://www.ncbi.nlm.nih.gov/nucleotide/JQ669025.1?report=genbank&log$=nucltop&blast_rank=58&RID=ND7DYU1D016","JQ669025.1")
Callicarpa japonica voucher UCBG 68.0362, Forbes s.n. tRNA-Leu (trnL) gene and trnL-trnF intergenic spacer, partial sequence; plastid	Callicarpa japonica	78.8	78.8	100%	2e-11	100.00	847	=HYPERLINK("https://www.ncbi.nlm.nih.gov/nucleotide/JQ669024.1?report=genbank&log$=nucltop&blast_rank=59&RID=ND7DYU1D016","JQ669024.1")
Lepechinia mecistandra voucher J.A. Monterrosa & R.A. Carballo 213 tRNA-Leu (trnL) gene and trnL-trnF intergenic spacer, partial sequence; chloroplast	Lepechinia mecistandra	78.8	78.8	100%	2e-11	100.00	785	=HYPERLINK("https://www.ncbi.nlm.nih.gov/nucleotide/JF301361.1?report=genbank&log$=nucltop&blast_rank=60&RID=ND7DYU1D016","JF301361.1")
Lycopus lucidus var. hirtus chloroplast, complete genome	Lycopus lucidus var. hirtus	78.8	78.8	100%	2e-11	100.00	152096	=HYPERLINK("https://www.ncbi.nlm.nih.gov/nucleotide/MT980792.1?report=genbank&log$=nucltop&blast_rank=61&RID=ND7DYU1D016","MT980792.1")
Melissa yunnanensis plastid, complete genome	Melissa yunnanensis	78.8	78.8	100%	2e-11	100.00	151985	=HYPERLINK("https://www.ncbi.nlm.nih.gov/nucleotide/NC_053382.1?report=genbank&log$=nucltop&blast_rank=62&RID=ND7DYU1D016","NC_053382.1")
Melissa axillaris plastid, complete genome	Melissa axillaris	78.8	78.8	100%	2e-11	100.00	151885	=HYPERLINK("https://www.ncbi.nlm.nih.gov/nucleotide/NC_053381.1?report=genbank&log$=nucltop&blast_rank=63&RID=ND7DYU1D016","NC_053381.1")
Salvia yangii chloroplast, complete genome	Salvia yangii	78.8	78.8	100%	2e-11	100.00	151466	=HYPERLINK("https://www.ncbi.nlm.nih.gov/nucleotide/NC_050902.1?report=genbank&log$=nucltop&blast_rank=64&RID=ND7DYU1D016","NC_050902.1")
Salvia merjamie chloroplast, complete genome	Salvia merjamie	78.8	78.8	100%	2e-11	100.00	151286	=HYPERLINK("https://www.ncbi.nlm.nih.gov/nucleotide/NC_050897.1?report=genbank&log$=nucltop&blast_rank=65&RID=ND7DYU1D016","NC_050897.1")
Callicarpa formosana chloroplast, complete genome	Callicarpa formosana	78.8	78.8	100%	2e-11	100.00	154210	=HYPERLINK("https://www.ncbi.nlm.nih.gov/nucleotide/NC_052748.1?report=genbank&log$=nucltop&blast_rank=66&RID=ND7DYU1D016","NC_052748.1")
Lycopus europaeus voucher M:Braeuchler 2505 tRNA-Leu (trnL) gene and trnL-trnF intergenic spacer, partial sequence; chloroplast	Lycopus europaeus	78.8	78.8	100%	2e-11	100.00	794	=HYPERLINK("https://www.ncbi.nlm.nih.gov/nucleotide/GU381478.1?report=genbank&log$=nucltop&blast_rank=67&RID=ND7DYU1D016","GU381478.1")
Callicarpa giraldii tRNA-Leu (trnL) gene and trnL-trnF intergenic spacer, partial sequence; chloroplast	Callicarpa giraldii	78.8	78.8	100%	2e-11	100.00	911	=HYPERLINK("https://www.ncbi.nlm.nih.gov/nucleotide/FJ593410.1?report=genbank&log$=nucltop&blast_rank=68&RID=ND7DYU1D016","FJ593410.1")
Salvia trichocalycina tRNA-Leu (trnL) gene and trnL-trnF intergenic spacer, partial sequence; chloroplast	Salvia trichocalycina	78.8	78.8	100%	2e-11	100.00	796	=HYPERLINK("https://www.ncbi.nlm.nih.gov/nucleotide/EU220729.1?report=genbank&log$=nucltop&blast_rank=69&RID=ND7DYU1D016","EU220729.1")
Salvia santolinifolia tRNA-Leu (trnL) gene and trnL-trnF intergenic spacer, partial sequence; chloroplast	Salvia santolinifolia	78.8	78.8	100%	2e-11	100.00	876	=HYPERLINK("https://www.ncbi.nlm.nih.gov/nucleotide/EU200181.1?report=genbank&log$=nucltop&blast_rank=70&RID=ND7DYU1D016","EU200181.1")
Salvia aegyptiaca tRNA-Leu (trnL) gene and trnL-trnF intergenic spacer, partial sequence; chloroplast	Salvia aegyptiaca	78.8	78.8	100%	2e-11	100.00	794	=HYPERLINK("https://www.ncbi.nlm.nih.gov/nucleotide/EU200165.1?report=genbank&log$=nucltop&blast_rank=71&RID=ND7DYU1D016","EU200165.1")
Salvia majdae isolate x575 tRNA-Leu (trnL) gene and trnL-trnF intergenic spacer, partial sequence; chloroplast	Salvia majdae	78.8	78.8	100%	2e-11	100.00	836	=HYPERLINK("https://www.ncbi.nlm.nih.gov/nucleotide/DQ667525.1?report=genbank&log$=nucltop&blast_rank=72&RID=ND7DYU1D016","DQ667525.1")
Salvia majdae isolate x573 tRNA-Leu (trnL) gene and trnL-trnF intergenic spacer, partial sequence; chloroplast	Salvia majdae	78.8	78.8	100%	2e-11	100.00	853	=HYPERLINK("https://www.ncbi.nlm.nih.gov/nucleotide/DQ667524.1?report=genbank&log$=nucltop&blast_rank=73&RID=ND7DYU1D016","DQ667524.1")
Salvia scrophulariifolia isolate x532 tRNA-Leu (trnL) gene and trnL-trnF intergenic spacer, partial sequence; chloroplast	Salvia scrophulariifolia	78.8	78.8	100%	2e-11	100.00	842	=HYPERLINK("https://www.ncbi.nlm.nih.gov/nucleotide/DQ667519.1?report=genbank&log$=nucltop&blast_rank=74&RID=ND7DYU1D016","DQ667519.1")
Salvia santolinifolia isolate x191 tRNA-Leu (trnL) gene and trnL-trnF intergenic spacer, partial sequence; chloroplast	Salvia santolinifolia	78.8	78.8	100%	2e-11	100.00	876	=HYPERLINK("https://www.ncbi.nlm.nih.gov/nucleotide/DQ667476.1?report=genbank&log$=nucltop&blast_rank=75&RID=ND7DYU1D016","DQ667476.1")
Salvia aegyptiaca isolate x180 tRNA-Leu (trnL) gene and trnL-trnF intergenic spacer, partial sequence; chloroplast	Salvia aegyptiaca	78.8	78.8	100%	2e-11	100.00	794	=HYPERLINK("https://www.ncbi.nlm.nih.gov/nucleotide/DQ667470.1?report=genbank&log$=nucltop&blast_rank=76&RID=ND7DYU1D016","DQ667470.1")
Salvia trichocalycina isolate x177 tRNA-Leu (trnL) gene and trnL-trnF intergenic spacer, partial sequence; chloroplast	Salvia trichocalycina	78.8	78.8	100%	2e-11	100.00	796	=HYPERLINK("https://www.ncbi.nlm.nih.gov/nucleotide/DQ667468.1?report=genbank&log$=nucltop&blast_rank=77&RID=ND7DYU1D016","DQ667468.1")
Salvia verbascifolia isolate x129 tRNA-Leu (trnL) gene and trnL-trnF intergenic spacer, partial sequence; chloroplast	Salvia verbascifolia	78.8	78.8	100%	2e-11	100.00	816	=HYPERLINK("https://www.ncbi.nlm.nih.gov/nucleotide/DQ667450.1?report=genbank&log$=nucltop&blast_rank=78&RID=ND7DYU1D016","DQ667450.1")
Salvia candidissima isolate x121 tRNA-Leu (trnL) gene and trnL-trnF intergenic spacer, partial sequence; chloroplast	Salvia candidissima	78.8	78.8	100%	2e-11	100.00	793	=HYPERLINK("https://www.ncbi.nlm.nih.gov/nucleotide/DQ667447.1?report=genbank&log$=nucltop&blast_rank=79&RID=ND7DYU1D016","DQ667447.1")
Lycopus europaeus var. exaltatus tRNA-Leu (trnL) gene and trnL-trnF intergenic spacer, partial sequence; chloroplast	Lycopus exaltatus	78.8	78.8	100%	2e-11	100.00	791	=HYPERLINK("https://www.ncbi.nlm.nih.gov/nucleotide/AY506618.1?report=genbank&log$=nucltop&blast_rank=80&RID=ND7DYU1D016","AY506618.1")
Perovskia abrotanoides tRNA-Leu (trnL) gene and trnL-trnF intergenic spacer, partial sequence; chloroplast	Salvia abrotanoides	78.8	78.8	100%	2e-11	100.00	793	=HYPERLINK("https://www.ncbi.nlm.nih.gov/nucleotide/AY506615.1?report=genbank&log$=nucltop&blast_rank=81&RID=ND7DYU1D016","AY506615.1")
Salvia aethiopis voucher Classen-Bockhoff 26/6/02 tRNA-Leu gene and trnL-trnF intergenic spacer, partial sequence; chloroplast	Salvia aethiopis	78.8	78.8	100%	2e-11	100.00	786	=HYPERLINK("https://www.ncbi.nlm.nih.gov/nucleotide/AY570466.1?report=genbank&log$=nucltop&blast_rank=82&RID=ND7DYU1D016","AY570466.1")
Salvia yangii voucher JBW 2524 tRNA-Leu gene and trnL-trnF intergenic spacer, partial sequence; chloroplast	Salvia yangii	78.8	78.8	100%	2e-11	100.00	847	=HYPERLINK("https://www.ncbi.nlm.nih.gov/nucleotide/AY570464.1?report=genbank&log$=nucltop&blast_rank=83&RID=ND7DYU1D016","AY570464.1")
Hemizygia parvifolia chloroplast tRNA-Leu (UAA) (partial), IGS and tRNA-Phe gene (partial), specimen voucher Otieno 71	Syncolostemon parvifolius	78.8	78.8	100%	2e-11	100.00	832	=HYPERLINK("https://www.ncbi.nlm.nih.gov/nucleotide/AJ563788.1?report=genbank&log$=nucltop&blast_rank=84&RID=ND7DYU1D016","AJ563788.1")
Syncolostemon rotundifolius plastid trnL-trnF intergenic spacer, specimen voucher Balkwill & Manning 414 (K)	Syncolostemon rotundifolius	78.8	78.8	100%	2e-11	100.00	801	=HYPERLINK("https://www.ncbi.nlm.nih.gov/nucleotide/AJ505523.1?report=genbank&log$=nucltop&blast_rank=85&RID=ND7DYU1D016","AJ505523.1")
Thorncroftia longiflora plastid trnL-trnF intergenic spacer, specimen voucher McDade LM 1281 (J)	Thorncroftia longiflora	78.8	78.8	100%	2e-11	100.00	837	=HYPERLINK("https://www.ncbi.nlm.nih.gov/nucleotide/AJ505521.1?report=genbank&log$=nucltop&blast_rank=86&RID=ND7DYU1D016","AJ505521.1")
Tetradenia fruticosa plastid trnL-trnF intergenic spacer, specimen voucher cult., K-1989-1324, Hardy 2910A (K)	Tetradenia fruticosa	78.8	78.8	100%	2e-11	100.00	846	=HYPERLINK("https://www.ncbi.nlm.nih.gov/nucleotide/AJ505519.1?report=genbank&log$=nucltop&blast_rank=87&RID=ND7DYU1D016","AJ505519.1")
Platostoma tectum plastid trnL-trnF intergenic spacer, specimen voucher Suddee at al 1005 (BKF, K, TCD)	Platostoma tectum	78.8	78.8	100%	2e-11	100.00	837	=HYPERLINK("https://www.ncbi.nlm.nih.gov/nucleotide/AJ505497.1?report=genbank&log$=nucltop&blast_rank=88&RID=ND7DYU1D016","AJ505497.1")
Platostoma africanum plastid trnL-trnF intergenic spacer, specimen voucher Pawek 4584	Platostoma africanum	78.8	78.8	100%	2e-11	100.00	838	=HYPERLINK("https://www.ncbi.nlm.nih.gov/nucleotide/AJ505478.1?report=genbank&log$=nucltop&blast_rank=89&RID=ND7DYU1D016","AJ505478.1")
Lavandula rotundifolia plastid trnL-trnF intergenic spacer, specimen voucher upson s.n (RNG)	Lavandula rotundifolia	78.8	78.8	100%	2e-11	100.00	867	=HYPERLINK("https://www.ncbi.nlm.nih.gov/nucleotide/AJ505463.1?report=genbank&log$=nucltop&blast_rank=90&RID=ND7DYU1D016","AJ505463.1")
Lavandula minutolii plastid trnL-trnF intergenic spacer, specimen voucher Upson s.n (RNG)	Lavandula minutolii	78.8	78.8	100%	2e-11	100.00	860	=HYPERLINK("https://www.ncbi.nlm.nih.gov/nucleotide/AJ505462.1?report=genbank&log$=nucltop&blast_rank=91&RID=ND7DYU1D016","AJ505462.1")
Lavandula buchii plastid trnL-trnF intergenic spacer, specimen voucher Upson 299 (RNG)	Lavandula buchii	78.8	78.8	100%	2e-11	100.00	857	=HYPERLINK("https://www.ncbi.nlm.nih.gov/nucleotide/AJ505460.1?report=genbank&log$=nucltop&blast_rank=92&RID=ND7DYU1D016","AJ505460.1")
Callicarpa japonica plastid trnL-trnF intergenic spacer, specimen voucher cult., K-1934-12904 (K)	Callicarpa japonica	78.8	78.8	100%	2e-11	100.00	863	=HYPERLINK("https://www.ncbi.nlm.nih.gov/nucleotide/AJ505536.1?report=genbank&log$=nucltop&blast_rank=93&RID=ND7DYU1D016","AJ505536.1")
Callicarpa americana plastid trnL-trnF intergenic spacer, specimen voucher cult., K-0818400507 (K)	Callicarpa americana	78.8	78.8	100%	2e-11	100.00	793	=HYPERLINK("https://www.ncbi.nlm.nih.gov/nucleotide/AJ505535.1?report=genbank&log$=nucltop&blast_rank=94&RID=ND7DYU1D016","AJ505535.1")
Alvesia rosmarinifolia plastid trnL-trnF intergenic spacer, specimen voucher Harder, Luwilka & Zimba 3634 (K)	Alvesia rosmarinifolia	78.8	78.8	100%	2e-11	100.00	840	=HYPERLINK("https://www.ncbi.nlm.nih.gov/nucleotide/AJ505436.1?report=genbank&log$=nucltop&blast_rank=95&RID=ND7DYU1D016","AJ505436.1")
