# Supplementary material for: Ecology of community reassembly: Movements and diets of megafauna during a decade of restoration in Mozambique
Source: Ecology. 2026 Apr 12;107(4):e70386. doi: 10.1002/ecy.70386 (PMC13071350; doi:10.1002/ecy.70386)
Supplement: Supplementary file 1 — Data S1. [file ECY-107-e70386-s001.zip › Data_S1/Dataset_20/DietDataFilteringScripts/DNA_metabarcoding_data_processing/additional_files_scripts/NCBI_blast_results/atcctgttttctcaaaacaaaggttcaaaagacgaaaaaaag.csv]

Description	Scientific Name	Max Score	Total Score	Query Cover	E value	Per. ident	Acc. Len	Accession
Smilax glabra voucher CMU05 tRNA-Leu (trnL) gene and trnL-trnF intergenic spacer, partial sequence; chloroplast	Smilax glabra	78.7	78.7	100%	3e-11	100.00	532	=HYPERLINK("https://www.ncbi.nlm.nih.gov/nucleotide/MK547602.1?report=genbank&log$=nucltop&blast_rank=1&RID=NU0BXAV6013","MK547602.1")
Premna mekongensis isolate Xiang 527 tRNA-Leu (trnL) gene and trnL-trnF intergenic spacer, partial sequence; chloroplast	Premna mekongensis	78.7	78.7	100%	3e-11	100.00	805	=HYPERLINK("https://www.ncbi.nlm.nih.gov/nucleotide/MF801927.1?report=genbank&log$=nucltop&blast_rank=2&RID=NU0BXAV6013","MF801927.1")
Premna corymbosa trnL-trnF intergenic spacer region, partial sequence; chloroplast	Premna corymbosa	78.7	78.7	100%	3e-11	100.00	800	=HYPERLINK("https://www.ncbi.nlm.nih.gov/nucleotide/OK064545.1?report=genbank&log$=nucltop&blast_rank=3&RID=NU0BXAV6013","OK064545.1")
Premna microphylla chloroplast, complete genome	Premna microphylla	78.7	78.7	100%	3e-11	100.00	155293	=HYPERLINK("https://www.ncbi.nlm.nih.gov/nucleotide/NC_026291.1?report=genbank&log$=nucltop&blast_rank=4&RID=NU0BXAV6013","NC_026291.1")
Premna puberula chloroplast, complete genome	Premna puberula	78.7	78.7	100%	3e-11	100.00	153255	=HYPERLINK("https://www.ncbi.nlm.nih.gov/nucleotide/NC_061379.1?report=genbank&log$=nucltop&blast_rank=5&RID=NU0BXAV6013","NC_061379.1")
Premna szemaoensis chloroplast, complete genome	Premna szemaoensis	78.7	78.7	100%	3e-11	100.00	153396	=HYPERLINK("https://www.ncbi.nlm.nih.gov/nucleotide/MT473775.1?report=genbank&log$=nucltop&blast_rank=6&RID=NU0BXAV6013","MT473775.1")
Premna vietnamensis chloroplast, complete genome	Premna vietnamensis	78.7	78.7	100%	3e-11	100.00	153298	=HYPERLINK("https://www.ncbi.nlm.nih.gov/nucleotide/MT473774.1?report=genbank&log$=nucltop&blast_rank=7&RID=NU0BXAV6013","MT473774.1")
Premna odorata tRNA-Leu (trnL) gene and trnL-trnF intergenic spacer, partial sequence; chloroplast	Premna odorata	78.7	78.7	100%	3e-11	100.00	826	=HYPERLINK("https://www.ncbi.nlm.nih.gov/nucleotide/HQ412925.1?report=genbank&log$=nucltop&blast_rank=8&RID=NU0BXAV6013","HQ412925.1")
