# Supplementary material for: Ecology of community reassembly: Movements and diets of megafauna during a decade of restoration in Mozambique
Source: Ecology. 2026 Apr 12;107(4):e70386. doi: 10.1002/ecy.70386 (PMC13071350; doi:10.1002/ecy.70386)
Supplement: Supplementary file 1 — Data S1. [file ECY-107-e70386-s001.zip › Data_S1/Dataset_20/DietDataFilteringScripts/DNA_metabarcoding_data_processing/additional_files_scripts/NCBI_blast_results/atcctgttttctcaaaacaaaggttcagaaaacgccaaaggcg.csv]

Description	Scientific Name	Max Score	Total Score	Query Cover	E value	Per. ident	Acc. Len	Accession
Phyla nodiflora voucher JG-16-P01_H10 tRNA-Leu (trnL) gene, partial sequence; trnL-trnF intergenic spacer, complete sequence; and tRNA-Phe (trnF) gene, partial sequence; chloroplast	Phyla nodiflora	80.5	80.5	100%	9e-12	100.00	529	=HYPERLINK("https://www.ncbi.nlm.nih.gov/nucleotide/MK187170.1?report=genbank&log$=nucltop&blast_rank=1&RID=ND17K0S3016","MK187170.1")
Phyla nodiflora voucher JG-16-P01_C9 tRNA-Leu (trnL) gene, partial sequence; trnL-trnF intergenic spacer, complete sequence; and tRNA-Phe (trnF) gene, partial sequence; chloroplast	Phyla nodiflora	80.5	80.5	100%	9e-12	100.00	419	=HYPERLINK("https://www.ncbi.nlm.nih.gov/nucleotide/MK187169.1?report=genbank&log$=nucltop&blast_rank=2&RID=ND17K0S3016","MK187169.1")
Lantana camara voucher JG-16-P04_A12 tRNA-Leu (trnL) gene, partial sequence; trnL-trnF intergenic spacer, complete sequence; and tRNA-Phe (trnF) gene, partial sequence; chloroplast	Lantana camara	80.5	80.5	100%	9e-12	100.00	529	=HYPERLINK("https://www.ncbi.nlm.nih.gov/nucleotide/MK187123.1?report=genbank&log$=nucltop&blast_rank=3&RID=ND17K0S3016","MK187123.1")
Lippia origanoides voucher CESJ:39532 chloroplast, complete genome	Lippia origanoides	80.5	80.5	100%	9e-12	100.00	154310	=HYPERLINK("https://www.ncbi.nlm.nih.gov/nucleotide/NC_045405.1?report=genbank&log$=nucltop&blast_rank=4&RID=ND17K0S3016","NC_045405.1")
Lantana camara voucher G9_K1341 tRNA-Leu (trnL) gene, partial sequence; mitochondrial	Lantana camara	80.5	80.5	100%	9e-12	100.00	517	=HYPERLINK("https://www.ncbi.nlm.nih.gov/nucleotide/MK261320.1?report=genbank&log$=nucltop&blast_rank=5&RID=ND17K0S3016","MK261320.1")
Lantana camara isolate C49 tRNA-Leu (trnL) gene and trnL-trnF intergenic spacer, partial sequence; chloroplast	Lantana camara	80.5	80.5	100%	9e-12	100.00	866	=HYPERLINK("https://www.ncbi.nlm.nih.gov/nucleotide/KP208933.1?report=genbank&log$=nucltop&blast_rank=6&RID=ND17K0S3016","KP208933.1")
Lantana megapotamica voucher CA14MVFA tRNA-Leu (trnL) gene, partial sequence; chloroplast	Lantana megapotamica	80.5	80.5	100%	9e-12	100.00	501	=HYPERLINK("https://www.ncbi.nlm.nih.gov/nucleotide/OQ269551.1?report=genbank&log$=nucltop&blast_rank=7&RID=ND17K0S3016","OQ269551.1")
Phyla nodiflora voucher MH178191 chloroplast, complete genome	Phyla nodiflora	80.5	80.5	100%	9e-12	100.00	154341	=HYPERLINK("https://www.ncbi.nlm.nih.gov/nucleotide/NC_079661.1?report=genbank&log$=nucltop&blast_rank=8&RID=ND17K0S3016","NC_079661.1")
Lantana camara chloroplast, complete genome	Lantana camara	80.5	80.5	100%	9e-12	100.00	154394	=HYPERLINK("https://www.ncbi.nlm.nih.gov/nucleotide/OP903121.1?report=genbank&log$=nucltop&blast_rank=9&RID=ND17K0S3016","OP903121.1")
Lippia javanica voucher G2_K1214_Lippia_sp tRNA-Leu (trnL) gene, intron; chloroplast	Lippia javanica	80.5	80.5	100%	9e-12	100.00	529	=HYPERLINK("https://www.ncbi.nlm.nih.gov/nucleotide/KR738576.1?report=genbank&log$=nucltop&blast_rank=10&RID=ND17K0S3016","KR738576.1")
Lippia javanica voucher F2_K1214_Lippia_sp tRNA-Leu (trnL) gene, intron; chloroplast	Lippia javanica	80.5	80.5	100%	9e-12	100.00	511	=HYPERLINK("https://www.ncbi.nlm.nih.gov/nucleotide/KR738074.1?report=genbank&log$=nucltop&blast_rank=11&RID=ND17K0S3016","KR738074.1")
Lippia javanica voucher F9_K1215_Lippia_javanica tRNA-Leu (trnL) gene, intron; chloroplast	Lippia javanica	80.5	80.5	100%	9e-12	100.00	520	=HYPERLINK("https://www.ncbi.nlm.nih.gov/nucleotide/KR737904.1?report=genbank&log$=nucltop&blast_rank=12&RID=ND17K0S3016","KR737904.1")
Lippia javanica voucher B9_K1207_Lippia_javanica tRNA-Leu (trnL) gene, intron; chloroplast	Lippia javanica	80.5	80.5	100%	9e-12	100.00	529	=HYPERLINK("https://www.ncbi.nlm.nih.gov/nucleotide/KR737760.1?report=genbank&log$=nucltop&blast_rank=13&RID=ND17K0S3016","KR737760.1")
Lippia javanica voucher F5_K1246_Lippia tRNA-Leu (trnL) gene, intron; chloroplast	Lippia javanica	80.5	80.5	100%	9e-12	100.00	529	=HYPERLINK("https://www.ncbi.nlm.nih.gov/nucleotide/KR737647.1?report=genbank&log$=nucltop&blast_rank=14&RID=ND17K0S3016","KR737647.1")
Lantana camara trnL gene, intron; chloroplast	Lantana camara	80.5	80.5	100%	9e-12	100.00	43	=HYPERLINK("https://www.ncbi.nlm.nih.gov/nucleotide/OL898580.1?report=genbank&log$=nucltop&blast_rank=15&RID=ND17K0S3016","OL898580.1")
Phyla canescens isolate P084 tRNA-Leu (trnL) gene, partial sequence; chloroplast	Phyla canescens	80.5	80.5	100%	9e-12	100.00	498	=HYPERLINK("https://www.ncbi.nlm.nih.gov/nucleotide/KP057680.1?report=genbank&log$=nucltop&blast_rank=16&RID=ND17K0S3016","KP057680.1")
Lantana camara chloroplast, complete genome	Lantana camara	80.5	80.5	100%	9e-12	100.00	154388	=HYPERLINK("https://www.ncbi.nlm.nih.gov/nucleotide/NC_061761.1?report=genbank&log$=nucltop&blast_rank=17&RID=ND17K0S3016","NC_061761.1")
Lantana camara chloroplast trnL gene, intron, partial sequence, isolate: OGA0345	Lantana camara	80.5	80.5	100%	9e-12	100.00	460	=HYPERLINK("https://www.ncbi.nlm.nih.gov/nucleotide/AB817542.1?report=genbank&log$=nucltop&blast_rank=18&RID=ND17K0S3016","AB817542.1")
Lantana camara chloroplast trnL gene, intron, partial sequence, isolate: OGA0149	Lantana camara	80.5	80.5	100%	9e-12	100.00	433	=HYPERLINK("https://www.ncbi.nlm.nih.gov/nucleotide/AB817420.1?report=genbank&log$=nucltop&blast_rank=19&RID=ND17K0S3016","AB817420.1")
Lantana camara chloroplast trnL gene, intron, partial sequence, isolate: OGA0033	Lantana camara	80.5	80.5	100%	9e-12	100.00	402	=HYPERLINK("https://www.ncbi.nlm.nih.gov/nucleotide/AB817352.1?report=genbank&log$=nucltop&blast_rank=20&RID=ND17K0S3016","AB817352.1")
Phyla nodiflora chloroplast partial tRNA-Leu gene for transfer RNA-Leu and partial trnL-trnF intergenic spacer, isolate LE387	Phyla nodiflora	80.5	80.5	100%	9e-12	100.00	925	=HYPERLINK("https://www.ncbi.nlm.nih.gov/nucleotide/FN794070.1?report=genbank&log$=nucltop&blast_rank=21&RID=ND17K0S3016","FN794070.1")
Phyla reptans tRNA-Leu (trnL) gene, partial sequence; trnL-trnF intergenic spacer, complete sequence; and tRNA-Phe (trnF) gene, partial sequence; chloroplast	Phyla reptans	80.5	80.5	100%	9e-12	100.00	904	=HYPERLINK("https://www.ncbi.nlm.nih.gov/nucleotide/HM216660.1?report=genbank&log$=nucltop&blast_rank=22&RID=ND17K0S3016","HM216660.1")
Phyla lanceolata tRNA-Leu (trnL) gene, partial sequence; trnL-trnF intergenic spacer, complete sequence; and tRNA-Phe (trnF) gene, partial sequence; chloroplast	Phyla lanceolata	80.5	80.5	100%	9e-12	100.00	932	=HYPERLINK("https://www.ncbi.nlm.nih.gov/nucleotide/HM216659.1?report=genbank&log$=nucltop&blast_rank=23&RID=ND17K0S3016","HM216659.1")
Phyla incisa tRNA-Leu (trnL) gene, partial sequence; trnL-trnF intergenic spacer, complete sequence; and tRNA-Phe (trnF) gene, partial sequence; chloroplast	Phyla incisa	80.5	80.5	100%	9e-12	100.00	901	=HYPERLINK("https://www.ncbi.nlm.nih.gov/nucleotide/HM216658.1?report=genbank&log$=nucltop&blast_rank=24&RID=ND17K0S3016","HM216658.1")
Phyla cuneifolia tRNA-Leu (trnL) gene, partial sequence; trnL-trnF intergenic spacer, complete sequence; and tRNA-Phe (trnF) gene, partial sequence; chloroplast	Phyla cuneifolia	80.5	80.5	100%	9e-12	100.00	930	=HYPERLINK("https://www.ncbi.nlm.nih.gov/nucleotide/HM216657.1?report=genbank&log$=nucltop&blast_rank=25&RID=ND17K0S3016","HM216657.1")
Phyla canescens tRNA-Leu (trnL) gene, partial sequence; trnL-trnF intergenic spacer, complete sequence; and tRNA-Phe (trnF) gene, partial sequence; chloroplast	Phyla canescens	80.5	80.5	100%	9e-12	100.00	921	=HYPERLINK("https://www.ncbi.nlm.nih.gov/nucleotide/HM216656.1?report=genbank&log$=nucltop&blast_rank=26&RID=ND17K0S3016","HM216656.1")
Nashia inaguensis tRNA-Leu (trnL) gene, partial sequence; trnL-trnF intergenic spacer, complete sequence; and tRNA-Phe (trnF) gene, partial sequence; chloroplast	Nashia inaguensis	80.5	80.5	100%	9e-12	100.00	921	=HYPERLINK("https://www.ncbi.nlm.nih.gov/nucleotide/HM216650.1?report=genbank&log$=nucltop&blast_rank=27&RID=ND17K0S3016","HM216650.1")
Lippia turbinata tRNA-Leu (trnL) gene, partial sequence; trnL-trnF intergenic spacer, complete sequence; and tRNA-Phe (trnF) gene, partial sequence; chloroplast	Lippia turbinata	80.5	80.5	100%	9e-12	100.00	922	=HYPERLINK("https://www.ncbi.nlm.nih.gov/nucleotide/HM216647.1?report=genbank&log$=nucltop&blast_rank=28&RID=ND17K0S3016","HM216647.1")
Lippia rehmannii tRNA-Leu (trnL) gene, partial sequence; trnL-trnF intergenic spacer, complete sequence; and tRNA-Phe (trnF) gene, partial sequence; chloroplast	Lippia rehmannii	80.5	80.5	100%	9e-12	100.00	922	=HYPERLINK("https://www.ncbi.nlm.nih.gov/nucleotide/HM216645.1?report=genbank&log$=nucltop&blast_rank=29&RID=ND17K0S3016","HM216645.1")
Lippia javanica tRNA-Leu (trnL) gene, partial sequence; trnL-trnF intergenic spacer, complete sequence; and tRNA-Phe (trnF) gene, partial sequence; chloroplast	Lippia javanica	80.5	80.5	100%	9e-12	100.00	922	=HYPERLINK("https://www.ncbi.nlm.nih.gov/nucleotide/HM216644.1?report=genbank&log$=nucltop&blast_rank=30&RID=ND17K0S3016","HM216644.1")
Lippia integrifolia tRNA-Leu (trnL) gene, partial sequence; trnL-trnF intergenic spacer, complete sequence; and tRNA-Phe (trnF) gene, partial sequence; chloroplast	Lippia integrifolia	80.5	80.5	100%	9e-12	100.00	917	=HYPERLINK("https://www.ncbi.nlm.nih.gov/nucleotide/HM216643.1?report=genbank&log$=nucltop&blast_rank=31&RID=ND17K0S3016","HM216643.1")
Phyla dulcis tRNA-Leu (trnL) gene, partial sequence; trnL-trnF intergenic spacer, complete sequence; and tRNA-Phe (trnF) gene, partial sequence; chloroplast	Phyla dulcis	80.5	80.5	100%	9e-12	100.00	922	=HYPERLINK("https://www.ncbi.nlm.nih.gov/nucleotide/HM216642.1?report=genbank&log$=nucltop&blast_rank=32&RID=ND17K0S3016","HM216642.1")
Lantana urticifolia tRNA-Leu (trnL) gene, partial sequence; trnL-trnF intergenic spacer, complete sequence; and tRNA-Phe (trnF) gene, partial sequence; chloroplast	Lantana urticifolia	80.5	80.5	100%	9e-12	100.00	917	=HYPERLINK("https://www.ncbi.nlm.nih.gov/nucleotide/HM216640.1?report=genbank&log$=nucltop&blast_rank=33&RID=ND17K0S3016","HM216640.1")
Lantana trifolia tRNA-Leu (trnL) gene, partial sequence; trnL-trnF intergenic spacer, complete sequence; and tRNA-Phe (trnF) gene, partial sequence; chloroplast	Lantana trifolia	80.5	80.5	100%	9e-12	100.00	916	=HYPERLINK("https://www.ncbi.nlm.nih.gov/nucleotide/HM216639.1?report=genbank&log$=nucltop&blast_rank=34&RID=ND17K0S3016","HM216639.1")
Lantana rugosa tRNA-Leu (trnL) gene, partial sequence; trnL-trnF intergenic spacer, complete sequence; and tRNA-Phe (trnF) gene, partial sequence; chloroplast	Lantana rugosa	80.5	80.5	100%	9e-12	100.00	922	=HYPERLINK("https://www.ncbi.nlm.nih.gov/nucleotide/HM216637.1?report=genbank&log$=nucltop&blast_rank=35&RID=ND17K0S3016","HM216637.1")
Lantana micrantha tRNA-Leu (trnL) gene, partial sequence; trnL-trnF intergenic spacer, complete sequence; and tRNA-Phe (trnF) gene, partial sequence; chloroplast	Lantana micrantha	80.5	80.5	100%	9e-12	100.00	916	=HYPERLINK("https://www.ncbi.nlm.nih.gov/nucleotide/HM216636.1?report=genbank&log$=nucltop&blast_rank=36&RID=ND17K0S3016","HM216636.1")
Lantana involucrata tRNA-Leu (trnL) gene, partial sequence; trnL-trnF intergenic spacer, complete sequence; and tRNA-Phe (trnF) gene, partial sequence; chloroplast	Lantana involucrata	80.5	80.5	100%	9e-12	100.00	924	=HYPERLINK("https://www.ncbi.nlm.nih.gov/nucleotide/HM216635.1?report=genbank&log$=nucltop&blast_rank=37&RID=ND17K0S3016","HM216635.1")
Lantana camara tRNA-Leu (trnL) gene, partial sequence; trnL-trnF intergenic spacer, complete sequence; and tRNA-Phe (trnF) gene, partial sequence; chloroplast	Lantana camara	80.5	80.5	100%	9e-12	100.00	916	=HYPERLINK("https://www.ncbi.nlm.nih.gov/nucleotide/HM216633.1?report=genbank&log$=nucltop&blast_rank=38&RID=ND17K0S3016","HM216633.1")
Burroughsia appendiculata tRNA-Leu (trnL) gene, partial sequence; and trnL-trnF intergenic spacer, complete sequence; chloroplast	Burroughsia appendiculata	80.5	80.5	100%	9e-12	100.00	856	=HYPERLINK("https://www.ncbi.nlm.nih.gov/nucleotide/HM216601.1?report=genbank&log$=nucltop&blast_rank=39&RID=ND17K0S3016","HM216601.1")
Burroughsia appendiculata tRNA-Leu (trnL) gene, partial sequence; and trnL-trnF intergenic spacer, complete sequence; chloroplast	Burroughsia appendiculata	80.5	80.5	100%	9e-12	100.00	866	=HYPERLINK("https://www.ncbi.nlm.nih.gov/nucleotide/HM216600.1?report=genbank&log$=nucltop&blast_rank=40&RID=ND17K0S3016","HM216600.1")
Lippia salsa voucher R. G. Olmstead 2004-180 (WTU) trnT-trnL intergenic spacer, partial sequence; tRNA-Leu (trnL) gene and trnL-trnF intergenic spacer, complete sequence; and tRNA-Phe (trnF) gene, partial sequence; chloroplast	Lippia salsa	80.5	80.5	100%	9e-12	100.00	1636	=HYPERLINK("https://www.ncbi.nlm.nih.gov/nucleotide/EF571569.1?report=genbank&log$=nucltop&blast_rank=41&RID=ND17K0S3016","EF571569.1")
Lippia pseudothea tRNA-Leu (trnL) gene and trnL-trnF intergenic spacer, partial sequence; chloroplast	Lippia pseudothea	80.5	80.5	100%	9e-12	100.00	922	=HYPERLINK("https://www.ncbi.nlm.nih.gov/nucleotide/AY945835.1?report=genbank&log$=nucltop&blast_rank=42&RID=ND17K0S3016","AY945835.1")
Lippia lupulina tRNA-Leu (trnL) gene and trnL-trnF intergenic spacer, partial sequence; chloroplast	Lippia lupulina	80.5	80.5	100%	9e-12	100.00	922	=HYPERLINK("https://www.ncbi.nlm.nih.gov/nucleotide/AY945834.1?report=genbank&log$=nucltop&blast_rank=43&RID=ND17K0S3016","AY945834.1")
Lippia florida tRNA-Leu (trnL) gene and trnL-trnF intergenic spacer, partial sequence; chloroplast	Lippia florida	80.5	80.5	100%	9e-12	100.00	923	=HYPERLINK("https://www.ncbi.nlm.nih.gov/nucleotide/AY945831.1?report=genbank&log$=nucltop&blast_rank=44&RID=ND17K0S3016","AY945831.1")
Lippia diamantinensis tRNA-Leu (trnL) gene and trnL-trnF intergenic spacer, partial sequence; chloroplast	Lippia diamantinensis	80.5	80.5	100%	9e-12	100.00	922	=HYPERLINK("https://www.ncbi.nlm.nih.gov/nucleotide/AY945829.1?report=genbank&log$=nucltop&blast_rank=45&RID=ND17K0S3016","AY945829.1")
Lippia corymbosa tRNA-Leu (trnL) gene and trnL-trnF intergenic spacer, partial sequence; chloroplast	Lippia corymbosa	80.5	80.5	100%	9e-12	100.00	921	=HYPERLINK("https://www.ncbi.nlm.nih.gov/nucleotide/AY945828.1?report=genbank&log$=nucltop&blast_rank=46&RID=ND17K0S3016","AY945828.1")
Lantana camara tRNA-Leu (trnL) gene, partial sequence; chloroplast gene for chloroplast product	Lantana camara	80.5	80.5	100%	9e-12	100.00	904	=HYPERLINK("https://www.ncbi.nlm.nih.gov/nucleotide/AY008824.1?report=genbank&log$=nucltop&blast_rank=47&RID=ND17K0S3016","AY008824.1")
Lantana camara chloroplast tRNA-Leu (trnL) gene and trnL-trnF intergenic spacer region, partial sequence	Lantana camara	80.5	80.5	100%	9e-12	100.00	863	=HYPERLINK("https://www.ncbi.nlm.nih.gov/nucleotide/AF380872.1?report=genbank&log$=nucltop&blast_rank=48&RID=ND17K0S3016","AF380872.1")
Lantana camara tRNA-Leu (trnL) gene, partial intron and 3' exon, and trnL-trnF spacer region; chloroplast gene for chloroplast product	Lantana camara	80.5	80.5	100%	9e-12	100.00	825	=HYPERLINK("https://www.ncbi.nlm.nih.gov/nucleotide/AF231884.1?report=genbank&log$=nucltop&blast_rank=49&RID=ND17K0S3016","AF231884.1")
