# Supplementary material for: Ecology of community reassembly: Movements and diets of megafauna during a decade of restoration in Mozambique
Source: Ecology. 2026 Apr 12;107(4):e70386. doi: 10.1002/ecy.70386 (PMC13071350; doi:10.1002/ecy.70386)
Supplement: Supplementary file 1 — Data S1. [file ECY-107-e70386-s001.zip › Data_S1/Dataset_20/DietDataFilteringScripts/DNA_metabarcoding_data_processing/additional_files_scripts/NCBI_blast_results/atcctgttttctgaaaacaaacaaaggttcagaaagcgataataaaaaaggatagatagg.csv]

Description	Scientific Name	Max Score	Total Score	Query Cover	E value	Per. ident	Acc. Len	Accession
Berchemia sp. JP-2019 voucher JG-16-P05_C1 tRNA-Leu (trnL) gene, partial sequence; trnL-trnF intergenic spacer, complete sequence; and tRNA-Phe (trnF) gene, partial sequence; chloroplast	Berchemia sp. JP-2019	111	111	100%	8e-21	100.00	477	=HYPERLINK("https://www.ncbi.nlm.nih.gov/nucleotide/MK186990.1?report=genbank&log$=nucltop&blast_rank=1&RID=NAN53EAY013","MK186990.1")
Berchemiella wilsonii chloroplast, complete genome	Berchemiella wilsonii	111	111	100%	8e-21	100.00	160076	=HYPERLINK("https://www.ncbi.nlm.nih.gov/nucleotide/NC_043912.1?report=genbank&log$=nucltop&blast_rank=2&RID=NAN53EAY013","NC_043912.1")
Berchemia zeyheri isolate yy_B4 tRNA-Leu (trnL) gene and trnL-trnF intergenic spacer, partial sequence; chloroplast	Berchemia zeyheri	111	111	100%	8e-21	100.00	922	=HYPERLINK("https://www.ncbi.nlm.nih.gov/nucleotide/MK000532.1?report=genbank&log$=nucltop&blast_rank=3&RID=NAN53EAY013","MK000532.1")
Berchemia berchemiifolia chloroplast, complete genome	Berchemia berchemiifolia	111	111	100%	8e-21	100.00	160410	=HYPERLINK("https://www.ncbi.nlm.nih.gov/nucleotide/NC_037477.1?report=genbank&log$=nucltop&blast_rank=4&RID=NAN53EAY013","NC_037477.1")
Berchemia scandens voucher John Pruski & Bob Pruski 3190 (MO) tRNA-Leu (trnL) gene, partial sequence; trnL-trnF intergenic spacer, complete sequence; and tRNA-Phe (trnF) gene, partial sequence; chloroplast	Berchemia scandens	111	111	100%	8e-21	100.00	912	=HYPERLINK("https://www.ncbi.nlm.nih.gov/nucleotide/KY193775.1?report=genbank&log$=nucltop&blast_rank=5&RID=NAN53EAY013","KY193775.1")
Berchemia scandens voucher W.C. Holmes 7035 (F) tRNA-Leu (trnL) gene, partial sequence; trnL-trnF intergenic spacer, complete sequence; and tRNA-Phe (trnF) gene, partial sequence; chloroplast	Berchemia scandens	111	111	100%	8e-21	100.00	912	=HYPERLINK("https://www.ncbi.nlm.nih.gov/nucleotide/KY193774.1?report=genbank&log$=nucltop&blast_rank=6&RID=NAN53EAY013","KY193774.1")
Berchemiella wilsonii var. wilsonii chloroplast, complete genome	Berchemiella wilsonii var. wilsonii	111	111	100%	8e-21	100.00	160333	=HYPERLINK("https://www.ncbi.nlm.nih.gov/nucleotide/KY926621.1?report=genbank&log$=nucltop&blast_rank=7&RID=NAN53EAY013","KY926621.1")
Rhamnidium elaeocarpum voucher Gottsberger 22-31186 trnL-trnF intergenic spacer region, partial sequence; chloroplast	Rhamnidium elaeocarpum	111	111	100%	8e-21	100.00	932	=HYPERLINK("https://www.ncbi.nlm.nih.gov/nucleotide/KR083137.1?report=genbank&log$=nucltop&blast_rank=8&RID=NAN53EAY013","KR083137.1")
Condalia henriquezii voucher de Wilde 9 trnL-trnF intergenic spacer region, partial sequence; chloroplast	Condalia henriquezii	111	111	100%	8e-21	100.00	958	=HYPERLINK("https://www.ncbi.nlm.nih.gov/nucleotide/KR083119.1?report=genbank&log$=nucltop&blast_rank=9&RID=NAN53EAY013","KR083119.1")
Berchemia lineata voucher Furuse 1569 trnL-trnF intergenic spacer region, partial sequence; chloroplast	Berchemia lineata	111	111	100%	8e-21	100.00	934	=HYPERLINK("https://www.ncbi.nlm.nih.gov/nucleotide/KR083109.1?report=genbank&log$=nucltop&blast_rank=10&RID=NAN53EAY013","KR083109.1")
Berchemia floribunda voucher Hansen & Smitinand 12690 trnL-trnF intergenic spacer region, partial sequence; chloroplast	Berchemia floribunda	111	111	100%	8e-21	100.00	960	=HYPERLINK("https://www.ncbi.nlm.nih.gov/nucleotide/KR083106.1?report=genbank&log$=nucltop&blast_rank=11&RID=NAN53EAY013","KR083106.1")
Berchemia flavescens voucher Chand 7505 trnL-trnF intergenic spacer region, partial sequence; chloroplast	Berchemia flavescens	111	111	100%	8e-21	100.00	950	=HYPERLINK("https://www.ncbi.nlm.nih.gov/nucleotide/KR083105.1?report=genbank&log$=nucltop&blast_rank=12&RID=NAN53EAY013","KR083105.1")
Berchemia polyphylla isolate BPWEL chloroplast, complete genome	Berchemia polyphylla	111	111	100%	8e-21	100.00	161185	=HYPERLINK("https://www.ncbi.nlm.nih.gov/nucleotide/OR197707.1?report=genbank&log$=nucltop&blast_rank=13&RID=NAN53EAY013","OR197707.1")
Berchemia polyphylla var. leioclada isolate BPVL chloroplast, complete genome	Berchemia polyphylla var. leioclada	111	111	100%	8e-21	100.00	161210	=HYPERLINK("https://www.ncbi.nlm.nih.gov/nucleotide/OR197706.1?report=genbank&log$=nucltop&blast_rank=14&RID=NAN53EAY013","OR197706.1")
Berchemia polyphylla chloroplast, complete genome	Berchemia polyphylla	111	111	100%	8e-21	100.00	161222	=HYPERLINK("https://www.ncbi.nlm.nih.gov/nucleotide/NC_072275.1?report=genbank&log$=nucltop&blast_rank=15&RID=NAN53EAY013","NC_072275.1")
Berchemia zeyheri trnL gene, intron; chloroplast	Berchemia zeyheri	111	111	100%	8e-21	100.00	60	=HYPERLINK("https://www.ncbi.nlm.nih.gov/nucleotide/OL898560.1?report=genbank&log$=nucltop&blast_rank=16&RID=NAN53EAY013","OL898560.1")
Berchemia racemosa chloroplast, complete genome	Berchemia racemosa	111	111	100%	8e-21	100.00	161187	=HYPERLINK("https://www.ncbi.nlm.nih.gov/nucleotide/NC_066653.1?report=genbank&log$=nucltop&blast_rank=17&RID=NAN53EAY013","NC_066653.1")
Rhamnella wilsonii chloroplast, complete genome	Rhamnella wilsonii	111	111	100%	8e-21	100.00	160049	=HYPERLINK("https://www.ncbi.nlm.nih.gov/nucleotide/NC_066091.1?report=genbank&log$=nucltop&blast_rank=18&RID=NAN53EAY013","NC_066091.1")
Berchemia berchemiifolia voucher YNUH:BB1 tRNA-Leu (trnL) gene and trnL-trnF intergenic spacer, partial sequence; chloroplast	Berchemia berchemiifolia	111	111	100%	8e-21	100.00	925	=HYPERLINK("https://www.ncbi.nlm.nih.gov/nucleotide/KM406307.1?report=genbank&log$=nucltop&blast_rank=19&RID=NAN53EAY013","KM406307.1")
Berchemia sp. ZH005 voucher ZH005 (KUN) tRNA-Leu (trnL) gene and trnL-trnF intergenic spacer, partial sequence; chloroplast	Berchemia sp. ZH005	111	111	100%	8e-21	100.00	921	=HYPERLINK("https://www.ncbi.nlm.nih.gov/nucleotide/MW423141.1?report=genbank&log$=nucltop&blast_rank=20&RID=NAN53EAY013","MW423141.1")
Berchemia polyphylla var. trichophylla voucher Chen ST 036 (KUN) tRNA-Leu (trnL) gene and trnL-trnF intergenic spacer, partial sequence; chloroplast	Berchemia polyphylla var. trichophylla	111	111	100%	8e-21	100.00	911	=HYPERLINK("https://www.ncbi.nlm.nih.gov/nucleotide/MW423140.1?report=genbank&log$=nucltop&blast_rank=21&RID=NAN53EAY013","MW423140.1")
Berchemia polyphylla var. polyphylla voucher Chen ST 019 (KUN) tRNA-Leu (trnL) gene and trnL-trnF intergenic spacer, partial sequence; chloroplast	Berchemia polyphylla var. polyphylla	111	111	100%	8e-21	100.00	911	=HYPERLINK("https://www.ncbi.nlm.nih.gov/nucleotide/MW423139.1?report=genbank&log$=nucltop&blast_rank=22&RID=NAN53EAY013","MW423139.1")
Berchemia annamensis voucher Chen ST 054 (KUN) tRNA-Leu (trnL) gene and trnL-trnF intergenic spacer, partial sequence; chloroplast	Berchemia annamensis	111	111	100%	8e-21	100.00	920	=HYPERLINK("https://www.ncbi.nlm.nih.gov/nucleotide/MW423138.1?report=genbank&log$=nucltop&blast_rank=23&RID=NAN53EAY013","MW423138.1")
Berchemia zeyheri voucher Chen ST SS5 (YNUCM) tRNA-Leu (trnL) gene and trnL-trnF intergenic spacer, partial sequence; chloroplast	Berchemia zeyheri	111	111	100%	8e-21	100.00	881	=HYPERLINK("https://www.ncbi.nlm.nih.gov/nucleotide/MW423137.1?report=genbank&log$=nucltop&blast_rank=24&RID=NAN53EAY013","MW423137.1")
Berchemia yunnanensis voucher H. Peng & al. 8110 (KUN) tRNA-Leu (trnL) gene and trnL-trnF intergenic spacer, partial sequence; chloroplast	Berchemia yunnanensis	111	111	100%	8e-21	100.00	911	=HYPERLINK("https://www.ncbi.nlm.nih.gov/nucleotide/MW423136.1?report=genbank&log$=nucltop&blast_rank=25&RID=NAN53EAY013","MW423136.1")
Berchemia yunnanensis voucher Chen ST 298 (KUN) tRNA-Leu (trnL) gene and trnL-trnF intergenic spacer, partial sequence; chloroplast	Berchemia yunnanensis	111	111	100%	8e-21	100.00	911	=HYPERLINK("https://www.ncbi.nlm.nih.gov/nucleotide/MW423135.1?report=genbank&log$=nucltop&blast_rank=26&RID=NAN53EAY013","MW423135.1")
Berchemia sinica voucher Chen ST 138 (KUN) tRNA-Leu (trnL) gene and trnL-trnF intergenic spacer, partial sequence; chloroplast	Berchemia sinica	111	111	100%	8e-21	100.00	913	=HYPERLINK("https://www.ncbi.nlm.nih.gov/nucleotide/MW423134.1?report=genbank&log$=nucltop&blast_rank=27&RID=NAN53EAY013","MW423134.1")
Berchemia polyphylla var. leioclada voucher ZHD-323 (KUN) tRNA-Leu (trnL) gene and trnL-trnF intergenic spacer, partial sequence; chloroplast	Berchemia polyphylla var. leioclada	111	111	100%	8e-21	100.00	911	=HYPERLINK("https://www.ncbi.nlm.nih.gov/nucleotide/MW423133.1?report=genbank&log$=nucltop&blast_rank=28&RID=NAN53EAY013","MW423133.1")
Berchemia polyphylla var. leioclada voucher Chen ST 020 (KUN) tRNA-Leu (trnL) gene and trnL-trnF intergenic spacer, partial sequence; chloroplast	Berchemia polyphylla var. leioclada	111	111	100%	8e-21	100.00	911	=HYPERLINK("https://www.ncbi.nlm.nih.gov/nucleotide/MW423131.1?report=genbank&log$=nucltop&blast_rank=29&RID=NAN53EAY013","MW423131.1")
Berchemia omeiensis voucher Deng5802 (KUN) tRNA-Leu (trnL) gene and trnL-trnF intergenic spacer, partial sequence; chloroplast	Berchemia omeiensis	111	111	100%	8e-21	100.00	920	=HYPERLINK("https://www.ncbi.nlm.nih.gov/nucleotide/MW423130.1?report=genbank&log$=nucltop&blast_rank=30&RID=NAN53EAY013","MW423130.1")
Berchemia omeiensis voucher G.H. Yang 56003 (KUN) tRNA-Leu (trnL) gene and trnL-trnF intergenic spacer, partial sequence; chloroplast	Berchemia omeiensis	111	111	100%	8e-21	100.00	920	=HYPERLINK("https://www.ncbi.nlm.nih.gov/nucleotide/MW423129.1?report=genbank&log$=nucltop&blast_rank=31&RID=NAN53EAY013","MW423129.1")
Berchemia longiracemosa voucher Chen ST SS4 (YNUCM) tRNA-Leu (trnL) gene and trnL-trnF intergenic spacer, partial sequence; chloroplast	Berchemia longiracemosa	111	111	100%	8e-21	100.00	920	=HYPERLINK("https://www.ncbi.nlm.nih.gov/nucleotide/MW423128.1?report=genbank&log$=nucltop&blast_rank=32&RID=NAN53EAY013","MW423128.1")
Berchemia huana voucher S.H. Mao & al. 275 (KUN) tRNA-Leu (trnL) gene and trnL-trnF intergenic spacer, partial sequence; chloroplast	Berchemia huana	111	111	100%	8e-21	100.00	860	=HYPERLINK("https://www.ncbi.nlm.nih.gov/nucleotide/MW423127.1?report=genbank&log$=nucltop&blast_rank=33&RID=NAN53EAY013","MW423127.1")
Berchemia hispida voucher G.F. Li 63156 (KUN) tRNA-Leu (trnL) gene and trnL-trnF intergenic spacer, partial sequence; chloroplast	Berchemia hispida	111	111	100%	8e-21	100.00	899	=HYPERLINK("https://www.ncbi.nlm.nih.gov/nucleotide/MW423126.1?report=genbank&log$=nucltop&blast_rank=34&RID=NAN53EAY013","MW423126.1")
Berchemia discolor voucher SAJIT-Mu0320 (EA) tRNA-Leu (trnL) gene and trnL-trnF intergenic spacer, partial sequence; chloroplast	Berchemia discolor	111	111	100%	8e-21	100.00	901	=HYPERLINK("https://www.ncbi.nlm.nih.gov/nucleotide/MW423122.1?report=genbank&log$=nucltop&blast_rank=35&RID=NAN53EAY013","MW423122.1")
Berchemia discolor voucher SAJIT-Mu0316 (EA) tRNA-Leu (trnL) gene and trnL-trnF intergenic spacer, partial sequence; chloroplast	Berchemia discolor	111	111	100%	8e-21	100.00	901	=HYPERLINK("https://www.ncbi.nlm.nih.gov/nucleotide/MW423121.1?report=genbank&log$=nucltop&blast_rank=36&RID=NAN53EAY013","MW423121.1")
Berchemia racemosa FN039 chloroplast trnL gene, intron region	Berchemia racemosa	111	111	100%	8e-21	100.00	99	=HYPERLINK("https://www.ncbi.nlm.nih.gov/nucleotide/LC568647.1?report=genbank&log$=nucltop&blast_rank=37&RID=NAN53EAY013","LC568647.1")
Rhamnus crocea chloroplast tRNA-Leu (trnL) gene, partial sequence; trnL-trnF intergenic spacer, complete sequence; and tRNA-Phe (trnF) gene, partial sequence	Rhamnus crocea	111	111	100%	8e-21	100.00	942	=HYPERLINK("https://www.ncbi.nlm.nih.gov/nucleotide/AY626415.1?report=genbank&log$=nucltop&blast_rank=38&RID=NAN53EAY013","AY626415.1")
Rhamnus pumila chloroplast tRNA-Leu (trnL) gene, partial sequence; trnL-trnF intergenic spacer, complete sequence; and tRNA-Phe (trnF) gene, partial sequence	Oreoherzogia pumila	111	111	100%	8e-21	100.00	956	=HYPERLINK("https://www.ncbi.nlm.nih.gov/nucleotide/AY626414.1?report=genbank&log$=nucltop&blast_rank=39&RID=NAN53EAY013","AY626414.1")
Reynosia uncinata chloroplast partial tRNA-Leu(UAA) and tRNA-Phe genes and intergenic spacer, IGS	Reynosia uncinata	111	111	100%	8e-21	100.00	988	=HYPERLINK("https://www.ncbi.nlm.nih.gov/nucleotide/AJ390339.1?report=genbank&log$=nucltop&blast_rank=40&RID=NAN53EAY013","AJ390339.1")
Rhamnidium elaeocarpum chloroplast partial tRNA-Leu(UAA) and tRNA-Phe genes and intergenic spacer, IGS	Rhamnidium elaeocarpum	111	111	100%	8e-21	100.00	994	=HYPERLINK("https://www.ncbi.nlm.nih.gov/nucleotide/AJ390332.1?report=genbank&log$=nucltop&blast_rank=41&RID=NAN53EAY013","AJ390332.1")
Karwinskia humboldtiana chloroplast partial tRNA-Leu(UAA) and tRNA-Phe genes and intergenic spacer, IGS	Karwinskia humboldtiana	111	111	100%	8e-21	100.00	994	=HYPERLINK("https://www.ncbi.nlm.nih.gov/nucleotide/AJ390333.1?report=genbank&log$=nucltop&blast_rank=42&RID=NAN53EAY013","AJ390333.1")
Krugiodendron ferreum chloroplast partial tRNA-Leu(UAA) and tRNA-Phe genes and intergenic spacer, IGS	Krugiodendron ferreum	111	111	100%	8e-21	100.00	988	=HYPERLINK("https://www.ncbi.nlm.nih.gov/nucleotide/AJ390331.1?report=genbank&log$=nucltop&blast_rank=43&RID=NAN53EAY013","AJ390331.1")
Berchemia discolor chloroplast DNA for trnL-F	Berchemia discolor	111	111	100%	8e-21	100.00	956	=HYPERLINK("https://www.ncbi.nlm.nih.gov/nucleotide/AJ225793.1?report=genbank&log$=nucltop&blast_rank=44&RID=NAN53EAY013","AJ225793.1")
