# Supplementary material for: Ecology of community reassembly: Movements and diets of megafauna during a decade of restoration in Mozambique
Source: Ecology. 2026 Apr 12;107(4):e70386. doi: 10.1002/ecy.70386 (PMC13071350; doi:10.1002/ecy.70386)
Supplement: Supplementary file 1 — Data S1. [file ECY-107-e70386-s001.zip › Data_S1/Dataset_20/DietDataFilteringScripts/DNA_metabarcoding_data_processing/additional_files_scripts/NCBI_blast_results/atcctgttttctgaaaacaaacaaggattcagaaagtgataataaaaaag.csv]

Description	Scientific Name	Max Score	Total Score	Query Cover	E value	Per. ident	Acc. Len	Accession
Hovenia dulcis chloroplast, complete genome	Hovenia dulcis	93.5	93.5	100%	2e-15	100.00	161636	=HYPERLINK("https://www.ncbi.nlm.nih.gov/nucleotide/MN723868.1?report=genbank&log$=nucltop&blast_rank=1&RID=NANBT1YD013","MN723868.1")
Ziziphus mauritiana voucher JG-16-P02_G12 tRNA-Leu (trnL) gene, partial sequence; trnL-trnF intergenic spacer, complete sequence; and tRNA-Phe (trnF) gene, partial sequence; chloroplast	Ziziphus mauritiana	93.5	93.5	100%	2e-15	100.00	428	=HYPERLINK("https://www.ncbi.nlm.nih.gov/nucleotide/MK187261.1?report=genbank&log$=nucltop&blast_rank=2&RID=NANBT1YD013","MK187261.1")
Ziziphus mauritiana voucher JG-16-P06_H4 tRNA-Leu (trnL) gene, partial sequence; trnL-trnF intergenic spacer, complete sequence; and tRNA-Phe (trnF) gene, partial sequence; chloroplast	Ziziphus mauritiana	93.5	93.5	100%	2e-15	100.00	390	=HYPERLINK("https://www.ncbi.nlm.nih.gov/nucleotide/MK187260.1?report=genbank&log$=nucltop&blast_rank=3&RID=NANBT1YD013","MK187260.1")
Ziziphus sp. JP-2019 voucher JG-16-P02_E5 tRNA-Leu (trnL) gene, partial sequence; trnL-trnF intergenic spacer, complete sequence; and tRNA-Phe (trnF) gene, partial sequence; chloroplast	Ziziphus sp. JP-2019	93.5	93.5	100%	2e-15	100.00	480	=HYPERLINK("https://www.ncbi.nlm.nih.gov/nucleotide/MK187259.1?report=genbank&log$=nucltop&blast_rank=4&RID=NANBT1YD013","MK187259.1")
Ziziphus mucronata voucher G6_K1343 tRNA-Leu (trnL) gene, partial sequence; mitochondrial	Ziziphus mucronata	93.5	93.5	100%	2e-15	100.00	511	=HYPERLINK("https://www.ncbi.nlm.nih.gov/nucleotide/MK261551.1?report=genbank&log$=nucltop&blast_rank=5&RID=NANBT1YD013","MK261551.1")
Jaffrea xerocarpa isolate FR813 trnL-trnF intergenic spacer region, partial sequence; chloroplast	Jaffrea xerocarpa	93.5	93.5	100%	2e-15	100.00	947	=HYPERLINK("https://www.ncbi.nlm.nih.gov/nucleotide/MF787344.1?report=genbank&log$=nucltop&blast_rank=6&RID=NANBT1YD013","MF787344.1")
Emmenosperma pancherianum isolate RM29 trnL-trnF intergenic spacer region, partial sequence; chloroplast	Emmenosperma pancherianum	93.5	93.5	100%	2e-15	100.00	941	=HYPERLINK("https://www.ncbi.nlm.nih.gov/nucleotide/MF787342.1?report=genbank&log$=nucltop&blast_rank=7&RID=NANBT1YD013","MF787342.1")
Emmenosperma pancherianum isolate FR820 trnL-trnF intergenic spacer region, partial sequence; chloroplast	Emmenosperma pancherianum	93.5	93.5	100%	2e-15	100.00	952	=HYPERLINK("https://www.ncbi.nlm.nih.gov/nucleotide/MF787341.1?report=genbank&log$=nucltop&blast_rank=8&RID=NANBT1YD013","MF787341.1")
Emmenosperma micropetalum isolate FR030 trnL-trnF intergenic spacer region, partial sequence; chloroplast	Emmenosperma micropetalum	93.5	93.5	100%	2e-15	100.00	953	=HYPERLINK("https://www.ncbi.nlm.nih.gov/nucleotide/MF787340.1?report=genbank&log$=nucltop&blast_rank=9&RID=NANBT1YD013","MF787340.1")
Emmenosperma cunninghamii isolate RM28 trnL-trnF intergenic spacer region, partial sequence; chloroplast	Emmenosperma cunninghamii	93.5	93.5	100%	2e-15	100.00	941	=HYPERLINK("https://www.ncbi.nlm.nih.gov/nucleotide/MF787339.1?report=genbank&log$=nucltop&blast_rank=10&RID=NANBT1YD013","MF787339.1")
Emmenosperma alphitonioides isolate RM27 trnL-trnF intergenic spacer region, partial sequence; chloroplast	Emmenosperma alphitonioides	93.5	93.5	100%	2e-15	100.00	574	=HYPERLINK("https://www.ncbi.nlm.nih.gov/nucleotide/MF787336.1?report=genbank&log$=nucltop&blast_rank=11&RID=NANBT1YD013","MF787336.1")
Ziziphus spina-christi voucher ZSC20161128 chloroplast, complete genome	Ziziphus spina-christi	93.5	93.5	100%	2e-15	100.00	161615	=HYPERLINK("https://www.ncbi.nlm.nih.gov/nucleotide/NC_037152.1?report=genbank&log$=nucltop&blast_rank=12&RID=NANBT1YD013","NC_037152.1")
Ziziphus mauritiana voucher ZMAU20161128 chloroplast, complete genome	Ziziphus mauritiana	93.5	93.5	100%	2e-15	100.00	161543	=HYPERLINK("https://www.ncbi.nlm.nih.gov/nucleotide/NC_037151.1?report=genbank&log$=nucltop&blast_rank=13&RID=NANBT1YD013","NC_037151.1")
Ziziphus jujuba cultivar Dongzao chloroplast, complete genome	Ziziphus jujuba	93.5	93.5	100%	2e-15	100.00	161493	=HYPERLINK("https://www.ncbi.nlm.nih.gov/nucleotide/MF781071.1?report=genbank&log$=nucltop&blast_rank=14&RID=NANBT1YD013","MF781071.1")
Paliurus hirsutus voucher ChenYS1002(KUN) tRNA-Leu (trnL) gene and trnL-trnF intergenic spacer, partial sequence; chloroplast	Paliurus hirsutus	93.5	93.5	100%	2e-15	100.00	875	=HYPERLINK("https://www.ncbi.nlm.nih.gov/nucleotide/KX610994.1?report=genbank&log$=nucltop&blast_rank=15&RID=NANBT1YD013","KX610994.1")
Ziziphus spina-christi voucher Neumann 151 trnL-trnF intergenic spacer region, partial sequence; chloroplast	Ziziphus spina-christi	93.5	93.5	100%	2e-15	100.00	902	=HYPERLINK("https://www.ncbi.nlm.nih.gov/nucleotide/KR083152.1?report=genbank&log$=nucltop&blast_rank=16&RID=NANBT1YD013","KR083152.1")
Ziziphus mucronata voucher Schultka s.n. trnL-trnF intergenic spacer region, partial sequence; chloroplast	Ziziphus mucronata	93.5	93.5	100%	2e-15	100.00	888	=HYPERLINK("https://www.ncbi.nlm.nih.gov/nucleotide/KR083151.1?report=genbank&log$=nucltop&blast_rank=17&RID=NANBT1YD013","KR083151.1")
Ziziphus brunoniana voucher Sands 5717 trnL-trnF intergenic spacer region, partial sequence; chloroplast	Ziziphus brunoniana	93.5	93.5	100%	2e-15	100.00	588	=HYPERLINK("https://www.ncbi.nlm.nih.gov/nucleotide/KR083149.1?report=genbank&log$=nucltop&blast_rank=18&RID=NANBT1YD013","KR083149.1")
Hovenia trichocarpa voucher Azuma s.n. trnL-trnF intergenic spacer region, partial sequence; chloroplast	Hovenia trichocarpa	93.5	93.5	100%	2e-15	100.00	525	=HYPERLINK("https://www.ncbi.nlm.nih.gov/nucleotide/KR083128.1?report=genbank&log$=nucltop&blast_rank=19&RID=NANBT1YD013","KR083128.1")
Crumenaria polygaloides voucher Silva & Ribas 3489 trnL-trnF intergenic spacer region, partial sequence; chloroplast	Crumenaria polygaloides	93.5	93.5	100%	2e-15	100.00	903	=HYPERLINK("https://www.ncbi.nlm.nih.gov/nucleotide/KR083121.1?report=genbank&log$=nucltop&blast_rank=20&RID=NANBT1YD013","KR083121.1")
Ziziphus jujuba cultivar Dongzao chromosome 5	Ziziphus jujuba	93.5	261	100%	2e-15	100.00	32986920	=HYPERLINK("https://www.ncbi.nlm.nih.gov/nucleotide/CP134455.1?report=genbank&log$=nucltop&blast_rank=21&RID=NANBT1YD013","CP134455.1")
Ziziphus jujuba cultivar Dongzao chromosome 4	Ziziphus jujuba	93.5	93.5	100%	2e-15	100.00	33874294	=HYPERLINK("https://www.ncbi.nlm.nih.gov/nucleotide/CP134454.1?report=genbank&log$=nucltop&blast_rank=22&RID=NANBT1YD013","CP134454.1")
Ziziphus jujuba var. spinosa plastid, complete genome	Ziziphus jujuba var. spinosa	93.5	93.5	100%	2e-15	100.00	161546	=HYPERLINK("https://www.ncbi.nlm.nih.gov/nucleotide/OR438242.1?report=genbank&log$=nucltop&blast_rank=23&RID=NANBT1YD013","OR438242.1")
Ziziphus jujuba var. spinosa plastid, complete genome	Ziziphus jujuba var. spinosa	93.5	93.5	100%	2e-15	100.00	161565	=HYPERLINK("https://www.ncbi.nlm.nih.gov/nucleotide/OR438241.1?report=genbank&log$=nucltop&blast_rank=24&RID=NANBT1YD013","OR438241.1")
Ziziphus jujuba var. spinosa plastid, complete genome	Ziziphus jujuba var. spinosa	93.5	93.5	100%	2e-15	100.00	161600	=HYPERLINK("https://www.ncbi.nlm.nih.gov/nucleotide/OR438240.1?report=genbank&log$=nucltop&blast_rank=25&RID=NANBT1YD013","OR438240.1")
Ziziphus jujuba var. spinosa plastid, complete genome	Ziziphus jujuba var. spinosa	93.5	93.5	100%	2e-15	100.00	161598	=HYPERLINK("https://www.ncbi.nlm.nih.gov/nucleotide/OR438239.1?report=genbank&log$=nucltop&blast_rank=26&RID=NANBT1YD013","OR438239.1")
Ziziphus jujuba var. spinosa plastid, complete genome	Ziziphus jujuba var. spinosa	93.5	93.5	100%	2e-15	100.00	161607	=HYPERLINK("https://www.ncbi.nlm.nih.gov/nucleotide/OR438238.1?report=genbank&log$=nucltop&blast_rank=27&RID=NANBT1YD013","OR438238.1")
Ziziphus jujuba var. spinosa plastid, complete genome	Ziziphus jujuba var. spinosa	93.5	93.5	100%	2e-15	100.00	161362	=HYPERLINK("https://www.ncbi.nlm.nih.gov/nucleotide/OR438237.1?report=genbank&log$=nucltop&blast_rank=28&RID=NANBT1YD013","OR438237.1")
Ziziphus jujuba var. spinosa plastid, complete genome	Ziziphus jujuba var. spinosa	93.5	93.5	100%	2e-15	100.00	161372	=HYPERLINK("https://www.ncbi.nlm.nih.gov/nucleotide/OR438236.1?report=genbank&log$=nucltop&blast_rank=29&RID=NANBT1YD013","OR438236.1")
Ziziphus jujuba var. spinosa plastid, complete genome	Ziziphus jujuba var. spinosa	93.5	93.5	100%	2e-15	100.00	161383	=HYPERLINK("https://www.ncbi.nlm.nih.gov/nucleotide/OR438235.1?report=genbank&log$=nucltop&blast_rank=30&RID=NANBT1YD013","OR438235.1")
Ziziphus jujuba var. spinosa plastid, complete genome	Ziziphus jujuba var. spinosa	93.5	93.5	100%	2e-15	100.00	161371	=HYPERLINK("https://www.ncbi.nlm.nih.gov/nucleotide/OR438234.1?report=genbank&log$=nucltop&blast_rank=31&RID=NANBT1YD013","OR438234.1")
Ziziphus jujuba var. spinosa plastid, complete genome	Ziziphus jujuba var. spinosa	93.5	93.5	100%	2e-15	100.00	161626	=HYPERLINK("https://www.ncbi.nlm.nih.gov/nucleotide/NC_083084.1?report=genbank&log$=nucltop&blast_rank=32&RID=NANBT1YD013","NC_083084.1")
Ziziphus jujuba var. spinosa chloroplast, complete genome	Ziziphus jujuba var. spinosa	93.5	93.5	100%	2e-15	100.00	161211	=HYPERLINK("https://www.ncbi.nlm.nih.gov/nucleotide/KX266830.1?report=genbank&log$=nucltop&blast_rank=33&RID=NANBT1YD013","KX266830.1")
Retanilla ephedra voucher EIF 12540 trnL-trnF intergenic spacer region, partial sequence; chloroplast	Retanilla ephedra	93.5	93.5	100%	2e-15	100.00	910	=HYPERLINK("https://www.ncbi.nlm.nih.gov/nucleotide/OQ451431.1?report=genbank&log$=nucltop&blast_rank=34&RID=NANBT1YD013","OQ451431.1")
Ziziphus jujuba chloroplast, complete genome	Ziziphus jujuba	93.5	93.5	100%	2e-15	100.00	161466	=HYPERLINK("https://www.ncbi.nlm.nih.gov/nucleotide/NC_030299.1?report=genbank&log$=nucltop&blast_rank=35&RID=NANBT1YD013","NC_030299.1")
Hovenia trichocarpa chloroplast, partial genome	Hovenia trichocarpa	93.5	93.5	100%	2e-15	100.00	161618	=HYPERLINK("https://www.ncbi.nlm.nih.gov/nucleotide/OP580994.1?report=genbank&log$=nucltop&blast_rank=36&RID=NANBT1YD013","OP580994.1")
Colubrina zhaoguangii voucher CDhujun20210803P02S03 tRNA-Leu (trnL) gene and trnL-trnF intergenic spacer, partial sequence; chloroplast	Colubrina zhaoguangii	93.5	93.5	100%	2e-15	100.00	900	=HYPERLINK("https://www.ncbi.nlm.nih.gov/nucleotide/ON297674.1?report=genbank&log$=nucltop&blast_rank=37&RID=NANBT1YD013","ON297674.1")
Colubrina zhaoguangii voucher hujun20210803B01 tRNA-Leu (trnL) gene and trnL-trnF intergenic spacer, partial sequence; chloroplast	Colubrina zhaoguangii	93.5	93.5	100%	2e-15	100.00	900	=HYPERLINK("https://www.ncbi.nlm.nih.gov/nucleotide/ON297673.1?report=genbank&log$=nucltop&blast_rank=38&RID=NANBT1YD013","ON297673.1")
Emmenosperma pancherianum voucher Coulerie 3 (NOU) tRNA-Leu (trnL) gene, partial sequence; trnL-trnF intergenic spacer, complete sequence; and tRNA-Phe (trnF) gene, partial sequence; chloroplast	Emmenosperma pancherianum	93.5	93.5	100%	2e-15	100.00	952	=HYPERLINK("https://www.ncbi.nlm.nih.gov/nucleotide/KJ630951.1?report=genbank&log$=nucltop&blast_rank=39&RID=NANBT1YD013","KJ630951.1")
Jaffrea xerocarpa voucher Pillon 1221 (NOU) tRNA-Leu (trnL) gene, partial sequence; trnL-trnF intergenic spacer, complete sequence; and tRNA-Phe (trnF) gene, partial sequence; chloroplast	Jaffrea xerocarpa	93.5	93.5	100%	2e-15	100.00	948	=HYPERLINK("https://www.ncbi.nlm.nih.gov/nucleotide/KJ630950.1?report=genbank&log$=nucltop&blast_rank=40&RID=NANBT1YD013","KJ630950.1")
Jaffrea erubescens voucher Dagostini 1107 (NOU) tRNA-Leu (trnL) gene, partial sequence; trnL-trnF intergenic spacer, complete sequence; and tRNA-Phe (trnF) gene, partial sequence; chloroplast	Jaffrea erubescens	93.5	93.5	100%	2e-15	100.00	937	=HYPERLINK("https://www.ncbi.nlm.nih.gov/nucleotide/KJ630949.1?report=genbank&log$=nucltop&blast_rank=41&RID=NANBT1YD013","KJ630949.1")
Ziziphus mairei chloroplast, complete genome	Ziziphus mairei	93.5	93.5	100%	2e-15	100.00	161546	=HYPERLINK("https://www.ncbi.nlm.nih.gov/nucleotide/NC_069299.1?report=genbank&log$=nucltop&blast_rank=42&RID=NANBT1YD013","NC_069299.1")
Ziziphus mucronata trnL gene, intron; chloroplast	Ziziphus mucronata	93.5	93.5	100%	2e-15	100.00	50	=HYPERLINK("https://www.ncbi.nlm.nih.gov/nucleotide/OL898589.1?report=genbank&log$=nucltop&blast_rank=43&RID=NANBT1YD013","OL898589.1")
Hovenia dulcis voucher CW16 tRNA-Leu (trnL) gene, partial sequence; trnL-trnF intergenic spacer, complete sequence; and tRNA-Phe (trnF) gene, partial sequence; chloroplast	Hovenia dulcis	93.5	93.5	100%	2e-15	100.00	816	=HYPERLINK("https://www.ncbi.nlm.nih.gov/nucleotide/KP299394.1?report=genbank&log$=nucltop&blast_rank=44&RID=NANBT1YD013","KP299394.1")
Adolphia infesta tRNA-Leu (trnL) gene, partial sequence; trnL-trnF intergenic spacer, complete sequence; and tRNA-Phe (trnF) gene, partial sequence; chloroplast	Adolphia infesta	93.5	93.5	100%	2e-15	100.00	817	=HYPERLINK("https://www.ncbi.nlm.nih.gov/nucleotide/KP299387.1?report=genbank&log$=nucltop&blast_rank=45&RID=NANBT1YD013","KP299387.1")
Ziziphus jujuba cultivar ILBON chloroplast, complete genome	Ziziphus jujuba	93.5	93.5	100%	2e-15	100.00	161373	=HYPERLINK("https://www.ncbi.nlm.nih.gov/nucleotide/MW381781.1?report=genbank&log$=nucltop&blast_rank=46&RID=NANBT1YD013","MW381781.1")
Ziziphus jujuba cultivar SANJO chloroplast, complete genome	Ziziphus jujuba	93.5	93.5	100%	2e-15	100.00	161664	=HYPERLINK("https://www.ncbi.nlm.nih.gov/nucleotide/MW381776.1?report=genbank&log$=nucltop&blast_rank=47&RID=NANBT1YD013","MW381776.1")
Discaria toumatou chloroplast	Discaria toumatou	93.5	93.5	100%	2e-15	100.00	161375	=HYPERLINK("https://www.ncbi.nlm.nih.gov/nucleotide/MW148943.1?report=genbank&log$=nucltop&blast_rank=48&RID=NANBT1YD013","MW148943.1")
Discaria nitida chloroplast	Discaria nitida	93.5	93.5	100%	2e-15	100.00	161498	=HYPERLINK("https://www.ncbi.nlm.nih.gov/nucleotide/MW148942.1?report=genbank&log$=nucltop&blast_rank=49&RID=NANBT1YD013","MW148942.1")
Discaria chacaye chloroplast	Discaria chacaye	93.5	93.5	100%	2e-15	100.00	161474	=HYPERLINK("https://www.ncbi.nlm.nih.gov/nucleotide/MW148941.1?report=genbank&log$=nucltop&blast_rank=50&RID=NANBT1YD013","MW148941.1")
Hovenia trichocarpa var. robusta FN122 chloroplast trnL gene, intron region	Hovenia trichocarpa var. robusta	93.5	93.5	100%	2e-15	100.00	89	=HYPERLINK("https://www.ncbi.nlm.nih.gov/nucleotide/LC568730.1?report=genbank&log$=nucltop&blast_rank=51&RID=NANBT1YD013","LC568730.1")
Ziziphus jujuba var. spinosa chloroplast, complete genome	Ziziphus jujuba var. spinosa	93.5	93.5	100%	2e-15	100.00	161606	=HYPERLINK("https://www.ncbi.nlm.nih.gov/nucleotide/MW160433.1?report=genbank&log$=nucltop&blast_rank=52&RID=NANBT1YD013","MW160433.1")
Noltea africana tRNA-Leu (trnL) gene and trnL-trnF intergenic spacer, partial sequence; chloroplast	Noltea africana	93.5	93.5	100%	2e-15	100.00	873	=HYPERLINK("https://www.ncbi.nlm.nih.gov/nucleotide/KC633945.1?report=genbank&log$=nucltop&blast_rank=53&RID=NANBT1YD013","KC633945.1")
Phylica affinis tRNA-Leu (trnL) gene, partial sequence; trnL-trnF intergenic spacer, complete sequence; and tRNA-Phe (trnF) gene, partial sequence; chloroplast	Phylica affinis	93.5	93.5	100%	2e-15	100.00	888	=HYPERLINK("https://www.ncbi.nlm.nih.gov/nucleotide/KC633943.1?report=genbank&log$=nucltop&blast_rank=54&RID=NANBT1YD013","KC633943.1")
Phylica nigrita voucher Weitz 863 (UWC) tRNA-Leu (trnL) gene, partial sequence; trnL-trnF intergenic spacer, complete sequence; and tRNA-Phe (trnF) gene, partial sequence; chloroplast	Phylica nigrita	93.5	93.5	100%	2e-15	100.00	891	=HYPERLINK("https://www.ncbi.nlm.nih.gov/nucleotide/KC633939.1?report=genbank&log$=nucltop&blast_rank=55&RID=NANBT1YD013","KC633939.1")
Phylica nigrita voucher Weitz 867 (UWC) tRNA-Leu (trnL) gene and trnL-trnF intergenic spacer, partial sequence; chloroplast	Phylica nigrita	93.5	93.5	100%	2e-15	100.00	889	=HYPERLINK("https://www.ncbi.nlm.nih.gov/nucleotide/KC633938.1?report=genbank&log$=nucltop&blast_rank=56&RID=NANBT1YD013","KC633938.1")
Phylica laevis tRNA-Leu (trnL) gene, partial sequence; trnL-trnF intergenic spacer, complete sequence; and tRNA-Phe (trnF) gene, partial sequence; chloroplast	Phylica laevis	93.5	93.5	100%	2e-15	100.00	893	=HYPERLINK("https://www.ncbi.nlm.nih.gov/nucleotide/KC633935.1?report=genbank&log$=nucltop&blast_rank=57&RID=NANBT1YD013","KC633935.1")
Phylica parviflora tRNA-Leu (trnL) gene, partial sequence; trnL-trnF intergenic spacer, complete sequence; and tRNA-Phe (trnF) gene, partial sequence; chloroplast	Phylica parviflora	93.5	93.5	100%	2e-15	100.00	891	=HYPERLINK("https://www.ncbi.nlm.nih.gov/nucleotide/KC633932.1?report=genbank&log$=nucltop&blast_rank=58&RID=NANBT1YD013","KC633932.1")
Phylica disticha tRNA-Leu (trnL) gene, partial sequence; trnL-trnF intergenic spacer, complete sequence; and tRNA-Phe (trnF) gene, partial sequence; chloroplast	Phylica disticha	93.5	93.5	100%	2e-15	100.00	891	=HYPERLINK("https://www.ncbi.nlm.nih.gov/nucleotide/KC633931.1?report=genbank&log$=nucltop&blast_rank=59&RID=NANBT1YD013","KC633931.1")
Phylica lanata tRNA-Leu (trnL) gene, partial sequence; trnL-trnF intergenic spacer, complete sequence; and tRNA-Phe (trnF) gene, partial sequence; chloroplast	Phylica lanata	93.5	93.5	100%	2e-15	100.00	873	=HYPERLINK("https://www.ncbi.nlm.nih.gov/nucleotide/KC633929.1?report=genbank&log$=nucltop&blast_rank=60&RID=NANBT1YD013","KC633929.1")
Phylica axillaris tRNA-Leu (trnL) gene, partial sequence; trnL-trnF intergenic spacer, complete sequence; and tRNA-Phe (trnF) gene, partial sequence; chloroplast	Phylica axillaris	93.5	93.5	100%	2e-15	100.00	886	=HYPERLINK("https://www.ncbi.nlm.nih.gov/nucleotide/KC633922.1?report=genbank&log$=nucltop&blast_rank=61&RID=NANBT1YD013","KC633922.1")
Phylica purpurea tRNA-Leu (trnL) gene, partial sequence; trnL-trnF intergenic spacer, complete sequence; and tRNA-Phe (trnF) gene, partial sequence; chloroplast	Phylica purpurea	93.5	93.5	100%	2e-15	100.00	888	=HYPERLINK("https://www.ncbi.nlm.nih.gov/nucleotide/KC633921.1?report=genbank&log$=nucltop&blast_rank=62&RID=NANBT1YD013","KC633921.1")
Phylica laevigata tRNA-Leu (trnL) gene, partial sequence; trnL-trnF intergenic spacer, complete sequence; and tRNA-Phe (trnF) gene, partial sequence; chloroplast	Phylica laevigata	93.5	93.5	100%	2e-15	100.00	889	=HYPERLINK("https://www.ncbi.nlm.nih.gov/nucleotide/KC633918.1?report=genbank&log$=nucltop&blast_rank=63&RID=NANBT1YD013","KC633918.1")
Phylica pinea tRNA-Leu (trnL) gene, partial sequence; trnL-trnF intergenic spacer, complete sequence; and tRNA-Phe (trnF) gene, partial sequence; chloroplast	Phylica pinea	93.5	93.5	100%	2e-15	100.00	897	=HYPERLINK("https://www.ncbi.nlm.nih.gov/nucleotide/KC633917.1?report=genbank&log$=nucltop&blast_rank=64&RID=NANBT1YD013","KC633917.1")
Phylica polifolia tRNA-Leu (trnL) gene, partial sequence; trnL-trnF intergenic spacer, complete sequence; and tRNA-Phe (trnF) gene, partial sequence; chloroplast	Phylica polifolia	93.5	93.5	100%	2e-15	100.00	893	=HYPERLINK("https://www.ncbi.nlm.nih.gov/nucleotide/KC633915.1?report=genbank&log$=nucltop&blast_rank=65&RID=NANBT1YD013","KC633915.1")
Chaetachme sp. Mada223 tRNA-Leu (trnL) gene, intron; chloroplast	Chaetachme sp. Mada223	93.5	93.5	100%	2e-15	100.00	499	=HYPERLINK("https://www.ncbi.nlm.nih.gov/nucleotide/KC479320.1?report=genbank&log$=nucltop&blast_rank=66&RID=NANBT1YD013","KC479320.1")
Hovenia acerba chloroplast, complete genome	Hovenia acerba	93.5	93.5	100%	2e-15	100.00	161668	=HYPERLINK("https://www.ncbi.nlm.nih.gov/nucleotide/MN782301.1?report=genbank&log$=nucltop&blast_rank=67&RID=NANBT1YD013","MN782301.1")
attopensis chloroplast genome complete genome	Ziziphus attopensis	93.5	93.5	100%	2e-15	100.00	161342	=HYPERLINK("https://www.ncbi.nlm.nih.gov/nucleotide/NC_057063.1?report=genbank&log$=nucltop&blast_rank=68&RID=NANBT1YD013","NC_057063.1")
Hovenia dulcis chloroplast, complete genome	Hovenia dulcis	93.5	93.5	100%	2e-15	100.00	162962	=HYPERLINK("https://www.ncbi.nlm.nih.gov/nucleotide/NC_050971.1?report=genbank&log$=nucltop&blast_rank=69&RID=NANBT1YD013","NC_050971.1")
Hovenia trichocarpa chloroplast, complete genome	Hovenia trichocarpa	93.5	93.5	100%	2e-15	100.00	161668	=HYPERLINK("https://www.ncbi.nlm.nih.gov/nucleotide/NC_052875.1?report=genbank&log$=nucltop&blast_rank=70&RID=NANBT1YD013","NC_052875.1")
Hovenia dulcis chloroplast, complete genome	Hovenia dulcis	93.5	93.5	100%	2e-15	100.00	161667	=HYPERLINK("https://www.ncbi.nlm.nih.gov/nucleotide/MT225403.1?report=genbank&log$=nucltop&blast_rank=71&RID=NANBT1YD013","MT225403.1")
Hovenia acerba chloroplast, complete genome	Hovenia acerba	93.5	93.5	100%	2e-15	100.00	161651	=HYPERLINK("https://www.ncbi.nlm.nih.gov/nucleotide/NC_052853.1?report=genbank&log$=nucltop&blast_rank=72&RID=NANBT1YD013","NC_052853.1")
Ziziphus incurva chloroplast, complete genome	Ziziphus incurva	93.5	93.5	100%	2e-15	100.00	160920	=HYPERLINK("https://www.ncbi.nlm.nih.gov/nucleotide/NC_050251.1?report=genbank&log$=nucltop&blast_rank=73&RID=NANBT1YD013","NC_050251.1")
Trevoa quinquenervia tRNA-Leu (trnL) gene, partial sequence; chloroplast	Trevoa quinquenervia	93.5	93.5	100%	2e-15	100.00	517	=HYPERLINK("https://www.ncbi.nlm.nih.gov/nucleotide/AY460427.1?report=genbank&log$=nucltop&blast_rank=74&RID=NANBT1YD013","AY460427.1")
Retanilla trinervia tRNA-Leu (trnL) gene, intron; chloroplast	Retanilla trinervia	93.5	93.5	100%	2e-15	100.00	487	=HYPERLINK("https://www.ncbi.nlm.nih.gov/nucleotide/AY460426.1?report=genbank&log$=nucltop&blast_rank=75&RID=NANBT1YD013","AY460426.1")
Retanilla patagonica tRNA-Leu (trnL) gene, partial sequence; chloroplast	Retanilla patagonica	93.5	93.5	100%	2e-15	100.00	538	=HYPERLINK("https://www.ncbi.nlm.nih.gov/nucleotide/AY460424.1?report=genbank&log$=nucltop&blast_rank=76&RID=NANBT1YD013","AY460424.1")
Retanilla ephedra tRNA-Leu (trnL) gene, partial sequence; chloroplast	Retanilla ephedra	93.5	93.5	100%	2e-15	100.00	536	=HYPERLINK("https://www.ncbi.nlm.nih.gov/nucleotide/AY460423.1?report=genbank&log$=nucltop&blast_rank=77&RID=NANBT1YD013","AY460423.1")
Kentrothamnus weddellianus tRNA-Leu (trnL) gene, partial sequence; chloroplast	Kentrothamnus weddellianus	93.5	93.5	100%	2e-15	100.00	536	=HYPERLINK("https://www.ncbi.nlm.nih.gov/nucleotide/AY460422.1?report=genbank&log$=nucltop&blast_rank=78&RID=NANBT1YD013","AY460422.1")
Discaria toumatou tRNA-Leu (trnL) gene, partial sequence; chloroplast	Discaria toumatou	93.5	93.5	100%	2e-15	100.00	554	=HYPERLINK("https://www.ncbi.nlm.nih.gov/nucleotide/AY460420.1?report=genbank&log$=nucltop&blast_rank=79&RID=NANBT1YD013","AY460420.1")
Discaria pubescens tRNA-Leu (trnL) gene, partial sequence; chloroplast	Discaria pubescens	93.5	93.5	100%	2e-15	100.00	521	=HYPERLINK("https://www.ncbi.nlm.nih.gov/nucleotide/AY460419.1?report=genbank&log$=nucltop&blast_rank=80&RID=NANBT1YD013","AY460419.1")
Discaria nitida isolate 1 tRNA-Leu (trnL) gene, partial sequence; chloroplast	Discaria nitida	93.5	93.5	100%	2e-15	100.00	528	=HYPERLINK("https://www.ncbi.nlm.nih.gov/nucleotide/AY460418.1?report=genbank&log$=nucltop&blast_rank=81&RID=NANBT1YD013","AY460418.1")
Discaria nitida isolate 2 tRNA-Leu (trnL) gene, intron; chloroplast	Discaria nitida	93.5	93.5	100%	2e-15	100.00	524	=HYPERLINK("https://www.ncbi.nlm.nih.gov/nucleotide/AY460417.1?report=genbank&log$=nucltop&blast_rank=82&RID=NANBT1YD013","AY460417.1")
Discaria chacaye tRNA-Leu (trnL) gene, partial sequence; chloroplast	Discaria chacaye	93.5	93.5	100%	2e-15	100.00	556	=HYPERLINK("https://www.ncbi.nlm.nih.gov/nucleotide/AY460415.1?report=genbank&log$=nucltop&blast_rank=83&RID=NANBT1YD013","AY460415.1")
Discaria articulata tRNA-Leu (trnL) gene, partial sequence; chloroplast	Discaria articulata	93.5	93.5	100%	2e-15	100.00	553	=HYPERLINK("https://www.ncbi.nlm.nih.gov/nucleotide/AY460414.1?report=genbank&log$=nucltop&blast_rank=84&RID=NANBT1YD013","AY460414.1")
Discaria americana tRNA-Leu (trnL) gene, partial sequence; chloroplast	Discaria americana	93.5	93.5	100%	2e-15	100.00	561	=HYPERLINK("https://www.ncbi.nlm.nih.gov/nucleotide/AY460413.1?report=genbank&log$=nucltop&blast_rank=85&RID=NANBT1YD013","AY460413.1")
Adolphia infesta tRNA-Leu (trnL) gene, partial sequence; chloroplast	Adolphia infesta	93.5	93.5	100%	2e-15	100.00	559	=HYPERLINK("https://www.ncbi.nlm.nih.gov/nucleotide/AY460408.1?report=genbank&log$=nucltop&blast_rank=86&RID=NANBT1YD013","AY460408.1")
Noltea africana tRNA-Leu (trnL) gene, partial sequence; chloroplast	Noltea africana	93.5	93.5	100%	2e-15	100.00	545	=HYPERLINK("https://www.ncbi.nlm.nih.gov/nucleotide/AY460407.1?report=genbank&log$=nucltop&blast_rank=87&RID=NANBT1YD013","AY460407.1")
Ziziphus obtusifolia tRNA-Leu (trnL) gene, partial sequence; plastid	Sarcomphalus obtusifolius	93.5	93.5	100%	2e-15	100.00	603	=HYPERLINK("https://www.ncbi.nlm.nih.gov/nucleotide/AY968581.1?report=genbank&log$=nucltop&blast_rank=88&RID=NANBT1YD013","AY968581.1")
Ziziphus oenoplia chloroplast DNA, trnL-trnF IGS, isolate: 7385, partial sequence	Ziziphus oenopolia	93.5	93.5	100%	2e-15	100.00	1014	=HYPERLINK("https://www.ncbi.nlm.nih.gov/nucleotide/AB235097.1?report=genbank&log$=nucltop&blast_rank=89&RID=NANBT1YD013","AB235097.1")
Phylica stipularis chloroplast tRNA-Leu (trnL) gene and trnL-trnF intergenic spacer, partial sequence	Trichocephalus stipularis	93.5	93.5	100%	2e-15	100.00	961	=HYPERLINK("https://www.ncbi.nlm.nih.gov/nucleotide/AF327621.1?report=genbank&log$=nucltop&blast_rank=90&RID=NANBT1YD013","AF327621.1")
Phylica fruticosa chloroplast tRNA-Leu (trnL) gene and trnL-trnF intergenic spacer, partial sequence	Phylica fruticosa	93.5	93.5	100%	2e-15	100.00	945	=HYPERLINK("https://www.ncbi.nlm.nih.gov/nucleotide/AF327619.1?report=genbank&log$=nucltop&blast_rank=91&RID=NANBT1YD013","AF327619.1")
Phylica plumigera chloroplast tRNA-Leu (trnL) gene and trnL-trnF intergenic spacer, partial sequence	Phylica plumigera	93.5	93.5	100%	2e-15	100.00	903	=HYPERLINK("https://www.ncbi.nlm.nih.gov/nucleotide/AF327618.1?report=genbank&log$=nucltop&blast_rank=92&RID=NANBT1YD013","AF327618.1")
Phylica ericoides chloroplast tRNA-Leu (trnL) gene and trnL-trnF intergenic spacer, partial sequence	Phylica ericoides	93.5	93.5	100%	2e-15	100.00	941	=HYPERLINK("https://www.ncbi.nlm.nih.gov/nucleotide/AF327617.1?report=genbank&log$=nucltop&blast_rank=93&RID=NANBT1YD013","AF327617.1")
Phylica buxifolia chloroplast tRNA-Leu (trnL) gene and trnL-trnF intergenic spacer, partial sequence	Phylica buxifolia	93.5	93.5	100%	2e-15	100.00	952	=HYPERLINK("https://www.ncbi.nlm.nih.gov/nucleotide/AF327614.1?report=genbank&log$=nucltop&blast_rank=94&RID=NANBT1YD013","AF327614.1")
Phylica thodei chloroplast tRNA-Leu (trnL) gene and trnL-trnF intergenic spacer, partial sequence	Phylica thodei	93.5	93.5	100%	2e-15	100.00	912	=HYPERLINK("https://www.ncbi.nlm.nih.gov/nucleotide/AF327611.1?report=genbank&log$=nucltop&blast_rank=95&RID=NANBT1YD013","AF327611.1")
Phylica emirnensis chloroplast tRNA-Leu (trnL) gene and trnL-trnF intergenic spacer, partial sequence	Phylica emirnensis	93.5	93.5	100%	2e-15	100.00	940	=HYPERLINK("https://www.ncbi.nlm.nih.gov/nucleotide/AF327610.1?report=genbank&log$=nucltop&blast_rank=96&RID=NANBT1YD013","AF327610.1")
Phylica natalensis chloroplast tRNA-Leu (trnL) gene and trnL-trnF intergenic spacer, partial sequence	Phylica natalensis	93.5	93.5	100%	2e-15	100.00	947	=HYPERLINK("https://www.ncbi.nlm.nih.gov/nucleotide/AF327609.1?report=genbank&log$=nucltop&blast_rank=97&RID=NANBT1YD013","AF327609.1")
Phylica paniculata specimen voucher FMW950 chloroplast tRNA-Leu (trnL) gene and trnL-trnF intergenic spacer, partial sequence	Phylica paniculata	93.5	93.5	100%	2e-15	100.00	878	=HYPERLINK("https://www.ncbi.nlm.nih.gov/nucleotide/AF327607.1?report=genbank&log$=nucltop&blast_rank=98&RID=NANBT1YD013","AF327607.1")
Phylica paniculata specimen voucher CFR136 chloroplast tRNA-Leu (trnL) gene and trnL-trnF intergenic spacer, partial sequence	Phylica paniculata	93.5	93.5	100%	2e-15	100.00	911	=HYPERLINK("https://www.ncbi.nlm.nih.gov/nucleotide/AF327606.1?report=genbank&log$=nucltop&blast_rank=99&RID=NANBT1YD013","AF327606.1")
Phylica paniculata specimen voucher JER162 chloroplast tRNA-Leu (trnL) gene and trnL-trnF intergenic spacer, partial sequence	Phylica paniculata	93.5	93.5	100%	2e-15	100.00	942	=HYPERLINK("https://www.ncbi.nlm.nih.gov/nucleotide/AF327605.1?report=genbank&log$=nucltop&blast_rank=100&RID=NANBT1YD013","AF327605.1")
Phylica paniculata specimen voucher vdB1 chloroplast tRNA-Leu (trnL) gene and trnL-trnF intergenic spacer, partial sequence	Phylica paniculata	93.5	93.5	100%	2e-15	100.00	917	=HYPERLINK("https://www.ncbi.nlm.nih.gov/nucleotide/AF327604.1?report=genbank&log$=nucltop&blast_rank=101&RID=NANBT1YD013","AF327604.1")
Phylica arborea chloroplast tRNA-Leu (trnL) gene and trnL-trnF intergenic spacer, partial sequence	Phylica arborea	93.5	93.5	100%	2e-15	100.00	936	=HYPERLINK("https://www.ncbi.nlm.nih.gov/nucleotide/AF327603.1?report=genbank&log$=nucltop&blast_rank=102&RID=NANBT1YD013","AF327603.1")
Ziziphus ornata chloroplast partial tRNA-Leu(UAA) and tRNA-Phe genes and intergenic spacer, IGS	Ziziphus ornata	93.5	93.5	100%	2e-15	100.00	943	=HYPERLINK("https://www.ncbi.nlm.nih.gov/nucleotide/AJ390355.1?report=genbank&log$=nucltop&blast_rank=103&RID=NANBT1YD013","AJ390355.1")
Noltea africana chloroplast partial tRNA-Leu(UAA) and intergenic spacer, IGS	Noltea africana	93.5	93.5	100%	2e-15	100.00	877	=HYPERLINK("https://www.ncbi.nlm.nih.gov/nucleotide/AJ390357.1?report=genbank&log$=nucltop&blast_rank=104&RID=NANBT1YD013","AJ390357.1")
Hovenia dulcis chloroplast partial tRNA-Leu(UAA) and tRNA-Phe genes and intergenic spacer, IGS	Hovenia dulcis	93.5	93.5	100%	2e-15	100.00	942	=HYPERLINK("https://www.ncbi.nlm.nih.gov/nucleotide/AJ390343.1?report=genbank&log$=nucltop&blast_rank=105&RID=NANBT1YD013","AJ390343.1")
Ziziphus glabrata chloroplast DNA for trnL-F	Ziziphus glabrata	93.5	93.5	100%	2e-15	100.00	920	=HYPERLINK("https://www.ncbi.nlm.nih.gov/nucleotide/AJ225799.1?report=genbank&log$=nucltop&blast_rank=106&RID=NANBT1YD013","AJ225799.1")
Phylica polifolia chloroplast DNA for trnL-F	Phylica polifolia	93.5	93.5	100%	2e-15	100.00	912	=HYPERLINK("https://www.ncbi.nlm.nih.gov/nucleotide/AJ225791.1?report=genbank&log$=nucltop&blast_rank=107&RID=NANBT1YD013","AJ225791.1")
Discaria chacaye chloroplast DNA for trnL-F	Discaria chacaye	93.5	93.5	100%	2e-15	100.00	928	=HYPERLINK("https://www.ncbi.nlm.nih.gov/nucleotide/AJ225797.1?report=genbank&log$=nucltop&blast_rank=108&RID=NANBT1YD013","AJ225797.1")
