# Supplementary material for: Ecology of community reassembly: Movements and diets of megafauna during a decade of restoration in Mozambique
Source: Ecology. 2026 Apr 12;107(4):e70386. doi: 10.1002/ecy.70386 (PMC13071350; doi:10.1002/ecy.70386)
Supplement: Supplementary file 1 — Data S1. [file ECY-107-e70386-s001.zip › Data_S1/Dataset_20/DietDataFilteringScripts/DNA_metabarcoding_data_processing/additional_files_scripts/NCBI_blast_results/atccttattgtttttgttgagaaaataggggtttatattaataaactagaataaaacacgaaaagg.csv]

Description	Scientific Name	Max Score	Total Score	Query Cover	E value	Per. ident	Acc. Len	Accession
Eichhornia crassipes chloroplast, complete genome	Pontederia crassipes	122	122	100%	4e-24	100.00	161783	=HYPERLINK("https://www.ncbi.nlm.nih.gov/nucleotide/NC_046773.1?report=genbank&log$=nucltop&blast_rank=1&RID=NAPUT3RA013","NC_046773.1")
Pontederia crassipes isolate Ecra_malaysia chloroplast, complete genome	Pontederia crassipes	122	122	100%	4e-24	100.00	161428	=HYPERLINK("https://www.ncbi.nlm.nih.gov/nucleotide/OR567886.1?report=genbank&log$=nucltop&blast_rank=2&RID=NAPUT3RA013","OR567886.1")
Pontederia crassipes isolate Ecra_hainan chloroplast, complete genome	Pontederia crassipes	122	122	100%	4e-24	100.00	161428	=HYPERLINK("https://www.ncbi.nlm.nih.gov/nucleotide/OR567885.1?report=genbank&log$=nucltop&blast_rank=3&RID=NAPUT3RA013","OR567885.1")
Pontederia crassipes isolate Ecra_Zhejiang chloroplast, complete genome	Pontederia crassipes	122	122	100%	4e-24	100.00	161428	=HYPERLINK("https://www.ncbi.nlm.nih.gov/nucleotide/OR567884.1?report=genbank&log$=nucltop&blast_rank=4&RID=NAPUT3RA013","OR567884.1")
Pontederia crassipes chloroplast, partial genome	Pontederia crassipes	122	122	100%	4e-24	100.00	167951	=HYPERLINK("https://www.ncbi.nlm.nih.gov/nucleotide/MN883570.1?report=genbank&log$=nucltop&blast_rank=5&RID=NAPUT3RA013","MN883570.1")
