# Supplementary material for: Ecology of community reassembly: Movements and diets of megafauna during a decade of restoration in Mozambique
Source: Ecology. 2026 Apr 12;107(4):e70386. doi: 10.1002/ecy.70386 (PMC13071350; doi:10.1002/ecy.70386)
Supplement: Supplementary file 1 — Data S1. [file ECY-107-e70386-s001.zip › Data_S1/Dataset_20/DietDataFilteringScripts/DNA_metabarcoding_data_processing/additional_files_scripts/NCBI_blast_results/atccttattttgagaaaacaaaggtttataaaactagaatttaaaag.csv]

Description	Scientific Name	Max Score	Total Score	Query Cover	E value	Per. ident	Acc. Len	Accession
Musa itinerans cultivar Sanming wild banana chloroplast, complete genome	Musa itinerans	87.9	87.9	100%	7e-14	100.00	171815	=HYPERLINK("https://www.ncbi.nlm.nih.gov/nucleotide/MN087226.1?report=genbank&log$=nucltop&blast_rank=1&RID=ND2UHP7A013","MN087226.1")
Musa ornata plastid, complete genome	Musa ornata	87.9	87.9	100%	7e-14	100.00	169989	=HYPERLINK("https://www.ncbi.nlm.nih.gov/nucleotide/NC_042874.1?report=genbank&log$=nucltop&blast_rank=2&RID=ND2UHP7A013","NC_042874.1")
Musella lasiocarpa voucher Zomlefer et al 2302 (FTG, NY) isolate 98-1187A plastid, partial genome	Musella lasiocarpa	87.9	87.9	100%	7e-14	100.00	132738	=HYPERLINK("https://www.ncbi.nlm.nih.gov/nucleotide/MH603434.1?report=genbank&log$=nucltop&blast_rank=3&RID=ND2UHP7A013","MH603434.1")
Musa sp. Zomlefer et al 2349 voucher Zomlefer et al 2349 (FTG, NY) isolate 2007-0825A plastid, partial genome	Musa sp. Zomlefer et al 2349	87.9	87.9	100%	7e-14	100.00	132984	=HYPERLINK("https://www.ncbi.nlm.nih.gov/nucleotide/MH603433.1?report=genbank&log$=nucltop&blast_rank=4&RID=ND2UHP7A013","MH603433.1")
Musa ornata isolate ITC0637 plastid, partial genome	Musa ornata	87.9	87.9	100%	7e-14	100.00	133383	=HYPERLINK("https://www.ncbi.nlm.nih.gov/nucleotide/MH603432.1?report=genbank&log$=nucltop&blast_rank=5&RID=ND2UHP7A013","MH603432.1")
Musa basjoo isolate 89.0873 plastid, partial genome	Musa basjoo	87.9	87.9	100%	7e-14	100.00	133554	=HYPERLINK("https://www.ncbi.nlm.nih.gov/nucleotide/MH603430.1?report=genbank&log$=nucltop&blast_rank=6&RID=ND2UHP7A013","MH603430.1")
Musa balbisiana var. balbisiana cultivar Pisang Klutuk Wulung plastid, complete genome	Musa balbisiana var. balbisiana	87.9	87.9	100%	7e-14	100.00	169458	=HYPERLINK("https://www.ncbi.nlm.nih.gov/nucleotide/NC_039815.1?report=genbank&log$=nucltop&blast_rank=7&RID=ND2UHP7A013","NC_039815.1")
Musa sp. BX-2017 tRNA-Leu (trnL(UAA)) gene, partial sequence; trnL-trnF intergenic spacer, complete sequence; and tRNA-Phe (trnF(GAA)) gene, partial sequence; chloroplast	Musa sp. BX-2017	87.9	87.9	100%	7e-14	100.00	798	=HYPERLINK("https://www.ncbi.nlm.nih.gov/nucleotide/KY689727.1?report=genbank&log$=nucltop&blast_rank=8&RID=ND2UHP7A013","KY689727.1")
Musella lasiocarpa tRNA-Leu (trnL) gene and trnL(UAA)-trnF(GAA) intergenic spacer, partial sequence; plastid	Musella lasiocarpa	87.9	87.9	100%	7e-14	100.00	788	=HYPERLINK("https://www.ncbi.nlm.nih.gov/nucleotide/KY214490.1?report=genbank&log$=nucltop&blast_rank=9&RID=ND2UHP7A013","KY214490.1")
Musa sp. 12 WJDI-2017 tRNA-Leu (trnL) gene and trnL(UAA)-trnF(GAA) intergenic spacer, partial sequence; plastid	Musa sp. 12 WJDI-2017	87.9	87.9	100%	7e-14	100.00	786	=HYPERLINK("https://www.ncbi.nlm.nih.gov/nucleotide/KY214489.1?report=genbank&log$=nucltop&blast_rank=10&RID=ND2UHP7A013","KY214489.1")
Musa ornata tRNA-Leu (trnL) gene and trnL(UAA)-trnF(GAA) intergenic spacer, partial sequence; plastid	Musa ornata	87.9	87.9	100%	7e-14	100.00	786	=HYPERLINK("https://www.ncbi.nlm.nih.gov/nucleotide/KY214488.1?report=genbank&log$=nucltop&blast_rank=11&RID=ND2UHP7A013","KY214488.1")
Musa basjoo tRNA-Leu (trnL) gene and trnL(UAA)-trnF(GAA) intergenic spacer, partial sequence; plastid	Musa basjoo	87.9	87.9	100%	7e-14	100.00	786	=HYPERLINK("https://www.ncbi.nlm.nih.gov/nucleotide/KY214486.1?report=genbank&log$=nucltop&blast_rank=12&RID=ND2UHP7A013","KY214486.1")
Musa itinerans chloroplast, complete genome	Musa itinerans	87.9	87.9	100%	7e-14	100.00	168985	=HYPERLINK("https://www.ncbi.nlm.nih.gov/nucleotide/NC_035723.1?report=genbank&log$=nucltop&blast_rank=13&RID=ND2UHP7A013","NC_035723.1")
Musella lasiocarpa chloroplast, complete genome	Musella lasiocarpa	87.9	87.9	100%	7e-14	100.00	169178	=HYPERLINK("https://www.ncbi.nlm.nih.gov/nucleotide/NC_035637.1?report=genbank&log$=nucltop&blast_rank=14&RID=ND2UHP7A013","NC_035637.1")
Musa velutina isolate SS&JS 168 Rung Arun tRNA-Leu (trnL) gene, partial sequence; trnL-trnF intergenic spacer, complete sequence; and tRNA-Phe (trnF) gene, partial sequence; chloroplast	Musa velutina	87.9	87.9	100%	7e-14	100.00	990	=HYPERLINK("https://www.ncbi.nlm.nih.gov/nucleotide/MF101230.1?report=genbank&log$=nucltop&blast_rank=15&RID=ND2UHP7A013","MF101230.1")
Musa ornata voucher G. Castillo-Campos et al. 24,960 (XAL) tRNA-Leu (trnL) gene, partial sequence; trnL-trnF intergenic spacer, complete sequence; and tRNA-Phe (trnF) gene, partial sequence; chloroplast	Musa ornata	87.9	87.9	100%	7e-14	100.00	901	=HYPERLINK("https://www.ncbi.nlm.nih.gov/nucleotide/KR921974.1?report=genbank&log$=nucltop&blast_rank=16&RID=ND2UHP7A013","KR921974.1")
Musa ornata voucher M. Burgos-Hernandez & G. Castillo-Campos 172 (XAL) tRNA-Leu (trnL) gene, partial sequence; trnL-trnF intergenic spacer, complete sequence; and tRNA-Phe (trnF) gene, partial sequence; chloroplast	Musa ornata	87.9	87.9	100%	7e-14	100.00	871	=HYPERLINK("https://www.ncbi.nlm.nih.gov/nucleotide/KR921973.1?report=genbank&log$=nucltop&blast_rank=17&RID=ND2UHP7A013","KR921973.1")
Musa ornata voucher M. Burgos-Hernandez & Barrientos 744 (XAL) tRNA-Leu (trnL) gene, partial sequence; trnL-trnF intergenic spacer, complete sequence; and tRNA-Phe (trnF) gene, partial sequence; chloroplast	Musa ornata	87.9	87.9	100%	7e-14	100.00	886	=HYPERLINK("https://www.ncbi.nlm.nih.gov/nucleotide/KR921972.1?report=genbank&log$=nucltop&blast_rank=18&RID=ND2UHP7A013","KR921972.1")
Musa ornata voucher M. Burgos-Hernandez & G. Castillo-Campos 175 (XAL) tRNA-Leu (trnL) gene, partial sequence; trnL-trnF intergenic spacer, complete sequence; and tRNA-Phe (trnF) gene, partial sequence; chloroplast	Musa ornata	87.9	87.9	100%	7e-14	100.00	882	=HYPERLINK("https://www.ncbi.nlm.nih.gov/nucleotide/KR921971.1?report=genbank&log$=nucltop&blast_rank=19&RID=ND2UHP7A013","KR921971.1")
Musa ornata voucher M. Burgos-Hernandez & Barrientos 743 (XAL) tRNA-Leu (trnL) gene, partial sequence; trnL-trnF intergenic spacer, complete sequence; and tRNA-Phe (trnF) gene, partial sequence; chloroplast	Musa ornata	87.9	87.9	100%	7e-14	100.00	884	=HYPERLINK("https://www.ncbi.nlm.nih.gov/nucleotide/KR921970.1?report=genbank&log$=nucltop&blast_rank=20&RID=ND2UHP7A013","KR921970.1")
Musa ornata voucher M. Burgos-Hernandez & Barrientos 746 (XAL) tRNA-Leu (trnL) gene, partial sequence; trnL-trnF intergenic spacer, complete sequence; and tRNA-Phe (trnF) gene, partial sequence; chloroplast	Musa ornata	87.9	87.9	100%	7e-14	100.00	887	=HYPERLINK("https://www.ncbi.nlm.nih.gov/nucleotide/KR921969.1?report=genbank&log$=nucltop&blast_rank=21&RID=ND2UHP7A013","KR921969.1")
Musa ornata tRNA-Leu (trnL) gene, partial sequence; trnL-trnF intergenic spacer, complete sequence; and tRNA-Phe (trnF) gene, partial sequence; chloroplast	Musa ornata	87.9	87.9	100%	7e-14	100.00	924	=HYPERLINK("https://www.ncbi.nlm.nih.gov/nucleotide/KR921968.1?report=genbank&log$=nucltop&blast_rank=22&RID=ND2UHP7A013","KR921968.1")
Musa ornata tRNA-Leu (trnL) gene, partial sequence; trnL-trnF intergenic spacer, complete sequence; and tRNA-Phe (trnF) gene, partial sequence; chloroplast	Musa ornata	87.9	87.9	100%	7e-14	100.00	890	=HYPERLINK("https://www.ncbi.nlm.nih.gov/nucleotide/KR921967.1?report=genbank&log$=nucltop&blast_rank=23&RID=ND2UHP7A013","KR921967.1")
Musa ornata tRNA-Leu (trnL) gene, partial sequence; trnL-trnF intergenic spacer, complete sequence; and tRNA-Phe (trnF) gene, partial sequence; chloroplast	Musa ornata	87.9	87.9	100%	7e-14	100.00	842	=HYPERLINK("https://www.ncbi.nlm.nih.gov/nucleotide/KR921966.1?report=genbank&log$=nucltop&blast_rank=24&RID=ND2UHP7A013","KR921966.1")
Musa ornata tRNA-Leu (trnL) gene, partial sequence; trnL-trnF intergenic spacer, complete sequence; and tRNA-Phe (trnF) gene, partial sequence; chloroplast	Musa ornata	87.9	87.9	100%	7e-14	100.00	884	=HYPERLINK("https://www.ncbi.nlm.nih.gov/nucleotide/KR921965.1?report=genbank&log$=nucltop&blast_rank=25&RID=ND2UHP7A013","KR921965.1")
Musa ornata tRNA-Leu (trnL) gene, partial sequence; trnL-trnF intergenic spacer, complete sequence; and tRNA-Phe (trnF) gene, partial sequence; chloroplast	Musa ornata	87.9	87.9	100%	7e-14	100.00	920	=HYPERLINK("https://www.ncbi.nlm.nih.gov/nucleotide/KR921964.1?report=genbank&log$=nucltop&blast_rank=26&RID=ND2UHP7A013","KR921964.1")
Musa acuminata subsp. malaccensis chloroplast, complete genome	Musa acuminata subsp. malaccensis	87.9	87.9	100%	7e-14	100.00	170023	=HYPERLINK("https://www.ncbi.nlm.nih.gov/nucleotide/OR582422.1?report=genbank&log$=nucltop&blast_rank=27&RID=ND2UHP7A013","OR582422.1")
Musa acuminata isolate C53 tRNA-Leu (trnL) gene and trnL-trnF intergenic spacer, partial sequence; chloroplast	Musa acuminata	87.9	87.9	100%	7e-14	100.00	872	=HYPERLINK("https://www.ncbi.nlm.nih.gov/nucleotide/KP208935.1?report=genbank&log$=nucltop&blast_rank=28&RID=ND2UHP7A013","KP208935.1")
Musa nanensis isolate SS&JS 473 Sri Nan Khun Nan tRNA-Leu (trnL) gene, partial sequence; trnL-trnF intergenic spacer, complete sequence; and tRNA-Phe (trnF) gene, partial sequence; chloroplast	Musa nanensis	87.9	87.9	100%	7e-14	100.00	1002	=HYPERLINK("https://www.ncbi.nlm.nih.gov/nucleotide/KT257604.1?report=genbank&log$=nucltop&blast_rank=29&RID=ND2UHP7A013","KT257604.1")
Musella lasiocarpa isolate SS&JS 231 Dararassami tRNA-Leu (trnL) gene, partial sequence; trnL-trnF intergenic spacer, complete sequence; and tRNA-Phe (trnF) gene, partial sequence; chloroplast	Musella lasiocarpa	87.9	87.9	100%	7e-14	100.00	902	=HYPERLINK("https://www.ncbi.nlm.nih.gov/nucleotide/KT257602.1?report=genbank&log$=nucltop&blast_rank=30&RID=ND2UHP7A013","KT257602.1")
Musa serpentina isolate SS&JS 353 Nakkharat Huay Hang Pon tRNA-Leu (trnL) gene, partial sequence; trnL-trnF intergenic spacer, complete sequence; and tRNA-Phe (trnF) gene, partial sequence; chloroplast	Musa serpentina	87.9	87.9	100%	7e-14	100.00	931	=HYPERLINK("https://www.ncbi.nlm.nih.gov/nucleotide/KT257594.1?report=genbank&log$=nucltop&blast_rank=31&RID=ND2UHP7A013","KT257594.1")
Musa serpentina isolate SS&JS 246 Nakkharat Dan Chedi Sam Ong tRNA-Leu (trnL) gene, partial sequence; trnL-trnF intergenic spacer, complete sequence; and tRNA-Phe (trnF) gene, partial sequence; chloroplast	Musa serpentina	87.9	87.9	100%	7e-14	100.00	899	=HYPERLINK("https://www.ncbi.nlm.nih.gov/nucleotide/KT257593.1?report=genbank&log$=nucltop&blast_rank=32&RID=ND2UHP7A013","KT257593.1")
Musa ornata isolate SS&JS 169 Bua Si Muang tRNA-Leu (trnL) gene, partial sequence; trnL-trnF intergenic spacer, complete sequence; and tRNA-Phe (trnF) gene, partial sequence; chloroplast	Musa ornata	87.9	87.9	100%	7e-14	100.00	991	=HYPERLINK("https://www.ncbi.nlm.nih.gov/nucleotide/KT257590.1?report=genbank&log$=nucltop&blast_rank=33&RID=ND2UHP7A013","KT257590.1")
Musa itinerans isolate SS&JS 175 Hok Khao Soi Dao tRNA-Leu (trnL) gene, partial sequence; trnL-trnF intergenic spacer, complete sequence; and tRNA-Phe (trnF) gene, partial sequence; chloroplast	Musa itinerans	87.9	87.9	100%	7e-14	100.00	956	=HYPERLINK("https://www.ncbi.nlm.nih.gov/nucleotide/KT257588.1?report=genbank&log$=nucltop&blast_rank=34&RID=ND2UHP7A013","KT257588.1")
Musa balbisiana isolate SS&JS 12 Tani Pa Tat Luang tRNA-Leu (trnL) gene, partial sequence; trnL-trnF intergenic spacer, complete sequence; and tRNA-Phe (trnF) gene, partial sequence; chloroplast	Musa balbisiana	87.9	87.9	100%	7e-14	100.00	918	=HYPERLINK("https://www.ncbi.nlm.nih.gov/nucleotide/KT257585.1?report=genbank&log$=nucltop&blast_rank=35&RID=ND2UHP7A013","KT257585.1")
Musa acuminata subsp. siamea isolate SS&JS 1 Khae Phetchabun tRNA-Leu (trnL) gene, partial sequence; trnL-trnF intergenic spacer, complete sequence; and tRNA-Phe (trnF) gene, partial sequence; chloroplast	Musa acuminata subsp. siamea	87.9	87.9	100%	7e-14	100.00	971	=HYPERLINK("https://www.ncbi.nlm.nih.gov/nucleotide/KT257578.1?report=genbank&log$=nucltop&blast_rank=36&RID=ND2UHP7A013","KT257578.1")
Musa acuminata subsp. malaccensis isolate SS&JS 104 Pa Chumphon tRNA-Leu (trnL) gene, partial sequence; trnL-trnF intergenic spacer, complete sequence; and tRNA-Phe (trnF) gene, partial sequence; chloroplast	Musa acuminata subsp. malaccensis	87.9	87.9	100%	7e-14	100.00	971	=HYPERLINK("https://www.ncbi.nlm.nih.gov/nucleotide/KT257574.1?report=genbank&log$=nucltop&blast_rank=37&RID=ND2UHP7A013","KT257574.1")
Musa acuminata subsp. malaccensis isolate SS&JS 202 Pa Tanopute tRNA-Leu (trnL) gene, partial sequence; trnL-trnF intergenic spacer, complete sequence; and tRNA-Phe (trnF) gene, partial sequence; chloroplast	Musa acuminata subsp. malaccensis	87.9	87.9	100%	7e-14	100.00	931	=HYPERLINK("https://www.ncbi.nlm.nih.gov/nucleotide/KT257572.1?report=genbank&log$=nucltop&blast_rank=38&RID=ND2UHP7A013","KT257572.1")
Musa balbisiana chloroplast, complete genome	Musa balbisiana	87.9	87.9	100%	7e-14	100.00	169503	=HYPERLINK("https://www.ncbi.nlm.nih.gov/nucleotide/NC_028439.1?report=genbank&log$=nucltop&blast_rank=39&RID=ND2UHP7A013","NC_028439.1")
Musa balbisiana voucher Bal 1 - 7 tRNA-Leu (trnL(UAA)) gene, partial sequence; chloroplast	Musa balbisiana	87.9	87.9	100%	7e-14	100.00	548	=HYPERLINK("https://www.ncbi.nlm.nih.gov/nucleotide/OK649122.1?report=genbank&log$=nucltop&blast_rank=40&RID=ND2UHP7A013","OK649122.1")
Musa balbisiana voucher Bal (33) ER 21 - 30 tRNA-Leu (trnL(UAA)) gene, partial sequence; chloroplast	Musa balbisiana	87.9	87.9	100%	7e-14	100.00	548	=HYPERLINK("https://www.ncbi.nlm.nih.gov/nucleotide/OK649121.1?report=genbank&log$=nucltop&blast_rank=41&RID=ND2UHP7A013","OK649121.1")
Musa balbisiana voucher Bal (33) ER 21 - 15 tRNA-Leu (trnL(UAA)) gene, partial sequence; chloroplast	Musa balbisiana	87.9	87.9	100%	7e-14	100.00	548	=HYPERLINK("https://www.ncbi.nlm.nih.gov/nucleotide/OK649120.1?report=genbank&log$=nucltop&blast_rank=42&RID=ND2UHP7A013","OK649120.1")
Musa balbisiana voucher Bal (33) ER 21 - 3 tRNA-Leu (trnL(UAA)) gene, partial sequence; chloroplast	Musa balbisiana	87.9	87.9	100%	7e-14	100.00	548	=HYPERLINK("https://www.ncbi.nlm.nih.gov/nucleotide/OK649119.1?report=genbank&log$=nucltop&blast_rank=43&RID=ND2UHP7A013","OK649119.1")
Musa balbisiana voucher SJP 922 - Hand 4 (1) tRNA-Leu (trnL(UAA)) gene, partial sequence; chloroplast	Musa balbisiana	87.9	87.9	100%	7e-14	100.00	548	=HYPERLINK("https://www.ncbi.nlm.nih.gov/nucleotide/OK649118.1?report=genbank&log$=nucltop&blast_rank=44&RID=ND2UHP7A013","OK649118.1")
Musa balbisiana voucher SJP 922 - Hand 1 (2) tRNA-Leu (trnL(UAA)) gene, partial sequence; chloroplast	Musa balbisiana	87.9	87.9	100%	7e-14	100.00	548	=HYPERLINK("https://www.ncbi.nlm.nih.gov/nucleotide/OK649117.1?report=genbank&log$=nucltop&blast_rank=45&RID=ND2UHP7A013","OK649117.1")
Musa balbisiana voucher SJP 922 tRNA-Leu (trnL(UAA)) gene, partial sequence; chloroplast	Musa balbisiana	87.9	87.9	100%	7e-14	100.00	548	=HYPERLINK("https://www.ncbi.nlm.nih.gov/nucleotide/OK649116.1?report=genbank&log$=nucltop&blast_rank=46&RID=ND2UHP7A013","OK649116.1")
Musa balbisiana voucher SJP 087 - Hand 9 (8) tRNA-Leu (trnL(UAA)) gene, partial sequence; chloroplast	Musa balbisiana	87.9	87.9	100%	7e-14	100.00	548	=HYPERLINK("https://www.ncbi.nlm.nih.gov/nucleotide/OK649115.1?report=genbank&log$=nucltop&blast_rank=47&RID=ND2UHP7A013","OK649115.1")
Musa balbisiana voucher Bal (76) isolate 41 tRNA-Leu (trnL(UAA)) gene, partial sequence; chloroplast	Musa balbisiana	87.9	87.9	100%	7e-14	100.00	548	=HYPERLINK("https://www.ncbi.nlm.nih.gov/nucleotide/OK649114.1?report=genbank&log$=nucltop&blast_rank=48&RID=ND2UHP7A013","OK649114.1")
Musa balbisiana voucher Bal (76) isolate 37 tRNA-Leu (trnL(UAA)) gene, partial sequence; chloroplast	Musa balbisiana	87.9	87.9	100%	7e-14	100.00	548	=HYPERLINK("https://www.ncbi.nlm.nih.gov/nucleotide/OK649113.1?report=genbank&log$=nucltop&blast_rank=49&RID=ND2UHP7A013","OK649113.1")
Musa balbisiana voucher Bal (76) isolate 13 tRNA-Leu (trnL(UAA)) gene, partial sequence; chloroplast	Musa balbisiana	87.9	87.9	100%	7e-14	100.00	548	=HYPERLINK("https://www.ncbi.nlm.nih.gov/nucleotide/OK649112.1?report=genbank&log$=nucltop&blast_rank=50&RID=ND2UHP7A013","OK649112.1")
Musa balbisiana voucher Bal (86) RT bm nt dr - 40 tRNA-Leu (trnL(UAA)) gene, partial sequence; chloroplast	Musa balbisiana	87.9	87.9	100%	7e-14	100.00	548	=HYPERLINK("https://www.ncbi.nlm.nih.gov/nucleotide/OK649111.1?report=genbank&log$=nucltop&blast_rank=51&RID=ND2UHP7A013","OK649111.1")
Musa balbisiana voucher Bal (86) RT bm nt dr - 35 tRNA-Leu (trnL(UAA)) gene, partial sequence; chloroplast	Musa balbisiana	87.9	87.9	100%	7e-14	100.00	548	=HYPERLINK("https://www.ncbi.nlm.nih.gov/nucleotide/OK649110.1?report=genbank&log$=nucltop&blast_rank=52&RID=ND2UHP7A013","OK649110.1")
Musa balbisiana voucher Bal (86) RT bm nt dr - 19 tRNA-Leu (trnL(UAA)) gene, partial sequence; chloroplast	Musa balbisiana	87.9	87.9	100%	7e-14	100.00	548	=HYPERLINK("https://www.ncbi.nlm.nih.gov/nucleotide/OK649109.1?report=genbank&log$=nucltop&blast_rank=53&RID=ND2UHP7A013","OK649109.1")
Musa balbisiana voucher B41_44 tRNA-Leu (trnL(UAA)) gene, partial sequence; chloroplast	Musa balbisiana	87.9	87.9	100%	7e-14	100.00	548	=HYPERLINK("https://www.ncbi.nlm.nih.gov/nucleotide/OK649108.1?report=genbank&log$=nucltop&blast_rank=54&RID=ND2UHP7A013","OK649108.1")
Musa balbisiana voucher B41_36 tRNA-Leu (trnL(UAA)) gene, partial sequence; chloroplast	Musa balbisiana	87.9	87.9	100%	7e-14	100.00	548	=HYPERLINK("https://www.ncbi.nlm.nih.gov/nucleotide/OK649107.1?report=genbank&log$=nucltop&blast_rank=55&RID=ND2UHP7A013","OK649107.1")
Musa balbisiana voucher B41_07 tRNA-Leu (trnL(UAA)) gene, partial sequence; chloroplast	Musa balbisiana	87.9	87.9	100%	7e-14	100.00	548	=HYPERLINK("https://www.ncbi.nlm.nih.gov/nucleotide/OK649106.1?report=genbank&log$=nucltop&blast_rank=56&RID=ND2UHP7A013","OK649106.1")
Musa balbisiana voucher B46_07 tRNA-Leu (trnL(UAA)) gene, partial sequence; chloroplast	Musa balbisiana	87.9	87.9	100%	7e-14	100.00	548	=HYPERLINK("https://www.ncbi.nlm.nih.gov/nucleotide/OK649105.1?report=genbank&log$=nucltop&blast_rank=57&RID=ND2UHP7A013","OK649105.1")
Musa balbisiana voucher B46_06 tRNA-Leu (trnL(UAA)) gene, partial sequence; chloroplast	Musa balbisiana	87.9	87.9	100%	7e-14	100.00	548	=HYPERLINK("https://www.ncbi.nlm.nih.gov/nucleotide/OK649104.1?report=genbank&log$=nucltop&blast_rank=58&RID=ND2UHP7A013","OK649104.1")
Musa balbisiana voucher B46_01 tRNA-Leu (trnL(UAA)) gene, partial sequence; chloroplast	Musa balbisiana	87.9	87.9	100%	7e-14	100.00	548	=HYPERLINK("https://www.ncbi.nlm.nih.gov/nucleotide/OK649103.1?report=genbank&log$=nucltop&blast_rank=59&RID=ND2UHP7A013","OK649103.1")
Musa balbisiana voucher B44_03 tRNA-Leu (trnL(UAA)) gene, partial sequence; chloroplast	Musa balbisiana	87.9	87.9	100%	7e-14	100.00	548	=HYPERLINK("https://www.ncbi.nlm.nih.gov/nucleotide/OK649102.1?report=genbank&log$=nucltop&blast_rank=60&RID=ND2UHP7A013","OK649102.1")
Musa balbisiana voucher B44_15 tRNA-Leu (trnL(UAA)) gene, partial sequence; chloroplast	Musa balbisiana	87.9	87.9	100%	7e-14	100.00	548	=HYPERLINK("https://www.ncbi.nlm.nih.gov/nucleotide/OK649101.1?report=genbank&log$=nucltop&blast_rank=61&RID=ND2UHP7A013","OK649101.1")
Musa balbisiana voucher B44_07 tRNA-Leu (trnL(UAA)) gene, partial sequence; chloroplast	Musa balbisiana	87.9	87.9	100%	7e-14	100.00	548	=HYPERLINK("https://www.ncbi.nlm.nih.gov/nucleotide/OK649100.1?report=genbank&log$=nucltop&blast_rank=62&RID=ND2UHP7A013","OK649100.1")
Musa balbisiana voucher Bal 45 (23) tRNA-Leu (trnL(UAA)) gene, partial sequence; chloroplast	Musa balbisiana	87.9	87.9	100%	7e-14	100.00	548	=HYPERLINK("https://www.ncbi.nlm.nih.gov/nucleotide/OK649099.1?report=genbank&log$=nucltop&blast_rank=63&RID=ND2UHP7A013","OK649099.1")
Musa balbisiana voucher Bal 45 (26) tRNA-Leu (trnL(UAA)) gene, partial sequence; chloroplast	Musa balbisiana	87.9	87.9	100%	7e-14	100.00	548	=HYPERLINK("https://www.ncbi.nlm.nih.gov/nucleotide/OK649098.1?report=genbank&log$=nucltop&blast_rank=64&RID=ND2UHP7A013","OK649098.1")
Musa balbisiana voucher Bal 45 (11) tRNA-Leu (trnL(UAA)) gene, partial sequence; chloroplast	Musa balbisiana	87.9	87.9	100%	7e-14	100.00	548	=HYPERLINK("https://www.ncbi.nlm.nih.gov/nucleotide/OK649097.1?report=genbank&log$=nucltop&blast_rank=65&RID=ND2UHP7A013","OK649097.1")
Musa balbisiana voucher Bal (43) SUB - 31 tRNA-Leu (trnL(UAA)) gene, partial sequence; chloroplast	Musa balbisiana	87.9	87.9	100%	7e-14	100.00	530	=HYPERLINK("https://www.ncbi.nlm.nih.gov/nucleotide/OK649096.1?report=genbank&log$=nucltop&blast_rank=66&RID=ND2UHP7A013","OK649096.1")
Musa balbisiana voucher Bal (43) SUB - 21 tRNA-Leu (trnL(UAA)) gene, partial sequence; chloroplast	Musa balbisiana	87.9	87.9	100%	7e-14	100.00	548	=HYPERLINK("https://www.ncbi.nlm.nih.gov/nucleotide/OK649095.1?report=genbank&log$=nucltop&blast_rank=67&RID=ND2UHP7A013","OK649095.1")
Musa balbisiana voucher Bal (43) SUB - 13 tRNA-Leu (trnL(UAA)) gene, partial sequence; chloroplast	Musa balbisiana	87.9	87.9	100%	7e-14	100.00	548	=HYPERLINK("https://www.ncbi.nlm.nih.gov/nucleotide/OK649094.1?report=genbank&log$=nucltop&blast_rank=68&RID=ND2UHP7A013","OK649094.1")
Musa balbisiana voucher Bal (43) SUB - 40 tRNA-Leu (trnL(UAA)) gene, partial sequence; chloroplast	Musa balbisiana	87.9	87.9	100%	7e-14	100.00	548	=HYPERLINK("https://www.ncbi.nlm.nih.gov/nucleotide/OK649093.1?report=genbank&log$=nucltop&blast_rank=69&RID=ND2UHP7A013","OK649093.1")
Musa balbisiana voucher VTN806 tRNA-Leu (trnL(UAA)) gene, partial sequence; chloroplast	Musa balbisiana	87.9	87.9	100%	7e-14	100.00	548	=HYPERLINK("https://www.ncbi.nlm.nih.gov/nucleotide/OK649092.1?report=genbank&log$=nucltop&blast_rank=70&RID=ND2UHP7A013","OK649092.1")
Musa balbisiana voucher VTN805 tRNA-Leu (trnL(UAA)) gene, partial sequence; chloroplast	Musa balbisiana	87.9	87.9	100%	7e-14	100.00	548	=HYPERLINK("https://www.ncbi.nlm.nih.gov/nucleotide/OK649091.1?report=genbank&log$=nucltop&blast_rank=71&RID=ND2UHP7A013","OK649091.1")
Musa balbisiana voucher VTN804 tRNA-Leu (trnL(UAA)) gene, partial sequence; chloroplast	Musa balbisiana	87.9	87.9	100%	7e-14	100.00	548	=HYPERLINK("https://www.ncbi.nlm.nih.gov/nucleotide/OK649090.1?report=genbank&log$=nucltop&blast_rank=72&RID=ND2UHP7A013","OK649090.1")
Musa balbisiana voucher VTN785 tRNA-Leu (trnL(UAA)) gene, partial sequence; chloroplast	Musa balbisiana	87.9	87.9	100%	7e-14	100.00	548	=HYPERLINK("https://www.ncbi.nlm.nih.gov/nucleotide/OK649089.1?report=genbank&log$=nucltop&blast_rank=73&RID=ND2UHP7A013","OK649089.1")
Musa balbisiana voucher VTN784 tRNA-Leu (trnL(UAA)) gene, partial sequence; chloroplast	Musa balbisiana	87.9	87.9	100%	7e-14	100.00	548	=HYPERLINK("https://www.ncbi.nlm.nih.gov/nucleotide/OK649088.1?report=genbank&log$=nucltop&blast_rank=74&RID=ND2UHP7A013","OK649088.1")
Musa balbisiana voucher VTN996 tRNA-Leu (trnL(UAA)) gene, partial sequence; chloroplast	Musa balbisiana	87.9	87.9	100%	7e-14	100.00	548	=HYPERLINK("https://www.ncbi.nlm.nih.gov/nucleotide/OK649087.1?report=genbank&log$=nucltop&blast_rank=75&RID=ND2UHP7A013","OK649087.1")
Musa balbisiana voucher VTN853 tRNA-Leu (trnL(UAA)) gene, partial sequence; chloroplast	Musa balbisiana	87.9	87.9	100%	7e-14	100.00	548	=HYPERLINK("https://www.ncbi.nlm.nih.gov/nucleotide/OK649086.1?report=genbank&log$=nucltop&blast_rank=76&RID=ND2UHP7A013","OK649086.1")
Musa balbisiana voucher VTN852 tRNA-Leu (trnL(UAA)) gene, partial sequence; chloroplast	Musa balbisiana	87.9	87.9	100%	7e-14	100.00	548	=HYPERLINK("https://www.ncbi.nlm.nih.gov/nucleotide/OK649085.1?report=genbank&log$=nucltop&blast_rank=77&RID=ND2UHP7A013","OK649085.1")
Musa balbisiana voucher VTN851 tRNA-Leu (trnL(UAA)) gene, partial sequence; chloroplast	Musa balbisiana	87.9	87.9	100%	7e-14	100.00	548	=HYPERLINK("https://www.ncbi.nlm.nih.gov/nucleotide/OK649084.1?report=genbank&log$=nucltop&blast_rank=78&RID=ND2UHP7A013","OK649084.1")
Musa balbisiana voucher 19_120 tRNA-Leu (trnL(UAA)) gene, partial sequence; chloroplast	Musa balbisiana	87.9	87.9	100%	7e-14	100.00	548	=HYPERLINK("https://www.ncbi.nlm.nih.gov/nucleotide/OK649083.1?report=genbank&log$=nucltop&blast_rank=79&RID=ND2UHP7A013","OK649083.1")
Musa balbisiana voucher 19_116 tRNA-Leu (trnL(UAA)) gene, partial sequence; chloroplast	Musa balbisiana	87.9	87.9	100%	7e-14	100.00	548	=HYPERLINK("https://www.ncbi.nlm.nih.gov/nucleotide/OK649082.1?report=genbank&log$=nucltop&blast_rank=80&RID=ND2UHP7A013","OK649082.1")
Musa balbisiana voucher 19_107 tRNA-Leu (trnL(UAA)) gene, partial sequence; chloroplast	Musa balbisiana	87.9	87.9	100%	7e-14	100.00	548	=HYPERLINK("https://www.ncbi.nlm.nih.gov/nucleotide/OK649081.1?report=genbank&log$=nucltop&blast_rank=81&RID=ND2UHP7A013","OK649081.1")
Musa balbisiana voucher 19_079 tRNA-Leu (trnL(UAA)) gene, partial sequence; chloroplast	Musa balbisiana	87.9	87.9	100%	7e-14	100.00	548	=HYPERLINK("https://www.ncbi.nlm.nih.gov/nucleotide/OK649080.1?report=genbank&log$=nucltop&blast_rank=82&RID=ND2UHP7A013","OK649080.1")
Musa balbisiana voucher 19_070 tRNA-Leu (trnL(UAA)) gene, partial sequence; chloroplast	Musa balbisiana	87.9	87.9	100%	7e-14	100.00	548	=HYPERLINK("https://www.ncbi.nlm.nih.gov/nucleotide/OK649079.1?report=genbank&log$=nucltop&blast_rank=83&RID=ND2UHP7A013","OK649079.1")
Musa balbisiana voucher 19_066 tRNA-Leu (trnL(UAA)) gene, partial sequence; chloroplast	Musa balbisiana	87.9	87.9	100%	7e-14	100.00	548	=HYPERLINK("https://www.ncbi.nlm.nih.gov/nucleotide/OK649078.1?report=genbank&log$=nucltop&blast_rank=84&RID=ND2UHP7A013","OK649078.1")
Musa balbisiana voucher 19-396 tRNA-Leu (trnL(UAA)) gene, partial sequence; chloroplast	Musa balbisiana	87.9	87.9	100%	7e-14	100.00	548	=HYPERLINK("https://www.ncbi.nlm.nih.gov/nucleotide/OK649077.1?report=genbank&log$=nucltop&blast_rank=85&RID=ND2UHP7A013","OK649077.1")
Musa balbisiana voucher 19-360 tRNA-Leu (trnL(UAA)) gene, partial sequence; chloroplast	Musa balbisiana	87.9	87.9	100%	7e-14	100.00	548	=HYPERLINK("https://www.ncbi.nlm.nih.gov/nucleotide/OK649076.1?report=genbank&log$=nucltop&blast_rank=86&RID=ND2UHP7A013","OK649076.1")
Musa balbisiana voucher 19-301 tRNA-Leu (trnL(UAA)) gene, partial sequence; chloroplast	Musa balbisiana	87.9	87.9	100%	7e-14	100.00	548	=HYPERLINK("https://www.ncbi.nlm.nih.gov/nucleotide/OK649075.1?report=genbank&log$=nucltop&blast_rank=87&RID=ND2UHP7A013","OK649075.1")
Musa balbisiana voucher 19-276 tRNA-Leu (trnL(UAA)) gene, partial sequence; chloroplast	Musa balbisiana	87.9	87.9	100%	7e-14	100.00	548	=HYPERLINK("https://www.ncbi.nlm.nih.gov/nucleotide/OK649074.1?report=genbank&log$=nucltop&blast_rank=88&RID=ND2UHP7A013","OK649074.1")
Musa balbisiana voucher 19-235 tRNA-Leu (trnL(UAA)) gene, partial sequence; chloroplast	Musa balbisiana	87.9	87.9	100%	7e-14	100.00	548	=HYPERLINK("https://www.ncbi.nlm.nih.gov/nucleotide/OK649073.1?report=genbank&log$=nucltop&blast_rank=89&RID=ND2UHP7A013","OK649073.1")
Musa balbisiana voucher VTN635 tRNA-Leu (trnL(UAA)) gene, partial sequence; chloroplast	Musa balbisiana	87.9	87.9	100%	7e-14	100.00	548	=HYPERLINK("https://www.ncbi.nlm.nih.gov/nucleotide/OK649072.1?report=genbank&log$=nucltop&blast_rank=90&RID=ND2UHP7A013","OK649072.1")
Musa balbisiana voucher VTN628 tRNA-Leu (trnL(UAA)) gene, partial sequence; chloroplast	Musa balbisiana	87.9	87.9	100%	7e-14	100.00	548	=HYPERLINK("https://www.ncbi.nlm.nih.gov/nucleotide/OK649071.1?report=genbank&log$=nucltop&blast_rank=91&RID=ND2UHP7A013","OK649071.1")
Musa balbisiana voucher VTN625 tRNA-Leu (trnL(UAA)) gene, partial sequence; chloroplast	Musa balbisiana	87.9	87.9	100%	7e-14	100.00	548	=HYPERLINK("https://www.ncbi.nlm.nih.gov/nucleotide/OK649070.1?report=genbank&log$=nucltop&blast_rank=92&RID=ND2UHP7A013","OK649070.1")
Musa balbisiana voucher VTN609 tRNA-Leu (trnL(UAA)) gene, partial sequence; chloroplast	Musa balbisiana	87.9	87.9	100%	7e-14	100.00	548	=HYPERLINK("https://www.ncbi.nlm.nih.gov/nucleotide/OK649069.1?report=genbank&log$=nucltop&blast_rank=93&RID=ND2UHP7A013","OK649069.1")
Musa balbisiana voucher VTN606 tRNA-Leu (trnL(UAA)) gene, partial sequence; chloroplast	Musa balbisiana	87.9	87.9	100%	7e-14	100.00	548	=HYPERLINK("https://www.ncbi.nlm.nih.gov/nucleotide/OK649068.1?report=genbank&log$=nucltop&blast_rank=94&RID=ND2UHP7A013","OK649068.1")
Musa balbisiana voucher VTN599 tRNA-Leu (trnL(UAA)) gene, partial sequence; chloroplast	Musa balbisiana	87.9	87.9	100%	7e-14	100.00	548	=HYPERLINK("https://www.ncbi.nlm.nih.gov/nucleotide/OK649067.1?report=genbank&log$=nucltop&blast_rank=95&RID=ND2UHP7A013","OK649067.1")
Musa balbisiana voucher VTN597 tRNA-Leu (trnL(UAA)) gene, partial sequence; chloroplast	Musa balbisiana	87.9	87.9	100%	7e-14	100.00	548	=HYPERLINK("https://www.ncbi.nlm.nih.gov/nucleotide/OK649066.1?report=genbank&log$=nucltop&blast_rank=96&RID=ND2UHP7A013","OK649066.1")
Musa balbisiana voucher VTN591 tRNA-Leu (trnL(UAA)) gene, partial sequence; chloroplast	Musa balbisiana	87.9	87.9	100%	7e-14	100.00	548	=HYPERLINK("https://www.ncbi.nlm.nih.gov/nucleotide/OK649065.1?report=genbank&log$=nucltop&blast_rank=97&RID=ND2UHP7A013","OK649065.1")
Musa balbisiana voucher VTN589 tRNA-Leu (trnL(UAA)) gene, partial sequence; chloroplast	Musa balbisiana	87.9	87.9	100%	7e-14	100.00	548	=HYPERLINK("https://www.ncbi.nlm.nih.gov/nucleotide/OK649064.1?report=genbank&log$=nucltop&blast_rank=98&RID=ND2UHP7A013","OK649064.1")
Musa balbisiana voucher 18_095 tRNA-Leu (trnL(UAA)) gene, partial sequence; chloroplast	Musa balbisiana	87.9	87.9	100%	7e-14	100.00	548	=HYPERLINK("https://www.ncbi.nlm.nih.gov/nucleotide/OK649063.1?report=genbank&log$=nucltop&blast_rank=99&RID=ND2UHP7A013","OK649063.1")
Musa balbisiana voucher 18_090 tRNA-Leu (trnL(UAA)) gene, partial sequence; chloroplast	Musa balbisiana	87.9	87.9	100%	7e-14	100.00	548	=HYPERLINK("https://www.ncbi.nlm.nih.gov/nucleotide/OK649062.1?report=genbank&log$=nucltop&blast_rank=100&RID=ND2UHP7A013","OK649062.1")
Musa balbisiana voucher 18_087 tRNA-Leu (trnL(UAA)) gene, partial sequence; chloroplast	Musa balbisiana	87.9	87.9	100%	7e-14	100.00	548	=HYPERLINK("https://www.ncbi.nlm.nih.gov/nucleotide/OK649061.1?report=genbank&log$=nucltop&blast_rank=101&RID=ND2UHP7A013","OK649061.1")
Musa balbisiana voucher 18_080 tRNA-Leu (trnL(UAA)) gene, partial sequence; chloroplast	Musa balbisiana	87.9	87.9	100%	7e-14	100.00	548	=HYPERLINK("https://www.ncbi.nlm.nih.gov/nucleotide/OK649060.1?report=genbank&log$=nucltop&blast_rank=102&RID=ND2UHP7A013","OK649060.1")
Musa balbisiana voucher 18_075 tRNA-Leu (trnL(UAA)) gene, partial sequence; chloroplast	Musa balbisiana	87.9	87.9	100%	7e-14	100.00	548	=HYPERLINK("https://www.ncbi.nlm.nih.gov/nucleotide/OK649059.1?report=genbank&log$=nucltop&blast_rank=103&RID=ND2UHP7A013","OK649059.1")
Musa balbisiana voucher 18_073 tRNA-Leu (trnL(UAA)) gene, partial sequence; chloroplast	Musa balbisiana	87.9	87.9	100%	7e-14	100.00	548	=HYPERLINK("https://www.ncbi.nlm.nih.gov/nucleotide/OK649058.1?report=genbank&log$=nucltop&blast_rank=104&RID=ND2UHP7A013","OK649058.1")
Musa balbisiana voucher 18_059 tRNA-Leu (trnL(UAA)) gene, partial sequence; chloroplast	Musa balbisiana	87.9	87.9	100%	7e-14	100.00	548	=HYPERLINK("https://www.ncbi.nlm.nih.gov/nucleotide/OK649057.1?report=genbank&log$=nucltop&blast_rank=105&RID=ND2UHP7A013","OK649057.1")
Musa balbisiana voucher 18_058 tRNA-Leu (trnL(UAA)) gene, partial sequence; chloroplast	Musa balbisiana	87.9	87.9	100%	7e-14	100.00	548	=HYPERLINK("https://www.ncbi.nlm.nih.gov/nucleotide/OK649056.1?report=genbank&log$=nucltop&blast_rank=106&RID=ND2UHP7A013","OK649056.1")
Musa balbisiana voucher 18_048 tRNA-Leu (trnL(UAA)) gene, partial sequence; chloroplast	Musa balbisiana	87.9	87.9	100%	7e-14	100.00	548	=HYPERLINK("https://www.ncbi.nlm.nih.gov/nucleotide/OK649055.1?report=genbank&log$=nucltop&blast_rank=107&RID=ND2UHP7A013","OK649055.1")
Musa balbisiana voucher 18_046 tRNA-Leu (trnL(UAA)) gene, partial sequence; chloroplast	Musa balbisiana	87.9	87.9	100%	7e-14	100.00	548	=HYPERLINK("https://www.ncbi.nlm.nih.gov/nucleotide/OK649054.1?report=genbank&log$=nucltop&blast_rank=108&RID=ND2UHP7A013","OK649054.1")
Musa balbisiana voucher 18_041 tRNA-Leu (trnL(UAA)) gene, partial sequence; chloroplast	Musa balbisiana	87.9	87.9	100%	7e-14	100.00	548	=HYPERLINK("https://www.ncbi.nlm.nih.gov/nucleotide/OK649053.1?report=genbank&log$=nucltop&blast_rank=109&RID=ND2UHP7A013","OK649053.1")
Musa balbisiana voucher 18_040 tRNA-Leu (trnL(UAA)) gene, partial sequence; chloroplast	Musa balbisiana	87.9	87.9	100%	7e-14	100.00	548	=HYPERLINK("https://www.ncbi.nlm.nih.gov/nucleotide/OK649052.1?report=genbank&log$=nucltop&blast_rank=110&RID=ND2UHP7A013","OK649052.1")
Musa balbisiana voucher 18_036 tRNA-Leu (trnL(UAA)) gene, partial sequence; chloroplast	Musa balbisiana	87.9	87.9	100%	7e-14	100.00	548	=HYPERLINK("https://www.ncbi.nlm.nih.gov/nucleotide/OK649051.1?report=genbank&log$=nucltop&blast_rank=111&RID=ND2UHP7A013","OK649051.1")
Musa balbisiana voucher 18_031 tRNA-Leu (trnL(UAA)) gene, partial sequence; chloroplast	Musa balbisiana	87.9	87.9	100%	7e-14	100.00	548	=HYPERLINK("https://www.ncbi.nlm.nih.gov/nucleotide/OK649050.1?report=genbank&log$=nucltop&blast_rank=112&RID=ND2UHP7A013","OK649050.1")
Musa balbisiana voucher 18_024 tRNA-Leu (trnL(UAA)) gene, partial sequence; chloroplast	Musa balbisiana	87.9	87.9	100%	7e-14	100.00	548	=HYPERLINK("https://www.ncbi.nlm.nih.gov/nucleotide/OK649049.1?report=genbank&log$=nucltop&blast_rank=113&RID=ND2UHP7A013","OK649049.1")
Musa balbisiana voucher 18_015 tRNA-Leu (trnL(UAA)) gene, partial sequence; chloroplast	Musa balbisiana	87.9	87.9	100%	7e-14	100.00	548	=HYPERLINK("https://www.ncbi.nlm.nih.gov/nucleotide/OK649048.1?report=genbank&log$=nucltop&blast_rank=114&RID=ND2UHP7A013","OK649048.1")
Musa balbisiana voucher 18_014 tRNA-Leu (trnL(UAA)) gene, partial sequence; chloroplast	Musa balbisiana	87.9	87.9	100%	7e-14	100.00	548	=HYPERLINK("https://www.ncbi.nlm.nih.gov/nucleotide/OK649047.1?report=genbank&log$=nucltop&blast_rank=115&RID=ND2UHP7A013","OK649047.1")
Musa balbisiana voucher 18_002 tRNA-Leu (trnL(UAA)) gene, partial sequence; chloroplast	Musa balbisiana	87.9	87.9	100%	7e-14	100.00	548	=HYPERLINK("https://www.ncbi.nlm.nih.gov/nucleotide/OK649046.1?report=genbank&log$=nucltop&blast_rank=116&RID=ND2UHP7A013","OK649046.1")
Musa balbisiana voucher ITC1875 tRNA-Leu (trnL(UAA)) gene, partial sequence; chloroplast	Musa balbisiana	87.9	87.9	100%	7e-14	100.00	548	=HYPERLINK("https://www.ncbi.nlm.nih.gov/nucleotide/OK649045.1?report=genbank&log$=nucltop&blast_rank=117&RID=ND2UHP7A013","OK649045.1")
Musa balbisiana voucher ITC1850 tRNA-Leu (trnL(UAA)) gene, partial sequence; chloroplast	Musa balbisiana	87.9	87.9	100%	7e-14	100.00	548	=HYPERLINK("https://www.ncbi.nlm.nih.gov/nucleotide/OK649044.1?report=genbank&log$=nucltop&blast_rank=118&RID=ND2UHP7A013","OK649044.1")
Musa balbisiana voucher ITC1823 tRNA-Leu (trnL(UAA)) gene, partial sequence; chloroplast	Musa balbisiana	87.9	87.9	100%	7e-14	100.00	533	=HYPERLINK("https://www.ncbi.nlm.nih.gov/nucleotide/OK649043.1?report=genbank&log$=nucltop&blast_rank=119&RID=ND2UHP7A013","OK649043.1")
Musa balbisiana voucher ITC1790 tRNA-Leu (trnL(UAA)) gene, partial sequence; chloroplast	Musa balbisiana	87.9	87.9	100%	7e-14	100.00	548	=HYPERLINK("https://www.ncbi.nlm.nih.gov/nucleotide/OK649042.1?report=genbank&log$=nucltop&blast_rank=120&RID=ND2UHP7A013","OK649042.1")
Musa balbisiana voucher ITC1789 tRNA-Leu (trnL(UAA)) gene, partial sequence; chloroplast	Musa balbisiana	87.9	87.9	100%	7e-14	100.00	533	=HYPERLINK("https://www.ncbi.nlm.nih.gov/nucleotide/OK649041.1?report=genbank&log$=nucltop&blast_rank=121&RID=ND2UHP7A013","OK649041.1")
Musa balbisiana voucher ITC1788 tRNA-Leu (trnL(UAA)) gene, partial sequence; chloroplast	Musa balbisiana	87.9	87.9	100%	7e-14	100.00	533	=HYPERLINK("https://www.ncbi.nlm.nih.gov/nucleotide/OK649040.1?report=genbank&log$=nucltop&blast_rank=122&RID=ND2UHP7A013","OK649040.1")
Musa balbisiana voucher ITC1787 tRNA-Leu (trnL(UAA)) gene, partial sequence; chloroplast	Musa balbisiana	87.9	87.9	100%	7e-14	100.00	548	=HYPERLINK("https://www.ncbi.nlm.nih.gov/nucleotide/OK649039.1?report=genbank&log$=nucltop&blast_rank=123&RID=ND2UHP7A013","OK649039.1")
Musa balbisiana voucher ITC1780 tRNA-Leu (trnL(UAA)) gene, partial sequence; chloroplast	Musa balbisiana	87.9	87.9	100%	7e-14	100.00	548	=HYPERLINK("https://www.ncbi.nlm.nih.gov/nucleotide/OK649038.1?report=genbank&log$=nucltop&blast_rank=124&RID=ND2UHP7A013","OK649038.1")
Musa balbisiana voucher ITC1687 tRNA-Leu (trnL(UAA)) gene, partial sequence; chloroplast	Musa balbisiana	87.9	87.9	100%	7e-14	100.00	548	=HYPERLINK("https://www.ncbi.nlm.nih.gov/nucleotide/OK649037.1?report=genbank&log$=nucltop&blast_rank=125&RID=ND2UHP7A013","OK649037.1")
Musa balbisiana voucher ITC1681 tRNA-Leu (trnL(UAA)) gene, partial sequence; chloroplast	Musa balbisiana	87.9	87.9	100%	7e-14	100.00	548	=HYPERLINK("https://www.ncbi.nlm.nih.gov/nucleotide/OK649036.1?report=genbank&log$=nucltop&blast_rank=126&RID=ND2UHP7A013","OK649036.1")
Musa balbisiana voucher ITC1588 tRNA-Leu (trnL(UAA)) gene, partial sequence; chloroplast	Musa balbisiana	87.9	87.9	100%	7e-14	100.00	548	=HYPERLINK("https://www.ncbi.nlm.nih.gov/nucleotide/OK649035.1?report=genbank&log$=nucltop&blast_rank=127&RID=ND2UHP7A013","OK649035.1")
Musa balbisiana voucher ITC1587 tRNA-Leu (trnL(UAA)) gene, partial sequence; chloroplast	Musa balbisiana	87.9	87.9	100%	7e-14	100.00	548	=HYPERLINK("https://www.ncbi.nlm.nih.gov/nucleotide/OK649034.1?report=genbank&log$=nucltop&blast_rank=128&RID=ND2UHP7A013","OK649034.1")
Musa balbisiana voucher ITC1527 tRNA-Leu (trnL(UAA)) gene, partial sequence; chloroplast	Musa balbisiana	87.9	87.9	100%	7e-14	100.00	548	=HYPERLINK("https://www.ncbi.nlm.nih.gov/nucleotide/OK649033.1?report=genbank&log$=nucltop&blast_rank=129&RID=ND2UHP7A013","OK649033.1")
Musa balbisiana voucher ITC1120 tRNA-Leu (trnL(UAA)) gene, partial sequence; chloroplast	Musa balbisiana	87.9	87.9	100%	7e-14	100.00	548	=HYPERLINK("https://www.ncbi.nlm.nih.gov/nucleotide/OK649032.1?report=genbank&log$=nucltop&blast_rank=130&RID=ND2UHP7A013","OK649032.1")
Musa balbisiana voucher ITC1016 tRNA-Leu (trnL(UAA)) gene, partial sequence; chloroplast	Musa balbisiana	87.9	87.9	100%	7e-14	100.00	548	=HYPERLINK("https://www.ncbi.nlm.nih.gov/nucleotide/OK649031.1?report=genbank&log$=nucltop&blast_rank=131&RID=ND2UHP7A013","OK649031.1")
Musa balbisiana voucher ITC0626 tRNA-Leu (trnL(UAA)) gene, partial sequence; chloroplast	Musa balbisiana	87.9	87.9	100%	7e-14	100.00	548	=HYPERLINK("https://www.ncbi.nlm.nih.gov/nucleotide/OK649030.1?report=genbank&log$=nucltop&blast_rank=132&RID=ND2UHP7A013","OK649030.1")
Musa balbisiana voucher ITC0565 tRNA-Leu (trnL(UAA)) gene, partial sequence; chloroplast	Musa balbisiana	87.9	87.9	100%	7e-14	100.00	548	=HYPERLINK("https://www.ncbi.nlm.nih.gov/nucleotide/OK649029.1?report=genbank&log$=nucltop&blast_rank=133&RID=ND2UHP7A013","OK649029.1")
Musa balbisiana voucher ITC0564 tRNA-Leu (trnL(UAA)) gene, partial sequence; chloroplast	Musa balbisiana	87.9	87.9	100%	7e-14	100.00	548	=HYPERLINK("https://www.ncbi.nlm.nih.gov/nucleotide/OK649028.1?report=genbank&log$=nucltop&blast_rank=134&RID=ND2UHP7A013","OK649028.1")
Musa balbisiana voucher ITC0545 tRNA-Leu (trnL(UAA)) gene, partial sequence; chloroplast	Musa balbisiana	87.9	87.9	100%	7e-14	100.00	533	=HYPERLINK("https://www.ncbi.nlm.nih.gov/nucleotide/OK649027.1?report=genbank&log$=nucltop&blast_rank=135&RID=ND2UHP7A013","OK649027.1")
Musa balbisiana voucher ITC0342 tRNA-Leu (trnL(UAA)) gene, partial sequence; chloroplast	Musa balbisiana	87.9	87.9	100%	7e-14	100.00	533	=HYPERLINK("https://www.ncbi.nlm.nih.gov/nucleotide/OK649026.1?report=genbank&log$=nucltop&blast_rank=136&RID=ND2UHP7A013","OK649026.1")
Musa balbisiana voucher ITC0271 tRNA-Leu (trnL(UAA)) gene, partial sequence; chloroplast	Musa balbisiana	87.9	87.9	100%	7e-14	100.00	548	=HYPERLINK("https://www.ncbi.nlm.nih.gov/nucleotide/OK649025.1?report=genbank&log$=nucltop&blast_rank=137&RID=ND2UHP7A013","OK649025.1")
Musa balbisiana voucher ITC0248 tRNA-Leu (trnL(UAA)) gene, partial sequence; chloroplast	Musa balbisiana	87.9	87.9	100%	7e-14	100.00	548	=HYPERLINK("https://www.ncbi.nlm.nih.gov/nucleotide/OK649024.1?report=genbank&log$=nucltop&blast_rank=138&RID=ND2UHP7A013","OK649024.1")
Musa balbisiana voucher ITC0247 tRNA-Leu (trnL(UAA)) gene, partial sequence; chloroplast	Musa balbisiana	87.9	87.9	100%	7e-14	100.00	548	=HYPERLINK("https://www.ncbi.nlm.nih.gov/nucleotide/OK649023.1?report=genbank&log$=nucltop&blast_rank=139&RID=ND2UHP7A013","OK649023.1")
Musa balbisiana voucher ITC0246 tRNA-Leu (trnL(UAA)) gene, partial sequence; chloroplast	Musa balbisiana	87.9	87.9	100%	7e-14	100.00	548	=HYPERLINK("https://www.ncbi.nlm.nih.gov/nucleotide/OK649022.1?report=genbank&log$=nucltop&blast_rank=140&RID=ND2UHP7A013","OK649022.1")
Musa balbisiana voucher ITC0212 tRNA-Leu (trnL(UAA)) gene, partial sequence; chloroplast	Musa balbisiana	87.9	87.9	100%	7e-14	100.00	548	=HYPERLINK("https://www.ncbi.nlm.nih.gov/nucleotide/OK649021.1?report=genbank&log$=nucltop&blast_rank=141&RID=ND2UHP7A013","OK649021.1")
Musa balbisiana voucher ITC0211 tRNA-Leu (trnL(UAA)) gene, partial sequence; chloroplast	Musa balbisiana	87.9	87.9	100%	7e-14	100.00	548	=HYPERLINK("https://www.ncbi.nlm.nih.gov/nucleotide/OK649020.1?report=genbank&log$=nucltop&blast_rank=142&RID=ND2UHP7A013","OK649020.1")
Musa balbisiana voucher ITC0094 tRNA-Leu (trnL(UAA)) gene, partial sequence; chloroplast	Musa balbisiana	87.9	87.9	100%	7e-14	100.00	533	=HYPERLINK("https://www.ncbi.nlm.nih.gov/nucleotide/OK649019.1?report=genbank&log$=nucltop&blast_rank=143&RID=ND2UHP7A013","OK649019.1")
Musa balbisiana voucher ITC0080 tRNA-Leu (trnL(UAA)) gene, partial sequence; chloroplast	Musa balbisiana	87.9	87.9	100%	7e-14	100.00	548	=HYPERLINK("https://www.ncbi.nlm.nih.gov/nucleotide/OK649018.1?report=genbank&log$=nucltop&blast_rank=144&RID=ND2UHP7A013","OK649018.1")
Musa cultivar 'New-Mu-Nang' complete chloroplast sequence	Musa ABI Group	87.9	87.9	100%	7e-14	100.00	170318	=HYPERLINK("https://www.ncbi.nlm.nih.gov/nucleotide/OX365699.1?report=genbank&log$=nucltop&blast_rank=145&RID=ND2UHP7A013","OX365699.1")
Musa acuminata var. nakaii voucher D26 tRNA-Leu (trnL) gene and trnL-trnF intergenic spacer, partial sequence; chloroplast	Musa acuminata var. nakaii	87.9	87.9	100%	7e-14	100.00	873	=HYPERLINK("https://www.ncbi.nlm.nih.gov/nucleotide/MZ318153.1?report=genbank&log$=nucltop&blast_rank=146&RID=ND2UHP7A013","MZ318153.1")
Musa acuminata var. flava voucher D25 tRNA-Leu (trnL) gene and trnL-trnF intergenic spacer, partial sequence; chloroplast	Musa acuminata var. flava	87.9	87.9	100%	7e-14	100.00	873	=HYPERLINK("https://www.ncbi.nlm.nih.gov/nucleotide/MZ318152.1?report=genbank&log$=nucltop&blast_rank=147&RID=ND2UHP7A013","MZ318152.1")
Musa balbisiana voucher D23 tRNA-Leu (trnL) gene and trnL-trnF intergenic spacer, partial sequence; chloroplast	Musa balbisiana	87.9	87.9	100%	7e-14	100.00	889	=HYPERLINK("https://www.ncbi.nlm.nih.gov/nucleotide/MZ318150.1?report=genbank&log$=nucltop&blast_rank=148&RID=ND2UHP7A013","MZ318150.1")
Musa balbisiana voucher D22 tRNA-Leu (trnL) gene and trnL-trnF intergenic spacer, partial sequence; chloroplast	Musa balbisiana	87.9	87.9	100%	7e-14	100.00	889	=HYPERLINK("https://www.ncbi.nlm.nih.gov/nucleotide/MZ318149.1?report=genbank&log$=nucltop&blast_rank=149&RID=ND2UHP7A013","MZ318149.1")
Musa acuminata AAA Group voucher D21 tRNA-Leu (trnL) gene and trnL-trnF intergenic spacer, partial sequence; chloroplast	Musa acuminata AAA Group	87.9	87.9	100%	7e-14	100.00	874	=HYPERLINK("https://www.ncbi.nlm.nih.gov/nucleotide/MZ318148.1?report=genbank&log$=nucltop&blast_rank=150&RID=ND2UHP7A013","MZ318148.1")
Musa acuminata AAA Group voucher D20 tRNA-Leu (trnL) gene and trnL-trnF intergenic spacer, partial sequence; chloroplast	Musa acuminata AAA Group	87.9	87.9	100%	7e-14	100.00	874	=HYPERLINK("https://www.ncbi.nlm.nih.gov/nucleotide/MZ318147.1?report=genbank&log$=nucltop&blast_rank=151&RID=ND2UHP7A013","MZ318147.1")
Musa acuminata AAAA Group voucher D19 tRNA-Leu (trnL) gene and trnL-trnF intergenic spacer, partial sequence; chloroplast	Musa acuminata AAAA Group	87.9	87.9	100%	7e-14	100.00	859	=HYPERLINK("https://www.ncbi.nlm.nih.gov/nucleotide/MZ318146.1?report=genbank&log$=nucltop&blast_rank=152&RID=ND2UHP7A013","MZ318146.1")
Musa acuminata AAA Group voucher D18 tRNA-Leu (trnL) gene and trnL-trnF intergenic spacer, partial sequence; chloroplast	Musa acuminata AAA Group	87.9	87.9	100%	7e-14	100.00	874	=HYPERLINK("https://www.ncbi.nlm.nih.gov/nucleotide/MZ318145.1?report=genbank&log$=nucltop&blast_rank=153&RID=ND2UHP7A013","MZ318145.1")
Musa AAB Group voucher D17 tRNA-Leu (trnL) gene and trnL-trnF intergenic spacer, partial sequence; chloroplast	Musa AAB Group	87.9	87.9	100%	7e-14	100.00	859	=HYPERLINK("https://www.ncbi.nlm.nih.gov/nucleotide/MZ318144.1?report=genbank&log$=nucltop&blast_rank=154&RID=ND2UHP7A013","MZ318144.1")
Musa acuminata voucher D16 tRNA-Leu (trnL) gene and trnL-trnF intergenic spacer, partial sequence; chloroplast	Musa acuminata	87.9	87.9	100%	7e-14	100.00	874	=HYPERLINK("https://www.ncbi.nlm.nih.gov/nucleotide/MZ318143.1?report=genbank&log$=nucltop&blast_rank=155&RID=ND2UHP7A013","MZ318143.1")
Musa ABB Group voucher D15 tRNA-Leu (trnL) gene and trnL-trnF intergenic spacer, partial sequence; chloroplast	Musa ABB Group	87.9	87.9	100%	7e-14	100.00	889	=HYPERLINK("https://www.ncbi.nlm.nih.gov/nucleotide/MZ318142.1?report=genbank&log$=nucltop&blast_rank=156&RID=ND2UHP7A013","MZ318142.1")
Musa AAB Group voucher D14 tRNA-Leu (trnL) gene and trnL-trnF intergenic spacer, partial sequence; chloroplast	Musa AAB Group	87.9	87.9	100%	7e-14	100.00	874	=HYPERLINK("https://www.ncbi.nlm.nih.gov/nucleotide/MZ318141.1?report=genbank&log$=nucltop&blast_rank=157&RID=ND2UHP7A013","MZ318141.1")
Musa ABB Group voucher D13 tRNA-Leu (trnL) gene and trnL-trnF intergenic spacer, partial sequence; chloroplast	Musa ABB Group	87.9	87.9	100%	7e-14	100.00	889	=HYPERLINK("https://www.ncbi.nlm.nih.gov/nucleotide/MZ318140.1?report=genbank&log$=nucltop&blast_rank=158&RID=ND2UHP7A013","MZ318140.1")
Musa acuminata AAA Group voucher D12 tRNA-Leu (trnL) gene and trnL-trnF intergenic spacer, partial sequence; chloroplast	Musa acuminata AAA Group	87.9	87.9	100%	7e-14	100.00	874	=HYPERLINK("https://www.ncbi.nlm.nih.gov/nucleotide/MZ318139.1?report=genbank&log$=nucltop&blast_rank=159&RID=ND2UHP7A013","MZ318139.1")
Musa balbisiana voucher D11 tRNA-Leu (trnL) gene and trnL-trnF intergenic spacer, partial sequence; chloroplast	Musa balbisiana	87.9	87.9	100%	7e-14	100.00	889	=HYPERLINK("https://www.ncbi.nlm.nih.gov/nucleotide/MZ318138.1?report=genbank&log$=nucltop&blast_rank=160&RID=ND2UHP7A013","MZ318138.1")
Musa balbisiana voucher D10 tRNA-Leu (trnL) gene and trnL-trnF intergenic spacer, partial sequence; chloroplast	Musa balbisiana	87.9	87.9	100%	7e-14	100.00	889	=HYPERLINK("https://www.ncbi.nlm.nih.gov/nucleotide/MZ318137.1?report=genbank&log$=nucltop&blast_rank=161&RID=ND2UHP7A013","MZ318137.1")
Musa balbisiana voucher D9 tRNA-Leu (trnL) gene and trnL-trnF intergenic spacer, partial sequence; chloroplast	Musa balbisiana	87.9	87.9	100%	7e-14	100.00	889	=HYPERLINK("https://www.ncbi.nlm.nih.gov/nucleotide/MZ318136.1?report=genbank&log$=nucltop&blast_rank=162&RID=ND2UHP7A013","MZ318136.1")
Musa AB Group voucher D8 tRNA-Leu (trnL) gene and trnL-trnF intergenic spacer, partial sequence; chloroplast	Musa AB Group	87.9	87.9	100%	7e-14	100.00	874	=HYPERLINK("https://www.ncbi.nlm.nih.gov/nucleotide/MZ318135.1?report=genbank&log$=nucltop&blast_rank=163&RID=ND2UHP7A013","MZ318135.1")
Musa ABB Group voucher D7 tRNA-Leu (trnL) gene and trnL-trnF intergenic spacer, partial sequence; chloroplast	Musa ABB Group	87.9	87.9	100%	7e-14	100.00	889	=HYPERLINK("https://www.ncbi.nlm.nih.gov/nucleotide/MZ318134.1?report=genbank&log$=nucltop&blast_rank=164&RID=ND2UHP7A013","MZ318134.1")
Musa acuminata AAA Group voucher D6 tRNA-Leu (trnL) gene and trnL-trnF intergenic spacer, partial sequence; chloroplast	Musa acuminata AAA Group	87.9	87.9	100%	7e-14	100.00	874	=HYPERLINK("https://www.ncbi.nlm.nih.gov/nucleotide/MZ318133.1?report=genbank&log$=nucltop&blast_rank=165&RID=ND2UHP7A013","MZ318133.1")
Musa acuminata var. breviformis voucher D5 tRNA-Leu (trnL) gene and trnL-trnF intergenic spacer, partial sequence; chloroplast	Musa acuminata var. breviformis	87.9	87.9	100%	7e-14	100.00	874	=HYPERLINK("https://www.ncbi.nlm.nih.gov/nucleotide/MZ318132.1?report=genbank&log$=nucltop&blast_rank=166&RID=ND2UHP7A013","MZ318132.1")
Musa acuminata AAA Group voucher D4 tRNA-Leu (trnL) gene and trnL-trnF intergenic spacer, partial sequence; chloroplast	Musa acuminata AAA Group	87.9	87.9	100%	7e-14	100.00	874	=HYPERLINK("https://www.ncbi.nlm.nih.gov/nucleotide/MZ318131.1?report=genbank&log$=nucltop&blast_rank=167&RID=ND2UHP7A013","MZ318131.1")
Musa acuminata voucher D3 tRNA-Leu (trnL) gene and trnL-trnF intergenic spacer, partial sequence; chloroplast	Musa acuminata	87.9	87.9	100%	7e-14	100.00	874	=HYPERLINK("https://www.ncbi.nlm.nih.gov/nucleotide/MZ318130.1?report=genbank&log$=nucltop&blast_rank=168&RID=ND2UHP7A013","MZ318130.1")
Musa balbisiana voucher D2 tRNA-Leu (trnL) gene and trnL-trnF intergenic spacer, partial sequence; chloroplast	Musa balbisiana	87.9	87.9	100%	7e-14	100.00	889	=HYPERLINK("https://www.ncbi.nlm.nih.gov/nucleotide/MZ318129.1?report=genbank&log$=nucltop&blast_rank=169&RID=ND2UHP7A013","MZ318129.1")
Musa acuminata subsp. malaccensis voucher D1 tRNA-Leu (trnL) gene and trnL-trnF intergenic spacer, partial sequence; chloroplast	Musa acuminata subsp. malaccensis	87.9	87.9	100%	7e-14	100.00	874	=HYPERLINK("https://www.ncbi.nlm.nih.gov/nucleotide/MZ318128.1?report=genbank&log$=nucltop&blast_rank=170&RID=ND2UHP7A013","MZ318128.1")
Musa troglodytarum isolate 1999-0158 chloroplast, complete genome	Musa troglodytarum	87.9	87.9	100%	7e-14	100.00	167634	=HYPERLINK("https://www.ncbi.nlm.nih.gov/nucleotide/OK323374.1?report=genbank&log$=nucltop&blast_rank=171&RID=ND2UHP7A013","OK323374.1")
Musa cultivar 'New-Mu-Nang' complete chloroplast sequence	Musa ABB Group	87.9	87.9	100%	7e-14	100.00	170318	=HYPERLINK("https://www.ncbi.nlm.nih.gov/nucleotide/OX335502.1?report=genbank&log$=nucltop&blast_rank=172&RID=ND2UHP7A013","OX335502.1")
Musa acuminata cv. Grand Nain chloroplast complete genome	Musa acuminata AAA Group	87.9	87.9	100%	7e-14	100.00	170299	=HYPERLINK("https://www.ncbi.nlm.nih.gov/nucleotide/NC_065468.1?report=genbank&log$=nucltop&blast_rank=173&RID=ND2UHP7A013","NC_065468.1")
Musa troglodytarum cultivar karat chromosome 9	Musa troglodytarum	87.9	87.9	100%	7e-14	100.00	58966582	=HYPERLINK("https://www.ncbi.nlm.nih.gov/nucleotide/CP097511.1?report=genbank&log$=nucltop&blast_rank=174&RID=ND2UHP7A013","CP097511.1")
Musa basjoo chloroplast, complete genome	Musa basjoo	87.9	87.9	100%	7e-14	100.00	172322	=HYPERLINK("https://www.ncbi.nlm.nih.gov/nucleotide/MW376865.1?report=genbank&log$=nucltop&blast_rank=175&RID=ND2UHP7A013","MW376865.1")
Musa peekelii subsp. angustigemma chloroplast, complete genome	Musa peekelii subsp. angustigemma	87.9	87.9	100%	7e-14	100.00	167660	=HYPERLINK("https://www.ncbi.nlm.nih.gov/nucleotide/NC_058958.1?report=genbank&log$=nucltop&blast_rank=176&RID=ND2UHP7A013","NC_058958.1")
Musa aurantiaca chloroplast, complete genome	Musa aurantiaca	87.9	87.9	100%	7e-14	100.00	170058	=HYPERLINK("https://www.ncbi.nlm.nih.gov/nucleotide/NC_058957.1?report=genbank&log$=nucltop&blast_rank=177&RID=ND2UHP7A013","NC_058957.1")
Musa banksii chloroplast, complete genome	Musa banksii	87.9	87.9	100%	7e-14	100.00	169808	=HYPERLINK("https://www.ncbi.nlm.nih.gov/nucleotide/NC_058956.1?report=genbank&log$=nucltop&blast_rank=178&RID=ND2UHP7A013","NC_058956.1")
Musa basjoo chloroplast, complete genome	Musa basjoo	87.9	87.9	100%	7e-14	100.00	171853	=HYPERLINK("https://www.ncbi.nlm.nih.gov/nucleotide/NC_058954.1?report=genbank&log$=nucltop&blast_rank=179&RID=ND2UHP7A013","NC_058954.1")
Musa beccarii chloroplast, complete genome	Musa beccarii	87.9	87.9	100%	7e-14	100.00	168209	=HYPERLINK("https://www.ncbi.nlm.nih.gov/nucleotide/NC_058953.1?report=genbank&log$=nucltop&blast_rank=180&RID=ND2UHP7A013","NC_058953.1")
Musa acuminata subsp. burmannica chloroplast, complete genome	Musa acuminata subsp. burmannica	87.9	87.9	100%	7e-14	100.00	169795	=HYPERLINK("https://www.ncbi.nlm.nih.gov/nucleotide/NC_058951.1?report=genbank&log$=nucltop&blast_rank=181&RID=ND2UHP7A013","NC_058951.1")
Musa chunii chloroplast, complete genome	Musa chunii	87.9	87.9	100%	7e-14	100.00	169309	=HYPERLINK("https://www.ncbi.nlm.nih.gov/nucleotide/NC_058949.1?report=genbank&log$=nucltop&blast_rank=182&RID=ND2UHP7A013","NC_058949.1")
Musa acuminata subsp. halabanensis chloroplast, complete genome	Musa acuminata subsp. halabanensis	87.9	87.9	100%	7e-14	100.00	169658	=HYPERLINK("https://www.ncbi.nlm.nih.gov/nucleotide/NC_058945.1?report=genbank&log$=nucltop&blast_rank=183&RID=ND2UHP7A013","NC_058945.1")
Musa ingens chloroplast, complete genome	Musa ingens	87.9	87.9	100%	7e-14	100.00	168249	=HYPERLINK("https://www.ncbi.nlm.nih.gov/nucleotide/OK012356.1?report=genbank&log$=nucltop&blast_rank=184&RID=ND2UHP7A013","OK012356.1")
Musa jackeyi chloroplast, complete genome	Musa jackeyi	87.9	87.9	100%	7e-14	100.00	167693	=HYPERLINK("https://www.ncbi.nlm.nih.gov/nucleotide/OK012355.1?report=genbank&log$=nucltop&blast_rank=185&RID=ND2UHP7A013","OK012355.1")
Musa laterita chloroplast, complete genome	Musa laterita	87.9	87.9	100%	7e-14	100.00	170143	=HYPERLINK("https://www.ncbi.nlm.nih.gov/nucleotide/OK012353.1?report=genbank&log$=nucltop&blast_rank=186&RID=ND2UHP7A013","OK012353.1")
Musa lokok chloroplast, complete genome	Musa lokok	87.9	87.9	100%	7e-14	100.00	166902	=HYPERLINK("https://www.ncbi.nlm.nih.gov/nucleotide/NC_058942.1?report=genbank&log$=nucltop&blast_rank=187&RID=ND2UHP7A013","NC_058942.1")
Musa maclayi subsp. maclayi chloroplast, complete genome	Musa maclayi subsp. maclayi	87.9	87.9	100%	7e-14	100.00	167586	=HYPERLINK("https://www.ncbi.nlm.nih.gov/nucleotide/NC_058941.1?report=genbank&log$=nucltop&blast_rank=188&RID=ND2UHP7A013","NC_058941.1")
Musa mannii chloroplast, complete genome	Musa mannii	87.9	87.9	100%	7e-14	100.00	170636	=HYPERLINK("https://www.ncbi.nlm.nih.gov/nucleotide/OK012348.1?report=genbank&log$=nucltop&blast_rank=189&RID=ND2UHP7A013","OK012348.1")
Musa acuminata subsp. microcarpa chloroplast, complete genome	Musa acuminata subsp. microcarpa	87.9	87.9	100%	7e-14	100.00	170081	=HYPERLINK("https://www.ncbi.nlm.nih.gov/nucleotide/NC_058940.1?report=genbank&log$=nucltop&blast_rank=190&RID=ND2UHP7A013","NC_058940.1")
Musa nagensium chloroplast, complete genome	Musa nagensium	87.9	87.9	100%	7e-14	100.00	169758	=HYPERLINK("https://www.ncbi.nlm.nih.gov/nucleotide/OK012346.1?report=genbank&log$=nucltop&blast_rank=191&RID=ND2UHP7A013","OK012346.1")
Musa ornata chloroplast, complete genome	Musa ornata	87.9	87.9	100%	7e-14	100.00	169896	=HYPERLINK("https://www.ncbi.nlm.nih.gov/nucleotide/OK012345.1?report=genbank&log$=nucltop&blast_rank=192&RID=ND2UHP7A013","OK012345.1")
Musa puspanjaliae chloroplast, complete genome	Musa puspanjaliae	87.9	87.9	100%	7e-14	100.00	171298	=HYPERLINK("https://www.ncbi.nlm.nih.gov/nucleotide/NC_058938.1?report=genbank&log$=nucltop&blast_rank=193&RID=ND2UHP7A013","NC_058938.1")
Musa rosea chloroplast, complete genome	Musa rosea	87.9	87.9	100%	7e-14	100.00	168495	=HYPERLINK("https://www.ncbi.nlm.nih.gov/nucleotide/NC_058937.1?report=genbank&log$=nucltop&blast_rank=194&RID=ND2UHP7A013","NC_058937.1")
Musa rubinea chloroplast, complete genome	Musa rubinea	87.9	87.9	100%	7e-14	100.00	172514	=HYPERLINK("https://www.ncbi.nlm.nih.gov/nucleotide/OK012340.1?report=genbank&log$=nucltop&blast_rank=195&RID=ND2UHP7A013","OK012340.1")
Musa rubra chloroplast, complete genome	Musa rubra	87.9	87.9	100%	7e-14	100.00	169309	=HYPERLINK("https://www.ncbi.nlm.nih.gov/nucleotide/NC_058936.1?report=genbank&log$=nucltop&blast_rank=196&RID=ND2UHP7A013","NC_058936.1")
Musa ruiliensis chloroplast, complete genome	Musa ruiliensis	87.9	87.9	100%	7e-14	100.00	167806	=HYPERLINK("https://www.ncbi.nlm.nih.gov/nucleotide/NC_058935.1?report=genbank&log$=nucltop&blast_rank=197&RID=ND2UHP7A013","NC_058935.1")
Musa sanguinea chloroplast, complete genome	Musa sanguinea	87.9	87.9	100%	7e-14	100.00	170501	=HYPERLINK("https://www.ncbi.nlm.nih.gov/nucleotide/NC_058933.1?report=genbank&log$=nucltop&blast_rank=198&RID=ND2UHP7A013","NC_058933.1")
Musa siamensis chloroplast, complete genome	Musa siamensis	87.9	87.9	100%	7e-14	100.00	170101	=HYPERLINK("https://www.ncbi.nlm.nih.gov/nucleotide/NC_058931.1?report=genbank&log$=nucltop&blast_rank=199&RID=ND2UHP7A013","NC_058931.1")
Musa tonkinensis chloroplast, complete genome	Musa tonkinensis	87.9	87.9	100%	7e-14	100.00	170100	=HYPERLINK("https://www.ncbi.nlm.nih.gov/nucleotide/NC_058929.1?report=genbank&log$=nucltop&blast_rank=200&RID=ND2UHP7A013","NC_058929.1")
Musa troglodytarum chloroplast, complete genome	Musa troglodytarum	87.9	87.9	100%	7e-14	100.00	167929	=HYPERLINK("https://www.ncbi.nlm.nih.gov/nucleotide/OK012331.1?report=genbank&log$=nucltop&blast_rank=201&RID=ND2UHP7A013","OK012331.1")
Musa acuminata subsp. truncata chloroplast, complete genome	Musa acuminata subsp. truncata	87.9	87.9	100%	7e-14	100.00	170137	=HYPERLINK("https://www.ncbi.nlm.nih.gov/nucleotide/NC_058928.1?report=genbank&log$=nucltop&blast_rank=202&RID=ND2UHP7A013","NC_058928.1")
Musa velutina chloroplast, complete genome	Musa velutina	87.9	87.9	100%	7e-14	100.00	169791	=HYPERLINK("https://www.ncbi.nlm.nih.gov/nucleotide/NC_058927.1?report=genbank&log$=nucltop&blast_rank=203&RID=ND2UHP7A013","NC_058927.1")
Musa yunnanensis chloroplast, complete genome	Musa yunnanensis	87.9	87.9	100%	7e-14	100.00	170086	=HYPERLINK("https://www.ncbi.nlm.nih.gov/nucleotide/OK012327.1?report=genbank&log$=nucltop&blast_rank=204&RID=ND2UHP7A013","OK012327.1")
Musa acuminata var. zebrina chloroplast, complete genome	Musa acuminata var. zebrina	87.9	87.9	100%	7e-14	100.00	169873	=HYPERLINK("https://www.ncbi.nlm.nih.gov/nucleotide/NC_058925.1?report=genbank&log$=nucltop&blast_rank=205&RID=ND2UHP7A013","NC_058925.1")
Musa textilis plastid, complete genome	Musa textilis	87.9	87.9	100%	7e-14	100.00	161347	=HYPERLINK("https://www.ncbi.nlm.nih.gov/nucleotide/NC_022926.1?report=genbank&log$=nucltop&blast_rank=206&RID=ND2UHP7A013","NC_022926.1")
Musa acuminata subsp. malaccensis chloroplast complete genome, biomaterial CIRAD:930	Musa acuminata subsp. malaccensis	87.9	87.9	100%	7e-14	100.00	169972	=HYPERLINK("https://www.ncbi.nlm.nih.gov/nucleotide/HF677508.1?report=genbank&log$=nucltop&blast_rank=207&RID=ND2UHP7A013","HF677508.1")
Musa yunnanensis chloroplast, complete genome	Musa yunnanensis	87.9	87.9	100%	7e-14	100.00	169816	=HYPERLINK("https://www.ncbi.nlm.nih.gov/nucleotide/NC_056834.1?report=genbank&log$=nucltop&blast_rank=208&RID=ND2UHP7A013","NC_056834.1")
Musa troglodytarum chloroplast, complete genome	Musa troglodytarum	87.9	87.9	100%	7e-14	100.00	168121	=HYPERLINK("https://www.ncbi.nlm.nih.gov/nucleotide/NC_056833.1?report=genbank&log$=nucltop&blast_rank=209&RID=ND2UHP7A013","NC_056833.1")
Musa rubinea chloroplast, complete genome	Musa rubinea	87.9	87.9	100%	7e-14	100.00	172653	=HYPERLINK("https://www.ncbi.nlm.nih.gov/nucleotide/NC_056832.1?report=genbank&log$=nucltop&blast_rank=210&RID=ND2UHP7A013","NC_056832.1")
Musa nagensium chloroplast, complete genome	Musa nagensium	87.9	87.9	100%	7e-14	100.00	170304	=HYPERLINK("https://www.ncbi.nlm.nih.gov/nucleotide/NC_056831.1?report=genbank&log$=nucltop&blast_rank=211&RID=ND2UHP7A013","NC_056831.1")
Musa mannii chloroplast, complete genome	Musa mannii	87.9	87.9	100%	7e-14	100.00	170699	=HYPERLINK("https://www.ncbi.nlm.nih.gov/nucleotide/NC_056830.1?report=genbank&log$=nucltop&blast_rank=212&RID=ND2UHP7A013","NC_056830.1")
Musa laterita chloroplast, complete genome	Musa laterita	87.9	87.9	100%	7e-14	100.00	170565	=HYPERLINK("https://www.ncbi.nlm.nih.gov/nucleotide/NC_056828.1?report=genbank&log$=nucltop&blast_rank=213&RID=ND2UHP7A013","NC_056828.1")
Musa jackeyi chloroplast, complete genome	Musa jackeyi	87.9	87.9	100%	7e-14	100.00	167975	=HYPERLINK("https://www.ncbi.nlm.nih.gov/nucleotide/NC_056827.1?report=genbank&log$=nucltop&blast_rank=214&RID=ND2UHP7A013","NC_056827.1")
Musa ingens chloroplast, complete genome	Musa ingens	87.9	87.9	100%	7e-14	100.00	168471	=HYPERLINK("https://www.ncbi.nlm.nih.gov/nucleotide/NC_056826.1?report=genbank&log$=nucltop&blast_rank=215&RID=ND2UHP7A013","NC_056826.1")
Musa siamensis chloroplast DNA, complete genome	Musa siamensis	87.9	87.9	100%	7e-14	100.00	170349	=HYPERLINK("https://www.ncbi.nlm.nih.gov/nucleotide/LC610771.1?report=genbank&log$=nucltop&blast_rank=216&RID=ND2UHP7A013","LC610771.1")
Musella lasiocarpa chloroplast DNA, complete genome	Musella lasiocarpa	87.9	87.9	100%	7e-14	100.00	170142	=HYPERLINK("https://www.ncbi.nlm.nih.gov/nucleotide/LC610747.1?report=genbank&log$=nucltop&blast_rank=217&RID=ND2UHP7A013","LC610747.1")
Musa velutina chloroplast DNA, complete genome	Musa velutina	87.9	87.9	100%	7e-14	100.00	170061	=HYPERLINK("https://www.ncbi.nlm.nih.gov/nucleotide/LC609778.1?report=genbank&log$=nucltop&blast_rank=218&RID=ND2UHP7A013","LC609778.1")
Musa textilis chloroplast DNA, complete genome	Musa textilis	87.9	87.9	100%	7e-14	100.00	168249	=HYPERLINK("https://www.ncbi.nlm.nih.gov/nucleotide/LC609777.1?report=genbank&log$=nucltop&blast_rank=219&RID=ND2UHP7A013","LC609777.1")
Musa ornata chloroplast DNA, complete genome	Musa ornata	87.9	87.9	100%	7e-14	100.00	170285	=HYPERLINK("https://www.ncbi.nlm.nih.gov/nucleotide/LC609776.1?report=genbank&log$=nucltop&blast_rank=220&RID=ND2UHP7A013","LC609776.1")
Musa laterita chloroplast DNA, complete genome	Musa laterita	87.9	87.9	100%	7e-14	100.00	170148	=HYPERLINK("https://www.ncbi.nlm.nih.gov/nucleotide/LC609775.1?report=genbank&log$=nucltop&blast_rank=221&RID=ND2UHP7A013","LC609775.1")
Musa itinerans var. formosana chloroplast DNA, complete genome	Musa itinerans var. formosana	87.9	87.9	100%	7e-14	100.00	171478	=HYPERLINK("https://www.ncbi.nlm.nih.gov/nucleotide/LC609773.1?report=genbank&log$=nucltop&blast_rank=222&RID=ND2UHP7A013","LC609773.1")
Musa x formobisiana chloroplast DNA, complete genome	Musa x formobisiana	87.9	87.9	100%	7e-14	100.00	171982	=HYPERLINK("https://www.ncbi.nlm.nih.gov/nucleotide/LC609772.1?report=genbank&log$=nucltop&blast_rank=223&RID=ND2UHP7A013","LC609772.1")
Musa acuminata cv. Morado chloroplast DNA, complete genome	Musa acuminata	87.9	87.9	100%	7e-14	100.00	169696	=HYPERLINK("https://www.ncbi.nlm.nih.gov/nucleotide/LC609770.1?report=genbank&log$=nucltop&blast_rank=224&RID=ND2UHP7A013","LC609770.1")
Musa acuminata cv. Williams chloroplast DNA, complete genome	Musa acuminata AAA Group	87.9	87.9	100%	7e-14	100.00	169859	=HYPERLINK("https://www.ncbi.nlm.nih.gov/nucleotide/LC609628.1?report=genbank&log$=nucltop&blast_rank=225&RID=ND2UHP7A013","LC609628.1")
Musa acuminata cv. Pisang Lilin chloroplast DNA, complete genome	Musa acuminata	87.9	87.9	100%	7e-14	100.00	170586	=HYPERLINK("https://www.ncbi.nlm.nih.gov/nucleotide/LC609627.1?report=genbank&log$=nucltop&blast_rank=226&RID=ND2UHP7A013","LC609627.1")
Musa acuminata cv. Pei Chiao chloroplast DNA, complete genome	Musa acuminata	87.9	87.9	100%	7e-14	100.00	170275	=HYPERLINK("https://www.ncbi.nlm.nih.gov/nucleotide/LC609626.1?report=genbank&log$=nucltop&blast_rank=227&RID=ND2UHP7A013","LC609626.1")
Musa x chiliocarpa chloroplast DNA, complete genome	Musa x chiliocarpa	87.9	87.9	100%	7e-14	100.00	170959	=HYPERLINK("https://www.ncbi.nlm.nih.gov/nucleotide/LC609625.1?report=genbank&log$=nucltop&blast_rank=228&RID=ND2UHP7A013","LC609625.1")
Musa beccarii chloroplast DNA, complete genome	Musa beccarii	87.9	87.9	100%	7e-14	100.00	168193	=HYPERLINK("https://www.ncbi.nlm.nih.gov/nucleotide/LC609624.1?report=genbank&log$=nucltop&blast_rank=229&RID=ND2UHP7A013","LC609624.1")
Musa balbisiana chloroplast DNA, complete genome	Musa balbisiana	87.9	87.9	100%	7e-14	100.00	169900	=HYPERLINK("https://www.ncbi.nlm.nih.gov/nucleotide/LC609623.1?report=genbank&log$=nucltop&blast_rank=230&RID=ND2UHP7A013","LC609623.1")
Musa acuminata var. zebrina chloroplast DNA, complete genome	Musa acuminata var. zebrina	87.9	87.9	100%	7e-14	100.00	169903	=HYPERLINK("https://www.ncbi.nlm.nih.gov/nucleotide/LC609622.1?report=genbank&log$=nucltop&blast_rank=231&RID=ND2UHP7A013","LC609622.1")
Musa acuminata subsp. microcarpa chloroplast DNA, complete genome	Musa acuminata subsp. microcarpa	87.9	87.9	100%	7e-14	100.00	170456	=HYPERLINK("https://www.ncbi.nlm.nih.gov/nucleotide/LC609621.1?report=genbank&log$=nucltop&blast_rank=232&RID=ND2UHP7A013","LC609621.1")
Musa acuminata cv. Kluai Khai chloroplast DNA, complete genome	Musa acuminata	87.9	87.9	100%	7e-14	100.00	170037	=HYPERLINK("https://www.ncbi.nlm.nih.gov/nucleotide/LC609620.1?report=genbank&log$=nucltop&blast_rank=233&RID=ND2UHP7A013","LC609620.1")
Musa acuminata cv. Formosana chloroplast DNA, complete genome	Musa acuminata	87.9	87.9	100%	7e-14	100.00	170299	=HYPERLINK("https://www.ncbi.nlm.nih.gov/nucleotide/LC603789.1?report=genbank&log$=nucltop&blast_rank=234&RID=ND2UHP7A013","LC603789.1")
Musa environmental sample tRNA-Leu (trnL) gene and trnL-trnF intergenic spacer, partial sequence; chloroplast	Musa environmental sample	87.9	87.9	100%	7e-14	100.00	571	=HYPERLINK("https://www.ncbi.nlm.nih.gov/nucleotide/JX113269.1?report=genbank&log$=nucltop&blast_rank=235&RID=ND2UHP7A013","JX113269.1")
Musa sp. Ogasawara06 chloroplast trnL gene, intron, partial sequence, isolate: OGA0508	Musa sp. Ogasawara06	87.9	87.9	100%	7e-14	100.00	473	=HYPERLINK("https://www.ncbi.nlm.nih.gov/nucleotide/AB817687.1?report=genbank&log$=nucltop&blast_rank=236&RID=ND2UHP7A013","AB817687.1")
Musa acuminata subsp. malaccensis strain Doubled-haploid Pahang (DH-Pahang) genome assembly, chromosome: putative_chloro_scaff	Musa acuminata subsp. malaccensis	87.9	175	100%	7e-14	100.00	593221	=HYPERLINK("https://www.ncbi.nlm.nih.gov/nucleotide/HG996477.1?report=genbank&log$=nucltop&blast_rank=237&RID=ND2UHP7A013","HG996477.1")
Musa textilis isolate 1999-0524 chloroplast sequence	Musa textilis	87.9	87.9	100%	7e-14	100.00	134426	=HYPERLINK("https://www.ncbi.nlm.nih.gov/nucleotide/MT808081.1?report=genbank&log$=nucltop&blast_rank=238&RID=ND2UHP7A013","MT808081.1")
Musa acuminata var. chinensis chloroplast, complete genome	Musa acuminata var. chinensis	87.9	87.9	100%	7e-14	100.00	170402	=HYPERLINK("https://www.ncbi.nlm.nih.gov/nucleotide/MT593357.1?report=genbank&log$=nucltop&blast_rank=239&RID=ND2UHP7A013","MT593357.1")
Musa beccarii chloroplast, complete genome	Musa beccarii	87.9	87.9	100%	7e-14	100.00	168457	=HYPERLINK("https://www.ncbi.nlm.nih.gov/nucleotide/MK012089.1?report=genbank&log$=nucltop&blast_rank=240&RID=ND2UHP7A013","MK012089.1")
Musa ornata isolate 169 tRNA-Leu (trnL) gene, partial sequence; trnL-trnF intergenic spacer, complete sequence; and tRNA-Phe (trnF) gene, partial sequence; chloroplast	Musa ornata	87.9	87.9	100%	7e-14	100.00	898	=HYPERLINK("https://www.ncbi.nlm.nih.gov/nucleotide/MF033581.1?report=genbank&log$=nucltop&blast_rank=241&RID=ND2UHP7A013","MF033581.1")
Musa ornata isolate 100 tRNA-Leu (trnL) gene, partial sequence; trnL-trnF intergenic spacer, complete sequence; and tRNA-Phe (trnF) gene, partial sequence; chloroplast	Musa ornata	87.9	87.9	100%	7e-14	100.00	898	=HYPERLINK("https://www.ncbi.nlm.nih.gov/nucleotide/MF033579.1?report=genbank&log$=nucltop&blast_rank=242&RID=ND2UHP7A013","MF033579.1")
Musa ornata isolate 10 tRNA-Leu (trnL) gene, partial sequence; trnL-trnF intergenic spacer, complete sequence; and tRNA-Phe (trnF) gene, partial sequence; chloroplast	Musa ornata	87.9	87.9	100%	7e-14	100.00	899	=HYPERLINK("https://www.ncbi.nlm.nih.gov/nucleotide/MF033578.1?report=genbank&log$=nucltop&blast_rank=243&RID=ND2UHP7A013","MF033578.1")
Musa ornata isolate 8 tRNA-Leu (trnL) gene, partial sequence; trnL-trnF intergenic spacer, complete sequence; and tRNA-Phe (trnF) gene, partial sequence; chloroplast	Musa ornata	87.9	87.9	100%	7e-14	100.00	902	=HYPERLINK("https://www.ncbi.nlm.nih.gov/nucleotide/MF033576.1?report=genbank&log$=nucltop&blast_rank=244&RID=ND2UHP7A013","MF033576.1")
Musa ornata isolate 7 tRNA-Leu (trnL) gene, partial sequence; trnL-trnF intergenic spacer, complete sequence; and tRNA-Phe (trnF) gene, partial sequence; chloroplast	Musa ornata	87.9	87.9	100%	7e-14	100.00	904	=HYPERLINK("https://www.ncbi.nlm.nih.gov/nucleotide/MF033575.1?report=genbank&log$=nucltop&blast_rank=245&RID=ND2UHP7A013","MF033575.1")
Musa ornata isolate 5 tRNA-Leu (trnL) gene, partial sequence; trnL-trnF intergenic spacer, complete sequence; and tRNA-Phe (trnF) gene, partial sequence; chloroplast	Musa ornata	87.9	87.9	100%	7e-14	100.00	899	=HYPERLINK("https://www.ncbi.nlm.nih.gov/nucleotide/MF033574.1?report=genbank&log$=nucltop&blast_rank=246&RID=ND2UHP7A013","MF033574.1")
Musa ornata isolate T1 tRNA-Leu (trnL) gene, partial sequence; trnL-trnF intergenic spacer, complete sequence; and tRNA-Phe (trnF) gene, partial sequence; chloroplast	Musa ornata	87.9	87.9	100%	7e-14	100.00	942	=HYPERLINK("https://www.ncbi.nlm.nih.gov/nucleotide/MF033573.1?report=genbank&log$=nucltop&blast_rank=247&RID=ND2UHP7A013","MF033573.1")
Musa ornata isolate 4 tRNA-Leu (trnL) gene, partial sequence; trnL-trnF intergenic spacer, complete sequence; and tRNA-Phe (trnF) gene, partial sequence; chloroplast	Musa ornata	87.9	87.9	100%	7e-14	100.00	937	=HYPERLINK("https://www.ncbi.nlm.nih.gov/nucleotide/MF033572.1?report=genbank&log$=nucltop&blast_rank=248&RID=ND2UHP7A013","MF033572.1")
Musa ornata isolate O20 tRNA-Leu (trnL) gene, partial sequence; trnL-trnF intergenic spacer, complete sequence; and tRNA-Phe (trnF) gene, partial sequence; chloroplast	Musa ornata	87.9	87.9	100%	7e-14	100.00	935	=HYPERLINK("https://www.ncbi.nlm.nih.gov/nucleotide/MF033571.1?report=genbank&log$=nucltop&blast_rank=249&RID=ND2UHP7A013","MF033571.1")
Musa ornata isolate O19 tRNA-Leu (trnL) gene, partial sequence; trnL-trnF intergenic spacer, complete sequence; and tRNA-Phe (trnF) gene, partial sequence; chloroplast	Musa ornata	87.9	87.9	100%	7e-14	100.00	936	=HYPERLINK("https://www.ncbi.nlm.nih.gov/nucleotide/MF033570.1?report=genbank&log$=nucltop&blast_rank=250&RID=ND2UHP7A013","MF033570.1")
Musa ornata isolate H3 tRNA-Leu (trnL) gene, partial sequence; trnL-trnF intergenic spacer, complete sequence; and tRNA-Phe (trnF) gene, partial sequence; chloroplast	Musa ornata	87.9	87.9	100%	7e-14	100.00	934	=HYPERLINK("https://www.ncbi.nlm.nih.gov/nucleotide/MF033569.1?report=genbank&log$=nucltop&blast_rank=251&RID=ND2UHP7A013","MF033569.1")
Musa ornata isolate H1 tRNA-Leu (trnL) gene, partial sequence; trnL-trnF intergenic spacer, complete sequence; and tRNA-Phe (trnF) gene, partial sequence; chloroplast	Musa ornata	87.9	87.9	100%	7e-14	100.00	936	=HYPERLINK("https://www.ncbi.nlm.nih.gov/nucleotide/MF033568.1?report=genbank&log$=nucltop&blast_rank=252&RID=ND2UHP7A013","MF033568.1")
Musa ornata isolate Y4 tRNA-Leu (trnL) gene, partial sequence; trnL-trnF intergenic spacer, complete sequence; and tRNA-Phe (trnF) gene, partial sequence; chloroplast	Musa ornata	87.9	87.9	100%	7e-14	100.00	937	=HYPERLINK("https://www.ncbi.nlm.nih.gov/nucleotide/MF033567.1?report=genbank&log$=nucltop&blast_rank=253&RID=ND2UHP7A013","MF033567.1")
Musa ornata isolate Y3 tRNA-Leu (trnL) gene, partial sequence; trnL-trnF intergenic spacer, complete sequence; and tRNA-Phe (trnF) gene, partial sequence; chloroplast	Musa ornata	87.9	87.9	100%	7e-14	100.00	933	=HYPERLINK("https://www.ncbi.nlm.nih.gov/nucleotide/MF033566.1?report=genbank&log$=nucltop&blast_rank=254&RID=ND2UHP7A013","MF033566.1")
Musa ornata isolate M19 tRNA-Leu (trnL) gene, partial sequence; trnL-trnF intergenic spacer, complete sequence; and tRNA-Phe (trnF) gene, partial sequence; chloroplast	Musa ornata	87.9	87.9	100%	7e-14	100.00	937	=HYPERLINK("https://www.ncbi.nlm.nih.gov/nucleotide/MF033565.1?report=genbank&log$=nucltop&blast_rank=255&RID=ND2UHP7A013","MF033565.1")
Musa ornata isolate M18 tRNA-Leu (trnL) gene, partial sequence; trnL-trnF intergenic spacer, complete sequence; and tRNA-Phe (trnF) gene, partial sequence; chloroplast	Musa ornata	87.9	87.9	100%	7e-14	100.00	934	=HYPERLINK("https://www.ncbi.nlm.nih.gov/nucleotide/MF033564.1?report=genbank&log$=nucltop&blast_rank=256&RID=ND2UHP7A013","MF033564.1")
Musa ornata isolate M13 tRNA-Leu (trnL) gene, partial sequence; trnL-trnF intergenic spacer, complete sequence; and tRNA-Phe (trnF) gene, partial sequence; chloroplast	Musa ornata	87.9	87.9	100%	7e-14	100.00	934	=HYPERLINK("https://www.ncbi.nlm.nih.gov/nucleotide/MF033563.1?report=genbank&log$=nucltop&blast_rank=257&RID=ND2UHP7A013","MF033563.1")
Musa ornata isolate A3 tRNA-Leu (trnL) gene, partial sequence; trnL-trnF intergenic spacer, complete sequence; and tRNA-Phe (trnF) gene, partial sequence; chloroplast	Musa ornata	87.9	87.9	100%	7e-14	100.00	937	=HYPERLINK("https://www.ncbi.nlm.nih.gov/nucleotide/MF033562.1?report=genbank&log$=nucltop&blast_rank=258&RID=ND2UHP7A013","MF033562.1")
Musa ornata isolate A2 tRNA-Leu (trnL) gene, partial sequence; trnL-trnF intergenic spacer, complete sequence; and tRNA-Phe (trnF) gene, partial sequence; chloroplast	Musa ornata	87.9	87.9	100%	7e-14	100.00	935	=HYPERLINK("https://www.ncbi.nlm.nih.gov/nucleotide/MF033561.1?report=genbank&log$=nucltop&blast_rank=259&RID=ND2UHP7A013","MF033561.1")
Musa ornata isolate A1 tRNA-Leu (trnL) gene, partial sequence; trnL-trnF intergenic spacer, complete sequence; and tRNA-Phe (trnF) gene, partial sequence; chloroplast	Musa ornata	87.9	87.9	100%	7e-14	100.00	935	=HYPERLINK("https://www.ncbi.nlm.nih.gov/nucleotide/MF033560.1?report=genbank&log$=nucltop&blast_rank=260&RID=ND2UHP7A013","MF033560.1")
Musa basjoo tRNA-Leu (trnL(UAA)) gene, partial sequence; trnL-trnF intergenic spacer, complete sequence; and tRNA-Phe (trnF(GAA)) gene, partial sequence; chloroplast	Musa basjoo	87.9	87.9	100%	7e-14	100.00	900	=HYPERLINK("https://www.ncbi.nlm.nih.gov/nucleotide/FJ428188.2?report=genbank&log$=nucltop&blast_rank=261&RID=ND2UHP7A013","FJ428188.2")
Musella lasiocarpa isolate Kress-GH01-210 tRNA-Leu (trnL) gene, partial sequence; trnL-trnF intergenic spacer, complete sequence; and tRNA-Phe (trnF) gene, partial sequence; chloroplast	Musella lasiocarpa	87.9	87.9	100%	7e-14	100.00	915	=HYPERLINK("https://www.ncbi.nlm.nih.gov/nucleotide/FJ621287.1?report=genbank&log$=nucltop&blast_rank=262&RID=ND2UHP7A013","FJ621287.1")
Musella lasiocarpa isolate Yunnan tRNA-Leu (trnL) gene, partial sequence; trnL-trnF intergenic spacer, complete sequence; and tRNA-Phe (trnF) gene, partial sequence; chloroplast	Musella lasiocarpa	87.9	87.9	100%	7e-14	100.00	917	=HYPERLINK("https://www.ncbi.nlm.nih.gov/nucleotide/FJ621286.1?report=genbank&log$=nucltop&blast_rank=263&RID=ND2UHP7A013","FJ621286.1")
Musa mannii tRNA-Leu (trnL) gene, partial sequence; trnL-trnF intergenic spacer, complete sequence; and tRNA-Phe (trnF) gene, partial sequence; chloroplast	Musa mannii	87.9	87.9	100%	7e-14	100.00	912	=HYPERLINK("https://www.ncbi.nlm.nih.gov/nucleotide/FJ621285.1?report=genbank&log$=nucltop&blast_rank=264&RID=ND2UHP7A013","FJ621285.1")
Musa nagensium tRNA-Leu (trnL) gene, partial sequence; trnL-trnF intergenic spacer, complete sequence; and tRNA-Phe (trnF) gene, partial sequence; chloroplast	Musa nagensium	87.9	87.9	100%	7e-14	100.00	942	=HYPERLINK("https://www.ncbi.nlm.nih.gov/nucleotide/FJ621284.1?report=genbank&log$=nucltop&blast_rank=265&RID=ND2UHP7A013","FJ621284.1")
Musa rubra tRNA-Leu (trnL) gene, partial sequence; trnL-trnF intergenic spacer, complete sequence; and tRNA-Phe (trnF) gene, partial sequence; chloroplast	Musa rubra	87.9	87.9	100%	7e-14	100.00	933	=HYPERLINK("https://www.ncbi.nlm.nih.gov/nucleotide/FJ621277.1?report=genbank&log$=nucltop&blast_rank=266&RID=ND2UHP7A013","FJ621277.1")
Musa splendida tRNA-Leu (trnL) gene, partial sequence; trnL-trnF intergenic spacer, complete sequence; and tRNA-Phe (trnF) gene, partial sequence; chloroplast	Musa splendida	87.9	87.9	100%	7e-14	100.00	668	=HYPERLINK("https://www.ncbi.nlm.nih.gov/nucleotide/FJ621282.1?report=genbank&log$=nucltop&blast_rank=267&RID=ND2UHP7A013","FJ621282.1")
Musa textilis tRNA-Leu (trnL) gene, partial sequence; trnL-trnF intergenic spacer, complete sequence; and tRNA-Phe (trnF) gene, partial sequence; chloroplast	Musa textilis	87.9	155	100%	7e-14	100.00	978	=HYPERLINK("https://www.ncbi.nlm.nih.gov/nucleotide/FJ621281.1?report=genbank&log$=nucltop&blast_rank=268&RID=ND2UHP7A013","FJ621281.1")
Musa balbisiana isolate Bangladesh tRNA-Leu (trnL) gene, partial sequence; trnL-trnF intergenic spacer, complete sequence; and tRNA-Phe (trnF) gene, partial sequence; chloroplast	Musa balbisiana	87.9	87.9	100%	7e-14	100.00	928	=HYPERLINK("https://www.ncbi.nlm.nih.gov/nucleotide/FJ621280.1?report=genbank&log$=nucltop&blast_rank=269&RID=ND2UHP7A013","FJ621280.1")
Musa balbisiana isolate Yunnan tRNA-Leu (trnL) gene, partial sequence; trnL-trnF intergenic spacer, complete sequence; and tRNA-Phe (trnF) gene, partial sequence; chloroplast	Musa balbisiana	87.9	87.9	100%	7e-14	100.00	928	=HYPERLINK("https://www.ncbi.nlm.nih.gov/nucleotide/FJ621279.1?report=genbank&log$=nucltop&blast_rank=270&RID=ND2UHP7A013","FJ621279.1")
Musa ornata tRNA-Leu (trnL) gene, partial sequence; trnL-trnF intergenic spacer, complete sequence; and tRNA-Phe (trnF) gene, partial sequence; chloroplast	Musa ornata	87.9	87.9	100%	7e-14	100.00	941	=HYPERLINK("https://www.ncbi.nlm.nih.gov/nucleotide/FJ621278.1?report=genbank&log$=nucltop&blast_rank=271&RID=ND2UHP7A013","FJ621278.1")
Musa itinerans tRNA-Leu (trnL) gene, partial sequence; trnL-trnF intergenic spacer, complete sequence; and tRNA-Phe (trnF) gene, partial sequence; chloroplast	Musa itinerans	87.9	87.9	100%	7e-14	100.00	937	=HYPERLINK("https://www.ncbi.nlm.nih.gov/nucleotide/FJ621276.1?report=genbank&log$=nucltop&blast_rank=272&RID=ND2UHP7A013","FJ621276.1")
Musa formosana tRNA-Leu (trnL) gene, partial sequence; trnL-trnF intergenic spacer, complete sequence; and tRNA-Phe (trnF) gene, partial sequence; chloroplast	Musa formosana	87.9	87.9	100%	7e-14	100.00	947	=HYPERLINK("https://www.ncbi.nlm.nih.gov/nucleotide/FJ621275.1?report=genbank&log$=nucltop&blast_rank=273&RID=ND2UHP7A013","FJ621275.1")
Musa sanguinea tRNA-Leu (trnL) gene, partial sequence; trnL-trnF intergenic spacer, complete sequence; and tRNA-Phe (trnF) gene, partial sequence; chloroplast	Musa sanguinea	87.9	87.9	100%	7e-14	100.00	943	=HYPERLINK("https://www.ncbi.nlm.nih.gov/nucleotide/FJ621274.1?report=genbank&log$=nucltop&blast_rank=274&RID=ND2UHP7A013","FJ621274.1")
Musa campestris tRNA-Leu (trnL) gene, partial sequence; trnL-trnF intergenic spacer, complete sequence; and tRNA-Phe (trnF) gene, partial sequence; chloroplast	Musa campestris	87.9	87.9	100%	7e-14	100.00	912	=HYPERLINK("https://www.ncbi.nlm.nih.gov/nucleotide/FJ621273.1?report=genbank&log$=nucltop&blast_rank=275&RID=ND2UHP7A013","FJ621273.1")
Musa beccarii tRNA-Leu (trnL) gene, partial sequence; trnL-trnF intergenic spacer, complete sequence; and tRNA-Phe (trnF) gene, partial sequence; chloroplast	Musa beccarii	87.9	87.9	100%	7e-14	100.00	912	=HYPERLINK("https://www.ncbi.nlm.nih.gov/nucleotide/FJ621272.1?report=genbank&log$=nucltop&blast_rank=276&RID=ND2UHP7A013","FJ621272.1")
Musa basjoo tRNA-Leu (trnL) gene, partial sequence; trnL-trnF intergenic spacer, complete sequence; and tRNA-Phe (trnF) gene, partial sequence; chloroplast	Musa basjoo	87.9	87.9	100%	7e-14	100.00	912	=HYPERLINK("https://www.ncbi.nlm.nih.gov/nucleotide/FJ621270.1?report=genbank&log$=nucltop&blast_rank=277&RID=ND2UHP7A013","FJ621270.1")
Musa maclayi tRNA-Leu (trnL) gene, partial sequence; trnL-trnF intergenic spacer, complete sequence; and tRNA-Phe (trnF) gene, partial sequence; chloroplast	Musa maclayi	87.9	87.9	100%	7e-14	100.00	920	=HYPERLINK("https://www.ncbi.nlm.nih.gov/nucleotide/FJ621269.1?report=genbank&log$=nucltop&blast_rank=278&RID=ND2UHP7A013","FJ621269.1")
Musa laterita tRNA-Leu (trnL) gene, partial sequence; trnL-trnF intergenic spacer, complete sequence; and tRNA-Phe (trnF) gene, partial sequence; chloroplast	Musa laterita	87.9	87.9	100%	7e-14	100.00	931	=HYPERLINK("https://www.ncbi.nlm.nih.gov/nucleotide/FJ621268.1?report=genbank&log$=nucltop&blast_rank=279&RID=ND2UHP7A013","FJ621268.1")
Musa salaccensis tRNA-Leu (trnL) gene, partial sequence; trnL-trnF intergenic spacer, complete sequence; and tRNA-Phe (trnF) gene, partial sequence; chloroplast	Musa salaccensis	87.9	87.9	100%	7e-14	100.00	913	=HYPERLINK("https://www.ncbi.nlm.nih.gov/nucleotide/FJ621266.1?report=genbank&log$=nucltop&blast_rank=280&RID=ND2UHP7A013","FJ621266.1")
Musa velutina tRNA-Leu (trnL) gene, partial sequence; trnL-trnF intergenic spacer, complete sequence; and tRNA-Phe (trnF) gene, partial sequence; chloroplast	Musa velutina	87.9	87.9	100%	7e-14	100.00	941	=HYPERLINK("https://www.ncbi.nlm.nih.gov/nucleotide/FJ621264.1?report=genbank&log$=nucltop&blast_rank=281&RID=ND2UHP7A013","FJ621264.1")
Musa rosea tRNA-Leu (trnL) gene, partial sequence; trnL-trnF intergenic spacer, complete sequence; and tRNA-Phe (trnF) gene, partial sequence; chloroplast	Musa rosea	87.9	87.9	100%	7e-14	100.00	913	=HYPERLINK("https://www.ncbi.nlm.nih.gov/nucleotide/FJ621263.1?report=genbank&log$=nucltop&blast_rank=282&RID=ND2UHP7A013","FJ621263.1")
Angiosperm environmental sample chloroplast partial tRNA-Leu gene, intron region, isolated from Cryptorhynchinae sp.34 BMNH:796424	Magnoliophyta environmental sample	87.9	87.9	100%	7e-14	100.00	549	=HYPERLINK("https://www.ncbi.nlm.nih.gov/nucleotide/FN398125.1?report=genbank&log$=nucltop&blast_rank=283&RID=ND2UHP7A013","FN398125.1")
Musa hirta tRNA-Leu (trnL(UAA)) gene, partial sequence; trnL-trnF intergenic spacer, complete sequence; and tRNA-Phe (trnF(GAA)) gene, partial sequence; chloroplast	Musa hirta	87.9	87.9	100%	7e-14	100.00	552	=HYPERLINK("https://www.ncbi.nlm.nih.gov/nucleotide/FJ428199.1?report=genbank&log$=nucltop&blast_rank=284&RID=ND2UHP7A013","FJ428199.1")
Musa campestris tRNA-Leu (trnL(UAA)) gene, partial sequence; trnL-trnF intergenic spacer, complete sequence; and tRNA-Phe (trnF(GAA)) gene, partial sequence; chloroplast	Musa campestris	87.9	87.9	100%	7e-14	100.00	561	=HYPERLINK("https://www.ncbi.nlm.nih.gov/nucleotide/FJ428197.1?report=genbank&log$=nucltop&blast_rank=285&RID=ND2UHP7A013","FJ428197.1")
Musa beccarii var. hottana tRNA-Leu (trnL(UAA)) gene, partial sequence; trnL-trnF intergenic spacer, complete sequence; and tRNA-Phe (trnF(GAA)) gene, partial sequence; chloroplast	Musa beccarii var. hottana	87.9	87.9	100%	7e-14	100.00	810	=HYPERLINK("https://www.ncbi.nlm.nih.gov/nucleotide/FJ428190.1?report=genbank&log$=nucltop&blast_rank=286&RID=ND2UHP7A013","FJ428190.1")
Musa beccarii tRNA-Leu (trnL(UAA)) gene, partial sequence; trnL-trnF intergenic spacer, complete sequence; and tRNA-Phe (trnF(GAA)) gene, partial sequence; chloroplast	Musa beccarii	87.9	87.9	100%	7e-14	100.00	807	=HYPERLINK("https://www.ncbi.nlm.nih.gov/nucleotide/FJ428189.1?report=genbank&log$=nucltop&blast_rank=287&RID=ND2UHP7A013","FJ428189.1")
Musa maclayi tRNA-Leu (trnL(UAA)) gene, partial sequence; trnL-trnF intergenic spacer, complete sequence; and tRNA-Phe (trnF(GAA)) gene, partial sequence; chloroplast	Musa maclayi	87.9	87.9	100%	7e-14	100.00	813	=HYPERLINK("https://www.ncbi.nlm.nih.gov/nucleotide/FJ428183.1?report=genbank&log$=nucltop&blast_rank=288&RID=ND2UHP7A013","FJ428183.1")
Musa tonkinensis tRNA-Leu (trnL(UAA)) gene, partial sequence; trnL-trnF intergenic spacer, complete sequence; and tRNA-Phe (trnF(GAA)) gene, partial sequence; chloroplast	Musa tonkinensis	87.9	87.9	100%	7e-14	100.00	802	=HYPERLINK("https://www.ncbi.nlm.nih.gov/nucleotide/FJ428178.1?report=genbank&log$=nucltop&blast_rank=289&RID=ND2UHP7A013","FJ428178.1")
Musa itinerans tRNA-Leu (trnL(UAA)) gene, partial sequence; trnL-trnF intergenic spacer, complete sequence; and tRNA-Phe (trnF(GAA)) gene, partial sequence; chloroplast	Musa itinerans	87.9	87.9	100%	7e-14	100.00	806	=HYPERLINK("https://www.ncbi.nlm.nih.gov/nucleotide/FJ428177.1?report=genbank&log$=nucltop&blast_rank=290&RID=ND2UHP7A013","FJ428177.1")
Musa acuminata subsp. microcarpa tRNA-Leu (trnL(UAA)) gene, partial sequence; trnL-trnF intergenic spacer, complete sequence; and tRNA-Phe (trnF(GAA)) gene, partial sequence; chloroplast	Musa acuminata subsp. microcarpa	87.9	87.9	100%	7e-14	100.00	807	=HYPERLINK("https://www.ncbi.nlm.nih.gov/nucleotide/FJ428174.1?report=genbank&log$=nucltop&blast_rank=291&RID=ND2UHP7A013","FJ428174.1")
Musa acuminata subsp. zebrina tRNA-Leu (trnL(UAA)) gene, partial sequence; trnL-trnF intergenic spacer, complete sequence; and tRNA-Phe (trnF(GAA)) gene, partial sequence; chloroplast	Musa acuminata var. zebrina	87.9	87.9	100%	7e-14	100.00	808	=HYPERLINK("https://www.ncbi.nlm.nih.gov/nucleotide/FJ428173.1?report=genbank&log$=nucltop&blast_rank=292&RID=ND2UHP7A013","FJ428173.1")
Musa acuminata subsp. burmannicoides tRNA-Leu (trnL(UAA)) gene, partial sequence; trnL-trnF intergenic spacer, complete sequence; and tRNA-Phe (trnF(GAA)) gene, partial sequence; chloroplast	Musa acuminata subsp. burmannicoides	87.9	87.9	100%	7e-14	100.00	807	=HYPERLINK("https://www.ncbi.nlm.nih.gov/nucleotide/FJ428170.1?report=genbank&log$=nucltop&blast_rank=293&RID=ND2UHP7A013","FJ428170.1")
Musa acuminata subsp. burmannica tRNA-Leu (trnL(UAA)) gene, partial sequence; trnL-trnF intergenic spacer, complete sequence; and tRNA-Phe (trnF(GAA)) gene, partial sequence; chloroplast	Musa acuminata subsp. burmannica	87.9	87.9	100%	7e-14	100.00	810	=HYPERLINK("https://www.ncbi.nlm.nih.gov/nucleotide/FJ428169.1?report=genbank&log$=nucltop&blast_rank=294&RID=ND2UHP7A013","FJ428169.1")
Musa yunnanensis tRNA-Leu (trnL(UAA)) gene, partial sequence; trnL-trnF intergenic spacer, complete sequence; and tRNA-Phe (trnF(GAA)) gene, partial sequence; chloroplast	Musa yunnanensis	87.9	87.9	100%	7e-14	100.00	821	=HYPERLINK("https://www.ncbi.nlm.nih.gov/nucleotide/FJ428167.1?report=genbank&log$=nucltop&blast_rank=295&RID=ND2UHP7A013","FJ428167.1")
Musa mannii tRNA-Leu (trnL(UAA)) gene, partial sequence; trnL-trnF intergenic spacer, complete sequence; and tRNA-Phe (trnF(GAA)) gene, partial sequence; chloroplast	Musa mannii	87.9	87.9	100%	7e-14	100.00	821	=HYPERLINK("https://www.ncbi.nlm.nih.gov/nucleotide/FJ428166.1?report=genbank&log$=nucltop&blast_rank=296&RID=ND2UHP7A013","FJ428166.1")
Musa velutina tRNA-Leu (trnL(UAA)) gene, partial sequence; trnL-trnF intergenic spacer, complete sequence; and tRNA-Phe (trnF(GAA)) gene, partial sequence; chloroplast	Musa velutina	87.9	87.9	100%	7e-14	100.00	847	=HYPERLINK("https://www.ncbi.nlm.nih.gov/nucleotide/FJ428165.1?report=genbank&log$=nucltop&blast_rank=297&RID=ND2UHP7A013","FJ428165.1")
Musa aurantiaca tRNA-Leu (trnL(UAA)) gene, partial sequence; trnL-trnF intergenic spacer, complete sequence; and tRNA-Phe (trnF(GAA)) gene, partial sequence; chloroplast	Musa aurantiaca	87.9	87.9	100%	7e-14	100.00	827	=HYPERLINK("https://www.ncbi.nlm.nih.gov/nucleotide/FJ428162.1?report=genbank&log$=nucltop&blast_rank=298&RID=ND2UHP7A013","FJ428162.1")
Musa banksii tRNA-Leu (trnL(UAA)) gene, partial sequence; trnL-trnF intergenic spacer, complete sequence; and tRNA-Phe (trnF(GAA)) gene, partial sequence; chloroplast	Musa banksii	87.9	87.9	100%	7e-14	100.00	792	=HYPERLINK("https://www.ncbi.nlm.nih.gov/nucleotide/FJ428161.1?report=genbank&log$=nucltop&blast_rank=299&RID=ND2UHP7A013","FJ428161.1")
Musa balbisiana tRNA-Leu (trnL(UAA)) gene, partial sequence; trnL-trnF intergenic spacer, complete sequence; and tRNA-Phe (trnF(GAA)) gene, partial sequence; chloroplast	Musa balbisiana	87.9	87.9	100%	7e-14	100.00	823	=HYPERLINK("https://www.ncbi.nlm.nih.gov/nucleotide/FJ428159.1?report=genbank&log$=nucltop&blast_rank=300&RID=ND2UHP7A013","FJ428159.1")
Musella lasiocarpa tRNA-Leu (trnL(UAA)) gene, partial sequence; trnL-trnF intergenic spacer, complete sequence; and tRNA-Phe (trnF(GAA)) gene, partial sequence; chloroplast	Musella lasiocarpa	87.9	87.9	100%	7e-14	100.00	813	=HYPERLINK("https://www.ncbi.nlm.nih.gov/nucleotide/FJ428155.1?report=genbank&log$=nucltop&blast_rank=301&RID=ND2UHP7A013","FJ428155.1")
Musa beccarii tRNA-Leu gene, partial sequence; tRNA-Leu(UAA)-tRNA-Phe(GAA) intergenic spacer, complete sequence; and tRNA-Phe gene, partial sequence; chloroplast	Musa beccarii	87.9	87.9	100%	7e-14	100.00	882	=HYPERLINK("https://www.ncbi.nlm.nih.gov/nucleotide/AF431635.1?report=genbank&log$=nucltop&blast_rank=302&RID=ND2UHP7A013","AF431635.1")
