# Supplementary material for: Ecology of community reassembly: Movements and diets of megafauna during a decade of restoration in Mozambique
Source: Ecology. 2026 Apr 12;107(4):e70386. doi: 10.1002/ecy.70386 (PMC13071350; doi:10.1002/ecy.70386)
Supplement: Supplementary file 1 — Data S1. [file ECY-107-e70386-s001.zip › Data_S1/Dataset_20/DietDataFilteringScripts/DNA_metabarcoding_data_processing/additional_files_scripts/NCBI_blast_results/atccttgtttacgcgaacaaacccgagtttagaaagcgagaaaaagg.csv]

Description	Scientific Name	Max Score	Total Score	Query Cover	E value	Per. ident	Acc. Len	Accession
Rorippa micrantha voucher JG-16-P02_F4 tRNA-Leu (trnL) gene, partial sequence; trnL-trnF intergenic spacer, complete sequence; and tRNA-Phe (trnF) gene, partial sequence; chloroplast	Rorippa micrantha	87.9	87.9	100%	7e-14	100.00	544	=HYPERLINK("https://www.ncbi.nlm.nih.gov/nucleotide/MK187196.1?report=genbank&log$=nucltop&blast_rank=1&RID=ND41Y5UR01N","MK187196.1")
Rorippa micrantha voucher JG-16-P02_G4 tRNA-Leu (trnL) gene, partial sequence; trnL-trnF intergenic spacer, complete sequence; and tRNA-Phe (trnF) gene, partial sequence; chloroplast	Rorippa micrantha	87.9	87.9	100%	7e-14	100.00	443	=HYPERLINK("https://www.ncbi.nlm.nih.gov/nucleotide/MK187195.1?report=genbank&log$=nucltop&blast_rank=2&RID=ND41Y5UR01N","MK187195.1")
Brassicaceae sp. JP-2019 voucher JG-16-P02_B6 tRNA-Leu (trnL) gene, partial sequence; trnL-trnF intergenic spacer, complete sequence; and tRNA-Phe (trnF) gene, partial sequence; chloroplast	Brassicaceae sp. JP-2019	87.9	87.9	100%	7e-14	100.00	543	=HYPERLINK("https://www.ncbi.nlm.nih.gov/nucleotide/MK186996.1?report=genbank&log$=nucltop&blast_rank=3&RID=ND41Y5UR01N","MK186996.1")
Rorippa nudiuscula chloroplast DNA, trnL intron and exon, partial sequence	Rorippa nudiuscula	87.9	87.9	100%	7e-14	100.00	524	=HYPERLINK("https://www.ncbi.nlm.nih.gov/nucleotide/LC194602.1?report=genbank&log$=nucltop&blast_rank=4&RID=ND41Y5UR01N","LC194602.1")
Rorippa micrantha chloroplast DNA, trnL intron and exon, partial sequence	Rorippa micrantha	87.9	87.9	100%	7e-14	100.00	525	=HYPERLINK("https://www.ncbi.nlm.nih.gov/nucleotide/LC194593.1?report=genbank&log$=nucltop&blast_rank=5&RID=ND41Y5UR01N","LC194593.1")
Rorippa madagascariensis chloroplast DNA, trnL intron and exon, partial sequence	Rorippa madagascariensis	87.9	87.9	100%	7e-14	100.00	524	=HYPERLINK("https://www.ncbi.nlm.nih.gov/nucleotide/LC194584.1?report=genbank&log$=nucltop&blast_rank=6&RID=ND41Y5UR01N","LC194584.1")
Rorippa humifusa chloroplast DNA, trnL intron and exon, partial sequence	Rorippa humifusa	87.9	87.9	100%	7e-14	100.00	525	=HYPERLINK("https://www.ncbi.nlm.nih.gov/nucleotide/LC194572.1?report=genbank&log$=nucltop&blast_rank=7&RID=ND41Y5UR01N","LC194572.1")
Rorippa benghalensis isolate 17 tRNA-Leu (trnL) gene, partial sequence; chloroplast	Rorippa benghalensis	87.9	87.9	100%	7e-14	100.00	454	=HYPERLINK("https://www.ncbi.nlm.nih.gov/nucleotide/MW091000.1?report=genbank&log$=nucltop&blast_rank=8&RID=ND41Y5UR01N","MW091000.1")
Rorippa cryptantha tRNA-Leu (trnL) gene, partial sequence; chloroplast gene for chloroplast product	Rorippa cryptantha	87.9	87.9	100%	7e-14	100.00	504	=HYPERLINK("https://www.ncbi.nlm.nih.gov/nucleotide/AF361894.1?report=genbank&log$=nucltop&blast_rank=9&RID=ND41Y5UR01N","AF361894.1")
