# Supplementary material for: Ecology of community reassembly: Movements and diets of megafauna during a decade of restoration in Mozambique
Source: Ecology. 2026 Apr 12;107(4):e70386. doi: 10.1002/ecy.70386 (PMC13071350; doi:10.1002/ecy.70386)
Supplement: Supplementary file 1 — Data S1. [file ECY-107-e70386-s001.zip › Data_S1/Dataset_20/DietDataFilteringScripts/DNA_metabarcoding_data_processing/additional_files_scripts/NCBI_blast_results/atccttgtttacgcgaacaaacccgcgtttagaaagcgagaaaaagg.csv]

Description	Scientific Name	Max Score	Total Score	Query Cover	E value	Per. ident	Acc. Len	Accession
Rorippa micrantha voucher JG-16-P02_F4 tRNA-Leu (trnL) gene, partial sequence; trnL-trnF intergenic spacer, complete sequence; and tRNA-Phe (trnF) gene, partial sequence; chloroplast	Rorippa micrantha	81.5	81.5	100%	9e-12	97.87	544	=HYPERLINK("https://www.ncbi.nlm.nih.gov/nucleotide/MK187196.1?report=genbank&log$=nucltop&blast_rank=1&RID=NU0DYJE1013","MK187196.1")
Rorippa micrantha voucher JG-16-P02_G4 tRNA-Leu (trnL) gene, partial sequence; trnL-trnF intergenic spacer, complete sequence; and tRNA-Phe (trnF) gene, partial sequence; chloroplast	Rorippa micrantha	81.5	81.5	100%	9e-12	97.87	443	=HYPERLINK("https://www.ncbi.nlm.nih.gov/nucleotide/MK187195.1?report=genbank&log$=nucltop&blast_rank=2&RID=NU0DYJE1013","MK187195.1")
Brassicaceae sp. JP-2019 voucher JG-16-P02_B6 tRNA-Leu (trnL) gene, partial sequence; trnL-trnF intergenic spacer, complete sequence; and tRNA-Phe (trnF) gene, partial sequence; chloroplast	Brassicaceae sp. JP-2019	81.5	81.5	100%	9e-12	97.87	543	=HYPERLINK("https://www.ncbi.nlm.nih.gov/nucleotide/MK186996.1?report=genbank&log$=nucltop&blast_rank=3&RID=NU0DYJE1013","MK186996.1")
Rorippa nudiuscula chloroplast DNA, trnL intron and exon, partial sequence	Rorippa nudiuscula	81.5	81.5	100%	9e-12	97.87	524	=HYPERLINK("https://www.ncbi.nlm.nih.gov/nucleotide/LC194602.1?report=genbank&log$=nucltop&blast_rank=4&RID=NU0DYJE1013","LC194602.1")
Rorippa micrantha chloroplast DNA, trnL intron and exon, partial sequence	Rorippa micrantha	81.5	81.5	100%	9e-12	97.87	525	=HYPERLINK("https://www.ncbi.nlm.nih.gov/nucleotide/LC194593.1?report=genbank&log$=nucltop&blast_rank=5&RID=NU0DYJE1013","LC194593.1")
Rorippa madagascariensis chloroplast DNA, trnL intron and exon, partial sequence	Rorippa madagascariensis	81.5	81.5	100%	9e-12	97.87	524	=HYPERLINK("https://www.ncbi.nlm.nih.gov/nucleotide/LC194584.1?report=genbank&log$=nucltop&blast_rank=6&RID=NU0DYJE1013","LC194584.1")
Rorippa humifusa chloroplast DNA, trnL intron and exon, partial sequence	Rorippa humifusa	81.5	81.5	100%	9e-12	97.87	525	=HYPERLINK("https://www.ncbi.nlm.nih.gov/nucleotide/LC194572.1?report=genbank&log$=nucltop&blast_rank=7&RID=NU0DYJE1013","LC194572.1")
Rorippa benghalensis isolate 17 tRNA-Leu (trnL) gene, partial sequence; chloroplast	Rorippa benghalensis	81.5	81.5	100%	9e-12	97.87	454	=HYPERLINK("https://www.ncbi.nlm.nih.gov/nucleotide/MW091000.1?report=genbank&log$=nucltop&blast_rank=8&RID=NU0DYJE1013","MW091000.1")
Rorippa cryptantha tRNA-Leu (trnL) gene, partial sequence; chloroplast gene for chloroplast product	Rorippa cryptantha	81.5	81.5	100%	9e-12	97.87	504	=HYPERLINK("https://www.ncbi.nlm.nih.gov/nucleotide/AF361894.1?report=genbank&log$=nucltop&blast_rank=9&RID=NU0DYJE1013","AF361894.1")
