# Supplementary material for: Ecology of community reassembly: Movements and diets of megafauna during a decade of restoration in Mozambique
Source: Ecology. 2026 Apr 12;107(4):e70386. doi: 10.1002/ecy.70386 (PMC13071350; doi:10.1002/ecy.70386)
Supplement: Supplementary file 1 — Data S1. [file ECY-107-e70386-s001.zip › Data_S1/Dataset_20/DietDataFilteringScripts/DNA_metabarcoding_data_processing/additional_files_scripts/NCBI_blast_results/atccttgttttgagaaaataagcggttctcaaactagaatccaaaggaaaag.csv]

Description	Scientific Name	Max Score	Total Score	Query Cover	E value	Per. ident	Acc. Len	Accession
Leersia perrieri voucher P:HPB17323 chloroplast, complete genome	Leersia perrieri	97.1	97.1	100%	2e-16	100.00	133538	=HYPERLINK("https://www.ncbi.nlm.nih.gov/nucleotide/NC_044486.1?report=genbank&log$=nucltop&blast_rank=1&RID=ND0UPMWC016","NC_044486.1")
Leersia perrieri chloroplast, complete genome	Leersia perrieri	97.1	97.1	100%	2e-16	100.00	136196	=HYPERLINK("https://www.ncbi.nlm.nih.gov/nucleotide/KY347906.1?report=genbank&log$=nucltop&blast_rank=2&RID=ND0UPMWC016","KY347906.1")
Leersia perrieri chloroplast, complete genome	Leersia perrieri	97.1	97.1	100%	2e-16	100.00	136904	=HYPERLINK("https://www.ncbi.nlm.nih.gov/nucleotide/MT726936.1?report=genbank&log$=nucltop&blast_rank=3&RID=ND0UPMWC016","MT726936.1")
Leersia hexandra tRNA-Leu (trnL) gene, partial sequence; trnL-trnF intergenic spacer, complete sequence; and tRNA-Phe (trnF) gene, partial sequence; chloroplast	Leersia hexandra	97.1	97.1	100%	2e-16	100.00	913	=HYPERLINK("https://www.ncbi.nlm.nih.gov/nucleotide/EU434093.1?report=genbank&log$=nucltop&blast_rank=4&RID=ND0UPMWC016","EU434093.1")
Leersia hexandra tRNA-Leu (trnL) gene, partial sequence; chloroplast	Leersia hexandra	97.1	97.1	100%	2e-16	100.00	558	=HYPERLINK("https://www.ncbi.nlm.nih.gov/nucleotide/AY792527.1?report=genbank&log$=nucltop&blast_rank=5&RID=ND0UPMWC016","AY792527.1")
