# Supplementary material for: Ecology of community reassembly: Movements and diets of megafauna during a decade of restoration in Mozambique
Source: Ecology. 2026 Apr 12;107(4):e70386. doi: 10.1002/ecy.70386 (PMC13071350; doi:10.1002/ecy.70386)
Supplement: Supplementary file 1 — Data S1. [file ECY-107-e70386-s001.zip › Data_S1/Dataset_20/DietDataFilteringScripts/DNA_metabarcoding_data_processing/additional_files_scripts/NCBI_blast_results/atccttgtttttttttttaagaaacaaag.csv]

Description	Scientific Name	Max Score	Total Score	Query Cover	E value	Per. ident	Acc. Len	Accession
Pistia stratiotes chloroplast, complete genome	Pistia stratiotes	58.0	58.0	100%	3e-05	100.00	164551	=HYPERLINK("https://www.ncbi.nlm.nih.gov/nucleotide/NC_048522.1?report=genbank&log$=nucltop&blast_rank=1&RID=ND8ZDPED013","NC_048522.1")
Pistia stratiotes haplotype G3 tRNA-Leu (trnL) gene, partial sequence; trnL-trnF intergenic spacer, complete sequence; and tRNA-Phe (trnF) gene, partial sequence; chloroplast	Pistia stratiotes	58.0	58.0	100%	3e-05	100.00	1070	=HYPERLINK("https://www.ncbi.nlm.nih.gov/nucleotide/MH842853.1?report=genbank&log$=nucltop&blast_rank=2&RID=ND8ZDPED013","MH842853.1")
Pistia stratiotes haplotype G2 tRNA-Leu (trnL) gene, partial sequence; trnL-trnF intergenic spacer, complete sequence; and tRNA-Phe (trnF) gene, partial sequence; chloroplast	Pistia stratiotes	58.0	58.0	100%	3e-05	100.00	1073	=HYPERLINK("https://www.ncbi.nlm.nih.gov/nucleotide/MH842852.1?report=genbank&log$=nucltop&blast_rank=3&RID=ND8ZDPED013","MH842852.1")
Pistia stratiotes haplotype G1 tRNA-Leu (trnL) gene, partial sequence; trnL-trnF intergenic spacer, complete sequence; and tRNA-Phe (trnF) gene, partial sequence; chloroplast	Pistia stratiotes	58.0	58.0	100%	3e-05	100.00	1074	=HYPERLINK("https://www.ncbi.nlm.nih.gov/nucleotide/MH842851.1?report=genbank&log$=nucltop&blast_rank=4&RID=ND8ZDPED013","MH842851.1")
Pistia stratiotes haplotype F2 tRNA-Leu (trnL) gene, partial sequence; trnL-trnF intergenic spacer, complete sequence; and tRNA-Phe (trnF) gene, partial sequence; chloroplast	Pistia stratiotes	58.0	58.0	100%	3e-05	100.00	1069	=HYPERLINK("https://www.ncbi.nlm.nih.gov/nucleotide/MH842850.1?report=genbank&log$=nucltop&blast_rank=5&RID=ND8ZDPED013","MH842850.1")
Pistia stratiotes haplotype F1 tRNA-Leu (trnL) gene, partial sequence; trnL-trnF intergenic spacer, complete sequence; and tRNA-Phe (trnF) gene, partial sequence; chloroplast	Pistia stratiotes	58.0	58.0	100%	3e-05	100.00	1070	=HYPERLINK("https://www.ncbi.nlm.nih.gov/nucleotide/MH842849.1?report=genbank&log$=nucltop&blast_rank=6&RID=ND8ZDPED013","MH842849.1")
Pistia stratiotes haplotype E1 tRNA-Leu (trnL) gene, partial sequence; trnL-trnF intergenic spacer, complete sequence; and tRNA-Phe (trnF) gene, partial sequence; chloroplast	Pistia stratiotes	58.0	58.0	100%	3e-05	100.00	1070	=HYPERLINK("https://www.ncbi.nlm.nih.gov/nucleotide/MH842843.1?report=genbank&log$=nucltop&blast_rank=7&RID=ND8ZDPED013","MH842843.1")
Pistia stratiotes haplotype D1 tRNA-Leu (trnL) gene, partial sequence; trnL-trnF intergenic spacer, complete sequence; and tRNA-Phe (trnF) gene, partial sequence; chloroplast	Pistia stratiotes	58.0	58.0	100%	3e-05	100.00	1069	=HYPERLINK("https://www.ncbi.nlm.nih.gov/nucleotide/MH842841.1?report=genbank&log$=nucltop&blast_rank=8&RID=ND8ZDPED013","MH842841.1")
Pistia stratiotes haplotype C1 tRNA-Leu (trnL) gene, partial sequence; trnL-trnF intergenic spacer, complete sequence; and tRNA-Phe (trnF) gene, partial sequence; chloroplast	Pistia stratiotes	58.0	58.0	100%	3e-05	100.00	1070	=HYPERLINK("https://www.ncbi.nlm.nih.gov/nucleotide/MH842840.1?report=genbank&log$=nucltop&blast_rank=9&RID=ND8ZDPED013","MH842840.1")
Pistia stratiotes haplotype B7 tRNA-Leu (trnL) gene, partial sequence; trnL-trnF intergenic spacer, complete sequence; and tRNA-Phe (trnF) gene, partial sequence; chloroplast	Pistia stratiotes	58.0	58.0	100%	3e-05	100.00	1071	=HYPERLINK("https://www.ncbi.nlm.nih.gov/nucleotide/MH842839.1?report=genbank&log$=nucltop&blast_rank=10&RID=ND8ZDPED013","MH842839.1")
Pistia stratiotes haplotype B0 tRNA-Leu (trnL) gene, partial sequence; trnL-trnF intergenic spacer, complete sequence; and tRNA-Phe (trnF) gene, partial sequence; chloroplast	Pistia stratiotes	58.0	58.0	100%	3e-05	100.00	1070	=HYPERLINK("https://www.ncbi.nlm.nih.gov/nucleotide/MH842832.1?report=genbank&log$=nucltop&blast_rank=11&RID=ND8ZDPED013","MH842832.1")
Pistia stratiotes haplotype A2 tRNA-Leu (trnL) gene, partial sequence; trnL-trnF intergenic spacer, complete sequence; and tRNA-Phe (trnF) gene, partial sequence; chloroplast	Pistia stratiotes	58.0	58.0	100%	3e-05	100.00	1071	=HYPERLINK("https://www.ncbi.nlm.nih.gov/nucleotide/MH842830.1?report=genbank&log$=nucltop&blast_rank=12&RID=ND8ZDPED013","MH842830.1")
Pistia stratiotes voucher T.S. Yi 08020 tRNA-Leu (trnL) gene, partial sequence; trnL-trnF intergenic spacer, complete sequence; and tRNA-Phe (trnF) gene, partial sequence; chloroplast	Pistia stratiotes	58.0	58.0	100%	3e-05	100.00	953	=HYPERLINK("https://www.ncbi.nlm.nih.gov/nucleotide/JQ237234.1?report=genbank&log$=nucltop&blast_rank=13&RID=ND8ZDPED013","JQ237234.1")
Pistia stratiotes trnL gene, partial sequence; chloroplast	Pistia stratiotes	58.0	58.0	100%	3e-05	100.00	528	=HYPERLINK("https://www.ncbi.nlm.nih.gov/nucleotide/AY249007.1?report=genbank&log$=nucltop&blast_rank=14&RID=ND8ZDPED013","AY249007.1")
Pistia stratiotes chloroplast tRNA-Leu (trnL) gene, partial sequence; trnL-trnF intergenic spacer, complete sequence; and tRNA-Phe (trnF) gene, partial sequence	Pistia stratiotes	58.0	58.0	100%	3e-05	100.00	989	=HYPERLINK("https://www.ncbi.nlm.nih.gov/nucleotide/AY054706.1?report=genbank&log$=nucltop&blast_rank=15&RID=ND8ZDPED013","AY054706.1")
Rangifer tarandus platyrhyncus genome assembly, chromosome: 19	Rangifer tarandus platyrhynchus	52.0	1726	100%	0.002	100.00	64027550	=HYPERLINK("https://www.ncbi.nlm.nih.gov/nucleotide/OX596103.1?report=genbank&log$=nucltop&blast_rank=16&RID=ND8ZDPED013","OX596103.1")
Rangifer tarandus platyrhyncus genome assembly, chromosome: 18	Rangifer tarandus platyrhynchus	52.0	1759	100%	0.002	100.00	64899544	=HYPERLINK("https://www.ncbi.nlm.nih.gov/nucleotide/OX459954.2?report=genbank&log$=nucltop&blast_rank=17&RID=ND8ZDPED013","OX459954.2")
Dilophus febrilis genome assembly, chromosome: 1	Dilophus febrilis	48.1	2170	100%	0.033	100.00	69467435	=HYPERLINK("https://www.ncbi.nlm.nih.gov/nucleotide/OY284468.1?report=genbank&log$=nucltop&blast_rank=18&RID=ND8ZDPED013","OY284468.1")
Quercus variabilis isolate HB chromosome 3b	Quercus variabilis	48.1	5590	100%	0.033	100.00	70849296	=HYPERLINK("https://www.ncbi.nlm.nih.gov/nucleotide/CP129435.1?report=genbank&log$=nucltop&blast_rank=19&RID=ND8ZDPED013","CP129435.1")
Quercus variabilis isolate HB chromosome 1b	Quercus variabilis	48.1	4205	100%	0.033	100.00	55204132	=HYPERLINK("https://www.ncbi.nlm.nih.gov/nucleotide/CP129433.1?report=genbank&log$=nucltop&blast_rank=20&RID=ND8ZDPED013","CP129433.1")
Vitis x doaniana cultivar PI 588149 chromosome 13	Vitis x doaniana	48.1	1135	100%	0.033	100.00	29167893	=HYPERLINK("https://www.ncbi.nlm.nih.gov/nucleotide/CP128321.1?report=genbank&log$=nucltop&blast_rank=21&RID=ND8ZDPED013","CP128321.1")
Trifolium dubium genome assembly, chromosome: 8	Trifolium dubium	48.1	1431	100%	0.033	100.00	40672081	=HYPERLINK("https://www.ncbi.nlm.nih.gov/nucleotide/OX638069.1?report=genbank&log$=nucltop&blast_rank=22&RID=ND8ZDPED013","OX638069.1")
Populus nigra genome assembly, chromosome: 18	Populus nigra	48.1	721	100%	0.033	100.00	14013446	=HYPERLINK("https://www.ncbi.nlm.nih.gov/nucleotide/OX637689.1?report=genbank&log$=nucltop&blast_rank=23&RID=ND8ZDPED013","OX637689.1")
Trifolium subterraneum genome assembly, chromosome: 3	Trifolium subterraneum	48.1	727	100%	0.033	100.00	60741410	=HYPERLINK("https://www.ncbi.nlm.nih.gov/nucleotide/OX637463.1?report=genbank&log$=nucltop&blast_rank=24&RID=ND8ZDPED013","OX637463.1")
Onychomys torridus genome assembly, chromosome: 16	Onychomys torridus	48.1	2276	100%	0.033	100.00	68548656	=HYPERLINK("https://www.ncbi.nlm.nih.gov/nucleotide/OX460897.1?report=genbank&log$=nucltop&blast_rank=25&RID=ND8ZDPED013","OX460897.1")
Anisus vortex genome assembly, chromosome: 9	Anisus vortex	48.1	1222	100%	0.033	100.00	45265454	=HYPERLINK("https://www.ncbi.nlm.nih.gov/nucleotide/OX421500.1?report=genbank&log$=nucltop&blast_rank=26&RID=ND8ZDPED013","OX421500.1")
Meleagris gallopavo genome assembly, chromosome: Z	Meleagris gallopavo	48.1	3142	100%	0.033	100.00	77162156	=HYPERLINK("https://www.ncbi.nlm.nih.gov/nucleotide/OW982255.1?report=genbank&log$=nucltop&blast_rank=27&RID=ND8ZDPED013","OW982255.1")
Acipenser ruthenus genome assembly, chromosome: 27	Acipenser ruthenus	48.1	918	100%	0.033	100.00	27160281	=HYPERLINK("https://www.ncbi.nlm.nih.gov/nucleotide/OV754635.1?report=genbank&log$=nucltop&blast_rank=28&RID=ND8ZDPED013","OV754635.1")
Caprimulgus europaeus genome assembly, chromosome: 5	Caprimulgus europaeus	48.1	3440	100%	0.033	100.00	82614289	=HYPERLINK("https://www.ncbi.nlm.nih.gov/nucleotide/OU015528.1?report=genbank&log$=nucltop&blast_rank=29&RID=ND8ZDPED013","OU015528.1")
Onychomys torridus genome assembly, chromosome: 16	Onychomys torridus	48.1	2276	100%	0.033	100.00	68548656	=HYPERLINK("https://www.ncbi.nlm.nih.gov/nucleotide/LR877203.1?report=genbank&log$=nucltop&blast_rank=30&RID=ND8ZDPED013","LR877203.1")
Canis lupus familiaris breed Labrador retriever chromosome 02b	Canis lupus familiaris	46.1	3716	100%	0.13	100.00	83851004	=HYPERLINK("https://www.ncbi.nlm.nih.gov/nucleotide/CP050613.1?report=genbank&log$=nucltop&blast_rank=31&RID=ND8ZDPED013","CP050613.1")
Mastacembelus armatus genome assembly, chromosome: 1	Mastacembelus armatus	46.1	993	100%	0.13	100.00	26083871	=HYPERLINK("https://www.ncbi.nlm.nih.gov/nucleotide/LR535833.1?report=genbank&log$=nucltop&blast_rank=32&RID=ND8ZDPED013","LR535833.1")
Bos mutus isolate yakQH1 chromosome 12	Bos mutus	46.1	3201	100%	0.13	100.00	78435519	=HYPERLINK("https://www.ncbi.nlm.nih.gov/nucleotide/CP027080.1?report=genbank&log$=nucltop&blast_rank=33&RID=ND8ZDPED013","CP027080.1")
Pyrus communis genome assembly, chromosome: 3	Pyrus communis	46.1	1051	100%	0.13	100.00	30840920	=HYPERLINK("https://www.ncbi.nlm.nih.gov/nucleotide/OY757070.1?report=genbank&log$=nucltop&blast_rank=34&RID=ND8ZDPED013","OY757070.1")
Crataegus laevigata genome assembly, chromosome: 8	Crataegus laevigata	46.1	1262	100%	0.13	100.00	39549295	=HYPERLINK("https://www.ncbi.nlm.nih.gov/nucleotide/OY756945.1?report=genbank&log$=nucltop&blast_rank=35&RID=ND8ZDPED013","OY756945.1")
Microcos paniculata chromosome 9a	Microcos paniculata	46.1	741	100%	0.13	100.00	33923534	=HYPERLINK("https://www.ncbi.nlm.nih.gov/nucleotide/CP131464.1?report=genbank&log$=nucltop&blast_rank=36&RID=ND8ZDPED013","CP131464.1")
Dilophus febrilis genome assembly, chromosome: 5	Dilophus febrilis	46.1	1851	100%	0.13	100.00	41264860	=HYPERLINK("https://www.ncbi.nlm.nih.gov/nucleotide/OY284472.1?report=genbank&log$=nucltop&blast_rank=37&RID=ND8ZDPED013","OY284472.1")
Medicago lupulina genome assembly, chromosome: 8	Medicago lupulina	46.1	2007	100%	0.13	100.00	62961867	=HYPERLINK("https://www.ncbi.nlm.nih.gov/nucleotide/OY283146.1?report=genbank&log$=nucltop&blast_rank=38&RID=ND8ZDPED013","OY283146.1")
Atherix ibis genome assembly, chromosome: 5	Atherix ibis	46.1	4274	100%	0.13	100.00	85033168	=HYPERLINK("https://www.ncbi.nlm.nih.gov/nucleotide/OY282609.1?report=genbank&log$=nucltop&blast_rank=39&RID=ND8ZDPED013","OY282609.1")
Vitis x doaniana cultivar PI 588149 chromosome 1	Vitis x doaniana	46.1	1156	100%	0.13	100.00	22099923	=HYPERLINK("https://www.ncbi.nlm.nih.gov/nucleotide/CP128336.1?report=genbank&log$=nucltop&blast_rank=40&RID=ND8ZDPED013","CP128336.1")
Vitis x doaniana cultivar PI 588149 chromosome 1	Vitis x doaniana	46.1	922	100%	0.13	100.00	23731836	=HYPERLINK("https://www.ncbi.nlm.nih.gov/nucleotide/CP128317.1?report=genbank&log$=nucltop&blast_rank=41&RID=ND8ZDPED013","CP128317.1")
Trifolium fragiferum genome assembly, chromosome: 7	Trifolium fragiferum	46.1	2199	100%	0.13	100.00	57030410	=HYPERLINK("https://www.ncbi.nlm.nih.gov/nucleotide/OX940795.1?report=genbank&log$=nucltop&blast_rank=42&RID=ND8ZDPED013","OX940795.1")
Populus nigra genome assembly, chromosome: 3	Populus nigra	46.1	2044	100%	0.13	100.00	27273051	=HYPERLINK("https://www.ncbi.nlm.nih.gov/nucleotide/OX637674.1?report=genbank&log$=nucltop&blast_rank=43&RID=ND8ZDPED013","OX637674.1")
Sphenella marginata genome assembly, chromosome: 6	Sphenella marginata	46.1	2694	100%	0.13	100.00	66161324	=HYPERLINK("https://www.ncbi.nlm.nih.gov/nucleotide/OX608083.1?report=genbank&log$=nucltop&blast_rank=44&RID=ND8ZDPED013","OX608083.1")
Eurois occulta genome assembly, chromosome: 19	Eurois occulta	46.1	500	100%	0.13	100.00	19542900	=HYPERLINK("https://www.ncbi.nlm.nih.gov/nucleotide/OX465496.1?report=genbank&log$=nucltop&blast_rank=45&RID=ND8ZDPED013","OX465496.1")
Empis stercorea genome assembly, chromosome: 5	Empis stercorea	46.1	2897	100%	0.13	100.00	55112753	=HYPERLINK("https://www.ncbi.nlm.nih.gov/nucleotide/OX457089.1?report=genbank&log$=nucltop&blast_rank=46&RID=ND8ZDPED013","OX457089.1")
Mythimna vitellina genome assembly, chromosome: 2	Mythimna vitellina	46.1	848	100%	0.13	100.00	27490461	=HYPERLINK("https://www.ncbi.nlm.nih.gov/nucleotide/OX438686.1?report=genbank&log$=nucltop&blast_rank=47&RID=ND8ZDPED013","OX438686.1")
Athripsodes cinereus genome assembly, chromosome: 11	Athripsodes cinereus	46.1	361	100%	0.13	100.00	29299420	=HYPERLINK("https://www.ncbi.nlm.nih.gov/nucleotide/OX388315.1?report=genbank&log$=nucltop&blast_rank=48&RID=ND8ZDPED013","OX388315.1")
Dryobota labecula genome assembly, chromosome: 15	Dryobota labecula	46.1	743	100%	0.13	100.00	25723812	=HYPERLINK("https://www.ncbi.nlm.nih.gov/nucleotide/OX383298.1?report=genbank&log$=nucltop&blast_rank=49&RID=ND8ZDPED013","OX383298.1")
Charanyca ferruginea genome assembly, chromosome: Z	Charanyca ferruginea	46.1	1131	100%	0.13	100.00	61979575	=HYPERLINK("https://www.ncbi.nlm.nih.gov/nucleotide/OX376055.1?report=genbank&log$=nucltop&blast_rank=50&RID=ND8ZDPED013","OX376055.1")
Apodemus sylvaticus genome assembly, chromosome: 16	Apodemus sylvaticus	46.1	2109	100%	0.13	100.00	89840071	=HYPERLINK("https://www.ncbi.nlm.nih.gov/nucleotide/OX359313.1?report=genbank&log$=nucltop&blast_rank=51&RID=ND8ZDPED013","OX359313.1")
Medicago arabica genome assembly, chromosome: 6	Medicago arabica	46.1	3671	100%	0.13	100.00	61901166	=HYPERLINK("https://www.ncbi.nlm.nih.gov/nucleotide/OX326969.1?report=genbank&log$=nucltop&blast_rank=52&RID=ND8ZDPED013","OX326969.1")
Medicago arabica genome assembly, chromosome: 3	Medicago arabica	46.1	2635	100%	0.13	100.00	65325345	=HYPERLINK("https://www.ncbi.nlm.nih.gov/nucleotide/OX326966.1?report=genbank&log$=nucltop&blast_rank=53&RID=ND8ZDPED013","OX326966.1")
Medicago arabica genome assembly, chromosome: 2	Medicago arabica	46.1	4012	100%	0.13	100.00	67337611	=HYPERLINK("https://www.ncbi.nlm.nih.gov/nucleotide/OX326965.1?report=genbank&log$=nucltop&blast_rank=54&RID=ND8ZDPED013","OX326965.1")
Bos gaurus x Bos taurus genome assembly, chromosome: 12	Bos gaurus x Bos taurus	46.1	3404	100%	0.13	100.00	88543157	=HYPERLINK("https://www.ncbi.nlm.nih.gov/nucleotide/OX258966.1?report=genbank&log$=nucltop&blast_rank=55&RID=ND8ZDPED013","OX258966.1")
Psylliodes chrysocephala genome assembly, chromosome: 5	Psylliodes chrysocephala	46.1	2909	100%	0.13	100.00	88486167	=HYPERLINK("https://www.ncbi.nlm.nih.gov/nucleotide/OV651817.1?report=genbank&log$=nucltop&blast_rank=56&RID=ND8ZDPED013","OV651817.1")
Barbus barbus genome assembly, chromosome: 31	Barbus barbus	46.1	1218	100%	0.13	100.00	29414161	=HYPERLINK("https://www.ncbi.nlm.nih.gov/nucleotide/OW387198.1?report=genbank&log$=nucltop&blast_rank=57&RID=ND8ZDPED013","OW387198.1")
Solea senegalensis genome assembly, chromosome: O	Solea senegalensis	46.1	614	100%	0.13	100.00	24356213	=HYPERLINK("https://www.ncbi.nlm.nih.gov/nucleotide/OW185646.1?report=genbank&log$=nucltop&blast_rank=58&RID=ND8ZDPED013","OW185646.1")
Yponomeuta sedellus genome assembly, chromosome: 8	Yponomeuta sedellus	46.1	285	100%	0.13	100.00	25056161	=HYPERLINK("https://www.ncbi.nlm.nih.gov/nucleotide/OW203729.1?report=genbank&log$=nucltop&blast_rank=59&RID=ND8ZDPED013","OW203729.1")
Telmatherina bonti genome assembly, chromosome: 8	Telmatherina bonti	46.1	1190	100%	0.13	100.00	42412721	=HYPERLINK("https://www.ncbi.nlm.nih.gov/nucleotide/OW121828.1?report=genbank&log$=nucltop&blast_rank=60&RID=ND8ZDPED013","OW121828.1")
Quercus robur genome assembly, chromosome: 7	Quercus robur	46.1	6402	100%	0.13	100.00	50779627	=HYPERLINK("https://www.ncbi.nlm.nih.gov/nucleotide/OW028770.1?report=genbank&log$=nucltop&blast_rank=61&RID=ND8ZDPED013","OW028770.1")
Melitaea cinxia chromosome 4	Melitaea cinxia	46.1	321	100%	0.13	100.00	17855385	=HYPERLINK("https://www.ncbi.nlm.nih.gov/nucleotide/CP049651.1?report=genbank&log$=nucltop&blast_rank=62&RID=ND8ZDPED013","CP049651.1")
Epistrophe grossulariae genome assembly, chromosome: 4	Epistrophe grossulariae	46.1	9467	100%	0.13	100.00	78506989	=HYPERLINK("https://www.ncbi.nlm.nih.gov/nucleotide/OV839569.1?report=genbank&log$=nucltop&blast_rank=63&RID=ND8ZDPED013","OV839569.1")
Cyprinus carpio genome assembly common carp genome, scaffold: LG9, chromosome: 9	Cyprinus carpio	46.1	1162	100%	0.13	100.00	24322175	=HYPERLINK("https://www.ncbi.nlm.nih.gov/nucleotide/LN590718.1?report=genbank&log$=nucltop&blast_rank=64&RID=ND8ZDPED013","LN590718.1")
Ocypus olens genome assembly, chromosome: 14	Ocypus olens	46.1	1634	100%	0.13	100.00	54471190	=HYPERLINK("https://www.ncbi.nlm.nih.gov/nucleotide/OU343060.1?report=genbank&log$=nucltop&blast_rank=65&RID=ND8ZDPED013","OU343060.1")
Ocypus olens genome assembly, chromosome: 1	Ocypus olens	46.1	2772	100%	0.13	100.00	69741075	=HYPERLINK("https://www.ncbi.nlm.nih.gov/nucleotide/OU343047.1?report=genbank&log$=nucltop&blast_rank=66&RID=ND8ZDPED013","OU343047.1")
Canis lupus genome assembly, chromosome: 2	Canis lupus	46.1	5450	100%	0.13	100.00	86397490	=HYPERLINK("https://www.ncbi.nlm.nih.gov/nucleotide/HG994387.1?report=genbank&log$=nucltop&blast_rank=67&RID=ND8ZDPED013","HG994387.1")
Trachurus trachurus genome assembly, chromosome: 7	Trachurus trachurus	46.1	868	100%	0.13	100.00	35447499	=HYPERLINK("https://www.ncbi.nlm.nih.gov/nucleotide/LR991638.1?report=genbank&log$=nucltop&blast_rank=68&RID=ND8ZDPED013","LR991638.1")
Felis catus Senzu DNA, chromosome: F2, American Shorthair breed	Felis catus	44.1	3334	100%	0.52	100.00	86116642	=HYPERLINK("https://www.ncbi.nlm.nih.gov/nucleotide/AP023169.1?report=genbank&log$=nucltop&blast_rank=69&RID=ND8ZDPED013","AP023169.1")
Canis lupus familiaris breed Labrador retriever chromosome 13a	Canis lupus familiaris	44.1	5055	100%	0.52	100.00	63905973	=HYPERLINK("https://www.ncbi.nlm.nih.gov/nucleotide/CP050604.1?report=genbank&log$=nucltop&blast_rank=70&RID=ND8ZDPED013","CP050604.1")
Canis lupus familiaris breed Labrador retriever chromosome 31a	Canis lupus familiaris	44.1	3701	100%	0.52	100.00	39430757	=HYPERLINK("https://www.ncbi.nlm.nih.gov/nucleotide/CP050592.1?report=genbank&log$=nucltop&blast_rank=71&RID=ND8ZDPED013","CP050592.1")
Canis lupus familiaris breed Labrador retriever chromosome 24a	Canis lupus familiaris	44.1	4502	100%	0.52	100.00	47610717	=HYPERLINK("https://www.ncbi.nlm.nih.gov/nucleotide/CP050588.1?report=genbank&log$=nucltop&blast_rank=72&RID=ND8ZDPED013","CP050588.1")
Canis lupus familiaris breed Labrador retriever chromosome 06a	Canis lupus familiaris	44.1	6553	100%	0.52	100.00	81738426	=HYPERLINK("https://www.ncbi.nlm.nih.gov/nucleotide/CP050586.1?report=genbank&log$=nucltop&blast_rank=73&RID=ND8ZDPED013","CP050586.1")
Canis lupus familiaris breed Labrador retriever chromosome 22a	Canis lupus familiaris	44.1	5270	100%	0.52	100.00	62903704	=HYPERLINK("https://www.ncbi.nlm.nih.gov/nucleotide/CP050581.1?report=genbank&log$=nucltop&blast_rank=74&RID=ND8ZDPED013","CP050581.1")
Canis lupus familiaris breed Labrador retriever chromosome 13b	Canis lupus familiaris	44.1	2844	100%	0.52	100.00	63899846	=HYPERLINK("https://www.ncbi.nlm.nih.gov/nucleotide/CP050644.1?report=genbank&log$=nucltop&blast_rank=75&RID=ND8ZDPED013","CP050644.1")
Canis lupus familiaris breed Labrador retriever chromosome 24b	Canis lupus familiaris	44.1	2597	100%	0.52	100.00	47624915	=HYPERLINK("https://www.ncbi.nlm.nih.gov/nucleotide/CP050643.1?report=genbank&log$=nucltop&blast_rank=76&RID=ND8ZDPED013","CP050643.1")
Canis lupus familiaris breed Labrador retriever chromosome 25b	Canis lupus familiaris	44.1	2870	100%	0.52	100.00	51431252	=HYPERLINK("https://www.ncbi.nlm.nih.gov/nucleotide/CP050633.1?report=genbank&log$=nucltop&blast_rank=77&RID=ND8ZDPED013","CP050633.1")
Canis lupus familiaris breed Labrador retriever chromosome 06b	Canis lupus familiaris	44.1	2966	100%	0.52	100.00	80974351	=HYPERLINK("https://www.ncbi.nlm.nih.gov/nucleotide/CP050622.1?report=genbank&log$=nucltop&blast_rank=78&RID=ND8ZDPED013","CP050622.1")
Canis lupus familiaris breed Labrador retriever chromosome 31b	Canis lupus familiaris	44.1	2589	100%	0.52	100.00	39416698	=HYPERLINK("https://www.ncbi.nlm.nih.gov/nucleotide/CP050617.1?report=genbank&log$=nucltop&blast_rank=79&RID=ND8ZDPED013","CP050617.1")
Plectropomus leopardus DNA, chromosome 2, nearly complete sequence	Plectropomus leopardus	44.1	1355	100%	0.52	100.00	42059005	=HYPERLINK("https://www.ncbi.nlm.nih.gov/nucleotide/AP022701.1?report=genbank&log$=nucltop&blast_rank=80&RID=ND8ZDPED013","AP022701.1")
Sciurus carolinensis genome assembly, chromosome: 15	Sciurus carolinensis	44.1	2967	100%	0.52	100.00	83138899	=HYPERLINK("https://www.ncbi.nlm.nih.gov/nucleotide/LR738605.1?report=genbank&log$=nucltop&blast_rank=81&RID=ND8ZDPED013","LR738605.1")
Sciurus carolinensis genome assembly, chromosome: 14	Sciurus carolinensis	44.1	2990	100%	0.52	100.00	88654151	=HYPERLINK("https://www.ncbi.nlm.nih.gov/nucleotide/LR738604.1?report=genbank&log$=nucltop&blast_rank=82&RID=ND8ZDPED013","LR738604.1")
Gossypium turneri isolate D10-2 chromosome D10_12	Gossypium turneri	44.1	1294	100%	0.52	100.00	54556719	=HYPERLINK("https://www.ncbi.nlm.nih.gov/nucleotide/CP032582.1?report=genbank&log$=nucltop&blast_rank=83&RID=ND8ZDPED013","CP032582.1")
Gossypium turneri isolate D10-2 chromosome D10_11	Gossypium turneri	44.1	1676	100%	0.52	100.00	67704245	=HYPERLINK("https://www.ncbi.nlm.nih.gov/nucleotide/CP032581.1?report=genbank&log$=nucltop&blast_rank=84&RID=ND8ZDPED013","CP032581.1")
Chanos chanos genome assembly, chromosome: 15	Chanos chanos	44.1	852	100%	0.52	100.00	20460689	=HYPERLINK("https://www.ncbi.nlm.nih.gov/nucleotide/LR697120.1?report=genbank&log$=nucltop&blast_rank=85&RID=ND8ZDPED013","LR697120.1")
Myripristis murdjan genome assembly, chromosome: 24	Myripristis murdjan	44.1	1011	100%	0.52	100.00	33539878	=HYPERLINK("https://www.ncbi.nlm.nih.gov/nucleotide/LR597573.1?report=genbank&log$=nucltop&blast_rank=86&RID=ND8ZDPED013","LR597573.1")
Salarias fasciatus genome assembly, chromosome: 19	Salarias fasciatus	44.1	1541	100%	0.52	100.00	26030347	=HYPERLINK("https://www.ncbi.nlm.nih.gov/nucleotide/LR597454.1?report=genbank&log$=nucltop&blast_rank=87&RID=ND8ZDPED013","LR597454.1")
Cicer arietinum chromosome Ca4	Cicer arietinum	44.1	703	100%	0.52	100.00	49191678	=HYPERLINK("https://www.ncbi.nlm.nih.gov/nucleotide/CP040769.1?report=genbank&log$=nucltop&blast_rank=88&RID=ND8ZDPED013","CP040769.1")
Rhinatrema bivittatum genome assembly, chromosome: 18	Rhinatrema bivittatum	44.1	1087	100%	0.52	100.00	61353747	=HYPERLINK("https://www.ncbi.nlm.nih.gov/nucleotide/LR584404.1?report=genbank&log$=nucltop&blast_rank=89&RID=ND8ZDPED013","LR584404.1")
Denticeps clupeoides genome assembly, chromosome: 11	Denticeps clupeoides	44.1	741	100%	0.52	100.00	22541512	=HYPERLINK("https://www.ncbi.nlm.nih.gov/nucleotide/LR535823.1?report=genbank&log$=nucltop&blast_rank=90&RID=ND8ZDPED013","LR535823.1")
Gouania willdenowi genome assembly, chromosome: 16	Gouania willdenowi	44.1	1564	100%	0.52	100.00	40234402	=HYPERLINK("https://www.ncbi.nlm.nih.gov/nucleotide/LR131992.1?report=genbank&log$=nucltop&blast_rank=91&RID=ND8ZDPED013","LR131992.1")
Brassica rapa genome, scaffold: A02	Brassica rapa	44.1	956	100%	0.52	100.00	31546239	=HYPERLINK("https://www.ncbi.nlm.nih.gov/nucleotide/LR031573.1?report=genbank&log$=nucltop&blast_rank=92&RID=ND8ZDPED013","LR031573.1")
Eukaryotic synthetic construct chromosome 19	eukaryotic synthetic construct	44.1	2364	100%	0.52	100.00	64242768	=HYPERLINK("https://www.ncbi.nlm.nih.gov/nucleotide/CP034522.1?report=genbank&log$=nucltop&blast_rank=93&RID=ND8ZDPED013","CP034522.1")
Eukaryotic synthetic construct chromosome 19	eukaryotic synthetic construct	44.1	2328	100%	0.52	100.00	64242768	=HYPERLINK("https://www.ncbi.nlm.nih.gov/nucleotide/CP034497.1?report=genbank&log$=nucltop&blast_rank=94&RID=ND8ZDPED013","CP034497.1")
Eukaryotic synthetic construct chromosome 17	eukaryotic synthetic construct	44.1	3194	100%	0.52	100.00	88299790	=HYPERLINK("https://www.ncbi.nlm.nih.gov/nucleotide/CP034495.1?report=genbank&log$=nucltop&blast_rank=95&RID=ND8ZDPED013","CP034495.1")
Bos mutus isolate yakQH1 chromosome 13	Bos mutus	44.1	3186	100%	0.52	100.00	75983851	=HYPERLINK("https://www.ncbi.nlm.nih.gov/nucleotide/CP027081.1?report=genbank&log$=nucltop&blast_rank=96&RID=ND8ZDPED013","CP027081.1")
Oryzias latipes strain HSOK chromosome 12	Oryzias latipes	44.1	743	100%	0.52	100.00	31685900	=HYPERLINK("https://www.ncbi.nlm.nih.gov/nucleotide/CP020632.1?report=genbank&log$=nucltop&blast_rank=97&RID=ND8ZDPED013","CP020632.1")
Oryzias latipes strain HNI chromosome 4	Oryzias latipes	44.1	945	100%	0.52	100.00	31648822	=HYPERLINK("https://www.ncbi.nlm.nih.gov/nucleotide/CP020782.1?report=genbank&log$=nucltop&blast_rank=98&RID=ND8ZDPED013","CP020782.1")
Oryzias latipes strain HNI chromosome 3	Oryzias latipes	44.1	910	100%	0.52	100.00	35737580	=HYPERLINK("https://www.ncbi.nlm.nih.gov/nucleotide/CP020781.1?report=genbank&log$=nucltop&blast_rank=99&RID=ND8ZDPED013","CP020781.1")
Brassica napus cultivar Xiang5A chromosome 11	Brassica napus	44.1	4512	100%	0.52	100.00	59361666	=HYPERLINK("https://www.ncbi.nlm.nih.gov/nucleotide/CP123886.1?report=genbank&log$=nucltop&blast_rank=100&RID=ND8ZDPED013","CP123886.1")
Brassica napus cultivar Xiang5A chromosome 1	Brassica napus	44.1	1154	100%	0.52	100.00	38840263	=HYPERLINK("https://www.ncbi.nlm.nih.gov/nucleotide/CP123876.1?report=genbank&log$=nucltop&blast_rank=101&RID=ND8ZDPED013","CP123876.1")
Pyrus communis genome assembly, chromosome: 11	Pyrus communis	44.1	1306	100%	0.52	100.00	27006843	=HYPERLINK("https://www.ncbi.nlm.nih.gov/nucleotide/OY757078.1?report=genbank&log$=nucltop&blast_rank=102&RID=ND8ZDPED013","OY757078.1")
Euphorbia lathyris genome assembly, chromosome: 5	Euphorbia lathyris	44.1	2161	100%	0.52	100.00	96320253	=HYPERLINK("https://www.ncbi.nlm.nih.gov/nucleotide/OY755224.1?report=genbank&log$=nucltop&blast_rank=103&RID=ND8ZDPED013","OY755224.1")
Amblyjoppa fuscipennis genome assembly, chromosome: 2	Amblyjoppa fuscipennis	44.1	2734	100%	0.52	100.00	41797824	=HYPERLINK("https://www.ncbi.nlm.nih.gov/nucleotide/OY754489.1?report=genbank&log$=nucltop&blast_rank=104&RID=ND8ZDPED013","OY754489.1")
Rhorus exstirpatorius genome assembly, chromosome: 10	Rhorus exstirpatorius	44.1	1616	100%	0.52	100.00	22689219	=HYPERLINK("https://www.ncbi.nlm.nih.gov/nucleotide/OY751322.1?report=genbank&log$=nucltop&blast_rank=105&RID=ND8ZDPED013","OY751322.1")
Rhorus exstirpatorius genome assembly, chromosome: 1	Rhorus exstirpatorius	44.1	4123	100%	0.52	100.00	67267508	=HYPERLINK("https://www.ncbi.nlm.nih.gov/nucleotide/OY751313.1?report=genbank&log$=nucltop&blast_rank=106&RID=ND8ZDPED013","OY751313.1")
Valencia hispanica genome assembly, chromosome: 9	Valencia hispanica	44.1	1097	100%	0.52	100.00	58061479	=HYPERLINK("https://www.ncbi.nlm.nih.gov/nucleotide/OY747708.1?report=genbank&log$=nucltop&blast_rank=107&RID=ND8ZDPED013","OY747708.1")
Orthonevra nobilis genome assembly, chromosome: 3	Orthonevra nobilis	44.1	5265	100%	0.52	100.00	85426202	=HYPERLINK("https://www.ncbi.nlm.nih.gov/nucleotide/OY743226.1?report=genbank&log$=nucltop&blast_rank=108&RID=ND8ZDPED013","OY743226.1")
Chelon labrosus genome assembly, chromosome: 9	Chelon labrosus	44.1	770	100%	0.52	100.00	30680213	=HYPERLINK("https://www.ncbi.nlm.nih.gov/nucleotide/OY741297.1?report=genbank&log$=nucltop&blast_rank=109&RID=ND8ZDPED013","OY741297.1")
Ziziphus jujuba cultivar Dongzao chromosome 4	Ziziphus jujuba	44.1	2283	100%	0.52	100.00	33874294	=HYPERLINK("https://www.ncbi.nlm.nih.gov/nucleotide/CP134454.1?report=genbank&log$=nucltop&blast_rank=110&RID=ND8ZDPED013","CP134454.1")
Thysanoteuthis rhombus genome assembly, chromosome: 3	Thysanoteuthis rhombus	44.1	2686	100%	0.52	100.00	91736792	=HYPERLINK("https://www.ncbi.nlm.nih.gov/nucleotide/OY735200.1?report=genbank&log$=nucltop&blast_rank=111&RID=ND8ZDPED013","OY735200.1")
Globicephala melas genome assembly, chromosome: 20	Globicephala melas	44.1	1467	100%	0.52	100.00	58784140	=HYPERLINK("https://www.ncbi.nlm.nih.gov/nucleotide/OY734059.1?report=genbank&log$=nucltop&blast_rank=112&RID=ND8ZDPED013","OY734059.1")
Globicephala melas genome assembly, chromosome: 14	Globicephala melas	44.1	2380	100%	0.52	100.00	88668195	=HYPERLINK("https://www.ncbi.nlm.nih.gov/nucleotide/OY734053.1?report=genbank&log$=nucltop&blast_rank=113&RID=ND8ZDPED013","OY734053.1")
Xylophagus ater genome assembly, chromosome: 1	Xylophagus ater	44.1	5286	100%	0.52	100.00	64457121	=HYPERLINK("https://www.ncbi.nlm.nih.gov/nucleotide/OY730478.1?report=genbank&log$=nucltop&blast_rank=114&RID=ND8ZDPED013","OY730478.1")
Muscardinus avellanarius genome assembly, chromosome: 17	Muscardinus avellanarius	44.1	1775	100%	0.52	100.00	64769431	=HYPERLINK("https://www.ncbi.nlm.nih.gov/nucleotide/OY726574.1?report=genbank&log$=nucltop&blast_rank=115&RID=ND8ZDPED013","OY726574.1")
Lipophrys pholis genome assembly, chromosome: 16	Lipophrys pholis	44.1	1230	100%	0.52	100.00	29030951	=HYPERLINK("https://www.ncbi.nlm.nih.gov/nucleotide/OY726548.1?report=genbank&log$=nucltop&blast_rank=116&RID=ND8ZDPED013","OY726548.1")
Inga leiocalycina genome assembly, chromosome: 6	Inga leiocalycina	44.1	1938	100%	0.52	100.00	73756888	=HYPERLINK("https://www.ncbi.nlm.nih.gov/nucleotide/OY725325.1?report=genbank&log$=nucltop&blast_rank=117&RID=ND8ZDPED013","OY725325.1")
Inga leiocalycina genome assembly, chromosome: 3	Inga leiocalycina	44.1	2103	100%	0.52	100.00	86413814	=HYPERLINK("https://www.ncbi.nlm.nih.gov/nucleotide/OY725322.1?report=genbank&log$=nucltop&blast_rank=118&RID=ND8ZDPED013","OY725322.1")
Ophion ellenae genome assembly, chromosome: 9	Ophion ellenae	44.1	884	100%	0.52	100.00	40409278	=HYPERLINK("https://www.ncbi.nlm.nih.gov/nucleotide/OY723393.1?report=genbank&log$=nucltop&blast_rank=119&RID=ND8ZDPED013","OY723393.1")
Cordylochernes scorpioides isolate IN4F17 chromosome 17	Cordylochernes scorpioides	44.1	4203	100%	0.52	100.00	81367607	=HYPERLINK("https://www.ncbi.nlm.nih.gov/nucleotide/CP092879.1?report=genbank&log$=nucltop&blast_rank=120&RID=ND8ZDPED013","CP092879.1")
Cordylochernes scorpioides isolate IN4F17 chromosome 11	Cordylochernes scorpioides	44.1	3989	100%	0.52	100.00	96169140	=HYPERLINK("https://www.ncbi.nlm.nih.gov/nucleotide/CP092873.1?report=genbank&log$=nucltop&blast_rank=121&RID=ND8ZDPED013","CP092873.1")
Cordylochernes scorpioides isolate IN4F17 chromosome 12	Cordylochernes scorpioides	44.1	4787	100%	0.52	100.00	94034523	=HYPERLINK("https://www.ncbi.nlm.nih.gov/nucleotide/CP092874.1?report=genbank&log$=nucltop&blast_rank=122&RID=ND8ZDPED013","CP092874.1")
Philonthus spinipes genome assembly, chromosome: 7	Philonthus spinipes	44.1	1423	100%	0.52	100.00	31278116	=HYPERLINK("https://www.ncbi.nlm.nih.gov/nucleotide/OY720306.1?report=genbank&log$=nucltop&blast_rank=123&RID=ND8ZDPED013","OY720306.1")
Labia minor genome assembly, chromosome: 5	Labia minor	44.1	2366	100%	0.52	100.00	70759738	=HYPERLINK("https://www.ncbi.nlm.nih.gov/nucleotide/OY720349.1?report=genbank&log$=nucltop&blast_rank=124&RID=ND8ZDPED013","OY720349.1")
Zeus faber genome assembly, chromosome: 18	Zeus faber	44.1	1115	100%	0.52	100.00	31314075	=HYPERLINK("https://www.ncbi.nlm.nih.gov/nucleotide/OY482862.1?report=genbank&log$=nucltop&blast_rank=125&RID=ND8ZDPED013","OY482862.1")
Brachypterus glaber genome assembly, chromosome: 5	Brachypterus glaber	44.1	2597	100%	0.52	100.00	48891822	=HYPERLINK("https://www.ncbi.nlm.nih.gov/nucleotide/OY294048.1?report=genbank&log$=nucltop&blast_rank=126&RID=ND8ZDPED013","OY294048.1")
Podarcis lilfordi genome assembly, chromosome: 8	Podarcis lilfordi	44.1	1232	100%	0.52	100.00	84956682	=HYPERLINK("https://www.ncbi.nlm.nih.gov/nucleotide/OX395133.1?report=genbank&log$=nucltop&blast_rank=127&RID=ND8ZDPED013","OX395133.1")
Idaea biselata genome assembly, chromosome: 1	Idaea biselata	44.1	1157	100%	0.52	100.00	45508293	=HYPERLINK("https://www.ncbi.nlm.nih.gov/nucleotide/OY292395.1?report=genbank&log$=nucltop&blast_rank=128&RID=ND8ZDPED013","OY292395.1")
Verbena officinalis genome assembly, chromosome: 2	Verbena officinalis	44.1	1306	100%	0.52	100.00	46094953	=HYPERLINK("https://www.ncbi.nlm.nih.gov/nucleotide/OY292386.1?report=genbank&log$=nucltop&blast_rank=129&RID=ND8ZDPED013","OY292386.1")
Sisyra nigra genome assembly, chromosome: 4	Sisyra nigra	44.1	2028	100%	0.52	100.00	50790609	=HYPERLINK("https://www.ncbi.nlm.nih.gov/nucleotide/OY292316.1?report=genbank&log$=nucltop&blast_rank=130&RID=ND8ZDPED013","OY292316.1")
Sisyra nigra genome assembly, chromosome: 2	Sisyra nigra	44.1	2131	100%	0.52	100.00	60279280	=HYPERLINK("https://www.ncbi.nlm.nih.gov/nucleotide/OY292314.1?report=genbank&log$=nucltop&blast_rank=131&RID=ND8ZDPED013","OY292314.1")
Quercus variabilis isolate HB chromosome 11a	Quercus variabilis	44.1	4522	100%	0.52	100.00	57558195	=HYPERLINK("https://www.ncbi.nlm.nih.gov/nucleotide/CP129455.1?report=genbank&log$=nucltop&blast_rank=132&RID=ND8ZDPED013","CP129455.1")
Quercus variabilis isolate HB chromosome 10a	Quercus variabilis	44.1	4200	100%	0.52	100.00	59746997	=HYPERLINK("https://www.ncbi.nlm.nih.gov/nucleotide/CP129454.1?report=genbank&log$=nucltop&blast_rank=133&RID=ND8ZDPED013","CP129454.1")
Quercus variabilis isolate HB chromosome 9a	Quercus variabilis	44.1	5275	100%	0.52	100.00	55294724	=HYPERLINK("https://www.ncbi.nlm.nih.gov/nucleotide/CP129453.1?report=genbank&log$=nucltop&blast_rank=134&RID=ND8ZDPED013","CP129453.1")
Quercus variabilis isolate HB chromosome 8a	Quercus variabilis	44.1	4413	100%	0.52	100.00	64884478	=HYPERLINK("https://www.ncbi.nlm.nih.gov/nucleotide/CP129452.1?report=genbank&log$=nucltop&blast_rank=135&RID=ND8ZDPED013","CP129452.1")
Quercus variabilis isolate HB chromosome 7a	Quercus variabilis	44.1	3747	100%	0.52	100.00	45195692	=HYPERLINK("https://www.ncbi.nlm.nih.gov/nucleotide/CP129451.1?report=genbank&log$=nucltop&blast_rank=136&RID=ND8ZDPED013","CP129451.1")
Quercus variabilis isolate HB chromosome 5a	Quercus variabilis	44.1	5478	100%	0.52	100.00	93045666	=HYPERLINK("https://www.ncbi.nlm.nih.gov/nucleotide/CP129449.1?report=genbank&log$=nucltop&blast_rank=137&RID=ND8ZDPED013","CP129449.1")
Quercus variabilis isolate HB chromosome 2a	Quercus variabilis	44.1	6011	100%	0.52	100.00	98100844	=HYPERLINK("https://www.ncbi.nlm.nih.gov/nucleotide/CP129446.1?report=genbank&log$=nucltop&blast_rank=138&RID=ND8ZDPED013","CP129446.1")
Quercus variabilis isolate HB chromosome 1a	Quercus variabilis	44.1	4593	100%	0.52	100.00	56724786	=HYPERLINK("https://www.ncbi.nlm.nih.gov/nucleotide/CP129445.1?report=genbank&log$=nucltop&blast_rank=139&RID=ND8ZDPED013","CP129445.1")
Quercus variabilis isolate HB chromosome 11b	Quercus variabilis	44.1	3750	100%	0.52	100.00	54407212	=HYPERLINK("https://www.ncbi.nlm.nih.gov/nucleotide/CP129443.1?report=genbank&log$=nucltop&blast_rank=140&RID=ND8ZDPED013","CP129443.1")
Quercus variabilis isolate HB chromosome 8b	Quercus variabilis	44.1	3939	100%	0.52	100.00	64144329	=HYPERLINK("https://www.ncbi.nlm.nih.gov/nucleotide/CP129440.1?report=genbank&log$=nucltop&blast_rank=141&RID=ND8ZDPED013","CP129440.1")
Quercus variabilis isolate HB chromosome 5b	Quercus variabilis	44.1	5687	100%	0.52	100.00	89156863	=HYPERLINK("https://www.ncbi.nlm.nih.gov/nucleotide/CP129437.1?report=genbank&log$=nucltop&blast_rank=142&RID=ND8ZDPED013","CP129437.1")
Quercus variabilis isolate HB chromosome 2b	Quercus variabilis	44.1	6603	100%	0.52	100.00	97211905	=HYPERLINK("https://www.ncbi.nlm.nih.gov/nucleotide/CP129434.1?report=genbank&log$=nucltop&blast_rank=143&RID=ND8ZDPED013","CP129434.1")
Porites lutea genome assembly, chromosome: 2	Porites lutea	44.1	842	100%	0.52	100.00	56927387	=HYPERLINK("https://www.ncbi.nlm.nih.gov/nucleotide/OY283125.1?report=genbank&log$=nucltop&blast_rank=144&RID=ND8ZDPED013","OY283125.1")
Bombyx mori p50T DNA, chromosome 10, sequence	Bombyx mori	44.1	287	100%	0.52	100.00	17797768	=HYPERLINK("https://www.ncbi.nlm.nih.gov/nucleotide/AP028180.1?report=genbank&log$=nucltop&blast_rank=145&RID=ND8ZDPED013","AP028180.1")
Xestia ashworthii genome assembly, chromosome: 12	Xestia ashworthii	44.1	886	100%	0.52	100.00	25140133	=HYPERLINK("https://www.ncbi.nlm.nih.gov/nucleotide/OX465559.1?report=genbank&log$=nucltop&blast_rank=146&RID=ND8ZDPED013","OX465559.1")
Gymnocheta viridis genome assembly, chromosome: 4	Gymnocheta viridis	44.1	2149	100%	0.52	100.00	91492178	=HYPERLINK("https://www.ncbi.nlm.nih.gov/nucleotide/OY101443.1?report=genbank&log$=nucltop&blast_rank=147&RID=ND8ZDPED013","OY101443.1")
Vitis x doaniana cultivar PI 588149 chromosome 19	Vitis x doaniana	44.1	1431	100%	0.52	100.00	23419168	=HYPERLINK("https://www.ncbi.nlm.nih.gov/nucleotide/CP128346.1?report=genbank&log$=nucltop&blast_rank=148&RID=ND8ZDPED013","CP128346.1")
Eristalinus aeneus genome assembly, chromosome: 3	Eristalinus aeneus	44.1	1394	100%	0.52	100.00	85846282	=HYPERLINK("https://www.ncbi.nlm.nih.gov/nucleotide/OY019132.1?report=genbank&log$=nucltop&blast_rank=149&RID=ND8ZDPED013","OY019132.1")
Parietaria judaica genome assembly, chromosome: 5	Parietaria judaica	44.1	1990	100%	0.52	100.00	40882646	=HYPERLINK("https://www.ncbi.nlm.nih.gov/nucleotide/OX940864.1?report=genbank&log$=nucltop&blast_rank=150&RID=ND8ZDPED013","OX940864.1")
Parietaria judaica genome assembly, chromosome: 4	Parietaria judaica	44.1	1835	100%	0.52	100.00	45368571	=HYPERLINK("https://www.ncbi.nlm.nih.gov/nucleotide/OX940863.1?report=genbank&log$=nucltop&blast_rank=151&RID=ND8ZDPED013","OX940863.1")
Parietaria judaica genome assembly, chromosome: 2	Parietaria judaica	44.1	2042	100%	0.52	100.00	55297252	=HYPERLINK("https://www.ncbi.nlm.nih.gov/nucleotide/OX940861.1?report=genbank&log$=nucltop&blast_rank=152&RID=ND8ZDPED013","OX940861.1")
Parietaria judaica genome assembly, chromosome: 1	Parietaria judaica	44.1	3475	100%	0.52	100.00	63050874	=HYPERLINK("https://www.ncbi.nlm.nih.gov/nucleotide/OX940860.1?report=genbank&log$=nucltop&blast_rank=153&RID=ND8ZDPED013","OX940860.1")
Acer campestre genome assembly, chromosome: 3	Acer campestre	44.1	3639	100%	0.52	100.00	52809252	=HYPERLINK("https://www.ncbi.nlm.nih.gov/nucleotide/OX940801.1?report=genbank&log$=nucltop&blast_rank=154&RID=ND8ZDPED013","OX940801.1")
Scutellaria minor genome assembly, chromosome: 4	Scutellaria minor	44.1	918	100%	0.52	100.00	33342298	=HYPERLINK("https://www.ncbi.nlm.nih.gov/nucleotide/OX940728.1?report=genbank&log$=nucltop&blast_rank=155&RID=ND8ZDPED013","OX940728.1")
Scutellaria minor genome assembly, chromosome: 3	Scutellaria minor	44.1	1115	100%	0.52	100.00	34615087	=HYPERLINK("https://www.ncbi.nlm.nih.gov/nucleotide/OX940727.1?report=genbank&log$=nucltop&blast_rank=156&RID=ND8ZDPED013","OX940727.1")
Scutellaria minor genome assembly, chromosome: 1	Scutellaria minor	44.1	1538	100%	0.52	100.00	36764200	=HYPERLINK("https://www.ncbi.nlm.nih.gov/nucleotide/OX940725.1?report=genbank&log$=nucltop&blast_rank=157&RID=ND8ZDPED013","OX940725.1")
Rhododendron vialii isolate Sample 1 chromosome 7a	Rhododendron vialii	44.1	741	100%	0.52	100.00	42050137	=HYPERLINK("https://www.ncbi.nlm.nih.gov/nucleotide/CP127071.1?report=genbank&log$=nucltop&blast_rank=158&RID=ND8ZDPED013","CP127071.1")
Rutilus rutilus genome assembly, chromosome: 8	Rutilus rutilus	44.1	1443	100%	0.52	100.00	47669334	=HYPERLINK("https://www.ncbi.nlm.nih.gov/nucleotide/OX637940.1?report=genbank&log$=nucltop&blast_rank=159&RID=ND8ZDPED013","OX637940.1")
Populus nigra genome assembly, chromosome: 1	Populus nigra	44.1	2597	100%	0.52	100.00	50570738	=HYPERLINK("https://www.ncbi.nlm.nih.gov/nucleotide/OX637672.1?report=genbank&log$=nucltop&blast_rank=160&RID=ND8ZDPED013","OX637672.1")
Trifolium subterraneum genome assembly, chromosome: 7	Trifolium subterraneum	44.1	1051	100%	0.52	100.00	55796532	=HYPERLINK("https://www.ncbi.nlm.nih.gov/nucleotide/OX637467.1?report=genbank&log$=nucltop&blast_rank=161&RID=ND8ZDPED013","OX637467.1")
Stenella coeruleoalba genome assembly, chromosome: 12	Stenella coeruleoalba	44.1	2422	100%	0.52	100.00	90572715	=HYPERLINK("https://www.ncbi.nlm.nih.gov/nucleotide/OX596397.1?report=genbank&log$=nucltop&blast_rank=162&RID=ND8ZDPED013","OX596397.1")
Rangifer tarandus platyrhyncus genome assembly, chromosome: 20	Rangifer tarandus platyrhynchus	44.1	3329	100%	0.52	100.00	63881322	=HYPERLINK("https://www.ncbi.nlm.nih.gov/nucleotide/OX596104.1?report=genbank&log$=nucltop&blast_rank=163&RID=ND8ZDPED013","OX596104.1")
Rangifer tarandus platyrhyncus genome assembly, chromosome: 8	Rangifer tarandus platyrhynchus	44.1	3171	100%	0.52	100.00	85046237	=HYPERLINK("https://www.ncbi.nlm.nih.gov/nucleotide/OX596092.1?report=genbank&log$=nucltop&blast_rank=164&RID=ND8ZDPED013","OX596092.1")
Rangifer tarandus platyrhyncus genome assembly, chromosome: 5	Rangifer tarandus platyrhynchus	44.1	3174	100%	0.52	100.00	97989365	=HYPERLINK("https://www.ncbi.nlm.nih.gov/nucleotide/OX596089.1?report=genbank&log$=nucltop&blast_rank=165&RID=ND8ZDPED013","OX596089.1")
Polia nebulosa genome assembly, chromosome: 10	Polia nebulosa	44.1	1176	100%	0.52	100.00	34173802	=HYPERLINK("https://www.ncbi.nlm.nih.gov/nucleotide/OX589597.1?report=genbank&log$=nucltop&blast_rank=166&RID=ND8ZDPED013","OX589597.1")
Planococcus citri genome assembly, chromosome: 1	Planococcus citri	44.1	2406	100%	0.52	100.00	90937217	=HYPERLINK("https://www.ncbi.nlm.nih.gov/nucleotide/OX465509.1?report=genbank&log$=nucltop&blast_rank=167&RID=ND8ZDPED013","OX465509.1")
Eurois occulta genome assembly, chromosome: 12	Eurois occulta	44.1	645	100%	0.52	100.00	20589543	=HYPERLINK("https://www.ncbi.nlm.nih.gov/nucleotide/OX465489.1?report=genbank&log$=nucltop&blast_rank=168&RID=ND8ZDPED013","OX465489.1")
Chionomys nivalis genome assembly, chromosome: 17	Chionomys nivalis	44.1	1667	100%	0.52	100.00	65541755	=HYPERLINK("https://www.ncbi.nlm.nih.gov/nucleotide/OX465465.1?report=genbank&log$=nucltop&blast_rank=169&RID=ND8ZDPED013","OX465465.1")
Balaenoptera acutorostrata genome assembly, chromosome: 13	Balaenoptera acutorostrata	44.1	3432	100%	0.52	100.00	94052262	=HYPERLINK("https://www.ncbi.nlm.nih.gov/nucleotide/OX465363.1?report=genbank&log$=nucltop&blast_rank=170&RID=ND8ZDPED013","OX465363.1")
Balaenoptera acutorostrata genome assembly, chromosome: 12	Balaenoptera acutorostrata	44.1	3766	100%	0.52	100.00	94444835	=HYPERLINK("https://www.ncbi.nlm.nih.gov/nucleotide/OX465362.1?report=genbank&log$=nucltop&blast_rank=171&RID=ND8ZDPED013","OX465362.1")
Delphinus delphis genome assembly, chromosome: 19	Delphinus delphis	44.1	1566	100%	0.52	100.00	60213694	=HYPERLINK("https://www.ncbi.nlm.nih.gov/nucleotide/OX465345.1?report=genbank&log$=nucltop&blast_rank=172&RID=ND8ZDPED013","OX465345.1")
Delphinus delphis genome assembly, chromosome: 14	Delphinus delphis	44.1	2135	100%	0.52	100.00	88847605	=HYPERLINK("https://www.ncbi.nlm.nih.gov/nucleotide/OX465340.1?report=genbank&log$=nucltop&blast_rank=173&RID=ND8ZDPED013","OX465340.1")
Sylvilagus floridanus genome assembly, chromosome: 7	Sylvilagus floridanus	44.1	3681	100%	0.52	100.00	84236463	=HYPERLINK("https://www.ncbi.nlm.nih.gov/nucleotide/OX463229.1?report=genbank&log$=nucltop&blast_rank=174&RID=ND8ZDPED013","OX463229.1")
Rangifer tarandus platyrhyncus genome assembly, chromosome: 19	Rangifer tarandus platyrhynchus	44.1	3287	100%	0.52	100.00	64280635	=HYPERLINK("https://www.ncbi.nlm.nih.gov/nucleotide/OX459955.2?report=genbank&log$=nucltop&blast_rank=175&RID=ND8ZDPED013","OX459955.2")
Peromyscus eremicus genome assembly, chromosome: 11	Peromyscus eremicus	44.1	2410	100%	0.52	100.00	76040073	=HYPERLINK("https://www.ncbi.nlm.nih.gov/nucleotide/OX460477.1?report=genbank&log$=nucltop&blast_rank=176&RID=ND8ZDPED013","OX460477.1")
Onychomys arenicola genome assembly, chromosome: 15	Onychomys arenicola	44.1	2155	100%	0.52	100.00	77859405	=HYPERLINK("https://www.ncbi.nlm.nih.gov/nucleotide/OX460361.1?report=genbank&log$=nucltop&blast_rank=177&RID=ND8ZDPED013","OX460361.1")
Hyperoodon ampullatus genome assembly, chromosome: 12	Hyperoodon ampullatus	44.1	2304	100%	0.52	100.00	90645867	=HYPERLINK("https://www.ncbi.nlm.nih.gov/nucleotide/OX457067.1?report=genbank&log$=nucltop&blast_rank=178&RID=ND8ZDPED013","OX457067.1")
Periphyllus acericola genome assembly, chromosome: 5	Periphyllus acericola	44.1	774	100%	0.52	100.00	30124071	=HYPERLINK("https://www.ncbi.nlm.nih.gov/nucleotide/OX454269.1?report=genbank&log$=nucltop&blast_rank=179&RID=ND8ZDPED013","OX454269.1")
Ecdyonurus torrentis genome assembly, chromosome: 2	Ecdyonurus torrentis	44.1	4307	100%	0.52	100.00	54228722	=HYPERLINK("https://www.ncbi.nlm.nih.gov/nucleotide/OX439129.1?report=genbank&log$=nucltop&blast_rank=180&RID=ND8ZDPED013","OX439129.1")
Mus musculus genome assembly, chromosome: 19	Mus musculus	44.1	2368	100%	0.52	100.00	59470459	=HYPERLINK("https://www.ncbi.nlm.nih.gov/nucleotide/OX439033.1?report=genbank&log$=nucltop&blast_rank=181&RID=ND8ZDPED013","OX439033.1")
Mus musculus genome assembly, chromosome: 17	Mus musculus	44.1	2342	100%	0.52	100.00	97324981	=HYPERLINK("https://www.ncbi.nlm.nih.gov/nucleotide/OX439030.1?report=genbank&log$=nucltop&blast_rank=182&RID=ND8ZDPED013","OX439030.1")
Anisus vortex genome assembly, chromosome: 5	Anisus vortex	44.1	1262	100%	0.52	100.00	50570969	=HYPERLINK("https://www.ncbi.nlm.nih.gov/nucleotide/OX421496.1?report=genbank&log$=nucltop&blast_rank=183&RID=ND8ZDPED013","OX421496.1")
Anisus vortex genome assembly, chromosome: 3	Anisus vortex	44.1	1958	100%	0.52	100.00	57635417	=HYPERLINK("https://www.ncbi.nlm.nih.gov/nucleotide/OX421494.1?report=genbank&log$=nucltop&blast_rank=184&RID=ND8ZDPED013","OX421494.1")
Anisus vortex genome assembly, chromosome: 2	Anisus vortex	44.1	1465	100%	0.52	100.00	60776560	=HYPERLINK("https://www.ncbi.nlm.nih.gov/nucleotide/OX421493.1?report=genbank&log$=nucltop&blast_rank=185&RID=ND8ZDPED013","OX421493.1")
Chenopodium album genome assembly, chromosome: 11	Chenopodium album	44.1	3152	100%	0.52	100.00	60299674	=HYPERLINK("https://www.ncbi.nlm.nih.gov/nucleotide/OX419218.1?report=genbank&log$=nucltop&blast_rank=186&RID=ND8ZDPED013","OX419218.1")
Quercus dentata isolate Qdleaves-2020 chromosome 8	Quercus dentata	44.1	12667	100%	0.52	100.00	75551006	=HYPERLINK("https://www.ncbi.nlm.nih.gov/nucleotide/CP116451.1?report=genbank&log$=nucltop&blast_rank=187&RID=ND8ZDPED013","CP116451.1")
Quercus dentata isolate Qdleaves-2020 chromosome 6	Quercus dentata	44.1	10286	100%	0.52	100.00	60472288	=HYPERLINK("https://www.ncbi.nlm.nih.gov/nucleotide/CP116449.1?report=genbank&log$=nucltop&blast_rank=188&RID=ND8ZDPED013","CP116449.1")
Rhaphigaster nebulosa genome assembly, chromosome: 6	Rhaphigaster nebulosa	44.1	3710	100%	0.52	100.00	88632487	=HYPERLINK("https://www.ncbi.nlm.nih.gov/nucleotide/OX411312.1?report=genbank&log$=nucltop&blast_rank=189&RID=ND8ZDPED013","OX411312.1")
Bombyx mori strain D9LxN4 chromosome 10	Bombyx mori	44.1	251	100%	0.52	100.00	17965451	=HYPERLINK("https://www.ncbi.nlm.nih.gov/nucleotide/CP114925.1?report=genbank&log$=nucltop&blast_rank=190&RID=ND8ZDPED013","CP114925.1")
Bombyx mori strain D9L chromosome 10	Bombyx mori	44.1	253	100%	0.52	100.00	17724846	=HYPERLINK("https://www.ncbi.nlm.nih.gov/nucleotide/CP114958.1?report=genbank&log$=nucltop&blast_rank=191&RID=ND8ZDPED013","CP114958.1")
Bombyx mori strain P50T chromosome 10	Bombyx mori	44.1	253	100%	0.52	100.00	17741521	=HYPERLINK("https://www.ncbi.nlm.nih.gov/nucleotide/CP114816.1?report=genbank&log$=nucltop&blast_rank=192&RID=ND8ZDPED013","CP114816.1")
Argyrosomus regius genome assembly, chromosome: 15	Argyrosomus regius	44.1	564	100%	0.52	100.00	26722334	=HYPERLINK("https://www.ncbi.nlm.nih.gov/nucleotide/OX336896.1?report=genbank&log$=nucltop&blast_rank=193&RID=ND8ZDPED013","OX336896.1")
Mus musculus genome assembly, chromosome: 19	Mus musculus	44.1	2258	100%	0.52	100.00	59306578	=HYPERLINK("https://www.ncbi.nlm.nih.gov/nucleotide/OX390162.1?report=genbank&log$=nucltop&blast_rank=194&RID=ND8ZDPED013","OX390162.1")
Mus musculus genome assembly, chromosome: 18	Mus musculus	44.1	2971	100%	0.52	100.00	90037828	=HYPERLINK("https://www.ncbi.nlm.nih.gov/nucleotide/OX390161.1?report=genbank&log$=nucltop&blast_rank=195&RID=ND8ZDPED013","OX390161.1")
Mus musculus genome assembly, chromosome: 17	Mus musculus	44.1	2376	100%	0.52	100.00	94609600	=HYPERLINK("https://www.ncbi.nlm.nih.gov/nucleotide/OX390160.1?report=genbank&log$=nucltop&blast_rank=196&RID=ND8ZDPED013","OX390160.1")
Mus musculus genome assembly, chromosome: 19	Mus musculus	44.1	2336	100%	0.52	100.00	62939505	=HYPERLINK("https://www.ncbi.nlm.nih.gov/nucleotide/OX389813.1?report=genbank&log$=nucltop&blast_rank=197&RID=ND8ZDPED013","OX389813.1")
Mus musculus genome assembly, chromosome: 18	Mus musculus	44.1	2848	100%	0.52	100.00	89861325	=HYPERLINK("https://www.ncbi.nlm.nih.gov/nucleotide/OX389812.1?report=genbank&log$=nucltop&blast_rank=198&RID=ND8ZDPED013","OX389812.1")
Athripsodes cinereus genome assembly, chromosome: 7	Athripsodes cinereus	44.1	643	100%	0.52	100.00	33306418	=HYPERLINK("https://www.ncbi.nlm.nih.gov/nucleotide/OX388311.1?report=genbank&log$=nucltop&blast_rank=199&RID=ND8ZDPED013","OX388311.1")
Thelaira solivaga genome assembly, chromosome: 2	Thelaira solivaga	44.1	7871	100%	0.52	100.00	82869379	=HYPERLINK("https://www.ncbi.nlm.nih.gov/nucleotide/OX377611.1?report=genbank&log$=nucltop&blast_rank=200&RID=ND8ZDPED013","OX377611.1")
Acrocera orbiculus genome assembly, chromosome: 3	Acrocera orbiculus	44.1	1839	100%	0.52	100.00	47323531	=HYPERLINK("https://www.ncbi.nlm.nih.gov/nucleotide/OX375758.1?report=genbank&log$=nucltop&blast_rank=201&RID=ND8ZDPED013","OX375758.1")
Gossypium herbaceum isolate GPA1alz chromosome 9	Gossypium herbaceum	44.1	1837	100%	0.52	100.00	85703514	=HYPERLINK("https://www.ncbi.nlm.nih.gov/nucleotide/CP106708.1?report=genbank&log$=nucltop&blast_rank=202&RID=ND8ZDPED013","CP106708.1")
Gossypium herbaceum isolate Zhongcao1 chromosome 9	Gossypium herbaceum	44.1	1469	100%	0.52	100.00	74847061	=HYPERLINK("https://www.ncbi.nlm.nih.gov/nucleotide/CP106695.1?report=genbank&log$=nucltop&blast_rank=203&RID=ND8ZDPED013","CP106695.1")
Scutellaria galericulata genome assembly, chromosome: 4	Scutellaria galericulata	44.1	462	100%	0.52	100.00	22406707	=HYPERLINK("https://www.ncbi.nlm.nih.gov/nucleotide/OX335787.1?report=genbank&log$=nucltop&blast_rank=204&RID=ND8ZDPED013","OX335787.1")
Misopates orontium genome assembly, chromosome: 2	Misopates orontium	44.1	985	100%	0.52	100.00	52745556	=HYPERLINK("https://www.ncbi.nlm.nih.gov/nucleotide/OX326947.1?report=genbank&log$=nucltop&blast_rank=205&RID=ND8ZDPED013","OX326947.1")
Medicago arabica genome assembly, chromosome: 8	Medicago arabica	44.1	3386	100%	0.52	100.00	58228340	=HYPERLINK("https://www.ncbi.nlm.nih.gov/nucleotide/OX326971.1?report=genbank&log$=nucltop&blast_rank=206&RID=ND8ZDPED013","OX326971.1")
Medicago arabica genome assembly, chromosome: 5	Medicago arabica	44.1	4137	100%	0.52	100.00	63057901	=HYPERLINK("https://www.ncbi.nlm.nih.gov/nucleotide/OX326968.1?report=genbank&log$=nucltop&blast_rank=207&RID=ND8ZDPED013","OX326968.1")
Heterocephalus glaber genome assembly, chromosome: 27	Heterocephalus glaber	44.1	635	100%	0.52	100.00	38566542	=HYPERLINK("https://www.ncbi.nlm.nih.gov/nucleotide/OX090967.1?report=genbank&log$=nucltop&blast_rank=208&RID=ND8ZDPED013","OX090967.1")
Heterocephalus glaber genome assembly, chromosome: 27	Heterocephalus glaber	44.1	570	100%	0.52	100.00	38402406	=HYPERLINK("https://www.ncbi.nlm.nih.gov/nucleotide/OX090935.1?report=genbank&log$=nucltop&blast_rank=209&RID=ND8ZDPED013","OX090935.1")
Tridacna crocea genome assembly, chromosome: 10	Tridacna crocea	44.1	1614	100%	0.52	100.00	58601853	=HYPERLINK("https://www.ncbi.nlm.nih.gov/nucleotide/OX031065.1?report=genbank&log$=nucltop&blast_rank=210&RID=ND8ZDPED013","OX031065.1")
Myopa tessellatipennis genome assembly, chromosome: 3	Myopa tessellatipennis	44.1	492	100%	0.52	100.00	46318963	=HYPERLINK("https://www.ncbi.nlm.nih.gov/nucleotide/OX031317.1?report=genbank&log$=nucltop&blast_rank=211&RID=ND8ZDPED013","OX031317.1")
Mus musculus genome assembly, chromosome: 17	Mus musculus	44.1	2507	100%	0.52	100.00	90608376	=HYPERLINK("https://www.ncbi.nlm.nih.gov/nucleotide/OW971800.1?report=genbank&log$=nucltop&blast_rank=212&RID=ND8ZDPED013","OW971800.1")
Mus musculus genome assembly, chromosome: 19	Mus musculus	44.1	2374	100%	0.52	100.00	57932146	=HYPERLINK("https://www.ncbi.nlm.nih.gov/nucleotide/OW971802.1?report=genbank&log$=nucltop&blast_rank=213&RID=ND8ZDPED013","OW971802.1")
Mus musculus genome assembly, chromosome: 18	Mus musculus	44.1	2923	100%	0.52	100.00	87697973	=HYPERLINK("https://www.ncbi.nlm.nih.gov/nucleotide/OW971801.1?report=genbank&log$=nucltop&blast_rank=214&RID=ND8ZDPED013","OW971801.1")
Mus musculus genome assembly, chromosome: 19	Mus musculus	44.1	2479	100%	0.52	100.00	58440966	=HYPERLINK("https://www.ncbi.nlm.nih.gov/nucleotide/OW971655.1?report=genbank&log$=nucltop&blast_rank=215&RID=ND8ZDPED013","OW971655.1")
Mus musculus genome assembly, chromosome: 17	Mus musculus	44.1	2670	100%	0.52	100.00	91714531	=HYPERLINK("https://www.ncbi.nlm.nih.gov/nucleotide/OW971653.1?report=genbank&log$=nucltop&blast_rank=216&RID=ND8ZDPED013","OW971653.1")
Mus musculus genome assembly, chromosome: 18	Mus musculus	44.1	3156	100%	0.52	100.00	88489193	=HYPERLINK("https://www.ncbi.nlm.nih.gov/nucleotide/OW971654.1?report=genbank&log$=nucltop&blast_rank=217&RID=ND8ZDPED013","OW971654.1")
Mus musculus genome assembly, chromosome: 19	Mus musculus	44.1	2338	100%	0.52	100.00	57899023	=HYPERLINK("https://www.ncbi.nlm.nih.gov/nucleotide/OW971613.1?report=genbank&log$=nucltop&blast_rank=218&RID=ND8ZDPED013","OW971613.1")
Mus musculus genome assembly, chromosome: 18	Mus musculus	44.1	2881	100%	0.52	100.00	87845016	=HYPERLINK("https://www.ncbi.nlm.nih.gov/nucleotide/OW971612.1?report=genbank&log$=nucltop&blast_rank=219&RID=ND8ZDPED013","OW971612.1")
Mus musculus genome assembly, chromosome: 17	Mus musculus	44.1	2650	100%	0.52	100.00	90848440	=HYPERLINK("https://www.ncbi.nlm.nih.gov/nucleotide/OW971611.1?report=genbank&log$=nucltop&blast_rank=220&RID=ND8ZDPED013","OW971611.1")
Mus musculus genome assembly, chromosome: 17	Mus musculus	44.1	2169	100%	0.52	100.00	90489632	=HYPERLINK("https://www.ncbi.nlm.nih.gov/nucleotide/OW971559.1?report=genbank&log$=nucltop&blast_rank=221&RID=ND8ZDPED013","OW971559.1")
Mus musculus genome assembly, chromosome: 19	Mus musculus	44.1	2332	100%	0.52	100.00	58008386	=HYPERLINK("https://www.ncbi.nlm.nih.gov/nucleotide/OW971561.1?report=genbank&log$=nucltop&blast_rank=222&RID=ND8ZDPED013","OW971561.1")
Mus musculus genome assembly, chromosome: 17	Mus musculus	44.1	2420	100%	0.52	100.00	90677210	=HYPERLINK("https://www.ncbi.nlm.nih.gov/nucleotide/OW971590.1?report=genbank&log$=nucltop&blast_rank=223&RID=ND8ZDPED013","OW971590.1")
Mus musculus genome assembly, chromosome: 18	Mus musculus	44.1	2842	100%	0.52	100.00	88011295	=HYPERLINK("https://www.ncbi.nlm.nih.gov/nucleotide/OW971853.1?report=genbank&log$=nucltop&blast_rank=224&RID=ND8ZDPED013","OW971853.1")
Mus musculus genome assembly, chromosome: 17	Mus musculus	44.1	2450	100%	0.52	100.00	90930989	=HYPERLINK("https://www.ncbi.nlm.nih.gov/nucleotide/OW971852.1?report=genbank&log$=nucltop&blast_rank=225&RID=ND8ZDPED013","OW971852.1")
Mus musculus genome assembly, chromosome: 19	Mus musculus	44.1	2581	100%	0.52	100.00	58145355	=HYPERLINK("https://www.ncbi.nlm.nih.gov/nucleotide/OW971760.1?report=genbank&log$=nucltop&blast_rank=226&RID=ND8ZDPED013","OW971760.1")
Mus musculus genome assembly, chromosome: 17	Mus musculus	44.1	2318	100%	0.52	100.00	91989066	=HYPERLINK("https://www.ncbi.nlm.nih.gov/nucleotide/OW971758.1?report=genbank&log$=nucltop&blast_rank=227&RID=ND8ZDPED013","OW971758.1")
Mus musculus domesticus genome assembly, chromosome: 19	Mus musculus domesticus	44.1	2247	100%	0.52	100.00	57350886	=HYPERLINK("https://www.ncbi.nlm.nih.gov/nucleotide/OW971623.1?report=genbank&log$=nucltop&blast_rank=228&RID=ND8ZDPED013","OW971623.1")
Mus musculus genome assembly, chromosome: 19	Mus musculus	44.1	2258	100%	0.52	100.00	58017828	=HYPERLINK("https://www.ncbi.nlm.nih.gov/nucleotide/OW971739.1?report=genbank&log$=nucltop&blast_rank=229&RID=ND8ZDPED013","OW971739.1")
Mus musculus genome assembly, chromosome: 18	Mus musculus	44.1	2869	100%	0.52	100.00	87975307	=HYPERLINK("https://www.ncbi.nlm.nih.gov/nucleotide/OW971738.1?report=genbank&log$=nucltop&blast_rank=230&RID=ND8ZDPED013","OW971738.1")
Mus musculus genome assembly, chromosome: 17	Mus musculus	44.1	2445	100%	0.52	100.00	90615792	=HYPERLINK("https://www.ncbi.nlm.nih.gov/nucleotide/OW971737.1?report=genbank&log$=nucltop&blast_rank=231&RID=ND8ZDPED013","OW971737.1")
Mus musculus genome assembly, chromosome: 17	Mus musculus	44.1	2680	100%	0.52	100.00	91350983	=HYPERLINK("https://www.ncbi.nlm.nih.gov/nucleotide/OW971707.1?report=genbank&log$=nucltop&blast_rank=232&RID=ND8ZDPED013","OW971707.1")
Mus spretus genome assembly, chromosome: 19	Mus spretus	44.1	2167	100%	0.52	100.00	57496413	=HYPERLINK("https://www.ncbi.nlm.nih.gov/nucleotide/OW971697.1?report=genbank&log$=nucltop&blast_rank=233&RID=ND8ZDPED013","OW971697.1")
Barbus barbus genome assembly, chromosome: 23	Barbus barbus	44.1	1433	100%	0.52	100.00	31242294	=HYPERLINK("https://www.ncbi.nlm.nih.gov/nucleotide/OW387190.1?report=genbank&log$=nucltop&blast_rank=234&RID=ND8ZDPED013","OW387190.1")
Cheilosia pagana genome assembly, chromosome: 4	Cheilosia pagana	44.1	1560	100%	0.52	100.00	54656508	=HYPERLINK("https://www.ncbi.nlm.nih.gov/nucleotide/OW386169.1?report=genbank&log$=nucltop&blast_rank=235&RID=ND8ZDPED013","OW386169.1")
Orcinus orca genome assembly, chromosome: 19	Orcinus orca	44.1	1425	100%	0.52	100.00	61273037	=HYPERLINK("https://www.ncbi.nlm.nih.gov/nucleotide/OW443379.1?report=genbank&log$=nucltop&blast_rank=236&RID=ND8ZDPED013","OW443379.1")
Orcinus orca genome assembly, chromosome: 12	Orcinus orca	44.1	2456	100%	0.52	100.00	93388644	=HYPERLINK("https://www.ncbi.nlm.nih.gov/nucleotide/OW443372.1?report=genbank&log$=nucltop&blast_rank=237&RID=ND8ZDPED013","OW443372.1")
Telmatherina bonti genome assembly, chromosome: 22	Telmatherina bonti	44.1	1039	100%	0.52	100.00	35388860	=HYPERLINK("https://www.ncbi.nlm.nih.gov/nucleotide/OW121842.1?report=genbank&log$=nucltop&blast_rank=238&RID=ND8ZDPED013","OW121842.1")
Philonthus cognatus genome assembly, chromosome: 4	Philonthus cognatus	44.1	6444	100%	0.52	100.00	88738404	=HYPERLINK("https://www.ncbi.nlm.nih.gov/nucleotide/OW052245.1?report=genbank&log$=nucltop&blast_rank=239&RID=ND8ZDPED013","OW052245.1")
Quercus robur genome assembly, chromosome: 11	Quercus robur	44.1	7197	100%	0.52	100.00	56641698	=HYPERLINK("https://www.ncbi.nlm.nih.gov/nucleotide/OW028775.1?report=genbank&log$=nucltop&blast_rank=240&RID=ND8ZDPED013","OW028775.1")
Quercus robur genome assembly, chromosome: 10	Quercus robur	44.1	7408	100%	0.52	100.00	55958786	=HYPERLINK("https://www.ncbi.nlm.nih.gov/nucleotide/OW028774.1?report=genbank&log$=nucltop&blast_rank=241&RID=ND8ZDPED013","OW028774.1")
Quercus robur genome assembly, chromosome: 5	Quercus robur	44.1	8476	100%	0.52	100.00	89215487	=HYPERLINK("https://www.ncbi.nlm.nih.gov/nucleotide/OW028769.1?report=genbank&log$=nucltop&blast_rank=242&RID=ND8ZDPED013","OW028769.1")
Quercus robur genome assembly, chromosome: 1	Quercus robur	44.1	7639	100%	0.52	100.00	55127264	=HYPERLINK("https://www.ncbi.nlm.nih.gov/nucleotide/OW028765.1?report=genbank&log$=nucltop&blast_rank=243&RID=ND8ZDPED013","OW028765.1")
Luperina testacea genome assembly, chromosome: 26	Luperina testacea	44.1	458	100%	0.52	100.00	13891454	=HYPERLINK("https://www.ncbi.nlm.nih.gov/nucleotide/OV656781.1?report=genbank&log$=nucltop&blast_rank=244&RID=ND8ZDPED013","OV656781.1")
Meles meles genome assembly, chromosome: 14	Meles meles	44.1	7766	100%	0.52	100.00	86535488	=HYPERLINK("https://www.ncbi.nlm.nih.gov/nucleotide/OV277455.1?report=genbank&log$=nucltop&blast_rank=245&RID=ND8ZDPED013","OV277455.1")
Meles meles genome assembly, chromosome: 12	Meles meles	44.1	7349	100%	0.52	100.00	96433638	=HYPERLINK("https://www.ncbi.nlm.nih.gov/nucleotide/OV277453.1?report=genbank&log$=nucltop&blast_rank=246&RID=ND8ZDPED013","OV277453.1")
Limnephilus lunatus genome assembly, chromosome: 8	Limnephilus lunatus	44.1	3295	100%	0.52	100.00	90414399	=HYPERLINK("https://www.ncbi.nlm.nih.gov/nucleotide/OU830599.1?report=genbank&log$=nucltop&blast_rank=247&RID=ND8ZDPED013","OU830599.1")
Agriopis aurantiaria genome assembly, chromosome: 3	Agriopis aurantiaria	44.1	532	100%	0.52	100.00	20351702	=HYPERLINK("https://www.ncbi.nlm.nih.gov/nucleotide/OU611983.1?report=genbank&log$=nucltop&blast_rank=248&RID=ND8ZDPED013","OU611983.1")
Vespa velutina genome assembly, chromosome: 2	Vespa velutina	44.1	1045	100%	0.52	100.00	19840172	=HYPERLINK("https://www.ncbi.nlm.nih.gov/nucleotide/OU525124.1?report=genbank&log$=nucltop&blast_rank=249&RID=ND8ZDPED013","OU525124.1")
Brassica rapa genome assembly, chromosome: A02	Brassica rapa	44.1	956	100%	0.52	100.00	32490828	=HYPERLINK("https://www.ncbi.nlm.nih.gov/nucleotide/LS974618.2?report=genbank&log$=nucltop&blast_rank=250&RID=ND8ZDPED013","LS974618.2")
Carpinus viminea chromosome 1	Carpinus viminea	44.1	5911	100%	0.52	100.00	68300551	=HYPERLINK("https://www.ncbi.nlm.nih.gov/nucleotide/CP054667.1?report=genbank&log$=nucltop&blast_rank=251&RID=ND8ZDPED013","CP054667.1")
Cervus elaphus genome assembly, chromosome: 22	Cervus elaphus	44.1	2155	100%	0.52	100.00	85849967	=HYPERLINK("https://www.ncbi.nlm.nih.gov/nucleotide/OU343099.1?report=genbank&log$=nucltop&blast_rank=252&RID=ND8ZDPED013","OU343099.1")
Cervus elaphus genome assembly, chromosome: 7	Cervus elaphus	44.1	1658	100%	0.52	100.00	52316097	=HYPERLINK("https://www.ncbi.nlm.nih.gov/nucleotide/OU343084.1?report=genbank&log$=nucltop&blast_rank=253&RID=ND8ZDPED013","OU343084.1")
Ocypus olens genome assembly, chromosome: 13	Ocypus olens	44.1	1529	100%	0.52	100.00	54627788	=HYPERLINK("https://www.ncbi.nlm.nih.gov/nucleotide/OU343059.1?report=genbank&log$=nucltop&blast_rank=254&RID=ND8ZDPED013","OU343059.1")
Fagus sylvatica genome assembly, chromosome: 1	Fagus sylvatica	44.1	4946	100%	0.52	100.00	73970959	=HYPERLINK("https://www.ncbi.nlm.nih.gov/nucleotide/OU015761.1?report=genbank&log$=nucltop&blast_rank=255&RID=ND8ZDPED013","OU015761.1")
Homo sapiens isolate CHM13 chromosome 19	Homo sapiens	44.1	1984	100%	0.52	100.00	61707364	=HYPERLINK("https://www.ncbi.nlm.nih.gov/nucleotide/CP068259.2?report=genbank&log$=nucltop&blast_rank=256&RID=ND8ZDPED013","CP068259.2")
Homo sapiens isolate CHM13 chromosome 17	Homo sapiens	44.1	3160	100%	0.52	100.00	84276897	=HYPERLINK("https://www.ncbi.nlm.nih.gov/nucleotide/CP068261.2?report=genbank&log$=nucltop&blast_rank=257&RID=ND8ZDPED013","CP068261.2")
Jasminum sambac cultivar Hutoumoli linkage group Lg4	Jasminum sambac	44.1	1417	100%	0.52	100.00	42119435	=HYPERLINK("https://www.ncbi.nlm.nih.gov/nucleotide/CP073647.1?report=genbank&log$=nucltop&blast_rank=258&RID=ND8ZDPED013","CP073647.1")
Canis lupus genome assembly, chromosome: 31	Canis lupus	44.1	3643	100%	0.52	100.00	44759192	=HYPERLINK("https://www.ncbi.nlm.nih.gov/nucleotide/HG994411.1?report=genbank&log$=nucltop&blast_rank=259&RID=ND8ZDPED013","HG994411.1")
Canis lupus genome assembly, chromosome: 24	Canis lupus	44.1	4650	100%	0.52	100.00	49877449	=HYPERLINK("https://www.ncbi.nlm.nih.gov/nucleotide/HG994407.1?report=genbank&log$=nucltop&blast_rank=260&RID=ND8ZDPED013","HG994407.1")
Canis lupus genome assembly, chromosome: 25	Canis lupus	44.1	3703	100%	0.52	100.00	53617450	=HYPERLINK("https://www.ncbi.nlm.nih.gov/nucleotide/HG994404.1?report=genbank&log$=nucltop&blast_rank=261&RID=ND8ZDPED013","HG994404.1")
Canis lupus genome assembly, chromosome: 13	Canis lupus	44.1	3999	100%	0.52	100.00	65443671	=HYPERLINK("https://www.ncbi.nlm.nih.gov/nucleotide/HG994397.1?report=genbank&log$=nucltop&blast_rank=262&RID=ND8ZDPED013","HG994397.1")
Canis lupus genome assembly, chromosome: 9	Canis lupus	44.1	6031	100%	0.52	100.00	66787146	=HYPERLINK("https://www.ncbi.nlm.nih.gov/nucleotide/HG994394.1?report=genbank&log$=nucltop&blast_rank=263&RID=ND8ZDPED013","HG994394.1")
Canis lupus genome assembly, chromosome: 3	Canis lupus	44.1	5010	100%	0.52	100.00	93479712	=HYPERLINK("https://www.ncbi.nlm.nih.gov/nucleotide/HG994384.1?report=genbank&log$=nucltop&blast_rank=264&RID=ND8ZDPED013","HG994384.1")
Brassica napus genome assembly, chromosome: C05	Brassica napus	44.1	4308	100%	0.52	100.00	56382805	=HYPERLINK("https://www.ncbi.nlm.nih.gov/nucleotide/HG994369.1?report=genbank&log$=nucltop&blast_rank=265&RID=ND8ZDPED013","HG994369.1")
Brassica napus genome assembly, chromosome: A02	Brassica napus	44.1	890	100%	0.52	100.00	33432960	=HYPERLINK("https://www.ncbi.nlm.nih.gov/nucleotide/HG994356.1?report=genbank&log$=nucltop&blast_rank=266&RID=ND8ZDPED013","HG994356.1")
Scaeva pyrastri genome assembly, chromosome: 2	Scaeva pyrastri	44.1	8237	100%	0.52	100.00	86161057	=HYPERLINK("https://www.ncbi.nlm.nih.gov/nucleotide/LR989928.1?report=genbank&log$=nucltop&blast_rank=267&RID=ND8ZDPED013","LR989928.1")
Macrobrachium nipponense isolate FS-2020 chromosome 38	Macrobrachium nipponense	44.1	1401	100%	0.52	100.00	62717774	=HYPERLINK("https://www.ncbi.nlm.nih.gov/nucleotide/CP062056.1?report=genbank&log$=nucltop&blast_rank=268&RID=ND8ZDPED013","CP062056.1")
Homo sapiens DNA, chromosome 19, nearly complete genome	Homo sapiens	44.1	2122	100%	0.52	100.00	59105444	=HYPERLINK("https://www.ncbi.nlm.nih.gov/nucleotide/AP023479.1?report=genbank&log$=nucltop&blast_rank=269&RID=ND8ZDPED013","AP023479.1")
Homo sapiens DNA, chromosome 17, nearly complete genome	Homo sapiens	44.1	3090	100%	0.52	100.00	80688777	=HYPERLINK("https://www.ncbi.nlm.nih.gov/nucleotide/AP023477.1?report=genbank&log$=nucltop&blast_rank=270&RID=ND8ZDPED013","AP023477.1")
Poecilia reticulata genome assembly, chromosome: 9	Poecilia reticulata	44.1	985	100%	0.52	100.00	33240922	=HYPERLINK("https://www.ncbi.nlm.nih.gov/nucleotide/LR880653.1?report=genbank&log$=nucltop&blast_rank=271&RID=ND8ZDPED013","LR880653.1")
Acomys russatus genome assembly, chromosome: 24	Acomys russatus	44.1	2386	100%	0.52	100.00	60479378	=HYPERLINK("https://www.ncbi.nlm.nih.gov/nucleotide/LR877235.1?report=genbank&log$=nucltop&blast_rank=272&RID=ND8ZDPED013","LR877235.1")
Acomys russatus genome assembly, chromosome: 20	Acomys russatus	44.1	3104	100%	0.52	100.00	74893780	=HYPERLINK("https://www.ncbi.nlm.nih.gov/nucleotide/LR877231.1?report=genbank&log$=nucltop&blast_rank=273&RID=ND8ZDPED013","LR877231.1")
Acomys russatus genome assembly, chromosome: 17	Acomys russatus	44.1	3036	100%	0.52	100.00	65338851	=HYPERLINK("https://www.ncbi.nlm.nih.gov/nucleotide/LR877228.1?report=genbank&log$=nucltop&blast_rank=274&RID=ND8ZDPED013","LR877228.1")
Acomys russatus genome assembly, chromosome: 8	Acomys russatus	44.1	3584	100%	0.52	100.00	77196262	=HYPERLINK("https://www.ncbi.nlm.nih.gov/nucleotide/LR877219.1?report=genbank&log$=nucltop&blast_rank=275&RID=ND8ZDPED013","LR877219.1")
Acomys russatus genome assembly, chromosome: 3	Acomys russatus	44.1	2664	100%	0.52	100.00	86290179	=HYPERLINK("https://www.ncbi.nlm.nih.gov/nucleotide/LR877214.1?report=genbank&log$=nucltop&blast_rank=276&RID=ND8ZDPED013","LR877214.1")
Pipistrellus pipistrellus genome assembly, chromosome: 11	Pipistrellus pipistrellus	44.1	2921	100%	0.52	100.00	69386144	=HYPERLINK("https://www.ncbi.nlm.nih.gov/nucleotide/LR862367.1?report=genbank&log$=nucltop&blast_rank=277&RID=ND8ZDPED013","LR862367.1")
Erithacus rubecula genome assembly, chromosome: 16	Erithacus rubecula	42.1	488	100%	2.0	100.00	17821735	=HYPERLINK("https://www.ncbi.nlm.nih.gov/nucleotide/LR812119.1?report=genbank&log$=nucltop&blast_rank=278&RID=ND8ZDPED013","LR812119.1")
Danio rerio genome assembly, chromosome: 16	Danio rerio	42.1	1642	100%	2.0	100.00	55350661	=HYPERLINK("https://www.ncbi.nlm.nih.gov/nucleotide/LR812078.1?report=genbank&log$=nucltop&blast_rank=279&RID=ND8ZDPED013","LR812078.1")
Felis catus Senzu DNA, chromosome: F1, American Shorthair breed	Felis catus	42.1	3317	100%	2.0	100.00	74990155	=HYPERLINK("https://www.ncbi.nlm.nih.gov/nucleotide/AP023168.1?report=genbank&log$=nucltop&blast_rank=280&RID=ND8ZDPED013","AP023168.1")
Felis catus Senzu DNA, chromosome: E2, American Shorthair breed	Felis catus	42.1	2370	100%	2.0	100.00	64410938	=HYPERLINK("https://www.ncbi.nlm.nih.gov/nucleotide/AP023166.1?report=genbank&log$=nucltop&blast_rank=281&RID=ND8ZDPED013","AP023166.1")
Felis catus Senzu DNA, chromosome: E1, American Shorthair breed	Felis catus	42.1	2650	100%	2.0	100.00	65441144	=HYPERLINK("https://www.ncbi.nlm.nih.gov/nucleotide/AP023165.1?report=genbank&log$=nucltop&blast_rank=282&RID=ND8ZDPED013","AP023165.1")
Felis catus Senzu DNA, chromosome: D4, American Shorthair breed	Felis catus	42.1	3213	100%	2.0	100.00	96896805	=HYPERLINK("https://www.ncbi.nlm.nih.gov/nucleotide/AP023164.1?report=genbank&log$=nucltop&blast_rank=283&RID=ND8ZDPED013","AP023164.1")
Felis catus Senzu DNA, chromosome: D2, American Shorthair breed	Felis catus	42.1	3911	100%	2.0	100.00	90643714	=HYPERLINK("https://www.ncbi.nlm.nih.gov/nucleotide/AP023162.1?report=genbank&log$=nucltop&blast_rank=284&RID=ND8ZDPED013","AP023162.1")
Canis lupus familiaris breed Labrador retriever chromosome 07a	Canis lupus familiaris	42.1	6904	100%	2.0	100.00	80755643	=HYPERLINK("https://www.ncbi.nlm.nih.gov/nucleotide/CP050606.1?report=genbank&log$=nucltop&blast_rank=285&RID=ND8ZDPED013","CP050606.1")
Canis lupus familiaris breed Labrador retriever chromosome 17a	Canis lupus familiaris	42.1	5288	100%	2.0	100.00	64150251	=HYPERLINK("https://www.ncbi.nlm.nih.gov/nucleotide/CP050603.1?report=genbank&log$=nucltop&blast_rank=286&RID=ND8ZDPED013","CP050603.1")
Canis lupus familiaris breed Labrador retriever chromosome 21a	Canis lupus familiaris	42.1	3864	100%	2.0	100.00	51019060	=HYPERLINK("https://www.ncbi.nlm.nih.gov/nucleotide/CP050601.1?report=genbank&log$=nucltop&blast_rank=287&RID=ND8ZDPED013","CP050601.1")
Canis lupus familiaris breed Labrador retriever chromosome 11a	Canis lupus familiaris	42.1	5076	100%	2.0	100.00	73584800	=HYPERLINK("https://www.ncbi.nlm.nih.gov/nucleotide/CP050600.1?report=genbank&log$=nucltop&blast_rank=288&RID=ND8ZDPED013","CP050600.1")
Canis lupus familiaris breed Labrador retriever chromosome 18a	Canis lupus familiaris	42.1	4335	100%	2.0	100.00	55362250	=HYPERLINK("https://www.ncbi.nlm.nih.gov/nucleotide/CP050597.1?report=genbank&log$=nucltop&blast_rank=289&RID=ND8ZDPED013","CP050597.1")
Canis lupus familiaris breed Labrador retriever chromosome 36a	Canis lupus familiaris	42.1	3430	100%	2.0	100.00	30778533	=HYPERLINK("https://www.ncbi.nlm.nih.gov/nucleotide/CP050596.1?report=genbank&log$=nucltop&blast_rank=290&RID=ND8ZDPED013","CP050596.1")
Canis lupus familiaris breed Labrador retriever chromosome 05a	Canis lupus familiaris	42.1	6575	100%	2.0	100.00	86926571	=HYPERLINK("https://www.ncbi.nlm.nih.gov/nucleotide/CP050595.1?report=genbank&log$=nucltop&blast_rank=291&RID=ND8ZDPED013","CP050595.1")
Canis lupus familiaris breed Labrador retriever chromosome 10a	Canis lupus familiaris	42.1	5537	100%	2.0	100.00	69938001	=HYPERLINK("https://www.ncbi.nlm.nih.gov/nucleotide/CP050591.1?report=genbank&log$=nucltop&blast_rank=292&RID=ND8ZDPED013","CP050591.1")
Canis lupus familiaris breed Labrador retriever chromosome 14a	Canis lupus familiaris	42.1	5089	100%	2.0	100.00	62855878	=HYPERLINK("https://www.ncbi.nlm.nih.gov/nucleotide/CP050589.1?report=genbank&log$=nucltop&blast_rank=293&RID=ND8ZDPED013","CP050589.1")
Canis lupus familiaris breed Labrador retriever chromosome 29a	Canis lupus familiaris	42.1	2516	100%	2.0	100.00	41746788	=HYPERLINK("https://www.ncbi.nlm.nih.gov/nucleotide/CP050580.1?report=genbank&log$=nucltop&blast_rank=294&RID=ND8ZDPED013","CP050580.1")
Canis lupus familiaris breed Labrador retriever chromosome 12a	Canis lupus familiaris	42.1	2940	100%	2.0	100.00	72572423	=HYPERLINK("https://www.ncbi.nlm.nih.gov/nucleotide/CP050578.1?report=genbank&log$=nucltop&blast_rank=295&RID=ND8ZDPED013","CP050578.1")
Canis lupus familiaris breed Labrador retriever chromosome 16a	Canis lupus familiaris	42.1	2199	100%	2.0	100.00	54734298	=HYPERLINK("https://www.ncbi.nlm.nih.gov/nucleotide/CP050577.1?report=genbank&log$=nucltop&blast_rank=296&RID=ND8ZDPED013","CP050577.1")
Canis lupus familiaris breed Labrador retriever chromosome 19a	Canis lupus familiaris	42.1	3467	100%	2.0	100.00	56633346	=HYPERLINK("https://www.ncbi.nlm.nih.gov/nucleotide/CP050573.1?report=genbank&log$=nucltop&blast_rank=297&RID=ND8ZDPED013","CP050573.1")
Canis lupus familiaris breed Labrador retriever chromosome 04a	Canis lupus familiaris	42.1	2832	100%	2.0	100.00	86937822	=HYPERLINK("https://www.ncbi.nlm.nih.gov/nucleotide/CP050572.1?report=genbank&log$=nucltop&blast_rank=298&RID=ND8ZDPED013","CP050572.1")
Canis lupus familiaris breed Labrador retriever chromosome 15a	Canis lupus familiaris	42.1	2808	100%	2.0	100.00	64284575	=HYPERLINK("https://www.ncbi.nlm.nih.gov/nucleotide/CP050569.1?report=genbank&log$=nucltop&blast_rank=299&RID=ND8ZDPED013","CP050569.1")
Canis lupus familiaris breed Labrador retriever chromosome 25a	Canis lupus familiaris	42.1	2798	100%	2.0	100.00	51450296	=HYPERLINK("https://www.ncbi.nlm.nih.gov/nucleotide/CP050568.1?report=genbank&log$=nucltop&blast_rank=300&RID=ND8ZDPED013","CP050568.1")
Canis lupus familiaris breed Labrador retriever chromosome 05b	Canis lupus familiaris	42.1	2934	100%	2.0	100.00	86915062	=HYPERLINK("https://www.ncbi.nlm.nih.gov/nucleotide/CP050642.1?report=genbank&log$=nucltop&blast_rank=301&RID=ND8ZDPED013","CP050642.1")
Canis lupus familiaris breed Labrador retriever chromosome 07b	Canis lupus familiaris	42.1	3678	100%	2.0	100.00	80755819	=HYPERLINK("https://www.ncbi.nlm.nih.gov/nucleotide/CP050637.1?report=genbank&log$=nucltop&blast_rank=302&RID=ND8ZDPED013","CP050637.1")
Canis lupus familiaris breed Labrador retriever chromosome 11b	Canis lupus familiaris	42.1	2890	100%	2.0	100.00	73564375	=HYPERLINK("https://www.ncbi.nlm.nih.gov/nucleotide/CP050630.1?report=genbank&log$=nucltop&blast_rank=303&RID=ND8ZDPED013","CP050630.1")
Canis lupus familiaris breed Labrador retriever chromosome 29b	Canis lupus familiaris	42.1	2291	100%	2.0	100.00	41750700	=HYPERLINK("https://www.ncbi.nlm.nih.gov/nucleotide/CP050629.1?report=genbank&log$=nucltop&blast_rank=304&RID=ND8ZDPED013","CP050629.1")
Canis lupus familiaris breed Labrador retriever chromosome 21b	Canis lupus familiaris	42.1	1949	100%	2.0	100.00	51014097	=HYPERLINK("https://www.ncbi.nlm.nih.gov/nucleotide/CP050624.1?report=genbank&log$=nucltop&blast_rank=305&RID=ND8ZDPED013","CP050624.1")
Canis lupus familiaris breed Labrador retriever chromosome 14b	Canis lupus familiaris	42.1	2804	100%	2.0	100.00	62857718	=HYPERLINK("https://www.ncbi.nlm.nih.gov/nucleotide/CP050623.1?report=genbank&log$=nucltop&blast_rank=306&RID=ND8ZDPED013","CP050623.1")
Canis lupus familiaris breed Labrador retriever chromosome 16b	Canis lupus familiaris	42.1	2241	100%	2.0	100.00	54760087	=HYPERLINK("https://www.ncbi.nlm.nih.gov/nucleotide/CP050618.1?report=genbank&log$=nucltop&blast_rank=307&RID=ND8ZDPED013","CP050618.1")
Canis lupus familiaris breed Labrador retriever chromosome 12b	Canis lupus familiaris	42.1	3153	100%	2.0	100.00	72555136	=HYPERLINK("https://www.ncbi.nlm.nih.gov/nucleotide/CP050616.1?report=genbank&log$=nucltop&blast_rank=308&RID=ND8ZDPED013","CP050616.1")
Canis lupus familiaris breed Labrador retriever chromosome 36b	Canis lupus familiaris	42.1	2282	100%	2.0	100.00	30731877	=HYPERLINK("https://www.ncbi.nlm.nih.gov/nucleotide/CP050615.1?report=genbank&log$=nucltop&blast_rank=309&RID=ND8ZDPED013","CP050615.1")
Canis lupus familiaris breed Labrador retriever chromosome 17b	Canis lupus familiaris	42.1	2546	100%	2.0	100.00	64169108	=HYPERLINK("https://www.ncbi.nlm.nih.gov/nucleotide/CP050614.1?report=genbank&log$=nucltop&blast_rank=310&RID=ND8ZDPED013","CP050614.1")
Canis lupus familiaris breed Labrador retriever chromosome 10b	Canis lupus familiaris	42.1	2594	100%	2.0	100.00	69942321	=HYPERLINK("https://www.ncbi.nlm.nih.gov/nucleotide/CP050611.1?report=genbank&log$=nucltop&blast_rank=311&RID=ND8ZDPED013","CP050611.1")
Canis lupus familiaris breed Labrador retriever chromosome 18b	Canis lupus familiaris	42.1	2486	100%	2.0	100.00	55343242	=HYPERLINK("https://www.ncbi.nlm.nih.gov/nucleotide/CP050607.1?report=genbank&log$=nucltop&blast_rank=312&RID=ND8ZDPED013","CP050607.1")
Lotus japonicus B-129 DNA, chromosome 5, complete sequence	Lotus japonicus	42.1	611	100%	2.0	100.00	68161469	=HYPERLINK("https://www.ncbi.nlm.nih.gov/nucleotide/AP022633.1?report=genbank&log$=nucltop&blast_rank=313&RID=ND8ZDPED013","AP022633.1")
Raphanus sativus genome assembly, chromosome: 1	Raphanus sativus	42.1	2193	100%	2.0	100.00	58898396	=HYPERLINK("https://www.ncbi.nlm.nih.gov/nucleotide/LR778310.1?report=genbank&log$=nucltop&blast_rank=314&RID=ND8ZDPED013","LR778310.1")
Crassostrea gigas strain QD chromosome 5	Crassostrea gigas	42.1	1115	100%	2.0	100.00	60957391	=HYPERLINK("https://www.ncbi.nlm.nih.gov/nucleotide/CP048843.1?report=genbank&log$=nucltop&blast_rank=315&RID=ND8ZDPED013","CP048843.1")
Crassostrea gigas strain QD chromosome 1	Crassostrea gigas	42.1	1290	100%	2.0	100.00	78913131	=HYPERLINK("https://www.ncbi.nlm.nih.gov/nucleotide/CP048839.1?report=genbank&log$=nucltop&blast_rank=316&RID=ND8ZDPED013","CP048839.1")
Plectropomus leopardus DNA, chromosome 8, nearly complete sequence	Plectropomus leopardus	42.1	1978	100%	2.0	100.00	35874999	=HYPERLINK("https://www.ncbi.nlm.nih.gov/nucleotide/AP022707.1?report=genbank&log$=nucltop&blast_rank=317&RID=ND8ZDPED013","AP022707.1")
Solanum pinnatisectum cultivar CGN17745 chromosome 12	Solanum pinnatisectum	42.1	717	100%	2.0	100.00	61096591	=HYPERLINK("https://www.ncbi.nlm.nih.gov/nucleotide/CP047558.1?report=genbank&log$=nucltop&blast_rank=318&RID=ND8ZDPED013","CP047558.1")
Lutra lutra genome assembly, chromosome: 14	Lutra lutra	42.1	7869	100%	2.0	100.00	89080780	=HYPERLINK("https://www.ncbi.nlm.nih.gov/nucleotide/LR738416.1?report=genbank&log$=nucltop&blast_rank=319&RID=ND8ZDPED013","LR738416.1")
Lutra lutra genome assembly, chromosome: 13	Lutra lutra	42.1	7662	100%	2.0	100.00	95726014	=HYPERLINK("https://www.ncbi.nlm.nih.gov/nucleotide/LR738415.1?report=genbank&log$=nucltop&blast_rank=320&RID=ND8ZDPED013","LR738415.1")
Solanum tuberosum cultivar P8 chromosome 3	Solanum tuberosum	42.1	922	100%	2.0	100.00	62267263	=HYPERLINK("https://www.ncbi.nlm.nih.gov/nucleotide/CP046682.1?report=genbank&log$=nucltop&blast_rank=321&RID=ND8ZDPED013","CP046682.1")
Solanum tuberosum cultivar P8 chromosome 12	Solanum tuberosum	42.1	787	100%	2.0	100.00	61163424	=HYPERLINK("https://www.ncbi.nlm.nih.gov/nucleotide/CP046681.1?report=genbank&log$=nucltop&blast_rank=322&RID=ND8ZDPED013","CP046681.1")
Solanum tuberosum cultivar MSH/14-112 chromosome 12	Solanum tuberosum	42.1	888	100%	2.0	100.00	61134531	=HYPERLINK("https://www.ncbi.nlm.nih.gov/nucleotide/CP046697.1?report=genbank&log$=nucltop&blast_rank=323&RID=ND8ZDPED013","CP046697.1")
Solanum tuberosum cultivar MSH/14-112 chromosome 3	Solanum tuberosum	42.1	922	100%	2.0	100.00	62282962	=HYPERLINK("https://www.ncbi.nlm.nih.gov/nucleotide/CP046696.1?report=genbank&log$=nucltop&blast_rank=324&RID=ND8ZDPED013","CP046696.1")
Sciurus vulgaris genome assembly, chromosome: 14	Sciurus vulgaris	42.1	2604	100%	2.0	100.00	99237486	=HYPERLINK("https://www.ncbi.nlm.nih.gov/nucleotide/LR738625.1?report=genbank&log$=nucltop&blast_rank=325&RID=ND8ZDPED013","LR738625.1")
Neostethus bicornis genome assembly, chromosome: 3	Neostethus bicornis	42.1	1882	100%	2.0	100.00	34385357	=HYPERLINK("https://www.ncbi.nlm.nih.gov/nucleotide/LR738543.1?report=genbank&log$=nucltop&blast_rank=326&RID=ND8ZDPED013","LR738543.1")
Thalassophryne amazonica genome assembly, chromosome: 15	Thalassophryne amazonica	42.1	2012	100%	2.0	100.00	97232431	=HYPERLINK("https://www.ncbi.nlm.nih.gov/nucleotide/LR722980.1?report=genbank&log$=nucltop&blast_rank=327&RID=ND8ZDPED013","LR722980.1")
Gossypium turneri isolate D10-2 chromosome D10_10	Gossypium turneri	42.1	1511	100%	2.0	100.00	63881757	=HYPERLINK("https://www.ncbi.nlm.nih.gov/nucleotide/CP032580.1?report=genbank&log$=nucltop&blast_rank=328&RID=ND8ZDPED013","CP032580.1")
Chanos chanos genome assembly, chromosome: 5	Chanos chanos	42.1	1562	100%	2.0	100.00	53690977	=HYPERLINK("https://www.ncbi.nlm.nih.gov/nucleotide/LR697110.1?report=genbank&log$=nucltop&blast_rank=329&RID=ND8ZDPED013","LR697110.1")
Aquila chrysaetos chrysaetos genome assembly, chromosome: 6	Aquila chrysaetos chrysaetos	42.1	1853	100%	2.0	100.00	54402963	=HYPERLINK("https://www.ncbi.nlm.nih.gov/nucleotide/LR606186.1?report=genbank&log$=nucltop&blast_rank=330&RID=ND8ZDPED013","LR606186.1")
Aquila chrysaetos chrysaetos genome assembly, chromosome: Z	Aquila chrysaetos chrysaetos	42.1	1811	100%	2.0	100.00	88216475	=HYPERLINK("https://www.ncbi.nlm.nih.gov/nucleotide/LR606180.1?report=genbank&log$=nucltop&blast_rank=331&RID=ND8ZDPED013","LR606180.1")
Myripristis murdjan genome assembly, chromosome: 5	Myripristis murdjan	42.1	1668	100%	2.0	100.00	39210961	=HYPERLINK("https://www.ncbi.nlm.nih.gov/nucleotide/LR597554.1?report=genbank&log$=nucltop&blast_rank=332&RID=ND8ZDPED013","LR597554.1")
Gossypioides kirkii chromosome KI_11	Gossypioides kirkii	42.1	1397	100%	2.0	100.00	55708359	=HYPERLINK("https://www.ncbi.nlm.nih.gov/nucleotide/CP032253.1?report=genbank&log$=nucltop&blast_rank=333&RID=ND8ZDPED013","CP032253.1")
Gossypioides kirkii chromosome KI_07	Gossypioides kirkii	42.1	462	100%	2.0	100.00	37252039	=HYPERLINK("https://www.ncbi.nlm.nih.gov/nucleotide/CP032249.1?report=genbank&log$=nucltop&blast_rank=334&RID=ND8ZDPED013","CP032249.1")
Gossypioides kirkii chromosome KI_05	Gossypioides kirkii	42.1	1288	100%	2.0	100.00	50980411	=HYPERLINK("https://www.ncbi.nlm.nih.gov/nucleotide/CP032247.1?report=genbank&log$=nucltop&blast_rank=335&RID=ND8ZDPED013","CP032247.1")
Gossypioides kirkii chromosome KI_2_4	Gossypioides kirkii	42.1	673	100%	2.0	100.00	41238926	=HYPERLINK("https://www.ncbi.nlm.nih.gov/nucleotide/CP032245.1?report=genbank&log$=nucltop&blast_rank=336&RID=ND8ZDPED013","CP032245.1")
Vigna unguiculata cultivar Xiabao 2 chromosome Vu06	Vigna unguiculata	42.1	781	100%	2.0	100.00	45383982	=HYPERLINK("https://www.ncbi.nlm.nih.gov/nucleotide/CP039345.1?report=genbank&log$=nucltop&blast_rank=337&RID=ND8ZDPED013","CP039345.1")
Rhinatrema bivittatum genome assembly, chromosome: 17	Rhinatrema bivittatum	42.1	1528	100%	2.0	100.00	63936646	=HYPERLINK("https://www.ncbi.nlm.nih.gov/nucleotide/LR584403.1?report=genbank&log$=nucltop&blast_rank=338&RID=ND8ZDPED013","LR584403.1")
Rhinatrema bivittatum genome assembly, chromosome: 14	Rhinatrema bivittatum	42.1	2260	100%	2.0	100.00	82662308	=HYPERLINK("https://www.ncbi.nlm.nih.gov/nucleotide/LR584400.1?report=genbank&log$=nucltop&blast_rank=339&RID=ND8ZDPED013","LR584400.1")
Scleropages formosus genome assembly, chromosome: 9	Scleropages formosus	42.1	908	100%	2.0	100.00	32798776	=HYPERLINK("https://www.ncbi.nlm.nih.gov/nucleotide/LR584074.1?report=genbank&log$=nucltop&blast_rank=340&RID=ND8ZDPED013","LR584074.1")
Echeneis naucrates genome assembly, chromosome: 6	Echeneis naucrates	42.1	1329	100%	2.0	100.00	24884894	=HYPERLINK("https://www.ncbi.nlm.nih.gov/nucleotide/LR584047.1?report=genbank&log$=nucltop&blast_rank=341&RID=ND8ZDPED013","LR584047.1")
Gouania willdenowi genome assembly, chromosome: 6	Gouania willdenowi	42.1	2362	100%	2.0	100.00	72451976	=HYPERLINK("https://www.ncbi.nlm.nih.gov/nucleotide/LR132000.1?report=genbank&log$=nucltop&blast_rank=342&RID=ND8ZDPED013","LR132000.1")
Gouania willdenowi genome assembly, chromosome: 4	Gouania willdenowi	42.1	1582	100%	2.0	100.00	43801156	=HYPERLINK("https://www.ncbi.nlm.nih.gov/nucleotide/LR131994.1?report=genbank&log$=nucltop&blast_rank=343&RID=ND8ZDPED013","LR131994.1")
Brassica oleracea HDEM genome, scaffold: C8	Brassica oleracea	42.1	3360	100%	2.0	100.00	50921300	=HYPERLINK("https://www.ncbi.nlm.nih.gov/nucleotide/LR031879.1?report=genbank&log$=nucltop&blast_rank=344&RID=ND8ZDPED013","LR031879.1")
Brassica oleracea HDEM genome, scaffold: C5	Brassica oleracea	42.1	3718	100%	2.0	100.00	54996917	=HYPERLINK("https://www.ncbi.nlm.nih.gov/nucleotide/LR031877.1?report=genbank&log$=nucltop&blast_rank=345&RID=ND8ZDPED013","LR031877.1")
Brassica oleracea HDEM genome, scaffold: C7	Brassica oleracea	42.1	3609	100%	2.0	100.00	58257932	=HYPERLINK("https://www.ncbi.nlm.nih.gov/nucleotide/LR031876.1?report=genbank&log$=nucltop&blast_rank=346&RID=ND8ZDPED013","LR031876.1")
Brassica oleracea HDEM genome, scaffold: C9	Brassica oleracea	42.1	4041	100%	2.0	100.00	63239600	=HYPERLINK("https://www.ncbi.nlm.nih.gov/nucleotide/LR031875.1?report=genbank&log$=nucltop&blast_rank=347&RID=ND8ZDPED013","LR031875.1")
Ipomoea triloba cultivar NCNSP0323 chromosome 13	Ipomoea triloba	42.1	1369	100%	2.0	100.00	32066333	=HYPERLINK("https://www.ncbi.nlm.nih.gov/nucleotide/CP025672.1?report=genbank&log$=nucltop&blast_rank=348&RID=ND8ZDPED013","CP025672.1")
Ipomoea triloba cultivar NCNSP0323 chromosome 6	Ipomoea triloba	42.1	1160	100%	2.0	100.00	27638998	=HYPERLINK("https://www.ncbi.nlm.nih.gov/nucleotide/CP025665.1?report=genbank&log$=nucltop&blast_rank=349&RID=ND8ZDPED013","CP025665.1")
Ipomoea trifida cultivar NCNSP0306 chromosome 15	Ipomoea trifida	42.1	772	100%	2.0	100.00	23338737	=HYPERLINK("https://www.ncbi.nlm.nih.gov/nucleotide/CP025658.1?report=genbank&log$=nucltop&blast_rank=350&RID=ND8ZDPED013","CP025658.1")
Ipomoea trifida cultivar NCNSP0306 chromosome 3	Ipomoea trifida	42.1	1308	100%	2.0	100.00	28619729	=HYPERLINK("https://www.ncbi.nlm.nih.gov/nucleotide/CP025646.1?report=genbank&log$=nucltop&blast_rank=351&RID=ND8ZDPED013","CP025646.1")
Lateolabrax maculatus linkage group 14 genomic sequence	Lateolabrax maculatus	42.1	460	100%	2.0	100.00	23620959	=HYPERLINK("https://www.ncbi.nlm.nih.gov/nucleotide/CP032588.1?report=genbank&log$=nucltop&blast_rank=352&RID=ND8ZDPED013","CP032588.1")
Bos mutus isolate yakQH1 chromosome 27	Bos mutus	42.1	1849	100%	2.0	100.00	43292763	=HYPERLINK("https://www.ncbi.nlm.nih.gov/nucleotide/CP027095.1?report=genbank&log$=nucltop&blast_rank=353&RID=ND8ZDPED013","CP027095.1")
Bos mutus isolate yakQH1 chromosome 14	Bos mutus	42.1	3084	100%	2.0	100.00	81354091	=HYPERLINK("https://www.ncbi.nlm.nih.gov/nucleotide/CP027082.1?report=genbank&log$=nucltop&blast_rank=354&RID=ND8ZDPED013","CP027082.1")
Oryzias latipes strain HNI chromosome 21	Oryzias latipes	42.1	924	100%	2.0	100.00	29727532	=HYPERLINK("https://www.ncbi.nlm.nih.gov/nucleotide/CP020799.1?report=genbank&log$=nucltop&blast_rank=355&RID=ND8ZDPED013","CP020799.1")
Oryzias latipes strain HNI chromosome 5	Oryzias latipes	42.1	669	100%	2.0	100.00	31424114	=HYPERLINK("https://www.ncbi.nlm.nih.gov/nucleotide/CP020783.1?report=genbank&log$=nucltop&blast_rank=356&RID=ND8ZDPED013","CP020783.1")
Brassica napus cultivar Xiang5A chromosome 16	Brassica napus	42.1	6247	100%	2.0	100.00	68551219	=HYPERLINK("https://www.ncbi.nlm.nih.gov/nucleotide/CP123891.1?report=genbank&log$=nucltop&blast_rank=357&RID=ND8ZDPED013","CP123891.1")
Brassica napus cultivar Xiang5A chromosome 15	Brassica napus	42.1	5198	100%	2.0	100.00	54716376	=HYPERLINK("https://www.ncbi.nlm.nih.gov/nucleotide/CP123890.1?report=genbank&log$=nucltop&blast_rank=358&RID=ND8ZDPED013","CP123890.1")
Labrus mixtus genome assembly, chromosome: 10	Labrus mixtus	42.1	804	100%	2.0	100.00	30829822	=HYPERLINK("https://www.ncbi.nlm.nih.gov/nucleotide/OY757293.1?report=genbank&log$=nucltop&blast_rank=359&RID=ND8ZDPED013","OY757293.1")
Labrus mixtus genome assembly, chromosome: 9	Labrus mixtus	42.1	776	100%	2.0	100.00	31243877	=HYPERLINK("https://www.ncbi.nlm.nih.gov/nucleotide/OY757292.1?report=genbank&log$=nucltop&blast_rank=360&RID=ND8ZDPED013","OY757292.1")
Diaperis boleti genome assembly, chromosome: 1	Diaperis boleti	42.1	2396	100%	2.0	100.00	96468272	=HYPERLINK("https://www.ncbi.nlm.nih.gov/nucleotide/OY757242.1?report=genbank&log$=nucltop&blast_rank=361&RID=ND8ZDPED013","OY757242.1")
Ceraclea dissimilis genome assembly, chromosome: 17	Ceraclea dissimilis	42.1	707	100%	2.0	100.00	16769555	=HYPERLINK("https://www.ncbi.nlm.nih.gov/nucleotide/OY756375.1?report=genbank&log$=nucltop&blast_rank=362&RID=ND8ZDPED013","OY756375.1")
Polydrusus tereticollis genome assembly, chromosome: 10	Polydrusus tereticollis	42.1	1419	100%	2.0	100.00	63186520	=HYPERLINK("https://www.ncbi.nlm.nih.gov/nucleotide/OY755265.1?report=genbank&log$=nucltop&blast_rank=363&RID=ND8ZDPED013","OY755265.1")
Draba incana genome assembly, chromosome: 15	Draba incana	42.1	1037	100%	2.0	100.00	35250018	=HYPERLINK("https://www.ncbi.nlm.nih.gov/nucleotide/OY755216.1?report=genbank&log$=nucltop&blast_rank=364&RID=ND8ZDPED013","OY755216.1")
Draba incana genome assembly, chromosome: 6	Draba incana	42.1	671	100%	2.0	100.00	39460580	=HYPERLINK("https://www.ncbi.nlm.nih.gov/nucleotide/OY755207.1?report=genbank&log$=nucltop&blast_rank=365&RID=ND8ZDPED013","OY755207.1")
Citrus sinensis genome assembly, chromosome: 1	Citrus sinensis	42.1	2330	100%	2.0	100.00	53679636	=HYPERLINK("https://www.ncbi.nlm.nih.gov/nucleotide/OY754318.1?report=genbank&log$=nucltop&blast_rank=366&RID=ND8ZDPED013","OY754318.1")
Danio rerio strain Tubingen chromosome 16	Danio rerio	42.1	1709	100%	2.0	100.00	59999999	=HYPERLINK("https://www.ncbi.nlm.nih.gov/nucleotide/CP137029.1?report=genbank&log$=nucltop&blast_rank=367&RID=ND8ZDPED013","CP137029.1")
Astragalus glycyphyllos genome assembly, chromosome: 8	Astragalus glycyphyllos	42.1	618	100%	2.0	100.00	53774613	=HYPERLINK("https://www.ncbi.nlm.nih.gov/nucleotide/OY754314.1?report=genbank&log$=nucltop&blast_rank=368&RID=ND8ZDPED013","OY754314.1")
Astragalus glycyphyllos genome assembly, chromosome: 4	Astragalus glycyphyllos	42.1	779	100%	2.0	100.00	84783769	=HYPERLINK("https://www.ncbi.nlm.nih.gov/nucleotide/OY754310.1?report=genbank&log$=nucltop&blast_rank=369&RID=ND8ZDPED013","OY754310.1")
Astragalus glycyphyllos genome assembly, chromosome: 3	Astragalus glycyphyllos	42.1	948	100%	2.0	100.00	91057210	=HYPERLINK("https://www.ncbi.nlm.nih.gov/nucleotide/OY754309.1?report=genbank&log$=nucltop&blast_rank=370&RID=ND8ZDPED013","OY754309.1")
Rhorus exstirpatorius genome assembly, chromosome: 5	Rhorus exstirpatorius	42.1	2318	100%	2.0	100.00	42445972	=HYPERLINK("https://www.ncbi.nlm.nih.gov/nucleotide/OY751317.1?report=genbank&log$=nucltop&blast_rank=371&RID=ND8ZDPED013","OY751317.1")
Rhorus exstirpatorius genome assembly, chromosome: 3	Rhorus exstirpatorius	42.1	2358	100%	2.0	100.00	43629437	=HYPERLINK("https://www.ncbi.nlm.nih.gov/nucleotide/OY751315.1?report=genbank&log$=nucltop&blast_rank=372&RID=ND8ZDPED013","OY751315.1")
Valencia hispanica genome assembly, chromosome: 16	Valencia hispanica	42.1	836	100%	2.0	100.00	51942464	=HYPERLINK("https://www.ncbi.nlm.nih.gov/nucleotide/OY747715.1?report=genbank&log$=nucltop&blast_rank=373&RID=ND8ZDPED013","OY747715.1")
Berberis vulgaris genome assembly, chromosome: 13	Berberis vulgaris	42.1	1433	100%	2.0	100.00	79668399	=HYPERLINK("https://www.ncbi.nlm.nih.gov/nucleotide/OY747136.1?report=genbank&log$=nucltop&blast_rank=374&RID=ND8ZDPED013","OY747136.1")
Epiblema foenella genome assembly, chromosome: 10	Epiblema foenella	42.1	291	100%	2.0	100.00	22824435	=HYPERLINK("https://www.ncbi.nlm.nih.gov/nucleotide/OY747106.1?report=genbank&log$=nucltop&blast_rank=375&RID=ND8ZDPED013","OY747106.1")
Sepiola atlantica genome assembly, chromosome: 40	Sepiola atlantica	42.1	1916	100%	2.0	100.00	48986399	=HYPERLINK("https://www.ncbi.nlm.nih.gov/nucleotide/OY744554.1?report=genbank&log$=nucltop&blast_rank=376&RID=ND8ZDPED013","OY744554.1")
Sepiola atlantica genome assembly, chromosome: 39	Sepiola atlantica	42.1	2161	100%	2.0	100.00	51910589	=HYPERLINK("https://www.ncbi.nlm.nih.gov/nucleotide/OY744553.1?report=genbank&log$=nucltop&blast_rank=377&RID=ND8ZDPED013","OY744553.1")
Sepiola atlantica genome assembly, chromosome: 33	Sepiola atlantica	42.1	2040	100%	2.0	100.00	71831036	=HYPERLINK("https://www.ncbi.nlm.nih.gov/nucleotide/OY744547.1?report=genbank&log$=nucltop&blast_rank=378&RID=ND8ZDPED013","OY744547.1")
Sepiola atlantica genome assembly, chromosome: 32	Sepiola atlantica	42.1	2026	100%	2.0	100.00	72252263	=HYPERLINK("https://www.ncbi.nlm.nih.gov/nucleotide/OY744546.1?report=genbank&log$=nucltop&blast_rank=379&RID=ND8ZDPED013","OY744546.1")
Sepiola atlantica genome assembly, chromosome: 29	Sepiola atlantica	42.1	2559	100%	2.0	100.00	80431511	=HYPERLINK("https://www.ncbi.nlm.nih.gov/nucleotide/OY744543.1?report=genbank&log$=nucltop&blast_rank=380&RID=ND8ZDPED013","OY744543.1")
Sepiola atlantica genome assembly, chromosome: 24	Sepiola atlantica	42.1	2276	100%	2.0	100.00	93138339	=HYPERLINK("https://www.ncbi.nlm.nih.gov/nucleotide/OY744538.1?report=genbank&log$=nucltop&blast_rank=381&RID=ND8ZDPED013","OY744538.1")
Sepiola atlantica genome assembly, chromosome: 23	Sepiola atlantica	42.1	2404	100%	2.0	100.00	95767947	=HYPERLINK("https://www.ncbi.nlm.nih.gov/nucleotide/OY744537.1?report=genbank&log$=nucltop&blast_rank=382&RID=ND8ZDPED013","OY744537.1")
Cardamine flexuosa genome assembly, chromosome: 5	Cardamine flexuosa	42.1	391	100%	2.0	100.00	24223062	=HYPERLINK("https://www.ncbi.nlm.nih.gov/nucleotide/OY743218.1?report=genbank&log$=nucltop&blast_rank=383&RID=ND8ZDPED013","OY743218.1")
Ligustrum vulgare genome assembly, chromosome: 14	Ligustrum vulgare	42.1	2656	100%	2.0	100.00	58053754	=HYPERLINK("https://www.ncbi.nlm.nih.gov/nucleotide/OY743181.1?report=genbank&log$=nucltop&blast_rank=384&RID=ND8ZDPED013","OY743181.1")
Capricornis sumatraensis isolate serow.1 chromosome 15	Capricornis sumatraensis	42.1	3332	100%	2.0	100.00	86770890	=HYPERLINK("https://www.ncbi.nlm.nih.gov/nucleotide/CP135641.1?report=genbank&log$=nucltop&blast_rank=385&RID=ND8ZDPED013","CP135641.1")
Capricornis sumatraensis isolate serow.1 chromosome 12	Capricornis sumatraensis	42.1	2790	100%	2.0	100.00	95258503	=HYPERLINK("https://www.ncbi.nlm.nih.gov/nucleotide/CP135638.1?report=genbank&log$=nucltop&blast_rank=386&RID=ND8ZDPED013","CP135638.1")
Ligustrum vulgare genome assembly, chromosome: 6	Ligustrum vulgare	42.1	2105	100%	2.0	100.00	65073441	=HYPERLINK("https://www.ncbi.nlm.nih.gov/nucleotide/OY743173.1?report=genbank&log$=nucltop&blast_rank=387&RID=ND8ZDPED013","OY743173.1")
Ligustrum vulgare genome assembly, chromosome: 5	Ligustrum vulgare	42.1	2885	100%	2.0	100.00	67636892	=HYPERLINK("https://www.ncbi.nlm.nih.gov/nucleotide/OY743172.1?report=genbank&log$=nucltop&blast_rank=388&RID=ND8ZDPED013","OY743172.1")
Conger conger genome assembly, chromosome: 10	Conger conger	42.1	870	100%	2.0	100.00	54225905	=HYPERLINK("https://www.ncbi.nlm.nih.gov/nucleotide/OY741323.1?report=genbank&log$=nucltop&blast_rank=389&RID=ND8ZDPED013","OY741323.1")
Conger conger genome assembly, chromosome: 2	Conger conger	42.1	1437	100%	2.0	100.00	89852544	=HYPERLINK("https://www.ncbi.nlm.nih.gov/nucleotide/OY741315.1?report=genbank&log$=nucltop&blast_rank=390&RID=ND8ZDPED013","OY741315.1")
Chelon labrosus genome assembly, chromosome: 16	Chelon labrosus	42.1	496	100%	2.0	100.00	27118821	=HYPERLINK("https://www.ncbi.nlm.nih.gov/nucleotide/OY741304.1?report=genbank&log$=nucltop&blast_rank=391&RID=ND8ZDPED013","OY741304.1")
Fringilla coelebs genome assembly, chromosome: 4	Fringilla coelebs	42.1	1606	100%	2.0	100.00	73426979	=HYPERLINK("https://www.ncbi.nlm.nih.gov/nucleotide/OY740728.1?report=genbank&log$=nucltop&blast_rank=392&RID=ND8ZDPED013","OY740728.1")
Ziziphus jujuba cultivar Dongzao chromosome 9	Ziziphus jujuba	42.1	1616	100%	2.0	100.00	30376005	=HYPERLINK("https://www.ncbi.nlm.nih.gov/nucleotide/CP134459.1?report=genbank&log$=nucltop&blast_rank=393&RID=ND8ZDPED013","CP134459.1")
Ziziphus jujuba cultivar Dongzao chromosome 6	Ziziphus jujuba	42.1	1703	100%	2.0	100.00	32197620	=HYPERLINK("https://www.ncbi.nlm.nih.gov/nucleotide/CP134456.1?report=genbank&log$=nucltop&blast_rank=394&RID=ND8ZDPED013","CP134456.1")
Ziziphus jujuba cultivar Dongzao chromosome 1	Ziziphus jujuba	42.1	2610	100%	2.0	100.00	48169259	=HYPERLINK("https://www.ncbi.nlm.nih.gov/nucleotide/CP134451.1?report=genbank&log$=nucltop&blast_rank=395&RID=ND8ZDPED013","CP134451.1")
Thysanoteuthis rhombus genome assembly, chromosome: 19	Thysanoteuthis rhombus	42.1	1614	100%	2.0	100.00	60637448	=HYPERLINK("https://www.ncbi.nlm.nih.gov/nucleotide/OY735216.1?report=genbank&log$=nucltop&blast_rank=396&RID=ND8ZDPED013","OY735216.1")
Thysanoteuthis rhombus genome assembly, chromosome: 12	Thysanoteuthis rhombus	42.1	1622	100%	2.0	100.00	67589346	=HYPERLINK("https://www.ncbi.nlm.nih.gov/nucleotide/OY735209.1?report=genbank&log$=nucltop&blast_rank=397&RID=ND8ZDPED013","OY735209.1")
Thysanoteuthis rhombus genome assembly, chromosome: 5	Thysanoteuthis rhombus	42.1	1922	100%	2.0	100.00	80014739	=HYPERLINK("https://www.ncbi.nlm.nih.gov/nucleotide/OY735202.1?report=genbank&log$=nucltop&blast_rank=398&RID=ND8ZDPED013","OY735202.1")
Thysanoteuthis rhombus genome assembly, chromosome: 1	Thysanoteuthis rhombus	42.1	2374	100%	2.0	100.00	94556506	=HYPERLINK("https://www.ncbi.nlm.nih.gov/nucleotide/OY735198.1?report=genbank&log$=nucltop&blast_rank=399&RID=ND8ZDPED013","OY735198.1")
Martes martes genome assembly, chromosome: 17	Martes martes	42.1	5106	100%	2.0	100.00	59808576	=HYPERLINK("https://www.ncbi.nlm.nih.gov/nucleotide/OY734080.1?report=genbank&log$=nucltop&blast_rank=400&RID=ND8ZDPED013","OY734080.1")
Martes martes genome assembly, chromosome: 16	Martes martes	42.1	5549	100%	2.0	100.00	65205701	=HYPERLINK("https://www.ncbi.nlm.nih.gov/nucleotide/OY734079.1?report=genbank&log$=nucltop&blast_rank=401&RID=ND8ZDPED013","OY734079.1")
Martes martes genome assembly, chromosome: 14	Martes martes	42.1	7053	100%	2.0	100.00	90295684	=HYPERLINK("https://www.ncbi.nlm.nih.gov/nucleotide/OY734077.1?report=genbank&log$=nucltop&blast_rank=402&RID=ND8ZDPED013","OY734077.1")
Martes martes genome assembly, chromosome: 13	Martes martes	42.1	6831	100%	2.0	100.00	93658086	=HYPERLINK("https://www.ncbi.nlm.nih.gov/nucleotide/OY734076.1?report=genbank&log$=nucltop&blast_rank=403&RID=ND8ZDPED013","OY734076.1")
Xylophagus ater genome assembly, chromosome: 7	Xylophagus ater	42.1	3639	100%	2.0	100.00	47658253	=HYPERLINK("https://www.ncbi.nlm.nih.gov/nucleotide/OY730484.1?report=genbank&log$=nucltop&blast_rank=404&RID=ND8ZDPED013","OY730484.1")
Pseudognaphalium luteoalbum genome assembly, chromosome: 7	Pseudognaphalium luteoalbum	42.1	386	100%	2.0	100.00	98987608	=HYPERLINK("https://www.ncbi.nlm.nih.gov/nucleotide/OY730198.1?report=genbank&log$=nucltop&blast_rank=405&RID=ND8ZDPED013","OY730198.1")
Eustoma grandiflorum DNA, chromosome 12, draft genome sequence	Eustoma grandiflorum	42.1	357	100%	2.0	100.00	38007754	=HYPERLINK("https://www.ncbi.nlm.nih.gov/nucleotide/AP025051.1?report=genbank&log$=nucltop&blast_rank=406&RID=ND8ZDPED013","AP025051.1")
Theobroma cacao genome assembly, chromosome: IX	Theobroma cacao	42.1	1115	100%	2.0	100.00	38630433	=HYPERLINK("https://www.ncbi.nlm.nih.gov/nucleotide/LT594796.1?report=genbank&log$=nucltop&blast_rank=407&RID=ND8ZDPED013","LT594796.1")
Theobroma cacao genome assembly, chromosome: V	Theobroma cacao	42.1	916	100%	2.0	100.00	39371879	=HYPERLINK("https://www.ncbi.nlm.nih.gov/nucleotide/LT594792.1?report=genbank&log$=nucltop&blast_rank=408&RID=ND8ZDPED013","LT594792.1")
Theobroma cacao genome assembly, chromosome: IV	Theobroma cacao	42.1	1051	100%	2.0	100.00	31929104	=HYPERLINK("https://www.ncbi.nlm.nih.gov/nucleotide/LT594791.1?report=genbank&log$=nucltop&blast_rank=409&RID=ND8ZDPED013","LT594791.1")
Ormia ochracea genome assembly, chromosome: 5	Ormia ochracea	42.1	2394	100%	2.0	100.00	53102178	=HYPERLINK("https://www.ncbi.nlm.nih.gov/nucleotide/OY727109.1?report=genbank&log$=nucltop&blast_rank=410&RID=ND8ZDPED013","OY727109.1")
Muscardinus avellanarius genome assembly, chromosome: 20	Muscardinus avellanarius	42.1	1425	100%	2.0	100.00	35999431	=HYPERLINK("https://www.ncbi.nlm.nih.gov/nucleotide/OY726577.1?report=genbank&log$=nucltop&blast_rank=411&RID=ND8ZDPED013","OY726577.1")
Muscardinus avellanarius genome assembly, chromosome: 14	Muscardinus avellanarius	42.1	3347	100%	2.0	100.00	93121218	=HYPERLINK("https://www.ncbi.nlm.nih.gov/nucleotide/OY726571.1?report=genbank&log$=nucltop&blast_rank=412&RID=ND8ZDPED013","OY726571.1")
Lipophrys pholis genome assembly, chromosome: 9	Lipophrys pholis	42.1	979	100%	2.0	100.00	32538072	=HYPERLINK("https://www.ncbi.nlm.nih.gov/nucleotide/OY726541.1?report=genbank&log$=nucltop&blast_rank=413&RID=ND8ZDPED013","OY726541.1")
Lipophrys pholis genome assembly, chromosome: 13	Lipophrys pholis	42.1	832	100%	2.0	100.00	29808938	=HYPERLINK("https://www.ncbi.nlm.nih.gov/nucleotide/OY726545.1?report=genbank&log$=nucltop&blast_rank=414&RID=ND8ZDPED013","OY726545.1")
Lipophrys pholis genome assembly, chromosome: 8	Lipophrys pholis	42.1	975	100%	2.0	100.00	33479999	=HYPERLINK("https://www.ncbi.nlm.nih.gov/nucleotide/OY726540.1?report=genbank&log$=nucltop&blast_rank=415&RID=ND8ZDPED013","OY726540.1")
Glycine max cultivar Williams 82 chromosome 11	Glycine max	42.1	1598	100%	2.0	100.00	42165375	=HYPERLINK("https://www.ncbi.nlm.nih.gov/nucleotide/CP126436.1?report=genbank&log$=nucltop&blast_rank=416&RID=ND8ZDPED013","CP126436.1")
Glycine max cultivar Williams 82 chromosome 6	Glycine max	42.1	1133	100%	2.0	100.00	53742682	=HYPERLINK("https://www.ncbi.nlm.nih.gov/nucleotide/CP126431.1?report=genbank&log$=nucltop&blast_rank=417&RID=ND8ZDPED013","CP126431.1")
Glycine max cultivar Williams 82 chromosome 5	Glycine max	42.1	1276	100%	2.0	100.00	44496777	=HYPERLINK("https://www.ncbi.nlm.nih.gov/nucleotide/CP126430.1?report=genbank&log$=nucltop&blast_rank=418&RID=ND8ZDPED013","CP126430.1")
Glycine max cultivar Williams 82 chromosome 4	Glycine max	42.1	1308	100%	2.0	100.00	55564915	=HYPERLINK("https://www.ncbi.nlm.nih.gov/nucleotide/CP126429.1?report=genbank&log$=nucltop&blast_rank=419&RID=ND8ZDPED013","CP126429.1")
Gymnoscopelus braueri genome assembly, chromosome: 5	Gymnoscopelus braueri	42.1	593	100%	2.0	100.00	58543965	=HYPERLINK("https://www.ncbi.nlm.nih.gov/nucleotide/OY725512.1?report=genbank&log$=nucltop&blast_rank=420&RID=ND8ZDPED013","OY725512.1")
Falco punctatus genome assembly, chromosome: 9	Falco punctatus	42.1	1465	100%	2.0	100.00	54824203	=HYPERLINK("https://www.ncbi.nlm.nih.gov/nucleotide/OY723442.1?report=genbank&log$=nucltop&blast_rank=421&RID=ND8ZDPED013","OY723442.1")
Inga oerstediana genome assembly, chromosome: 1	Inga oerstediana	42.1	3255	100%	2.0	100.00	92931256	=HYPERLINK("https://www.ncbi.nlm.nih.gov/nucleotide/OY723399.1?report=genbank&log$=nucltop&blast_rank=422&RID=ND8ZDPED013","OY723399.1")
Tridacna derasa genome assembly, chromosome: 17	Tridacna derasa	42.1	838	100%	2.0	100.00	38194317	=HYPERLINK("https://www.ncbi.nlm.nih.gov/nucleotide/OY723430.1?report=genbank&log$=nucltop&blast_rank=423&RID=ND8ZDPED013","OY723430.1")
Tridacna derasa genome assembly, chromosome: 5	Tridacna derasa	42.1	1638	100%	2.0	100.00	65623603	=HYPERLINK("https://www.ncbi.nlm.nih.gov/nucleotide/OY723418.1?report=genbank&log$=nucltop&blast_rank=424&RID=ND8ZDPED013","OY723418.1")
Xyrichtys novacula genome assembly, chromosome: 13	Xyrichtys novacula	42.1	810	100%	2.0	100.00	31628393	=HYPERLINK("https://www.ncbi.nlm.nih.gov/nucleotide/OY660876.1?report=genbank&log$=nucltop&blast_rank=425&RID=ND8ZDPED013","OY660876.1")
Xyrichtys novacula genome assembly, chromosome: 4	Xyrichtys novacula	42.1	611	100%	2.0	100.00	36777429	=HYPERLINK("https://www.ncbi.nlm.nih.gov/nucleotide/OY660867.1?report=genbank&log$=nucltop&blast_rank=426&RID=ND8ZDPED013","OY660867.1")
Xyrichtys novacula genome assembly, chromosome: 2	Xyrichtys novacula	42.1	566	100%	2.0	100.00	39987754	=HYPERLINK("https://www.ncbi.nlm.nih.gov/nucleotide/OY660865.1?report=genbank&log$=nucltop&blast_rank=427&RID=ND8ZDPED013","OY660865.1")
Cordylochernes scorpioides isolate IN4F17 chromosome 23	Cordylochernes scorpioides	42.1	3000	100%	2.0	100.00	63055995	=HYPERLINK("https://www.ncbi.nlm.nih.gov/nucleotide/CP092885.1?report=genbank&log$=nucltop&blast_rank=428&RID=ND8ZDPED013","CP092885.1")
Cordylochernes scorpioides isolate IN4F17 chromosome 18	Cordylochernes scorpioides	42.1	3223	100%	2.0	100.00	75880023	=HYPERLINK("https://www.ncbi.nlm.nih.gov/nucleotide/CP092880.1?report=genbank&log$=nucltop&blast_rank=429&RID=ND8ZDPED013","CP092880.1")
Cordylochernes scorpioides isolate IN4F17 chromosome 16	Cordylochernes scorpioides	42.1	3884	100%	2.0	100.00	85906878	=HYPERLINK("https://www.ncbi.nlm.nih.gov/nucleotide/CP092878.1?report=genbank&log$=nucltop&blast_rank=430&RID=ND8ZDPED013","CP092878.1")
Cordylochernes scorpioides isolate IN4F17 chromosome 14	Cordylochernes scorpioides	42.1	5091	100%	2.0	100.00	91489810	=HYPERLINK("https://www.ncbi.nlm.nih.gov/nucleotide/CP092876.1?report=genbank&log$=nucltop&blast_rank=431&RID=ND8ZDPED013","CP092876.1")
Cordylochernes scorpioides isolate IN4F17 chromosome 10	Cordylochernes scorpioides	42.1	4875	100%	2.0	100.00	99553051	=HYPERLINK("https://www.ncbi.nlm.nih.gov/nucleotide/CP092872.1?report=genbank&log$=nucltop&blast_rank=432&RID=ND8ZDPED013","CP092872.1")
Carassius carassius genome assembly, chromosome: 35	Carassius carassius	42.1	1218	100%	2.0	100.00	30471119	=HYPERLINK("https://www.ncbi.nlm.nih.gov/nucleotide/OY720502.1?report=genbank&log$=nucltop&blast_rank=433&RID=ND8ZDPED013","OY720502.1")
Carassius carassius genome assembly, chromosome: 23	Carassius carassius	42.1	1520	100%	2.0	100.00	32663704	=HYPERLINK("https://www.ncbi.nlm.nih.gov/nucleotide/OY720490.1?report=genbank&log$=nucltop&blast_rank=434&RID=ND8ZDPED013","OY720490.1")
Carassius carassius genome assembly, chromosome: 15	Carassius carassius	42.1	1395	100%	2.0	100.00	34470126	=HYPERLINK("https://www.ncbi.nlm.nih.gov/nucleotide/OY720482.1?report=genbank&log$=nucltop&blast_rank=435&RID=ND8ZDPED013","OY720482.1")
Carassius carassius genome assembly, chromosome: 11	Carassius carassius	42.1	1606	100%	2.0	100.00	35201381	=HYPERLINK("https://www.ncbi.nlm.nih.gov/nucleotide/OY720478.1?report=genbank&log$=nucltop&blast_rank=436&RID=ND8ZDPED013","OY720478.1")
Carassius carassius genome assembly, chromosome: 2	Carassius carassius	42.1	1813	100%	2.0	100.00	51123242	=HYPERLINK("https://www.ncbi.nlm.nih.gov/nucleotide/OY720469.1?report=genbank&log$=nucltop&blast_rank=437&RID=ND8ZDPED013","OY720469.1")
Malus x robusta genome assembly, chromosome: 10	Malus x robusta	42.1	1266	100%	2.0	100.00	34111749	=HYPERLINK("https://www.ncbi.nlm.nih.gov/nucleotide/OY720334.1?report=genbank&log$=nucltop&blast_rank=438&RID=ND8ZDPED013","OY720334.1")
Malus x robusta genome assembly, chromosome: 5	Malus x robusta	42.1	1292	100%	2.0	100.00	41296449	=HYPERLINK("https://www.ncbi.nlm.nih.gov/nucleotide/OY720329.1?report=genbank&log$=nucltop&blast_rank=439&RID=ND8ZDPED013","OY720329.1")
Philonthus spinipes genome assembly, chromosome: 19	Philonthus spinipes	42.1	854	100%	2.0	100.00	21411984	=HYPERLINK("https://www.ncbi.nlm.nih.gov/nucleotide/OY720318.1?report=genbank&log$=nucltop&blast_rank=440&RID=ND8ZDPED013","OY720318.1")
Oligia fasciuncula genome assembly, chromosome: 17	Oligia fasciuncula	42.1	631	100%	2.0	100.00	21132697	=HYPERLINK("https://www.ncbi.nlm.nih.gov/nucleotide/OY720403.1?report=genbank&log$=nucltop&blast_rank=441&RID=ND8ZDPED013","OY720403.1")
Labia minor genome assembly, chromosome: 6	Labia minor	42.1	2607	100%	2.0	100.00	60004694	=HYPERLINK("https://www.ncbi.nlm.nih.gov/nucleotide/OY720350.1?report=genbank&log$=nucltop&blast_rank=442&RID=ND8ZDPED013","OY720350.1")
Labia minor genome assembly, chromosome: 3	Labia minor	42.1	2112	100%	2.0	100.00	86446126	=HYPERLINK("https://www.ncbi.nlm.nih.gov/nucleotide/OY720346.1?report=genbank&log$=nucltop&blast_rank=443&RID=ND8ZDPED013","OY720346.1")
Pedicia rivosa genome assembly, chromosome: 5	Pedicia rivosa	42.1	5595	100%	2.0	100.00	45409195	=HYPERLINK("https://www.ncbi.nlm.nih.gov/nucleotide/OY720155.1?report=genbank&log$=nucltop&blast_rank=444&RID=ND8ZDPED013","OY720155.1")
Pedicia rivosa genome assembly, chromosome: 4	Pedicia rivosa	42.1	6402	100%	2.0	100.00	45518741	=HYPERLINK("https://www.ncbi.nlm.nih.gov/nucleotide/OY720154.1?report=genbank&log$=nucltop&blast_rank=445&RID=ND8ZDPED013","OY720154.1")
Cheilosia grossa genome assembly, chromosome: 5	Cheilosia grossa	42.1	2891	100%	2.0	100.00	58539889	=HYPERLINK("https://www.ncbi.nlm.nih.gov/nucleotide/OY720148.1?report=genbank&log$=nucltop&blast_rank=446&RID=ND8ZDPED013","OY720148.1")
Leptogaster cylindrica genome assembly, chromosome: 3	Leptogaster cylindrica	42.1	1298	100%	2.0	100.00	39823257	=HYPERLINK("https://www.ncbi.nlm.nih.gov/nucleotide/OY720107.1?report=genbank&log$=nucltop&blast_rank=447&RID=ND8ZDPED013","OY720107.1")
Vitis vinifera cultivar Pinot Noir 40024 chromosome 19	Vitis vinifera	42.1	1467	100%	2.0	100.00	27218600	=HYPERLINK("https://www.ncbi.nlm.nih.gov/nucleotide/CP126666.1?report=genbank&log$=nucltop&blast_rank=448&RID=ND8ZDPED013","CP126666.1")
Vitis vinifera cultivar Pinot Noir 40024 chromosome 18	Vitis vinifera	42.1	1536	100%	2.0	100.00	36684271	=HYPERLINK("https://www.ncbi.nlm.nih.gov/nucleotide/CP126665.1?report=genbank&log$=nucltop&blast_rank=449&RID=ND8ZDPED013","CP126665.1")
Microcos paniculata chromosome 4b	Microcos paniculata	42.1	1684	100%	2.0	100.00	45573016	=HYPERLINK("https://www.ncbi.nlm.nih.gov/nucleotide/CP131450.1?report=genbank&log$=nucltop&blast_rank=450&RID=ND8ZDPED013","CP131450.1")
Microcos paniculata chromosome 1b	Microcos paniculata	42.1	2041	100%	2.0	100.00	60658723	=HYPERLINK("https://www.ncbi.nlm.nih.gov/nucleotide/CP131447.1?report=genbank&log$=nucltop&blast_rank=451&RID=ND8ZDPED013","CP131447.1")
Microcos paniculata chromosome 4a	Microcos paniculata	42.1	1373	100%	2.0	100.00	49310136	=HYPERLINK("https://www.ncbi.nlm.nih.gov/nucleotide/CP131459.1?report=genbank&log$=nucltop&blast_rank=452&RID=ND8ZDPED013","CP131459.1")
Diaphorina citri isolate DC chromosome 10	Diaphorina citri	42.1	2268	100%	2.0	100.00	28962834	=HYPERLINK("https://www.ncbi.nlm.nih.gov/nucleotide/CP125330.1?report=genbank&log$=nucltop&blast_rank=453&RID=ND8ZDPED013","CP125330.1")
Diaphorina citri isolate DC chromosome 6	Diaphorina citri	42.1	2763	100%	2.0	100.00	45195141	=HYPERLINK("https://www.ncbi.nlm.nih.gov/nucleotide/CP125329.1?report=genbank&log$=nucltop&blast_rank=454&RID=ND8ZDPED013","CP125329.1")
Ptychoptera albimana genome assembly, chromosome: 5	Ptychoptera albimana	42.1	3750	100%	2.0	100.00	25887065	=HYPERLINK("https://www.ncbi.nlm.nih.gov/nucleotide/OY540805.1?report=genbank&log$=nucltop&blast_rank=455&RID=ND8ZDPED013","OY540805.1")
Ptychoptera albimana genome assembly, chromosome: 4	Ptychoptera albimana	42.1	4422	100%	2.0	100.00	32163948	=HYPERLINK("https://www.ncbi.nlm.nih.gov/nucleotide/OY540804.1?report=genbank&log$=nucltop&blast_rank=456&RID=ND8ZDPED013","OY540804.1")
Ptychoptera albimana genome assembly, chromosome: 1	Ptychoptera albimana	42.1	3392	100%	2.0	100.00	48832336	=HYPERLINK("https://www.ncbi.nlm.nih.gov/nucleotide/OY540801.1?report=genbank&log$=nucltop&blast_rank=457&RID=ND8ZDPED013","OY540801.1")
Zeus faber genome assembly, chromosome: 20	Zeus faber	42.1	908	100%	2.0	100.00	28869016	=HYPERLINK("https://www.ncbi.nlm.nih.gov/nucleotide/OY482864.1?report=genbank&log$=nucltop&blast_rank=458&RID=ND8ZDPED013","OY482864.1")
Balanococcus diminutus genome assembly, chromosome: 2	Balanococcus diminutus	42.1	6374	100%	2.0	100.00	67310227	=HYPERLINK("https://www.ncbi.nlm.nih.gov/nucleotide/OY390715.1?report=genbank&log$=nucltop&blast_rank=459&RID=ND8ZDPED013","OY390715.1")
Theobroma cacao genome assembly, chromosome: 1	Theobroma cacao	42.1	1238	100%	2.0	100.00	39228999	=HYPERLINK("https://www.ncbi.nlm.nih.gov/nucleotide/OY284458.1?report=genbank&log$=nucltop&blast_rank=460&RID=ND8ZDPED013","OY284458.1")
Theobroma cacao genome assembly, chromosome: 5	Theobroma cacao	42.1	1125	100%	2.0	100.00	41350999	=HYPERLINK("https://www.ncbi.nlm.nih.gov/nucleotide/OY284462.1?report=genbank&log$=nucltop&blast_rank=461&RID=ND8ZDPED013","OY284462.1")
Theobroma cacao genome assembly, chromosome: 5	Theobroma cacao	42.1	1017	100%	2.0	100.00	41290997	=HYPERLINK("https://www.ncbi.nlm.nih.gov/nucleotide/OY284452.1?report=genbank&log$=nucltop&blast_rank=462&RID=ND8ZDPED013","OY284452.1")
Theobroma cacao genome assembly, chromosome: 4	Theobroma cacao	42.1	768	100%	2.0	100.00	35801009	=HYPERLINK("https://www.ncbi.nlm.nih.gov/nucleotide/OY284451.1?report=genbank&log$=nucltop&blast_rank=463&RID=ND8ZDPED013","OY284451.1")
Theobroma cacao genome assembly, chromosome: 5	Theobroma cacao	42.1	1013	100%	2.0	100.00	41542769	=HYPERLINK("https://www.ncbi.nlm.nih.gov/nucleotide/OY284442.1?report=genbank&log$=nucltop&blast_rank=464&RID=ND8ZDPED013","OY284442.1")
Theobroma cacao genome assembly, chromosome: 4	Theobroma cacao	42.1	939	100%	2.0	100.00	37280162	=HYPERLINK("https://www.ncbi.nlm.nih.gov/nucleotide/OY284441.1?report=genbank&log$=nucltop&blast_rank=465&RID=ND8ZDPED013","OY284441.1")
Theobroma cacao genome assembly, chromosome: 1	Theobroma cacao	42.1	1272	100%	2.0	100.00	39489205	=HYPERLINK("https://www.ncbi.nlm.nih.gov/nucleotide/OY284438.1?report=genbank&log$=nucltop&blast_rank=466&RID=ND8ZDPED013","OY284438.1")
Napeogenes inachia genome assembly, chromosome: 1	Napeogenes inachia	42.1	806	100%	2.0	100.00	31997156	=HYPERLINK("https://www.ncbi.nlm.nih.gov/nucleotide/OY365791.1?report=genbank&log$=nucltop&blast_rank=467&RID=ND8ZDPED013","OY365791.1")
Alnus glutinosa genome assembly, chromosome: 14	Alnus glutinosa	42.1	1922	100%	2.0	100.00	25683405	=HYPERLINK("https://www.ncbi.nlm.nih.gov/nucleotide/OY340911.1?report=genbank&log$=nucltop&blast_rank=468&RID=ND8ZDPED013","OY340911.1")
Verbena officinalis genome assembly, chromosome: 1	Verbena officinalis	42.1	1403	100%	2.0	100.00	51139607	=HYPERLINK("https://www.ncbi.nlm.nih.gov/nucleotide/OY292385.1?report=genbank&log$=nucltop&blast_rank=469&RID=ND8ZDPED013","OY292385.1")
Sisyra nigra genome assembly, chromosome: 3	Sisyra nigra	42.1	2477	100%	2.0	100.00	55730798	=HYPERLINK("https://www.ncbi.nlm.nih.gov/nucleotide/OY292315.1?report=genbank&log$=nucltop&blast_rank=470&RID=ND8ZDPED013","OY292315.1")
Sisyra nigra genome assembly, chromosome: 1	Sisyra nigra	42.1	2961	100%	2.0	100.00	64276211	=HYPERLINK("https://www.ncbi.nlm.nih.gov/nucleotide/OY292313.1?report=genbank&log$=nucltop&blast_rank=471&RID=ND8ZDPED013","OY292313.1")
Galleria mellonella genome assembly, chromosome: 22	Galleria mellonella	42.1	776	100%	2.0	100.00	13415107	=HYPERLINK("https://www.ncbi.nlm.nih.gov/nucleotide/OY292304.1?report=genbank&log$=nucltop&blast_rank=472&RID=ND8ZDPED013","OY292304.1")
Galleria mellonella genome assembly, chromosome: 6	Galleria mellonella	42.1	922	100%	2.0	100.00	18751906	=HYPERLINK("https://www.ncbi.nlm.nih.gov/nucleotide/OY292288.1?report=genbank&log$=nucltop&blast_rank=473&RID=ND8ZDPED013","OY292288.1")
Sisyra terminalis genome assembly, chromosome: 6	Sisyra terminalis	42.1	1487	100%	2.0	100.00	46856929	=HYPERLINK("https://www.ncbi.nlm.nih.gov/nucleotide/OY292279.1?report=genbank&log$=nucltop&blast_rank=474&RID=ND8ZDPED013","OY292279.1")
Sisyra terminalis genome assembly, chromosome: 5	Sisyra terminalis	42.1	1335	100%	2.0	100.00	52319831	=HYPERLINK("https://www.ncbi.nlm.nih.gov/nucleotide/OY292278.1?report=genbank&log$=nucltop&blast_rank=475&RID=ND8ZDPED013","OY292278.1")
Hibiscus tridactylites genome assembly, chromosome: 23	Hibiscus tridactylites	42.1	319	100%	2.0	100.00	74761377	=HYPERLINK("https://www.ncbi.nlm.nih.gov/nucleotide/OY288287.1?report=genbank&log$=nucltop&blast_rank=476&RID=ND8ZDPED013","OY288287.1")
Hibiscus tridactylites genome assembly, chromosome: 22	Hibiscus tridactylites	42.1	454	100%	2.0	100.00	75891966	=HYPERLINK("https://www.ncbi.nlm.nih.gov/nucleotide/OY288286.1?report=genbank&log$=nucltop&blast_rank=477&RID=ND8ZDPED013","OY288286.1")
Rosa rugosa genome assembly, chromosome: 5	Rosa rugosa	42.1	2493	100%	2.0	100.00	56393972	=HYPERLINK("https://www.ncbi.nlm.nih.gov/nucleotide/OY288195.1?report=genbank&log$=nucltop&blast_rank=478&RID=ND8ZDPED013","OY288195.1")
Rosa rugosa genome assembly, chromosome: 4	Rosa rugosa	42.1	2149	100%	2.0	100.00	58176182	=HYPERLINK("https://www.ncbi.nlm.nih.gov/nucleotide/OY288194.1?report=genbank&log$=nucltop&blast_rank=479&RID=ND8ZDPED013","OY288194.1")
Dilophus febrilis genome assembly, chromosome: 2	Dilophus febrilis	42.1	2132	100%	2.0	100.00	59614261	=HYPERLINK("https://www.ncbi.nlm.nih.gov/nucleotide/OY284469.1?report=genbank&log$=nucltop&blast_rank=480&RID=ND8ZDPED013","OY284469.1")
Quercus variabilis isolate HB chromosome 12a	Quercus variabilis	42.1	4929	100%	2.0	100.00	39623673	=HYPERLINK("https://www.ncbi.nlm.nih.gov/nucleotide/CP129456.1?report=genbank&log$=nucltop&blast_rank=481&RID=ND8ZDPED013","CP129456.1")
Quercus variabilis isolate HB chromosome 4a	Quercus variabilis	42.1	5554	100%	2.0	100.00	93407749	=HYPERLINK("https://www.ncbi.nlm.nih.gov/nucleotide/CP129448.1?report=genbank&log$=nucltop&blast_rank=482&RID=ND8ZDPED013","CP129448.1")
Quercus variabilis isolate HB chromosome 10b	Quercus variabilis	42.1	4625	100%	2.0	100.00	57211771	=HYPERLINK("https://www.ncbi.nlm.nih.gov/nucleotide/CP129442.1?report=genbank&log$=nucltop&blast_rank=483&RID=ND8ZDPED013","CP129442.1")
Quercus variabilis isolate HB chromosome 9b	Quercus variabilis	42.1	5193	100%	2.0	100.00	57647336	=HYPERLINK("https://www.ncbi.nlm.nih.gov/nucleotide/CP129441.1?report=genbank&log$=nucltop&blast_rank=484&RID=ND8ZDPED013","CP129441.1")
Quercus variabilis isolate HB chromosome 7b	Quercus variabilis	42.1	4044	100%	2.0	100.00	44771246	=HYPERLINK("https://www.ncbi.nlm.nih.gov/nucleotide/CP129439.1?report=genbank&log$=nucltop&blast_rank=485&RID=ND8ZDPED013","CP129439.1")
Quercus variabilis isolate HB chromosome 4b	Quercus variabilis	42.1	4873	100%	2.0	100.00	88134263	=HYPERLINK("https://www.ncbi.nlm.nih.gov/nucleotide/CP129436.1?report=genbank&log$=nucltop&blast_rank=486&RID=ND8ZDPED013","CP129436.1")
Medicago lupulina genome assembly, chromosome: 2	Medicago lupulina	42.1	2092	100%	2.0	100.00	73454271	=HYPERLINK("https://www.ncbi.nlm.nih.gov/nucleotide/OY283140.1?report=genbank&log$=nucltop&blast_rank=487&RID=ND8ZDPED013","OY283140.1")
Medicago lupulina genome assembly, chromosome: 5	Medicago lupulina	42.1	3125	100%	2.0	100.00	67913137	=HYPERLINK("https://www.ncbi.nlm.nih.gov/nucleotide/OY283143.1?report=genbank&log$=nucltop&blast_rank=488&RID=ND8ZDPED013","OY283143.1")
Medicago lupulina genome assembly, chromosome: 4	Medicago lupulina	42.1	3304	100%	2.0	100.00	69616069	=HYPERLINK("https://www.ncbi.nlm.nih.gov/nucleotide/OY283142.1?report=genbank&log$=nucltop&blast_rank=489&RID=ND8ZDPED013","OY283142.1")
Medicago lupulina genome assembly, chromosome: 3	Medicago lupulina	42.1	2762	100%	2.0	100.00	71718272	=HYPERLINK("https://www.ncbi.nlm.nih.gov/nucleotide/OY283141.1?report=genbank&log$=nucltop&blast_rank=490&RID=ND8ZDPED013","OY283141.1")
Medicago lupulina genome assembly, chromosome: 1	Medicago lupulina	42.1	4339	100%	2.0	100.00	91320517	=HYPERLINK("https://www.ncbi.nlm.nih.gov/nucleotide/OY283139.1?report=genbank&log$=nucltop&blast_rank=491&RID=ND8ZDPED013","OY283139.1")
Porites lutea genome assembly, chromosome: 12	Porites lutea	42.1	597	100%	2.0	100.00	24309668	=HYPERLINK("https://www.ncbi.nlm.nih.gov/nucleotide/OY283135.1?report=genbank&log$=nucltop&blast_rank=492&RID=ND8ZDPED013","OY283135.1")
Porites lutea genome assembly, chromosome: 4	Porites lutea	42.1	954	100%	2.0	100.00	50636821	=HYPERLINK("https://www.ncbi.nlm.nih.gov/nucleotide/OY283127.1?report=genbank&log$=nucltop&blast_rank=493&RID=ND8ZDPED013","OY283127.1")
Chrysolina haemoptera genome assembly, chromosome: X	Chrysolina haemoptera	42.1	178	100%	2.0	100.00	30996038	=HYPERLINK("https://www.ncbi.nlm.nih.gov/nucleotide/OY282596.1?report=genbank&log$=nucltop&blast_rank=494&RID=ND8ZDPED013","OY282596.1")
Chrysolina haemoptera genome assembly, chromosome: 4	Chrysolina haemoptera	42.1	601	100%	2.0	100.00	44668038	=HYPERLINK("https://www.ncbi.nlm.nih.gov/nucleotide/OY282587.1?report=genbank&log$=nucltop&blast_rank=495&RID=ND8ZDPED013","OY282587.1")
Hydrotaea cyrtoneurina genome assembly, chromosome: 5	Hydrotaea cyrtoneurina	42.1	7408	100%	2.0	100.00	81795257	=HYPERLINK("https://www.ncbi.nlm.nih.gov/nucleotide/OY282516.1?report=genbank&log$=nucltop&blast_rank=496&RID=ND8ZDPED013","OY282516.1")
Hydrotaea cyrtoneurina genome assembly, chromosome: 4	Hydrotaea cyrtoneurina	42.1	7963	100%	2.0	100.00	90057969	=HYPERLINK("https://www.ncbi.nlm.nih.gov/nucleotide/OY282515.1?report=genbank&log$=nucltop&blast_rank=497&RID=ND8ZDPED013","OY282515.1")
Trifolium repens isolate ACLI19 chromosome 01_Occ	Trifolium repens	42.1	1851	100%	2.0	100.00	67442382	=HYPERLINK("https://www.ncbi.nlm.nih.gov/nucleotide/CP125836.1?report=genbank&log$=nucltop&blast_rank=498&RID=ND8ZDPED013","CP125836.1")
Trifolium repens isolate ACLI19 chromosome 08_0cc	Trifolium repens	42.1	2648	100%	2.0	100.00	65234993	=HYPERLINK("https://www.ncbi.nlm.nih.gov/nucleotide/CP125850.1?report=genbank&log$=nucltop&blast_rank=499&RID=ND8ZDPED013","CP125850.1")
Trifolium repens isolate ACLI19 chromosome 07_Pall	Trifolium repens	42.1	2038	100%	2.0	100.00	58506720	=HYPERLINK("https://www.ncbi.nlm.nih.gov/nucleotide/CP125849.1?report=genbank&log$=nucltop&blast_rank=500&RID=ND8ZDPED013","CP125849.1")
Trifolium repens isolate ACLI19 chromosome 07_0cc	Trifolium repens	42.1	2068	100%	2.0	100.00	59135880	=HYPERLINK("https://www.ncbi.nlm.nih.gov/nucleotide/CP125848.1?report=genbank&log$=nucltop&blast_rank=501&RID=ND8ZDPED013","CP125848.1")
Trifolium repens isolate ACLI19 chromosome 05_Pall	Trifolium repens	42.1	1737	100%	2.0	100.00	59354751	=HYPERLINK("https://www.ncbi.nlm.nih.gov/nucleotide/CP125845.1?report=genbank&log$=nucltop&blast_rank=502&RID=ND8ZDPED013","CP125845.1")
Trifolium repens isolate ACLI19 chromosome 04_Pall	Trifolium repens	42.1	2155	100%	2.0	100.00	59895999	=HYPERLINK("https://www.ncbi.nlm.nih.gov/nucleotide/CP125843.1?report=genbank&log$=nucltop&blast_rank=503&RID=ND8ZDPED013","CP125843.1")
Trifolium repens isolate ACLI19 chromosome 04_Occ	Trifolium repens	42.1	2293	100%	2.0	100.00	64312545	=HYPERLINK("https://www.ncbi.nlm.nih.gov/nucleotide/CP125842.1?report=genbank&log$=nucltop&blast_rank=504&RID=ND8ZDPED013","CP125842.1")
Tuberolachnus salignus genome assembly, chromosome: 10	Tuberolachnus salignus	42.1	2212	100%	2.0	100.00	29693201	=HYPERLINK("https://www.ncbi.nlm.nih.gov/nucleotide/OY101438.1?report=genbank&log$=nucltop&blast_rank=505&RID=ND8ZDPED013","OY101438.1")
Vitis x doaniana cultivar PI 588149 chromosome 18	Vitis x doaniana	42.1	1735	100%	2.0	100.00	37227106	=HYPERLINK("https://www.ncbi.nlm.nih.gov/nucleotide/CP128345.1?report=genbank&log$=nucltop&blast_rank=506&RID=ND8ZDPED013","CP128345.1")
Arctium minus genome assembly, chromosome: 12	Arctium minus	42.1	892	100%	2.0	100.00	79154594	=HYPERLINK("https://www.ncbi.nlm.nih.gov/nucleotide/OX941091.1?report=genbank&log$=nucltop&blast_rank=507&RID=ND8ZDPED013","OX941091.1")
Parietaria judaica genome assembly, chromosome: 12	Parietaria judaica	42.1	1250	100%	2.0	100.00	30341377	=HYPERLINK("https://www.ncbi.nlm.nih.gov/nucleotide/OX940871.1?report=genbank&log$=nucltop&blast_rank=508&RID=ND8ZDPED013","OX940871.1")
Acer campestre genome assembly, chromosome: 6	Acer campestre	42.1	2521	100%	2.0	100.00	40156598	=HYPERLINK("https://www.ncbi.nlm.nih.gov/nucleotide/OX940804.1?report=genbank&log$=nucltop&blast_rank=509&RID=ND8ZDPED013","OX940804.1")
Acer campestre genome assembly, chromosome: 1	Acer campestre	42.1	5123	100%	2.0	100.00	64748220	=HYPERLINK("https://www.ncbi.nlm.nih.gov/nucleotide/OX940799.1?report=genbank&log$=nucltop&blast_rank=510&RID=ND8ZDPED013","OX940799.1")
Trifolium fragiferum genome assembly, chromosome: 8	Trifolium fragiferum	42.1	1610	100%	2.0	100.00	48728384	=HYPERLINK("https://www.ncbi.nlm.nih.gov/nucleotide/OX940796.1?report=genbank&log$=nucltop&blast_rank=511&RID=ND8ZDPED013","OX940796.1")
Trifolium fragiferum genome assembly, chromosome: 4	Trifolium fragiferum	42.1	2165	100%	2.0	100.00	63352505	=HYPERLINK("https://www.ncbi.nlm.nih.gov/nucleotide/OX940792.1?report=genbank&log$=nucltop&blast_rank=512&RID=ND8ZDPED013","OX940792.1")
Trifolium fragiferum genome assembly, chromosome: 3	Trifolium fragiferum	42.1	2344	100%	2.0	100.00	67841912	=HYPERLINK("https://www.ncbi.nlm.nih.gov/nucleotide/OX940791.1?report=genbank&log$=nucltop&blast_rank=513&RID=ND8ZDPED013","OX940791.1")
Trifolium fragiferum genome assembly, chromosome: 2	Trifolium fragiferum	42.1	2207	100%	2.0	100.00	69388287	=HYPERLINK("https://www.ncbi.nlm.nih.gov/nucleotide/OX940790.1?report=genbank&log$=nucltop&blast_rank=514&RID=ND8ZDPED013","OX940790.1")
Beta vulgaris subsp. vulgaris genome assembly, chromosome: 5	Beta vulgaris subsp. vulgaris	42.1	1646	100%	2.0	100.00	65179769	=HYPERLINK("https://www.ncbi.nlm.nih.gov/nucleotide/OX392560.1?report=genbank&log$=nucltop&blast_rank=515&RID=ND8ZDPED013","OX392560.1")
Andrena carantonica genome assembly, chromosome: 5	Andrena trimmerana	42.1	739	100%	2.0	100.00	36193004	=HYPERLINK("https://www.ncbi.nlm.nih.gov/nucleotide/OX731552.1?report=genbank&log$=nucltop&blast_rank=516&RID=ND8ZDPED013","OX731552.1")
Colostygia pectinataria genome assembly, chromosome: 3	Colostygia pectinataria	42.1	490	100%	2.0	100.00	14394172	=HYPERLINK("https://www.ncbi.nlm.nih.gov/nucleotide/OX596351.1?report=genbank&log$=nucltop&blast_rank=517&RID=ND8ZDPED013","OX596351.1")
Salicornia ramosissima genome assembly, chromosome: 7	Salicornia ramosissima	42.1	2264	100%	2.0	100.00	56259575	=HYPERLINK("https://www.ncbi.nlm.nih.gov/nucleotide/OX596238.1?report=genbank&log$=nucltop&blast_rank=518&RID=ND8ZDPED013","OX596238.1")
Salicornia ramosissima genome assembly, chromosome: 5	Salicornia ramosissima	42.1	2463	100%	2.0	100.00	59065583	=HYPERLINK("https://www.ncbi.nlm.nih.gov/nucleotide/OX596236.1?report=genbank&log$=nucltop&blast_rank=519&RID=ND8ZDPED013","OX596236.1")
Salicornia ramosissima genome assembly, chromosome: 1	Salicornia ramosissima	42.1	2971	100%	2.0	100.00	64877190	=HYPERLINK("https://www.ncbi.nlm.nih.gov/nucleotide/OX596232.1?report=genbank&log$=nucltop&blast_rank=520&RID=ND8ZDPED013","OX596232.1")
Trifolium dubium genome assembly, chromosome: 10	Trifolium dubium	42.1	958	100%	2.0	100.00	39275770	=HYPERLINK("https://www.ncbi.nlm.nih.gov/nucleotide/OX638071.1?report=genbank&log$=nucltop&blast_rank=521&RID=ND8ZDPED013","OX638071.1")
Trifolium dubium genome assembly, chromosome: 7	Trifolium dubium	42.1	1325	100%	2.0	100.00	46006535	=HYPERLINK("https://www.ncbi.nlm.nih.gov/nucleotide/OX638068.1?report=genbank&log$=nucltop&blast_rank=522&RID=ND8ZDPED013","OX638068.1")
Trifolium dubium genome assembly, chromosome: 4	Trifolium dubium	42.1	1544	100%	2.0	100.00	51571781	=HYPERLINK("https://www.ncbi.nlm.nih.gov/nucleotide/OX638065.1?report=genbank&log$=nucltop&blast_rank=523&RID=ND8ZDPED013","OX638065.1")
Trifolium dubium genome assembly, chromosome: 3	Trifolium dubium	42.1	1917	100%	2.0	100.00	59372272	=HYPERLINK("https://www.ncbi.nlm.nih.gov/nucleotide/OX638064.1?report=genbank&log$=nucltop&blast_rank=524&RID=ND8ZDPED013","OX638064.1")
Trifolium dubium genome assembly, chromosome: 2	Trifolium dubium	42.1	1690	100%	2.0	100.00	59506300	=HYPERLINK("https://www.ncbi.nlm.nih.gov/nucleotide/OX638063.1?report=genbank&log$=nucltop&blast_rank=525&RID=ND8ZDPED013","OX638063.1")
Populus nigra genome assembly, chromosome: 13	Populus nigra	42.1	836	100%	2.0	100.00	15933088	=HYPERLINK("https://www.ncbi.nlm.nih.gov/nucleotide/OX637684.1?report=genbank&log$=nucltop&blast_rank=526&RID=ND8ZDPED013","OX637684.1")
Populus nigra genome assembly, chromosome: 2	Populus nigra	42.1	1057	100%	2.0	100.00	48858236	=HYPERLINK("https://www.ncbi.nlm.nih.gov/nucleotide/OX637673.1?report=genbank&log$=nucltop&blast_rank=527&RID=ND8ZDPED013","OX637673.1")
Euspilapteryx auroguttella genome assembly, chromosome: 15	Euspilapteryx auroguttella	42.1	778	100%	2.0	100.00	10735134	=HYPERLINK("https://www.ncbi.nlm.nih.gov/nucleotide/OX637656.1?report=genbank&log$=nucltop&blast_rank=528&RID=ND8ZDPED013","OX637656.1")
Gobius niger genome assembly, chromosome: 10	Gobius niger	42.1	633	100%	2.0	100.00	36708673	=HYPERLINK("https://www.ncbi.nlm.nih.gov/nucleotide/OX637604.1?report=genbank&log$=nucltop&blast_rank=529&RID=ND8ZDPED013","OX637604.1")
Trifolium subterraneum genome assembly, chromosome: 4	Trifolium subterraneum	42.1	1113	100%	2.0	100.00	58995023	=HYPERLINK("https://www.ncbi.nlm.nih.gov/nucleotide/OX637464.1?report=genbank&log$=nucltop&blast_rank=530&RID=ND8ZDPED013","OX637464.1")
Sphenella marginata genome assembly, chromosome: 4	Sphenella marginata	42.1	2756	100%	2.0	100.00	81289201	=HYPERLINK("https://www.ncbi.nlm.nih.gov/nucleotide/OX608081.1?report=genbank&log$=nucltop&blast_rank=531&RID=ND8ZDPED013","OX608081.1")
Somateria mollissima genome assembly, chromosome: 6	Somateria mollissima	42.1	2099	100%	2.0	100.00	39928615	=HYPERLINK("https://www.ncbi.nlm.nih.gov/nucleotide/OX598695.1?report=genbank&log$=nucltop&blast_rank=532&RID=ND8ZDPED013","OX598695.1")
Somateria mollissima genome assembly, chromosome: 5	Somateria mollissima	42.1	2818	100%	2.0	100.00	66231008	=HYPERLINK("https://www.ncbi.nlm.nih.gov/nucleotide/OX598694.1?report=genbank&log$=nucltop&blast_rank=533&RID=ND8ZDPED013","OX598694.1")
Somateria mollissima genome assembly, chromosome: 6	Somateria mollissima	42.1	2095	100%	2.0	100.00	39521161	=HYPERLINK("https://www.ncbi.nlm.nih.gov/nucleotide/OX598308.1?report=genbank&log$=nucltop&blast_rank=534&RID=ND8ZDPED013","OX598308.1")
Somateria mollissima genome assembly, chromosome: 5	Somateria mollissima	42.1	2844	100%	2.0	100.00	66321460	=HYPERLINK("https://www.ncbi.nlm.nih.gov/nucleotide/OX598307.1?report=genbank&log$=nucltop&blast_rank=535&RID=ND8ZDPED013","OX598307.1")
Tetrao urogallus genome assembly, chromosome: 5	Tetrao urogallus	42.1	2195	100%	2.0	100.00	65169385	=HYPERLINK("https://www.ncbi.nlm.nih.gov/nucleotide/OX596299.1?report=genbank&log$=nucltop&blast_rank=536&RID=ND8ZDPED013","OX596299.1")
Tetrao urogallus genome assembly, chromosome: 4	Tetrao urogallus	42.1	3088	100%	2.0	100.00	71401156	=HYPERLINK("https://www.ncbi.nlm.nih.gov/nucleotide/OX596298.1?report=genbank&log$=nucltop&blast_rank=537&RID=ND8ZDPED013","OX596298.1")
Tetrao urogallus genome assembly, chromosome: Z	Tetrao urogallus	42.1	2469	100%	2.0	100.00	76131576	=HYPERLINK("https://www.ncbi.nlm.nih.gov/nucleotide/OX596297.1?report=genbank&log$=nucltop&blast_rank=538&RID=ND8ZDPED013","OX596297.1")
Rangifer tarandus platyrhyncus genome assembly, chromosome: 26	Rangifer tarandus platyrhynchus	42.1	1918	100%	2.0	100.00	53913921	=HYPERLINK("https://www.ncbi.nlm.nih.gov/nucleotide/OX596110.1?report=genbank&log$=nucltop&blast_rank=539&RID=ND8ZDPED013","OX596110.1")
Rangifer tarandus platyrhyncus genome assembly, chromosome: 25	Rangifer tarandus platyrhynchus	42.1	1888	100%	2.0	100.00	55252606	=HYPERLINK("https://www.ncbi.nlm.nih.gov/nucleotide/OX596109.1?report=genbank&log$=nucltop&blast_rank=540&RID=ND8ZDPED013","OX596109.1")
Rangifer tarandus platyrhyncus genome assembly, chromosome: 22	Rangifer tarandus platyrhynchus	42.1	1998	100%	2.0	100.00	62387826	=HYPERLINK("https://www.ncbi.nlm.nih.gov/nucleotide/OX596106.1?report=genbank&log$=nucltop&blast_rank=541&RID=ND8ZDPED013","OX596106.1")
Rangifer tarandus platyrhyncus genome assembly, chromosome: 16	Rangifer tarandus platyrhynchus	42.1	2167	100%	2.0	100.00	69585106	=HYPERLINK("https://www.ncbi.nlm.nih.gov/nucleotide/OX596100.1?report=genbank&log$=nucltop&blast_rank=542&RID=ND8ZDPED013","OX596100.1")
Rangifer tarandus platyrhyncus genome assembly, chromosome: 12	Rangifer tarandus platyrhynchus	42.1	2814	100%	2.0	100.00	77583619	=HYPERLINK("https://www.ncbi.nlm.nih.gov/nucleotide/OX596096.1?report=genbank&log$=nucltop&blast_rank=543&RID=ND8ZDPED013","OX596096.1")
Rangifer tarandus platyrhyncus genome assembly, chromosome: 6	Rangifer tarandus platyrhynchus	42.1	2951	100%	2.0	100.00	97601386	=HYPERLINK("https://www.ncbi.nlm.nih.gov/nucleotide/OX596090.1?report=genbank&log$=nucltop&blast_rank=544&RID=ND8ZDPED013","OX596090.1")
Villa cingulata genome assembly, chromosome: 4	Villa cingulata	42.1	2499	100%	2.0	100.00	41521455	=HYPERLINK("https://www.ncbi.nlm.nih.gov/nucleotide/OX596021.1?report=genbank&log$=nucltop&blast_rank=545&RID=ND8ZDPED013","OX596021.1")
Villa cingulata genome assembly, chromosome: 6	Villa cingulata	42.1	3074	100%	2.0	100.00	37115764	=HYPERLINK("https://www.ncbi.nlm.nih.gov/nucleotide/OX596023.1?report=genbank&log$=nucltop&blast_rank=546&RID=ND8ZDPED013","OX596023.1")
Villa cingulata genome assembly, chromosome: 1	Villa cingulata	42.1	5143	100%	2.0	100.00	62383972	=HYPERLINK("https://www.ncbi.nlm.nih.gov/nucleotide/OX596018.1?report=genbank&log$=nucltop&blast_rank=547&RID=ND8ZDPED013","OX596018.1")
Villa cingulata genome assembly, chromosome: X	Villa cingulata	42.1	3810	100%	2.0	100.00	65149795	=HYPERLINK("https://www.ncbi.nlm.nih.gov/nucleotide/OX596017.1?report=genbank&log$=nucltop&blast_rank=548&RID=ND8ZDPED013","OX596017.1")
Baccha elongata genome assembly, chromosome: 2	Baccha elongata	42.1	7019	100%	2.0	100.00	92425898	=HYPERLINK("https://www.ncbi.nlm.nih.gov/nucleotide/OX578273.1?report=genbank&log$=nucltop&blast_rank=549&RID=ND8ZDPED013","OX578273.1")
Baccha elongata genome assembly, chromosome: 3	Baccha elongata	42.1	6715	100%	2.0	100.00	87222663	=HYPERLINK("https://www.ncbi.nlm.nih.gov/nucleotide/OX578274.1?report=genbank&log$=nucltop&blast_rank=550&RID=ND8ZDPED013","OX578274.1")
Gerris lacustris genome assembly, chromosome: 9	Gerris lacustris	42.1	3090	100%	2.0	100.00	66375797	=HYPERLINK("https://www.ncbi.nlm.nih.gov/nucleotide/OX578284.1?report=genbank&log$=nucltop&blast_rank=551&RID=ND8ZDPED013","OX578284.1")
Chalcis sispes genome assembly, chromosome: 5	Chalcis sispes	42.1	4450	100%	2.0	100.00	69969611	=HYPERLINK("https://www.ncbi.nlm.nih.gov/nucleotide/OX465098.1?report=genbank&log$=nucltop&blast_rank=552&RID=ND8ZDPED013","OX465098.1")
Bellardia bayeri genome assembly, chromosome: 5	Bellardia bayeri	42.1	5511	100%	2.0	100.00	90486512	=HYPERLINK("https://www.ncbi.nlm.nih.gov/nucleotide/OX493268.1?report=genbank&log$=nucltop&blast_rank=553&RID=ND8ZDPED013","OX493268.1")
Erinaceus europaeus genome assembly, chromosome: 21	Erinaceus europaeus	42.1	2560	100%	2.0	100.00	45976610	=HYPERLINK("https://www.ncbi.nlm.nih.gov/nucleotide/OX485831.1?report=genbank&log$=nucltop&blast_rank=554&RID=ND8ZDPED013","OX485831.1")
Erinaceus europaeus genome assembly, chromosome: 16	Erinaceus europaeus	42.1	6060	100%	2.0	100.00	86865962	=HYPERLINK("https://www.ncbi.nlm.nih.gov/nucleotide/OX485826.1?report=genbank&log$=nucltop&blast_rank=555&RID=ND8ZDPED013","OX485826.1")
Pipistrellus pygmaeus genome assembly, chromosome: 7	Pipistrellus pygmaeus	42.1	3561	100%	2.0	100.00	89065179	=HYPERLINK("https://www.ncbi.nlm.nih.gov/nucleotide/OX465309.1?report=genbank&log$=nucltop&blast_rank=556&RID=ND8ZDPED013","OX465309.1")
Planococcus citri genome assembly, chromosome: 4	Planococcus citri	42.1	2372	100%	2.0	100.00	72467802	=HYPERLINK("https://www.ncbi.nlm.nih.gov/nucleotide/OX465512.1?report=genbank&log$=nucltop&blast_rank=557&RID=ND8ZDPED013","OX465512.1")
Chionomys nivalis genome assembly, chromosome: 18	Chionomys nivalis	42.1	1739	100%	2.0	100.00	64601834	=HYPERLINK("https://www.ncbi.nlm.nih.gov/nucleotide/OX465466.1?report=genbank&log$=nucltop&blast_rank=558&RID=ND8ZDPED013","OX465466.1")
Chionomys nivalis genome assembly, chromosome: 14	Chionomys nivalis	42.1	2308	100%	2.0	100.00	74490819	=HYPERLINK("https://www.ncbi.nlm.nih.gov/nucleotide/OX465462.1?report=genbank&log$=nucltop&blast_rank=559&RID=ND8ZDPED013","OX465462.1")
Balaenoptera acutorostrata genome assembly, chromosome: 15	Balaenoptera acutorostrata	42.1	3516	100%	2.0	100.00	90086203	=HYPERLINK("https://www.ncbi.nlm.nih.gov/nucleotide/OX465365.1?report=genbank&log$=nucltop&blast_rank=560&RID=ND8ZDPED013","OX465365.1")
Pipistrellus pygmaeus genome assembly, chromosome: 12	Pipistrellus pygmaeus	42.1	2214	100%	2.0	100.00	60358278	=HYPERLINK("https://www.ncbi.nlm.nih.gov/nucleotide/OX465314.1?report=genbank&log$=nucltop&blast_rank=561&RID=ND8ZDPED013","OX465314.1")
Rhingia rostrata genome assembly, chromosome: 4	Rhingia rostrata	42.1	4540	100%	2.0	100.00	90944227	=HYPERLINK("https://www.ncbi.nlm.nih.gov/nucleotide/OX463758.1?report=genbank&log$=nucltop&blast_rank=562&RID=ND8ZDPED013","OX463758.1")
Siphlonurus alternatus genome assembly, chromosome: 3	Siphlonurus alternatus	42.1	2517	100%	2.0	100.00	50231148	=HYPERLINK("https://www.ncbi.nlm.nih.gov/nucleotide/OX463780.1?report=genbank&log$=nucltop&blast_rank=563&RID=ND8ZDPED013","OX463780.1")
Siphlonurus alternatus genome assembly, chromosome: 2	Siphlonurus alternatus	42.1	2754	100%	2.0	100.00	52188800	=HYPERLINK("https://www.ncbi.nlm.nih.gov/nucleotide/OX463779.1?report=genbank&log$=nucltop&blast_rank=564&RID=ND8ZDPED013","OX463779.1")
Sylvilagus floridanus genome assembly, chromosome: 21	Sylvilagus floridanus	42.1	4446	100%	2.0	100.00	99382428	=HYPERLINK("https://www.ncbi.nlm.nih.gov/nucleotide/OX463243.1?report=genbank&log$=nucltop&blast_rank=565&RID=ND8ZDPED013","OX463243.1")
Sylvilagus floridanus genome assembly, chromosome: 17	Sylvilagus floridanus	42.1	5483	100%	2.0	100.00	94853875	=HYPERLINK("https://www.ncbi.nlm.nih.gov/nucleotide/OX463239.1?report=genbank&log$=nucltop&blast_rank=566&RID=ND8ZDPED013","OX463239.1")
Rangifer tarandus platyrhyncus genome assembly, chromosome: 29	Rangifer tarandus platyrhynchus	42.1	1886	100%	2.0	100.00	53525494	=HYPERLINK("https://www.ncbi.nlm.nih.gov/nucleotide/OX459965.2?report=genbank&log$=nucltop&blast_rank=567&RID=ND8ZDPED013","OX459965.2")
Rangifer tarandus platyrhyncus genome assembly, chromosome: 16	Rangifer tarandus platyrhynchus	42.1	2133	100%	2.0	100.00	68291959	=HYPERLINK("https://www.ncbi.nlm.nih.gov/nucleotide/OX459952.2?report=genbank&log$=nucltop&blast_rank=568&RID=ND8ZDPED013","OX459952.2")
Rangifer tarandus platyrhyncus genome assembly, chromosome: 13	Rangifer tarandus platyrhynchus	42.1	2597	100%	2.0	100.00	77928580	=HYPERLINK("https://www.ncbi.nlm.nih.gov/nucleotide/OX459949.2?report=genbank&log$=nucltop&blast_rank=569&RID=ND8ZDPED013","OX459949.2")
Rangifer tarandus platyrhyncus genome assembly, chromosome: 27	Rangifer tarandus platyrhynchus	42.1	1888	100%	2.0	100.00	57310967	=HYPERLINK("https://www.ncbi.nlm.nih.gov/nucleotide/OX459963.2?report=genbank&log$=nucltop&blast_rank=570&RID=ND8ZDPED013","OX459963.2")
Rangifer tarandus platyrhyncus genome assembly, chromosome: 22	Rangifer tarandus platyrhynchus	42.1	2066	100%	2.0	100.00	62337200	=HYPERLINK("https://www.ncbi.nlm.nih.gov/nucleotide/OX459958.2?report=genbank&log$=nucltop&blast_rank=571&RID=ND8ZDPED013","OX459958.2")
Rangifer tarandus platyrhyncus genome assembly, chromosome: 7	Rangifer tarandus platyrhynchus	42.1	3020	100%	2.0	100.00	96265937	=HYPERLINK("https://www.ncbi.nlm.nih.gov/nucleotide/OX459943.2?report=genbank&log$=nucltop&blast_rank=572&RID=ND8ZDPED013","OX459943.2")
Onychomys torridus genome assembly, chromosome: 15	Onychomys torridus	42.1	2437	100%	2.0	100.00	78039327	=HYPERLINK("https://www.ncbi.nlm.nih.gov/nucleotide/OX460896.1?report=genbank&log$=nucltop&blast_rank=573&RID=ND8ZDPED013","OX460896.1")
Onychomys torridus genome assembly, chromosome: 11	Onychomys torridus	42.1	2483	100%	2.0	100.00	93020901	=HYPERLINK("https://www.ncbi.nlm.nih.gov/nucleotide/OX460892.1?report=genbank&log$=nucltop&blast_rank=574&RID=ND8ZDPED013","OX460892.1")
Peromyscus eremicus genome assembly, chromosome: 18	Peromyscus eremicus	42.1	1799	100%	2.0	100.00	46288934	=HYPERLINK("https://www.ncbi.nlm.nih.gov/nucleotide/OX460484.1?report=genbank&log$=nucltop&blast_rank=575&RID=ND8ZDPED013","OX460484.1")
Peromyscus eremicus genome assembly, chromosome: 14	Peromyscus eremicus	42.1	2702	100%	2.0	100.00	86382084	=HYPERLINK("https://www.ncbi.nlm.nih.gov/nucleotide/OX460480.1?report=genbank&log$=nucltop&blast_rank=576&RID=ND8ZDPED013","OX460480.1")
Onychomys arenicola genome assembly, chromosome: 20	Onychomys arenicola	42.1	1612	100%	2.0	100.00	47265580	=HYPERLINK("https://www.ncbi.nlm.nih.gov/nucleotide/OX460461.1?report=genbank&log$=nucltop&blast_rank=577&RID=ND8ZDPED013","OX460461.1")
Onychomys arenicola genome assembly, chromosome: 11	Onychomys arenicola	42.1	2185	100%	2.0	100.00	77664343	=HYPERLINK("https://www.ncbi.nlm.nih.gov/nucleotide/OX460452.1?report=genbank&log$=nucltop&blast_rank=578&RID=ND8ZDPED013","OX460452.1")
Onychomys leucogaster genome assembly, chromosome: 16	Onychomys leucogaster	42.1	2193	100%	2.0	100.00	68121627	=HYPERLINK("https://www.ncbi.nlm.nih.gov/nucleotide/OX460433.1?report=genbank&log$=nucltop&blast_rank=579&RID=ND8ZDPED013","OX460433.1")
Onychomys leucogaster genome assembly, chromosome: 11	Onychomys leucogaster	42.1	2195	100%	2.0	100.00	94124810	=HYPERLINK("https://www.ncbi.nlm.nih.gov/nucleotide/OX460428.1?report=genbank&log$=nucltop&blast_rank=580&RID=ND8ZDPED013","OX460428.1")
Peromyscus eremicus genome assembly, chromosome: 14	Peromyscus eremicus	42.1	2643	100%	2.0	100.00	85095577	=HYPERLINK("https://www.ncbi.nlm.nih.gov/nucleotide/OX460408.1?report=genbank&log$=nucltop&blast_rank=581&RID=ND8ZDPED013","OX460408.1")
Onychomys arenicola genome assembly, chromosome: 20	Onychomys arenicola	42.1	1570	100%	2.0	100.00	48023858	=HYPERLINK("https://www.ncbi.nlm.nih.gov/nucleotide/OX460366.1?report=genbank&log$=nucltop&blast_rank=582&RID=ND8ZDPED013","OX460366.1")
Oldenlandia corymbosa var. corymbosa genome assembly, chromosome: 8	Oldenlandia corymbosa var. corymbosa	42.1	1500	100%	2.0	100.00	25533221	=HYPERLINK("https://www.ncbi.nlm.nih.gov/nucleotide/OX459125.1?report=genbank&log$=nucltop&blast_rank=583&RID=ND8ZDPED013","OX459125.1")
Onychomys leucogaster genome assembly, chromosome: 16	Onychomys leucogaster	42.1	1938	100%	2.0	100.00	69605000	=HYPERLINK("https://www.ncbi.nlm.nih.gov/nucleotide/OX460386.1?report=genbank&log$=nucltop&blast_rank=584&RID=ND8ZDPED013","OX460386.1")
Onychomys leucogaster genome assembly, chromosome: 15	Onychomys leucogaster	42.1	2314	100%	2.0	100.00	78199387	=HYPERLINK("https://www.ncbi.nlm.nih.gov/nucleotide/OX460385.1?report=genbank&log$=nucltop&blast_rank=585&RID=ND8ZDPED013","OX460385.1")
Onychomys leucogaster genome assembly, chromosome: 14	Onychomys leucogaster	42.1	2712	100%	2.0	100.00	89364548	=HYPERLINK("https://www.ncbi.nlm.nih.gov/nucleotide/OX460384.1?report=genbank&log$=nucltop&blast_rank=586&RID=ND8ZDPED013","OX460384.1")
Oldenlandia corymbosa var. corymbosa genome assembly, chromosome: 1	Oldenlandia corymbosa var. corymbosa	42.1	2758	100%	2.0	100.00	40728208	=HYPERLINK("https://www.ncbi.nlm.nih.gov/nucleotide/OX459118.1?report=genbank&log$=nucltop&blast_rank=587&RID=ND8ZDPED013","OX459118.1")
Lagenorhynchus albirostris genome assembly, chromosome: 12	Lagenorhynchus albirostris	42.1	2561	100%	2.0	100.00	93928780	=HYPERLINK("https://www.ncbi.nlm.nih.gov/nucleotide/OX459084.1?report=genbank&log$=nucltop&blast_rank=588&RID=ND8ZDPED013","OX459084.1")
Empis stercorea genome assembly, chromosome: 3	Empis stercorea	42.1	3645	100%	2.0	100.00	62206697	=HYPERLINK("https://www.ncbi.nlm.nih.gov/nucleotide/OX457087.1?report=genbank&log$=nucltop&blast_rank=589&RID=ND8ZDPED013","OX457087.1")
Hyperoodon ampullatus genome assembly, chromosome: 16	Hyperoodon ampullatus	42.1	1640	100%	2.0	100.00	79603873	=HYPERLINK("https://www.ncbi.nlm.nih.gov/nucleotide/OX457071.1?report=genbank&log$=nucltop&blast_rank=590&RID=ND8ZDPED013","OX457071.1")
Callimorpha dominula genome assembly, chromosome: 6	Callimorpha dominula	42.1	943	100%	2.0	100.00	26619079	=HYPERLINK("https://www.ncbi.nlm.nih.gov/nucleotide/OX456996.1?report=genbank&log$=nucltop&blast_rank=591&RID=ND8ZDPED013","OX456996.1")
Platypus cylindrus genome assembly, chromosome: 1	Platypus cylindrus	42.1	1612	100%	2.0	100.00	53441370	=HYPERLINK("https://www.ncbi.nlm.nih.gov/nucleotide/OX456488.1?report=genbank&log$=nucltop&blast_rank=592&RID=ND8ZDPED013","OX456488.1")
Microchrysa polita genome assembly, chromosome: 6	Microchrysa polita	42.1	2619	100%	2.0	100.00	89782999	=HYPERLINK("https://www.ncbi.nlm.nih.gov/nucleotide/OX454420.1?report=genbank&log$=nucltop&blast_rank=593&RID=ND8ZDPED013","OX454420.1")
Dysmachus trigonus genome assembly, chromosome: 2	Dysmachus trigonus	42.1	2549	100%	2.0	100.00	96552622	=HYPERLINK("https://www.ncbi.nlm.nih.gov/nucleotide/OX454320.1?report=genbank&log$=nucltop&blast_rank=594&RID=ND8ZDPED013","OX454320.1")
Chalcosyrphus nemorum genome assembly, chromosome: 2	Chalcosyrphus nemorum	42.1	4476	100%	2.0	100.00	89739738	=HYPERLINK("https://www.ncbi.nlm.nih.gov/nucleotide/OX454333.1?report=genbank&log$=nucltop&blast_rank=595&RID=ND8ZDPED013","OX454333.1")
Tromatobia lineatoria genome assembly, chromosome: 1	Tromatobia lineatoria	42.1	701	100%	2.0	100.00	27496960	=HYPERLINK("https://www.ncbi.nlm.nih.gov/nucleotide/OX453034.1?report=genbank&log$=nucltop&blast_rank=596&RID=ND8ZDPED013","OX453034.1")
Phalacrocorax aristotelis genome assembly, chromosome: 6	Phalacrocorax aristotelis	42.1	2064	100%	2.0	100.00	63329625	=HYPERLINK("https://www.ncbi.nlm.nih.gov/nucleotide/OX451228.1?report=genbank&log$=nucltop&blast_rank=597&RID=ND8ZDPED013","OX451228.1")
Phalacrocorax aristotelis genome assembly, chromosome: 5	Phalacrocorax aristotelis	42.1	2370	100%	2.0	100.00	71717016	=HYPERLINK("https://www.ncbi.nlm.nih.gov/nucleotide/OX451227.1?report=genbank&log$=nucltop&blast_rank=598&RID=ND8ZDPED013","OX451227.1")
Gobio gobio genome assembly, chromosome: 25	Gobio gobio	42.1	701	100%	2.0	100.00	43006573	=HYPERLINK("https://www.ncbi.nlm.nih.gov/nucleotide/OX442398.1?report=genbank&log$=nucltop&blast_rank=599&RID=ND8ZDPED013","OX442398.1")
Gobio gobio genome assembly, chromosome: 1	Gobio gobio	42.1	1908	100%	2.0	100.00	87331821	=HYPERLINK("https://www.ncbi.nlm.nih.gov/nucleotide/OX442374.1?report=genbank&log$=nucltop&blast_rank=600&RID=ND8ZDPED013","OX442374.1")
Squalius cephalus genome assembly, chromosome: 2	Squalius cephalus	42.1	1872	100%	2.0	100.00	64824395	=HYPERLINK("https://www.ncbi.nlm.nih.gov/nucleotide/OX439248.1?report=genbank&log$=nucltop&blast_rank=601&RID=ND8ZDPED013","OX439248.1")
Ecdyonurus torrentis genome assembly, chromosome: X	Ecdyonurus torrentis	42.1	3591	100%	2.0	100.00	60641196	=HYPERLINK("https://www.ncbi.nlm.nih.gov/nucleotide/OX439127.1?report=genbank&log$=nucltop&blast_rank=602&RID=ND8ZDPED013","OX439127.1")
Ecdyonurus torrentis genome assembly, chromosome: 5	Ecdyonurus torrentis	42.1	4027	100%	2.0	100.00	49003454	=HYPERLINK("https://www.ncbi.nlm.nih.gov/nucleotide/OX439132.1?report=genbank&log$=nucltop&blast_rank=603&RID=ND8ZDPED013","OX439132.1")
Ecdyonurus torrentis genome assembly, chromosome: 3	Ecdyonurus torrentis	42.1	3672	100%	2.0	100.00	53515839	=HYPERLINK("https://www.ncbi.nlm.nih.gov/nucleotide/OX439130.1?report=genbank&log$=nucltop&blast_rank=604&RID=ND8ZDPED013","OX439130.1")
Ovis canadensis canadensis isolate 43U chromosome 9 sequence	Ovis canadensis canadensis	42.1	1296	100%	2.0	100.00	94836416	=HYPERLINK("https://www.ncbi.nlm.nih.gov/nucleotide/CP011894.1?report=genbank&log$=nucltop&blast_rank=605&RID=ND8ZDPED013","CP011894.1")
Anisus vortex genome assembly, chromosome: 1	Anisus vortex	42.1	3090	100%	2.0	100.00	86562697	=HYPERLINK("https://www.ncbi.nlm.nih.gov/nucleotide/OX421492.1?report=genbank&log$=nucltop&blast_rank=606&RID=ND8ZDPED013","OX421492.1")
Polymixis lichenea genome assembly, chromosome: 22	Polymixis lichenea	42.1	530	100%	2.0	100.00	20562774	=HYPERLINK("https://www.ncbi.nlm.nih.gov/nucleotide/OX420953.1?report=genbank&log$=nucltop&blast_rank=607&RID=ND8ZDPED013","OX420953.1")
Chenopodium album genome assembly, chromosome: 15	Chenopodium album	42.1	2119	100%	2.0	100.00	53276161	=HYPERLINK("https://www.ncbi.nlm.nih.gov/nucleotide/OX419222.1?report=genbank&log$=nucltop&blast_rank=608&RID=ND8ZDPED013","OX419222.1")
Chenopodium album genome assembly, chromosome: 12	Chenopodium album	42.1	3080	100%	2.0	100.00	56099407	=HYPERLINK("https://www.ncbi.nlm.nih.gov/nucleotide/OX419219.1?report=genbank&log$=nucltop&blast_rank=609&RID=ND8ZDPED013","OX419219.1")
Chenopodium album genome assembly, chromosome: 5	Chenopodium album	42.1	3032	100%	2.0	100.00	79373951	=HYPERLINK("https://www.ncbi.nlm.nih.gov/nucleotide/OX419212.1?report=genbank&log$=nucltop&blast_rank=610&RID=ND8ZDPED013","OX419212.1")
Chenopodium album genome assembly, chromosome: 4	Chenopodium album	42.1	3050	100%	2.0	100.00	80214896	=HYPERLINK("https://www.ncbi.nlm.nih.gov/nucleotide/OX419211.1?report=genbank&log$=nucltop&blast_rank=611&RID=ND8ZDPED013","OX419211.1")
Chenopodium album genome assembly, chromosome: 2	Chenopodium album	42.1	3321	100%	2.0	100.00	86136469	=HYPERLINK("https://www.ncbi.nlm.nih.gov/nucleotide/OX419209.1?report=genbank&log$=nucltop&blast_rank=612&RID=ND8ZDPED013","OX419209.1")
Chenopodium album genome assembly, chromosome: 1	Chenopodium album	42.1	3347	100%	2.0	100.00	91301842	=HYPERLINK("https://www.ncbi.nlm.nih.gov/nucleotide/OX419208.1?report=genbank&log$=nucltop&blast_rank=613&RID=ND8ZDPED013","OX419208.1")
Quercus dentata isolate Qdleaves-2020 chromosome 12	Quercus dentata	42.1	8184	100%	2.0	100.00	44989173	=HYPERLINK("https://www.ncbi.nlm.nih.gov/nucleotide/CP116455.1?report=genbank&log$=nucltop&blast_rank=614&RID=ND8ZDPED013","CP116455.1")
Quercus dentata isolate Qdleaves-2020 chromosome 11	Quercus dentata	42.1	10003	100%	2.0	100.00	64529651	=HYPERLINK("https://www.ncbi.nlm.nih.gov/nucleotide/CP116454.1?report=genbank&log$=nucltop&blast_rank=615&RID=ND8ZDPED013","CP116454.1")
Quercus dentata isolate Qdleaves-2020 chromosome 10	Quercus dentata	42.1	9729	100%	2.0	100.00	65277415	=HYPERLINK("https://www.ncbi.nlm.nih.gov/nucleotide/CP116453.1?report=genbank&log$=nucltop&blast_rank=616&RID=ND8ZDPED013","CP116453.1")
Quercus dentata isolate Qdleaves-2020 chromosome 3	Quercus dentata	42.1	11463	100%	2.0	100.00	76115519	=HYPERLINK("https://www.ncbi.nlm.nih.gov/nucleotide/CP116446.1?report=genbank&log$=nucltop&blast_rank=617&RID=ND8ZDPED013","CP116446.1")
Cheilosia impressa genome assembly, chromosome: 2	Cheilosia impressa	42.1	1817	100%	2.0	100.00	60011629	=HYPERLINK("https://www.ncbi.nlm.nih.gov/nucleotide/OX411881.1?report=genbank&log$=nucltop&blast_rank=618&RID=ND8ZDPED013","OX411881.1")
Meliscaeva auricollis genome assembly, chromosome: 3	Meliscaeva auricollis	42.1	10473	100%	2.0	100.00	95783528	=HYPERLINK("https://www.ncbi.nlm.nih.gov/nucleotide/OX403618.1?report=genbank&log$=nucltop&blast_rank=619&RID=ND8ZDPED013","OX403618.1")
Meliscaeva auricollis genome assembly, chromosome: 4	Meliscaeva auricollis	42.1	6267	100%	2.0	100.00	54712868	=HYPERLINK("https://www.ncbi.nlm.nih.gov/nucleotide/OX403619.1?report=genbank&log$=nucltop&blast_rank=620&RID=ND8ZDPED013","OX403619.1")
Meliscaeva auricollis genome assembly, chromosome: 2	Meliscaeva auricollis	42.1	12943	100%	2.0	100.00	96515288	=HYPERLINK("https://www.ncbi.nlm.nih.gov/nucleotide/OX403617.1?report=genbank&log$=nucltop&blast_rank=621&RID=ND8ZDPED013","OX403617.1")
Tiliacea aurago genome assembly, chromosome: 3	Tiliacea aurago	42.1	741	100%	2.0	100.00	29736669	=HYPERLINK("https://www.ncbi.nlm.nih.gov/nucleotide/OX402579.1?report=genbank&log$=nucltop&blast_rank=622&RID=ND8ZDPED013","OX402579.1")
Apteryx australis mantelli genome assembly AptMant0, scaffold scaffold27	Apteryx mantelli mantelli	42.1	2477	100%	2.0	100.00	63182071	=HYPERLINK("https://www.ncbi.nlm.nih.gov/nucleotide/LK391419.1?report=genbank&log$=nucltop&blast_rank=623&RID=ND8ZDPED013","LK391419.1")
Cerastoderma edule genome assembly, chromosome: 4	Cerastoderma edule	42.1	458	100%	2.0	100.00	52087795	=HYPERLINK("https://www.ncbi.nlm.nih.gov/nucleotide/OX401407.1?report=genbank&log$=nucltop&blast_rank=624&RID=ND8ZDPED013","OX401407.1")
Elmis aenea genome assembly, chromosome: 7	Elmis aenea	42.1	3894	100%	2.0	100.00	47424465	=HYPERLINK("https://www.ncbi.nlm.nih.gov/nucleotide/OX393582.1?report=genbank&log$=nucltop&blast_rank=625&RID=ND8ZDPED013","OX393582.1")
Elmis aenea genome assembly, chromosome: 1	Elmis aenea	42.1	5971	100%	2.0	100.00	73284568	=HYPERLINK("https://www.ncbi.nlm.nih.gov/nucleotide/OX393576.1?report=genbank&log$=nucltop&blast_rank=626&RID=ND8ZDPED013","OX393576.1")
Symphodus melops genome assembly, chromosome: 10	Symphodus melops	42.1	597	100%	2.0	100.00	27641414	=HYPERLINK("https://www.ncbi.nlm.nih.gov/nucleotide/OX393534.1?report=genbank&log$=nucltop&blast_rank=627&RID=ND8ZDPED013","OX393534.1")
Ostrea edulis genome assembly, chromosome: 10	Ostrea edulis	42.1	844	100%	2.0	100.00	48989042	=HYPERLINK("https://www.ncbi.nlm.nih.gov/nucleotide/OX387713.1?report=genbank&log$=nucltop&blast_rank=628&RID=ND8ZDPED013","OX387713.1")
Cydia strobilella genome assembly, chromosome: 14	Cydia strobilella	42.1	599	100%	2.0	100.00	17458067	=HYPERLINK("https://www.ncbi.nlm.nih.gov/nucleotide/OX387689.1?report=genbank&log$=nucltop&blast_rank=629&RID=ND8ZDPED013","OX387689.1")
Orthosia gracilis genome assembly, chromosome: Z	Orthosia gracilis	42.1	1123	100%	2.0	100.00	59941727	=HYPERLINK("https://www.ncbi.nlm.nih.gov/nucleotide/OX387268.1?report=genbank&log$=nucltop&blast_rank=630&RID=ND8ZDPED013","OX387268.1")
Elegia similella genome assembly, chromosome: 4	Elegia similella	42.1	739	100%	2.0	100.00	31373611	=HYPERLINK("https://www.ncbi.nlm.nih.gov/nucleotide/OX383929.1?report=genbank&log$=nucltop&blast_rank=631&RID=ND8ZDPED013","OX383929.1")
Dryobota labecula genome assembly, chromosome: 13	Dryobota labecula	42.1	958	100%	2.0	100.00	26640437	=HYPERLINK("https://www.ncbi.nlm.nih.gov/nucleotide/OX383296.1?report=genbank&log$=nucltop&blast_rank=632&RID=ND8ZDPED013","OX383296.1")
Haliaeetus albicilla genome assembly, chromosome: 1	Haliaeetus albicilla	42.1	3150	100%	2.0	100.00	85729264	=HYPERLINK("https://www.ncbi.nlm.nih.gov/nucleotide/OX381636.1?report=genbank&log$=nucltop&blast_rank=633&RID=ND8ZDPED013","OX381636.1")
Monopis laevigella genome assembly, chromosome: 14	Monopis laevigella	42.1	528	100%	2.0	100.00	23582658	=HYPERLINK("https://www.ncbi.nlm.nih.gov/nucleotide/OX381590.1?report=genbank&log$=nucltop&blast_rank=634&RID=ND8ZDPED013","OX381590.1")
Thelaira solivaga genome assembly, chromosome: 5	Thelaira solivaga	42.1	8632	100%	2.0	100.00	69333079	=HYPERLINK("https://www.ncbi.nlm.nih.gov/nucleotide/OX377614.1?report=genbank&log$=nucltop&blast_rank=635&RID=ND8ZDPED013","OX377614.1")
Thelaira solivaga genome assembly, chromosome: 4	Thelaira solivaga	42.1	8290	100%	2.0	100.00	76807880	=HYPERLINK("https://www.ncbi.nlm.nih.gov/nucleotide/OX377613.1?report=genbank&log$=nucltop&blast_rank=636&RID=ND8ZDPED013","OX377613.1")
Thelaira solivaga genome assembly, chromosome: 3	Thelaira solivaga	42.1	8637	100%	2.0	100.00	77173402	=HYPERLINK("https://www.ncbi.nlm.nih.gov/nucleotide/OX377612.1?report=genbank&log$=nucltop&blast_rank=637&RID=ND8ZDPED013","OX377612.1")
Thelaira solivaga genome assembly, chromosome: 1	Thelaira solivaga	42.1	9973	100%	2.0	100.00	92503287	=HYPERLINK("https://www.ncbi.nlm.nih.gov/nucleotide/OX377610.1?report=genbank&log$=nucltop&blast_rank=638&RID=ND8ZDPED013","OX377610.1")
Agrochola lota genome assembly, chromosome: 14	Agrochola lota	42.1	637	100%	2.0	100.00	21714276	=HYPERLINK("https://www.ncbi.nlm.nih.gov/nucleotide/OX376232.1?report=genbank&log$=nucltop&blast_rank=639&RID=ND8ZDPED013","OX376232.1")
Yponomeuta cagnagella genome assembly, chromosome: 2	Yponomeuta cagnagella	42.1	287	100%	2.0	100.00	22993666	=HYPERLINK("https://www.ncbi.nlm.nih.gov/nucleotide/OX371269.1?report=genbank&log$=nucltop&blast_rank=640&RID=ND8ZDPED013","OX371269.1")
Lypha dubia genome assembly, chromosome: 5	Lypha dubia	42.1	6871	100%	2.0	100.00	88828425	=HYPERLINK("https://www.ncbi.nlm.nih.gov/nucleotide/OX371264.1?report=genbank&log$=nucltop&blast_rank=641&RID=ND8ZDPED013","OX371264.1")
Biomphalaria glabrata genome assembly, chromosome: 17	Biomphalaria glabrata	42.1	1192	100%	2.0	100.00	28844021	=HYPERLINK("https://www.ncbi.nlm.nih.gov/nucleotide/OX365789.1?report=genbank&log$=nucltop&blast_rank=642&RID=ND8ZDPED013","OX365789.1")
Biomphalaria glabrata genome assembly, chromosome: 14	Biomphalaria glabrata	42.1	1242	100%	2.0	100.00	37700536	=HYPERLINK("https://www.ncbi.nlm.nih.gov/nucleotide/OX365786.1?report=genbank&log$=nucltop&blast_rank=643&RID=ND8ZDPED013","OX365786.1")
Biomphalaria glabrata genome assembly, chromosome: 8	Biomphalaria glabrata	42.1	2565	100%	2.0	100.00	47236035	=HYPERLINK("https://www.ncbi.nlm.nih.gov/nucleotide/OX365780.1?report=genbank&log$=nucltop&blast_rank=644&RID=ND8ZDPED013","OX365780.1")
Bos taurus strain mammals genome assembly, chromosome: 27	Bos taurus	42.1	2296	100%	2.0	100.00	47285692	=HYPERLINK("https://www.ncbi.nlm.nih.gov/nucleotide/OX344716.1?report=genbank&log$=nucltop&blast_rank=645&RID=ND8ZDPED013","OX344716.1")
Bos taurus strain mammals genome assembly, chromosome: 14	Bos taurus	42.1	3372	100%	2.0	100.00	85782263	=HYPERLINK("https://www.ncbi.nlm.nih.gov/nucleotide/OX344703.1?report=genbank&log$=nucltop&blast_rank=646&RID=ND8ZDPED013","OX344703.1")
Bos taurus strain mammals genome assembly, chromosome: 13	Bos taurus	42.1	3641	100%	2.0	100.00	86778591	=HYPERLINK("https://www.ncbi.nlm.nih.gov/nucleotide/OX344702.1?report=genbank&log$=nucltop&blast_rank=647&RID=ND8ZDPED013","OX344702.1")
Bos taurus strain mammals genome assembly, chromosome: 12	Bos taurus	42.1	3776	100%	2.0	100.00	92013210	=HYPERLINK("https://www.ncbi.nlm.nih.gov/nucleotide/OX344701.1?report=genbank&log$=nucltop&blast_rank=648&RID=ND8ZDPED013","OX344701.1")
Epistrophella euchroma genome assembly, chromosome: 4	Epistrophella euchroma	42.1	9149	100%	2.0	100.00	66029725	=HYPERLINK("https://www.ncbi.nlm.nih.gov/nucleotide/OX346248.1?report=genbank&log$=nucltop&blast_rank=649&RID=ND8ZDPED013","OX346248.1")
Euclidia mi genome assembly, chromosome: 13	Euclidia mi	42.1	500	100%	2.0	100.00	82276651	=HYPERLINK("https://www.ncbi.nlm.nih.gov/nucleotide/OX123193.2?report=genbank&log$=nucltop&blast_rank=650&RID=ND8ZDPED013","OX123193.2")
Gossypium herbaceum isolate GPA1alz chromosome 2	Gossypium herbaceum	42.1	1405	100%	2.0	100.00	94341082	=HYPERLINK("https://www.ncbi.nlm.nih.gov/nucleotide/CP106707.1?report=genbank&log$=nucltop&blast_rank=651&RID=ND8ZDPED013","CP106707.1")
Gossypium herbaceum isolate Zhongcao1 chromosome 2	Gossypium herbaceum	42.1	1475	100%	2.0	100.00	94910960	=HYPERLINK("https://www.ncbi.nlm.nih.gov/nucleotide/CP106694.1?report=genbank&log$=nucltop&blast_rank=652&RID=ND8ZDPED013","CP106694.1")
Gossypium bickii isolate GPG1lz chromosome 5	Gossypium bickii	42.1	1892	100%	2.0	100.00	90243615	=HYPERLINK("https://www.ncbi.nlm.nih.gov/nucleotide/CP106721.1?report=genbank&log$=nucltop&blast_rank=653&RID=ND8ZDPED013","CP106721.1")
Blera fallax genome assembly, chromosome: 4	Blera fallax	42.1	3190	100%	2.0	100.00	76753960	=HYPERLINK("https://www.ncbi.nlm.nih.gov/nucleotide/OX337247.1?report=genbank&log$=nucltop&blast_rank=654&RID=ND8ZDPED013","OX337247.1")
Chrysolina oricalcia genome assembly, chromosome: 17	Chrysolina oricalcia	42.1	711	100%	2.0	100.00	56804618	=HYPERLINK("https://www.ncbi.nlm.nih.gov/nucleotide/OX101825.2?report=genbank&log$=nucltop&blast_rank=655&RID=ND8ZDPED013","OX101825.2")
Scutellaria galericulata genome assembly, chromosome: 2	Scutellaria galericulata	42.1	1359	100%	2.0	100.00	32180294	=HYPERLINK("https://www.ncbi.nlm.nih.gov/nucleotide/OX335785.1?report=genbank&log$=nucltop&blast_rank=656&RID=ND8ZDPED013","OX335785.1")
Tridacna gigas genome assembly, chromosome: 8	Tridacna gigas	42.1	3812	100%	2.0	100.00	68447427	=HYPERLINK("https://www.ncbi.nlm.nih.gov/nucleotide/OX244035.2?report=genbank&log$=nucltop&blast_rank=657&RID=ND8ZDPED013","OX244035.2")
Herminia tarsipennalis genome assembly, chromosome: 16	Herminia tarsipennalis	42.1	627	100%	2.0	100.00	25949079	=HYPERLINK("https://www.ncbi.nlm.nih.gov/nucleotide/OX243846.2?report=genbank&log$=nucltop&blast_rank=658&RID=ND8ZDPED013","OX243846.2")
Alloplasta piceator genome assembly, chromosome: 9	Alloplasta piceator	42.1	973	100%	2.0	100.00	37400934	=HYPERLINK("https://www.ncbi.nlm.nih.gov/nucleotide/OX333079.1?report=genbank&log$=nucltop&blast_rank=659&RID=ND8ZDPED013","OX333079.1")
Gonocerus acuteangulatus genome assembly, chromosome: 6	Gonocerus acuteangulatus	42.1	3094	100%	2.0	100.00	95491791	=HYPERLINK("https://www.ncbi.nlm.nih.gov/nucleotide/OX328128.1?report=genbank&log$=nucltop&blast_rank=660&RID=ND8ZDPED013","OX328128.1")
Hippopus hippopus genome assembly, chromosome: 6	Hippopus hippopus	42.1	1085	100%	2.0	100.00	66448526	=HYPERLINK("https://www.ncbi.nlm.nih.gov/nucleotide/OX328101.1?report=genbank&log$=nucltop&blast_rank=661&RID=ND8ZDPED013","OX328101.1")
Silurus aristotelis genome assembly, chromosome: 18	Silurus aristotelis	42.1	1019	100%	2.0	100.00	24494968	=HYPERLINK("https://www.ncbi.nlm.nih.gov/nucleotide/OX327770.1?report=genbank&log$=nucltop&blast_rank=662&RID=ND8ZDPED013","OX327770.1")
Silurus aristotelis genome assembly, chromosome: 9	Silurus aristotelis	42.1	952	100%	2.0	100.00	31212201	=HYPERLINK("https://www.ncbi.nlm.nih.gov/nucleotide/OX327761.1?report=genbank&log$=nucltop&blast_rank=663&RID=ND8ZDPED013","OX327761.1")
Ailanthus altissima genome assembly, chromosome: 24	Ailanthus altissimus	42.1	1129	100%	2.0	100.00	27075947	=HYPERLINK("https://www.ncbi.nlm.nih.gov/nucleotide/OX327706.1?report=genbank&log$=nucltop&blast_rank=664&RID=ND8ZDPED013","OX327706.1")
Ailanthus altissima genome assembly, chromosome: 8	Ailanthus altissimus	42.1	971	100%	2.0	100.00	31699893	=HYPERLINK("https://www.ncbi.nlm.nih.gov/nucleotide/OX327690.1?report=genbank&log$=nucltop&blast_rank=665&RID=ND8ZDPED013","OX327690.1")
Ailanthus altissima genome assembly, chromosome: 5	Ailanthus altissimus	42.1	1077	100%	2.0	100.00	34168734	=HYPERLINK("https://www.ncbi.nlm.nih.gov/nucleotide/OX327687.1?report=genbank&log$=nucltop&blast_rank=666&RID=ND8ZDPED013","OX327687.1")
Misopates orontium genome assembly, chromosome: 3	Misopates orontium	42.1	946	100%	2.0	100.00	49366223	=HYPERLINK("https://www.ncbi.nlm.nih.gov/nucleotide/OX326948.1?report=genbank&log$=nucltop&blast_rank=667&RID=ND8ZDPED013","OX326948.1")
Geum urbanum genome assembly, chromosome: 2	Geum urbanum	42.1	363	100%	2.0	100.00	90780092	=HYPERLINK("https://www.ncbi.nlm.nih.gov/nucleotide/OX326998.1?report=genbank&log$=nucltop&blast_rank=668&RID=ND8ZDPED013","OX326998.1")
Medicago arabica genome assembly, chromosome: 1	Medicago arabica	42.1	3682	100%	2.0	100.00	71875296	=HYPERLINK("https://www.ncbi.nlm.nih.gov/nucleotide/OX326964.1?report=genbank&log$=nucltop&blast_rank=669&RID=ND8ZDPED013","OX326964.1")
Luzula sylvatica genome assembly, chromosome: 2	Luzula sylvatica	42.1	2931	100%	2.0	100.00	74934293	=HYPERLINK("https://www.ncbi.nlm.nih.gov/nucleotide/OX326957.1?report=genbank&log$=nucltop&blast_rank=670&RID=ND8ZDPED013","OX326957.1")
Apoda limacodes genome assembly, chromosome: 9	Apoda limacodes	42.1	737	100%	2.0	100.00	33177619	=HYPERLINK("https://www.ncbi.nlm.nih.gov/nucleotide/OX291549.1?report=genbank&log$=nucltop&blast_rank=671&RID=ND8ZDPED013","OX291549.1")
Cheilosia urbana genome assembly, chromosome: 3	Cheilosia urbana	42.1	4517	100%	2.0	100.00	89198940	=HYPERLINK("https://www.ncbi.nlm.nih.gov/nucleotide/OX297855.1?report=genbank&log$=nucltop&blast_rank=672&RID=ND8ZDPED013","OX297855.1")
Bos gaurus x Bos taurus genome assembly, chromosome: 27	Bos gaurus x Bos taurus	42.1	2298	100%	2.0	100.00	46751903	=HYPERLINK("https://www.ncbi.nlm.nih.gov/nucleotide/OX258981.1?report=genbank&log$=nucltop&blast_rank=673&RID=ND8ZDPED013","OX258981.1")
Bos gaurus x Bos taurus genome assembly, chromosome: 14	Bos gaurus x Bos taurus	42.1	3378	100%	2.0	100.00	84147629	=HYPERLINK("https://www.ncbi.nlm.nih.gov/nucleotide/OX258968.1?report=genbank&log$=nucltop&blast_rank=674&RID=ND8ZDPED013","OX258968.1")
Bos gaurus x Bos taurus genome assembly, chromosome: 13	Bos gaurus x Bos taurus	42.1	3675	100%	2.0	100.00	84045657	=HYPERLINK("https://www.ncbi.nlm.nih.gov/nucleotide/OX258967.1?report=genbank&log$=nucltop&blast_rank=675&RID=ND8ZDPED013","OX258967.1")
Cucumis melo genomic chromosome, chr_8	Cucumis melo	42.1	1930	100%	2.0	100.00	32513408	=HYPERLINK("https://www.ncbi.nlm.nih.gov/nucleotide/LN713262.1?report=genbank&log$=nucltop&blast_rank=676&RID=ND8ZDPED013","LN713262.1")
Cucumis melo genomic chromosome, chr_4	Cucumis melo	42.1	2708	100%	2.0	100.00	33123230	=HYPERLINK("https://www.ncbi.nlm.nih.gov/nucleotide/LN713258.1?report=genbank&log$=nucltop&blast_rank=677&RID=ND8ZDPED013","LN713258.1")
Episyrphus balteatus genome assembly, chromosome: 4	Episyrphus balteatus	42.1	17601	100%	2.0	100.00	83506989	=HYPERLINK("https://www.ncbi.nlm.nih.gov/nucleotide/OX244020.1?report=genbank&log$=nucltop&blast_rank=678&RID=ND8ZDPED013","OX244020.1")
Anorthoa munda genome assembly, chromosome: 25	Anorthoa munda	42.1	528	100%	2.0	100.00	22353480	=HYPERLINK("https://www.ncbi.nlm.nih.gov/nucleotide/OX243918.1?report=genbank&log$=nucltop&blast_rank=679&RID=ND8ZDPED013","OX243918.1")
Gallus gallus breed Huxu chromosome Z	Gallus gallus	42.1	2911	100%	2.0	100.00	87735852	=HYPERLINK("https://www.ncbi.nlm.nih.gov/nucleotide/CP100594.1?report=genbank&log$=nucltop&blast_rank=680&RID=ND8ZDPED013","CP100594.1")
Gallus gallus breed Huxu chromosome 5	Gallus gallus	42.1	2746	100%	2.0	100.00	59473047	=HYPERLINK("https://www.ncbi.nlm.nih.gov/nucleotide/CP100559.1?report=genbank&log$=nucltop&blast_rank=681&RID=ND8ZDPED013","CP100559.1")
Synanthedon myopaeformis genome assembly, chromosome: 7	Synanthedon myopaeformis	42.1	283	100%	2.0	100.00	11613659	=HYPERLINK("https://www.ncbi.nlm.nih.gov/nucleotide/OX122920.1?report=genbank&log$=nucltop&blast_rank=682&RID=ND8ZDPED013","OX122920.1")
Limnoperna fortunei genome assembly, chromosome: 7	Limnoperna fortunei	42.1	528	100%	2.0	100.00	97051362	=HYPERLINK("https://www.ncbi.nlm.nih.gov/nucleotide/OX104117.1?report=genbank&log$=nucltop&blast_rank=683&RID=ND8ZDPED013","OX104117.1")
Psylliodes chrysocephala genome assembly, chromosome: 7	Psylliodes chrysocephala	42.1	2489	100%	2.0	100.00	83108335	=HYPERLINK("https://www.ncbi.nlm.nih.gov/nucleotide/OV651819.1?report=genbank&log$=nucltop&blast_rank=684&RID=ND8ZDPED013","OV651819.1")
Nezara viridula genome assembly, chromosome: 7	Nezara viridula	42.1	4775	100%	2.0	100.00	93144212	=HYPERLINK("https://www.ncbi.nlm.nih.gov/nucleotide/OV725083.1?report=genbank&log$=nucltop&blast_rank=685&RID=ND8ZDPED013","OV725083.1")
Bemisia tabaci genome assembly, chromosome: 4	Bemisia tabaci	42.1	1256	100%	2.0	100.00	62539693	=HYPERLINK("https://www.ncbi.nlm.nih.gov/nucleotide/OU963865.1?report=genbank&log$=nucltop&blast_rank=686&RID=ND8ZDPED013","OU963865.1")
Bemisia tabaci genome assembly, chromosome: 1	Bemisia tabaci	42.1	1471	100%	2.0	100.00	92276804	=HYPERLINK("https://www.ncbi.nlm.nih.gov/nucleotide/OU963862.1?report=genbank&log$=nucltop&blast_rank=687&RID=ND8ZDPED013","OU963862.1")
Aphis gossypii genome assembly, chromosome: 1	Aphis gossypii	42.1	3027	100%	2.0	100.00	91427719	=HYPERLINK("https://www.ncbi.nlm.nih.gov/nucleotide/OU899034.1?report=genbank&log$=nucltop&blast_rank=688&RID=ND8ZDPED013","OU899034.1")
Meleagris gallopavo genome assembly, chromosome: Z	Meleagris gallopavo	42.1	3386	100%	2.0	100.00	78276310	=HYPERLINK("https://www.ncbi.nlm.nih.gov/nucleotide/OW982294.1?report=genbank&log$=nucltop&blast_rank=689&RID=ND8ZDPED013","OW982294.1")
Myopa tessellatipennis genome assembly, chromosome: 2	Myopa tessellatipennis	42.1	564	100%	2.0	100.00	65812558	=HYPERLINK("https://www.ncbi.nlm.nih.gov/nucleotide/OX031315.1?report=genbank&log$=nucltop&blast_rank=690&RID=ND8ZDPED013","OX031315.1")
Tridacna crocea genome assembly, chromosome: 8	Tridacna crocea	42.1	1630	100%	2.0	100.00	60802674	=HYPERLINK("https://www.ncbi.nlm.nih.gov/nucleotide/OX031063.1?report=genbank&log$=nucltop&blast_rank=691&RID=ND8ZDPED013","OX031063.1")
Tridacna crocea genome assembly, chromosome: 2	Tridacna crocea	42.1	1498	100%	2.0	100.00	76483533	=HYPERLINK("https://www.ncbi.nlm.nih.gov/nucleotide/OX031057.1?report=genbank&log$=nucltop&blast_rank=692&RID=ND8ZDPED013","OX031057.1")
Tenthredo mesomela genome assembly, chromosome: 3	Tenthredo mesomela	42.1	1630	100%	2.0	100.00	52122333	=HYPERLINK("https://www.ncbi.nlm.nih.gov/nucleotide/OX031015.1?report=genbank&log$=nucltop&blast_rank=693&RID=ND8ZDPED013","OX031015.1")
Tenthredo mesomela genome assembly, chromosome: 1	Tenthredo mesomela	42.1	1735	100%	2.0	100.00	62304763	=HYPERLINK("https://www.ncbi.nlm.nih.gov/nucleotide/OX031013.1?report=genbank&log$=nucltop&blast_rank=694&RID=ND8ZDPED013","OX031013.1")
Anopheles aquasalis genome assembly, chromosome: 3	Anopheles aquasalis	42.1	697	100%	2.0	100.00	68231066	=HYPERLINK("https://www.ncbi.nlm.nih.gov/nucleotide/OX030883.1?report=genbank&log$=nucltop&blast_rank=695&RID=ND8ZDPED013","OX030883.1")
Meleagris gallopavo genome assembly, chromosome: 7	Meleagris gallopavo	42.1	1498	100%	2.0	100.00	37430238	=HYPERLINK("https://www.ncbi.nlm.nih.gov/nucleotide/OW982298.1?report=genbank&log$=nucltop&blast_rank=696&RID=ND8ZDPED013","OW982298.1")
Meleagris gallopavo genome assembly, chromosome: 6	Meleagris gallopavo	42.1	2475	100%	2.0	100.00	51791105	=HYPERLINK("https://www.ncbi.nlm.nih.gov/nucleotide/OW982297.1?report=genbank&log$=nucltop&blast_rank=697&RID=ND8ZDPED013","OW982297.1")
Meleagris gallopavo genome assembly, chromosome: 8	Meleagris gallopavo	42.1	1492	100%	2.0	100.00	35155600	=HYPERLINK("https://www.ncbi.nlm.nih.gov/nucleotide/OW982299.1?report=genbank&log$=nucltop&blast_rank=698&RID=ND8ZDPED013","OW982299.1")
Meleagris gallopavo genome assembly, chromosome: 5	Meleagris gallopavo	42.1	3390	100%	2.0	100.00	61246320	=HYPERLINK("https://www.ncbi.nlm.nih.gov/nucleotide/OW982296.1?report=genbank&log$=nucltop&blast_rank=699&RID=ND8ZDPED013","OW982296.1")
Meleagris gallopavo genome assembly, chromosome: 5	Meleagris gallopavo	42.1	3351	100%	2.0	100.00	60323699	=HYPERLINK("https://www.ncbi.nlm.nih.gov/nucleotide/OW982257.1?report=genbank&log$=nucltop&blast_rank=700&RID=ND8ZDPED013","OW982257.1")
Meleagris gallopavo genome assembly, chromosome: 8	Meleagris gallopavo	42.1	2153	100%	2.0	100.00	46198000	=HYPERLINK("https://www.ncbi.nlm.nih.gov/nucleotide/OW982260.1?report=genbank&log$=nucltop&blast_rank=701&RID=ND8ZDPED013","OW982260.1")
Meleagris gallopavo genome assembly, chromosome: 7	Meleagris gallopavo	42.1	1365	100%	2.0	100.00	36943640	=HYPERLINK("https://www.ncbi.nlm.nih.gov/nucleotide/OW982259.1?report=genbank&log$=nucltop&blast_rank=702&RID=ND8ZDPED013","OW982259.1")
Meleagris gallopavo genome assembly, chromosome: 6	Meleagris gallopavo	42.1	2680	100%	2.0	100.00	51747238	=HYPERLINK("https://www.ncbi.nlm.nih.gov/nucleotide/OW982258.1?report=genbank&log$=nucltop&blast_rank=703&RID=ND8ZDPED013","OW982258.1")
Mus musculus musculus genome assembly, chromosome: 17	Mus musculus musculus	42.1	2103	100%	2.0	100.00	90512502	=HYPERLINK("https://www.ncbi.nlm.nih.gov/nucleotide/OW971779.1?report=genbank&log$=nucltop&blast_rank=704&RID=ND8ZDPED013","OW971779.1")
Mus musculus castaneus genome assembly, chromosome: 17	Mus musculus castaneus	42.1	2483	100%	2.0	100.00	91403118	=HYPERLINK("https://www.ncbi.nlm.nih.gov/nucleotide/OW971833.1?report=genbank&log$=nucltop&blast_rank=705&RID=ND8ZDPED013","OW971833.1")
Mus spretus genome assembly, chromosome: 16	Mus spretus	42.1	2328	100%	2.0	100.00	95816514	=HYPERLINK("https://www.ncbi.nlm.nih.gov/nucleotide/OW971694.1?report=genbank&log$=nucltop&blast_rank=706&RID=ND8ZDPED013","OW971694.1")
Ophonus ardosiacus genome assembly, chromosome: 9	Ophonus ardosiacus	42.1	1336	100%	2.0	100.00	51220733	=HYPERLINK("https://www.ncbi.nlm.nih.gov/nucleotide/OW964831.1?report=genbank&log$=nucltop&blast_rank=707&RID=ND8ZDPED013","OW964831.1")
Bombylius discolor genome assembly, chromosome: X	Bombylius discolor	42.1	8767	100%	2.0	100.00	32979702	=HYPERLINK("https://www.ncbi.nlm.nih.gov/nucleotide/OW584243.1?report=genbank&log$=nucltop&blast_rank=708&RID=ND8ZDPED013","OW584243.1")
Bombylius discolor genome assembly, chromosome: 5	Bombylius discolor	42.1	8051	100%	2.0	100.00	38517535	=HYPERLINK("https://www.ncbi.nlm.nih.gov/nucleotide/OW584242.1?report=genbank&log$=nucltop&blast_rank=709&RID=ND8ZDPED013","OW584242.1")
Bombylius discolor genome assembly, chromosome: 4	Bombylius discolor	42.1	9414	100%	2.0	100.00	42140605	=HYPERLINK("https://www.ncbi.nlm.nih.gov/nucleotide/OW584241.1?report=genbank&log$=nucltop&blast_rank=710&RID=ND8ZDPED013","OW584241.1")
Bombylius discolor genome assembly, chromosome: 3	Bombylius discolor	42.1	10953	100%	2.0	100.00	53173211	=HYPERLINK("https://www.ncbi.nlm.nih.gov/nucleotide/OW584240.1?report=genbank&log$=nucltop&blast_rank=711&RID=ND8ZDPED013","OW584240.1")
Bombylius discolor genome assembly, chromosome: 1	Bombylius discolor	42.1	11097	100%	2.0	100.00	56656967	=HYPERLINK("https://www.ncbi.nlm.nih.gov/nucleotide/OW584238.1?report=genbank&log$=nucltop&blast_rank=712&RID=ND8ZDPED013","OW584238.1")
Lepidonotus clava genome assembly, chromosome: 2	Lepidonotus clava	42.1	315	100%	2.0	100.00	72452809	=HYPERLINK("https://www.ncbi.nlm.nih.gov/nucleotide/OW387134.1?report=genbank&log$=nucltop&blast_rank=713&RID=ND8ZDPED013","OW387134.1")
Glyphotaelius pellucidus genome assembly, chromosome: 2	Glyphotaelius pellucidus	42.1	1781	100%	2.0	100.00	49869618	=HYPERLINK("https://www.ncbi.nlm.nih.gov/nucleotide/OW386538.1?report=genbank&log$=nucltop&blast_rank=714&RID=ND8ZDPED013","OW386538.1")
Orcinus orca genome assembly, chromosome: 18	Orcinus orca	42.1	1502	100%	2.0	100.00	78603316	=HYPERLINK("https://www.ncbi.nlm.nih.gov/nucleotide/OW443378.1?report=genbank&log$=nucltop&blast_rank=715&RID=ND8ZDPED013","OW443378.1")
Solea senegalensis genome assembly, chromosome: D	Solea senegalensis	42.1	637	100%	2.0	100.00	36525123	=HYPERLINK("https://www.ncbi.nlm.nih.gov/nucleotide/OW185635.1?report=genbank&log$=nucltop&blast_rank=716&RID=ND8ZDPED013","OW185635.1")
Ypsolopha sequella genome assembly, chromosome: 20	Ypsolopha sequella	42.1	737	100%	2.0	100.00	25432793	=HYPERLINK("https://www.ncbi.nlm.nih.gov/nucleotide/OW204003.1?report=genbank&log$=nucltop&blast_rank=717&RID=ND8ZDPED013","OW204003.1")
Telmatherina bonti genome assembly, chromosome: 6	Telmatherina bonti	42.1	1355	100%	2.0	100.00	43200648	=HYPERLINK("https://www.ncbi.nlm.nih.gov/nucleotide/OW121826.1?report=genbank&log$=nucltop&blast_rank=718&RID=ND8ZDPED013","OW121826.1")
Telmatherina bonti genome assembly, chromosome: 5	Telmatherina bonti	42.1	1075	100%	2.0	100.00	43589132	=HYPERLINK("https://www.ncbi.nlm.nih.gov/nucleotide/OW121825.1?report=genbank&log$=nucltop&blast_rank=719&RID=ND8ZDPED013","OW121825.1")
Telmatherina bonti genome assembly, chromosome: 2	Telmatherina bonti	42.1	975	100%	2.0	100.00	45917118	=HYPERLINK("https://www.ncbi.nlm.nih.gov/nucleotide/OW121822.1?report=genbank&log$=nucltop&blast_rank=720&RID=ND8ZDPED013","OW121822.1")
Pemphredon lugubris genome assembly, chromosome: 1	Pemphredon lugubris	42.1	816	100%	2.0	100.00	74671469	=HYPERLINK("https://www.ncbi.nlm.nih.gov/nucleotide/OW121815.1?report=genbank&log$=nucltop&blast_rank=721&RID=ND8ZDPED013","OW121815.1")
Bombylius major genome assembly, chromosome: 3	Bombylius major	42.1	7271	100%	2.0	100.00	52534525	=HYPERLINK("https://www.ncbi.nlm.nih.gov/nucleotide/OW052044.1?report=genbank&log$=nucltop&blast_rank=722&RID=ND8ZDPED013","OW052044.1")
Bombylius major genome assembly, chromosome: 5	Bombylius major	42.1	6482	100%	2.0	100.00	34171463	=HYPERLINK("https://www.ncbi.nlm.nih.gov/nucleotide/OW052047.1?report=genbank&log$=nucltop&blast_rank=723&RID=ND8ZDPED013","OW052047.1")
Bombylius major genome assembly, chromosome: 4	Bombylius major	42.1	7002	100%	2.0	100.00	46928709	=HYPERLINK("https://www.ncbi.nlm.nih.gov/nucleotide/OW052045.1?report=genbank&log$=nucltop&blast_rank=724&RID=ND8ZDPED013","OW052045.1")
Epicampocera succincta genome assembly, chromosome: 4	Epicampocera succincta	42.1	2306	100%	2.0	100.00	68236794	=HYPERLINK("https://www.ncbi.nlm.nih.gov/nucleotide/OW052037.1?report=genbank&log$=nucltop&blast_rank=725&RID=ND8ZDPED013","OW052037.1")
Vitis rotundifolia cultivar Noble chromosome 11	Vitis rotundifolia	42.1	1292	100%	2.0	100.00	16883694	=HYPERLINK("https://www.ncbi.nlm.nih.gov/nucleotide/CP092936.1?report=genbank&log$=nucltop&blast_rank=726&RID=ND8ZDPED013","CP092936.1")
Vitis rotundifolia cultivar Noble chromosome 7	Vitis rotundifolia	42.1	1321	100%	2.0	100.00	16007773	=HYPERLINK("https://www.ncbi.nlm.nih.gov/nucleotide/CP092932.1?report=genbank&log$=nucltop&blast_rank=727&RID=ND8ZDPED013","CP092932.1")
Quercus robur genome assembly, chromosome: 6	Quercus robur	42.1	7531	100%	2.0	100.00	54563945	=HYPERLINK("https://www.ncbi.nlm.nih.gov/nucleotide/OW028773.1?report=genbank&log$=nucltop&blast_rank=728&RID=ND8ZDPED013","OW028773.1")
Quercus robur genome assembly, chromosome: 4	Quercus robur	42.1	6891	100%	2.0	100.00	86535673	=HYPERLINK("https://www.ncbi.nlm.nih.gov/nucleotide/OW028768.1?report=genbank&log$=nucltop&blast_rank=729&RID=ND8ZDPED013","OW028768.1")
Quercus robur genome assembly, chromosome: 3	Quercus robur	42.1	6583	100%	2.0	100.00	69042348	=HYPERLINK("https://www.ncbi.nlm.nih.gov/nucleotide/OW028767.1?report=genbank&log$=nucltop&blast_rank=730&RID=ND8ZDPED013","OW028767.1")
Quercus robur genome assembly, chromosome: 2	Quercus robur	42.1	8679	100%	2.0	100.00	98168673	=HYPERLINK("https://www.ncbi.nlm.nih.gov/nucleotide/OW028766.1?report=genbank&log$=nucltop&blast_rank=731&RID=ND8ZDPED013","OW028766.1")
Leucozona laternaria genome assembly, chromosome: 4	Leucozona laternaria	42.1	7232	100%	2.0	100.00	69176382	=HYPERLINK("https://www.ncbi.nlm.nih.gov/nucleotide/OW026369.1?report=genbank&log$=nucltop&blast_rank=732&RID=ND8ZDPED013","OW026369.1")
Andrena dorsata genome assembly, chromosome: 3	Andrena dorsata	42.1	1043	100%	2.0	100.00	70131001	=HYPERLINK("https://www.ncbi.nlm.nih.gov/nucleotide/OV815489.1?report=genbank&log$=nucltop&blast_rank=733&RID=ND8ZDPED013","OV815489.1")
Limnephilus rhombicus genome assembly, chromosome: 7	Limnephilus rhombicus	42.1	1431	100%	2.0	100.00	59544442	=HYPERLINK("https://www.ncbi.nlm.nih.gov/nucleotide/OV815277.1?report=genbank&log$=nucltop&blast_rank=734&RID=ND8ZDPED013","OV815277.1")
Cyprinus carpio genome assembly common carp genome, scaffold: LG27, chromosome: 27	Cyprinus carpio	42.1	1047	100%	2.0	100.00	16295563	=HYPERLINK("https://www.ncbi.nlm.nih.gov/nucleotide/LN590714.1?report=genbank&log$=nucltop&blast_rank=735&RID=ND8ZDPED013","LN590714.1")
Cyprinus carpio genome assembly common carp genome, scaffold: LG10, chromosome: 10	Cyprinus carpio	42.1	1075	100%	2.0	100.00	22665327	=HYPERLINK("https://www.ncbi.nlm.nih.gov/nucleotide/LN590700.1?report=genbank&log$=nucltop&blast_rank=736&RID=ND8ZDPED013","LN590700.1")
Acipenser ruthenus genome assembly, chromosome: 23	Acipenser ruthenus	42.1	1286	100%	2.0	100.00	30298233	=HYPERLINK("https://www.ncbi.nlm.nih.gov/nucleotide/OV754631.1?report=genbank&log$=nucltop&blast_rank=737&RID=ND8ZDPED013","OV754631.1")
Acipenser ruthenus genome assembly, chromosome: 17	Acipenser ruthenus	42.1	1793	100%	2.0	100.00	33919744	=HYPERLINK("https://www.ncbi.nlm.nih.gov/nucleotide/OV754625.1?report=genbank&log$=nucltop&blast_rank=738&RID=ND8ZDPED013","OV754625.1")
Acipenser ruthenus genome assembly, chromosome: 16	Acipenser ruthenus	42.1	1051	100%	2.0	100.00	35407901	=HYPERLINK("https://www.ncbi.nlm.nih.gov/nucleotide/OV754624.1?report=genbank&log$=nucltop&blast_rank=739&RID=ND8ZDPED013","OV754624.1")
Acipenser ruthenus genome assembly, chromosome: 17	Acipenser ruthenus	42.1	1757	100%	2.0	100.00	34316635	=HYPERLINK("https://www.ncbi.nlm.nih.gov/nucleotide/OV737698.1?report=genbank&log$=nucltop&blast_rank=740&RID=ND8ZDPED013","OV737698.1")
Acipenser ruthenus genome assembly, chromosome: 16	Acipenser ruthenus	42.1	1121	100%	2.0	100.00	35287563	=HYPERLINK("https://www.ncbi.nlm.nih.gov/nucleotide/OV737697.1?report=genbank&log$=nucltop&blast_rank=741&RID=ND8ZDPED013","OV737697.1")
Meles meles genome assembly, chromosome: 19	Meles meles	42.1	5983	100%	2.0	100.00	62169934	=HYPERLINK("https://www.ncbi.nlm.nih.gov/nucleotide/OV277460.1?report=genbank&log$=nucltop&blast_rank=742&RID=ND8ZDPED013","OV277460.1")
Meles meles genome assembly, chromosome: 17	Meles meles	42.1	6572	100%	2.0	100.00	69238911	=HYPERLINK("https://www.ncbi.nlm.nih.gov/nucleotide/OV277458.1?report=genbank&log$=nucltop&blast_rank=743&RID=ND8ZDPED013","OV277458.1")
Meles meles genome assembly, chromosome: 16	Meles meles	42.1	5975	100%	2.0	100.00	82953774	=HYPERLINK("https://www.ncbi.nlm.nih.gov/nucleotide/OV277457.1?report=genbank&log$=nucltop&blast_rank=744&RID=ND8ZDPED013","OV277457.1")
Phorcus lineatus genome assembly, chromosome: 12	Phorcus lineatus	42.1	112	100%	2.0	100.00	47874871	=HYPERLINK("https://www.ncbi.nlm.nih.gov/nucleotide/OV121092.1?report=genbank&log$=nucltop&blast_rank=745&RID=ND8ZDPED013","OV121092.1")
Bos taurus genome assembly, chromosome: 27	Bos taurus	42.1	1910	100%	2.0	100.00	45548061	=HYPERLINK("https://www.ncbi.nlm.nih.gov/nucleotide/LR962883.1?report=genbank&log$=nucltop&blast_rank=746&RID=ND8ZDPED013","LR962883.1")
Bos taurus genome assembly, chromosome: 14	Bos taurus	42.1	3235	100%	2.0	100.00	82271483	=HYPERLINK("https://www.ncbi.nlm.nih.gov/nucleotide/LR962869.1?report=genbank&log$=nucltop&blast_rank=747&RID=ND8ZDPED013","LR962869.1")
Bos taurus genome assembly, chromosome: 13	Bos taurus	42.1	3353	100%	2.0	100.00	83216874	=HYPERLINK("https://www.ncbi.nlm.nih.gov/nucleotide/LR962868.1?report=genbank&log$=nucltop&blast_rank=748&RID=ND8ZDPED013","LR962868.1")
Bos taurus genome assembly, chromosome: 27	Bos taurus	42.1	1914	100%	2.0	100.00	44778795	=HYPERLINK("https://www.ncbi.nlm.nih.gov/nucleotide/LR962758.1?report=genbank&log$=nucltop&blast_rank=749&RID=ND8ZDPED013","LR962758.1")
Bos taurus genome assembly, chromosome: 22	Bos taurus	42.1	2728	100%	2.0	100.00	61075631	=HYPERLINK("https://www.ncbi.nlm.nih.gov/nucleotide/LR962753.1?report=genbank&log$=nucltop&blast_rank=750&RID=ND8ZDPED013","LR962753.1")
Bos taurus genome assembly, chromosome: 18	Bos taurus	42.1	2231	100%	2.0	100.00	64715845	=HYPERLINK("https://www.ncbi.nlm.nih.gov/nucleotide/LR962748.1?report=genbank&log$=nucltop&blast_rank=751&RID=ND8ZDPED013","LR962748.1")
Bos taurus genome assembly, chromosome: 14	Bos taurus	42.1	3338	100%	2.0	100.00	82909288	=HYPERLINK("https://www.ncbi.nlm.nih.gov/nucleotide/LR962744.1?report=genbank&log$=nucltop&blast_rank=752&RID=ND8ZDPED013","LR962744.1")
Bos taurus genome assembly, chromosome: 13	Bos taurus	42.1	3432	100%	2.0	100.00	84328414	=HYPERLINK("https://www.ncbi.nlm.nih.gov/nucleotide/LR962743.1?report=genbank&log$=nucltop&blast_rank=753&RID=ND8ZDPED013","LR962743.1")
Limnephilus marmoratus genome assembly, chromosome: 1	Limnephilus marmoratus	42.1	1465	100%	2.0	100.00	77254504	=HYPERLINK("https://www.ncbi.nlm.nih.gov/nucleotide/OU862906.1?report=genbank&log$=nucltop&blast_rank=754&RID=ND8ZDPED013","OU862906.1")
Limnephilus lunatus genome assembly, chromosome: 7	Limnephilus lunatus	42.1	2987	100%	2.0	100.00	94566515	=HYPERLINK("https://www.ncbi.nlm.nih.gov/nucleotide/OU830598.1?report=genbank&log$=nucltop&blast_rank=755&RID=ND8ZDPED013","OU830598.1")
Malus domestica genome assembly, chromosome: 13	Malus domestica	42.1	1540	100%	2.0	100.00	38042679	=HYPERLINK("https://www.ncbi.nlm.nih.gov/nucleotide/OU745003.1?report=genbank&log$=nucltop&blast_rank=756&RID=ND8ZDPED013","OU745003.1")
Malus domestica genome assembly, chromosome: 13	Malus domestica	42.1	1726	100%	2.0	100.00	41249042	=HYPERLINK("https://www.ncbi.nlm.nih.gov/nucleotide/OU744965.1?report=genbank&log$=nucltop&blast_rank=757&RID=ND8ZDPED013","OU744965.1")
Malus domestica genome assembly, chromosome: 15	Malus domestica	42.1	2101	100%	2.0	100.00	56397443	=HYPERLINK("https://www.ncbi.nlm.nih.gov/nucleotide/OU696691.1?report=genbank&log$=nucltop&blast_rank=758&RID=ND8ZDPED013","OU696691.1")
Malus domestica genome assembly, chromosome: 13	Malus domestica	42.1	1483	100%	2.0	100.00	42665002	=HYPERLINK("https://www.ncbi.nlm.nih.gov/nucleotide/OU696689.1?report=genbank&log$=nucltop&blast_rank=759&RID=ND8ZDPED013","OU696689.1")
Malus domestica genome assembly, chromosome: 10	Malus domestica	42.1	1713	100%	2.0	100.00	44176793	=HYPERLINK("https://www.ncbi.nlm.nih.gov/nucleotide/OU696686.1?report=genbank&log$=nucltop&blast_rank=760&RID=ND8ZDPED013","OU696686.1")
Eupsilia transversa genome assembly, chromosome: 24	Eupsilia transversa	42.1	357	100%	2.0	100.00	12091672	=HYPERLINK("https://www.ncbi.nlm.nih.gov/nucleotide/OU611896.1?report=genbank&log$=nucltop&blast_rank=761&RID=ND8ZDPED013","OU611896.1")
Acrocephalus scirpaceus scirpaceus genome assembly, chromosome: 5	Acrocephalus scirpaceus scirpaceus	42.1	1300	100%	2.0	100.00	72223875	=HYPERLINK("https://www.ncbi.nlm.nih.gov/nucleotide/OU383778.1?report=genbank&log$=nucltop&blast_rank=762&RID=ND8ZDPED013","OU383778.1")
Acrocephalus scirpaceus scirpaceus genome assembly, chromosome: 4	Acrocephalus scirpaceus scirpaceus	42.1	1986	100%	2.0	100.00	74438198	=HYPERLINK("https://www.ncbi.nlm.nih.gov/nucleotide/OU383777.1?report=genbank&log$=nucltop&blast_rank=763&RID=ND8ZDPED013","OU383777.1")
Carpinus viminea chromosome 7	Carpinus viminea	42.1	3161	100%	2.0	100.00	39953203	=HYPERLINK("https://www.ncbi.nlm.nih.gov/nucleotide/CP054673.1?report=genbank&log$=nucltop&blast_rank=764&RID=ND8ZDPED013","CP054673.1")
Carpinus viminea chromosome 2	Carpinus viminea	42.1	3557	100%	2.0	100.00	54934320	=HYPERLINK("https://www.ncbi.nlm.nih.gov/nucleotide/CP054668.1?report=genbank&log$=nucltop&blast_rank=765&RID=ND8ZDPED013","CP054668.1")
Amphipyra berbera genome assembly, chromosome: 2	Amphipyra berbera	42.1	420	100%	2.0	100.00	22834236	=HYPERLINK("https://www.ncbi.nlm.nih.gov/nucleotide/OU343123.1?report=genbank&log$=nucltop&blast_rank=766&RID=ND8ZDPED013","OU343123.1")
Bibio marci genome assembly, chromosome: 5	Bibio marci	42.1	2642	100%	2.0	100.00	45408480	=HYPERLINK("https://www.ncbi.nlm.nih.gov/nucleotide/OU343118.1?report=genbank&log$=nucltop&blast_rank=767&RID=ND8ZDPED013","OU343118.1")
Bibio marci genome assembly, chromosome: 2	Bibio marci	42.1	3000	100%	2.0	100.00	71598514	=HYPERLINK("https://www.ncbi.nlm.nih.gov/nucleotide/OU343115.1?report=genbank&log$=nucltop&blast_rank=768&RID=ND8ZDPED013","OU343115.1")
Cervus elaphus genome assembly, chromosome: 33	Cervus elaphus	42.1	2575	100%	2.0	100.00	79323360	=HYPERLINK("https://www.ncbi.nlm.nih.gov/nucleotide/OU343110.1?report=genbank&log$=nucltop&blast_rank=769&RID=ND8ZDPED013","OU343110.1")
Cervus elaphus genome assembly, chromosome: 31	Cervus elaphus	42.1	1614	100%	2.0	100.00	55169878	=HYPERLINK("https://www.ncbi.nlm.nih.gov/nucleotide/OU343108.1?report=genbank&log$=nucltop&blast_rank=770&RID=ND8ZDPED013","OU343108.1")
Cervus elaphus genome assembly, chromosome: 29	Cervus elaphus	42.1	2137	100%	2.0	100.00	63760408	=HYPERLINK("https://www.ncbi.nlm.nih.gov/nucleotide/OU343106.1?report=genbank&log$=nucltop&blast_rank=771&RID=ND8ZDPED013","OU343106.1")
Cervus elaphus genome assembly, chromosome: 28	Cervus elaphus	42.1	2229	100%	2.0	100.00	64362491	=HYPERLINK("https://www.ncbi.nlm.nih.gov/nucleotide/OU343105.1?report=genbank&log$=nucltop&blast_rank=772&RID=ND8ZDPED013","OU343105.1")
Cervus elaphus genome assembly, chromosome: 8	Cervus elaphus	42.1	1835	100%	2.0	100.00	55694185	=HYPERLINK("https://www.ncbi.nlm.nih.gov/nucleotide/OU343085.1?report=genbank&log$=nucltop&blast_rank=773&RID=ND8ZDPED013","OU343085.1")
Ocypus olens genome assembly, chromosome: 12	Ocypus olens	42.1	2161	100%	2.0	100.00	55638586	=HYPERLINK("https://www.ncbi.nlm.nih.gov/nucleotide/OU343058.1?report=genbank&log$=nucltop&blast_rank=774&RID=ND8ZDPED013","OU343058.1")
Ocypus olens genome assembly, chromosome: 5	Ocypus olens	42.1	2241	100%	2.0	100.00	61092849	=HYPERLINK("https://www.ncbi.nlm.nih.gov/nucleotide/OU343051.1?report=genbank&log$=nucltop&blast_rank=775&RID=ND8ZDPED013","OU343051.1")
Mythimna ferrago genome assembly, chromosome: 12	Mythimna ferrago	42.1	1256	100%	2.0	100.00	28255898	=HYPERLINK("https://www.ncbi.nlm.nih.gov/nucleotide/OU342685.1?report=genbank&log$=nucltop&blast_rank=776&RID=ND8ZDPED013","OU342685.1")
Noctua janthe genome assembly, chromosome: 6	Noctua janthe	42.1	468	100%	2.0	100.00	19197961	=HYPERLINK("https://www.ncbi.nlm.nih.gov/nucleotide/OU342558.1?report=genbank&log$=nucltop&blast_rank=777&RID=ND8ZDPED013","OU342558.1")
Acomys percivali genome assembly, chromosome: 15	Acomys percivali	42.1	3796	100%	2.0	100.00	84648590	=HYPERLINK("https://www.ncbi.nlm.nih.gov/nucleotide/OU015756.1?report=genbank&log$=nucltop&blast_rank=778&RID=ND8ZDPED013","OU015756.1")
Acomys dimidiatus genome assembly, chromosome: 17	Acomys dimidiatus	42.1	1665	100%	2.0	100.00	36818564	=HYPERLINK("https://www.ncbi.nlm.nih.gov/nucleotide/OU015390.1?report=genbank&log$=nucltop&blast_rank=779&RID=ND8ZDPED013","OU015390.1")
Acomys dimidiatus genome assembly, chromosome: 15	Acomys dimidiatus	42.1	3613	100%	2.0	100.00	80520786	=HYPERLINK("https://www.ncbi.nlm.nih.gov/nucleotide/OU015388.1?report=genbank&log$=nucltop&blast_rank=780&RID=ND8ZDPED013","OU015388.1")
Acomys kempi genome assembly, chromosome: 15	Acomys kempi	42.1	3888	100%	2.0	100.00	79860018	=HYPERLINK("https://www.ncbi.nlm.nih.gov/nucleotide/OU015369.1?report=genbank&log$=nucltop&blast_rank=781&RID=ND8ZDPED013","OU015369.1")
Acomys kempi genome assembly, chromosome: 14	Acomys kempi	42.1	4182	100%	2.0	100.00	99561253	=HYPERLINK("https://www.ncbi.nlm.nih.gov/nucleotide/OU015368.1?report=genbank&log$=nucltop&blast_rank=782&RID=ND8ZDPED013","OU015368.1")
Eristalis pertinax genome assembly, chromosome: 5	Eristalis pertinax	42.1	985	100%	2.0	100.00	72030237	=HYPERLINK("https://www.ncbi.nlm.nih.gov/nucleotide/OU026149.1?report=genbank&log$=nucltop&blast_rank=783&RID=ND8ZDPED013","OU026149.1")
Danio rerio strain T5D chromosome 24	Danio rerio	42.1	1224	100%	2.0	100.00	42194100	=HYPERLINK("https://www.ncbi.nlm.nih.gov/nucleotide/CP068758.1?report=genbank&log$=nucltop&blast_rank=784&RID=ND8ZDPED013","CP068758.1")
Danio rerio strain T5D chromosome 5	Danio rerio	42.1	2933	100%	2.0	100.00	71623509	=HYPERLINK("https://www.ncbi.nlm.nih.gov/nucleotide/CP068739.1?report=genbank&log$=nucltop&blast_rank=785&RID=ND8ZDPED013","CP068739.1")
Fagus sylvatica genome assembly, chromosome: 9	Fagus sylvatica	42.1	3000	100%	2.0	100.00	39183504	=HYPERLINK("https://www.ncbi.nlm.nih.gov/nucleotide/OU015769.1?report=genbank&log$=nucltop&blast_rank=786&RID=ND8ZDPED013","OU015769.1")
Fagus sylvatica genome assembly, chromosome: 8	Fagus sylvatica	42.1	2744	100%	2.0	100.00	40194739	=HYPERLINK("https://www.ncbi.nlm.nih.gov/nucleotide/OU015768.1?report=genbank&log$=nucltop&blast_rank=787&RID=ND8ZDPED013","OU015768.1")
Caprimulgus europaeus genome assembly, chromosome: Z	Caprimulgus europaeus	42.1	2879	100%	2.0	100.00	82627501	=HYPERLINK("https://www.ncbi.nlm.nih.gov/nucleotide/OU015527.1?report=genbank&log$=nucltop&blast_rank=788&RID=ND8ZDPED013","OU015527.1")
Caprimulgus europaeus genome assembly, chromosome: 4	Caprimulgus europaeus	42.1	3084	100%	2.0	100.00	83320075	=HYPERLINK("https://www.ncbi.nlm.nih.gov/nucleotide/OU015526.1?report=genbank&log$=nucltop&blast_rank=789&RID=ND8ZDPED013","OU015526.1")
Arvicola amphibius genome assembly, chromosome: 17	Arvicola amphibius	42.1	1395	100%	2.0	100.00	42645200	=HYPERLINK("https://www.ncbi.nlm.nih.gov/nucleotide/LR862397.2?report=genbank&log$=nucltop&blast_rank=790&RID=ND8ZDPED013","LR862397.2")
Sus scrofa scrofa breed NS chromosome 16	Sus scrofa scrofa	42.1	2686	100%	2.0	100.00	81227385	=HYPERLINK("https://www.ncbi.nlm.nih.gov/nucleotide/CP071567.1?report=genbank&log$=nucltop&blast_rank=791&RID=ND8ZDPED013","CP071567.1")
Chrysoperla carnea genome assembly, chromosome: 4	Chrysoperla carnea	42.1	2093	100%	2.0	100.00	77476099	=HYPERLINK("https://www.ncbi.nlm.nih.gov/nucleotide/FR997757.1?report=genbank&log$=nucltop&blast_rank=792&RID=ND8ZDPED013","FR997757.1")
Hedya salicella genome assembly, chromosome: 9	Hedya salicella	42.1	639	100%	2.0	100.00	26256418	=HYPERLINK("https://www.ncbi.nlm.nih.gov/nucleotide/FR990105.1?report=genbank&log$=nucltop&blast_rank=793&RID=ND8ZDPED013","FR990105.1")
Lepeophtheirus salmonis strain IoA-00 genome assembly, chromosome: 5	Lepeophtheirus salmonis	42.1	2020	100%	2.0	100.00	72838482	=HYPERLINK("https://www.ncbi.nlm.nih.gov/nucleotide/HG994584.1?report=genbank&log$=nucltop&blast_rank=794&RID=ND8ZDPED013","HG994584.1")
Canis lupus genome assembly, chromosome: 21	Canis lupus	42.1	4079	100%	2.0	100.00	53106277	=HYPERLINK("https://www.ncbi.nlm.nih.gov/nucleotide/HG994405.1?report=genbank&log$=nucltop&blast_rank=795&RID=ND8ZDPED013","HG994405.1")
Canis lupus genome assembly, chromosome: 18	Canis lupus	42.1	3667	100%	2.0	100.00	57593331	=HYPERLINK("https://www.ncbi.nlm.nih.gov/nucleotide/HG994402.1?report=genbank&log$=nucltop&blast_rank=796&RID=ND8ZDPED013","HG994402.1")
Canis lupus genome assembly, chromosome: 20	Canis lupus	42.1	4799	100%	2.0	100.00	59774210	=HYPERLINK("https://www.ncbi.nlm.nih.gov/nucleotide/HG994401.1?report=genbank&log$=nucltop&blast_rank=797&RID=ND8ZDPED013","HG994401.1")
Canis lupus genome assembly, chromosome: 16	Canis lupus	42.1	4455	100%	2.0	100.00	63665305	=HYPERLINK("https://www.ncbi.nlm.nih.gov/nucleotide/HG994398.1?report=genbank&log$=nucltop&blast_rank=798&RID=ND8ZDPED013","HG994398.1")
Canis lupus genome assembly, chromosome: 10	Canis lupus	42.1	4443	100%	2.0	100.00	71927348	=HYPERLINK("https://www.ncbi.nlm.nih.gov/nucleotide/HG994393.1?report=genbank&log$=nucltop&blast_rank=799&RID=ND8ZDPED013","HG994393.1")
Canis lupus genome assembly, chromosome: 12	Canis lupus	42.1	4348	100%	2.0	100.00	73732241	=HYPERLINK("https://www.ncbi.nlm.nih.gov/nucleotide/HG994392.1?report=genbank&log$=nucltop&blast_rank=800&RID=ND8ZDPED013","HG994392.1")
Canis lupus genome assembly, chromosome: 11	Canis lupus	42.1	4579	100%	2.0	100.00	75747776	=HYPERLINK("https://www.ncbi.nlm.nih.gov/nucleotide/HG994391.1?report=genbank&log$=nucltop&blast_rank=801&RID=ND8ZDPED013","HG994391.1")
Canis lupus genome assembly, chromosome: 8	Canis lupus	42.1	5026	100%	2.0	100.00	77585995	=HYPERLINK("https://www.ncbi.nlm.nih.gov/nucleotide/HG994390.1?report=genbank&log$=nucltop&blast_rank=802&RID=ND8ZDPED013","HG994390.1")
Canis lupus genome assembly, chromosome: 7	Canis lupus	42.1	5048	100%	2.0	100.00	82288100	=HYPERLINK("https://www.ncbi.nlm.nih.gov/nucleotide/HG994388.1?report=genbank&log$=nucltop&blast_rank=803&RID=ND8ZDPED013","HG994388.1")
Canis lupus genome assembly, chromosome: 4	Canis lupus	42.1	4774	100%	2.0	100.00	88630877	=HYPERLINK("https://www.ncbi.nlm.nih.gov/nucleotide/HG994386.1?report=genbank&log$=nucltop&blast_rank=804&RID=ND8ZDPED013","HG994386.1")
Canis lupus genome assembly, chromosome: 5	Canis lupus	42.1	4389	100%	2.0	100.00	89778077	=HYPERLINK("https://www.ncbi.nlm.nih.gov/nucleotide/HG994385.1?report=genbank&log$=nucltop&blast_rank=805&RID=ND8ZDPED013","HG994385.1")
Brassica napus genome assembly, chromosome: C09	Brassica napus	42.1	4704	100%	2.0	100.00	66465249	=HYPERLINK("https://www.ncbi.nlm.nih.gov/nucleotide/HG994373.1?report=genbank&log$=nucltop&blast_rank=806&RID=ND8ZDPED013","HG994373.1")
Brassica napus genome assembly, chromosome: C08	Brassica napus	42.1	3613	100%	2.0	100.00	41681856	=HYPERLINK("https://www.ncbi.nlm.nih.gov/nucleotide/HG994372.1?report=genbank&log$=nucltop&blast_rank=807&RID=ND8ZDPED013","HG994372.1")
Xylota sylvarum genome assembly, chromosome: 4	Xylota sylvarum	42.1	3351	100%	2.0	100.00	77113630	=HYPERLINK("https://www.ncbi.nlm.nih.gov/nucleotide/LR999960.1?report=genbank&log$=nucltop&blast_rank=808&RID=ND8ZDPED013","LR999960.1")
Xylota sylvarum genome assembly, chromosome: 3	Xylota sylvarum	42.1	3983	100%	2.0	100.00	87312029	=HYPERLINK("https://www.ncbi.nlm.nih.gov/nucleotide/LR999959.1?report=genbank&log$=nucltop&blast_rank=809&RID=ND8ZDPED013","LR999959.1")
Lepeophtheirus salmonis strain IoA-00 genome assembly, chromosome: 5	Lepeophtheirus salmonis	42.1	2020	100%	2.0	100.00	72838482	=HYPERLINK("https://www.ncbi.nlm.nih.gov/nucleotide/LR794188.1?report=genbank&log$=nucltop&blast_rank=810&RID=ND8ZDPED013","LR794188.1")
Syritta pipiens genome assembly, chromosome: 2	Syritta pipiens	42.1	5117	100%	2.0	100.00	86509480	=HYPERLINK("https://www.ncbi.nlm.nih.gov/nucleotide/LR994572.1?report=genbank&log$=nucltop&blast_rank=811&RID=ND8ZDPED013","LR994572.1")
Trachurus trachurus genome assembly, chromosome: 6	Trachurus trachurus	42.1	1045	100%	2.0	100.00	36283071	=HYPERLINK("https://www.ncbi.nlm.nih.gov/nucleotide/LR991634.1?report=genbank&log$=nucltop&blast_rank=812&RID=ND8ZDPED013","LR991634.1")
Trachurus trachurus genome assembly, chromosome: 3	Trachurus trachurus	42.1	1152	100%	2.0	100.00	40663798	=HYPERLINK("https://www.ncbi.nlm.nih.gov/nucleotide/LR991630.1?report=genbank&log$=nucltop&blast_rank=813&RID=ND8ZDPED013","LR991630.1")
Lymantria monacha genome assembly, chromosome: 20	Lymantria monacha	42.1	538	100%	2.0	100.00	29150654	=HYPERLINK("https://www.ncbi.nlm.nih.gov/nucleotide/LR991101.1?report=genbank&log$=nucltop&blast_rank=814&RID=ND8ZDPED013","LR991101.1")
Notocelia uddmanniana genome assembly, chromosome: Z	Notocelia uddmanniana	42.1	1286	100%	2.0	100.00	75621453	=HYPERLINK("https://www.ncbi.nlm.nih.gov/nucleotide/LR991052.1?report=genbank&log$=nucltop&blast_rank=815&RID=ND8ZDPED013","LR991052.1")
Cosmia trapezina genome assembly, chromosome: 2	Cosmia trapezina	42.1	562	100%	2.0	100.00	33089891	=HYPERLINK("https://www.ncbi.nlm.nih.gov/nucleotide/LR991021.1?report=genbank&log$=nucltop&blast_rank=816&RID=ND8ZDPED013","LR991021.1")
Mythimna impura genome assembly, chromosome: 7	Mythimna impura	42.1	1439	100%	2.0	100.00	32321918	=HYPERLINK("https://www.ncbi.nlm.nih.gov/nucleotide/LR990346.1?report=genbank&log$=nucltop&blast_rank=817&RID=ND8ZDPED013","LR990346.1")
Corylus avellana genome assembly, chromosome: ca2	Corylus avellana	42.1	4512	100%	2.0	100.00	50858233	=HYPERLINK("https://www.ncbi.nlm.nih.gov/nucleotide/LR899424.1?report=genbank&log$=nucltop&blast_rank=818&RID=ND8ZDPED013","LR899424.1")
Macrobrachium nipponense isolate FS-2020 chromosome 16	Macrobrachium nipponense	42.1	2060	100%	2.0	100.00	92354735	=HYPERLINK("https://www.ncbi.nlm.nih.gov/nucleotide/CP062020.1?report=genbank&log$=nucltop&blast_rank=819&RID=ND8ZDPED013","CP062020.1")
Macrobrachium nipponense isolate FS-2020 chromosome 21	Macrobrachium nipponense	42.1	1656	100%	2.0	100.00	84091324	=HYPERLINK("https://www.ncbi.nlm.nih.gov/nucleotide/CP062019.1?report=genbank&log$=nucltop&blast_rank=820&RID=ND8ZDPED013","CP062019.1")
Macrobrachium nipponense isolate FS-2020 chromosome 19	Macrobrachium nipponense	42.1	3402	100%	2.0	100.00	86821439	=HYPERLINK("https://www.ncbi.nlm.nih.gov/nucleotide/CP062040.1?report=genbank&log$=nucltop&blast_rank=821&RID=ND8ZDPED013","CP062040.1")
Macrobrachium nipponense isolate FS-2020 chromosome 37	Macrobrachium nipponense	42.1	1178	100%	2.0	100.00	66757347	=HYPERLINK("https://www.ncbi.nlm.nih.gov/nucleotide/CP062039.1?report=genbank&log$=nucltop&blast_rank=822&RID=ND8ZDPED013","CP062039.1")
Solanum tuberosum cultivar Solyntus chromosome 3	Solanum tuberosum	42.1	1258	100%	2.0	100.00	63701590	=HYPERLINK("https://www.ncbi.nlm.nih.gov/nucleotide/CP055236.1?report=genbank&log$=nucltop&blast_rank=823&RID=ND8ZDPED013","CP055236.1")
Acanthopagrus latus isolate v.2019 genome assembly, chromosome: 20	Acanthopagrus latus	42.1	948	100%	2.0	100.00	24488360	=HYPERLINK("https://www.ncbi.nlm.nih.gov/nucleotide/LR884479.1?report=genbank&log$=nucltop&blast_rank=824&RID=ND8ZDPED013","LR884479.1")
Poecilia reticulata genome assembly, chromosome: 23	Poecilia reticulata	42.1	943	100%	2.0	100.00	18095316	=HYPERLINK("https://www.ncbi.nlm.nih.gov/nucleotide/LR880667.1?report=genbank&log$=nucltop&blast_rank=825&RID=ND8ZDPED013","LR880667.1")
Acomys russatus genome assembly, chromosome: 22	Acomys russatus	42.1	2101	100%	2.0	100.00	59984821	=HYPERLINK("https://www.ncbi.nlm.nih.gov/nucleotide/LR877233.1?report=genbank&log$=nucltop&blast_rank=826&RID=ND8ZDPED013","LR877233.1")
Acomys russatus genome assembly, chromosome: 14	Acomys russatus	42.1	3096	100%	2.0	100.00	62749011	=HYPERLINK("https://www.ncbi.nlm.nih.gov/nucleotide/LR877225.1?report=genbank&log$=nucltop&blast_rank=827&RID=ND8ZDPED013","LR877225.1")
Acomys russatus genome assembly, chromosome: 12	Acomys russatus	42.1	1753	100%	2.0	100.00	61352468	=HYPERLINK("https://www.ncbi.nlm.nih.gov/nucleotide/LR877223.1?report=genbank&log$=nucltop&blast_rank=828&RID=ND8ZDPED013","LR877223.1")
Acomys russatus genome assembly, chromosome: 11	Acomys russatus	42.1	2575	100%	2.0	100.00	62768634	=HYPERLINK("https://www.ncbi.nlm.nih.gov/nucleotide/LR877222.1?report=genbank&log$=nucltop&blast_rank=829&RID=ND8ZDPED013","LR877222.1")
Acomys russatus genome assembly, chromosome: 10	Acomys russatus	42.1	3615	100%	2.0	100.00	78787447	=HYPERLINK("https://www.ncbi.nlm.nih.gov/nucleotide/LR877221.1?report=genbank&log$=nucltop&blast_rank=830&RID=ND8ZDPED013","LR877221.1")
Acomys russatus genome assembly, chromosome: 9	Acomys russatus	42.1	2296	100%	2.0	100.00	66475698	=HYPERLINK("https://www.ncbi.nlm.nih.gov/nucleotide/LR877220.1?report=genbank&log$=nucltop&blast_rank=831&RID=ND8ZDPED013","LR877220.1")
Acomys russatus genome assembly, chromosome: 7	Acomys russatus	42.1	2213	100%	2.0	100.00	69034057	=HYPERLINK("https://www.ncbi.nlm.nih.gov/nucleotide/LR877218.1?report=genbank&log$=nucltop&blast_rank=832&RID=ND8ZDPED013","LR877218.1")
Acomys russatus genome assembly, chromosome: 6	Acomys russatus	42.1	4600	100%	2.0	100.00	89442464	=HYPERLINK("https://www.ncbi.nlm.nih.gov/nucleotide/LR877217.1?report=genbank&log$=nucltop&blast_rank=833&RID=ND8ZDPED013","LR877217.1")
Onychomys torridus genome assembly, chromosome: 15	Onychomys torridus	42.1	2437	100%	2.0	100.00	78039327	=HYPERLINK("https://www.ncbi.nlm.nih.gov/nucleotide/LR877202.1?report=genbank&log$=nucltop&blast_rank=834&RID=ND8ZDPED013","LR877202.1")
Onychomys torridus genome assembly, chromosome: 11	Onychomys torridus	42.1	2483	100%	2.0	100.00	93020901	=HYPERLINK("https://www.ncbi.nlm.nih.gov/nucleotide/LR877198.1?report=genbank&log$=nucltop&blast_rank=835&RID=ND8ZDPED013","LR877198.1")
Pipistrellus pipistrellus genome assembly, chromosome: 15	Pipistrellus pipistrellus	42.1	1791	100%	2.0	100.00	47276637	=HYPERLINK("https://www.ncbi.nlm.nih.gov/nucleotide/LR862371.1?report=genbank&log$=nucltop&blast_rank=836&RID=ND8ZDPED013","LR862371.1")
Pipistrellus pipistrellus genome assembly, chromosome: 6	Pipistrellus pipistrellus	42.1	3633	100%	2.0	100.00	85793147	=HYPERLINK("https://www.ncbi.nlm.nih.gov/nucleotide/LR862362.1?report=genbank&log$=nucltop&blast_rank=837&RID=ND8ZDPED013","LR862362.1")
Anas platyrhynchos genome assembly, chromosome: 7	Anas platyrhynchos	42.1	1870	100%	2.0	100.00	39267175	=HYPERLINK("https://www.ncbi.nlm.nih.gov/nucleotide/LS423617.1?report=genbank&log$=nucltop&blast_rank=838&RID=ND8ZDPED013","LS423617.1")
Anas platyrhynchos genome assembly, chromosome: 5	Anas platyrhynchos	42.1	2579	100%	2.0	100.00	63517790	=HYPERLINK("https://www.ncbi.nlm.nih.gov/nucleotide/LS423615.1?report=genbank&log$=nucltop&blast_rank=839&RID=ND8ZDPED013","LS423615.1")
Anas platyrhynchos genome assembly, chromosome: 4	Anas platyrhynchos	42.1	3052	100%	2.0	100.00	74522197	=HYPERLINK("https://www.ncbi.nlm.nih.gov/nucleotide/LS423614.1?report=genbank&log$=nucltop&blast_rank=840&RID=ND8ZDPED013","LS423614.1")
Danio rerio genome assembly, chromosome: 16	Danio rerio	42.1	1604	100%	2.0	100.00	53959708	=HYPERLINK("https://www.ncbi.nlm.nih.gov/nucleotide/LR812609.1?report=genbank&log$=nucltop&blast_rank=841&RID=ND8ZDPED013","LR812609.1")
Danio kyathit genome assembly, chromosome: 13	Danio kyathit	42.1	1976	100%	2.0	100.00	63723151	=HYPERLINK("https://www.ncbi.nlm.nih.gov/nucleotide/LR812531.1?report=genbank&log$=nucltop&blast_rank=842&RID=ND8ZDPED013","LR812531.1")
Danio kyathit genome assembly, chromosome: 23	Danio kyathit	42.1	1650	100%	2.0	100.00	56899857	=HYPERLINK("https://www.ncbi.nlm.nih.gov/nucleotide/LR812541.1?report=genbank&log$=nucltop&blast_rank=843&RID=ND8ZDPED013","LR812541.1")
Danio kyathit genome assembly, chromosome: 15	Danio kyathit	42.1	1839	100%	2.0	100.00	59247637	=HYPERLINK("https://www.ncbi.nlm.nih.gov/nucleotide/LR812533.1?report=genbank&log$=nucltop&blast_rank=844&RID=ND8ZDPED013","LR812533.1")
Labrus mixtus genome assembly, chromosome: 11	Labrus mixtus	40.1	840	100%	8.1	100.00	30722800	=HYPERLINK("https://www.ncbi.nlm.nih.gov/nucleotide/OY757294.1?report=genbank&log$=nucltop&blast_rank=845&RID=ND8ZDPED013","OY757294.1")
Diaperis boleti genome assembly, chromosome: 2	Diaperis boleti	40.1	2151	100%	8.1	100.00	82071010	=HYPERLINK("https://www.ncbi.nlm.nih.gov/nucleotide/OY757244.1?report=genbank&log$=nucltop&blast_rank=846&RID=ND8ZDPED013","OY757244.1")
Xylota segnis genome assembly, chromosome: 4	Xylota segnis	40.1	2074	100%	8.1	100.00	65038436	=HYPERLINK("https://www.ncbi.nlm.nih.gov/nucleotide/OY757239.1?report=genbank&log$=nucltop&blast_rank=847&RID=ND8ZDPED013","OY757239.1")
Xylota segnis genome assembly, chromosome: 3	Xylota segnis	40.1	2668	100%	8.1	100.00	69340060	=HYPERLINK("https://www.ncbi.nlm.nih.gov/nucleotide/OY757238.1?report=genbank&log$=nucltop&blast_rank=848&RID=ND8ZDPED013","OY757238.1")
Mystacides longicornis genome assembly, chromosome: 11	Mystacides longicornis	40.1	1218	100%	8.1	100.00	31138742	=HYPERLINK("https://www.ncbi.nlm.nih.gov/nucleotide/OY756431.1?report=genbank&log$=nucltop&blast_rank=849&RID=ND8ZDPED013","OY756431.1")
Mystacides longicornis genome assembly, chromosome: 6	Mystacides longicornis	40.1	1089	100%	8.1	100.00	35652473	=HYPERLINK("https://www.ncbi.nlm.nih.gov/nucleotide/OY756425.1?report=genbank&log$=nucltop&blast_rank=850&RID=ND8ZDPED013","OY756425.1")
Mystacides longicornis genome assembly, chromosome: 4	Mystacides longicornis	40.1	1893	100%	8.1	100.00	38538457	=HYPERLINK("https://www.ncbi.nlm.nih.gov/nucleotide/OY756423.1?report=genbank&log$=nucltop&blast_rank=851&RID=ND8ZDPED013","OY756423.1")
Anania hortulata genome assembly, chromosome: 3	Anania hortulata	40.1	317	100%	8.1	100.00	24842159	=HYPERLINK("https://www.ncbi.nlm.nih.gov/nucleotide/OY756390.1?report=genbank&log$=nucltop&blast_rank=852&RID=ND8ZDPED013","OY756390.1")
Molanna angustata genome assembly, chromosome: 11	Molanna angustata	40.1	804	100%	8.1	100.00	37008082	=HYPERLINK("https://www.ncbi.nlm.nih.gov/nucleotide/OY754975.1?report=genbank&log$=nucltop&blast_rank=853&RID=ND8ZDPED013","OY754975.1")
Molanna angustata genome assembly, chromosome: 7	Molanna angustata	40.1	603	100%	8.1	100.00	42215125	=HYPERLINK("https://www.ncbi.nlm.nih.gov/nucleotide/OY754971.1?report=genbank&log$=nucltop&blast_rank=854&RID=ND8ZDPED013","OY754971.1")
Ferdinandea cuprea genome assembly, chromosome: 4	Ferdinandea cuprea	40.1	3460	100%	8.1	100.00	90595136	=HYPERLINK("https://www.ncbi.nlm.nih.gov/nucleotide/OY754961.1?report=genbank&log$=nucltop&blast_rank=855&RID=ND8ZDPED013","OY754961.1")
Polydrusus tereticollis genome assembly, chromosome: 8	Polydrusus tereticollis	40.1	1878	100%	8.1	100.00	97304174	=HYPERLINK("https://www.ncbi.nlm.nih.gov/nucleotide/OY755262.1?report=genbank&log$=nucltop&blast_rank=856&RID=ND8ZDPED013","OY755262.1")
Draba incana genome assembly, chromosome: 7	Draba incana	40.1	699	100%	8.1	100.00	37469348	=HYPERLINK("https://www.ncbi.nlm.nih.gov/nucleotide/OY755208.1?report=genbank&log$=nucltop&blast_rank=857&RID=ND8ZDPED013","OY755208.1")
Lymantria dispar genome assembly, chromosome: 14	Lymantria dispar	40.1	631	100%	8.1	100.00	34535546	=HYPERLINK("https://www.ncbi.nlm.nih.gov/nucleotide/OY755139.1?report=genbank&log$=nucltop&blast_rank=858&RID=ND8ZDPED013","OY755139.1")
Lymantria dispar genome assembly, chromosome: 1	Lymantria dispar	40.1	526	100%	8.1	100.00	41360555	=HYPERLINK("https://www.ncbi.nlm.nih.gov/nucleotide/OY755126.1?report=genbank&log$=nucltop&blast_rank=859&RID=ND8ZDPED013","OY755126.1")
Noctua janthina genome assembly, chromosome: 7	Noctua janthina	40.1	639	100%	8.1	100.00	19325422	=HYPERLINK("https://www.ncbi.nlm.nih.gov/nucleotide/OY755057.1?report=genbank&log$=nucltop&blast_rank=860&RID=ND8ZDPED013","OY755057.1")
Aspidapion aeneum genome assembly, chromosome: 9	Aspidapion aeneum	40.1	2010	100%	8.1	100.00	74439213	=HYPERLINK("https://www.ncbi.nlm.nih.gov/nucleotide/OY755046.1?report=genbank&log$=nucltop&blast_rank=861&RID=ND8ZDPED013","OY755046.1")
Euphorbia lathyris genome assembly, chromosome: 7	Euphorbia lathyris	40.1	1803	100%	8.1	100.00	89764371	=HYPERLINK("https://www.ncbi.nlm.nih.gov/nucleotide/OY755226.1?report=genbank&log$=nucltop&blast_rank=862&RID=ND8ZDPED013","OY755226.1")
Citrus sinensis genome assembly, chromosome: 8	Citrus sinensis	40.1	1258	100%	8.1	100.00	28855617	=HYPERLINK("https://www.ncbi.nlm.nih.gov/nucleotide/OY754325.1?report=genbank&log$=nucltop&blast_rank=863&RID=ND8ZDPED013","OY754325.1")
Citrus sinensis genome assembly, chromosome: 6	Citrus sinensis	40.1	908	100%	8.1	100.00	31863774	=HYPERLINK("https://www.ncbi.nlm.nih.gov/nucleotide/OY754323.1?report=genbank&log$=nucltop&blast_rank=864&RID=ND8ZDPED013","OY754323.1")
Danio rerio strain Tubingen chromosome 5	Danio rerio	40.1	2372	100%	8.1	100.00	78237543	=HYPERLINK("https://www.ncbi.nlm.nih.gov/nucleotide/CP137042.1?report=genbank&log$=nucltop&blast_rank=865&RID=ND8ZDPED013","CP137042.1")
Danio rerio strain Tubingen chromosome 20	Danio rerio	40.1	2016	100%	8.1	100.00	59235379	=HYPERLINK("https://www.ncbi.nlm.nih.gov/nucleotide/CP137034.1?report=genbank&log$=nucltop&blast_rank=866&RID=ND8ZDPED013","CP137034.1")
Danio rerio strain Tubingen chromosome 17	Danio rerio	40.1	1709	100%	8.1	100.00	59622283	=HYPERLINK("https://www.ncbi.nlm.nih.gov/nucleotide/CP137030.1?report=genbank&log$=nucltop&blast_rank=867&RID=ND8ZDPED013","CP137030.1")
Danio rerio strain Tubingen chromosome 13	Danio rerio	40.1	1570	100%	8.1	100.00	56692908	=HYPERLINK("https://www.ncbi.nlm.nih.gov/nucleotide/CP137026.1?report=genbank&log$=nucltop&blast_rank=868&RID=ND8ZDPED013","CP137026.1")
Astragalus glycyphyllos genome assembly, chromosome: 7	Astragalus glycyphyllos	40.1	1131	100%	8.1	100.00	62843876	=HYPERLINK("https://www.ncbi.nlm.nih.gov/nucleotide/OY754313.1?report=genbank&log$=nucltop&blast_rank=869&RID=ND8ZDPED013","OY754313.1")
Catocala sponsa genome assembly, chromosome: 11	Catocala sponsa	40.1	110	100%	8.1	100.00	28067000	=HYPERLINK("https://www.ncbi.nlm.nih.gov/nucleotide/OY751337.1?report=genbank&log$=nucltop&blast_rank=870&RID=ND8ZDPED013","OY751337.1")
Rhorus exstirpatorius genome assembly, chromosome: 9	Rhorus exstirpatorius	40.1	1745	100%	8.1	100.00	29171491	=HYPERLINK("https://www.ncbi.nlm.nih.gov/nucleotide/OY751321.1?report=genbank&log$=nucltop&blast_rank=871&RID=ND8ZDPED013","OY751321.1")
Berberis vulgaris genome assembly, chromosome: 10	Berberis vulgaris	40.1	1608	100%	8.1	100.00	85622690	=HYPERLINK("https://www.ncbi.nlm.nih.gov/nucleotide/OY747133.1?report=genbank&log$=nucltop&blast_rank=872&RID=ND8ZDPED013","OY747133.1")
Sepiola atlantica genome assembly, chromosome: 37	Sepiola atlantica	40.1	2137	100%	8.1	100.00	59677610	=HYPERLINK("https://www.ncbi.nlm.nih.gov/nucleotide/OY744551.1?report=genbank&log$=nucltop&blast_rank=873&RID=ND8ZDPED013","OY744551.1")
Sepiola atlantica genome assembly, chromosome: 36	Sepiola atlantica	40.1	1900	100%	8.1	100.00	64713760	=HYPERLINK("https://www.ncbi.nlm.nih.gov/nucleotide/OY744550.1?report=genbank&log$=nucltop&blast_rank=874&RID=ND8ZDPED013","OY744550.1")
Sepiola atlantica genome assembly, chromosome: 35	Sepiola atlantica	40.1	2266	100%	8.1	100.00	66050160	=HYPERLINK("https://www.ncbi.nlm.nih.gov/nucleotide/OY744549.1?report=genbank&log$=nucltop&blast_rank=875&RID=ND8ZDPED013","OY744549.1")
Sepiola atlantica genome assembly, chromosome: 31	Sepiola atlantica	40.1	1699	100%	8.1	100.00	72269443	=HYPERLINK("https://www.ncbi.nlm.nih.gov/nucleotide/OY744545.1?report=genbank&log$=nucltop&blast_rank=876&RID=ND8ZDPED013","OY744545.1")
Orthonevra nobilis genome assembly, chromosome: 4	Orthonevra nobilis	40.1	3699	100%	8.1	100.00	78798906	=HYPERLINK("https://www.ncbi.nlm.nih.gov/nucleotide/OY743227.1?report=genbank&log$=nucltop&blast_rank=877&RID=ND8ZDPED013","OY743227.1")
Ligustrum vulgare genome assembly, chromosome: 22	Ligustrum vulgare	40.1	2248	100%	8.1	100.00	41393256	=HYPERLINK("https://www.ncbi.nlm.nih.gov/nucleotide/OY743189.1?report=genbank&log$=nucltop&blast_rank=878&RID=ND8ZDPED013","OY743189.1")
Ligustrum vulgare genome assembly, chromosome: 17	Ligustrum vulgare	40.1	1560	100%	8.1	100.00	53489722	=HYPERLINK("https://www.ncbi.nlm.nih.gov/nucleotide/OY743184.1?report=genbank&log$=nucltop&blast_rank=879&RID=ND8ZDPED013","OY743184.1")
Ligustrum vulgare genome assembly, chromosome: 13	Ligustrum vulgare	40.1	2171	100%	8.1	100.00	59267583	=HYPERLINK("https://www.ncbi.nlm.nih.gov/nucleotide/OY743180.1?report=genbank&log$=nucltop&blast_rank=880&RID=ND8ZDPED013","OY743180.1")
Capricornis sumatraensis isolate serow.1 chromosome 13	Capricornis sumatraensis	40.1	3227	100%	8.1	100.00	91122720	=HYPERLINK("https://www.ncbi.nlm.nih.gov/nucleotide/CP135639.1?report=genbank&log$=nucltop&blast_rank=881&RID=ND8ZDPED013","CP135639.1")
Ligustrum vulgare genome assembly, chromosome: 9	Ligustrum vulgare	40.1	3618	100%	8.1	100.00	63259039	=HYPERLINK("https://www.ncbi.nlm.nih.gov/nucleotide/OY743176.1?report=genbank&log$=nucltop&blast_rank=882&RID=ND8ZDPED013","OY743176.1")
Ligustrum vulgare genome assembly, chromosome: 12	Ligustrum vulgare	40.1	3173	100%	8.1	100.00	60965883	=HYPERLINK("https://www.ncbi.nlm.nih.gov/nucleotide/OY743179.1?report=genbank&log$=nucltop&blast_rank=883&RID=ND8ZDPED013","OY743179.1")
Ligustrum vulgare genome assembly, chromosome: 10	Ligustrum vulgare	40.1	3308	100%	8.1	100.00	62494563	=HYPERLINK("https://www.ncbi.nlm.nih.gov/nucleotide/OY743177.1?report=genbank&log$=nucltop&blast_rank=884&RID=ND8ZDPED013","OY743177.1")
Ligustrum vulgare genome assembly, chromosome: 4	Ligustrum vulgare	40.1	2624	100%	8.1	100.00	70294856	=HYPERLINK("https://www.ncbi.nlm.nih.gov/nucleotide/OY743171.1?report=genbank&log$=nucltop&blast_rank=885&RID=ND8ZDPED013","OY743171.1")
Ligustrum vulgare genome assembly, chromosome: 3	Ligustrum vulgare	40.1	4112	100%	8.1	100.00	75689238	=HYPERLINK("https://www.ncbi.nlm.nih.gov/nucleotide/OY743170.1?report=genbank&log$=nucltop&blast_rank=886&RID=ND8ZDPED013","OY743170.1")
Dasypolia templi genome assembly, chromosome: 19	Dasypolia templi	40.1	741	100%	8.1	100.00	26308052	=HYPERLINK("https://www.ncbi.nlm.nih.gov/nucleotide/OY743155.1?report=genbank&log$=nucltop&blast_rank=887&RID=ND8ZDPED013","OY743155.1")
Acrobasis consociella genome assembly, chromosome: 15	Acrobasis consociella	40.1	395	100%	8.1	100.00	20120681	=HYPERLINK("https://www.ncbi.nlm.nih.gov/nucleotide/OY743119.1?report=genbank&log$=nucltop&blast_rank=888&RID=ND8ZDPED013","OY743119.1")
Conger conger genome assembly, chromosome: 5	Conger conger	40.1	1532	100%	8.1	100.00	68367648	=HYPERLINK("https://www.ncbi.nlm.nih.gov/nucleotide/OY741318.1?report=genbank&log$=nucltop&blast_rank=889&RID=ND8ZDPED013","OY741318.1")
Conger conger genome assembly, chromosome: 4	Conger conger	40.1	1152	100%	8.1	100.00	79473888	=HYPERLINK("https://www.ncbi.nlm.nih.gov/nucleotide/OY741317.1?report=genbank&log$=nucltop&blast_rank=890&RID=ND8ZDPED013","OY741317.1")
Conger conger genome assembly, chromosome: 1	Conger conger	40.1	1741	100%	8.1	100.00	96783005	=HYPERLINK("https://www.ncbi.nlm.nih.gov/nucleotide/OY741314.1?report=genbank&log$=nucltop&blast_rank=891&RID=ND8ZDPED013","OY741314.1")
Eutrigla gurnardus genome assembly, chromosome: 22	Eutrigla gurnardus	40.1	661	100%	8.1	100.00	20162171	=HYPERLINK("https://www.ncbi.nlm.nih.gov/nucleotide/OY741285.1?report=genbank&log$=nucltop&blast_rank=892&RID=ND8ZDPED013","OY741285.1")
Fringilla coelebs genome assembly, chromosome: 6	Fringilla coelebs	40.1	1530	100%	8.1	100.00	63279929	=HYPERLINK("https://www.ncbi.nlm.nih.gov/nucleotide/OY740730.1?report=genbank&log$=nucltop&blast_rank=893&RID=ND8ZDPED013","OY740730.1")
Ziziphus jujuba cultivar Dongzao chromosome 3	Ziziphus jujuba	40.1	1803	100%	8.1	100.00	34311561	=HYPERLINK("https://www.ncbi.nlm.nih.gov/nucleotide/CP134453.1?report=genbank&log$=nucltop&blast_rank=894&RID=ND8ZDPED013","CP134453.1")
Zootoca vivipara genome assembly, chromosome: 6	Zootoca vivipara	40.1	1222	100%	8.1	100.00	97165297	=HYPERLINK("https://www.ncbi.nlm.nih.gov/nucleotide/OY735907.1?report=genbank&log$=nucltop&blast_rank=895&RID=ND8ZDPED013","OY735907.1")
Thysanoteuthis rhombus genome assembly, chromosome: 44	Thysanoteuthis rhombus	40.1	945	100%	8.1	100.00	37000995	=HYPERLINK("https://www.ncbi.nlm.nih.gov/nucleotide/OY735241.1?report=genbank&log$=nucltop&blast_rank=896&RID=ND8ZDPED013","OY735241.1")
Thysanoteuthis rhombus genome assembly, chromosome: 31	Thysanoteuthis rhombus	40.1	1562	100%	8.1	100.00	51966397	=HYPERLINK("https://www.ncbi.nlm.nih.gov/nucleotide/OY735228.1?report=genbank&log$=nucltop&blast_rank=897&RID=ND8ZDPED013","OY735228.1")
Thysanoteuthis rhombus genome assembly, chromosome: 30	Thysanoteuthis rhombus	40.1	1121	100%	8.1	100.00	52560741	=HYPERLINK("https://www.ncbi.nlm.nih.gov/nucleotide/OY735227.1?report=genbank&log$=nucltop&blast_rank=898&RID=ND8ZDPED013","OY735227.1")
Thysanoteuthis rhombus genome assembly, chromosome: 25	Thysanoteuthis rhombus	40.1	1876	100%	8.1	100.00	55270104	=HYPERLINK("https://www.ncbi.nlm.nih.gov/nucleotide/OY735222.1?report=genbank&log$=nucltop&blast_rank=899&RID=ND8ZDPED013","OY735222.1")
Thysanoteuthis rhombus genome assembly, chromosome: 13	Thysanoteuthis rhombus	40.1	1950	100%	8.1	100.00	67527802	=HYPERLINK("https://www.ncbi.nlm.nih.gov/nucleotide/OY735210.1?report=genbank&log$=nucltop&blast_rank=900&RID=ND8ZDPED013","OY735210.1")
Thysanoteuthis rhombus genome assembly, chromosome: 10	Thysanoteuthis rhombus	40.1	1471	100%	8.1	100.00	72328599	=HYPERLINK("https://www.ncbi.nlm.nih.gov/nucleotide/OY735207.1?report=genbank&log$=nucltop&blast_rank=901&RID=ND8ZDPED013","OY735207.1")
Thysanoteuthis rhombus genome assembly, chromosome: 6	Thysanoteuthis rhombus	40.1	1524	100%	8.1	100.00	78343722	=HYPERLINK("https://www.ncbi.nlm.nih.gov/nucleotide/OY735203.1?report=genbank&log$=nucltop&blast_rank=902&RID=ND8ZDPED013","OY735203.1")
Nicrophorus investigator genome assembly, chromosome: 2	Nicrophorus investigator	40.1	1101	100%	8.1	100.00	30994639	=HYPERLINK("https://www.ncbi.nlm.nih.gov/nucleotide/OY735141.1?report=genbank&log$=nucltop&blast_rank=903&RID=ND8ZDPED013","OY735141.1")
Martes martes genome assembly, chromosome: 15	Martes martes	40.1	6066	100%	8.1	100.00	69260160	=HYPERLINK("https://www.ncbi.nlm.nih.gov/nucleotide/OY734078.1?report=genbank&log$=nucltop&blast_rank=904&RID=ND8ZDPED013","OY734078.1")
Globicephala melas genome assembly, chromosome: 15	Globicephala melas	40.1	1779	100%	8.1	100.00	86728357	=HYPERLINK("https://www.ncbi.nlm.nih.gov/nucleotide/OY734054.1?report=genbank&log$=nucltop&blast_rank=905&RID=ND8ZDPED013","OY734054.1")
Globicephala melas genome assembly, chromosome: 13	Globicephala melas	40.1	2248	100%	8.1	100.00	89851358	=HYPERLINK("https://www.ncbi.nlm.nih.gov/nucleotide/OY734052.1?report=genbank&log$=nucltop&blast_rank=906&RID=ND8ZDPED013","OY734052.1")
Plecotus auritus genome assembly, chromosome: 10	Plecotus auritus	40.1	1582	100%	8.1	100.00	62501937	=HYPERLINK("https://www.ncbi.nlm.nih.gov/nucleotide/OY734032.1?report=genbank&log$=nucltop&blast_rank=907&RID=ND8ZDPED013","OY734032.1")
Gymnoscopelus microlampas genome assembly, chromosome: 13	Gymnoscopelus microlampas	40.1	422	100%	8.1	100.00	52354253	=HYPERLINK("https://www.ncbi.nlm.nih.gov/nucleotide/OY732715.1?report=genbank&log$=nucltop&blast_rank=908&RID=ND8ZDPED013","OY732715.1")
Sphenostylis stenocarpa genome assembly, chromosome: 1	Sphenostylis stenocarpa	40.1	1642	100%	8.1	100.00	47252539	=HYPERLINK("https://www.ncbi.nlm.nih.gov/nucleotide/OY731398.1?report=genbank&log$=nucltop&blast_rank=909&RID=ND8ZDPED013","OY731398.1")
Xylophagus ater genome assembly, chromosome: 9	Xylophagus ater	40.1	2501	100%	8.1	100.00	22021024	=HYPERLINK("https://www.ncbi.nlm.nih.gov/nucleotide/OY730486.1?report=genbank&log$=nucltop&blast_rank=910&RID=ND8ZDPED013","OY730486.1")
Blennius ocellaris genome assembly, chromosome: 21	Blennius ocellaris	40.1	695	100%	8.1	100.00	21941333	=HYPERLINK("https://www.ncbi.nlm.nih.gov/nucleotide/OY730221.1?report=genbank&log$=nucltop&blast_rank=911&RID=ND8ZDPED013","OY730221.1")
Xylophagus ater genome assembly, chromosome: 6	Xylophagus ater	40.1	4769	100%	8.1	100.00	52394055	=HYPERLINK("https://www.ncbi.nlm.nih.gov/nucleotide/OY730483.1?report=genbank&log$=nucltop&blast_rank=912&RID=ND8ZDPED013","OY730483.1")
Blennius ocellaris genome assembly, chromosome: 6	Blennius ocellaris	40.1	1083	100%	8.1	100.00	31211581	=HYPERLINK("https://www.ncbi.nlm.nih.gov/nucleotide/OY730206.1?report=genbank&log$=nucltop&blast_rank=913&RID=ND8ZDPED013","OY730206.1")
Blennius ocellaris genome assembly, chromosome: 3	Blennius ocellaris	40.1	1566	100%	8.1	100.00	34438258	=HYPERLINK("https://www.ncbi.nlm.nih.gov/nucleotide/OY730203.1?report=genbank&log$=nucltop&blast_rank=914&RID=ND8ZDPED013","OY730203.1")
Polyommatus iphigenia genome assembly, chromosome: 10	Polyommatus iphigenia	40.1	321	100%	8.1	100.00	35939561	=HYPERLINK("https://www.ncbi.nlm.nih.gov/nucleotide/OY730187.1?report=genbank&log$=nucltop&blast_rank=915&RID=ND8ZDPED013","OY730187.1")
Polyommatus iphigenia genome assembly, chromosome: 4	Polyommatus iphigenia	40.1	631	100%	8.1	100.00	41911361	=HYPERLINK("https://www.ncbi.nlm.nih.gov/nucleotide/OY730181.1?report=genbank&log$=nucltop&blast_rank=916&RID=ND8ZDPED013","OY730181.1")
Capsicum rhomboideum cultivar Andean isolate CrT2T chromosome 3	Capsicum rhomboideum	40.1	1592	100%	8.1	100.00	93174161	=HYPERLINK("https://www.ncbi.nlm.nih.gov/nucleotide/CP124717.1?report=genbank&log$=nucltop&blast_rank=917&RID=ND8ZDPED013","CP124717.1")
Eustoma grandiflorum DNA, chromosome 4, draft genome sequence	Eustoma grandiflorum	40.1	321	100%	8.1	100.00	42120905	=HYPERLINK("https://www.ncbi.nlm.nih.gov/nucleotide/AP025043.1?report=genbank&log$=nucltop&blast_rank=918&RID=ND8ZDPED013","AP025043.1")
Ormia ochracea genome assembly, chromosome: 2	Ormia ochracea	40.1	1693	100%	8.1	100.00	59918440	=HYPERLINK("https://www.ncbi.nlm.nih.gov/nucleotide/OY727106.1?report=genbank&log$=nucltop&blast_rank=919&RID=ND8ZDPED013","OY727106.1")
Muscardinus avellanarius genome assembly, chromosome: 16	Muscardinus avellanarius	40.1	2089	100%	8.1	100.00	74914173	=HYPERLINK("https://www.ncbi.nlm.nih.gov/nucleotide/OY726573.1?report=genbank&log$=nucltop&blast_rank=920&RID=ND8ZDPED013","OY726573.1")
Muscardinus avellanarius genome assembly, chromosome: 13	Muscardinus avellanarius	40.1	2773	100%	8.1	100.00	99450960	=HYPERLINK("https://www.ncbi.nlm.nih.gov/nucleotide/OY726570.1?report=genbank&log$=nucltop&blast_rank=921&RID=ND8ZDPED013","OY726570.1")
Lipophrys pholis genome assembly, chromosome: 15	Lipophrys pholis	40.1	1180	100%	8.1	100.00	29359212	=HYPERLINK("https://www.ncbi.nlm.nih.gov/nucleotide/OY726547.1?report=genbank&log$=nucltop&blast_rank=922&RID=ND8ZDPED013","OY726547.1")
Lipophrys pholis genome assembly, chromosome: 7	Lipophrys pholis	40.1	625	100%	8.1	100.00	33814494	=HYPERLINK("https://www.ncbi.nlm.nih.gov/nucleotide/OY726539.1?report=genbank&log$=nucltop&blast_rank=923&RID=ND8ZDPED013","OY726539.1")
Lipophrys pholis genome assembly, chromosome: 1	Lipophrys pholis	40.1	1612	100%	8.1	100.00	55899835	=HYPERLINK("https://www.ncbi.nlm.nih.gov/nucleotide/OY726533.1?report=genbank&log$=nucltop&blast_rank=924&RID=ND8ZDPED013","OY726533.1")
Glycine max cultivar Williams 82 chromosome 19	Glycine max	40.1	1405	100%	8.1	100.00	53887430	=HYPERLINK("https://www.ncbi.nlm.nih.gov/nucleotide/CP126444.1?report=genbank&log$=nucltop&blast_rank=925&RID=ND8ZDPED013","CP126444.1")
Glycine max cultivar Williams 82 chromosome 18	Glycine max	40.1	1340	100%	8.1	100.00	60766515	=HYPERLINK("https://www.ncbi.nlm.nih.gov/nucleotide/CP126443.1?report=genbank&log$=nucltop&blast_rank=926&RID=ND8ZDPED013","CP126443.1")
Glycine max cultivar Williams 82 chromosome 15	Glycine max	40.1	1232	100%	8.1	100.00	55371345	=HYPERLINK("https://www.ncbi.nlm.nih.gov/nucleotide/CP126440.1?report=genbank&log$=nucltop&blast_rank=927&RID=ND8ZDPED013","CP126440.1")
Glycine max cultivar Williams 82 chromosome 9	Glycine max	40.1	1234	100%	8.1	100.00	51165319	=HYPERLINK("https://www.ncbi.nlm.nih.gov/nucleotide/CP126434.1?report=genbank&log$=nucltop&blast_rank=928&RID=ND8ZDPED013","CP126434.1")
Glycine max cultivar Williams 82 chromosome 2	Glycine max	40.1	1815	100%	8.1	100.00	54744224	=HYPERLINK("https://www.ncbi.nlm.nih.gov/nucleotide/CP126427.1?report=genbank&log$=nucltop&blast_rank=929&RID=ND8ZDPED013","CP126427.1")
Neocrepidodera transversa genome assembly, chromosome: 16	Neocrepidodera transversa	40.1	711	100%	8.1	100.00	24764660	=HYPERLINK("https://www.ncbi.nlm.nih.gov/nucleotide/OY725352.1?report=genbank&log$=nucltop&blast_rank=930&RID=ND8ZDPED013","OY725352.1")
Neocrepidodera transversa genome assembly, chromosome: 7	Neocrepidodera transversa	40.1	876	100%	8.1	100.00	31181523	=HYPERLINK("https://www.ncbi.nlm.nih.gov/nucleotide/OY725343.1?report=genbank&log$=nucltop&blast_rank=931&RID=ND8ZDPED013","OY725343.1")
Neocrepidodera transversa genome assembly, chromosome: 3	Neocrepidodera transversa	40.1	1304	100%	8.1	100.00	39713648	=HYPERLINK("https://www.ncbi.nlm.nih.gov/nucleotide/OY725338.1?report=genbank&log$=nucltop&blast_rank=932&RID=ND8ZDPED013","OY725338.1")
Inga leiocalycina genome assembly, chromosome: 8	Inga leiocalycina	40.1	1626	100%	8.1	100.00	67017308	=HYPERLINK("https://www.ncbi.nlm.nih.gov/nucleotide/OY725327.1?report=genbank&log$=nucltop&blast_rank=933&RID=ND8ZDPED013","OY725327.1")
Inga leiocalycina genome assembly, chromosome: 1	Inga leiocalycina	40.1	2396	100%	8.1	100.00	91898272	=HYPERLINK("https://www.ncbi.nlm.nih.gov/nucleotide/OY725320.1?report=genbank&log$=nucltop&blast_rank=934&RID=ND8ZDPED013","OY725320.1")
Inga oerstediana genome assembly, chromosome: 3	Inga oerstediana	40.1	2628	100%	8.1	100.00	88136734	=HYPERLINK("https://www.ncbi.nlm.nih.gov/nucleotide/OY723401.1?report=genbank&log$=nucltop&blast_rank=935&RID=ND8ZDPED013","OY723401.1")
Inga oerstediana genome assembly, chromosome: 2	Inga oerstediana	40.1	2465	100%	8.1	100.00	91275355	=HYPERLINK("https://www.ncbi.nlm.nih.gov/nucleotide/OY723400.1?report=genbank&log$=nucltop&blast_rank=936&RID=ND8ZDPED013","OY723400.1")
Ophion ellenae genome assembly, chromosome: 6	Ophion ellenae	40.1	1121	100%	8.1	100.00	51501536	=HYPERLINK("https://www.ncbi.nlm.nih.gov/nucleotide/OY723390.1?report=genbank&log$=nucltop&blast_rank=937&RID=ND8ZDPED013","OY723390.1")
Ophion ellenae genome assembly, chromosome: 4	Ophion ellenae	40.1	1433	100%	8.1	100.00	56470584	=HYPERLINK("https://www.ncbi.nlm.nih.gov/nucleotide/OY723388.1?report=genbank&log$=nucltop&blast_rank=938&RID=ND8ZDPED013","OY723388.1")
Ophion ellenae genome assembly, chromosome: 2	Ophion ellenae	40.1	920	100%	8.1	100.00	69547881	=HYPERLINK("https://www.ncbi.nlm.nih.gov/nucleotide/OY723386.1?report=genbank&log$=nucltop&blast_rank=939&RID=ND8ZDPED013","OY723386.1")
Tridacna derasa genome assembly, chromosome: 6	Tridacna derasa	40.1	1290	100%	8.1	100.00	65320207	=HYPERLINK("https://www.ncbi.nlm.nih.gov/nucleotide/OY723419.1?report=genbank&log$=nucltop&blast_rank=940&RID=ND8ZDPED013","OY723419.1")
Tridacna derasa genome assembly, chromosome: 3	Tridacna derasa	40.1	1437	100%	8.1	100.00	75314504	=HYPERLINK("https://www.ncbi.nlm.nih.gov/nucleotide/OY723416.1?report=genbank&log$=nucltop&blast_rank=941&RID=ND8ZDPED013","OY723416.1")
Inga oerstediana genome assembly, chromosome: 13	Inga oerstediana	40.1	1226	100%	8.1	100.00	58743258	=HYPERLINK("https://www.ncbi.nlm.nih.gov/nucleotide/OY723411.1?report=genbank&log$=nucltop&blast_rank=942&RID=ND8ZDPED013","OY723411.1")
Inga oerstediana genome assembly, chromosome: 11	Inga oerstediana	40.1	1558	100%	8.1	100.00	65763077	=HYPERLINK("https://www.ncbi.nlm.nih.gov/nucleotide/OY723409.1?report=genbank&log$=nucltop&blast_rank=943&RID=ND8ZDPED013","OY723409.1")
Inga oerstediana genome assembly, chromosome: 8	Inga oerstediana	40.1	1665	100%	8.1	100.00	73214717	=HYPERLINK("https://www.ncbi.nlm.nih.gov/nucleotide/OY723406.1?report=genbank&log$=nucltop&blast_rank=944&RID=ND8ZDPED013","OY723406.1")
Inga oerstediana genome assembly, chromosome: 7	Inga oerstediana	40.1	1992	100%	8.1	100.00	74796306	=HYPERLINK("https://www.ncbi.nlm.nih.gov/nucleotide/OY723405.1?report=genbank&log$=nucltop&blast_rank=945&RID=ND8ZDPED013","OY723405.1")
Inga oerstediana genome assembly, chromosome: 6	Inga oerstediana	40.1	2004	100%	8.1	100.00	74992907	=HYPERLINK("https://www.ncbi.nlm.nih.gov/nucleotide/OY723404.1?report=genbank&log$=nucltop&blast_rank=946&RID=ND8ZDPED013","OY723404.1")
Xyrichtys novacula genome assembly, chromosome: 7	Xyrichtys novacula	40.1	456	100%	8.1	100.00	36452272	=HYPERLINK("https://www.ncbi.nlm.nih.gov/nucleotide/OY660870.1?report=genbank&log$=nucltop&blast_rank=947&RID=ND8ZDPED013","OY660870.1")
Cordylochernes scorpioides isolate IN4F17 chromosome 22	Cordylochernes scorpioides	40.1	3442	100%	8.1	100.00	64579471	=HYPERLINK("https://www.ncbi.nlm.nih.gov/nucleotide/CP092884.1?report=genbank&log$=nucltop&blast_rank=948&RID=ND8ZDPED013","CP092884.1")
Cordylochernes scorpioides isolate IN4F17 chromosome 21	Cordylochernes scorpioides	40.1	3581	100%	8.1	100.00	71640254	=HYPERLINK("https://www.ncbi.nlm.nih.gov/nucleotide/CP092883.1?report=genbank&log$=nucltop&blast_rank=949&RID=ND8ZDPED013","CP092883.1")
Cordylochernes scorpioides isolate IN4F17 chromosome 19	Cordylochernes scorpioides	40.1	3436	100%	8.1	100.00	75730709	=HYPERLINK("https://www.ncbi.nlm.nih.gov/nucleotide/CP092881.1?report=genbank&log$=nucltop&blast_rank=950&RID=ND8ZDPED013","CP092881.1")
Cordylochernes scorpioides isolate IN4F17 chromosome 15	Cordylochernes scorpioides	40.1	5181	100%	8.1	100.00	90421875	=HYPERLINK("https://www.ncbi.nlm.nih.gov/nucleotide/CP092877.1?report=genbank&log$=nucltop&blast_rank=951&RID=ND8ZDPED013","CP092877.1")
Cordylochernes scorpioides isolate IN4F17 chromosome 13	Cordylochernes scorpioides	40.1	3879	100%	8.1	100.00	93497038	=HYPERLINK("https://www.ncbi.nlm.nih.gov/nucleotide/CP092875.1?report=genbank&log$=nucltop&blast_rank=952&RID=ND8ZDPED013","CP092875.1")
Carassius carassius genome assembly, chromosome: 42	Carassius carassius	40.1	1832	100%	8.1	100.00	27618914	=HYPERLINK("https://www.ncbi.nlm.nih.gov/nucleotide/OY720509.1?report=genbank&log$=nucltop&blast_rank=953&RID=ND8ZDPED013","OY720509.1")
Carassius carassius genome assembly, chromosome: 39	Carassius carassius	40.1	1475	100%	8.1	100.00	29668131	=HYPERLINK("https://www.ncbi.nlm.nih.gov/nucleotide/OY720506.1?report=genbank&log$=nucltop&blast_rank=954&RID=ND8ZDPED013","OY720506.1")
Carassius carassius genome assembly, chromosome: 34	Carassius carassius	40.1	1711	100%	8.1	100.00	30622677	=HYPERLINK("https://www.ncbi.nlm.nih.gov/nucleotide/OY720501.1?report=genbank&log$=nucltop&blast_rank=955&RID=ND8ZDPED013","OY720501.1")
Carassius carassius genome assembly, chromosome: 30	Carassius carassius	40.1	1321	100%	8.1	100.00	31411436	=HYPERLINK("https://www.ncbi.nlm.nih.gov/nucleotide/OY720497.1?report=genbank&log$=nucltop&blast_rank=956&RID=ND8ZDPED013","OY720497.1")
Carassius carassius genome assembly, chromosome: 26	Carassius carassius	40.1	1353	100%	8.1	100.00	31733470	=HYPERLINK("https://www.ncbi.nlm.nih.gov/nucleotide/OY720493.1?report=genbank&log$=nucltop&blast_rank=957&RID=ND8ZDPED013","OY720493.1")
Carassius carassius genome assembly, chromosome: 13	Carassius carassius	40.1	1632	100%	8.1	100.00	34735334	=HYPERLINK("https://www.ncbi.nlm.nih.gov/nucleotide/OY720480.1?report=genbank&log$=nucltop&blast_rank=958&RID=ND8ZDPED013","OY720480.1")
Carassius carassius genome assembly, chromosome: 12	Carassius carassius	40.1	1699	100%	8.1	100.00	35096089	=HYPERLINK("https://www.ncbi.nlm.nih.gov/nucleotide/OY720479.1?report=genbank&log$=nucltop&blast_rank=959&RID=ND8ZDPED013","OY720479.1")
Carassius carassius genome assembly, chromosome: 9	Carassius carassius	40.1	1296	100%	8.1	100.00	36279902	=HYPERLINK("https://www.ncbi.nlm.nih.gov/nucleotide/OY720476.1?report=genbank&log$=nucltop&blast_rank=960&RID=ND8ZDPED013","OY720476.1")
Carassius carassius genome assembly, chromosome: 8	Carassius carassius	40.1	1608	100%	8.1	100.00	36773553	=HYPERLINK("https://www.ncbi.nlm.nih.gov/nucleotide/OY720475.1?report=genbank&log$=nucltop&blast_rank=961&RID=ND8ZDPED013","OY720475.1")
Carassius carassius genome assembly, chromosome: 49	Carassius carassius	40.1	830	100%	8.1	100.00	23640748	=HYPERLINK("https://www.ncbi.nlm.nih.gov/nucleotide/OY720516.1?report=genbank&log$=nucltop&blast_rank=962&RID=ND8ZDPED013","OY720516.1")
Dolichopus griseipennis genome assembly, chromosome: 5	Dolichopus griseipennis	40.1	6200	100%	8.1	100.00	90323934	=HYPERLINK("https://www.ncbi.nlm.nih.gov/nucleotide/OY720445.1?report=genbank&log$=nucltop&blast_rank=963&RID=ND8ZDPED013","OY720445.1")
Malus x robusta genome assembly, chromosome: 2	Malus x robusta	40.1	1397	100%	8.1	100.00	45454819	=HYPERLINK("https://www.ncbi.nlm.nih.gov/nucleotide/OY720326.1?report=genbank&log$=nucltop&blast_rank=964&RID=ND8ZDPED013","OY720326.1")
Philonthus spinipes genome assembly, chromosome: 22	Philonthus spinipes	40.1	812	100%	8.1	100.00	17495415	=HYPERLINK("https://www.ncbi.nlm.nih.gov/nucleotide/OY720321.1?report=genbank&log$=nucltop&blast_rank=965&RID=ND8ZDPED013","OY720321.1")
Philonthus spinipes genome assembly, chromosome: 20	Philonthus spinipes	40.1	1676	100%	8.1	100.00	18373000	=HYPERLINK("https://www.ncbi.nlm.nih.gov/nucleotide/OY720319.1?report=genbank&log$=nucltop&blast_rank=966&RID=ND8ZDPED013","OY720319.1")
Philonthus spinipes genome assembly, chromosome: 10	Philonthus spinipes	40.1	1057	100%	8.1	100.00	27204168	=HYPERLINK("https://www.ncbi.nlm.nih.gov/nucleotide/OY720309.1?report=genbank&log$=nucltop&blast_rank=967&RID=ND8ZDPED013","OY720309.1")
Pedicia rivosa genome assembly, chromosome: 2	Pedicia rivosa	40.1	6378	100%	8.1	100.00	48652367	=HYPERLINK("https://www.ncbi.nlm.nih.gov/nucleotide/OY720152.1?report=genbank&log$=nucltop&blast_rank=968&RID=ND8ZDPED013","OY720152.1")
Cheilosia grossa genome assembly, chromosome: 3	Cheilosia grossa	40.1	2553	100%	8.1	100.00	65050764	=HYPERLINK("https://www.ncbi.nlm.nih.gov/nucleotide/OY720146.1?report=genbank&log$=nucltop&blast_rank=969&RID=ND8ZDPED013","OY720146.1")
Nesoenas mayeri genome assembly, chromosome: 5	Nesoenas mayeri	40.1	1546	100%	8.1	100.00	69284847	=HYPERLINK("https://www.ncbi.nlm.nih.gov/nucleotide/OY720061.1?report=genbank&log$=nucltop&blast_rank=970&RID=ND8ZDPED013","OY720061.1")
Vitis vinifera cultivar Pinot Noir 40024 chromosome 13	Vitis vinifera	40.1	1503	100%	8.1	100.00	29842242	=HYPERLINK("https://www.ncbi.nlm.nih.gov/nucleotide/CP126660.1?report=genbank&log$=nucltop&blast_rank=971&RID=ND8ZDPED013","CP126660.1")
Vitis vinifera cultivar Pinot Noir 40024 chromosome 9	Vitis vinifera	40.1	981	100%	8.1	100.00	24372199	=HYPERLINK("https://www.ncbi.nlm.nih.gov/nucleotide/CP126656.1?report=genbank&log$=nucltop&blast_rank=972&RID=ND8ZDPED013","CP126656.1")
Camelina sativa cultivar CO46 chromosome 1	Camelina sativa	40.1	868	100%	8.1	100.00	26957110	=HYPERLINK("https://www.ncbi.nlm.nih.gov/nucleotide/CP131539.1?report=genbank&log$=nucltop&blast_rank=973&RID=ND8ZDPED013","CP131539.1")
Microcos paniculata chromosome 9b	Microcos paniculata	40.1	975	100%	8.1	100.00	33042470	=HYPERLINK("https://www.ncbi.nlm.nih.gov/nucleotide/CP131455.1?report=genbank&log$=nucltop&blast_rank=974&RID=ND8ZDPED013","CP131455.1")
Microcos paniculata chromosome 5b	Microcos paniculata	40.1	1192	100%	8.1	100.00	43730372	=HYPERLINK("https://www.ncbi.nlm.nih.gov/nucleotide/CP131451.1?report=genbank&log$=nucltop&blast_rank=975&RID=ND8ZDPED013","CP131451.1")
Microcos paniculata chromosome 3b	Microcos paniculata	40.1	1180	100%	8.1	100.00	45588110	=HYPERLINK("https://www.ncbi.nlm.nih.gov/nucleotide/CP131449.1?report=genbank&log$=nucltop&blast_rank=976&RID=ND8ZDPED013","CP131449.1")
Microcos paniculata chromosome 2b	Microcos paniculata	40.1	1674	100%	8.1	100.00	49527071	=HYPERLINK("https://www.ncbi.nlm.nih.gov/nucleotide/CP131448.1?report=genbank&log$=nucltop&blast_rank=977&RID=ND8ZDPED013","CP131448.1")
Microcos paniculata chromosome 5a	Microcos paniculata	40.1	1160	100%	8.1	100.00	43438762	=HYPERLINK("https://www.ncbi.nlm.nih.gov/nucleotide/CP131460.1?report=genbank&log$=nucltop&blast_rank=978&RID=ND8ZDPED013","CP131460.1")
Microcos paniculata chromosome 2a	Microcos paniculata	40.1	1286	100%	8.1	100.00	49038293	=HYPERLINK("https://www.ncbi.nlm.nih.gov/nucleotide/CP131457.1?report=genbank&log$=nucltop&blast_rank=979&RID=ND8ZDPED013","CP131457.1")
Diaphorina citri isolate DC chromosome 1	Diaphorina citri	40.1	3261	100%	8.1	100.00	66540562	=HYPERLINK("https://www.ncbi.nlm.nih.gov/nucleotide/CP125333.1?report=genbank&log$=nucltop&blast_rank=980&RID=ND8ZDPED013","CP125333.1")
Diaphorina citri isolate DC chromosome 4	Diaphorina citri	40.1	2750	100%	8.1	100.00	50745928	=HYPERLINK("https://www.ncbi.nlm.nih.gov/nucleotide/CP125331.1?report=genbank&log$=nucltop&blast_rank=981&RID=ND8ZDPED013","CP125331.1")
Diaphorina citri isolate DC chromosome 2	Diaphorina citri	40.1	3239	100%	8.1	100.00	56855840	=HYPERLINK("https://www.ncbi.nlm.nih.gov/nucleotide/CP125322.1?report=genbank&log$=nucltop&blast_rank=982&RID=ND8ZDPED013","CP125322.1")
Sialis fuliginosa genome assembly, chromosome: 6	Sialis fuliginosa	40.1	526	100%	8.1	100.00	29640374	=HYPERLINK("https://www.ncbi.nlm.nih.gov/nucleotide/OY540814.1?report=genbank&log$=nucltop&blast_rank=983&RID=ND8ZDPED013","OY540814.1")
Sialis fuliginosa genome assembly, chromosome: 3	Sialis fuliginosa	40.1	776	100%	8.1	100.00	36779039	=HYPERLINK("https://www.ncbi.nlm.nih.gov/nucleotide/OY540811.1?report=genbank&log$=nucltop&blast_rank=984&RID=ND8ZDPED013","OY540811.1")
Ptychoptera albimana genome assembly, chromosome: 2	Ptychoptera albimana	40.1	5542	100%	8.1	100.00	37610080	=HYPERLINK("https://www.ncbi.nlm.nih.gov/nucleotide/OY540802.1?report=genbank&log$=nucltop&blast_rank=985&RID=ND8ZDPED013","OY540802.1")
Zeus faber genome assembly, chromosome: 21	Zeus faber	40.1	707	100%	8.1	100.00	27290892	=HYPERLINK("https://www.ncbi.nlm.nih.gov/nucleotide/OY482865.1?report=genbank&log$=nucltop&blast_rank=986&RID=ND8ZDPED013","OY482865.1")
Zeus faber genome assembly, chromosome: 6	Zeus faber	40.1	1007	100%	8.1	100.00	36470418	=HYPERLINK("https://www.ncbi.nlm.nih.gov/nucleotide/OY482850.1?report=genbank&log$=nucltop&blast_rank=987&RID=ND8ZDPED013","OY482850.1")
Geotrupes spiniger genome assembly, chromosome: 9	Geotrupes spiniger	40.1	587	100%	8.1	100.00	31815406	=HYPERLINK("https://www.ncbi.nlm.nih.gov/nucleotide/OY390739.1?report=genbank&log$=nucltop&blast_rank=988&RID=ND8ZDPED013","OY390739.1")
Balanococcus diminutus genome assembly, chromosome: 3	Balanococcus diminutus	40.1	5626	100%	8.1	100.00	63275295	=HYPERLINK("https://www.ncbi.nlm.nih.gov/nucleotide/OY390716.1?report=genbank&log$=nucltop&blast_rank=989&RID=ND8ZDPED013","OY390716.1")
Balanococcus diminutus genome assembly, chromosome: 1	Balanococcus diminutus	40.1	6416	100%	8.1	100.00	68383159	=HYPERLINK("https://www.ncbi.nlm.nih.gov/nucleotide/OY390714.1?report=genbank&log$=nucltop&blast_rank=990&RID=ND8ZDPED013","OY390714.1")
Tolmerus cingulatus genome assembly, chromosome: 3	Tolmerus cingulatus	40.1	389	100%	8.1	100.00	39265406	=HYPERLINK("https://www.ncbi.nlm.nih.gov/nucleotide/OY390710.1?report=genbank&log$=nucltop&blast_rank=991&RID=ND8ZDPED013","OY390710.1")
Theobroma cacao genome assembly, chromosome: 3	Theobroma cacao	40.1	806	100%	8.1	100.00	39144625	=HYPERLINK("https://www.ncbi.nlm.nih.gov/nucleotide/OY284460.1?report=genbank&log$=nucltop&blast_rank=992&RID=ND8ZDPED013","OY284460.1")
Theobroma cacao genome assembly, chromosome: 9	Theobroma cacao	40.1	1182	100%	8.1	100.00	41585401	=HYPERLINK("https://www.ncbi.nlm.nih.gov/nucleotide/OY284446.1?report=genbank&log$=nucltop&blast_rank=993&RID=ND8ZDPED013","OY284446.1")
Alnus glutinosa genome assembly, chromosome: 5	Alnus glutinosa	40.1	3018	100%	8.1	100.00	33306278	=HYPERLINK("https://www.ncbi.nlm.nih.gov/nucleotide/OY340902.1?report=genbank&log$=nucltop&blast_rank=994&RID=ND8ZDPED013","OY340902.1")
Alnus glutinosa genome assembly, chromosome: 4	Alnus glutinosa	40.1	3446	100%	8.1	100.00	35742275	=HYPERLINK("https://www.ncbi.nlm.nih.gov/nucleotide/OY340901.1?report=genbank&log$=nucltop&blast_rank=995&RID=ND8ZDPED013","OY340901.1")
Alnus glutinosa genome assembly, chromosome: 13	Alnus glutinosa	40.1	2145	100%	8.1	100.00	25901623	=HYPERLINK("https://www.ncbi.nlm.nih.gov/nucleotide/OY340910.1?report=genbank&log$=nucltop&blast_rank=996&RID=ND8ZDPED013","OY340910.1")
Alnus glutinosa genome assembly, chromosome: 11	Alnus glutinosa	40.1	2698	100%	8.1	100.00	28760655	=HYPERLINK("https://www.ncbi.nlm.nih.gov/nucleotide/OY340908.1?report=genbank&log$=nucltop&blast_rank=997&RID=ND8ZDPED013","OY340908.1")
Alnus glutinosa genome assembly, chromosome: 3	Alnus glutinosa	40.1	2799	100%	8.1	100.00	38106423	=HYPERLINK("https://www.ncbi.nlm.nih.gov/nucleotide/OY340900.1?report=genbank&log$=nucltop&blast_rank=998&RID=ND8ZDPED013","OY340900.1")
Brachypterus glaber genome assembly, chromosome: 10	Brachypterus glaber	40.1	1775	100%	8.1	100.00	32546009	=HYPERLINK("https://www.ncbi.nlm.nih.gov/nucleotide/OY294053.1?report=genbank&log$=nucltop&blast_rank=999&RID=ND8ZDPED013","OY294053.1")
Brachypterus glaber genome assembly, chromosome: 8	Brachypterus glaber	40.1	2047	100%	8.1	100.00	43533816	=HYPERLINK("https://www.ncbi.nlm.nih.gov/nucleotide/OY294051.1?report=genbank&log$=nucltop&blast_rank=1000&RID=ND8ZDPED013","OY294051.1")
Brachypterus glaber genome assembly, chromosome: 7	Brachypterus glaber	40.1	2308	100%	8.1	100.00	45990894	=HYPERLINK("https://www.ncbi.nlm.nih.gov/nucleotide/OY294050.1?report=genbank&log$=nucltop&blast_rank=1001&RID=ND8ZDPED013","OY294050.1")
Brachypterus glaber genome assembly, chromosome: 4	Brachypterus glaber	40.1	2692	100%	8.1	100.00	55111238	=HYPERLINK("https://www.ncbi.nlm.nih.gov/nucleotide/OY294047.1?report=genbank&log$=nucltop&blast_rank=1002&RID=ND8ZDPED013","OY294047.1")
Brachypterus glaber genome assembly, chromosome: 3	Brachypterus glaber	40.1	3557	100%	8.1	100.00	75010139	=HYPERLINK("https://www.ncbi.nlm.nih.gov/nucleotide/OY294046.1?report=genbank&log$=nucltop&blast_rank=1003&RID=ND8ZDPED013","OY294046.1")
Sisyra terminalis genome assembly, chromosome: 2	Sisyra terminalis	40.1	1954	100%	8.1	100.00	64669794	=HYPERLINK("https://www.ncbi.nlm.nih.gov/nucleotide/OY292275.1?report=genbank&log$=nucltop&blast_rank=1004&RID=ND8ZDPED013","OY292275.1")
Sisyra terminalis genome assembly, chromosome: 1	Sisyra terminalis	40.1	1928	100%	8.1	100.00	71471792	=HYPERLINK("https://www.ncbi.nlm.nih.gov/nucleotide/OY292274.1?report=genbank&log$=nucltop&blast_rank=1005&RID=ND8ZDPED013","OY292274.1")
Exephanes ischioxanthus genome assembly, chromosome: 3	Exephanes ischioxanthus	40.1	950	100%	8.1	100.00	28349879	=HYPERLINK("https://www.ncbi.nlm.nih.gov/nucleotide/OY294017.1?report=genbank&log$=nucltop&blast_rank=1006&RID=ND8ZDPED013","OY294017.1")
Crioceris asparagi genome assembly, chromosome: 2	Crioceris asparagi	40.1	420	100%	8.1	100.00	97982211	=HYPERLINK("https://www.ncbi.nlm.nih.gov/nucleotide/OY293827.1?report=genbank&log$=nucltop&blast_rank=1007&RID=ND8ZDPED013","OY293827.1")
Orchestes rusci genome assembly, chromosome: 7	Orchestes rusci	40.1	774	100%	8.1	100.00	33614551	=HYPERLINK("https://www.ncbi.nlm.nih.gov/nucleotide/OY293310.1?report=genbank&log$=nucltop&blast_rank=1008&RID=ND8ZDPED013","OY293310.1")
Idaea biselata genome assembly, chromosome: 5	Idaea biselata	40.1	582	100%	8.1	100.00	30964199	=HYPERLINK("https://www.ncbi.nlm.nih.gov/nucleotide/OY292399.1?report=genbank&log$=nucltop&blast_rank=1009&RID=ND8ZDPED013","OY292399.1")
Verbena officinalis genome assembly, chromosome: 5	Verbena officinalis	40.1	1331	100%	8.1	100.00	35931848	=HYPERLINK("https://www.ncbi.nlm.nih.gov/nucleotide/OY292389.1?report=genbank&log$=nucltop&blast_rank=1010&RID=ND8ZDPED013","OY292389.1")
Verbena officinalis genome assembly, chromosome: 4	Verbena officinalis	40.1	1258	100%	8.1	100.00	42305780	=HYPERLINK("https://www.ncbi.nlm.nih.gov/nucleotide/OY292388.1?report=genbank&log$=nucltop&blast_rank=1011&RID=ND8ZDPED013","OY292388.1")
Sisyra nigra genome assembly, chromosome: 5	Sisyra nigra	40.1	1805	100%	8.1	100.00	48244622	=HYPERLINK("https://www.ncbi.nlm.nih.gov/nucleotide/OY292317.1?report=genbank&log$=nucltop&blast_rank=1012&RID=ND8ZDPED013","OY292317.1")
Galleria mellonella genome assembly, chromosome: 11	Galleria mellonella	40.1	456	100%	8.1	100.00	17107370	=HYPERLINK("https://www.ncbi.nlm.nih.gov/nucleotide/OY292293.1?report=genbank&log$=nucltop&blast_rank=1013&RID=ND8ZDPED013","OY292293.1")
Galleria mellonella genome assembly, chromosome: Z	Galleria mellonella	40.1	599	100%	8.1	100.00	21666304	=HYPERLINK("https://www.ncbi.nlm.nih.gov/nucleotide/OY292282.1?report=genbank&log$=nucltop&blast_rank=1014&RID=ND8ZDPED013","OY292282.1")
Sisyra terminalis genome assembly, chromosome: 3	Sisyra terminalis	40.1	1821	100%	8.1	100.00	62969495	=HYPERLINK("https://www.ncbi.nlm.nih.gov/nucleotide/OY292276.1?report=genbank&log$=nucltop&blast_rank=1015&RID=ND8ZDPED013","OY292276.1")
Hibiscus tridactylites genome assembly, chromosome: 25	Hibiscus tridactylites	40.1	526	100%	8.1	100.00	74141622	=HYPERLINK("https://www.ncbi.nlm.nih.gov/nucleotide/OY288289.1?report=genbank&log$=nucltop&blast_rank=1016&RID=ND8ZDPED013","OY288289.1")
Ochropleura leucogaster genome assembly, chromosome: 24	Ochropleura leucogaster	40.1	822	100%	8.1	100.00	15596932	=HYPERLINK("https://www.ncbi.nlm.nih.gov/nucleotide/OY288224.1?report=genbank&log$=nucltop&blast_rank=1017&RID=ND8ZDPED013","OY288224.1")
Rosa rugosa genome assembly, chromosome: 3	Rosa rugosa	40.1	2396	100%	8.1	100.00	59034732	=HYPERLINK("https://www.ncbi.nlm.nih.gov/nucleotide/OY288193.1?report=genbank&log$=nucltop&blast_rank=1018&RID=ND8ZDPED013","OY288193.1")
Dorcus parallelipipedus genome assembly, chromosome: 6	Dorcus parallelipipedus	40.1	743	100%	8.1	100.00	44659218	=HYPERLINK("https://www.ncbi.nlm.nih.gov/nucleotide/OY284481.1?report=genbank&log$=nucltop&blast_rank=1019&RID=ND8ZDPED013","OY284481.1")
Dilophus febrilis genome assembly, chromosome: 4	Dilophus febrilis	40.1	1075	100%	8.1	100.00	47041337	=HYPERLINK("https://www.ncbi.nlm.nih.gov/nucleotide/OY284471.1?report=genbank&log$=nucltop&blast_rank=1020&RID=ND8ZDPED013","OY284471.1")
Porites lutea genome assembly, chromosome: 13	Porites lutea	40.1	492	100%	8.1	100.00	23936431	=HYPERLINK("https://www.ncbi.nlm.nih.gov/nucleotide/OY283136.1?report=genbank&log$=nucltop&blast_rank=1021&RID=ND8ZDPED013","OY283136.1")
Porites lutea genome assembly, chromosome: 1	Porites lutea	40.1	1011	100%	8.1	100.00	60343645	=HYPERLINK("https://www.ncbi.nlm.nih.gov/nucleotide/OY283124.1?report=genbank&log$=nucltop&blast_rank=1022&RID=ND8ZDPED013","OY283124.1")
Bombyx mori p50T DNA, chromosome 23, sequence	Bombyx mori	40.1	319	100%	8.1	100.00	21557352	=HYPERLINK("https://www.ncbi.nlm.nih.gov/nucleotide/AP028193.1?report=genbank&log$=nucltop&blast_rank=1023&RID=ND8ZDPED013","AP028193.1")
Phragmites australis genome assembly, chromosome: 21	Phragmites australis	40.1	217	100%	8.1	100.00	26029537	=HYPERLINK("https://www.ncbi.nlm.nih.gov/nucleotide/OY282632.1?report=genbank&log$=nucltop&blast_rank=1024&RID=ND8ZDPED013","OY282632.1")
Atherix ibis genome assembly, chromosome: 6	Atherix ibis	40.1	3895	100%	8.1	100.00	68572112	=HYPERLINK("https://www.ncbi.nlm.nih.gov/nucleotide/OY282610.1?report=genbank&log$=nucltop&blast_rank=1025&RID=ND8ZDPED013","OY282610.1")
Solea solea genome assembly, chromosome: 11	Solea solea	40.1	601	100%	8.1	100.00	29068826	=HYPERLINK("https://www.ncbi.nlm.nih.gov/nucleotide/OY282544.1?report=genbank&log$=nucltop&blast_rank=1026&RID=ND8ZDPED013","OY282544.1")
Hydrotaea cyrtoneurina genome assembly, chromosome: 3	Hydrotaea cyrtoneurina	40.1	9399	100%	8.1	100.00	92963629	=HYPERLINK("https://www.ncbi.nlm.nih.gov/nucleotide/OY282514.1?report=genbank&log$=nucltop&blast_rank=1027&RID=ND8ZDPED013","OY282514.1")
Ajuga chamaepitys genome assembly, chromosome: 11	Ajuga chamaepitys	40.1	1747	100%	8.1	100.00	57420611	=HYPERLINK("https://www.ncbi.nlm.nih.gov/nucleotide/OY282505.1?report=genbank&log$=nucltop&blast_rank=1028&RID=ND8ZDPED013","OY282505.1")
Ajuga chamaepitys genome assembly, chromosome: 2	Ajuga chamaepitys	40.1	2090	100%	8.1	100.00	70876221	=HYPERLINK("https://www.ncbi.nlm.nih.gov/nucleotide/OY282496.1?report=genbank&log$=nucltop&blast_rank=1029&RID=ND8ZDPED013","OY282496.1")
Leucania comma genome assembly, chromosome: 27	Leucania comma	40.1	566	100%	8.1	100.00	12866002	=HYPERLINK("https://www.ncbi.nlm.nih.gov/nucleotide/OY282489.1?report=genbank&log$=nucltop&blast_rank=1030&RID=ND8ZDPED013","OY282489.1")
Leucania comma genome assembly, chromosome: 18	Leucania comma	40.1	633	100%	8.1	100.00	23673236	=HYPERLINK("https://www.ncbi.nlm.nih.gov/nucleotide/OY282480.1?report=genbank&log$=nucltop&blast_rank=1031&RID=ND8ZDPED013","OY282480.1")
Palloptera scutellata genome assembly, chromosome: 3	Palloptera scutellata	40.1	1457	100%	8.1	100.00	71523290	=HYPERLINK("https://www.ncbi.nlm.nih.gov/nucleotide/OY282451.1?report=genbank&log$=nucltop&blast_rank=1032&RID=ND8ZDPED013","OY282451.1")
Drosophila funebris genome assembly, chromosome: 1	Drosophila funebris	40.1	458	100%	8.1	100.00	30028665	=HYPERLINK("https://www.ncbi.nlm.nih.gov/nucleotide/OY282423.1?report=genbank&log$=nucltop&blast_rank=1033&RID=ND8ZDPED013","OY282423.1")
Oxytorus armatus genome assembly, chromosome: 1	Oxytorus armatus	40.1	1490	100%	8.1	100.00	43478420	=HYPERLINK("https://www.ncbi.nlm.nih.gov/nucleotide/OY253744.1?report=genbank&log$=nucltop&blast_rank=1034&RID=ND8ZDPED013","OY253744.1")
Trifolium repens isolate ACLI19 chromosome 05_0cc	Trifolium repens	40.1	2207	100%	8.1	100.00	58655324	=HYPERLINK("https://www.ncbi.nlm.nih.gov/nucleotide/CP125844.1?report=genbank&log$=nucltop&blast_rank=1035&RID=ND8ZDPED013","CP125844.1")
Trifolium repens isolate ACLI19 chromosome 03_Occ	Trifolium repens	40.1	1614	100%	8.1	100.00	59328915	=HYPERLINK("https://www.ncbi.nlm.nih.gov/nucleotide/CP125840.1?report=genbank&log$=nucltop&blast_rank=1036&RID=ND8ZDPED013","CP125840.1")
Podarcis lilfordi genome assembly, chromosome: 16	Podarcis lilfordi	40.1	558	100%	8.1	100.00	41280576	=HYPERLINK("https://www.ncbi.nlm.nih.gov/nucleotide/OX395143.1?report=genbank&log$=nucltop&blast_rank=1037&RID=ND8ZDPED013","OX395143.1")
Alentia gelatinosa genome assembly, chromosome: 8	Alentia gelatinosa	40.1	325	100%	8.1	100.00	65655029	=HYPERLINK("https://www.ncbi.nlm.nih.gov/nucleotide/OX465586.1?report=genbank&log$=nucltop&blast_rank=1038&RID=ND8ZDPED013","OX465586.1")
Chionographis japonica genome assembly, chromosome: 10	Chionographis japonica	40.1	1154	100%	8.1	100.00	73566711	=HYPERLINK("https://www.ncbi.nlm.nih.gov/nucleotide/OX393558.1?report=genbank&log$=nucltop&blast_rank=1039&RID=ND8ZDPED013","OX393558.1")
Chionographis japonica genome assembly, chromosome: 9	Chionographis japonica	40.1	1417	100%	8.1	100.00	74041352	=HYPERLINK("https://www.ncbi.nlm.nih.gov/nucleotide/OX393557.1?report=genbank&log$=nucltop&blast_rank=1040&RID=ND8ZDPED013","OX393557.1")
Chionographis japonica genome assembly, chromosome: 6	Chionographis japonica	40.1	1359	100%	8.1	100.00	88324437	=HYPERLINK("https://www.ncbi.nlm.nih.gov/nucleotide/OX393554.1?report=genbank&log$=nucltop&blast_rank=1041&RID=ND8ZDPED013","OX393554.1")
Tuberolachnus salignus genome assembly, chromosome: 2	Tuberolachnus salignus	40.1	3734	100%	8.1	100.00	51095699	=HYPERLINK("https://www.ncbi.nlm.nih.gov/nucleotide/OY101430.1?report=genbank&log$=nucltop&blast_rank=1042&RID=ND8ZDPED013","OY101430.1")
Vitis x doaniana cultivar PI 588149 chromosome 5	Vitis x doaniana	40.1	1620	100%	8.1	100.00	25235247	=HYPERLINK("https://www.ncbi.nlm.nih.gov/nucleotide/CP128350.1?report=genbank&log$=nucltop&blast_rank=1043&RID=ND8ZDPED013","CP128350.1")
Vitis x doaniana cultivar PI 588149 chromosome 17	Vitis x doaniana	40.1	526	100%	8.1	100.00	19934090	=HYPERLINK("https://www.ncbi.nlm.nih.gov/nucleotide/CP128344.1?report=genbank&log$=nucltop&blast_rank=1044&RID=ND8ZDPED013","CP128344.1")
Vitis x doaniana cultivar PI 588149 chromosome 11	Vitis x doaniana	40.1	975	100%	8.1	100.00	20343582	=HYPERLINK("https://www.ncbi.nlm.nih.gov/nucleotide/CP128338.1?report=genbank&log$=nucltop&blast_rank=1045&RID=ND8ZDPED013","CP128338.1")
Vitis x doaniana cultivar PI 588149 chromosome 7	Vitis x doaniana	40.1	1500	100%	8.1	100.00	32155311	=HYPERLINK("https://www.ncbi.nlm.nih.gov/nucleotide/CP128333.1?report=genbank&log$=nucltop&blast_rank=1046&RID=ND8ZDPED013","CP128333.1")
Vitis x doaniana cultivar PI 588149 chromosome 5	Vitis x doaniana	40.1	1377	100%	8.1	100.00	25470920	=HYPERLINK("https://www.ncbi.nlm.nih.gov/nucleotide/CP128331.1?report=genbank&log$=nucltop&blast_rank=1047&RID=ND8ZDPED013","CP128331.1")
Vitis x doaniana cultivar PI 588149 chromosome 4	Vitis x doaniana	40.1	1323	100%	8.1	100.00	25292471	=HYPERLINK("https://www.ncbi.nlm.nih.gov/nucleotide/CP128330.1?report=genbank&log$=nucltop&blast_rank=1048&RID=ND8ZDPED013","CP128330.1")
Vitis x doaniana cultivar PI 588149 chromosome 10	Vitis x doaniana	40.1	1222	100%	8.1	100.00	22818124	=HYPERLINK("https://www.ncbi.nlm.nih.gov/nucleotide/CP128318.1?report=genbank&log$=nucltop&blast_rank=1049&RID=ND8ZDPED013","CP128318.1")
Elophila nymphaeata genome assembly, chromosome: 7	Elophila nymphaeata	40.1	315	100%	8.1	100.00	28085327	=HYPERLINK("https://www.ncbi.nlm.nih.gov/nucleotide/OY039073.1?report=genbank&log$=nucltop&blast_rank=1050&RID=ND8ZDPED013","OY039073.1")
Pilophorus perplexus genome assembly, chromosome: 2	Pilophorus perplexus	40.1	975	100%	8.1	100.00	52015535	=HYPERLINK("https://www.ncbi.nlm.nih.gov/nucleotide/OY037009.1?report=genbank&log$=nucltop&blast_rank=1051&RID=ND8ZDPED013","OY037009.1")
Cheilosia scutellata genome assembly, chromosome: 4	Cheilosia scutellata	40.1	3635	100%	8.1	100.00	77484309	=HYPERLINK("https://www.ncbi.nlm.nih.gov/nucleotide/OY015314.1?report=genbank&log$=nucltop&blast_rank=1052&RID=ND8ZDPED013","OY015314.1")
Arctium minus genome assembly, chromosome: 9	Arctium minus	40.1	711	100%	8.1	100.00	91982210	=HYPERLINK("https://www.ncbi.nlm.nih.gov/nucleotide/OX941088.1?report=genbank&log$=nucltop&blast_rank=1053&RID=ND8ZDPED013","OX941088.1")
Euphrasia confusa genome assembly, chromosome: 3	Euphrasia confusa	40.1	631	100%	8.1	100.00	56408396	=HYPERLINK("https://www.ncbi.nlm.nih.gov/nucleotide/OX940951.1?report=genbank&log$=nucltop&blast_rank=1054&RID=ND8ZDPED013","OX940951.1")
Agrotis clavis genome assembly, chromosome: 30	Agrotis clavis	40.1	355	100%	8.1	100.00	12781099	=HYPERLINK("https://www.ncbi.nlm.nih.gov/nucleotide/OX940947.1?report=genbank&log$=nucltop&blast_rank=1055&RID=ND8ZDPED013","OX940947.1")
Stratiomys singularior genome assembly, chromosome: 5	Stratiomys singularior	40.1	1041	100%	8.1	100.00	98237331	=HYPERLINK("https://www.ncbi.nlm.nih.gov/nucleotide/OX940881.1?report=genbank&log$=nucltop&blast_rank=1056&RID=ND8ZDPED013","OX940881.1")
Parietaria judaica genome assembly, chromosome: 11	Parietaria judaica	40.1	1272	100%	8.1	100.00	33013735	=HYPERLINK("https://www.ncbi.nlm.nih.gov/nucleotide/OX940870.1?report=genbank&log$=nucltop&blast_rank=1057&RID=ND8ZDPED013","OX940870.1")
Acer campestre genome assembly, chromosome: 13	Acer campestre	40.1	2149	100%	8.1	100.00	32985215	=HYPERLINK("https://www.ncbi.nlm.nih.gov/nucleotide/OX940811.1?report=genbank&log$=nucltop&blast_rank=1058&RID=ND8ZDPED013","OX940811.1")
Acer campestre genome assembly, chromosome: 9	Acer campestre	40.1	2379	100%	8.1	100.00	34704365	=HYPERLINK("https://www.ncbi.nlm.nih.gov/nucleotide/OX940807.1?report=genbank&log$=nucltop&blast_rank=1059&RID=ND8ZDPED013","OX940807.1")
Acer campestre genome assembly, chromosome: 4	Acer campestre	40.1	3352	100%	8.1	100.00	44399210	=HYPERLINK("https://www.ncbi.nlm.nih.gov/nucleotide/OX940802.1?report=genbank&log$=nucltop&blast_rank=1060&RID=ND8ZDPED013","OX940802.1")
Trifolium fragiferum genome assembly, chromosome: 6	Trifolium fragiferum	40.1	2270	100%	8.1	100.00	59019001	=HYPERLINK("https://www.ncbi.nlm.nih.gov/nucleotide/OX940794.1?report=genbank&log$=nucltop&blast_rank=1061&RID=ND8ZDPED013","OX940794.1")
Beta vulgaris subsp. vulgaris genome assembly, chromosome: 2	Beta vulgaris subsp. vulgaris	40.1	1218	100%	8.1	100.00	53658750	=HYPERLINK("https://www.ncbi.nlm.nih.gov/nucleotide/OX392557.1?report=genbank&log$=nucltop&blast_rank=1062&RID=ND8ZDPED013","OX392557.1")
Beta vulgaris subsp. vulgaris genome assembly, chromosome: 8	Beta vulgaris subsp. vulgaris	40.1	1361	100%	8.1	100.00	61582865	=HYPERLINK("https://www.ncbi.nlm.nih.gov/nucleotide/OX392563.1?report=genbank&log$=nucltop&blast_rank=1063&RID=ND8ZDPED013","OX392563.1")
Beta vulgaris subsp. vulgaris genome assembly, chromosome: 3	Beta vulgaris subsp. vulgaris	40.1	971	100%	8.1	100.00	38634645	=HYPERLINK("https://www.ncbi.nlm.nih.gov/nucleotide/OX392558.1?report=genbank&log$=nucltop&blast_rank=1064&RID=ND8ZDPED013","OX392558.1")
Beta vulgaris subsp. vulgaris genome assembly, chromosome: 8	Beta vulgaris subsp. vulgaris	40.1	1292	100%	8.1	100.00	64808559	=HYPERLINK("https://www.ncbi.nlm.nih.gov/nucleotide/OX392554.1?report=genbank&log$=nucltop&blast_rank=1065&RID=ND8ZDPED013","OX392554.1")
Beta vulgaris subsp. vulgaris genome assembly, chromosome: 2	Beta vulgaris subsp. vulgaris	40.1	1172	100%	8.1	100.00	52064164	=HYPERLINK("https://www.ncbi.nlm.nih.gov/nucleotide/OX392548.1?report=genbank&log$=nucltop&blast_rank=1066&RID=ND8ZDPED013","OX392548.1")
Salicornia ramosissima genome assembly, chromosome: 6	Salicornia ramosissima	40.1	1950	100%	8.1	100.00	57338836	=HYPERLINK("https://www.ncbi.nlm.nih.gov/nucleotide/OX596237.1?report=genbank&log$=nucltop&blast_rank=1067&RID=ND8ZDPED013","OX596237.1")
Salicornia ramosissima genome assembly, chromosome: 2	Salicornia ramosissima	40.1	2455	100%	8.1	100.00	64871156	=HYPERLINK("https://www.ncbi.nlm.nih.gov/nucleotide/OX596233.1?report=genbank&log$=nucltop&blast_rank=1068&RID=ND8ZDPED013","OX596233.1")
Limnephilus auricula genome assembly, chromosome: 22	Limnephilus auricula	40.1	661	100%	8.1	100.00	26363067	=HYPERLINK("https://www.ncbi.nlm.nih.gov/nucleotide/OX638410.1?report=genbank&log$=nucltop&blast_rank=1069&RID=ND8ZDPED013","OX638410.1")
Limnephilus auricula genome assembly, chromosome: 15	Limnephilus auricula	40.1	1007	100%	8.1	100.00	33707693	=HYPERLINK("https://www.ncbi.nlm.nih.gov/nucleotide/OX638403.1?report=genbank&log$=nucltop&blast_rank=1070&RID=ND8ZDPED013","OX638403.1")
Limnephilus auricula genome assembly, chromosome: 2	Limnephilus auricula	40.1	1017	100%	8.1	100.00	45966783	=HYPERLINK("https://www.ncbi.nlm.nih.gov/nucleotide/OX638389.1?report=genbank&log$=nucltop&blast_rank=1071&RID=ND8ZDPED013","OX638389.1")
Criorhina ranunculi genome assembly, chromosome: 4	Criorhina ranunculi	40.1	3705	100%	8.1	100.00	63768416	=HYPERLINK("https://www.ncbi.nlm.nih.gov/nucleotide/OX638384.1?report=genbank&log$=nucltop&blast_rank=1072&RID=ND8ZDPED013","OX638384.1")
Criorhina ranunculi genome assembly, chromosome: 3	Criorhina ranunculi	40.1	3575	100%	8.1	100.00	65719635	=HYPERLINK("https://www.ncbi.nlm.nih.gov/nucleotide/OX638383.1?report=genbank&log$=nucltop&blast_rank=1073&RID=ND8ZDPED013","OX638383.1")
Criorhina ranunculi genome assembly, chromosome: 2	Criorhina ranunculi	40.1	4313	100%	8.1	100.00	67101026	=HYPERLINK("https://www.ncbi.nlm.nih.gov/nucleotide/OX638382.1?report=genbank&log$=nucltop&blast_rank=1074&RID=ND8ZDPED013","OX638382.1")
Limnephilus auricula genome assembly, chromosome: 1	Limnephilus auricula	40.1	1403	100%	8.1	100.00	47575505	=HYPERLINK("https://www.ncbi.nlm.nih.gov/nucleotide/OX638388.1?report=genbank&log$=nucltop&blast_rank=1075&RID=ND8ZDPED013","OX638388.1")
Taphrorychus bicolor genome assembly, chromosome: 5	Taphrorychus bicolor	40.1	1260	100%	8.1	100.00	48296002	=HYPERLINK("https://www.ncbi.nlm.nih.gov/nucleotide/OX638301.1?report=genbank&log$=nucltop&blast_rank=1076&RID=ND8ZDPED013","OX638301.1")
Taphrorychus bicolor genome assembly, chromosome: 3	Taphrorychus bicolor	40.1	701	100%	8.1	100.00	52114962	=HYPERLINK("https://www.ncbi.nlm.nih.gov/nucleotide/OX638299.1?report=genbank&log$=nucltop&blast_rank=1077&RID=ND8ZDPED013","OX638299.1")
Musa acuminata subsp. malaccensis isolate AA chromosome 15	Musa acuminata subsp. malaccensis	40.1	353	100%	8.1	100.00	37815432	=HYPERLINK("https://www.ncbi.nlm.nih.gov/nucleotide/CP126384.1?report=genbank&log$=nucltop&blast_rank=1078&RID=ND8ZDPED013","CP126384.1")
Musa acuminata subsp. malaccensis isolate AA chromosome 4	Musa acuminata subsp. malaccensis	40.1	281	100%	8.1	100.00	37848586	=HYPERLINK("https://www.ncbi.nlm.nih.gov/nucleotide/CP126373.1?report=genbank&log$=nucltop&blast_rank=1079&RID=ND8ZDPED013","CP126373.1")
Podarcis cretensis genome assembly, chromosome: 7	Podarcis cretensis	40.1	1582	100%	8.1	100.00	94621998	=HYPERLINK("https://www.ncbi.nlm.nih.gov/nucleotide/OX638155.1?report=genbank&log$=nucltop&blast_rank=1080&RID=ND8ZDPED013","OX638155.1")
Othius punctulatus genome assembly, chromosome: 5	Othius punctulatus	40.1	1805	100%	8.1	100.00	91756913	=HYPERLINK("https://www.ncbi.nlm.nih.gov/nucleotide/OX638142.1?report=genbank&log$=nucltop&blast_rank=1081&RID=ND8ZDPED013","OX638142.1")
Dryomyza anilis genome assembly, chromosome: 5	Dryomyza anilis	40.1	2617	100%	8.1	100.00	90547809	=HYPERLINK("https://www.ncbi.nlm.nih.gov/nucleotide/OX638134.1?report=genbank&log$=nucltop&blast_rank=1082&RID=ND8ZDPED013","OX638134.1")
Trifolium dubium genome assembly, chromosome: 14	Trifolium dubium	40.1	1095	100%	8.1	100.00	34190264	=HYPERLINK("https://www.ncbi.nlm.nih.gov/nucleotide/OX638075.1?report=genbank&log$=nucltop&blast_rank=1083&RID=ND8ZDPED013","OX638075.1")
Trifolium dubium genome assembly, chromosome: 12	Trifolium dubium	40.1	854	100%	8.1	100.00	36761819	=HYPERLINK("https://www.ncbi.nlm.nih.gov/nucleotide/OX638073.1?report=genbank&log$=nucltop&blast_rank=1084&RID=ND8ZDPED013","OX638073.1")
Rutilus rutilus genome assembly, chromosome: 19	Rutilus rutilus	40.1	1226	100%	8.1	100.00	36075496	=HYPERLINK("https://www.ncbi.nlm.nih.gov/nucleotide/OX637951.1?report=genbank&log$=nucltop&blast_rank=1085&RID=ND8ZDPED013","OX637951.1")
Rutilus rutilus genome assembly, chromosome: 1	Rutilus rutilus	40.1	2147	100%	8.1	100.00	80293868	=HYPERLINK("https://www.ncbi.nlm.nih.gov/nucleotide/OX637933.1?report=genbank&log$=nucltop&blast_rank=1086&RID=ND8ZDPED013","OX637933.1")
Populus nigra genome assembly, chromosome: 19	Populus nigra	40.1	840	100%	8.1	100.00	13761009	=HYPERLINK("https://www.ncbi.nlm.nih.gov/nucleotide/OX637690.1?report=genbank&log$=nucltop&blast_rank=1087&RID=ND8ZDPED013","OX637690.1")
Populus nigra genome assembly, chromosome: 15	Populus nigra	40.1	836	100%	8.1	100.00	15166042	=HYPERLINK("https://www.ncbi.nlm.nih.gov/nucleotide/OX637686.1?report=genbank&log$=nucltop&blast_rank=1088&RID=ND8ZDPED013","OX637686.1")
Populus nigra genome assembly, chromosome: 14	Populus nigra	40.1	844	100%	8.1	100.00	15212947	=HYPERLINK("https://www.ncbi.nlm.nih.gov/nucleotide/OX637685.1?report=genbank&log$=nucltop&blast_rank=1089&RID=ND8ZDPED013","OX637685.1")
Populus nigra genome assembly, chromosome: 7	Populus nigra	40.1	1152	100%	8.1	100.00	22490379	=HYPERLINK("https://www.ncbi.nlm.nih.gov/nucleotide/OX637678.1?report=genbank&log$=nucltop&blast_rank=1090&RID=ND8ZDPED013","OX637678.1")
Populus nigra genome assembly, chromosome: 5	Populus nigra	40.1	1405	100%	8.1	100.00	23886339	=HYPERLINK("https://www.ncbi.nlm.nih.gov/nucleotide/OX637676.1?report=genbank&log$=nucltop&blast_rank=1091&RID=ND8ZDPED013","OX637676.1")
Gobius niger genome assembly, chromosome: 7	Gobius niger	40.1	458	100%	8.1	100.00	39693504	=HYPERLINK("https://www.ncbi.nlm.nih.gov/nucleotide/OX637601.1?report=genbank&log$=nucltop&blast_rank=1092&RID=ND8ZDPED013","OX637601.1")
Oligia strigilis genome assembly, chromosome: 7	Oligia strigilis	40.1	456	100%	8.1	100.00	22074017	=HYPERLINK("https://www.ncbi.nlm.nih.gov/nucleotide/OX637547.1?report=genbank&log$=nucltop&blast_rank=1093&RID=ND8ZDPED013","OX637547.1")
Agapetus fuscipes genome assembly, chromosome: 25	Agapetus fuscipes	40.1	3899	100%	8.1	100.00	16046735	=HYPERLINK("https://www.ncbi.nlm.nih.gov/nucleotide/OX637357.1?report=genbank&log$=nucltop&blast_rank=1094&RID=ND8ZDPED013","OX637357.1")
Ophion costatus genome assembly, chromosome: 4	Ophion costatus	40.1	874	100%	8.1	100.00	48769896	=HYPERLINK("https://www.ncbi.nlm.nih.gov/nucleotide/OX632359.1?report=genbank&log$=nucltop&blast_rank=1095&RID=ND8ZDPED013","OX632359.1")
Eptesicus nilssonii genome assembly, chromosome: 22	Eptesicus nilssonii	40.1	749	100%	8.1	100.00	29403164	=HYPERLINK("https://www.ncbi.nlm.nih.gov/nucleotide/OX621301.1?report=genbank&log$=nucltop&blast_rank=1096&RID=ND8ZDPED013","OX621301.1")
Eptesicus nilssonii genome assembly, chromosome: 17	Eptesicus nilssonii	40.1	1182	100%	8.1	100.00	61057730	=HYPERLINK("https://www.ncbi.nlm.nih.gov/nucleotide/OX621296.1?report=genbank&log$=nucltop&blast_rank=1097&RID=ND8ZDPED013","OX621296.1")
Eptesicus nilssonii genome assembly, chromosome: 11	Eptesicus nilssonii	40.1	2137	100%	8.1	100.00	94119188	=HYPERLINK("https://www.ncbi.nlm.nih.gov/nucleotide/OX621290.1?report=genbank&log$=nucltop&blast_rank=1098&RID=ND8ZDPED013","OX621290.1")
Eptesicus nilssonii genome assembly, chromosome: 9	Eptesicus nilssonii	40.1	2250	100%	8.1	100.00	98018206	=HYPERLINK("https://www.ncbi.nlm.nih.gov/nucleotide/OX621288.1?report=genbank&log$=nucltop&blast_rank=1099&RID=ND8ZDPED013","OX621288.1")
Octopus vulgaris genome assembly, chromosome: 20	Octopus vulgaris	40.1	1112	100%	8.1	100.00	73562531	=HYPERLINK("https://www.ncbi.nlm.nih.gov/nucleotide/OX597833.1?report=genbank&log$=nucltop&blast_rank=1100&RID=ND8ZDPED013","OX597833.1")
Octopus vulgaris genome assembly, chromosome: 16	Octopus vulgaris	40.1	1397	100%	8.1	100.00	58760710	=HYPERLINK("https://www.ncbi.nlm.nih.gov/nucleotide/OX597829.1?report=genbank&log$=nucltop&blast_rank=1101&RID=ND8ZDPED013","OX597829.1")
Octopus vulgaris genome assembly, chromosome: 15	Octopus vulgaris	40.1	1152	100%	8.1	100.00	78340714	=HYPERLINK("https://www.ncbi.nlm.nih.gov/nucleotide/OX597828.1?report=genbank&log$=nucltop&blast_rank=1102&RID=ND8ZDPED013","OX597828.1")
Machimus rusticus genome assembly, chromosome: 2	Machimus rusticus	40.1	1043	100%	8.1	100.00	51824156	=HYPERLINK("https://www.ncbi.nlm.nih.gov/nucleotide/OX608050.1?report=genbank&log$=nucltop&blast_rank=1103&RID=ND8ZDPED013","OX608050.1")
Eupeodes luniger genome assembly, chromosome: 4	Eupeodes luniger	40.1	737	100%	8.1	100.00	17515715	=HYPERLINK("https://www.ncbi.nlm.nih.gov/nucleotide/OX608076.1?report=genbank&log$=nucltop&blast_rank=1104&RID=ND8ZDPED013","OX608076.1")
Sphenella marginata genome assembly, chromosome: 5	Sphenella marginata	40.1	2197	100%	8.1	100.00	78348072	=HYPERLINK("https://www.ncbi.nlm.nih.gov/nucleotide/OX608082.1?report=genbank&log$=nucltop&blast_rank=1105&RID=ND8ZDPED013","OX608082.1")
Somateria mollissima genome assembly, chromosome: 4	Somateria mollissima	40.1	3297	100%	8.1	100.00	77552753	=HYPERLINK("https://www.ncbi.nlm.nih.gov/nucleotide/OX598306.1?report=genbank&log$=nucltop&blast_rank=1106&RID=ND8ZDPED013","OX598306.1")
Somateria mollissima genome assembly, chromosome: 16	Somateria mollissima	40.1	830	100%	8.1	100.00	15810557	=HYPERLINK("https://www.ncbi.nlm.nih.gov/nucleotide/OX598705.1?report=genbank&log$=nucltop&blast_rank=1107&RID=ND8ZDPED013","OX598705.1")
Somateria mollissima genome assembly, chromosome: 13	Somateria mollissima	40.1	864	100%	8.1	100.00	20719065	=HYPERLINK("https://www.ncbi.nlm.nih.gov/nucleotide/OX598702.1?report=genbank&log$=nucltop&blast_rank=1108&RID=ND8ZDPED013","OX598702.1")
Somateria mollissima genome assembly, chromosome: 4	Somateria mollissima	40.1	3808	100%	8.1	100.00	78490558	=HYPERLINK("https://www.ncbi.nlm.nih.gov/nucleotide/OX598693.1?report=genbank&log$=nucltop&blast_rank=1109&RID=ND8ZDPED013","OX598693.1")
Stenella coeruleoalba genome assembly, chromosome: 19	Stenella coeruleoalba	40.1	1636	100%	8.1	100.00	61499709	=HYPERLINK("https://www.ncbi.nlm.nih.gov/nucleotide/OX596404.1?report=genbank&log$=nucltop&blast_rank=1110&RID=ND8ZDPED013","OX596404.1")
Stenella coeruleoalba genome assembly, chromosome: 14	Stenella coeruleoalba	40.1	2258	100%	8.1	100.00	89821558	=HYPERLINK("https://www.ncbi.nlm.nih.gov/nucleotide/OX596399.1?report=genbank&log$=nucltop&blast_rank=1111&RID=ND8ZDPED013","OX596399.1")
Rangifer tarandus platyrhyncus genome assembly, chromosome: 24	Rangifer tarandus platyrhynchus	40.1	1548	100%	8.1	100.00	56145019	=HYPERLINK("https://www.ncbi.nlm.nih.gov/nucleotide/OX596108.1?report=genbank&log$=nucltop&blast_rank=1112&RID=ND8ZDPED013","OX596108.1")
Rangifer tarandus platyrhyncus genome assembly, chromosome: 17	Rangifer tarandus platyrhynchus	40.1	1882	100%	8.1	100.00	64924600	=HYPERLINK("https://www.ncbi.nlm.nih.gov/nucleotide/OX596101.1?report=genbank&log$=nucltop&blast_rank=1113&RID=ND8ZDPED013","OX596101.1")
Rangifer tarandus platyrhyncus genome assembly, chromosome: 10	Rangifer tarandus platyrhynchus	40.1	2264	100%	8.1	100.00	78466499	=HYPERLINK("https://www.ncbi.nlm.nih.gov/nucleotide/OX596094.1?report=genbank&log$=nucltop&blast_rank=1114&RID=ND8ZDPED013","OX596094.1")
Epistrophe eligans genome assembly, chromosome: X	Epistrophe eligans	40.1	840	100%	8.1	100.00	10904790	=HYPERLINK("https://www.ncbi.nlm.nih.gov/nucleotide/OX596032.1?report=genbank&log$=nucltop&blast_rank=1115&RID=ND8ZDPED013","OX596032.1")
Epistrophe eligans genome assembly, chromosome: 4	Epistrophe eligans	40.1	9129	100%	8.1	100.00	59794574	=HYPERLINK("https://www.ncbi.nlm.nih.gov/nucleotide/OX596031.1?report=genbank&log$=nucltop&blast_rank=1116&RID=ND8ZDPED013","OX596031.1")
Villa cingulata genome assembly, chromosome: 5	Villa cingulata	40.1	1976	100%	8.1	100.00	39401724	=HYPERLINK("https://www.ncbi.nlm.nih.gov/nucleotide/OX596022.1?report=genbank&log$=nucltop&blast_rank=1117&RID=ND8ZDPED013","OX596022.1")
Villa cingulata genome assembly, chromosome: 7	Villa cingulata	40.1	2678	100%	8.1	100.00	35763846	=HYPERLINK("https://www.ncbi.nlm.nih.gov/nucleotide/OX596024.1?report=genbank&log$=nucltop&blast_rank=1118&RID=ND8ZDPED013","OX596024.1")
Villa cingulata genome assembly, chromosome: 3	Villa cingulata	40.1	2763	100%	8.1	100.00	45252737	=HYPERLINK("https://www.ncbi.nlm.nih.gov/nucleotide/OX596020.1?report=genbank&log$=nucltop&blast_rank=1119&RID=ND8ZDPED013","OX596020.1")
Cheilosia variabilis genome assembly, chromosome: 3	Cheilosia variabilis	40.1	2744	100%	8.1	100.00	66014355	=HYPERLINK("https://www.ncbi.nlm.nih.gov/nucleotide/OX579678.1?report=genbank&log$=nucltop&blast_rank=1120&RID=ND8ZDPED013","OX579678.1")
Electrona antarctica genome assembly, chromosome: 6	Electrona antarctica	40.1	651	100%	8.1	100.00	60314821	=HYPERLINK("https://www.ncbi.nlm.nih.gov/nucleotide/OX578251.1?report=genbank&log$=nucltop&blast_rank=1121&RID=ND8ZDPED013","OX578251.1")
Gerris lacustris genome assembly, chromosome: 4	Gerris lacustris	40.1	3432	100%	8.1	100.00	85461820	=HYPERLINK("https://www.ncbi.nlm.nih.gov/nucleotide/OX578279.1?report=genbank&log$=nucltop&blast_rank=1122&RID=ND8ZDPED013","OX578279.1")
Gerris lacustris genome assembly, chromosome: 5	Gerris lacustris	40.1	2602	100%	8.1	100.00	76374655	=HYPERLINK("https://www.ncbi.nlm.nih.gov/nucleotide/OX578280.1?report=genbank&log$=nucltop&blast_rank=1123&RID=ND8ZDPED013","OX578280.1")
Gerris lacustris genome assembly, chromosome: 8	Gerris lacustris	40.1	3571	100%	8.1	100.00	72826686	=HYPERLINK("https://www.ncbi.nlm.nih.gov/nucleotide/OX578283.1?report=genbank&log$=nucltop&blast_rank=1124&RID=ND8ZDPED013","OX578283.1")
Polia nebulosa genome assembly, chromosome: 27	Polia nebulosa	40.1	731	100%	8.1	100.00	22655887	=HYPERLINK("https://www.ncbi.nlm.nih.gov/nucleotide/OX589614.1?report=genbank&log$=nucltop&blast_rank=1125&RID=ND8ZDPED013","OX589614.1")
Polia nebulosa genome assembly, chromosome: 24	Polia nebulosa	40.1	1075	100%	8.1	100.00	27396097	=HYPERLINK("https://www.ncbi.nlm.nih.gov/nucleotide/OX589611.1?report=genbank&log$=nucltop&blast_rank=1126&RID=ND8ZDPED013","OX589611.1")
Polia nebulosa genome assembly, chromosome: 21	Polia nebulosa	40.1	904	100%	8.1	100.00	30621723	=HYPERLINK("https://www.ncbi.nlm.nih.gov/nucleotide/OX589608.1?report=genbank&log$=nucltop&blast_rank=1127&RID=ND8ZDPED013","OX589608.1")
Polia nebulosa genome assembly, chromosome: 18	Polia nebulosa	40.1	1218	100%	8.1	100.00	32496213	=HYPERLINK("https://www.ncbi.nlm.nih.gov/nucleotide/OX589605.1?report=genbank&log$=nucltop&blast_rank=1128&RID=ND8ZDPED013","OX589605.1")
Polia nebulosa genome assembly, chromosome: Z	Polia nebulosa	40.1	2121	100%	8.1	100.00	80950058	=HYPERLINK("https://www.ncbi.nlm.nih.gov/nucleotide/OX589587.1?report=genbank&log$=nucltop&blast_rank=1129&RID=ND8ZDPED013","OX589587.1")
Chalcis sispes genome assembly, chromosome: 4	Chalcis sispes	40.1	4645	100%	8.1	100.00	73214125	=HYPERLINK("https://www.ncbi.nlm.nih.gov/nucleotide/OX465097.1?report=genbank&log$=nucltop&blast_rank=1130&RID=ND8ZDPED013","OX465097.1")
Chalcis sispes genome assembly, chromosome: 2	Chalcis sispes	40.1	4325	100%	8.1	100.00	79821510	=HYPERLINK("https://www.ncbi.nlm.nih.gov/nucleotide/OX465095.1?report=genbank&log$=nucltop&blast_rank=1131&RID=ND8ZDPED013","OX465095.1")
Chymomyza fuscimana genome assembly, chromosome: X	Chymomyza fuscimana	40.1	5071	100%	8.1	100.00	65373579	=HYPERLINK("https://www.ncbi.nlm.nih.gov/nucleotide/OX465090.1?report=genbank&log$=nucltop&blast_rank=1132&RID=ND8ZDPED013","OX465090.1")
Lacanobia oleracea genome assembly, chromosome: 12	Lacanobia oleracea	40.1	804	100%	8.1	100.00	26707566	=HYPERLINK("https://www.ncbi.nlm.nih.gov/nucleotide/OX493397.1?report=genbank&log$=nucltop&blast_rank=1133&RID=ND8ZDPED013","OX493397.1")
Lacanobia oleracea genome assembly, chromosome: 6	Lacanobia oleracea	40.1	779	100%	8.1	100.00	28317657	=HYPERLINK("https://www.ncbi.nlm.nih.gov/nucleotide/OX493391.1?report=genbank&log$=nucltop&blast_rank=1134&RID=ND8ZDPED013","OX493391.1")
Erinaceus europaeus genome assembly, chromosome: 20	Erinaceus europaeus	40.1	4061	100%	8.1	100.00	58519840	=HYPERLINK("https://www.ncbi.nlm.nih.gov/nucleotide/OX485830.1?report=genbank&log$=nucltop&blast_rank=1135&RID=ND8ZDPED013","OX485830.1")
Erinaceus europaeus genome assembly, chromosome: 17	Erinaceus europaeus	40.1	4854	100%	8.1	100.00	82367746	=HYPERLINK("https://www.ncbi.nlm.nih.gov/nucleotide/OX485827.1?report=genbank&log$=nucltop&blast_rank=1136&RID=ND8ZDPED013","OX485827.1")
Chionomys nivalis genome assembly, chromosome: 24	Chionomys nivalis	40.1	1230	100%	8.1	100.00	53267083	=HYPERLINK("https://www.ncbi.nlm.nih.gov/nucleotide/OX465472.1?report=genbank&log$=nucltop&blast_rank=1137&RID=ND8ZDPED013","OX465472.1")
Chionomys nivalis genome assembly, chromosome: 20	Chionomys nivalis	40.1	1695	100%	8.1	100.00	62300379	=HYPERLINK("https://www.ncbi.nlm.nih.gov/nucleotide/OX465468.1?report=genbank&log$=nucltop&blast_rank=1138&RID=ND8ZDPED013","OX465468.1")
Chionomys nivalis genome assembly, chromosome: 15	Chionomys nivalis	40.1	1494	100%	8.1	100.00	71441066	=HYPERLINK("https://www.ncbi.nlm.nih.gov/nucleotide/OX465463.1?report=genbank&log$=nucltop&blast_rank=1139&RID=ND8ZDPED013","OX465463.1")
Chionomys nivalis genome assembly, chromosome: 13	Chionomys nivalis	40.1	2718	100%	8.1	100.00	76505926	=HYPERLINK("https://www.ncbi.nlm.nih.gov/nucleotide/OX465461.1?report=genbank&log$=nucltop&blast_rank=1140&RID=ND8ZDPED013","OX465461.1")
Chionomys nivalis genome assembly, chromosome: 12	Chionomys nivalis	40.1	1899	100%	8.1	100.00	78626399	=HYPERLINK("https://www.ncbi.nlm.nih.gov/nucleotide/OX465460.1?report=genbank&log$=nucltop&blast_rank=1141&RID=ND8ZDPED013","OX465460.1")
Chionomys nivalis genome assembly, chromosome: 11	Chionomys nivalis	40.1	1769	100%	8.1	100.00	83253510	=HYPERLINK("https://www.ncbi.nlm.nih.gov/nucleotide/OX465459.1?report=genbank&log$=nucltop&blast_rank=1142&RID=ND8ZDPED013","OX465459.1")
Balaenoptera acutorostrata genome assembly, chromosome: 14	Balaenoptera acutorostrata	40.1	3873	100%	8.1	100.00	93815738	=HYPERLINK("https://www.ncbi.nlm.nih.gov/nucleotide/OX465364.1?report=genbank&log$=nucltop&blast_rank=1143&RID=ND8ZDPED013","OX465364.1")
Delphinus delphis genome assembly, chromosome: 13	Delphinus delphis	40.1	2237	100%	8.1	100.00	89805933	=HYPERLINK("https://www.ncbi.nlm.nih.gov/nucleotide/OX465339.1?report=genbank&log$=nucltop&blast_rank=1144&RID=ND8ZDPED013","OX465339.1")
Pipistrellus pygmaeus genome assembly, chromosome: 18	Pipistrellus pygmaeus	40.1	1323	100%	8.1	100.00	42764000	=HYPERLINK("https://www.ncbi.nlm.nih.gov/nucleotide/OX465320.1?report=genbank&log$=nucltop&blast_rank=1145&RID=ND8ZDPED013","OX465320.1")
Pipistrellus pygmaeus genome assembly, chromosome: 17	Pipistrellus pygmaeus	40.1	2049	100%	8.1	100.00	49778105	=HYPERLINK("https://www.ncbi.nlm.nih.gov/nucleotide/OX465319.1?report=genbank&log$=nucltop&blast_rank=1146&RID=ND8ZDPED013","OX465319.1")
Pipistrellus pygmaeus genome assembly, chromosome: 14	Pipistrellus pygmaeus	40.1	2218	100%	8.1	100.00	55545708	=HYPERLINK("https://www.ncbi.nlm.nih.gov/nucleotide/OX465316.1?report=genbank&log$=nucltop&blast_rank=1147&RID=ND8ZDPED013","OX465316.1")
Agrotis exclamationis genome assembly, chromosome: 10	Agrotis exclamationis	40.1	941	100%	8.1	100.00	24838416	=HYPERLINK("https://www.ncbi.nlm.nih.gov/nucleotide/OX465426.1?report=genbank&log$=nucltop&blast_rank=1148&RID=ND8ZDPED013","OX465426.1")
Balaenoptera acutorostrata genome assembly, chromosome: 19	Balaenoptera acutorostrata	40.1	2055	100%	8.1	100.00	67295222	=HYPERLINK("https://www.ncbi.nlm.nih.gov/nucleotide/OX465369.1?report=genbank&log$=nucltop&blast_rank=1149&RID=ND8ZDPED013","OX465369.1")
Balaenoptera acutorostrata genome assembly, chromosome: 17	Balaenoptera acutorostrata	40.1	2704	100%	8.1	100.00	83268798	=HYPERLINK("https://www.ncbi.nlm.nih.gov/nucleotide/OX465367.1?report=genbank&log$=nucltop&blast_rank=1150&RID=ND8ZDPED013","OX465367.1")
Balaenoptera acutorostrata genome assembly, chromosome: 16	Balaenoptera acutorostrata	40.1	4313	100%	8.1	100.00	87037118	=HYPERLINK("https://www.ncbi.nlm.nih.gov/nucleotide/OX465366.1?report=genbank&log$=nucltop&blast_rank=1151&RID=ND8ZDPED013","OX465366.1")
Planococcus citri genome assembly, chromosome: 5	Planococcus citri	40.1	2024	100%	8.1	100.00	72144642	=HYPERLINK("https://www.ncbi.nlm.nih.gov/nucleotide/OX465513.1?report=genbank&log$=nucltop&blast_rank=1152&RID=ND8ZDPED013","OX465513.1")
Odontocerum albicorne genome assembly, chromosome: 26	Odontocerum albicorne	40.1	739	100%	8.1	100.00	23064039	=HYPERLINK("https://www.ncbi.nlm.nih.gov/nucleotide/OX463864.1?report=genbank&log$=nucltop&blast_rank=1153&RID=ND8ZDPED013","OX463864.1")
Odontocerum albicorne genome assembly, chromosome: 19	Odontocerum albicorne	40.1	1230	100%	8.1	100.00	35530749	=HYPERLINK("https://www.ncbi.nlm.nih.gov/nucleotide/OX463857.1?report=genbank&log$=nucltop&blast_rank=1154&RID=ND8ZDPED013","OX463857.1")
Odontocerum albicorne genome assembly, chromosome: 16	Odontocerum albicorne	40.1	1565	100%	8.1	100.00	43557293	=HYPERLINK("https://www.ncbi.nlm.nih.gov/nucleotide/OX463854.1?report=genbank&log$=nucltop&blast_rank=1155&RID=ND8ZDPED013","OX463854.1")
Odontocerum albicorne genome assembly, chromosome: 10	Odontocerum albicorne	40.1	1352	100%	8.1	100.00	45874023	=HYPERLINK("https://www.ncbi.nlm.nih.gov/nucleotide/OX463848.1?report=genbank&log$=nucltop&blast_rank=1156&RID=ND8ZDPED013","OX463848.1")
Odontocerum albicorne genome assembly, chromosome: 9	Odontocerum albicorne	40.1	1433	100%	8.1	100.00	46773023	=HYPERLINK("https://www.ncbi.nlm.nih.gov/nucleotide/OX463847.1?report=genbank&log$=nucltop&blast_rank=1157&RID=ND8ZDPED013","OX463847.1")
Odontocerum albicorne genome assembly, chromosome: 6	Odontocerum albicorne	40.1	1713	100%	8.1	100.00	51775347	=HYPERLINK("https://www.ncbi.nlm.nih.gov/nucleotide/OX463844.1?report=genbank&log$=nucltop&blast_rank=1158&RID=ND8ZDPED013","OX463844.1")
Odontocerum albicorne genome assembly, chromosome: Z	Odontocerum albicorne	40.1	1558	100%	8.1	100.00	52946710	=HYPERLINK("https://www.ncbi.nlm.nih.gov/nucleotide/OX463843.1?report=genbank&log$=nucltop&blast_rank=1159&RID=ND8ZDPED013","OX463843.1")
Odontocerum albicorne genome assembly, chromosome: 5	Odontocerum albicorne	40.1	1644	100%	8.1	100.00	53845335	=HYPERLINK("https://www.ncbi.nlm.nih.gov/nucleotide/OX463842.1?report=genbank&log$=nucltop&blast_rank=1160&RID=ND8ZDPED013","OX463842.1")
Siphlonurus alternatus genome assembly, chromosome: 6	Siphlonurus alternatus	40.1	1566	100%	8.1	100.00	29903323	=HYPERLINK("https://www.ncbi.nlm.nih.gov/nucleotide/OX463783.1?report=genbank&log$=nucltop&blast_rank=1161&RID=ND8ZDPED013","OX463783.1")
Siphlonurus alternatus genome assembly, chromosome: 4	Siphlonurus alternatus	40.1	2781	100%	8.1	100.00	49932753	=HYPERLINK("https://www.ncbi.nlm.nih.gov/nucleotide/OX463781.1?report=genbank&log$=nucltop&blast_rank=1162&RID=ND8ZDPED013","OX463781.1")
Sylvilagus floridanus genome assembly, chromosome: 23	Sylvilagus floridanus	40.1	4281	100%	8.1	100.00	85681173	=HYPERLINK("https://www.ncbi.nlm.nih.gov/nucleotide/OX463245.1?report=genbank&log$=nucltop&blast_rank=1163&RID=ND8ZDPED013","OX463245.1")
Sylvilagus floridanus genome assembly, chromosome: 20	Sylvilagus floridanus	40.1	3233	100%	8.1	100.00	95124237	=HYPERLINK("https://www.ncbi.nlm.nih.gov/nucleotide/OX463242.1?report=genbank&log$=nucltop&blast_rank=1164&RID=ND8ZDPED013","OX463242.1")
Sylvilagus floridanus genome assembly, chromosome: 13	Sylvilagus floridanus	40.1	3229	100%	8.1	100.00	80422729	=HYPERLINK("https://www.ncbi.nlm.nih.gov/nucleotide/OX463235.1?report=genbank&log$=nucltop&blast_rank=1165&RID=ND8ZDPED013","OX463235.1")
Sylvilagus floridanus genome assembly, chromosome: 10	Sylvilagus floridanus	40.1	2642	100%	8.1	100.00	84041373	=HYPERLINK("https://www.ncbi.nlm.nih.gov/nucleotide/OX463232.1?report=genbank&log$=nucltop&blast_rank=1166&RID=ND8ZDPED013","OX463232.1")
Rangifer tarandus platyrhyncus genome assembly, chromosome: 24	Rangifer tarandus platyrhynchus	40.1	1578	100%	8.1	100.00	60620000	=HYPERLINK("https://www.ncbi.nlm.nih.gov/nucleotide/OX459960.2?report=genbank&log$=nucltop&blast_rank=1167&RID=ND8ZDPED013","OX459960.2")
Rangifer tarandus platyrhyncus genome assembly, chromosome: 20	Rangifer tarandus platyrhynchus	40.1	2059	100%	8.1	100.00	64257667	=HYPERLINK("https://www.ncbi.nlm.nih.gov/nucleotide/OX459956.2?report=genbank&log$=nucltop&blast_rank=1168&RID=ND8ZDPED013","OX459956.2")
Rangifer tarandus platyrhyncus genome assembly, chromosome: 10	Rangifer tarandus platyrhynchus	40.1	2296	100%	8.1	100.00	80885817	=HYPERLINK("https://www.ncbi.nlm.nih.gov/nucleotide/OX459946.2?report=genbank&log$=nucltop&blast_rank=1169&RID=ND8ZDPED013","OX459946.2")
Onychomys torridus genome assembly, chromosome: 19	Onychomys torridus	40.1	2113	100%	8.1	100.00	66005817	=HYPERLINK("https://www.ncbi.nlm.nih.gov/nucleotide/OX460900.1?report=genbank&log$=nucltop&blast_rank=1170&RID=ND8ZDPED013","OX460900.1")
Onychomys torridus genome assembly, chromosome: 18	Onychomys torridus	40.1	2354	100%	8.1	100.00	66632817	=HYPERLINK("https://www.ncbi.nlm.nih.gov/nucleotide/OX460899.1?report=genbank&log$=nucltop&blast_rank=1171&RID=ND8ZDPED013","OX460899.1")
Onychomys torridus genome assembly, chromosome: 12	Onychomys torridus	40.1	2662	100%	8.1	100.00	75710165	=HYPERLINK("https://www.ncbi.nlm.nih.gov/nucleotide/OX460893.1?report=genbank&log$=nucltop&blast_rank=1172&RID=ND8ZDPED013","OX460893.1")
Peromyscus eremicus genome assembly, chromosome: 23	Peromyscus eremicus	40.1	1872	100%	8.1	100.00	43352599	=HYPERLINK("https://www.ncbi.nlm.nih.gov/nucleotide/OX460416.1?report=genbank&log$=nucltop&blast_rank=1173&RID=ND8ZDPED013","OX460416.1")
Peromyscus eremicus genome assembly, chromosome: 15	Peromyscus eremicus	40.1	2467	100%	8.1	100.00	92504062	=HYPERLINK("https://www.ncbi.nlm.nih.gov/nucleotide/OX460409.1?report=genbank&log$=nucltop&blast_rank=1174&RID=ND8ZDPED013","OX460409.1")
Peromyscus eremicus genome assembly, chromosome: 13	Peromyscus eremicus	40.1	2441	100%	8.1	100.00	63759314	=HYPERLINK("https://www.ncbi.nlm.nih.gov/nucleotide/OX460407.1?report=genbank&log$=nucltop&blast_rank=1175&RID=ND8ZDPED013","OX460407.1")
Onychomys arenicola genome assembly, chromosome: 14	Onychomys arenicola	40.1	2326	100%	8.1	100.00	91677258	=HYPERLINK("https://www.ncbi.nlm.nih.gov/nucleotide/OX460360.1?report=genbank&log$=nucltop&blast_rank=1176&RID=ND8ZDPED013","OX460360.1")
Onychomys arenicola genome assembly, chromosome: 13	Onychomys arenicola	40.1	2509	100%	8.1	100.00	80938908	=HYPERLINK("https://www.ncbi.nlm.nih.gov/nucleotide/OX460359.1?report=genbank&log$=nucltop&blast_rank=1177&RID=ND8ZDPED013","OX460359.1")
Onychomys arenicola genome assembly, chromosome: 12	Onychomys arenicola	40.1	2885	100%	8.1	100.00	83584021	=HYPERLINK("https://www.ncbi.nlm.nih.gov/nucleotide/OX460358.1?report=genbank&log$=nucltop&blast_rank=1178&RID=ND8ZDPED013","OX460358.1")
Onychomys arenicola genome assembly, chromosome: 11	Onychomys arenicola	40.1	2696	100%	8.1	100.00	94752997	=HYPERLINK("https://www.ncbi.nlm.nih.gov/nucleotide/OX460357.1?report=genbank&log$=nucltop&blast_rank=1179&RID=ND8ZDPED013","OX460357.1")
Onychomys leucogaster genome assembly, chromosome: 22	Onychomys leucogaster	40.1	1731	100%	8.1	100.00	51993497	=HYPERLINK("https://www.ncbi.nlm.nih.gov/nucleotide/OX460392.1?report=genbank&log$=nucltop&blast_rank=1180&RID=ND8ZDPED013","OX460392.1")
Onychomys leucogaster genome assembly, chromosome: 21	Onychomys leucogaster	40.1	1463	100%	8.1	100.00	56656860	=HYPERLINK("https://www.ncbi.nlm.nih.gov/nucleotide/OX460391.1?report=genbank&log$=nucltop&blast_rank=1181&RID=ND8ZDPED013","OX460391.1")
Onychomys leucogaster genome assembly, chromosome: 19	Onychomys leucogaster	40.1	1596	100%	8.1	100.00	58164235	=HYPERLINK("https://www.ncbi.nlm.nih.gov/nucleotide/OX460389.1?report=genbank&log$=nucltop&blast_rank=1182&RID=ND8ZDPED013","OX460389.1")
Onychomys leucogaster genome assembly, chromosome: 18	Onychomys leucogaster	40.1	2636	100%	8.1	100.00	87016667	=HYPERLINK("https://www.ncbi.nlm.nih.gov/nucleotide/OX460388.1?report=genbank&log$=nucltop&blast_rank=1183&RID=ND8ZDPED013","OX460388.1")
Onychomys leucogaster genome assembly, chromosome: 13	Onychomys leucogaster	40.1	2155	100%	8.1	100.00	79005184	=HYPERLINK("https://www.ncbi.nlm.nih.gov/nucleotide/OX460383.1?report=genbank&log$=nucltop&blast_rank=1184&RID=ND8ZDPED013","OX460383.1")
Onychomys leucogaster genome assembly, chromosome: 12	Onychomys leucogaster	40.1	2515	100%	8.1	100.00	92738233	=HYPERLINK("https://www.ncbi.nlm.nih.gov/nucleotide/OX460382.1?report=genbank&log$=nucltop&blast_rank=1185&RID=ND8ZDPED013","OX460382.1")
Oldenlandia corymbosa var. corymbosa genome assembly, chromosome: 3	Oldenlandia corymbosa var. corymbosa	40.1	2298	100%	8.1	100.00	33986793	=HYPERLINK("https://www.ncbi.nlm.nih.gov/nucleotide/OX459120.1?report=genbank&log$=nucltop&blast_rank=1186&RID=ND8ZDPED013","OX459120.1")
Oldenlandia corymbosa var. corymbosa genome assembly, chromosome: 2	Oldenlandia corymbosa var. corymbosa	40.1	2214	100%	8.1	100.00	36956002	=HYPERLINK("https://www.ncbi.nlm.nih.gov/nucleotide/OX459119.1?report=genbank&log$=nucltop&blast_rank=1187&RID=ND8ZDPED013","OX459119.1")
Ovis canadensis canadensis isolate 43U chromosome 8 sequence	Ovis canadensis canadensis	40.1	1801	100%	8.1	100.00	90795278	=HYPERLINK("https://www.ncbi.nlm.nih.gov/nucleotide/CP011893.1?report=genbank&log$=nucltop&blast_rank=1188&RID=ND8ZDPED013","CP011893.1")
Ovis canadensis canadensis isolate 43U chromosome 18 sequence	Ovis canadensis canadensis	38.2	1256	100%	32	100.00	68687575	=HYPERLINK("https://www.ncbi.nlm.nih.gov/nucleotide/CP011903.1?report=genbank&log$=nucltop&blast_rank=1189&RID=ND8ZDPED013","CP011903.1")
