# Supplementary material for: Ecology of community reassembly: Movements and diets of megafauna during a decade of restoration in Mozambique
Source: Ecology. 2026 Apr 12;107(4):e70386. doi: 10.1002/ecy.70386 (PMC13071350; doi:10.1002/ecy.70386)
Supplement: Supplementary file 1 — Data S1. [file ECY-107-e70386-s001.zip › Data_S1/Dataset_20/DietDataFilteringScripts/DNA_metabarcoding_data_processing/additional_files_scripts/NCBI_blast_results/atcctttttccgaaaacaaaaaaaag.csv]

Description	Scientific Name	Max Score	Total Score	Query Cover	E value	Per. ident	Acc. Len	Accession
Corallocarpus boehmii chloroplast, complete genome	Corallocarpus boehmii	52.0	52.0	100%	0.001	100.00	158744	=HYPERLINK("https://www.ncbi.nlm.nih.gov/nucleotide/NC_046874.1?report=genbank&log$=nucltop&blast_rank=1&RID=ND6DSBHS016","NC_046874.1")
Dendrosicyos socotranus chloroplast, complete genome	Dendrosicyos socotranus	52.0	52.0	100%	0.001	100.00	157380	=HYPERLINK("https://www.ncbi.nlm.nih.gov/nucleotide/NC_046862.1?report=genbank&log$=nucltop&blast_rank=2&RID=ND6DSBHS016","NC_046862.1")
Cionosicys macranthus chloroplast, complete genome	Cionosicys macranthus	52.0	52.0	100%	0.001	100.00	157403	=HYPERLINK("https://www.ncbi.nlm.nih.gov/nucleotide/NC_046861.1?report=genbank&log$=nucltop&blast_rank=3&RID=ND6DSBHS016","NC_046861.1")
Ampelosycios humblotii chloroplast, complete genome	Ampelosycios humblotii	52.0	52.0	100%	0.001	100.00	158242	=HYPERLINK("https://www.ncbi.nlm.nih.gov/nucleotide/NC_046869.1?report=genbank&log$=nucltop&blast_rank=4&RID=ND6DSBHS016","NC_046869.1")
Indofevillea khasiana chloroplast, complete genome	Indofevillea khasiana	52.0	52.0	100%	0.001	100.00	159179	=HYPERLINK("https://www.ncbi.nlm.nih.gov/nucleotide/NC_046859.1?report=genbank&log$=nucltop&blast_rank=5&RID=ND6DSBHS016","NC_046859.1")
Cucurbita pedatifolia tRNA-Leu (trnL) gene, partial sequence; trnL-trnF intergenic spacer, complete sequence; and tRNA-Phe (trnF) gene, partial sequence; chloroplast	Cucurbita pedatifolia	52.0	52.0	100%	0.001	100.00	966	=HYPERLINK("https://www.ncbi.nlm.nih.gov/nucleotide/MN481399.1?report=genbank&log$=nucltop&blast_rank=6&RID=ND6DSBHS016","MN481399.1")
Cucurbita foetidissima tRNA-Leu (trnL) gene, partial sequence; trnL-trnF intergenic spacer, complete sequence; and tRNA-Phe (trnF) gene, partial sequence; chloroplast	Cucurbita foetidissima	52.0	52.0	100%	0.001	100.00	966	=HYPERLINK("https://www.ncbi.nlm.nih.gov/nucleotide/MN481398.1?report=genbank&log$=nucltop&blast_rank=7&RID=ND6DSBHS016","MN481398.1")
Neoachmandra cunninghamii tRNA-Leu (trnL) gene, partial sequence; trnL-trnF intergenic spacer, complete sequence; and tRNA-Phe (trnF) gene, partial sequence	Neoachmandra cunninghamii	52.0	52.0	100%	0.001	100.00	934	=HYPERLINK("https://www.ncbi.nlm.nih.gov/nucleotide/MF893275.1?report=genbank&log$=nucltop&blast_rank=8&RID=ND6DSBHS016","MF893275.1")
Cucurbita pepo chloroplast, complete genome	Cucurbita pepo	52.0	52.0	100%	0.001	100.00	157343	=HYPERLINK("https://www.ncbi.nlm.nih.gov/nucleotide/NC_038229.1?report=genbank&log$=nucltop&blast_rank=9&RID=ND6DSBHS016","NC_038229.1")
Zehneria thwaitesii voucher Gamble 15536 (K) tRNA-Leu (trnL) gene, partial sequence; trnL-trnF intergenic spacer, complete sequence; and tRNA-Phe (trnF) gene, partial sequence; plastid	Zehneria thwaitesii	52.0	52.0	100%	0.001	100.00	943	=HYPERLINK("https://www.ncbi.nlm.nih.gov/nucleotide/KY523413.1?report=genbank&log$=nucltop&blast_rank=10&RID=ND6DSBHS016","KY523413.1")
Zehneria tahitensis voucher Sachet 2662 (US) tRNA-Leu (trnL) gene, partial sequence; trnL-trnF intergenic spacer, complete sequence; and tRNA-Phe (trnF) gene, partial sequence; plastid	Zehneria tahitensis	52.0	52.0	100%	0.001	100.00	934	=HYPERLINK("https://www.ncbi.nlm.nih.gov/nucleotide/KY523411.1?report=genbank&log$=nucltop&blast_rank=11&RID=ND6DSBHS016","KY523411.1")
Zehneria scrobiculata voucher Schimper 164 (M) tRNA-Leu (trnL) gene, partial sequence; plastid	Zehneria scrobiculata	52.0	52.0	100%	0.001	100.00	525	=HYPERLINK("https://www.ncbi.nlm.nih.gov/nucleotide/KY523396.1?report=genbank&log$=nucltop&blast_rank=12&RID=ND6DSBHS016","KY523396.1")
Zehneria scrobiculata voucher Bolus et al. 11558 (M) tRNA-Leu (trnL) gene, partial sequence; plastid	Zehneria scrobiculata	52.0	52.0	100%	0.001	100.00	527	=HYPERLINK("https://www.ncbi.nlm.nih.gov/nucleotide/KY523395.1?report=genbank&log$=nucltop&blast_rank=13&RID=ND6DSBHS016","KY523395.1")
Neoachmandra samoensis voucher Sykes 170278 (L) tRNA-Leu (trnL) gene, partial sequence; plastid	Neoachmandra samoensis	52.0	52.0	100%	0.001	100.00	534	=HYPERLINK("https://www.ncbi.nlm.nih.gov/nucleotide/KY523391.1?report=genbank&log$=nucltop&blast_rank=14&RID=ND6DSBHS016","KY523391.1")
Zehneria sp. HS-2018f voucher McKee 3504 (US) tRNA-Leu (trnL) gene, partial sequence; trnL-trnF intergenic spacer, complete sequence; and tRNA-Phe (trnF) gene, partial sequence; plastid	Zehneria pentaphylla	52.0	52.0	100%	0.001	100.00	927	=HYPERLINK("https://www.ncbi.nlm.nih.gov/nucleotide/KY523377.1?report=genbank&log$=nucltop&blast_rank=15&RID=ND6DSBHS016","KY523377.1")
Zehneria baueriana voucher McKee 38396 (GH) tRNA-Leu (trnL) gene, partial sequence; trnL-trnF intergenic spacer, complete sequence; and tRNA-Phe (trnF) gene, partial sequence; plastid	Zehneria baueriana	52.0	52.0	100%	0.001	100.00	940	=HYPERLINK("https://www.ncbi.nlm.nih.gov/nucleotide/KY523354.1?report=genbank&log$=nucltop&blast_rank=16&RID=ND6DSBHS016","KY523354.1")
Citrullus colocynthis voucher G. Schweinfurth s.n. 1882 (B 180004824) tRNA-Leu (trnL) gene, partial sequence; trnL-trnF intergenic spacer, complete sequence; and tRNA-Phe (trnF) gene, partial sequence; chloroplast	Citrullus colocynthis	52.0	52.0	100%	0.001	100.00	933	=HYPERLINK("https://www.ncbi.nlm.nih.gov/nucleotide/KY681096.1?report=genbank&log$=nucltop&blast_rank=17&RID=ND6DSBHS016","KY681096.1")
Lagenaria siceraria isolate USVL1VR-Ls chloroplast, complete genome	Lagenaria siceraria	52.0	52.0	100%	0.001	100.00	157145	=HYPERLINK("https://www.ncbi.nlm.nih.gov/nucleotide/NC_036808.1?report=genbank&log$=nucltop&blast_rank=18&RID=ND6DSBHS016","NC_036808.1")
Cucurbita moschata chloroplast, complete genome	Cucurbita moschata	52.0	52.0	100%	0.001	100.00	157644	=HYPERLINK("https://www.ncbi.nlm.nih.gov/nucleotide/NC_036506.1?report=genbank&log$=nucltop&blast_rank=19&RID=ND6DSBHS016","NC_036506.1")
Cucurbita maxima chloroplast, complete genome	Cucurbita maxima	52.0	52.0	100%	0.001	100.00	157204	=HYPERLINK("https://www.ncbi.nlm.nih.gov/nucleotide/NC_036505.1?report=genbank&log$=nucltop&blast_rank=20&RID=ND6DSBHS016","NC_036505.1")
Citrullus rehmii isolate PI 632755 chloroplast, complete genome	Citrullus rehmii	52.0	52.0	100%	0.001	100.00	157135	=HYPERLINK("https://www.ncbi.nlm.nih.gov/nucleotide/NC_035975.1?report=genbank&log$=nucltop&blast_rank=21&RID=ND6DSBHS016","NC_035975.1")
Citrullus colocynthis voucher Podlech 19980 (M) tRNA-Leu (trnL) gene, partial sequence; trnL-trnF intergenic spacer, complete sequence; and tRNA-Phe (trnF) gene, partial sequence; chloroplast	Citrullus colocynthis	52.0	52.0	100%	0.001	100.00	962	=HYPERLINK("https://www.ncbi.nlm.nih.gov/nucleotide/KY613619.1?report=genbank&log$=nucltop&blast_rank=22&RID=ND6DSBHS016","KY613619.1")
Citrullus colocynthis chloroplast, complete genome	Citrullus colocynthis	52.0	52.0	100%	0.001	100.00	157147	=HYPERLINK("https://www.ncbi.nlm.nih.gov/nucleotide/NC_035727.1?report=genbank&log$=nucltop&blast_rank=23&RID=ND6DSBHS016","NC_035727.1")
Luffa echinata voucher LE1 tRNA-Leu (trnL) gene, partial sequence; trnL-trnF intergenic spacer, complete sequence; and tRNA-Phe (trnF) gene, partial sequence; chloroplast	Luffa echinata	52.0	52.0	100%	0.001	100.00	862	=HYPERLINK("https://www.ncbi.nlm.nih.gov/nucleotide/KX786140.1?report=genbank&log$=nucltop&blast_rank=24&RID=ND6DSBHS016","KX786140.1")
Luffa graveolens voucher 263216 tRNA-Leu (trnL) gene, partial sequence; trnL-trnF intergenic spacer, complete sequence; and tRNA-Phe (trnF) gene, partial sequence; chloroplast	Luffa graveolens	52.0	52.0	100%	0.001	100.00	862	=HYPERLINK("https://www.ncbi.nlm.nih.gov/nucleotide/KX786137.1?report=genbank&log$=nucltop&blast_rank=25&RID=ND6DSBHS016","KX786137.1")
Luffa graveolens voucher LG1 tRNA-Leu (trnL) gene, partial sequence; trnL-trnF intergenic spacer, complete sequence; and tRNA-Phe (trnF) gene, partial sequence; chloroplast	Luffa graveolens	52.0	52.0	100%	0.001	100.00	862	=HYPERLINK("https://www.ncbi.nlm.nih.gov/nucleotide/KX786136.1?report=genbank&log$=nucltop&blast_rank=26&RID=ND6DSBHS016","KX786136.1")
Luffa acutangula voucher VRS-05 tRNA-Leu (trnL) gene, partial sequence; trnL-trnF intergenic spacer, complete sequence; and tRNA-Phe (trnF) gene, partial sequence; chloroplast	Luffa acutangula	52.0	52.0	100%	0.001	100.00	863	=HYPERLINK("https://www.ncbi.nlm.nih.gov/nucleotide/KX786135.1?report=genbank&log$=nucltop&blast_rank=27&RID=ND6DSBHS016","KX786135.1")
Luffa acutangula voucher VAR1 tRNA-Leu (trnL) gene, partial sequence; trnL-trnF intergenic spacer, complete sequence; and tRNA-Phe (trnF) gene, partial sequence; chloroplast	Luffa acutangula	52.0	52.0	100%	0.001	100.00	864	=HYPERLINK("https://www.ncbi.nlm.nih.gov/nucleotide/KX786134.1?report=genbank&log$=nucltop&blast_rank=28&RID=ND6DSBHS016","KX786134.1")
Luffa acutangula voucher VRS-27 tRNA-Leu (trnL) gene, partial sequence; trnL-trnF intergenic spacer, complete sequence; and tRNA-Phe (trnF) gene, partial sequence; chloroplast	Luffa acutangula	52.0	52.0	100%	0.001	100.00	863	=HYPERLINK("https://www.ncbi.nlm.nih.gov/nucleotide/KX786133.1?report=genbank&log$=nucltop&blast_rank=29&RID=ND6DSBHS016","KX786133.1")
Luffa acutangula voucher 263201 tRNA-Leu (trnL) gene, partial sequence; trnL-trnF intergenic spacer, complete sequence; and tRNA-Phe (trnF) gene, partial sequence; chloroplast	Luffa acutangula	52.0	52.0	100%	0.001	100.00	863	=HYPERLINK("https://www.ncbi.nlm.nih.gov/nucleotide/KX786132.1?report=genbank&log$=nucltop&blast_rank=30&RID=ND6DSBHS016","KX786132.1")
Luffa acutangula cultivar Deedhi tRNA-Leu (trnL) gene, partial sequence; trnL-trnF intergenic spacer, complete sequence; and tRNA-Phe (trnF) gene, partial sequence; chloroplast	Luffa acutangula	52.0	52.0	100%	0.001	100.00	864	=HYPERLINK("https://www.ncbi.nlm.nih.gov/nucleotide/KX786131.1?report=genbank&log$=nucltop&blast_rank=31&RID=ND6DSBHS016","KX786131.1")
Luffa acutangula cultivar Haritham tRNA-Leu (trnL) gene, partial sequence; trnL-trnF intergenic spacer, complete sequence; and tRNA-Phe (trnF) gene, partial sequence; chloroplast	Luffa acutangula	52.0	52.0	100%	0.001	100.00	863	=HYPERLINK("https://www.ncbi.nlm.nih.gov/nucleotide/KX786130.1?report=genbank&log$=nucltop&blast_rank=32&RID=ND6DSBHS016","KX786130.1")
Luffa acutangula cultivar Arka Sumeet tRNA-Leu (trnL) gene, partial sequence; trnL-trnF intergenic spacer, complete sequence; and tRNA-Phe (trnF) gene, partial sequence; chloroplast	Luffa acutangula	52.0	52.0	100%	0.001	100.00	863	=HYPERLINK("https://www.ncbi.nlm.nih.gov/nucleotide/KX786129.1?report=genbank&log$=nucltop&blast_rank=33&RID=ND6DSBHS016","KX786129.1")
Luffa acutangula voucher LA1 tRNA-Leu (trnL) gene, partial sequence; trnL-trnF intergenic spacer, complete sequence; and tRNA-Phe (trnF) gene, partial sequence; chloroplast	Luffa acutangula	52.0	52.0	100%	0.001	100.00	863	=HYPERLINK("https://www.ncbi.nlm.nih.gov/nucleotide/KX786128.1?report=genbank&log$=nucltop&blast_rank=34&RID=ND6DSBHS016","KX786128.1")
Luffa acutangula cultivar Pusa Nasdar tRNA-Leu (trnL) gene, partial sequence; trnL-trnF intergenic spacer, complete sequence; and tRNA-Phe (trnF) gene, partial sequence; chloroplast	Luffa acutangula	52.0	52.0	100%	0.001	100.00	863	=HYPERLINK("https://www.ncbi.nlm.nih.gov/nucleotide/KX786127.1?report=genbank&log$=nucltop&blast_rank=35&RID=ND6DSBHS016","KX786127.1")
Luffa acutangula cultivar Swarna Uphar tRNA-Leu (trnL) gene, partial sequence; trnL-trnF intergenic spacer, complete sequence; and tRNA-Phe (trnF) gene, partial sequence; chloroplast	Luffa acutangula	52.0	52.0	100%	0.001	100.00	863	=HYPERLINK("https://www.ncbi.nlm.nih.gov/nucleotide/KX786126.1?report=genbank&log$=nucltop&blast_rank=36&RID=ND6DSBHS016","KX786126.1")
Luffa aegyptiaca voucher 264613 tRNA-Leu (trnL) gene, partial sequence; trnL-trnF intergenic spacer, complete sequence; and tRNA-Phe (trnF) gene, partial sequence; chloroplast	Luffa aegyptiaca	52.0	52.0	100%	0.001	100.00	862	=HYPERLINK("https://www.ncbi.nlm.nih.gov/nucleotide/KX786125.1?report=genbank&log$=nucltop&blast_rank=37&RID=ND6DSBHS016","KX786125.1")
Luffa aegyptiaca voucher 264612 tRNA-Leu (trnL) gene, partial sequence; trnL-trnF intergenic spacer, complete sequence; and tRNA-Phe (trnF) gene, partial sequence; chloroplast	Luffa aegyptiaca	52.0	52.0	100%	0.001	100.00	865	=HYPERLINK("https://www.ncbi.nlm.nih.gov/nucleotide/KX786124.1?report=genbank&log$=nucltop&blast_rank=38&RID=ND6DSBHS016","KX786124.1")
Luffa aegyptiaca voucher 264603 tRNA-Leu (trnL) gene, partial sequence; trnL-trnF intergenic spacer, complete sequence; and tRNA-Phe (trnF) gene, partial sequence; chloroplast	Luffa aegyptiaca	52.0	52.0	100%	0.001	100.00	862	=HYPERLINK("https://www.ncbi.nlm.nih.gov/nucleotide/KX786123.1?report=genbank&log$=nucltop&blast_rank=39&RID=ND6DSBHS016","KX786123.1")
Luffa aegyptiaca voucher 263541B tRNA-Leu (trnL) gene, partial sequence; trnL-trnF intergenic spacer, complete sequence; and tRNA-Phe (trnF) gene, partial sequence; chloroplast	Luffa aegyptiaca	52.0	52.0	100%	0.001	100.00	862	=HYPERLINK("https://www.ncbi.nlm.nih.gov/nucleotide/KX786122.1?report=genbank&log$=nucltop&blast_rank=40&RID=ND6DSBHS016","KX786122.1")
Luffa aegyptiaca voucher 252934 tRNA-Leu (trnL) gene, partial sequence; trnL-trnF intergenic spacer, complete sequence; and tRNA-Phe (trnF) gene, partial sequence; chloroplast	Luffa aegyptiaca	52.0	52.0	100%	0.001	100.00	862	=HYPERLINK("https://www.ncbi.nlm.nih.gov/nucleotide/KX786121.1?report=genbank&log$=nucltop&blast_rank=41&RID=ND6DSBHS016","KX786121.1")
Luffa aegyptiaca voucher 252945 tRNA-Leu (trnL) gene, partial sequence; trnL-trnF intergenic spacer, complete sequence; and tRNA-Phe (trnF) gene, partial sequence; chloroplast	Luffa aegyptiaca	52.0	52.0	100%	0.001	100.00	863	=HYPERLINK("https://www.ncbi.nlm.nih.gov/nucleotide/KX786120.1?report=genbank&log$=nucltop&blast_rank=42&RID=ND6DSBHS016","KX786120.1")
Luffa aegyptiaca voucher 263202 tRNA-Leu (trnL) gene, partial sequence; trnL-trnF intergenic spacer, complete sequence; and tRNA-Phe (trnF) gene, partial sequence; chloroplast	Luffa aegyptiaca	52.0	52.0	100%	0.001	100.00	862	=HYPERLINK("https://www.ncbi.nlm.nih.gov/nucleotide/KX786119.1?report=genbank&log$=nucltop&blast_rank=43&RID=ND6DSBHS016","KX786119.1")
Luffa aegyptiaca voucher 250537 tRNA-Leu (trnL) gene, partial sequence; trnL-trnF intergenic spacer, complete sequence; and tRNA-Phe (trnF) gene, partial sequence; chloroplast	Luffa aegyptiaca	52.0	52.0	100%	0.001	100.00	863	=HYPERLINK("https://www.ncbi.nlm.nih.gov/nucleotide/KX786118.1?report=genbank&log$=nucltop&blast_rank=44&RID=ND6DSBHS016","KX786118.1")
Luffa aegyptiaca voucher 263290 tRNA-Leu (trnL) gene, partial sequence; trnL-trnF intergenic spacer, complete sequence; and tRNA-Phe (trnF) gene, partial sequence; chloroplast	Luffa aegyptiaca	52.0	52.0	100%	0.001	100.00	862	=HYPERLINK("https://www.ncbi.nlm.nih.gov/nucleotide/KX786117.1?report=genbank&log$=nucltop&blast_rank=45&RID=ND6DSBHS016","KX786117.1")
Luffa aegyptiaca voucher 263206 tRNA-Leu (trnL) gene, partial sequence; trnL-trnF intergenic spacer, complete sequence; and tRNA-Phe (trnF) gene, partial sequence; chloroplast	Luffa aegyptiaca	52.0	52.0	100%	0.001	100.00	864	=HYPERLINK("https://www.ncbi.nlm.nih.gov/nucleotide/KX786116.1?report=genbank&log$=nucltop&blast_rank=46&RID=ND6DSBHS016","KX786116.1")
Trochomeria polymorpha voucher Schaefer HSC10 (TUM) tRNA-Leu (trnL) gene, partial sequence; chloroplast	Trochomeria polymorpha	52.0	52.0	100%	0.001	100.00	499	=HYPERLINK("https://www.ncbi.nlm.nih.gov/nucleotide/KU289699.1?report=genbank&log$=nucltop&blast_rank=47&RID=ND6DSBHS016","KU289699.1")
Trochomeria polymorpha voucher Schaefer HSC5 (TUM) tRNA-Leu (trnL) gene, partial sequence; chloroplast	Trochomeria polymorpha	52.0	52.0	100%	0.001	100.00	498	=HYPERLINK("https://www.ncbi.nlm.nih.gov/nucleotide/KU289698.1?report=genbank&log$=nucltop&blast_rank=48&RID=ND6DSBHS016","KU289698.1")
Trochomeria debilis voucher Seydel 3043 (GH) tRNA-Leu (trnL) gene, partial sequence; chloroplast	Trochomeria debilis	52.0	52.0	100%	0.001	100.00	514	=HYPERLINK("https://www.ncbi.nlm.nih.gov/nucleotide/KU289697.1?report=genbank&log$=nucltop&blast_rank=49&RID=ND6DSBHS016","KU289697.1")
Dactyliandra welwitschii voucher Bhandari 332 (K) tRNA-Leu (trnL) gene, partial sequence; chloroplast	Dactyliandra welwitschii	52.0	52.0	100%	0.001	100.00	511	=HYPERLINK("https://www.ncbi.nlm.nih.gov/nucleotide/KU289695.1?report=genbank&log$=nucltop&blast_rank=50&RID=ND6DSBHS016","KU289695.1")
Dactyliandra stefaninii voucher Gilbert & Jefford 4586 (K) tRNA-Leu (trnL) gene, partial sequence; chloroplast	Dactyliandra stefaninii	52.0	52.0	100%	0.001	100.00	513	=HYPERLINK("https://www.ncbi.nlm.nih.gov/nucleotide/KU289690.1?report=genbank&log$=nucltop&blast_rank=51&RID=ND6DSBHS016","KU289690.1")
Dactyliandra nigrescens voucher Kirrika 34 (K) tRNA-Leu (trnL) gene, partial sequence; chloroplast	Dactyliandra nigrescens	52.0	52.0	100%	0.001	100.00	518	=HYPERLINK("https://www.ncbi.nlm.nih.gov/nucleotide/KU289689.1?report=genbank&log$=nucltop&blast_rank=52&RID=ND6DSBHS016","KU289689.1")
Luffa aegyptiaca chloroplast, complete genome	Luffa aegyptiaca	52.0	52.0	100%	0.001	100.00	157296	=HYPERLINK("https://www.ncbi.nlm.nih.gov/nucleotide/OR327040.1?report=genbank&log$=nucltop&blast_rank=53&RID=ND6DSBHS016","OR327040.1")
Luffa aegyptiaca chloroplast, complete genome	Luffa aegyptiaca	52.0	52.0	100%	0.001	100.00	157296	=HYPERLINK("https://www.ncbi.nlm.nih.gov/nucleotide/OQ810000.1?report=genbank&log$=nucltop&blast_rank=54&RID=ND6DSBHS016","OQ810000.1")
Cucurbita moschata chloroplast, complete genome	Cucurbita moschata	52.0	52.0	100%	0.001	100.00	157592	=HYPERLINK("https://www.ncbi.nlm.nih.gov/nucleotide/OQ442842.1?report=genbank&log$=nucltop&blast_rank=55&RID=ND6DSBHS016","OQ442842.1")
Luffa aegyptiaca isolate 23488 chloroplast, complete genome	Luffa aegyptiaca	52.0	52.0	100%	0.001	100.00	157296	=HYPERLINK("https://www.ncbi.nlm.nih.gov/nucleotide/NC_072516.1?report=genbank&log$=nucltop&blast_rank=56&RID=ND6DSBHS016","NC_072516.1")
Corallocarpus schimperi voucher F9_K1269_Cucumis_sp tRNA-Leu (trnL) gene, intron; chloroplast	Corallocarpus schimperi	52.0	52.0	100%	0.001	100.00	531	=HYPERLINK("https://www.ncbi.nlm.nih.gov/nucleotide/KR738552.1?report=genbank&log$=nucltop&blast_rank=57&RID=ND6DSBHS016","KR738552.1")
Corallocarpus schimperi voucher D1_K1268_Coccinia_sp tRNA-Leu (trnL) gene, intron; chloroplast	Corallocarpus schimperi	52.0	52.0	100%	0.001	100.00	584	=HYPERLINK("https://www.ncbi.nlm.nih.gov/nucleotide/KR738499.1?report=genbank&log$=nucltop&blast_rank=58&RID=ND6DSBHS016","KR738499.1")
Corallocarpus schimperi voucher B5_K1267_Coccinia_sp tRNA-Leu (trnL) gene, intron; chloroplast	Corallocarpus schimperi	52.0	52.0	100%	0.001	100.00	479	=HYPERLINK("https://www.ncbi.nlm.nih.gov/nucleotide/KR738356.1?report=genbank&log$=nucltop&blast_rank=59&RID=ND6DSBHS016","KR738356.1")
Peponium vogelii voucher H12_K1302_Cucumis_SKS14-029 tRNA-Leu (trnL) gene, intron; chloroplast	Peponium vogelii	52.0	52.0	100%	0.001	100.00	544	=HYPERLINK("https://www.ncbi.nlm.nih.gov/nucleotide/KR737881.1?report=genbank&log$=nucltop&blast_rank=60&RID=ND6DSBHS016","KR737881.1")
Telfairia occidentalis chloroplast, complete genome	Telfairia occidentalis	52.0	52.0	100%	0.001	100.00	131540	=HYPERLINK("https://www.ncbi.nlm.nih.gov/nucleotide/NC_067979.1?report=genbank&log$=nucltop&blast_rank=61&RID=ND6DSBHS016","NC_067979.1")
Zehneria sp. NH-2021 voucher Ranjan et al. 77931 (TUM) tRNA-Leu (trnL) gene and trnL-trnF intergenic spacer, partial sequence; chloroplast	Zehneria neorensis	52.0	52.0	100%	0.001	100.00	908	=HYPERLINK("https://www.ncbi.nlm.nih.gov/nucleotide/MZ409519.1?report=genbank&log$=nucltop&blast_rank=62&RID=ND6DSBHS016","MZ409519.1")
Lagenaria siceraria isolate REF_VMP tRNA-Leu (trnL) gene and trnL-trnF intergenic spacer, partial sequence; chloroplast	Lagenaria siceraria	52.0	52.0	100%	0.001	100.00	415	=HYPERLINK("https://www.ncbi.nlm.nih.gov/nucleotide/OP362571.1?report=genbank&log$=nucltop&blast_rank=63&RID=ND6DSBHS016","OP362571.1")
Lagenaria siceraria isolate ACI_VMP tRNA-Leu (trnL) gene, partial sequence; trnL-trnF intergenic spacer, complete sequence; and tRNA-Phe (trnF) gene, partial sequence; chloroplast	Lagenaria siceraria	52.0	52.0	100%	0.001	100.00	758	=HYPERLINK("https://www.ncbi.nlm.nih.gov/nucleotide/OP362569.1?report=genbank&log$=nucltop&blast_rank=64&RID=ND6DSBHS016","OP362569.1")
Benincasa hispida isolate B227 chloroplast, complete genome	Benincasa hispida	52.0	52.0	100%	0.001	100.00	156758	=HYPERLINK("https://www.ncbi.nlm.nih.gov/nucleotide/OL334514.1?report=genbank&log$=nucltop&blast_rank=65&RID=ND6DSBHS016","OL334514.1")
Dieterlea fusiformis voucher M.G. Ayala 832 (MEXU) tRNA-Leu (trnL) gene, partial sequence; trnL-trnF intergenic spacer, complete sequence; and tRNA-Phe (trnF) gene, partial sequence; chloroplast	Ibervillea fusiformis	52.0	52.0	100%	0.001	100.00	944	=HYPERLINK("https://www.ncbi.nlm.nih.gov/nucleotide/KJ531878.1?report=genbank&log$=nucltop&blast_rank=66&RID=ND6DSBHS016","KJ531878.1")
Dieterlea fusiformis voucher M.G. Ayala 1005 (MEXU) tRNA-Leu (trnL) gene, partial sequence; trnL-trnF intergenic spacer, complete sequence; and tRNA-Phe (trnF) gene, partial sequence; chloroplast	Ibervillea fusiformis	52.0	52.0	100%	0.001	100.00	948	=HYPERLINK("https://www.ncbi.nlm.nih.gov/nucleotide/KJ531877.1?report=genbank&log$=nucltop&blast_rank=67&RID=ND6DSBHS016","KJ531877.1")
Citrullus rehmii chloroplast, complete genome	Citrullus rehmii	52.0	52.0	100%	0.001	100.00	157071	=HYPERLINK("https://www.ncbi.nlm.nih.gov/nucleotide/ON597627.1?report=genbank&log$=nucltop&blast_rank=68&RID=ND6DSBHS016","ON597627.1")
Cucurbita pedatifolia chloroplast, complete genome	Cucurbita pedatifolia	52.0	52.0	100%	0.001	100.00	158614	=HYPERLINK("https://www.ncbi.nlm.nih.gov/nucleotide/NC_065199.1?report=genbank&log$=nucltop&blast_rank=69&RID=ND6DSBHS016","NC_065199.1")
Cucurbita okeechobeensis chloroplast, complete genome	Cucurbita okeechobeensis	52.0	52.0	100%	0.001	100.00	157273	=HYPERLINK("https://www.ncbi.nlm.nih.gov/nucleotide/NC_065149.1?report=genbank&log$=nucltop&blast_rank=70&RID=ND6DSBHS016","NC_065149.1")
Citrullus rehmii voucher Grif 16374 01 (M) tRNA-Leu (trnL-UAA) gene, partial sequence; trnL-trnF intergenic spacer, complete sequence; and tRNA-Phe (trnF-GAA) gene, partial sequence; chloroplast	Citrullus rehmii	52.0	52.0	100%	0.001	100.00	940	=HYPERLINK("https://www.ncbi.nlm.nih.gov/nucleotide/KP036545.1?report=genbank&log$=nucltop&blast_rank=71&RID=ND6DSBHS016","KP036545.1")
Citrullus colocynthis voucher PI 195927, F. Dane (M) tRNA-Leu (trnL-UAA) gene, partial sequence; trnL-trnF intergenic spacer, complete sequence; and tRNA-Phe (trnF-GAA) gene, partial sequence; chloroplast	Citrullus colocynthis	52.0	52.0	100%	0.001	100.00	940	=HYPERLINK("https://www.ncbi.nlm.nih.gov/nucleotide/KP036539.1?report=genbank&log$=nucltop&blast_rank=72&RID=ND6DSBHS016","KP036539.1")
Acanthosicyos horridus voucher E. van Jaarsveld s.n. tRNA-Leu (trnL-UAA) gene, partial sequence; chloroplast	Acanthosicyos horridus	52.0	52.0	100%	0.001	100.00	565	=HYPERLINK("https://www.ncbi.nlm.nih.gov/nucleotide/KP036536.1?report=genbank&log$=nucltop&blast_rank=73&RID=ND6DSBHS016","KP036536.1")
Sicyos angulatus chloroplast, complete genome	Sicyos angulatus	52.0	52.0	100%	0.001	100.00	154986	=HYPERLINK("https://www.ncbi.nlm.nih.gov/nucleotide/NC_062884.1?report=genbank&log$=nucltop&blast_rank=74&RID=ND6DSBHS016","NC_062884.1")
Cucurbita maxima chloroplast, complete genome	Cucurbita maxima	52.0	52.0	100%	0.001	100.00	157205	=HYPERLINK("https://www.ncbi.nlm.nih.gov/nucleotide/OK129338.1?report=genbank&log$=nucltop&blast_rank=75&RID=ND6DSBHS016","OK129338.1")
Cucurbita ficifolia chloroplast, complete genome	Cucurbita ficifolia	52.0	52.0	100%	0.001	100.00	157631	=HYPERLINK("https://www.ncbi.nlm.nih.gov/nucleotide/OK336484.1?report=genbank&log$=nucltop&blast_rank=76&RID=ND6DSBHS016","OK336484.1")
Lagenaria siceraria isolate Tularosa_Cave chloroplast, partial genome	Lagenaria siceraria	52.0	52.0	100%	0.001	100.00	86419	=HYPERLINK("https://www.ncbi.nlm.nih.gov/nucleotide/KJ399882.1?report=genbank&log$=nucltop&blast_rank=77&RID=ND6DSBHS016","KJ399882.1")
Lagenaria siceraria isolate Spring_Branch chloroplast, partial genome	Lagenaria siceraria	52.0	52.0	100%	0.001	100.00	86305	=HYPERLINK("https://www.ncbi.nlm.nih.gov/nucleotide/KJ399881.1?report=genbank&log$=nucltop&blast_rank=78&RID=ND6DSBHS016","KJ399881.1")
Lagenaria siceraria isolate Quebrada_Jaguay chloroplast, partial genome	Lagenaria siceraria	52.0	52.0	100%	0.001	100.00	86330	=HYPERLINK("https://www.ncbi.nlm.nih.gov/nucleotide/KJ399880.1?report=genbank&log$=nucltop&blast_rank=79&RID=ND6DSBHS016","KJ399880.1")
Lagenaria siceraria isolate Putnam_Shelter chloroplast, partial genome	Lagenaria siceraria	52.0	52.0	100%	0.001	100.00	86303	=HYPERLINK("https://www.ncbi.nlm.nih.gov/nucleotide/KJ399879.1?report=genbank&log$=nucltop&blast_rank=80&RID=ND6DSBHS016","KJ399879.1")
Lagenaria siceraria isolate MB29_Tanzania chloroplast, partial genome	Lagenaria siceraria	52.0	52.0	100%	0.001	100.00	86421	=HYPERLINK("https://www.ncbi.nlm.nih.gov/nucleotide/KJ399878.1?report=genbank&log$=nucltop&blast_rank=81&RID=ND6DSBHS016","KJ399878.1")
Lagenaria siceraria isolate MB26_Ecuador chloroplast, partial genome	Lagenaria siceraria	52.0	52.0	100%	0.001	100.00	86421	=HYPERLINK("https://www.ncbi.nlm.nih.gov/nucleotide/KJ399877.1?report=genbank&log$=nucltop&blast_rank=82&RID=ND6DSBHS016","KJ399877.1")
Lagenaria siceraria isolate MB191_New_Guinea_2 chloroplast, partial genome	Lagenaria siceraria	52.0	52.0	100%	0.001	100.00	86419	=HYPERLINK("https://www.ncbi.nlm.nih.gov/nucleotide/KJ399876.1?report=genbank&log$=nucltop&blast_rank=83&RID=ND6DSBHS016","KJ399876.1")
Lagenaria siceraria isolate MB154_Caroline_Islands chloroplast, partial genome	Lagenaria siceraria	52.0	52.0	100%	0.001	100.00	86420	=HYPERLINK("https://www.ncbi.nlm.nih.gov/nucleotide/KJ399875.1?report=genbank&log$=nucltop&blast_rank=84&RID=ND6DSBHS016","KJ399875.1")
Lagenaria siceraria isolate MB02_New_Zealand_1 chloroplast, partial genome	Lagenaria siceraria	52.0	52.0	100%	0.001	100.00	86417	=HYPERLINK("https://www.ncbi.nlm.nih.gov/nucleotide/KJ399874.1?report=genbank&log$=nucltop&blast_rank=85&RID=ND6DSBHS016","KJ399874.1")
Lagenaria siceraria isolate MB01_New_Zealand_2 chloroplast, partial genome	Lagenaria siceraria	52.0	52.0	100%	0.001	100.00	86419	=HYPERLINK("https://www.ncbi.nlm.nih.gov/nucleotide/KJ399873.1?report=genbank&log$=nucltop&blast_rank=86&RID=ND6DSBHS016","KJ399873.1")
Lagenaria siceraria isolate Ls6D_New_Guinea_1 chloroplast, partial genome	Lagenaria siceraria	52.0	52.0	100%	0.001	100.00	86420	=HYPERLINK("https://www.ncbi.nlm.nih.gov/nucleotide/KJ399872.1?report=genbank&log$=nucltop&blast_rank=87&RID=ND6DSBHS016","KJ399872.1")
Lagenaria siceraria isolate Ls6C_Kenya_Wild chloroplast, partial genome	Lagenaria siceraria	52.0	52.0	100%	0.001	100.00	86420	=HYPERLINK("https://www.ncbi.nlm.nih.gov/nucleotide/KJ399871.1?report=genbank&log$=nucltop&blast_rank=88&RID=ND6DSBHS016","KJ399871.1")
Lagenaria siceraria isolate Ls6A_Zimbabwe_Wild chloroplast, partial genome	Lagenaria siceraria	52.0	52.0	100%	0.001	100.00	86417	=HYPERLINK("https://www.ncbi.nlm.nih.gov/nucleotide/KJ399870.1?report=genbank&log$=nucltop&blast_rank=89&RID=ND6DSBHS016","KJ399870.1")
Lagenaria siceraria isolate Ls5J_Phillipines chloroplast, partial genome	Lagenaria siceraria	52.0	52.0	100%	0.001	100.00	86421	=HYPERLINK("https://www.ncbi.nlm.nih.gov/nucleotide/KJ399869.1?report=genbank&log$=nucltop&blast_rank=90&RID=ND6DSBHS016","KJ399869.1")
Lagenaria siceraria isolate Ls5H_China_1 chloroplast, partial genome	Lagenaria siceraria	52.0	52.0	100%	0.001	100.00	86420	=HYPERLINK("https://www.ncbi.nlm.nih.gov/nucleotide/KJ399868.1?report=genbank&log$=nucltop&blast_rank=91&RID=ND6DSBHS016","KJ399868.1")
Lagenaria siceraria isolate Ls5G_Zimbabwe_1 chloroplast, partial genome	Lagenaria siceraria	52.0	52.0	100%	0.001	100.00	86419	=HYPERLINK("https://www.ncbi.nlm.nih.gov/nucleotide/KJ399867.1?report=genbank&log$=nucltop&blast_rank=92&RID=ND6DSBHS016","KJ399867.1")
Lagenaria siceraria isolate Ls5F_India_1 chloroplast, partial genome	Lagenaria siceraria	52.0	52.0	100%	0.001	100.00	86420	=HYPERLINK("https://www.ncbi.nlm.nih.gov/nucleotide/KJ399866.1?report=genbank&log$=nucltop&blast_rank=93&RID=ND6DSBHS016","KJ399866.1")
Lagenaria siceraria isolate Ls5E_Guatemala chloroplast, partial genome	Lagenaria siceraria	52.0	52.0	100%	0.001	100.00	86421	=HYPERLINK("https://www.ncbi.nlm.nih.gov/nucleotide/KJ399865.1?report=genbank&log$=nucltop&blast_rank=94&RID=ND6DSBHS016","KJ399865.1")
Lagenaria siceraria isolate Ls5D_Zimbabwe_2 chloroplast, partial genome	Lagenaria siceraria	52.0	52.0	100%	0.001	100.00	86421	=HYPERLINK("https://www.ncbi.nlm.nih.gov/nucleotide/KJ399864.1?report=genbank&log$=nucltop&blast_rank=95&RID=ND6DSBHS016","KJ399864.1")
Lagenaria siceraria isolate Ls5C_Ethiopia chloroplast, partial genome	Lagenaria siceraria	52.0	52.0	100%	0.001	100.00	86417	=HYPERLINK("https://www.ncbi.nlm.nih.gov/nucleotide/KJ399863.1?report=genbank&log$=nucltop&blast_rank=96&RID=ND6DSBHS016","KJ399863.1")
Lagenaria siceraria isolate Ls5B_Pakistan_1 chloroplast, partial genome	Lagenaria siceraria	52.0	52.0	100%	0.001	100.00	86417	=HYPERLINK("https://www.ncbi.nlm.nih.gov/nucleotide/KJ399862.1?report=genbank&log$=nucltop&blast_rank=97&RID=ND6DSBHS016","KJ399862.1")
Lagenaria siceraria isolate Ls5A_Afghanistan chloroplast, partial genome	Lagenaria siceraria	52.0	52.0	100%	0.001	100.00	86409	=HYPERLINK("https://www.ncbi.nlm.nih.gov/nucleotide/KJ399861.1?report=genbank&log$=nucltop&blast_rank=98&RID=ND6DSBHS016","KJ399861.1")
Lagenaria siceraria isolate Ls4G_Zambia chloroplast, partial genome	Lagenaria siceraria	52.0	52.0	100%	0.001	100.00	86378	=HYPERLINK("https://www.ncbi.nlm.nih.gov/nucleotide/KJ399860.1?report=genbank&log$=nucltop&blast_rank=99&RID=ND6DSBHS016","KJ399860.1")
Lagenaria siceraria isolate Ls4F_Indonesia chloroplast, partial genome	Lagenaria siceraria	52.0	52.0	100%	0.001	100.00	86419	=HYPERLINK("https://www.ncbi.nlm.nih.gov/nucleotide/KJ399859.1?report=genbank&log$=nucltop&blast_rank=100&RID=ND6DSBHS016","KJ399859.1")
Lagenaria siceraria isolate Ls4E_Iraq chloroplast, partial genome	Lagenaria siceraria	52.0	52.0	100%	0.001	100.00	86419	=HYPERLINK("https://www.ncbi.nlm.nih.gov/nucleotide/KJ399858.1?report=genbank&log$=nucltop&blast_rank=101&RID=ND6DSBHS016","KJ399858.1")
Lagenaria siceraria isolate Ls4D_Cyprus chloroplast, partial genome	Lagenaria siceraria	52.0	52.0	100%	0.001	100.00	86421	=HYPERLINK("https://www.ncbi.nlm.nih.gov/nucleotide/KJ399857.1?report=genbank&log$=nucltop&blast_rank=102&RID=ND6DSBHS016","KJ399857.1")
Lagenaria siceraria isolate Ls4C_India_2 chloroplast, partial genome	Lagenaria siceraria	52.0	52.0	100%	0.001	100.00	86420	=HYPERLINK("https://www.ncbi.nlm.nih.gov/nucleotide/KJ399856.1?report=genbank&log$=nucltop&blast_rank=103&RID=ND6DSBHS016","KJ399856.1")
Lagenaria siceraria isolate Ls4A_Turkey chloroplast, partial genome	Lagenaria siceraria	52.0	52.0	100%	0.001	100.00	86421	=HYPERLINK("https://www.ncbi.nlm.nih.gov/nucleotide/KJ399855.1?report=genbank&log$=nucltop&blast_rank=104&RID=ND6DSBHS016","KJ399855.1")
Lagenaria siceraria isolate Ls3G_Serbia_Montenegro chloroplast, partial genome	Lagenaria siceraria	52.0	52.0	100%	0.001	100.00	86418	=HYPERLINK("https://www.ncbi.nlm.nih.gov/nucleotide/KJ399854.1?report=genbank&log$=nucltop&blast_rank=105&RID=ND6DSBHS016","KJ399854.1")
Lagenaria siceraria isolate Ls3F_Pakistan_2 chloroplast, partial genome	Lagenaria siceraria	52.0	52.0	100%	0.001	100.00	86420	=HYPERLINK("https://www.ncbi.nlm.nih.gov/nucleotide/KJ399853.1?report=genbank&log$=nucltop&blast_rank=106&RID=ND6DSBHS016","KJ399853.1")
Lagenaria siceraria isolate Ls3D_South_Africa chloroplast, partial genome	Lagenaria siceraria	52.0	52.0	100%	0.001	100.00	86420	=HYPERLINK("https://www.ncbi.nlm.nih.gov/nucleotide/KJ399852.1?report=genbank&log$=nucltop&blast_rank=107&RID=ND6DSBHS016","KJ399852.1")
Lagenaria siceraria isolate Ls3C_Syria chloroplast, partial genome	Lagenaria siceraria	52.0	52.0	100%	0.001	100.00	86420	=HYPERLINK("https://www.ncbi.nlm.nih.gov/nucleotide/KJ399851.1?report=genbank&log$=nucltop&blast_rank=108&RID=ND6DSBHS016","KJ399851.1")
Lagenaria siceraria isolate Ls3B_Mexico chloroplast, partial genome	Lagenaria siceraria	52.0	52.0	100%	0.001	100.00	86419	=HYPERLINK("https://www.ncbi.nlm.nih.gov/nucleotide/KJ399850.1?report=genbank&log$=nucltop&blast_rank=109&RID=ND6DSBHS016","KJ399850.1")
Lagenaria siceraria isolate Ls3A_Argentina_2 chloroplast, partial genome	Lagenaria siceraria	52.0	52.0	100%	0.001	100.00	86420	=HYPERLINK("https://www.ncbi.nlm.nih.gov/nucleotide/KJ399849.1?report=genbank&log$=nucltop&blast_rank=110&RID=ND6DSBHS016","KJ399849.1")
Lagenaria siceraria isolate Ls10i_Greece chloroplast, partial genome	Lagenaria siceraria	52.0	52.0	100%	0.001	100.00	86419	=HYPERLINK("https://www.ncbi.nlm.nih.gov/nucleotide/KJ399848.1?report=genbank&log$=nucltop&blast_rank=111&RID=ND6DSBHS016","KJ399848.1")
Lagenaria siceraria isolate Ls10h_Israel chloroplast, partial genome	Lagenaria siceraria	52.0	52.0	100%	0.001	100.00	86420	=HYPERLINK("https://www.ncbi.nlm.nih.gov/nucleotide/KJ399847.1?report=genbank&log$=nucltop&blast_rank=112&RID=ND6DSBHS016","KJ399847.1")
Lagenaria siceraria isolate Ls10g_China_2 chloroplast, partial genome	Lagenaria siceraria	52.0	52.0	100%	0.001	100.00	86413	=HYPERLINK("https://www.ncbi.nlm.nih.gov/nucleotide/KJ399846.1?report=genbank&log$=nucltop&blast_rank=113&RID=ND6DSBHS016","KJ399846.1")
Lagenaria siceraria isolate Ls10f_Thailand chloroplast, partial genome	Lagenaria siceraria	52.0	52.0	100%	0.001	100.00	86412	=HYPERLINK("https://www.ncbi.nlm.nih.gov/nucleotide/KJ399845.1?report=genbank&log$=nucltop&blast_rank=114&RID=ND6DSBHS016","KJ399845.1")
Lagenaria siceraria isolate Ls10e_Malaysia chloroplast, partial genome	Lagenaria siceraria	52.0	52.0	100%	0.001	100.00	86417	=HYPERLINK("https://www.ncbi.nlm.nih.gov/nucleotide/KJ399844.1?report=genbank&log$=nucltop&blast_rank=115&RID=ND6DSBHS016","KJ399844.1")
Lagenaria siceraria isolate Loreto_Cave chloroplast, partial genome	Lagenaria siceraria	52.0	52.0	100%	0.001	100.00	86391	=HYPERLINK("https://www.ncbi.nlm.nih.gov/nucleotide/KJ399843.1?report=genbank&log$=nucltop&blast_rank=116&RID=ND6DSBHS016","KJ399843.1")
Lagenaria siceraria isolate Little_Salt_Spring chloroplast, partial genome	Lagenaria siceraria	52.0	52.0	100%	0.001	100.00	86344	=HYPERLINK("https://www.ncbi.nlm.nih.gov/nucleotide/KJ399842.1?report=genbank&log$=nucltop&blast_rank=117&RID=ND6DSBHS016","KJ399842.1")
Lagenaria siceraria isolate Guila_Naquitz chloroplast, partial genome	Lagenaria siceraria	52.0	52.0	100%	0.001	100.00	86288	=HYPERLINK("https://www.ncbi.nlm.nih.gov/nucleotide/KJ399841.1?report=genbank&log$=nucltop&blast_rank=118&RID=ND6DSBHS016","KJ399841.1")
Lagenaria siceraria isolate El_Gigante chloroplast, partial genome	Lagenaria siceraria	52.0	52.0	100%	0.001	100.00	86320	=HYPERLINK("https://www.ncbi.nlm.nih.gov/nucleotide/KJ399840.1?report=genbank&log$=nucltop&blast_rank=119&RID=ND6DSBHS016","KJ399840.1")
Lagenaria siceraria isolate Alred_Shelter chloroplast, partial genome	Lagenaria siceraria	52.0	52.0	100%	0.001	100.00	86316	=HYPERLINK("https://www.ncbi.nlm.nih.gov/nucleotide/KJ399839.1?report=genbank&log$=nucltop&blast_rank=120&RID=ND6DSBHS016","KJ399839.1")
Lagenaria siceraria isolate 35B_Argentina_1 chloroplast, partial genome	Lagenaria siceraria	52.0	52.0	100%	0.001	100.00	86419	=HYPERLINK("https://www.ncbi.nlm.nih.gov/nucleotide/KJ399838.1?report=genbank&log$=nucltop&blast_rank=121&RID=ND6DSBHS016","KJ399838.1")
Cucurbita ficifolia chloroplast, complete genome	Cucurbita ficifolia	52.0	52.0	100%	0.001	100.00	157533	=HYPERLINK("https://www.ncbi.nlm.nih.gov/nucleotide/NC_058583.1?report=genbank&log$=nucltop&blast_rank=122&RID=ND6DSBHS016","NC_058583.1")
Citrullus naudinianus chloroplast, complete genome	Citrullus naudinianus	52.0	52.0	100%	0.001	100.00	156926	=HYPERLINK("https://www.ncbi.nlm.nih.gov/nucleotide/NC_058581.1?report=genbank&log$=nucltop&blast_rank=123&RID=ND6DSBHS016","NC_058581.1")
Luffa saccata tRNA-Leu (trnL) gene, partial sequence; trnL-trnF intergenic spacer, complete sequence; and tRNA-Phe (trnF) gene, partial sequence; chloroplast	Luffa saccata	52.0	52.0	100%	0.001	100.00	969	=HYPERLINK("https://www.ncbi.nlm.nih.gov/nucleotide/KF487469.1?report=genbank&log$=nucltop&blast_rank=124&RID=ND6DSBHS016","KF487469.1")
Luffa saccata tRNA-Leu (trnL) gene, partial sequence; trnL-trnF intergenic spacer, complete sequence; and tRNA-Phe (trnF) gene, partial sequence; chloroplast	Luffa saccata	52.0	52.0	100%	0.001	100.00	957	=HYPERLINK("https://www.ncbi.nlm.nih.gov/nucleotide/KF487468.1?report=genbank&log$=nucltop&blast_rank=125&RID=ND6DSBHS016","KF487468.1")
Luffa saccata tRNA-Leu (trnL) gene, partial sequence; trnL-trnF intergenic spacer, complete sequence; and tRNA-Phe (trnF) gene, partial sequence; chloroplast	Luffa saccata	52.0	52.0	100%	0.001	100.00	965	=HYPERLINK("https://www.ncbi.nlm.nih.gov/nucleotide/KF487467.1?report=genbank&log$=nucltop&blast_rank=126&RID=ND6DSBHS016","KF487467.1")
Luffa graveolens tRNA-Leu (trnL) gene, partial sequence; trnL-trnF intergenic spacer, complete sequence; and tRNA-Phe (trnF) gene, partial sequence; chloroplast	Luffa graveolens	52.0	52.0	100%	0.001	100.00	931	=HYPERLINK("https://www.ncbi.nlm.nih.gov/nucleotide/KF487466.1?report=genbank&log$=nucltop&blast_rank=127&RID=ND6DSBHS016","KF487466.1")
Luffa graveolens tRNA-Leu (trnL) gene, partial sequence; trnL-trnF intergenic spacer, complete sequence; and tRNA-Phe (trnF) gene, partial sequence; chloroplast	Luffa graveolens	52.0	52.0	100%	0.001	100.00	949	=HYPERLINK("https://www.ncbi.nlm.nih.gov/nucleotide/KF487465.1?report=genbank&log$=nucltop&blast_rank=128&RID=ND6DSBHS016","KF487465.1")
Luffa echinata tRNA-Leu (trnL) gene, partial sequence; trnL-trnF intergenic spacer, complete sequence; and tRNA-Phe (trnF) gene, partial sequence; chloroplast	Luffa echinata	52.0	52.0	100%	0.001	100.00	947	=HYPERLINK("https://www.ncbi.nlm.nih.gov/nucleotide/KF487463.1?report=genbank&log$=nucltop&blast_rank=129&RID=ND6DSBHS016","KF487463.1")
Luffa echinata tRNA-Leu (trnL) gene, partial sequence; trnL-trnF intergenic spacer, complete sequence; and tRNA-Phe (trnF) gene, partial sequence; chloroplast	Luffa echinata	52.0	52.0	100%	0.001	100.00	946	=HYPERLINK("https://www.ncbi.nlm.nih.gov/nucleotide/KF487462.1?report=genbank&log$=nucltop&blast_rank=130&RID=ND6DSBHS016","KF487462.1")
Luffa echinata tRNA-Leu (trnL) gene, partial sequence; trnL-trnF intergenic spacer, complete sequence; and tRNA-Phe (trnF) gene, partial sequence; chloroplast	Luffa echinata	52.0	52.0	100%	0.001	100.00	947	=HYPERLINK("https://www.ncbi.nlm.nih.gov/nucleotide/KF487461.1?report=genbank&log$=nucltop&blast_rank=131&RID=ND6DSBHS016","KF487461.1")
Luffa aegyptiaca tRNA-Leu (trnL) gene, partial sequence; trnL-trnF intergenic spacer, complete sequence; and tRNA-Phe (trnF) gene, partial sequence; chloroplast	Luffa aegyptiaca	52.0	52.0	100%	0.001	100.00	949	=HYPERLINK("https://www.ncbi.nlm.nih.gov/nucleotide/KF487460.1?report=genbank&log$=nucltop&blast_rank=132&RID=ND6DSBHS016","KF487460.1")
Luffa aegyptiaca tRNA-Leu (trnL) gene, partial sequence; trnL-trnF intergenic spacer, complete sequence; and tRNA-Phe (trnF) gene, partial sequence; chloroplast	Luffa aegyptiaca	52.0	52.0	100%	0.001	100.00	949	=HYPERLINK("https://www.ncbi.nlm.nih.gov/nucleotide/KF487459.1?report=genbank&log$=nucltop&blast_rank=133&RID=ND6DSBHS016","KF487459.1")
Luffa aegyptiaca tRNA-Leu (trnL) gene, partial sequence; trnL-trnF intergenic spacer, complete sequence; and tRNA-Phe (trnF) gene, partial sequence; chloroplast	Luffa aegyptiaca	52.0	52.0	100%	0.001	100.00	948	=HYPERLINK("https://www.ncbi.nlm.nih.gov/nucleotide/KF487458.1?report=genbank&log$=nucltop&blast_rank=134&RID=ND6DSBHS016","KF487458.1")
Luffa aegyptiaca tRNA-Leu (trnL) gene, partial sequence; trnL-trnF intergenic spacer, complete sequence; and tRNA-Phe (trnF) gene, partial sequence; chloroplast	Luffa aegyptiaca	52.0	52.0	100%	0.001	100.00	949	=HYPERLINK("https://www.ncbi.nlm.nih.gov/nucleotide/KF487457.1?report=genbank&log$=nucltop&blast_rank=135&RID=ND6DSBHS016","KF487457.1")
Luffa aegyptiaca tRNA-Leu (trnL) gene, partial sequence; trnL-trnF intergenic spacer, complete sequence; and tRNA-Phe (trnF) gene, partial sequence; chloroplast	Luffa aegyptiaca	52.0	52.0	100%	0.001	100.00	949	=HYPERLINK("https://www.ncbi.nlm.nih.gov/nucleotide/KF487454.1?report=genbank&log$=nucltop&blast_rank=136&RID=ND6DSBHS016","KF487454.1")
Luffa aegyptiaca tRNA-Leu (trnL) gene, partial sequence; trnL-trnF intergenic spacer, complete sequence; and tRNA-Phe (trnF) gene, partial sequence; chloroplast	Luffa aegyptiaca	52.0	52.0	100%	0.001	100.00	949	=HYPERLINK("https://www.ncbi.nlm.nih.gov/nucleotide/KF487453.1?report=genbank&log$=nucltop&blast_rank=137&RID=ND6DSBHS016","KF487453.1")
Luffa aegyptiaca tRNA-Leu (trnL) gene, partial sequence; trnL-trnF intergenic spacer, complete sequence; and tRNA-Phe (trnF) gene, partial sequence; chloroplast	Luffa aegyptiaca	52.0	52.0	100%	0.001	100.00	949	=HYPERLINK("https://www.ncbi.nlm.nih.gov/nucleotide/KF487452.1?report=genbank&log$=nucltop&blast_rank=138&RID=ND6DSBHS016","KF487452.1")
Luffa aegyptiaca tRNA-Leu (trnL) gene, partial sequence; trnL-trnF intergenic spacer, complete sequence; and tRNA-Phe (trnF) gene, partial sequence; chloroplast	Luffa aegyptiaca	52.0	52.0	100%	0.001	100.00	949	=HYPERLINK("https://www.ncbi.nlm.nih.gov/nucleotide/KF487451.1?report=genbank&log$=nucltop&blast_rank=139&RID=ND6DSBHS016","KF487451.1")
Luffa aegyptiaca tRNA-Leu (trnL) gene, partial sequence; trnL-trnF intergenic spacer, complete sequence; and tRNA-Phe (trnF) gene, partial sequence; chloroplast	Luffa aegyptiaca	52.0	52.0	100%	0.001	100.00	949	=HYPERLINK("https://www.ncbi.nlm.nih.gov/nucleotide/KF487450.1?report=genbank&log$=nucltop&blast_rank=140&RID=ND6DSBHS016","KF487450.1")
Luffa aegyptiaca tRNA-Leu (trnL) gene, partial sequence; trnL-trnF intergenic spacer, complete sequence; and tRNA-Phe (trnF) gene, partial sequence; chloroplast	Luffa aegyptiaca	52.0	52.0	100%	0.001	100.00	935	=HYPERLINK("https://www.ncbi.nlm.nih.gov/nucleotide/KF487449.1?report=genbank&log$=nucltop&blast_rank=141&RID=ND6DSBHS016","KF487449.1")
Luffa acutangula var. forskalii tRNA-Leu (trnL) gene, partial sequence; trnL-trnF intergenic spacer, complete sequence; and tRNA-Phe (trnF) gene, partial sequence; chloroplast	Luffa acutangula var. forskalii	52.0	52.0	100%	0.001	100.00	951	=HYPERLINK("https://www.ncbi.nlm.nih.gov/nucleotide/KF487448.1?report=genbank&log$=nucltop&blast_rank=142&RID=ND6DSBHS016","KF487448.1")
Luffa acutangula var. forskalii tRNA-Leu (trnL) gene, partial sequence; trnL-trnF intergenic spacer, complete sequence; and tRNA-Phe (trnF) gene, partial sequence; chloroplast	Luffa acutangula var. forskalii	52.0	52.0	100%	0.001	100.00	951	=HYPERLINK("https://www.ncbi.nlm.nih.gov/nucleotide/KF487447.1?report=genbank&log$=nucltop&blast_rank=143&RID=ND6DSBHS016","KF487447.1")
Luffa acutangula var. amara tRNA-Leu (trnL) gene, partial sequence; trnL-trnF intergenic spacer, complete sequence; and tRNA-Phe (trnF) gene, partial sequence; chloroplast	Luffa acutangula var. amara	52.0	52.0	100%	0.001	100.00	952	=HYPERLINK("https://www.ncbi.nlm.nih.gov/nucleotide/KF487446.1?report=genbank&log$=nucltop&blast_rank=144&RID=ND6DSBHS016","KF487446.1")
Luffa acutangula var. amara tRNA-Leu (trnL) gene, partial sequence; trnL-trnF intergenic spacer, complete sequence; and tRNA-Phe (trnF) gene, partial sequence; chloroplast	Luffa acutangula var. amara	52.0	52.0	100%	0.001	100.00	951	=HYPERLINK("https://www.ncbi.nlm.nih.gov/nucleotide/KF487444.1?report=genbank&log$=nucltop&blast_rank=145&RID=ND6DSBHS016","KF487444.1")
Luffa acutangula tRNA-Leu (trnL) gene, partial sequence; trnL-trnF intergenic spacer, complete sequence; and tRNA-Phe (trnF) gene, partial sequence; chloroplast	Luffa acutangula	52.0	52.0	100%	0.001	100.00	951	=HYPERLINK("https://www.ncbi.nlm.nih.gov/nucleotide/KF487443.1?report=genbank&log$=nucltop&blast_rank=146&RID=ND6DSBHS016","KF487443.1")
Luffa acutangula tRNA-Leu (trnL) gene, partial sequence; trnL-trnF intergenic spacer, complete sequence; and tRNA-Phe (trnF) gene, partial sequence; chloroplast	Luffa acutangula	52.0	52.0	100%	0.001	100.00	951	=HYPERLINK("https://www.ncbi.nlm.nih.gov/nucleotide/KF487442.1?report=genbank&log$=nucltop&blast_rank=147&RID=ND6DSBHS016","KF487442.1")
Luffa acutangula tRNA-Leu (trnL) gene, partial sequence; chloroplast	Luffa acutangula	52.0	52.0	100%	0.001	100.00	418	=HYPERLINK("https://www.ncbi.nlm.nih.gov/nucleotide/KF487441.1?report=genbank&log$=nucltop&blast_rank=148&RID=ND6DSBHS016","KF487441.1")
Luffa quinquefida tRNA-Leu (trnL) gene, partial sequence; trnL-trnF intergenic spacer, complete sequence; and tRNA-Phe (trnF) gene, partial sequence; chloroplast	Luffa quinquefida	52.0	52.0	100%	0.001	100.00	994	=HYPERLINK("https://www.ncbi.nlm.nih.gov/nucleotide/KF487440.1?report=genbank&log$=nucltop&blast_rank=149&RID=ND6DSBHS016","KF487440.1")
Luffa quinquefida tRNA-Leu (trnL) gene, partial sequence; trnL-trnF intergenic spacer, complete sequence; and tRNA-Phe (trnF) gene, partial sequence; chloroplast	Luffa quinquefida	52.0	52.0	100%	0.001	100.00	995	=HYPERLINK("https://www.ncbi.nlm.nih.gov/nucleotide/KF487439.1?report=genbank&log$=nucltop&blast_rank=150&RID=ND6DSBHS016","KF487439.1")
Luffa quinquefida tRNA-Leu (trnL) gene, partial sequence; trnL-trnF intergenic spacer, complete sequence; and tRNA-Phe (trnF) gene, partial sequence; chloroplast	Luffa quinquefida	52.0	52.0	100%	0.001	100.00	995	=HYPERLINK("https://www.ncbi.nlm.nih.gov/nucleotide/KF487437.1?report=genbank&log$=nucltop&blast_rank=151&RID=ND6DSBHS016","KF487437.1")
Luffa operculata tRNA-Leu (trnL) gene, partial sequence; trnL-trnF intergenic spacer, complete sequence; and tRNA-Phe (trnF) gene, partial sequence; chloroplast	Luffa operculata	52.0	52.0	100%	0.001	100.00	1011	=HYPERLINK("https://www.ncbi.nlm.nih.gov/nucleotide/KF487435.1?report=genbank&log$=nucltop&blast_rank=152&RID=ND6DSBHS016","KF487435.1")
Luffa operculata tRNA-Leu (trnL) gene, partial sequence; trnL-trnF intergenic spacer, complete sequence; and tRNA-Phe (trnF) gene, partial sequence; chloroplast	Luffa operculata	52.0	52.0	100%	0.001	100.00	993	=HYPERLINK("https://www.ncbi.nlm.nih.gov/nucleotide/KF487434.1?report=genbank&log$=nucltop&blast_rank=153&RID=ND6DSBHS016","KF487434.1")
Luffa operculata tRNA-Leu (trnL) gene, partial sequence; trnL-trnF intergenic spacer, complete sequence; and tRNA-Phe (trnF) gene, partial sequence; chloroplast	Luffa operculata	52.0	52.0	100%	0.001	100.00	1006	=HYPERLINK("https://www.ncbi.nlm.nih.gov/nucleotide/KF487433.1?report=genbank&log$=nucltop&blast_rank=154&RID=ND6DSBHS016","KF487433.1")
Luffa operculata tRNA-Leu (trnL) gene, partial sequence; trnL-trnF intergenic spacer, complete sequence; and tRNA-Phe (trnF) gene, partial sequence; chloroplast	Luffa operculata	52.0	52.0	100%	0.001	100.00	1011	=HYPERLINK("https://www.ncbi.nlm.nih.gov/nucleotide/KF487432.1?report=genbank&log$=nucltop&blast_rank=155&RID=ND6DSBHS016","KF487432.1")
Luffa astorii tRNA-Leu (trnL) gene, partial sequence; trnL-trnF intergenic spacer, complete sequence; and tRNA-Phe (trnF) gene, partial sequence; chloroplast	Luffa astorii	52.0	52.0	100%	0.001	100.00	943	=HYPERLINK("https://www.ncbi.nlm.nih.gov/nucleotide/KF487430.1?report=genbank&log$=nucltop&blast_rank=156&RID=ND6DSBHS016","KF487430.1")
Luffa astorii tRNA-Leu (trnL) gene, partial sequence; trnL-trnF intergenic spacer, complete sequence; and tRNA-Phe (trnF) gene, partial sequence; chloroplast	Luffa astorii	52.0	52.0	100%	0.001	100.00	948	=HYPERLINK("https://www.ncbi.nlm.nih.gov/nucleotide/KF487426.1?report=genbank&log$=nucltop&blast_rank=157&RID=ND6DSBHS016","KF487426.1")
Luffa astorii tRNA-Leu (trnL) gene, partial sequence; trnL-trnF intergenic spacer, complete sequence; and tRNA-Phe (trnF) gene, partial sequence; chloroplast	Luffa astorii	52.0	52.0	100%	0.001	100.00	948	=HYPERLINK("https://www.ncbi.nlm.nih.gov/nucleotide/KF487425.1?report=genbank&log$=nucltop&blast_rank=158&RID=ND6DSBHS016","KF487425.1")
Luffa astorii tRNA-Leu (trnL) gene, partial sequence; trnL-trnF intergenic spacer, complete sequence; and tRNA-Phe (trnF) gene, partial sequence; chloroplast	Luffa astorii	52.0	52.0	100%	0.001	100.00	924	=HYPERLINK("https://www.ncbi.nlm.nih.gov/nucleotide/KF487423.1?report=genbank&log$=nucltop&blast_rank=159&RID=ND6DSBHS016","KF487423.1")
Luffa astorii tRNA-Leu (trnL) gene, partial sequence; trnL-trnF intergenic spacer, complete sequence; and tRNA-Phe (trnF) gene, partial sequence; chloroplast	Luffa astorii	52.0	52.0	100%	0.001	100.00	948	=HYPERLINK("https://www.ncbi.nlm.nih.gov/nucleotide/KF487422.1?report=genbank&log$=nucltop&blast_rank=160&RID=ND6DSBHS016","KF487422.1")
Luffa astorii tRNA-Leu (trnL) gene, partial sequence; trnL-trnF intergenic spacer, complete sequence; and tRNA-Phe (trnF) gene, partial sequence; chloroplast	Luffa astorii	52.0	52.0	100%	0.001	100.00	948	=HYPERLINK("https://www.ncbi.nlm.nih.gov/nucleotide/KF487421.1?report=genbank&log$=nucltop&blast_rank=161&RID=ND6DSBHS016","KF487421.1")
Melothria domingensis isolate HS1616 tRNA-Leu (trnL) gene, partial sequence; chloroplast	Melothria domingensis	52.0	52.0	100%	0.001	100.00	528	=HYPERLINK("https://www.ncbi.nlm.nih.gov/nucleotide/JX505450.1?report=genbank&log$=nucltop&blast_rank=162&RID=ND6DSBHS016","JX505450.1")
Melothria domingensis isolate HS1614 tRNA-Leu (trnL) gene, partial sequence; chloroplast	Melothria domingensis	52.0	52.0	100%	0.001	100.00	525	=HYPERLINK("https://www.ncbi.nlm.nih.gov/nucleotide/JX505449.1?report=genbank&log$=nucltop&blast_rank=163&RID=ND6DSBHS016","JX505449.1")
Indofevillea sp. HS-2013 isolate HS1469 tRNA-Leu (trnL) gene, partial sequence; chloroplast	Indofevillea jiroi	52.0	52.0	100%	0.001	100.00	545	=HYPERLINK("https://www.ncbi.nlm.nih.gov/nucleotide/JX505437.1?report=genbank&log$=nucltop&blast_rank=164&RID=ND6DSBHS016","JX505437.1")
Cucurbita ficifolia chloroplast, complete genome	Cucurbita ficifolia	52.0	52.0	100%	0.001	100.00	157631	=HYPERLINK("https://www.ncbi.nlm.nih.gov/nucleotide/MW801448.1?report=genbank&log$=nucltop&blast_rank=165&RID=ND6DSBHS016","MW801448.1")
Benincasa hispida chloroplast, complete genome	Benincasa hispida	52.0	52.0	100%	0.001	100.00	156758	=HYPERLINK("https://www.ncbi.nlm.nih.gov/nucleotide/MW362306.1?report=genbank&log$=nucltop&blast_rank=166&RID=ND6DSBHS016","MW362306.1")
Benincasa hispida chloroplast, complete genome	Benincasa hispida	52.0	52.0	100%	0.001	100.00	156758	=HYPERLINK("https://www.ncbi.nlm.nih.gov/nucleotide/NC_056352.1?report=genbank&log$=nucltop&blast_rank=167&RID=ND6DSBHS016","NC_056352.1")
Peponium vogelii voucher SAJIT-007213 (HIB) tRNA-Leu (trnL) gene, partial sequence; chloroplast	Peponium vogelii	52.0	52.0	100%	0.001	100.00	564	=HYPERLINK("https://www.ncbi.nlm.nih.gov/nucleotide/MN528590.1?report=genbank&log$=nucltop&blast_rank=168&RID=ND6DSBHS016","MN528590.1")
Peponium vogelii voucher SAJIT-006870 (HIB) tRNA-Leu (trnL) gene, partial sequence; chloroplast	Peponium vogelii	52.0	52.0	100%	0.001	100.00	556	=HYPERLINK("https://www.ncbi.nlm.nih.gov/nucleotide/MN528589.1?report=genbank&log$=nucltop&blast_rank=169&RID=ND6DSBHS016","MN528589.1")
Peponium vogelii voucher SAJIT-006394 (HIB) tRNA-Leu (trnL) gene, partial sequence; chloroplast	Peponium vogelii	52.0	52.0	100%	0.001	100.00	556	=HYPERLINK("https://www.ncbi.nlm.nih.gov/nucleotide/MN528588.1?report=genbank&log$=nucltop&blast_rank=170&RID=ND6DSBHS016","MN528588.1")
Peponium vogelii voucher N. Wei s.n. (WBG) tRNA-Leu (trnL) gene, partial sequence; chloroplast	Peponium vogelii	52.0	52.0	100%	0.001	100.00	556	=HYPERLINK("https://www.ncbi.nlm.nih.gov/nucleotide/MN528587.1?report=genbank&log$=nucltop&blast_rank=171&RID=ND6DSBHS016","MN528587.1")
Peponium elgonense voucher SAJIT-PR153 (HIB) tRNA-Leu (trnL) gene, partial sequence; chloroplast	Peponium elgonense	52.0	52.0	100%	0.001	100.00	555	=HYPERLINK("https://www.ncbi.nlm.nih.gov/nucleotide/MN528586.1?report=genbank&log$=nucltop&blast_rank=172&RID=ND6DSBHS016","MN528586.1")
Peponium elgonense voucher SAJIT-PR121 (HIB) tRNA-Leu (trnL) gene, partial sequence; chloroplast	Peponium elgonense	52.0	52.0	100%	0.001	100.00	555	=HYPERLINK("https://www.ncbi.nlm.nih.gov/nucleotide/MN528585.1?report=genbank&log$=nucltop&blast_rank=173&RID=ND6DSBHS016","MN528585.1")
Sicyos sp. PS-2012b voucher I.R.H. Telford & P. Sebastian 13317 (NE) tRNA-Leu (trnL) gene, partial sequence; trnL-trnF intergenic spacer, complete sequence; and tRNA-Phe (trnF) gene, partial sequence; chloroplast	Sicyos undara	52.0	52.0	100%	0.001	100.00	911	=HYPERLINK("https://www.ncbi.nlm.nih.gov/nucleotide/JN560550.1?report=genbank&log$=nucltop&blast_rank=174&RID=ND6DSBHS016","JN560550.1")
Sicyos quinquelobatus voucher M.M. Silva-Castro et al. 1021 (NY) tRNA-Leu (trnL) gene, partial sequence; trnL-trnF intergenic spacer, complete sequence; and tRNA-Phe (trnF) gene, partial sequence; chloroplast	Sicyos quinquelobatus	52.0	52.0	100%	0.001	100.00	914	=HYPERLINK("https://www.ncbi.nlm.nih.gov/nucleotide/JN560547.1?report=genbank&log$=nucltop&blast_rank=175&RID=ND6DSBHS016","JN560547.1")
Sicyos polyacanthus voucher M.E. M lgara de Romero et al. 1745 (NY) tRNA-Leu (trnL) gene, partial sequence; trnL-trnF intergenic spacer, complete sequence; and tRNA-Phe (trnF) gene, partial sequence; chloroplast	Sicyos polyacanthus	52.0	52.0	100%	0.001	100.00	910	=HYPERLINK("https://www.ncbi.nlm.nih.gov/nucleotide/JN560545.1?report=genbank&log$=nucltop&blast_rank=176&RID=ND6DSBHS016","JN560545.1")
Sicyos peninsularis voucher I. Rodriguez et al. 243 (MEXU) tRNA-Leu (trnL) gene, partial sequence; trnL-trnF intergenic spacer, complete sequence; and tRNA-Phe (trnF) gene, partial sequence; chloroplast	Sicyos peninsularis	52.0	52.0	100%	0.001	100.00	911	=HYPERLINK("https://www.ncbi.nlm.nih.gov/nucleotide/JN560544.1?report=genbank&log$=nucltop&blast_rank=177&RID=ND6DSBHS016","JN560544.1")
Sicyos sp. PS-2012a voucher W.R. Sykes tRNA-Leu (trnL) gene, partial sequence; trnL-trnF intergenic spacer, complete sequence; and tRNA-Phe (trnF) gene, partial sequence; chloroplast	Sicyos mawhai	52.0	52.0	100%	0.001	100.00	911	=HYPERLINK("https://www.ncbi.nlm.nih.gov/nucleotide/JN560533.1?report=genbank&log$=nucltop&blast_rank=178&RID=ND6DSBHS016","JN560533.1")
Sicyos sp. PS-2012a voucher E.K. Cameron 6708 (CANB) tRNA-Leu (trnL) gene, partial sequence; trnL-trnF intergenic spacer, complete sequence; and tRNA-Phe (trnF) gene, partial sequence; chloroplast	Sicyos mawhai	52.0	52.0	100%	0.001	100.00	911	=HYPERLINK("https://www.ncbi.nlm.nih.gov/nucleotide/JN560532.1?report=genbank&log$=nucltop&blast_rank=179&RID=ND6DSBHS016","JN560532.1")
Sicyos malvifolius voucher A. Burkart 7785 (K) tRNA-Leu (trnL) gene, partial sequence; trnL-trnF intergenic spacer, complete sequence; and tRNA-Phe (trnF) gene, partial sequence; chloroplast	Sicyos malvifolius	52.0	52.0	100%	0.001	100.00	911	=HYPERLINK("https://www.ncbi.nlm.nih.gov/nucleotide/JN560530.1?report=genbank&log$=nucltop&blast_rank=180&RID=ND6DSBHS016","JN560530.1")
Sicyos longisepalus voucher R. Lira 1372 (MEXU) tRNA-Leu (trnL) gene, partial sequence; trnL-trnF intergenic spacer, complete sequence; and tRNA-Phe (trnF) gene, partial sequence; chloroplast	Sicyos longisepalus	52.0	52.0	100%	0.001	100.00	911	=HYPERLINK("https://www.ncbi.nlm.nih.gov/nucleotide/JN560526.1?report=genbank&log$=nucltop&blast_rank=181&RID=ND6DSBHS016","JN560526.1")
Sicyos lanceoloideus voucher S. Perlman & T. Wood 17215 (US) tRNA-Leu (trnL) gene, partial sequence; trnL-trnF intergenic spacer, complete sequence; and tRNA-Phe (trnF) gene, partial sequence; chloroplast	Sicyos lanceoloideus	52.0	52.0	100%	0.001	100.00	904	=HYPERLINK("https://www.ncbi.nlm.nih.gov/nucleotide/JN560522.1?report=genbank&log$=nucltop&blast_rank=182&RID=ND6DSBHS016","JN560522.1")
Sicyos laciniatus voucher J.V.A. Dieterle 3405 (MEXU) tRNA-Leu (trnL) gene, partial sequence; trnL-trnF intergenic spacer, complete sequence; and tRNA-Phe (trnF) gene, partial sequence; chloroplast	Sicyos laciniatus	52.0	52.0	100%	0.001	100.00	911	=HYPERLINK("https://www.ncbi.nlm.nih.gov/nucleotide/JN560519.1?report=genbank&log$=nucltop&blast_rank=183&RID=ND6DSBHS016","JN560519.1")
Sicyos hispidus voucher I.R.H. Telford 10281 (CANB) tRNA-Leu (trnL) gene, partial sequence; trnL-trnF intergenic spacer, complete sequence; and tRNA-Phe (trnF) gene, partial sequence; chloroplast	Sicyos hispidus	52.0	52.0	100%	0.001	100.00	905	=HYPERLINK("https://www.ncbi.nlm.nih.gov/nucleotide/JN560518.1?report=genbank&log$=nucltop&blast_rank=184&RID=ND6DSBHS016","JN560518.1")
Sicyos debilis voucher J.D. Boeke 1993 (NY) tRNA-Leu (trnL) gene, partial sequence; trnL-trnF intergenic spacer, complete sequence; and tRNA-Phe (trnF) gene, partial sequence; chloroplast	Sicyos debilis	52.0	52.0	100%	0.001	100.00	912	=HYPERLINK("https://www.ncbi.nlm.nih.gov/nucleotide/JN560508.1?report=genbank&log$=nucltop&blast_rank=185&RID=ND6DSBHS016","JN560508.1")
Sicyos davilae voucher R. Lira et al. 949 (MEXU) tRNA-Leu (trnL) gene, partial sequence; trnL-trnF intergenic spacer, complete sequence; and tRNA-Phe (trnF) gene, partial sequence; chloroplast	Sicyos davilae	52.0	52.0	100%	0.001	100.00	911	=HYPERLINK("https://www.ncbi.nlm.nih.gov/nucleotide/JN560507.1?report=genbank&log$=nucltop&blast_rank=186&RID=ND6DSBHS016","JN560507.1")
Sicyos barbatus voucher J.V.A. Dieterle 4102 (NY) tRNA-Leu (trnL) gene, partial sequence; trnL-trnF intergenic spacer, complete sequence; and tRNA-Phe (trnF) gene, partial sequence; chloroplast	Sicyos barbatus	52.0	52.0	100%	0.001	100.00	910	=HYPERLINK("https://www.ncbi.nlm.nih.gov/nucleotide/JN560502.1?report=genbank&log$=nucltop&blast_rank=187&RID=ND6DSBHS016","JN560502.1")
Sicyos australis voucher I.R.H. Telford 12575 (NE) tRNA-Leu (trnL) gene, partial sequence; trnL-trnF intergenic spacer, complete sequence; and tRNA-Phe (trnF) gene, partial sequence; chloroplast	Sicyos australis	52.0	52.0	100%	0.001	100.00	912	=HYPERLINK("https://www.ncbi.nlm.nih.gov/nucleotide/JN560500.1?report=genbank&log$=nucltop&blast_rank=188&RID=ND6DSBHS016","JN560500.1")
Sicyos australis voucher J. Dare 139 (NE) tRNA-Leu (trnL) gene, partial sequence; trnL-trnF intergenic spacer, complete sequence; and tRNA-Phe (trnF) gene, partial sequence; chloroplast	Sicyos australis	52.0	52.0	100%	0.001	100.00	911	=HYPERLINK("https://www.ncbi.nlm.nih.gov/nucleotide/JN560499.1?report=genbank&log$=nucltop&blast_rank=189&RID=ND6DSBHS016","JN560499.1")
Sicyos ampelophyllus voucher R. Spellenberg 10624 (NY) tRNA-Leu (trnL) gene, partial sequence; trnL-trnF intergenic spacer, complete sequence; and tRNA-Phe (trnF) gene, partial sequence; chloroplast	Sicyos ampelophyllus	52.0	52.0	100%	0.001	100.00	910	=HYPERLINK("https://www.ncbi.nlm.nih.gov/nucleotide/JN560494.1?report=genbank&log$=nucltop&blast_rank=190&RID=ND6DSBHS016","JN560494.1")
Sicyocaulis pentagonus voucher H.H. van der Werff tRNA-Leu (trnL) gene, partial sequence; trnL-trnF intergenic spacer, complete sequence; and tRNA-Phe (trnF) gene, partial sequence; chloroplast	Sicyocaulis pentagonus	52.0	52.0	100%	0.001	100.00	915	=HYPERLINK("https://www.ncbi.nlm.nih.gov/nucleotide/JN560491.1?report=genbank&log$=nucltop&blast_rank=191&RID=ND6DSBHS016","JN560491.1")
Sechium mexicanum voucher M. Nee 32886 (K) tRNA-Leu (trnL) gene, partial sequence; trnL-trnF intergenic spacer, complete sequence; and tRNA-Phe (trnF) gene, partial sequence; chloroplast	Sechium mexicanum	52.0	52.0	100%	0.001	100.00	911	=HYPERLINK("https://www.ncbi.nlm.nih.gov/nucleotide/JN560490.1?report=genbank&log$=nucltop&blast_rank=192&RID=ND6DSBHS016","JN560490.1")
Parasicyos dieterleae voucher Tenoris 17076 (MEXU) tRNA-Leu (trnL) gene, partial sequence; trnL-trnF intergenic spacer, complete sequence; and tRNA-Phe (trnF) gene, partial sequence; chloroplast	Parasicyos dieterleae	52.0	52.0	100%	0.001	100.00	911	=HYPERLINK("https://www.ncbi.nlm.nih.gov/nucleotide/JN560476.1?report=genbank&log$=nucltop&blast_rank=193&RID=ND6DSBHS016","JN560476.1")
Microsechium ruderale voucher R. Lira 1077 (MEXU) tRNA-Leu (trnL) gene, partial sequence; trnL-trnF intergenic spacer, complete sequence; and tRNA-Phe (trnF) gene, partial sequence; chloroplast	Microsechium ruderale	52.0	52.0	100%	0.001	100.00	911	=HYPERLINK("https://www.ncbi.nlm.nih.gov/nucleotide/JN560475.1?report=genbank&log$=nucltop&blast_rank=194&RID=ND6DSBHS016","JN560475.1")
Lagenaria siceraria var. microcarpa chloroplast, complete genome	Lagenaria siceraria var. microcarpa	52.0	52.0	100%	0.001	100.00	157121	=HYPERLINK("https://www.ncbi.nlm.nih.gov/nucleotide/MT773628.1?report=genbank&log$=nucltop&blast_rank=195&RID=ND6DSBHS016","MT773628.1")
Luffa acutangula mitochondrion, complete genome	Luffa acutangula	52.0	52.0	100%	0.001	100.00	460333	=HYPERLINK("https://www.ncbi.nlm.nih.gov/nucleotide/NC_050067.1?report=genbank&log$=nucltop&blast_rank=196&RID=ND6DSBHS016","NC_050067.1")
Luffa aegyptiaca chloroplast, complete genome	Luffa aegyptiaca	52.0	52.0	100%	0.001	100.00	157275	=HYPERLINK("https://www.ncbi.nlm.nih.gov/nucleotide/MT381997.1?report=genbank&log$=nucltop&blast_rank=197&RID=ND6DSBHS016","MT381997.1")
Luffa acutangula chloroplast, complete genome	Luffa acutangula	52.0	52.0	100%	0.001	100.00	157202	=HYPERLINK("https://www.ncbi.nlm.nih.gov/nucleotide/MT381996.1?report=genbank&log$=nucltop&blast_rank=198&RID=ND6DSBHS016","MT381996.1")
Lagenaria sp. Njau et al. 410 voucher E. Njau et al. 410 (NHT) tRNA-Leu (trnL) gene, partial sequence; trnL-trnF intergenic spacer, complete sequence; and tRNA-Phe (trnF) gene, partial sequence; chloroplast	Lagenaria sp. Njau et al. 410	52.0	52.0	100%	0.001	100.00	796	=HYPERLINK("https://www.ncbi.nlm.nih.gov/nucleotide/HQ625499.1?report=genbank&log$=nucltop&blast_rank=199&RID=ND6DSBHS016","HQ625499.1")
Coccinia grandis x Coccinia pwaniensis voucher N. Holstein, F.M. Mbago, D. Shikelango 102 (M) tRNA-Leu (trnL) gene, partial sequence; trnL-trnF intergenic spacer, complete sequence; and tRNA-Phe (trnF) gene, partial sequence; chloroplast	Coccinia grandis x Coccinia pwaniensis	52.0	52.0	100%	0.001	100.00	920	=HYPERLINK("https://www.ncbi.nlm.nih.gov/nucleotide/HQ625495.1?report=genbank&log$=nucltop&blast_rank=200&RID=ND6DSBHS016","HQ625495.1")
Peponium vogelii tRNA-Leu (trnL-UAA) gene, partial sequence; trnL-trnF intergenic spacer, complete sequence; and tRNA-Phe (trnF-GAA) gene, partial sequence; chloroplast	Peponium vogelii	52.0	52.0	100%	0.001	100.00	933	=HYPERLINK("https://www.ncbi.nlm.nih.gov/nucleotide/HQ608428.1?report=genbank&log$=nucltop&blast_rank=201&RID=ND6DSBHS016","HQ608428.1")
Coccinia adoensis tRNA-Leu (trnL-UAA) gene and trnL-trnF intergenic spacer, partial sequence; chloroplast	Coccinia adoensis	52.0	52.0	100%	0.001	100.00	817	=HYPERLINK("https://www.ncbi.nlm.nih.gov/nucleotide/HQ608398.1?report=genbank&log$=nucltop&blast_rank=202&RID=ND6DSBHS016","HQ608398.1")
Coccinia subsessiliflora tRNA-Leu (trnL-UAA) gene, partial sequence; chloroplast	Coccinia subsessiliflora	52.0	52.0	100%	0.001	100.00	538	=HYPERLINK("https://www.ncbi.nlm.nih.gov/nucleotide/HQ608395.1?report=genbank&log$=nucltop&blast_rank=203&RID=ND6DSBHS016","HQ608395.1")
Selysia prunifera voucher T. D. Croat 13846 (NY) tRNA-Leu (trnL) gene, intron; chloroplast	Cayaponia prunifera	52.0	52.0	100%	0.001	100.00	482	=HYPERLINK("https://www.ncbi.nlm.nih.gov/nucleotide/HM104678.1?report=genbank&log$=nucltop&blast_rank=204&RID=ND6DSBHS016","HM104678.1")
Selysia cordata voucher R. Fonnegra & F. J. Roldan 2276 (MO) tRNA-Leu (trnL) gene, intron; chloroplast	Cayaponia cordata	52.0	52.0	100%	0.001	100.00	579	=HYPERLINK("https://www.ncbi.nlm.nih.gov/nucleotide/HM104677.1?report=genbank&log$=nucltop&blast_rank=205&RID=ND6DSBHS016","HM104677.1")
Cayaponia rigida voucher Ek, R. C. Riet 1723 (U) tRNA-Leu (trnL) gene, partial sequence; chloroplast	Cayaponia rigida	52.0	52.0	100%	0.001	100.00	584	=HYPERLINK("https://www.ncbi.nlm.nih.gov/nucleotide/HM015109.1?report=genbank&log$=nucltop&blast_rank=206&RID=ND6DSBHS016","HM015109.1")
Selysia smithii voucher T. D. Croat 70987 (MO) trnL gene, intron; chloroplast	Cayaponia smithii	52.0	52.0	100%	0.001	100.00	400	=HYPERLINK("https://www.ncbi.nlm.nih.gov/nucleotide/HM015108.1?report=genbank&log$=nucltop&blast_rank=207&RID=ND6DSBHS016","HM015108.1")
Cionosicyos macranthus voucher G. Martinez Calderon 985 (MO) trnL gene, intron; chloroplast	Cionosicys macranthus	52.0	52.0	100%	0.001	100.00	469	=HYPERLINK("https://www.ncbi.nlm.nih.gov/nucleotide/HM015107.1?report=genbank&log$=nucltop&blast_rank=208&RID=ND6DSBHS016","HM015107.1")
Cionosicyos guabubu voucher B. Hammel 25124 (MO) tRNA-Leu (trnL) gene, partial sequence; chloroplast	Cionosicys guabubu	52.0	52.0	100%	0.001	100.00	530	=HYPERLINK("https://www.ncbi.nlm.nih.gov/nucleotide/HM015104.1?report=genbank&log$=nucltop&blast_rank=209&RID=ND6DSBHS016","HM015104.1")
Cayaponia triangularis voucher F. H. F. Oldenburger 671 tRNA-Leu (trnL) gene, partial sequence; chloroplast	Cayaponia triangularis	52.0	52.0	100%	0.001	100.00	359	=HYPERLINK("https://www.ncbi.nlm.nih.gov/nucleotide/HM015102.1?report=genbank&log$=nucltop&blast_rank=210&RID=ND6DSBHS016","HM015102.1")
Cayaponia selysioides voucher M. J. Jansen-Jacobs 3380 (U) tRNA-Leu (trnL) gene, partial sequence; chloroplast	Cayaponia selysioides	52.0	52.0	100%	0.001	100.00	562	=HYPERLINK("https://www.ncbi.nlm.nih.gov/nucleotide/HM015100.1?report=genbank&log$=nucltop&blast_rank=211&RID=ND6DSBHS016","HM015100.1")
Cayaponia rugosa voucher W. R. Anderson 6200 (C) tRNA-Leu (trnL) gene, partial sequence; chloroplast	Cayaponia rugosa	52.0	52.0	100%	0.001	100.00	554	=HYPERLINK("https://www.ncbi.nlm.nih.gov/nucleotide/HM015099.1?report=genbank&log$=nucltop&blast_rank=212&RID=ND6DSBHS016","HM015099.1")
Cayaponia quinqueloba voucher D. Searcy 275 (USF) tRNA-Leu (trnL) gene, partial sequence; chloroplast	Cayaponia quinqueloba	52.0	52.0	100%	0.001	100.00	527	=HYPERLINK("https://www.ncbi.nlm.nih.gov/nucleotide/HM015098.1?report=genbank&log$=nucltop&blast_rank=213&RID=ND6DSBHS016","HM015098.1")
Cayaponia quinqueloba voucher V. Bates 10234 (GH) tRNA-Leu (trnL) gene, partial sequence; chloroplast	Cayaponia quinqueloba	52.0	52.0	100%	0.001	100.00	548	=HYPERLINK("https://www.ncbi.nlm.nih.gov/nucleotide/HM015097.1?report=genbank&log$=nucltop&blast_rank=214&RID=ND6DSBHS016","HM015097.1")
Cayaponia pilosa voucher G. Hatschbach 58233 (C) tRNA-Leu (trnL) gene, partial sequence; chloroplast	Cayaponia pilosa	52.0	52.0	100%	0.001	100.00	562	=HYPERLINK("https://www.ncbi.nlm.nih.gov/nucleotide/HM015096.1?report=genbank&log$=nucltop&blast_rank=215&RID=ND6DSBHS016","HM015096.1")
Cayaponia palmata voucher S. Ferrucci 471 (F) tRNA-Leu (trnL) gene, partial sequence; chloroplast	Cayaponia palmata	52.0	52.0	100%	0.001	100.00	581	=HYPERLINK("https://www.ncbi.nlm.nih.gov/nucleotide/HM015095.1?report=genbank&log$=nucltop&blast_rank=216&RID=ND6DSBHS016","HM015095.1")
Cayaponia ophthalmica voucher R. A. A. Oldeman T-768 (U) tRNA-Leu (trnL) gene, partial sequence; chloroplast	Cayaponia ophthalmica	52.0	52.0	100%	0.001	100.00	558	=HYPERLINK("https://www.ncbi.nlm.nih.gov/nucleotide/HM015094.1?report=genbank&log$=nucltop&blast_rank=217&RID=ND6DSBHS016","HM015094.1")
Cayaponia micrantha voucher C. H. Dodson 6711 (SEL) tRNA-Leu (trnL) gene, partial sequence; chloroplast	Cayaponia micrantha	52.0	52.0	100%	0.001	100.00	364	=HYPERLINK("https://www.ncbi.nlm.nih.gov/nucleotide/HM015093.1?report=genbank&log$=nucltop&blast_rank=218&RID=ND6DSBHS016","HM015093.1")
Cayaponia jenmanii voucher T. McDowell 4389 (U) tRNA-Leu (trnL) gene, partial sequence; chloroplast	Cayaponia jenmanii	52.0	52.0	100%	0.001	100.00	560	=HYPERLINK("https://www.ncbi.nlm.nih.gov/nucleotide/HM015092.1?report=genbank&log$=nucltop&blast_rank=219&RID=ND6DSBHS016","HM015092.1")
Cayaponia espelina voucher S. Ferrucci 1709 (F) tRNA-Leu (trnL) gene, partial sequence; chloroplast	Cayaponia espelina	52.0	52.0	100%	0.001	100.00	560	=HYPERLINK("https://www.ncbi.nlm.nih.gov/nucleotide/HM015090.1?report=genbank&log$=nucltop&blast_rank=220&RID=ND6DSBHS016","HM015090.1")
Cayaponia cabocla voucher O. Ribas 2111 (C) tRNA-Leu (trnL) gene, partial sequence; chloroplast	Cayaponia cabocla	52.0	52.0	100%	0.001	100.00	561	=HYPERLINK("https://www.ncbi.nlm.nih.gov/nucleotide/HM015087.1?report=genbank&log$=nucltop&blast_rank=221&RID=ND6DSBHS016","HM015087.1")
Cayaponia buraeavii voucher W. Haber 10817 (USF) tRNA-Leu (trnL) gene, partial sequence; chloroplast	Cayaponia buraeavii	52.0	52.0	100%	0.001	100.00	546	=HYPERLINK("https://www.ncbi.nlm.nih.gov/nucleotide/HM015086.1?report=genbank&log$=nucltop&blast_rank=222&RID=ND6DSBHS016","HM015086.1")
Cayaponia boliviensis voucher J. C. Solomon 8616 (U) tRNA-Leu (trnL) gene, partial sequence; chloroplast	Cayaponia boliviensis	52.0	52.0	100%	0.001	100.00	561	=HYPERLINK("https://www.ncbi.nlm.nih.gov/nucleotide/HM015085.1?report=genbank&log$=nucltop&blast_rank=223&RID=ND6DSBHS016","HM015085.1")
Cayaponia austin-smithii voucher P. Raven 21795 (F) tRNA-Leu (trnL) gene, partial sequence; chloroplast	Cayaponia austin-smithii	52.0	52.0	100%	0.001	100.00	543	=HYPERLINK("https://www.ncbi.nlm.nih.gov/nucleotide/HM015084.1?report=genbank&log$=nucltop&blast_rank=224&RID=ND6DSBHS016","HM015084.1")
Cayaponia attenuata voucher A. Dominguez-Mariani 43 (GH) tRNA-Leu (trnL) gene, partial sequence; chloroplast	Cayaponia attenuata	52.0	52.0	100%	0.001	100.00	487	=HYPERLINK("https://www.ncbi.nlm.nih.gov/nucleotide/HM015083.1?report=genbank&log$=nucltop&blast_rank=225&RID=ND6DSBHS016","HM015083.1")
Momordica foetida voucher P<FRA>:G. Fotius 3133 tRNA-Leu (trnL) gene, partial sequence; trnL-trnF intergenic spacer, complete sequence; and tRNA-Phe (trnF) gene, partial sequence; chloroplast	Momordica foetida	52.0	52.0	100%	0.001	100.00	998	=HYPERLINK("https://www.ncbi.nlm.nih.gov/nucleotide/GQ163278.1?report=genbank&log$=nucltop&blast_rank=226&RID=ND6DSBHS016","GQ163278.1")
Momordica foetida voucher M:H. Schaefer 05/430 tRNA-Leu (trnL) gene, partial sequence; trnL-trnF intergenic spacer, complete sequence; and tRNA-Phe (trnF) gene, partial sequence; chloroplast	Momordica foetida	52.0	52.0	100%	0.001	100.00	997	=HYPERLINK("https://www.ncbi.nlm.nih.gov/nucleotide/GQ163277.1?report=genbank&log$=nucltop&blast_rank=227&RID=ND6DSBHS016","GQ163277.1")
Momordica foetida voucher MO:P. Auquier 3916 tRNA-Leu (trnL) gene, partial sequence; trnL-trnF intergenic spacer, complete sequence; and tRNA-Phe (trnF) gene, partial sequence; chloroplast	Momordica foetida	52.0	52.0	100%	0.001	100.00	999	=HYPERLINK("https://www.ncbi.nlm.nih.gov/nucleotide/GQ163276.1?report=genbank&log$=nucltop&blast_rank=228&RID=ND6DSBHS016","GQ163276.1")
Momordica cissoides voucher MO:J. Fay 6282 tRNA-Leu (trnL) gene, partial sequence; trnL-trnF intergenic spacer, complete sequence; and tRNA-Phe (trnF) gene, partial sequence; chloroplast	Momordica cissoides	52.0	52.0	100%	0.001	100.00	993	=HYPERLINK("https://www.ncbi.nlm.nih.gov/nucleotide/GQ163253.1?report=genbank&log$=nucltop&blast_rank=229&RID=ND6DSBHS016","GQ163253.1")
Momordica cissoides voucher M:H. Schaefer s.n. tRNA-Leu (trnL) gene, partial sequence; trnL-trnF intergenic spacer, complete sequence; and tRNA-Phe (trnF) gene, partial sequence; chloroplast	Momordica cissoides	52.0	52.0	100%	0.001	100.00	993	=HYPERLINK("https://www.ncbi.nlm.nih.gov/nucleotide/GQ163252.1?report=genbank&log$=nucltop&blast_rank=230&RID=ND6DSBHS016","GQ163252.1")
Momordica cissoides voucher M:H. Schaefer s.n. tRNA-Leu (trnL) gene, partial sequence; trnL-trnF intergenic spacer, complete sequence; and tRNA-Phe (trnF) gene, partial sequence; chloroplast	Momordica cissoides	52.0	52.0	100%	0.001	100.00	993	=HYPERLINK("https://www.ncbi.nlm.nih.gov/nucleotide/GQ163251.1?report=genbank&log$=nucltop&blast_rank=231&RID=ND6DSBHS016","GQ163251.1")
Muellerargia jeffreyana tRNA-Leu (trnL) gene, partial sequence; trnL-trnF intergenic spacer, complete sequence; and tRNA-Phe (trnF) gene, partial sequence; chloroplast	Muellerargia jeffreyana	52.0	52.0	100%	0.001	100.00	944	=HYPERLINK("https://www.ncbi.nlm.nih.gov/nucleotide/EU436361.1?report=genbank&log$=nucltop&blast_rank=232&RID=ND6DSBHS016","EU436361.1")
Luffa graveolens tRNA-Leu (trnL) gene, partial sequence; trnL-trnF intergenic spacer, complete sequence; and tRNA-Phe (trnF) gene, partial sequence; chloroplast	Luffa graveolens	52.0	52.0	100%	0.001	100.00	932	=HYPERLINK("https://www.ncbi.nlm.nih.gov/nucleotide/EU436358.1?report=genbank&log$=nucltop&blast_rank=233&RID=ND6DSBHS016","EU436358.1")
Luffa echinata tRNA-Leu (trnL) gene, partial sequence; trnL-trnF intergenic spacer, complete sequence; and tRNA-Phe (trnF) gene, partial sequence; chloroplast	Luffa echinata	52.0	52.0	100%	0.001	100.00	947	=HYPERLINK("https://www.ncbi.nlm.nih.gov/nucleotide/EU436357.1?report=genbank&log$=nucltop&blast_rank=234&RID=ND6DSBHS016","EU436357.1")
Corallocarpus triangularis tRNA-Leu (trnL) gene, partial sequence; trnL-trnF intergenic spacer, complete sequence; and tRNA-Phe (trnF) gene, partial sequence; chloroplast	Corallocarpus triangularis	52.0	52.0	100%	0.001	100.00	920	=HYPERLINK("https://www.ncbi.nlm.nih.gov/nucleotide/EU436349.1?report=genbank&log$=nucltop&blast_rank=235&RID=ND6DSBHS016","EU436349.1")
Acanthosicyos naudinianus tRNA-Leu (trnL) gene, partial sequence; trnL-trnF intergenic spacer, complete sequence; and tRNA-Phe (trnF) gene, partial sequence; chloroplast	Citrullus naudinianus	52.0	52.0	100%	0.001	100.00	882	=HYPERLINK("https://www.ncbi.nlm.nih.gov/nucleotide/EU436347.1?report=genbank&log$=nucltop&blast_rank=236&RID=ND6DSBHS016","EU436347.1")
Neoachmandra cunninghamii tRNA-Leu (trnL) gene, partial sequence; trnL-trnF intergenic spacer, complete sequence; and tRNA-Phe (trnF) gene, partial sequence; chloroplast	Neoachmandra cunninghamii	52.0	52.0	100%	0.001	100.00	941	=HYPERLINK("https://www.ncbi.nlm.nih.gov/nucleotide/EF487578.1?report=genbank&log$=nucltop&blast_rank=237&RID=ND6DSBHS016","EF487578.1")
Austrobryonia micrantha isolate HS412 tRNA-Leu (trnL) gene, partial sequence; trnL-trnF intergenic spacer, complete sequence; and tRNA-Phe (trnF) gene, partial sequence; chloroplast	Austrobryonia micrantha	52.0	52.0	100%	0.001	100.00	963	=HYPERLINK("https://www.ncbi.nlm.nih.gov/nucleotide/EF487575.1?report=genbank&log$=nucltop&blast_rank=238&RID=ND6DSBHS016","EF487575.1")
Austrobryonia micrantha isolate HS411 tRNA-Leu (trnL) gene, partial sequence; trnL-trnF intergenic spacer, complete sequence; and tRNA-Phe (trnF) gene, partial sequence; chloroplast	Austrobryonia micrantha	52.0	52.0	100%	0.001	100.00	964	=HYPERLINK("https://www.ncbi.nlm.nih.gov/nucleotide/EF487574.1?report=genbank&log$=nucltop&blast_rank=239&RID=ND6DSBHS016","EF487574.1")
Austrobryonia centralis tRNA-Leu (trnL) gene, partial sequence; trnL-trnF intergenic spacer, complete sequence; and tRNA-Phe (trnF) gene, partial sequence; chloroplast	Austrobryonia centralis	52.0	52.0	100%	0.001	100.00	967	=HYPERLINK("https://www.ncbi.nlm.nih.gov/nucleotide/EF487573.1?report=genbank&log$=nucltop&blast_rank=240&RID=ND6DSBHS016","EF487573.1")
Eureiandra formosa tRNA-Leu (trnL) gene, partial sequence; trnL-trnF intergenic spacer, complete sequence; and tRNA-Phe (trnF) gene, partial sequence; chloroplast	Eureiandra formosa	52.0	52.0	100%	0.001	100.00	939	=HYPERLINK("https://www.ncbi.nlm.nih.gov/nucleotide/DQ641905.1?report=genbank&log$=nucltop&blast_rank=241&RID=ND6DSBHS016","DQ641905.1")
Wilbrandia verticillata voucher P. Luetzelburg 12002 (M) tRNA-Leu (trnL) gene, partial sequence; trnL-trnF intergenic spacer, complete sequence; and tRNA-Phe (trnF) gene, partial sequence; chloroplast	Wilbrandia verticillata	52.0	52.0	100%	0.001	100.00	1063	=HYPERLINK("https://www.ncbi.nlm.nih.gov/nucleotide/DQ536881.1?report=genbank&log$=nucltop&blast_rank=242&RID=ND6DSBHS016","DQ536881.1")
Trochomeriopsis diversifolia voucher Sukkulentensammlung Zurich, 82 3861/0 tRNA-Leu (trnL) gene, partial sequence; trnL-trnF intergenic spacer, complete sequence; and tRNA-Phe (trnF) gene, partial sequence; chloroplast	Trochomeriopsis diversifolia	52.0	52.0	100%	0.001	100.00	938	=HYPERLINK("https://www.ncbi.nlm.nih.gov/nucleotide/DQ536878.1?report=genbank&log$=nucltop&blast_rank=243&RID=ND6DSBHS016","DQ536878.1")
Trochomeria macrocarpa voucher W. Giess 13286 (M) tRNA-Leu (trnL) gene, partial sequence; trnL-trnF intergenic spacer, complete sequence; and tRNA-Phe (trnF) gene, partial sequence; chloroplast	Trochomeria macrocarpa	52.0	52.0	100%	0.001	100.00	940	=HYPERLINK("https://www.ncbi.nlm.nih.gov/nucleotide/DQ536877.1?report=genbank&log$=nucltop&blast_rank=244&RID=ND6DSBHS016","DQ536877.1")
Telfairia occidentalis voucher D. Decker-Walters 1133 (FTG) tRNA-Leu (trnL) gene, partial sequence; trnL-trnF intergenic spacer, complete sequence; and tRNA-Phe (trnF) gene, partial sequence; chloroplast	Telfairia occidentalis	52.0	52.0	100%	0.001	100.00	949	=HYPERLINK("https://www.ncbi.nlm.nih.gov/nucleotide/DQ536872.1?report=genbank&log$=nucltop&blast_rank=245&RID=ND6DSBHS016","DQ536872.1")
Solena heterophylla voucher Kocyan et al. AK191 (BKF) tRNA-Leu (trnL) gene, partial sequence; trnL-trnF intergenic spacer, complete sequence; and tRNA-Phe (trnF) gene, partial sequence; chloroplast	Solena heterophylla	52.0	52.0	100%	0.001	100.00	954	=HYPERLINK("https://www.ncbi.nlm.nih.gov/nucleotide/DQ536870.1?report=genbank&log$=nucltop&blast_rank=246&RID=ND6DSBHS016","DQ536870.1")
Sicana odorifera voucher Renner 2807 (M), cult. Munich BG from seeds of Decker-Walters 118016 (FTG) tRNA-Leu (trnL) gene, partial sequence; trnL-trnF intergenic spacer, complete sequence; and tRNA-Phe (trnF) gene, partial sequence; chloroplast	Sicana odorifera	52.0	52.0	100%	0.001	100.00	939	=HYPERLINK("https://www.ncbi.nlm.nih.gov/nucleotide/DQ536863.1?report=genbank&log$=nucltop&blast_rank=247&RID=ND6DSBHS016","DQ536863.1")
Sechiopsis tetraptera voucher J. Calanico S. 4793 (M) tRNA-Leu (trnL) gene, partial sequence; trnL-trnF intergenic spacer, complete sequence; and tRNA-Phe (trnF) gene, partial sequence; chloroplast	Sechiopsis tetraptera	52.0	52.0	100%	0.001	100.00	908	=HYPERLINK("https://www.ncbi.nlm.nih.gov/nucleotide/DQ536860.1?report=genbank&log$=nucltop&blast_rank=248&RID=ND6DSBHS016","DQ536860.1")
Raphidiocystis phyllocalyx voucher Gilbert 2162 (M) tRNA-Leu (trnL) gene, partial sequence; trnL-trnF intergenic spacer, complete sequence; and tRNA-Phe (trnF) gene, partial sequence; chloroplast	Raphidiocystis phyllocalyx	52.0	52.0	100%	0.001	100.00	942	=HYPERLINK("https://www.ncbi.nlm.nih.gov/nucleotide/DQ536855.1?report=genbank&log$=nucltop&blast_rank=249&RID=ND6DSBHS016","DQ536855.1")
Peponopsis adhaerens voucher T. C. Andres & J. J. Wyland 23 (MO) tRNA-Leu (trnL) gene, partial sequence; trnL-trnF intergenic spacer, complete sequence; and tRNA-Phe (trnF) gene, partial sequence; chloroplast	Peponopsis adhaerens	52.0	52.0	100%	0.001	100.00	951	=HYPERLINK("https://www.ncbi.nlm.nih.gov/nucleotide/DQ536848.1?report=genbank&log$=nucltop&blast_rank=250&RID=ND6DSBHS016","DQ536848.1")
Parasicyos dieterleae voucher A. Garcia M. et al. 1704 (MO) tRNA-Leu (trnL) gene, partial sequence; trnL-trnF intergenic spacer, complete sequence; and tRNA-Phe (trnF) gene, partial sequence; chloroplast	Parasicyos dieterleae	52.0	52.0	100%	0.001	100.00	926	=HYPERLINK("https://www.ncbi.nlm.nih.gov/nucleotide/DQ536846.1?report=genbank&log$=nucltop&blast_rank=251&RID=ND6DSBHS016","DQ536846.1")
Muellerargia timorensis voucher D. L. Jones 3666 (NE) tRNA-Leu (trnL) gene, partial sequence; trnL-trnF intergenic spacer, complete sequence; and tRNA-Phe (trnF) gene, partial sequence; chloroplast	Muellerargia timorensis	52.0	52.0	100%	0.001	100.00	689	=HYPERLINK("https://www.ncbi.nlm.nih.gov/nucleotide/DQ536842.1?report=genbank&log$=nucltop&blast_rank=252&RID=ND6DSBHS016","DQ536842.1")
Momordica foetida voucher H. Schmidt et al. 1978 (MO) tRNA-Leu (trnL) gene, partial sequence; trnL-trnF intergenic spacer, complete sequence; and tRNA-Phe (trnF) gene, partial sequence; chloroplast	Momordica foetida	52.0	52.0	100%	0.001	100.00	946	=HYPERLINK("https://www.ncbi.nlm.nih.gov/nucleotide/DQ536841.1?report=genbank&log$=nucltop&blast_rank=253&RID=ND6DSBHS016","DQ536841.1")
Marah fabacea voucher R. E. Ricklefs & Renner 1 (MO) tRNA-Leu (trnL) gene, partial sequence; trnL-trnF intergenic spacer, complete sequence; and tRNA-Phe (trnF) gene, partial sequence; chloroplast	Marah fabacea	52.0	52.0	100%	0.001	100.00	938	=HYPERLINK("https://www.ncbi.nlm.nih.gov/nucleotide/DQ536837.1?report=genbank&log$=nucltop&blast_rank=254&RID=ND6DSBHS016","DQ536837.1")
Luffa aegyptiaca voucher Cult. in Guangzhou local garden, leg. L. X. Zhou s.n., 15. Apr. 2004 tRNA-Leu (trnL) gene, partial sequence; trnL-trnF intergenic spacer, complete sequence; and tRNA-Phe (trnF) gene, partial sequence; chloroplast	Luffa aegyptiaca	52.0	52.0	100%	0.001	100.00	949	=HYPERLINK("https://www.ncbi.nlm.nih.gov/nucleotide/DQ536836.1?report=genbank&log$=nucltop&blast_rank=255&RID=ND6DSBHS016","DQ536836.1")
Luffa acutangula voucher Cult. in Guangzhou local garden, leg. L. X. Zhou s.n., 15. Apr. 2004 tRNA-Leu (trnL) gene, partial sequence; trnL-trnF intergenic spacer, complete sequence; and tRNA-Phe (trnF) gene, partial sequence; chloroplast	Luffa acutangula	52.0	52.0	100%	0.001	100.00	951	=HYPERLINK("https://www.ncbi.nlm.nih.gov/nucleotide/DQ536835.1?report=genbank&log$=nucltop&blast_rank=256&RID=ND6DSBHS016","DQ536835.1")
Kedrostis nana voucher M. W. Chase 274 (K), aliquot tRNA-Leu (trnL) gene, partial sequence; trnL-trnF intergenic spacer, complete sequence; and tRNA-Phe (trnF) gene, partial sequence; chloroplast	Kedrostis nana	52.0	52.0	100%	0.001	100.00	942	=HYPERLINK("https://www.ncbi.nlm.nih.gov/nucleotide/DQ536834.1?report=genbank&log$=nucltop&blast_rank=257&RID=ND6DSBHS016","DQ536834.1")
Apodanthera longipedicellata voucher Hutchison, P. 1152 (F) tRNA-Leu (trnL) gene, partial sequence; trnL-trnF intergenic spacer, complete sequence; and tRNA-Phe (trnF) gene, partial sequence; chloroplast	Apodanthera longipedicellata	52.0	52.0	100%	0.001	100.00	923	=HYPERLINK("https://www.ncbi.nlm.nih.gov/nucleotide/DQ536823.1?report=genbank&log$=nucltop&blast_rank=258&RID=ND6DSBHS016","DQ536823.1")
Eureiandra formosa voucher J. Louis 10852 (M) tRNA-Leu (trnL) gene, partial sequence; trnL-trnF intergenic spacer, complete sequence; and tRNA-Phe (trnF) gene, partial sequence; chloroplast	Eureiandra formosa	52.0	52.0	100%	0.001	100.00	939	=HYPERLINK("https://www.ncbi.nlm.nih.gov/nucleotide/DQ536818.1?report=genbank&log$=nucltop&blast_rank=259&RID=ND6DSBHS016","DQ536818.1")
Echinopepon paniculatus voucher R. Torres C. 14047 (M) tRNA-Leu (trnL) gene, partial sequence; trnL-trnF intergenic spacer, complete sequence; and tRNA-Phe (trnF) gene, partial sequence; chloroplast	Echinopepon paniculatus	52.0	52.0	100%	0.001	100.00	924	=HYPERLINK("https://www.ncbi.nlm.nih.gov/nucleotide/DQ536815.1?report=genbank&log$=nucltop&blast_rank=260&RID=ND6DSBHS016","DQ536815.1")
Ibervillea maxima voucher M. Olson 842 (MEXU) tRNA-Leu (trnL) gene, partial sequence; trnL-trnF intergenic spacer, complete sequence; and tRNA-Phe (trnF) gene, partial sequence; chloroplast	Ibervillea maxima	52.0	52.0	100%	0.001	100.00	1021	=HYPERLINK("https://www.ncbi.nlm.nih.gov/nucleotide/DQ536813.1?report=genbank&log$=nucltop&blast_rank=261&RID=ND6DSBHS016","DQ536813.1")
Ibervillea fusiformis voucher Sukkulentensammlung Zurich, 93 1055/D tRNA-Leu (trnL) gene, partial sequence; trnL-trnF intergenic spacer, complete sequence; and tRNA-Phe (trnF) gene, partial sequence; chloroplast	Ibervillea fusiformis	52.0	52.0	100%	0.001	100.00	925	=HYPERLINK("https://www.ncbi.nlm.nih.gov/nucleotide/DQ536812.1?report=genbank&log$=nucltop&blast_rank=262&RID=ND6DSBHS016","DQ536812.1")
Blastania cerasiformis voucher Seeds leg. M. Wilkins 279, leaf extracted by S. Swensen, aliquot tRNA-Leu (trnL) gene, partial sequence; trnL-trnF intergenic spacer, complete sequence; and tRNA-Phe (trnF) gene, partial sequence; chloroplast	Blastania cerasiformis	52.0	52.0	100%	0.001	100.00	940	=HYPERLINK("https://www.ncbi.nlm.nih.gov/nucleotide/DQ536803.1?report=genbank&log$=nucltop&blast_rank=263&RID=ND6DSBHS016","DQ536803.1")
Corallocarpus boehmii voucher Renner et al. 2764 (M), cult. Mainz BG tRNA-Leu (trnL) gene, partial sequence; trnL-trnF intergenic spacer, complete sequence; and tRNA-Phe (trnF) gene, partial sequence; chloroplast	Corallocarpus boehmii	52.0	52.0	100%	0.001	100.00	952	=HYPERLINK("https://www.ncbi.nlm.nih.gov/nucleotide/DQ536802.1?report=genbank&log$=nucltop&blast_rank=264&RID=ND6DSBHS016","DQ536802.1")
Corallocarpus bainesii voucher H. H. Schmidt et al. 2294 (MO) tRNA-Leu (trnL) gene, partial sequence; trnL-trnF intergenic spacer, complete sequence; and tRNA-Phe (trnF) gene, partial sequence; chloroplast	Corallocarpus bainesii	52.0	52.0	100%	0.001	100.00	1002	=HYPERLINK("https://www.ncbi.nlm.nih.gov/nucleotide/DQ536801.1?report=genbank&log$=nucltop&blast_rank=265&RID=ND6DSBHS016","DQ536801.1")
Cogniauxia podolaena voucher G. Walters & R. Niangadouma 1248 (MO) tRNA-Leu (trnL) gene, partial sequence; trnL-trnF intergenic spacer, complete sequence; and tRNA-Phe (trnF) gene, partial sequence; chloroplast	Cogniauxia podolaena	52.0	52.0	100%	0.001	100.00	971	=HYPERLINK("https://www.ncbi.nlm.nih.gov/nucleotide/DQ536800.1?report=genbank&log$=nucltop&blast_rank=266&RID=ND6DSBHS016","DQ536800.1")
Cionosicys macranthus tRNA-Leu (trnL) gene, partial sequence; trnL-trnF intergenic spacer, complete sequence; and tRNA-Phe (trnF) gene, partial sequence; chloroplast	Cionosicys macranthus	52.0	52.0	100%	0.001	100.00	947	=HYPERLINK("https://www.ncbi.nlm.nih.gov/nucleotide/DQ536797.1?report=genbank&log$=nucltop&blast_rank=267&RID=ND6DSBHS016","DQ536797.1")
Ceratosanthes palmata voucher Chase 919 (K), Kew 1969-3534 tRNA-Leu (trnL) gene, partial sequence; trnL-trnF intergenic spacer, complete sequence; and tRNA-Phe (trnF) gene, partial sequence; chloroplast	Ceratosanthes palmata	52.0	52.0	100%	0.001	100.00	938	=HYPERLINK("https://www.ncbi.nlm.nih.gov/nucleotide/DQ536795.1?report=genbank&log$=nucltop&blast_rank=268&RID=ND6DSBHS016","DQ536795.1")
Cephalopentandra ecirrhosa voucher M. W. Chase 929 (K), aliquot from plant cult. at Kew, leg. Brandham no. 2400 tRNA-Leu (trnL) gene, partial sequence; trnL-trnF intergenic spacer, complete sequence; and tRNA-Phe (trnF) gene, partial sequence; chloroplast	Cephalopentandra ecirrhosa	52.0	52.0	100%	0.001	100.00	933	=HYPERLINK("https://www.ncbi.nlm.nih.gov/nucleotide/DQ536794.1?report=genbank&log$=nucltop&blast_rank=269&RID=ND6DSBHS016","DQ536794.1")
Calycophysum pedunculatum voucher P. Acevedo-Rodriguez 8918 (G) tRNA-Leu (trnL) gene, partial sequence; trnL-trnF intergenic spacer, complete sequence; and tRNA-Phe (trnF) gene, partial sequence; chloroplast	Calycophysum pedunculatum	52.0	52.0	100%	0.001	100.00	917	=HYPERLINK("https://www.ncbi.nlm.nih.gov/nucleotide/DQ536792.1?report=genbank&log$=nucltop&blast_rank=270&RID=ND6DSBHS016","DQ536792.1")
Benincasa hispida voucher S. S. Renner et al. 2760 (M), cult. Mainz BG tRNA-Leu (trnL) gene, partial sequence; trnL-trnF intergenic spacer, complete sequence; and tRNA-Phe (trnF) gene, partial sequence; chloroplast	Benincasa hispida	52.0	52.0	100%	0.001	100.00	952	=HYPERLINK("https://www.ncbi.nlm.nih.gov/nucleotide/DQ536789.1?report=genbank&log$=nucltop&blast_rank=271&RID=ND6DSBHS016","DQ536789.1")
Apodanthera mandonii voucher M. & K. Weigend 2000/165 (M) tRNA-Leu (trnL) gene, partial sequence; trnL-trnF intergenic spacer, complete sequence; and tRNA-Phe (trnF) gene, partial sequence; chloroplast	Apodanthera mandonii	52.0	52.0	100%	0.001	100.00	933	=HYPERLINK("https://www.ncbi.nlm.nih.gov/nucleotide/DQ536787.1?report=genbank&log$=nucltop&blast_rank=272&RID=ND6DSBHS016","DQ536787.1")
Sicyos angulatus tRNA-Leu (trnL) gene, partial sequence; trnL-trnF intergenic spacer, complete sequence; and tRNA-Phe (trnF) gene, partial sequence; chloroplast	Sicyos angulatus	52.0	52.0	100%	0.001	100.00	918	=HYPERLINK("https://www.ncbi.nlm.nih.gov/nucleotide/DQ536777.1?report=genbank&log$=nucltop&blast_rank=273&RID=ND6DSBHS016","DQ536777.1")
Peponium vogelii tRNA-Leu (trnL) gene, partial sequence; trnL-trnF intergenic spacer, complete sequence; and tRNA-Phe (trnF) gene, partial sequence; chloroplast	Peponium vogelii	52.0	52.0	100%	0.001	100.00	910	=HYPERLINK("https://www.ncbi.nlm.nih.gov/nucleotide/DQ536775.1?report=genbank&log$=nucltop&blast_rank=274&RID=ND6DSBHS016","DQ536775.1")
Peponium caledonicum tRNA-Leu (trnL) gene, partial sequence; trnL-trnF intergenic spacer, complete sequence; and tRNA-Phe (trnF) gene, partial sequence; chloroplast	Peponium caledonicum	52.0	52.0	100%	0.001	100.00	925	=HYPERLINK("https://www.ncbi.nlm.nih.gov/nucleotide/DQ536774.1?report=genbank&log$=nucltop&blast_rank=275&RID=ND6DSBHS016","DQ536774.1")
Lagenaria siceraria tRNA-Leu (trnL) gene, partial sequence; trnL-trnF intergenic spacer, complete sequence; and tRNA-Phe (trnF) gene, partial sequence; chloroplast	Lagenaria siceraria	52.0	52.0	100%	0.001	100.00	758	=HYPERLINK("https://www.ncbi.nlm.nih.gov/nucleotide/DQ536771.1?report=genbank&log$=nucltop&blast_rank=276&RID=ND6DSBHS016","DQ536771.1")
Cucurbita okeechobeensis ssp. martinezii tRNA-Leu (trnL) gene, partial sequence; trnL-trnF intergenic spacer, complete sequence; and tRNA-Phe (trnF) gene, partial sequence; chloroplast	Cucurbita okeechobeensis subsp. martinezii	52.0	52.0	100%	0.001	100.00	911	=HYPERLINK("https://www.ncbi.nlm.nih.gov/nucleotide/DQ536766.1?report=genbank&log$=nucltop&blast_rank=277&RID=ND6DSBHS016","DQ536766.1")
Cayaponia podantha tRNA-Leu (trnL) gene, partial sequence; trnL-trnF intergenic spacer, complete sequence; and tRNA-Phe (trnF) gene, partial sequence; chloroplast	Cayaponia podantha	52.0	52.0	100%	0.001	100.00	930	=HYPERLINK("https://www.ncbi.nlm.nih.gov/nucleotide/DQ536760.1?report=genbank&log$=nucltop&blast_rank=278&RID=ND6DSBHS016","DQ536760.1")
Acanthosicyos horridus tRNA-Leu (trnL) gene, partial sequence; trnL-trnF intergenic spacer, complete sequence; and tRNA-Phe (trnF) gene, partial sequence; chloroplast	Acanthosicyos horridus	52.0	52.0	100%	0.001	100.00	940	=HYPERLINK("https://www.ncbi.nlm.nih.gov/nucleotide/DQ536757.1?report=genbank&log$=nucltop&blast_rank=279&RID=ND6DSBHS016","DQ536757.1")
Ampelsicyos scandens tRNA-Leu (trnL) gene, partial sequence; trnL-trnF intergenic spacer, complete sequence; and tRNA-Phe (trnF) gene, partial sequence; chloroplast	Ampelosycios scandens	52.0	52.0	100%	0.001	100.00	881	=HYPERLINK("https://www.ncbi.nlm.nih.gov/nucleotide/EF066328.1?report=genbank&log$=nucltop&blast_rank=280&RID=ND6DSBHS016","EF066328.1")
Tricyclandra leandrii tRNA-Leu (trnL) gene, partial sequence; trnL-trnF intergenic spacer, complete sequence; and tRNA-Phe (trnF) gene, partial sequence; chloroplast	Ampelosycios leandrii	52.0	52.0	100%	0.001	100.00	937	=HYPERLINK("https://www.ncbi.nlm.nih.gov/nucleotide/DQ501272.1?report=genbank&log$=nucltop&blast_rank=281&RID=ND6DSBHS016","DQ501272.1")
Telfairia pedata tRNA-Leu (trnL) gene, partial sequence; trnL-trnF intergenic spacer, complete sequence; and tRNA-Phe (trnF) gene, partial sequence; chloroplast	Telfairia pedata	52.0	52.0	100%	0.001	100.00	1026	=HYPERLINK("https://www.ncbi.nlm.nih.gov/nucleotide/DQ501271.1?report=genbank&log$=nucltop&blast_rank=282&RID=ND6DSBHS016","DQ501271.1")
Lemurosicyos variegatus tRNA-Leu (trnL) gene, partial sequence; trnL-trnF intergenic spacer, complete sequence; and tRNA-Phe (trnF) gene, partial sequence; chloroplast	Lemurosicyos variegatus	52.0	52.0	100%	0.001	100.00	981	=HYPERLINK("https://www.ncbi.nlm.nih.gov/nucleotide/DQ501266.1?report=genbank&log$=nucltop&blast_rank=283&RID=ND6DSBHS016","DQ501266.1")
Cucumis sacleuxii tRNA-Leu (trnL) gene and trnL-trnF intergenic spacer, partial sequence; chloroplast	Cucumis sacleuxii	52.0	52.0	100%	0.001	100.00	974	=HYPERLINK("https://www.ncbi.nlm.nih.gov/nucleotide/DQ785880.1?report=genbank&log$=nucltop&blast_rank=284&RID=ND6DSBHS016","DQ785880.1")
Cucumis humifructus tRNA-Leu (trnL) gene and trnL-trnF intergenic spacer, partial sequence; chloroplast	Cucumis humifructus	52.0	52.0	100%	0.001	100.00	988	=HYPERLINK("https://www.ncbi.nlm.nih.gov/nucleotide/DQ785873.1?report=genbank&log$=nucltop&blast_rank=285&RID=ND6DSBHS016","DQ785873.1")
Marah macrocarpus tRNA-Leu (trnL) gene, partial sequence; plastid	Marah macrocarpa	52.0	52.0	100%	0.001	100.00	559	=HYPERLINK("https://www.ncbi.nlm.nih.gov/nucleotide/AY968571.1?report=genbank&log$=nucltop&blast_rank=286&RID=ND6DSBHS016","AY968571.1")
Seyrigia humbertii tRNA-Leu (trnL) gene, partial sequence; trnL-trnF intergenic spacer, complete sequence; and tRNA-Phe (trnF) gene, partial sequence; chloroplast	Seyrigia humbertii	52.0	52.0	100%	0.001	100.00	984	=HYPERLINK("https://www.ncbi.nlm.nih.gov/nucleotide/AY973010.1?report=genbank&log$=nucltop&blast_rank=287&RID=ND6DSBHS016","AY973010.1")
Dendrosicyos socotranus tRNA-Leu (trnL) gene, partial sequence; trnL-trnF intergenic spacer, complete sequence; and tRNA-Phe (trnF) gene, partial sequence; chloroplast	Dendrosicyos socotranus	52.0	52.0	100%	0.001	100.00	972	=HYPERLINK("https://www.ncbi.nlm.nih.gov/nucleotide/AY973005.1?report=genbank&log$=nucltop&blast_rank=288&RID=ND6DSBHS016","AY973005.1")
Trochomeria macrocarpa voucher JG-16-P04_D9 tRNA-Leu (trnL) gene, partial sequence; trnL-trnF intergenic spacer, complete sequence; and tRNA-Phe (trnF) gene, partial sequence; chloroplast	Trochomeria macrocarpa	52.0	52.0	100%	0.001	100.00	512	=HYPERLINK("https://www.ncbi.nlm.nih.gov/nucleotide/MK187239.1?report=genbank&log$=nucltop&blast_rank=289&RID=ND6DSBHS016","MK187239.1")
Luffa aegyptiaca voucher JG-16-P01_E7 tRNA-Leu (trnL) gene, partial sequence; trnL-trnF intergenic spacer, complete sequence; and tRNA-Phe (trnF) gene, partial sequence; chloroplast	Luffa aegyptiaca	52.0	52.0	100%	0.001	100.00	500	=HYPERLINK("https://www.ncbi.nlm.nih.gov/nucleotide/MK187133.1?report=genbank&log$=nucltop&blast_rank=290&RID=ND6DSBHS016","MK187133.1")
Cucumis sp. JP-2019 voucher JG-16-P01_H7 tRNA-Leu (trnL) gene, partial sequence; trnL-trnF intergenic spacer, complete sequence; and tRNA-Phe (trnF) gene, partial sequence; chloroplast	Cucumis sp. JP-2019	52.0	52.0	100%	0.001	100.00	533	=HYPERLINK("https://www.ncbi.nlm.nih.gov/nucleotide/MK187035.1?report=genbank&log$=nucltop&blast_rank=291&RID=ND6DSBHS016","MK187035.1")
Neoachmandra samoensis voucher A. Whistler W2908 (B) tRNA-Leu (trnL) gene, partial sequence; chloroplast	Neoachmandra samoensis	52.0	52.0	100%	0.001	100.00	534	=HYPERLINK("https://www.ncbi.nlm.nih.gov/nucleotide/MG680590.1?report=genbank&log$=nucltop&blast_rank=292&RID=ND6DSBHS016","MG680590.1")
Luffa aegyptiaca chromosome 1 mitochondrion, complete sequence	Luffa aegyptiaca	52.0	52.0	100%	0.001	100.00	380879	=HYPERLINK("https://www.ncbi.nlm.nih.gov/nucleotide/OR346920.1?report=genbank&log$=nucltop&blast_rank=293&RID=ND6DSBHS016","OR346920.1")
Citrullus lanatus mitochondrion, complete genome	Citrullus lanatus	52.0	52.0	100%	0.001	100.00	379236	=HYPERLINK("https://www.ncbi.nlm.nih.gov/nucleotide/NC_014043.1?report=genbank&log$=nucltop&blast_rank=294&RID=ND6DSBHS016","NC_014043.1")
Orthonevra nobilis genome assembly, chromosome: 4	Orthonevra nobilis	44.1	222	100%	0.30	100.00	78798906	=HYPERLINK("https://www.ncbi.nlm.nih.gov/nucleotide/OY743227.1?report=genbank&log$=nucltop&blast_rank=295&RID=ND6DSBHS016","OY743227.1")
Agriphila tristella genome assembly, chromosome: 1	Agriphila tristella	40.1	319	100%	4.6	100.00	62134667	=HYPERLINK("https://www.ncbi.nlm.nih.gov/nucleotide/OV743429.1?report=genbank&log$=nucltop&blast_rank=296&RID=ND6DSBHS016","OV743429.1")
Ophion ellenae genome assembly, chromosome: 9	Ophion ellenae	40.1	353	100%	4.6	100.00	40409278	=HYPERLINK("https://www.ncbi.nlm.nih.gov/nucleotide/OY723393.1?report=genbank&log$=nucltop&blast_rank=297&RID=ND6DSBHS016","OY723393.1")
Caenorhabditis sp. 8 KK-2011 genome assembly, chromosome: II	Caenorhabditis sp. 8 KK-2011	38.2	176	100%	18	100.00	11412923	=HYPERLINK("https://www.ncbi.nlm.nih.gov/nucleotide/OY751547.1?report=genbank&log$=nucltop&blast_rank=298&RID=ND6DSBHS016","OY751547.1")
Xylophagus ater genome assembly, chromosome: 6	Xylophagus ater	38.2	462	100%	18	100.00	52394055	=HYPERLINK("https://www.ncbi.nlm.nih.gov/nucleotide/OY730483.1?report=genbank&log$=nucltop&blast_rank=299&RID=ND6DSBHS016","OY730483.1")
Anopheles moucheti genome assembly, chromosome: 3	Anopheles moucheti	38.2	176	100%	18	100.00	92649126	=HYPERLINK("https://www.ncbi.nlm.nih.gov/nucleotide/OX030916.1?report=genbank&log$=nucltop&blast_rank=300&RID=ND6DSBHS016","OX030916.1")
Bombylius discolor genome assembly, chromosome: 3	Bombylius discolor	38.2	627	100%	18	100.00	53173211	=HYPERLINK("https://www.ncbi.nlm.nih.gov/nucleotide/OW584240.1?report=genbank&log$=nucltop&blast_rank=301&RID=ND6DSBHS016","OW584240.1")
Syritta pipiens genome assembly, chromosome: 2	Syritta pipiens	38.2	281	100%	18	100.00	86509480	=HYPERLINK("https://www.ncbi.nlm.nih.gov/nucleotide/LR994572.1?report=genbank&log$=nucltop&blast_rank=302&RID=ND6DSBHS016","LR994572.1")
Phymatocera aterrima genome assembly, chromosome: 4	Phymatocera aterrima	36.2	104	100%	72	100.00	20302125	=HYPERLINK("https://www.ncbi.nlm.nih.gov/nucleotide/OY720662.1?report=genbank&log$=nucltop&blast_rank=303&RID=ND6DSBHS016","OY720662.1")
Empis stercorea genome assembly, chromosome: 5	Empis stercorea	36.2	174	100%	72	100.00	55112753	=HYPERLINK("https://www.ncbi.nlm.nih.gov/nucleotide/OX457089.1?report=genbank&log$=nucltop&blast_rank=304&RID=ND6DSBHS016","OX457089.1")
Empis stercorea genome assembly, chromosome: 3	Empis stercorea	36.2	241	100%	72	100.00	62206697	=HYPERLINK("https://www.ncbi.nlm.nih.gov/nucleotide/OX457087.1?report=genbank&log$=nucltop&blast_rank=305&RID=ND6DSBHS016","OX457087.1")
Hofmannophila pseudospretella genome assembly, chromosome: 11	Hofmannophila pseudospretella	36.2	70.4	100%	72	100.00	14950471	=HYPERLINK("https://www.ncbi.nlm.nih.gov/nucleotide/OX376322.1?report=genbank&log$=nucltop&blast_rank=306&RID=ND6DSBHS016","OX376322.1")
Caenorhabditis doughertyi genome assembly, chromosome: V	Caenorhabditis doughertyi	36.2	174	100%	72	100.00	26292677	=HYPERLINK("https://www.ncbi.nlm.nih.gov/nucleotide/OY751557.1?report=genbank&log$=nucltop&blast_rank=307&RID=ND6DSBHS016","OY751557.1")
Tridacna gigas genome assembly, chromosome: 7	Tridacna gigas	36.2	138	100%	72	100.00	68602342	=HYPERLINK("https://www.ncbi.nlm.nih.gov/nucleotide/OX244034.2?report=genbank&log$=nucltop&blast_rank=308&RID=ND6DSBHS016","OX244034.2")
