# Supplementary material for: Ecology of community reassembly: Movements and diets of megafauna during a decade of restoration in Mozambique
Source: Ecology. 2026 Apr 12;107(4):e70386. doi: 10.1002/ecy.70386 (PMC13071350; doi:10.1002/ecy.70386)
Supplement: Supplementary file 1 — Data S1. [file ECY-107-e70386-s001.zip › Data_S1/Dataset_20/DietDataFilteringScripts/DNA_metabarcoding_data_processing/additional_files_scripts/NCBI_blast_results/atccttttttctcaaaacaaaggttcagaaaacgaaaaaaaaaag.csv]

Description	Scientific Name	Max Score	Total Score	Query Cover	E value	Per. ident	Acc. Len	Accession
Kigelia africana voucher JG-16-P05_H2 tRNA-Leu (trnL) gene, partial sequence; trnL-trnF intergenic spacer, complete sequence; and tRNA-Phe (trnF) gene, partial sequence; chloroplast	Kigelia africana	84.2	84.2	100%	8e-13	100.00	438	=HYPERLINK("https://www.ncbi.nlm.nih.gov/nucleotide/MK187120.1?report=genbank&log$=nucltop&blast_rank=1&RID=ND9MDPXE016","MK187120.1")
Campsis radicans chloroplast, complete genome	Campsis radicans	84.2	84.2	100%	8e-13	100.00	153630	=HYPERLINK("https://www.ncbi.nlm.nih.gov/nucleotide/NC_073099.1?report=genbank&log$=nucltop&blast_rank=2&RID=ND9MDPXE016","NC_073099.1")
Nyctocalos pinnatum chloroplast, complete genome	Nyctocalos pinnatum	84.2	84.2	100%	8e-13	100.00	159591	=HYPERLINK("https://www.ncbi.nlm.nih.gov/nucleotide/OK649927.2?report=genbank&log$=nucltop&blast_rank=3&RID=ND9MDPXE016","OK649927.2")
Catalpa speciosa chloroplast, complete genome	Catalpa speciosa	84.2	84.2	100%	8e-13	100.00	158240	=HYPERLINK("https://www.ncbi.nlm.nih.gov/nucleotide/MW148801.1?report=genbank&log$=nucltop&blast_rank=4&RID=ND9MDPXE016","MW148801.1")
Dolichandrone spathacea chloroplast, complete genome	Dolichandrone spathacea	84.2	84.2	100%	8e-13	100.00	159139	=HYPERLINK("https://www.ncbi.nlm.nih.gov/nucleotide/MW432177.1?report=genbank&log$=nucltop&blast_rank=5&RID=ND9MDPXE016","MW432177.1")
Phyllarthron sp. Mada29 tRNA-Leu (trnL) gene, intron; chloroplast	Phyllarthron sp. Mada29	84.2	84.2	100%	8e-13	100.00	533	=HYPERLINK("https://www.ncbi.nlm.nih.gov/nucleotide/KC479224.1?report=genbank&log$=nucltop&blast_rank=6&RID=ND9MDPXE016","KC479224.1")
Dolichandrone spathacea chloroplast, complete genome	Dolichandrone spathacea	84.2	84.2	100%	8e-13	100.00	159156	=HYPERLINK("https://www.ncbi.nlm.nih.gov/nucleotide/NC_054307.1?report=genbank&log$=nucltop&blast_rank=7&RID=ND9MDPXE016","NC_054307.1")
Tecomanthe volubilis tRNA-Leu (trnL) gene, partial sequence; trnL-trnF intergenic spacer, complete sequence; and tRNA-Phe (trnF) gene, partial sequence; chloroplast	Tecomanthe volubilis	84.2	84.2	100%	8e-13	100.00	921	=HYPERLINK("https://www.ncbi.nlm.nih.gov/nucleotide/FJ870060.1?report=genbank&log$=nucltop&blast_rank=8&RID=ND9MDPXE016","FJ870060.1")
Dolichandrone spathacea tRNA-Leu (trnL) gene, partial sequence; trnL-trnF intergenic spacer, complete sequence; and tRNA-Phe (trnF) gene, partial sequence; chloroplast	Dolichandrone spathacea	84.2	84.2	100%	8e-13	100.00	875	=HYPERLINK("https://www.ncbi.nlm.nih.gov/nucleotide/FJ870029.1?report=genbank&log$=nucltop&blast_rank=9&RID=ND9MDPXE016","FJ870029.1")
Crescentia alata tRNA-Leu (trnL) gene, partial sequence; trnL-trnF intergenic spacer, complete sequence; and tRNA-Phe (trnF) gene, partial sequence; chloroplast	Crescentia alata	84.2	84.2	100%	8e-13	100.00	903	=HYPERLINK("https://www.ncbi.nlm.nih.gov/nucleotide/FJ870025.1?report=genbank&log$=nucltop&blast_rank=10&RID=ND9MDPXE016","FJ870025.1")
Tecomanthe hillii tRNA-Leu (trnL) gene and trnL-trnF intergenic spacer, partial sequence; chloroplast	Tecomanthe hillii	84.2	84.2	100%	8e-13	100.00	868	=HYPERLINK("https://www.ncbi.nlm.nih.gov/nucleotide/EF105113.1?report=genbank&log$=nucltop&blast_rank=11&RID=ND9MDPXE016","EF105113.1")
Tabebuia berteroi tRNA-Leu (trnL) gene and trnL-trnF intergenic spacer, partial sequence; chloroplast	Tabebuia berteroi	84.2	84.2	100%	8e-13	100.00	907	=HYPERLINK("https://www.ncbi.nlm.nih.gov/nucleotide/EF105112.1?report=genbank&log$=nucltop&blast_rank=12&RID=ND9MDPXE016","EF105112.1")
Tabebuia sp. 'Dominican Republic' tRNA-Leu (trnL) gene and trnL-trnF intergenic spacer, partial sequence; chloroplast	Tabebuia sp. 'Dominican Republic'	84.2	84.2	100%	8e-13	100.00	874	=HYPERLINK("https://www.ncbi.nlm.nih.gov/nucleotide/EF105106.1?report=genbank&log$=nucltop&blast_rank=13&RID=ND9MDPXE016","EF105106.1")
Tabebuia rosea tRNA-Leu (trnL) gene and trnL-trnF intergenic spacer, partial sequence; chloroplast	Tabebuia rosea	84.2	84.2	100%	8e-13	100.00	876	=HYPERLINK("https://www.ncbi.nlm.nih.gov/nucleotide/EF105102.1?report=genbank&log$=nucltop&blast_rank=14&RID=ND9MDPXE016","EF105102.1")
Tabebuia berteroi tRNA-Leu (trnL) gene and trnL-trnF intergenic spacer, partial sequence; chloroplast	Tabebuia berteroi	84.2	84.2	100%	8e-13	100.00	889	=HYPERLINK("https://www.ncbi.nlm.nih.gov/nucleotide/EF105089.1?report=genbank&log$=nucltop&blast_rank=15&RID=ND9MDPXE016","EF105089.1")
Tabebuia bahamensis tRNA-Leu (trnL) gene and trnL-trnF intergenic spacer, partial sequence; chloroplast	Tabebuia bahamensis	84.2	84.2	100%	8e-13	100.00	885	=HYPERLINK("https://www.ncbi.nlm.nih.gov/nucleotide/EF105088.1?report=genbank&log$=nucltop&blast_rank=16&RID=ND9MDPXE016","EF105088.1")
Colea sytsmae tRNA-Leu (trnL) gene and trnL-trnF intergenic spacer, partial sequence; chloroplast	Colea sytsmae	84.2	84.2	100%	8e-13	100.00	842	=HYPERLINK("https://www.ncbi.nlm.nih.gov/nucleotide/EF105058.1?report=genbank&log$=nucltop&blast_rank=17&RID=ND9MDPXE016","EF105058.1")
Tecomanthe volubilis tRNA-Leu (trnL) gene and trnL-trnF intergenic spacer, partial sequence; chloroplast	Tecomanthe volubilis	84.2	84.2	100%	8e-13	100.00	767	=HYPERLINK("https://www.ncbi.nlm.nih.gov/nucleotide/AY695868.1?report=genbank&log$=nucltop&blast_rank=18&RID=ND9MDPXE016","AY695868.1")
Tecoma stans tRNA-Leu (trnL) gene, chloroplast gene for chloroplast RNA, partial intron sequence	Tecoma stans	84.2	84.2	100%	8e-13	100.00	476	=HYPERLINK("https://www.ncbi.nlm.nih.gov/nucleotide/AF034888.1?report=genbank&log$=nucltop&blast_rank=19&RID=ND9MDPXE016","AF034888.1")
Kigelia africana tRNA-Leu (trnL) gene, chloroplast gene for chloroplast RNA, partial intron sequence	Kigelia africana	84.2	84.2	100%	8e-13	100.00	468	=HYPERLINK("https://www.ncbi.nlm.nih.gov/nucleotide/AF034880.1?report=genbank&log$=nucltop&blast_rank=20&RID=ND9MDPXE016","AF034880.1")
