# Supplementary material for: Ecology of community reassembly: Movements and diets of megafauna during a decade of restoration in Mozambique
Source: Ecology. 2026 Apr 12;107(4):e70386. doi: 10.1002/ecy.70386 (PMC13071350; doi:10.1002/ecy.70386)
Supplement: Supplementary file 1 — Data S1. [file ECY-107-e70386-s001.zip › Data_S1/Dataset_20/DietDataFilteringScripts/DNA_metabarcoding_data_processing/additional_files_scripts/NCBI_blast_results/atccttttttctcaaaacaaaggttcagaaaacgaaaaaaaaag.csv]

Description	Scientific Name	Max Score	Total Score	Query Cover	E value	Per. ident	Acc. Len	Accession
Catalpa speciosa chloroplast, complete genome	Catalpa speciosa	82.4	82.4	100%	3e-12	100.00	158239	=HYPERLINK("https://www.ncbi.nlm.nih.gov/nucleotide/MT319818.1?report=genbank&log$=nucltop&blast_rank=1&RID=ND60K3XX016","MT319818.1")
Catalpa ovata chloroplast, complete genome	Catalpa ovata	82.4	82.4	100%	3e-12	100.00	158355	=HYPERLINK("https://www.ncbi.nlm.nih.gov/nucleotide/NC_047416.1?report=genbank&log$=nucltop&blast_rank=2&RID=ND60K3XX016","NC_047416.1")
Eccremocarpus scaber voucher RGO 07-155 (WTU) tRNA-Leu gene, partial sequence; trnL-trnF intergenic spacer, complete sequence; and tRNA-Phe gene, partial sequence; chloroplast	Eccremocarpus scaber	82.4	82.4	100%	3e-12	100.00	856	=HYPERLINK("https://www.ncbi.nlm.nih.gov/nucleotide/MN445245.1?report=genbank&log$=nucltop&blast_rank=3&RID=ND60K3XX016","MN445245.1")
Crescentia cujete voucher S.O. Grose 60 (WTU) tRNA-Leu gene, partial sequence; trnL-trnF intergenic spacer, complete sequence; and tRNA-Phe gene, partial sequence; chloroplast	Crescentia cujete	82.4	82.4	100%	3e-12	100.00	852	=HYPERLINK("https://www.ncbi.nlm.nih.gov/nucleotide/MN445244.1?report=genbank&log$=nucltop&blast_rank=4&RID=ND60K3XX016","MN445244.1")
Stereospermum colais voucher RHK:6042 trnL-trnF intergenic spacer region, partial sequence; chloroplast	Stereospermum colais	82.4	82.4	100%	3e-12	100.00	856	=HYPERLINK("https://www.ncbi.nlm.nih.gov/nucleotide/MH559126.1?report=genbank&log$=nucltop&blast_rank=5&RID=ND60K3XX016","MH559126.1")
Stereospermum suaveolens voucher RHK:6226 trnL-trnF intergenic spacer region, partial sequence; chloroplast	Stereospermum suaveolens	82.4	82.4	100%	3e-12	100.00	856	=HYPERLINK("https://www.ncbi.nlm.nih.gov/nucleotide/MH559125.1?report=genbank&log$=nucltop&blast_rank=6&RID=ND60K3XX016","MH559125.1")
Stereospermum colais var. shendurunii voucher RHK:6041 trnL-trnF intergenic spacer region, partial sequence; chloroplast	Stereospermum colais var. shendurunii	82.4	82.4	100%	3e-12	100.00	856	=HYPERLINK("https://www.ncbi.nlm.nih.gov/nucleotide/MH559124.1?report=genbank&log$=nucltop&blast_rank=7&RID=ND60K3XX016","MH559124.1")
Crescentia cujete chloroplast	Crescentia cujete	82.4	82.4	100%	3e-12	100.00	154662	=HYPERLINK("https://www.ncbi.nlm.nih.gov/nucleotide/KT182634.2?report=genbank&log$=nucltop&blast_rank=8&RID=ND60K3XX016","KT182634.2")
Catalpa fargesii chloroplast, complete genome	Catalpa fargesii	82.4	82.4	100%	3e-12	100.00	157765	=HYPERLINK("https://www.ncbi.nlm.nih.gov/nucleotide/OL628869.1?report=genbank&log$=nucltop&blast_rank=9&RID=ND60K3XX016","OL628869.1")
Catalpa fargesii f. duclouxii chloroplast, complete genome	Catalpa fargesii f. duclouxii	82.4	82.4	100%	3e-12	100.00	158164	=HYPERLINK("https://www.ncbi.nlm.nih.gov/nucleotide/OL628868.1?report=genbank&log$=nucltop&blast_rank=10&RID=ND60K3XX016","OL628868.1")
Catalpa bungei chloroplast, complete genome	Catalpa bungei	82.4	82.4	100%	3e-12	100.00	158213	=HYPERLINK("https://www.ncbi.nlm.nih.gov/nucleotide/OL628867.1?report=genbank&log$=nucltop&blast_rank=11&RID=ND60K3XX016","OL628867.1")
Catalpa fargesii f. duclouxii chloroplast, complete genome	Catalpa fargesii f. duclouxii	82.4	82.4	100%	3e-12	100.00	158164	=HYPERLINK("https://www.ncbi.nlm.nih.gov/nucleotide/OL628866.1?report=genbank&log$=nucltop&blast_rank=12&RID=ND60K3XX016","OL628866.1")
Catalpa bungei chloroplast, complete genome	Catalpa bungei	82.4	82.4	100%	3e-12	100.00	158143	=HYPERLINK("https://www.ncbi.nlm.nih.gov/nucleotide/OL628865.1?report=genbank&log$=nucltop&blast_rank=13&RID=ND60K3XX016","OL628865.1")
Catalpa ovata chloroplast, complete genome	Catalpa ovata	82.4	82.4	100%	3e-12	100.00	158355	=HYPERLINK("https://www.ncbi.nlm.nih.gov/nucleotide/OL628864.1?report=genbank&log$=nucltop&blast_rank=14&RID=ND60K3XX016","OL628864.1")
Catalpa ovata chloroplast, complete genome	Catalpa ovata	82.4	82.4	100%	3e-12	100.00	158142	=HYPERLINK("https://www.ncbi.nlm.nih.gov/nucleotide/MW493387.1?report=genbank&log$=nucltop&blast_rank=15&RID=ND60K3XX016","MW493387.1")
Tecoma stans voucher Macqueen 223 (FHO) tRNA-Leu (trnL) gene and trnL-trnF intergenic spacer, partial sequence; chloroplast	Tecoma stans	82.4	82.4	100%	3e-12	100.00	778	=HYPERLINK("https://www.ncbi.nlm.nih.gov/nucleotide/MW864548.1?report=genbank&log$=nucltop&blast_rank=16&RID=ND60K3XX016","MW864548.1")
Crescentia cujete voucher S.O. Grose 60 (WTU) tRNA-Leu (trnL) gene and trnL-trnF intergenic spacer, partial sequence; chloroplast	Crescentia cujete	82.4	82.4	100%	3e-12	100.00	733	=HYPERLINK("https://www.ncbi.nlm.nih.gov/nucleotide/MW864547.1?report=genbank&log$=nucltop&blast_rank=17&RID=ND60K3XX016","MW864547.1")
Catalpa bungei chloroplast, complete genome	Catalpa bungei	82.4	82.4	100%	3e-12	100.00	158142	=HYPERLINK("https://www.ncbi.nlm.nih.gov/nucleotide/MW148816.1?report=genbank&log$=nucltop&blast_rank=18&RID=ND60K3XX016","MW148816.1")
Catalpa bungei chloroplast, complete genome	Catalpa bungei	82.4	82.4	100%	3e-12	100.00	158140	=HYPERLINK("https://www.ncbi.nlm.nih.gov/nucleotide/MW148815.1?report=genbank&log$=nucltop&blast_rank=19&RID=ND60K3XX016","MW148815.1")
Catalpa bungei chloroplast, complete genome	Catalpa bungei	82.4	82.4	100%	3e-12	100.00	158143	=HYPERLINK("https://www.ncbi.nlm.nih.gov/nucleotide/MW148814.1?report=genbank&log$=nucltop&blast_rank=20&RID=ND60K3XX016","MW148814.1")
Catalpa fargesii chloroplast, complete genome	Catalpa fargesii	82.4	82.4	100%	3e-12	100.00	157859	=HYPERLINK("https://www.ncbi.nlm.nih.gov/nucleotide/MW148813.1?report=genbank&log$=nucltop&blast_rank=21&RID=ND60K3XX016","MW148813.1")
Catalpa fargesii chloroplast, complete genome	Catalpa fargesii	82.4	82.4	100%	3e-12	100.00	157550	=HYPERLINK("https://www.ncbi.nlm.nih.gov/nucleotide/MW148812.1?report=genbank&log$=nucltop&blast_rank=22&RID=ND60K3XX016","MW148812.1")
Catalpa fargesii f. duclouxii chloroplast, complete genome	Catalpa fargesii f. duclouxii	82.4	82.4	100%	3e-12	100.00	158250	=HYPERLINK("https://www.ncbi.nlm.nih.gov/nucleotide/MW148810.1?report=genbank&log$=nucltop&blast_rank=23&RID=ND60K3XX016","MW148810.1")
Catalpa fargesii f. duclouxii chloroplast, complete genome	Catalpa fargesii f. duclouxii	82.4	82.4	100%	3e-12	100.00	158185	=HYPERLINK("https://www.ncbi.nlm.nih.gov/nucleotide/MW148809.1?report=genbank&log$=nucltop&blast_rank=24&RID=ND60K3XX016","MW148809.1")
Catalpa ovata chloroplast, complete genome	Catalpa ovata	82.4	82.4	100%	3e-12	100.00	158316	=HYPERLINK("https://www.ncbi.nlm.nih.gov/nucleotide/MW148808.1?report=genbank&log$=nucltop&blast_rank=25&RID=ND60K3XX016","MW148808.1")
Catalpa ovata chloroplast, complete genome	Catalpa ovata	82.4	82.4	100%	3e-12	100.00	158203	=HYPERLINK("https://www.ncbi.nlm.nih.gov/nucleotide/MW148807.1?report=genbank&log$=nucltop&blast_rank=26&RID=ND60K3XX016","MW148807.1")
Catalpa speciosa chloroplast, complete genome	Catalpa speciosa	82.4	82.4	100%	3e-12	100.00	158240	=HYPERLINK("https://www.ncbi.nlm.nih.gov/nucleotide/MW148804.1?report=genbank&log$=nucltop&blast_rank=27&RID=ND60K3XX016","MW148804.1")
Catalpa bignonioides chloroplast, complete genome	Catalpa bignonioides	82.4	82.4	100%	3e-12	100.00	158238	=HYPERLINK("https://www.ncbi.nlm.nih.gov/nucleotide/MW148800.1?report=genbank&log$=nucltop&blast_rank=28&RID=ND60K3XX016","MW148800.1")
Catalpa bignonioides chloroplast, complete genome	Catalpa bignonioides	82.4	82.4	100%	3e-12	100.00	158238	=HYPERLINK("https://www.ncbi.nlm.nih.gov/nucleotide/MW148799.1?report=genbank&log$=nucltop&blast_rank=29&RID=ND60K3XX016","MW148799.1")
Catalpa purpurea chloroplast, complete genome	Catalpa purpurea	82.4	82.4	100%	3e-12	100.00	158105	=HYPERLINK("https://www.ncbi.nlm.nih.gov/nucleotide/MW148798.1?report=genbank&log$=nucltop&blast_rank=30&RID=ND60K3XX016","MW148798.1")
Chilopsis linearis chloroplast, complete genome	Chilopsis linearis	82.4	82.4	100%	3e-12	100.00	158431	=HYPERLINK("https://www.ncbi.nlm.nih.gov/nucleotide/MW148797.1?report=genbank&log$=nucltop&blast_rank=31&RID=ND60K3XX016","MW148797.1")
Chilopsis linearis chloroplast, complete genome	Chilopsis linearis	82.4	82.4	100%	3e-12	100.00	158436	=HYPERLINK("https://www.ncbi.nlm.nih.gov/nucleotide/MW148796.1?report=genbank&log$=nucltop&blast_rank=32&RID=ND60K3XX016","MW148796.1")
Phrymaceae sp. C-008 chloroplast DNA, trnL-trnF intergenic spacer, partial sequence	Phrymaceae sp. C-008	82.4	82.4	100%	3e-12	100.00	119	=HYPERLINK("https://www.ncbi.nlm.nih.gov/nucleotide/AB889444.1?report=genbank&log$=nucltop&blast_rank=33&RID=ND60K3XX016","AB889444.1")
Pandorea pandorana voucher UQ WellsJ 142-Ppa tRNA-Leu (trnL) gene and trnL-F intergenic spacer, partial sequence; chloroplast	Pandorea pandorana	82.4	82.4	100%	3e-12	100.00	781	=HYPERLINK("https://www.ncbi.nlm.nih.gov/nucleotide/KC428571.1?report=genbank&log$=nucltop&blast_rank=34&RID=ND60K3XX016","KC428571.1")
Dolichandrone cauda-felina chloroplast, complete genome	Markhamia cauda-felina	82.4	82.4	100%	3e-12	100.00	159538	=HYPERLINK("https://www.ncbi.nlm.nih.gov/nucleotide/MW432176.1?report=genbank&log$=nucltop&blast_rank=35&RID=ND60K3XX016","MW432176.1")
Catalpa ovata chloroplast, complete genome	Catalpa ovata	82.4	82.4	100%	3e-12	100.00	158279	=HYPERLINK("https://www.ncbi.nlm.nih.gov/nucleotide/MT063116.1?report=genbank&log$=nucltop&blast_rank=36&RID=ND60K3XX016","MT063116.1")
Stereospermum tomentosum tRNA-Leu (trnL) gene, intron; chloroplast	Stereospermum tomentosum	82.4	82.4	100%	3e-12	100.00	537	=HYPERLINK("https://www.ncbi.nlm.nih.gov/nucleotide/KC479226.1?report=genbank&log$=nucltop&blast_rank=37&RID=ND60K3XX016","KC479226.1")
Stereospermum sp. Mada31 tRNA-Leu (trnL) gene, intron; chloroplast	Stereospermum sp. Mada31	82.4	82.4	100%	3e-12	100.00	530	=HYPERLINK("https://www.ncbi.nlm.nih.gov/nucleotide/KC479225.1?report=genbank&log$=nucltop&blast_rank=38&RID=ND60K3XX016","KC479225.1")
Catalpa bungei chloroplast, complete genome	Catalpa bungei	82.4	82.4	100%	3e-12	100.00	158238	=HYPERLINK("https://www.ncbi.nlm.nih.gov/nucleotide/MT610898.1?report=genbank&log$=nucltop&blast_rank=39&RID=ND60K3XX016","MT610898.1")
Catalpa fargesii chloroplast, complete genome	Catalpa fargesii	82.4	82.4	100%	3e-12	100.00	157765	=HYPERLINK("https://www.ncbi.nlm.nih.gov/nucleotide/MW338733.1?report=genbank&log$=nucltop&blast_rank=40&RID=ND60K3XX016","MW338733.1")
Catalpa bungei chloroplast, complete genome	Catalpa bungei	82.4	82.4	100%	3e-12	100.00	158213	=HYPERLINK("https://www.ncbi.nlm.nih.gov/nucleotide/MT762363.1?report=genbank&log$=nucltop&blast_rank=41&RID=ND60K3XX016","MT762363.1")
Catalpa fargesii chloroplast, complete genome	Catalpa fargesii	82.4	82.4	100%	3e-12	100.00	158250	=HYPERLINK("https://www.ncbi.nlm.nih.gov/nucleotide/NC_053866.1?report=genbank&log$=nucltop&blast_rank=42&RID=ND60K3XX016","NC_053866.1")
Catalpa bungei chloroplast, complete genome	Catalpa bungei	82.4	82.4	100%	3e-12	100.00	158109	=HYPERLINK("https://www.ncbi.nlm.nih.gov/nucleotide/MT893744.1?report=genbank&log$=nucltop&blast_rank=43&RID=ND60K3XX016","MT893744.1")
Tabebuia heterophylla tRNA-Leu (trnL) gene and trnL-trnF intergenic spacer, partial sequence; chloroplast	Tabebuia heterophylla	82.4	82.4	100%	3e-12	100.00	901	=HYPERLINK("https://www.ncbi.nlm.nih.gov/nucleotide/HQ412942.1?report=genbank&log$=nucltop&blast_rank=44&RID=ND60K3XX016","HQ412942.1")
Catalpa aff. speciosa Olmstead 88-003 tRNA-Leu (trnL) gene and trnL-trnF intergenic spacer, partial sequence; chloroplast	Catalpa aff. speciosa Olmstead 88-003	82.4	82.4	100%	3e-12	100.00	896	=HYPERLINK("https://www.ncbi.nlm.nih.gov/nucleotide/HQ412940.1?report=genbank&log$=nucltop&blast_rank=45&RID=ND60K3XX016","HQ412940.1")
Catalpa bungei chloroplast, complete genome	Catalpa bungei	82.4	82.4	100%	3e-12	100.00	158144	=HYPERLINK("https://www.ncbi.nlm.nih.gov/nucleotide/MT974543.1?report=genbank&log$=nucltop&blast_rank=46&RID=ND60K3XX016","MT974543.1")
Catalpa bungei chloroplast, complete genome	Catalpa bungei	82.4	82.4	100%	3e-12	100.00	158210	=HYPERLINK("https://www.ncbi.nlm.nih.gov/nucleotide/NC_051556.1?report=genbank&log$=nucltop&blast_rank=47&RID=ND60K3XX016","NC_051556.1")
Catalpa fargesii f. duclouxii chloroplast, complete genome	Catalpa fargesii f. duclouxii	82.4	82.4	100%	3e-12	100.00	158164	=HYPERLINK("https://www.ncbi.nlm.nih.gov/nucleotide/MT783420.1?report=genbank&log$=nucltop&blast_rank=48&RID=ND60K3XX016","MT783420.1")
Campsis radicans chloroplast partial tRNA-Leu gene for transfer RNA-Leu and partial trnL-trnF intergenic spacer, isolate LE068	Campsis radicans	82.4	82.4	100%	3e-12	100.00	936	=HYPERLINK("https://www.ncbi.nlm.nih.gov/nucleotide/FN794050.1?report=genbank&log$=nucltop&blast_rank=49&RID=ND60K3XX016","FN794050.1")
Tecoma stans tRNA-Leu (trnL) gene, partial sequence; trnL-trnF intergenic spacer, complete sequence; and tRNA-Phe (trnF) gene, partial sequence; chloroplast	Tecoma stans	82.4	82.4	100%	3e-12	100.00	901	=HYPERLINK("https://www.ncbi.nlm.nih.gov/nucleotide/FJ870059.1?report=genbank&log$=nucltop&blast_rank=50&RID=ND60K3XX016","FJ870059.1")
Pandorea jasminoides tRNA-Leu (trnL) gene, partial sequence; trnL-trnF intergenic spacer, complete sequence; and tRNA-Phe (trnF) gene, partial sequence; chloroplast	Pandorea jasminoides	82.4	82.4	100%	3e-12	100.00	929	=HYPERLINK("https://www.ncbi.nlm.nih.gov/nucleotide/FJ870049.1?report=genbank&log$=nucltop&blast_rank=51&RID=ND60K3XX016","FJ870049.1")
Macrocatalpa punctata tRNA-Leu (trnL) gene, partial sequence; trnL-trnF intergenic spacer, complete sequence; and tRNA-Phe (trnF) gene, partial sequence; chloroplast	Macrocatalpa punctata	82.4	82.4	100%	3e-12	100.00	937	=HYPERLINK("https://www.ncbi.nlm.nih.gov/nucleotide/FJ870042.1?report=genbank&log$=nucltop&blast_rank=52&RID=ND60K3XX016","FJ870042.1")
Chilopsis linearis tRNA-Leu (trnL) gene, partial sequence; trnL-trnF intergenic spacer, complete sequence; and tRNA-Phe (trnF) gene, partial sequence; chloroplast	Chilopsis linearis	82.4	82.4	100%	3e-12	100.00	944	=HYPERLINK("https://www.ncbi.nlm.nih.gov/nucleotide/FJ870024.1?report=genbank&log$=nucltop&blast_rank=53&RID=ND60K3XX016","FJ870024.1")
Tabebuia insignis var. insignis tRNA-Leu (trnL) gene and trnL-trnF intergenic spacer, partial sequence; chloroplast	Tabebuia insignis var. insignis	82.4	82.4	100%	3e-12	100.00	871	=HYPERLINK("https://www.ncbi.nlm.nih.gov/nucleotide/EF105108.1?report=genbank&log$=nucltop&blast_rank=54&RID=ND60K3XX016","EF105108.1")
Tabebuia schumanniana tRNA-Leu (trnL) gene and trnL-trnF intergenic spacer, partial sequence; chloroplast	Tabebuia schumanniana	82.4	82.4	100%	3e-12	100.00	908	=HYPERLINK("https://www.ncbi.nlm.nih.gov/nucleotide/EF105104.1?report=genbank&log$=nucltop&blast_rank=55&RID=ND60K3XX016","EF105104.1")
Tabebuia sauvallei tRNA-Leu (trnL) gene and trnL-trnF intergenic spacer, partial sequence; chloroplast	Tabebuia sauvallei	82.4	82.4	100%	3e-12	100.00	908	=HYPERLINK("https://www.ncbi.nlm.nih.gov/nucleotide/EF105103.1?report=genbank&log$=nucltop&blast_rank=56&RID=ND60K3XX016","EF105103.1")
Tabebuia palustris tRNA-Leu (trnL) gene and trnL-trnF intergenic spacer, partial sequence; chloroplast	Tabebuia palustris	82.4	82.4	100%	3e-12	100.00	898	=HYPERLINK("https://www.ncbi.nlm.nih.gov/nucleotide/EF105101.1?report=genbank&log$=nucltop&blast_rank=57&RID=ND60K3XX016","EF105101.1")
Tabebuia microphylla tRNA-Leu (trnL) gene and trnL-trnF intergenic spacer, partial sequence; chloroplast	Tabebuia microphylla	82.4	82.4	100%	3e-12	100.00	909	=HYPERLINK("https://www.ncbi.nlm.nih.gov/nucleotide/EF105099.1?report=genbank&log$=nucltop&blast_rank=58&RID=ND60K3XX016","EF105099.1")
Tabebuia lepidota tRNA-Leu (trnL) gene and trnL-trnF intergenic spacer, partial sequence; chloroplast	Tabebuia lepidota	82.4	82.4	100%	3e-12	100.00	905	=HYPERLINK("https://www.ncbi.nlm.nih.gov/nucleotide/EF105098.1?report=genbank&log$=nucltop&blast_rank=59&RID=ND60K3XX016","EF105098.1")
Tabebuia haemantha tRNA-Leu (trnL) gene and trnL-trnF intergenic spacer, partial sequence; chloroplast	Tabebuia haemantha	82.4	82.4	100%	3e-12	100.00	909	=HYPERLINK("https://www.ncbi.nlm.nih.gov/nucleotide/EF105095.1?report=genbank&log$=nucltop&blast_rank=60&RID=ND60K3XX016","EF105095.1")
Tabebuia donnell-smithii tRNA-Leu (trnL) gene and trnL-trnF intergenic spacer, partial sequence; chloroplast	Roseodendron donnell-smithii	82.4	82.4	100%	3e-12	100.00	902	=HYPERLINK("https://www.ncbi.nlm.nih.gov/nucleotide/EF105093.1?report=genbank&log$=nucltop&blast_rank=61&RID=ND60K3XX016","EF105093.1")
Tabebuia acrophylla tRNA-Leu (trnL) gene and trnL-trnF intergenic spacer, partial sequence; chloroplast	Tabebuia acrophylla	82.4	82.4	100%	3e-12	100.00	908	=HYPERLINK("https://www.ncbi.nlm.nih.gov/nucleotide/EF105086.1?report=genbank&log$=nucltop&blast_rank=62&RID=ND60K3XX016","EF105086.1")
Phyllarthron articulatum tRNA-Leu (trnL) gene and trnL-trnF intergenic spacer, partial sequence; chloroplast	Phyllarthron articulatum	82.4	82.4	100%	3e-12	100.00	841	=HYPERLINK("https://www.ncbi.nlm.nih.gov/nucleotide/EF105079.1?report=genbank&log$=nucltop&blast_rank=63&RID=ND60K3XX016","EF105079.1")
Pandorea pandorana tRNA-Leu (trnL) gene and trnL-trnF intergenic spacer, partial sequence; chloroplast	Pandorea pandorana	82.4	82.4	100%	3e-12	100.00	835	=HYPERLINK("https://www.ncbi.nlm.nih.gov/nucleotide/EF105076.1?report=genbank&log$=nucltop&blast_rank=64&RID=ND60K3XX016","EF105076.1")
Newbouldia laevis tRNA-Leu (trnL) gene and trnL-trnF intergenic spacer, partial sequence; chloroplast	Newbouldia laevis	82.4	82.4	100%	3e-12	100.00	867	=HYPERLINK("https://www.ncbi.nlm.nih.gov/nucleotide/EF105074.1?report=genbank&log$=nucltop&blast_rank=65&RID=ND60K3XX016","EF105074.1")
Kigelia africana tRNA-Leu (trnL) gene and trnL-trnF intergenic spacer, partial sequence; chloroplast	Kigelia africana	82.4	82.4	100%	3e-12	100.00	883	=HYPERLINK("https://www.ncbi.nlm.nih.gov/nucleotide/EF105072.1?report=genbank&log$=nucltop&blast_rank=66&RID=ND60K3XX016","EF105072.1")
Deplanchea tetraphylla tRNA-Leu (trnL) gene and trnL-trnF intergenic spacer, partial sequence; chloroplast	Deplanchea tetraphylla	82.4	82.4	100%	3e-12	100.00	848	=HYPERLINK("https://www.ncbi.nlm.nih.gov/nucleotide/EF105064.1?report=genbank&log$=nucltop&blast_rank=67&RID=ND60K3XX016","EF105064.1")
Crescentia portoricensis tRNA-Leu (trnL) gene and trnL-trnF intergenic spacer, partial sequence; chloroplast	Crescentia portoricensis	82.4	82.4	100%	3e-12	100.00	897	=HYPERLINK("https://www.ncbi.nlm.nih.gov/nucleotide/EF105060.1?report=genbank&log$=nucltop&blast_rank=68&RID=ND60K3XX016","EF105060.1")
Crescentia linearifolia tRNA-Leu (trnL) gene and trnL-trnF intergenic spacer, partial sequence; chloroplast	Crescentia linearifolia	82.4	82.4	100%	3e-12	100.00	899	=HYPERLINK("https://www.ncbi.nlm.nih.gov/nucleotide/EF105059.1?report=genbank&log$=nucltop&blast_rank=69&RID=ND60K3XX016","EF105059.1")
Campsidium valdivianum tRNA-Leu (trnL) gene and trnL-trnF intergenic spacer, partial sequence; chloroplast	Campsidium valdivianum	82.4	82.4	100%	3e-12	100.00	838	=HYPERLINK("https://www.ncbi.nlm.nih.gov/nucleotide/EF105056.1?report=genbank&log$=nucltop&blast_rank=70&RID=ND60K3XX016","EF105056.1")
Amphitecna gentryi tRNA-Leu (trnL) gene and trnL-trnF intergenic spacer, partial sequence; chloroplast	Amphitecna gentryi	82.4	82.4	100%	3e-12	100.00	908	=HYPERLINK("https://www.ncbi.nlm.nih.gov/nucleotide/EF105054.1?report=genbank&log$=nucltop&blast_rank=71&RID=ND60K3XX016","EF105054.1")
Chilopsis linearis voucher Wen 7278 tRNA-Leu (trnL) gene and trnL-trnF intergenic spacer, partial sequence; chloroplast	Chilopsis linearis	82.4	82.4	100%	3e-12	100.00	879	=HYPERLINK("https://www.ncbi.nlm.nih.gov/nucleotide/DQ532489.1?report=genbank&log$=nucltop&blast_rank=72&RID=ND60K3XX016","DQ532489.1")
Catalpa fargesii voucher Wen 5705 tRNA-Leu (trnL) gene and trnL-trnF intergenic spacer, partial sequence; chloroplast	Catalpa fargesii	82.4	82.4	100%	3e-12	100.00	876	=HYPERLINK("https://www.ncbi.nlm.nih.gov/nucleotide/DQ532488.1?report=genbank&log$=nucltop&blast_rank=73&RID=ND60K3XX016","DQ532488.1")
Macrocatalpa punctata voucher Olmstead 96-131 tRNA-Leu (trnL) gene and trnL-trnF intergenic spacer, partial sequence; chloroplast	Macrocatalpa punctata	82.4	82.4	100%	3e-12	100.00	883	=HYPERLINK("https://www.ncbi.nlm.nih.gov/nucleotide/DQ532487.1?report=genbank&log$=nucltop&blast_rank=74&RID=ND60K3XX016","DQ532487.1")
Tecoma stans tRNA-Leu (trnL) gene, partial sequence; chloroplast gene for chloroplast product	Tecoma stans	82.4	82.4	100%	3e-12	100.00	933	=HYPERLINK("https://www.ncbi.nlm.nih.gov/nucleotide/AY008826.1?report=genbank&log$=nucltop&blast_rank=75&RID=ND60K3XX016","AY008826.1")
Incarvillea compacta tRNA-Leu (trnL) gene and trnL-trnF intergenic spacer, partial sequence; chloroplast	Incarvillea compacta	82.4	82.4	100%	3e-12	100.00	747	=HYPERLINK("https://www.ncbi.nlm.nih.gov/nucleotide/AY695878.1?report=genbank&log$=nucltop&blast_rank=76&RID=ND60K3XX016","AY695878.1")
Incarvillea sinensis var. sinensis tRNA-Leu (trnL) gene and trnL-trnF intergenic spacer, partial sequence; chloroplast	Incarvillea sinensis var. sinensis	82.4	82.4	100%	3e-12	100.00	747	=HYPERLINK("https://www.ncbi.nlm.nih.gov/nucleotide/AY695873.1?report=genbank&log$=nucltop&blast_rank=77&RID=ND60K3XX016","AY695873.1")
Pandorea jasminoides tRNA-Leu (trnL) gene and trnL-trnF intergenic spacer, partial sequence; chloroplast	Pandorea jasminoides	82.4	82.4	100%	3e-12	100.00	760	=HYPERLINK("https://www.ncbi.nlm.nih.gov/nucleotide/AY695866.1?report=genbank&log$=nucltop&blast_rank=78&RID=ND60K3XX016","AY695866.1")
Catalpa speciosa partial chloroplast tRNA-Leu (UAA) gene for transfer RNA-Leu (UAA), specimen voucher R. Olmstead 88-003 (WTU)	Catalpa speciosa	82.4	82.4	100%	3e-12	100.00	904	=HYPERLINK("https://www.ncbi.nlm.nih.gov/nucleotide/AJ608599.1?report=genbank&log$=nucltop&blast_rank=79&RID=ND60K3XX016","AJ608599.1")
Chilopsis linearis tRNA-Leu (trnL) gene, chloroplast gene for chloroplast RNA, partial intron sequence	Chilopsis linearis	82.4	82.4	100%	3e-12	100.00	477	=HYPERLINK("https://www.ncbi.nlm.nih.gov/nucleotide/AF034889.1?report=genbank&log$=nucltop&blast_rank=80&RID=ND60K3XX016","AF034889.1")
