# Supplementary material for: Ecology of community reassembly: Movements and diets of megafauna during a decade of restoration in Mozambique
Source: Ecology. 2026 Apr 12;107(4):e70386. doi: 10.1002/ecy.70386 (PMC13071350; doi:10.1002/ecy.70386)
Supplement: Supplementary file 1 — Data S1. [file ECY-107-e70386-s001.zip › Data_S1/Dataset_20/DietDataFilteringScripts/DNA_metabarcoding_data_processing/additional_files_scripts/NCBI_blast_results/atccttttttctcaaaacaaaggttcagaaaacgaaaaaaaag.csv]

Description	Scientific Name	Max Score	Total Score	Query Cover	E value	Per. ident	Acc. Len	Accession
Incarvillea arguta chloroplast, complete genome	Incarvillea arguta	80.5	80.5	100%	9e-12	100.00	159135	=HYPERLINK("https://www.ncbi.nlm.nih.gov/nucleotide/NC_045915.1?report=genbank&log$=nucltop&blast_rank=1&RID=NAPZH34A013","NC_045915.1")
Incarvillea arguta haplotype 9 tRNA-Leu (trnL) gene, partial sequence; trnL-trnF intergenic spacer, complete sequence; and tRNA-Phe (trnF) gene, partial sequence; plastid	Incarvillea arguta	80.5	80.5	100%	9e-12	100.00	910	=HYPERLINK("https://www.ncbi.nlm.nih.gov/nucleotide/MK840715.1?report=genbank&log$=nucltop&blast_rank=2&RID=NAPZH34A013","MK840715.1")
Incarvillea arguta haplotype 8 tRNA-Leu (trnL) gene, partial sequence; trnL-trnF intergenic spacer, complete sequence; and tRNA-Phe (trnF) gene, partial sequence; plastid	Incarvillea arguta	80.5	80.5	100%	9e-12	100.00	910	=HYPERLINK("https://www.ncbi.nlm.nih.gov/nucleotide/MK840714.1?report=genbank&log$=nucltop&blast_rank=3&RID=NAPZH34A013","MK840714.1")
Incarvillea arguta haplotype 7 tRNA-Leu (trnL) gene, partial sequence; trnL-trnF intergenic spacer, complete sequence; and tRNA-Phe (trnF) gene, partial sequence; plastid	Incarvillea arguta	80.5	80.5	100%	9e-12	100.00	910	=HYPERLINK("https://www.ncbi.nlm.nih.gov/nucleotide/MK840713.1?report=genbank&log$=nucltop&blast_rank=4&RID=NAPZH34A013","MK840713.1")
Incarvillea arguta haplotype 6 tRNA-Leu (trnL) gene, partial sequence; trnL-trnF intergenic spacer, complete sequence; and tRNA-Phe (trnF) gene, partial sequence; plastid	Incarvillea arguta	80.5	80.5	100%	9e-12	100.00	909	=HYPERLINK("https://www.ncbi.nlm.nih.gov/nucleotide/MK840712.1?report=genbank&log$=nucltop&blast_rank=5&RID=NAPZH34A013","MK840712.1")
Incarvillea arguta haplotype 5 tRNA-Leu (trnL) gene, partial sequence; trnL-trnF intergenic spacer, complete sequence; and tRNA-Phe (trnF) gene, partial sequence; plastid	Incarvillea arguta	80.5	80.5	100%	9e-12	100.00	910	=HYPERLINK("https://www.ncbi.nlm.nih.gov/nucleotide/MK840711.1?report=genbank&log$=nucltop&blast_rank=6&RID=NAPZH34A013","MK840711.1")
Incarvillea arguta haplotype 4 tRNA-Leu (trnL) gene, partial sequence; trnL-trnF intergenic spacer, complete sequence; and tRNA-Phe (trnF) gene, partial sequence; plastid	Incarvillea arguta	80.5	80.5	100%	9e-12	100.00	910	=HYPERLINK("https://www.ncbi.nlm.nih.gov/nucleotide/MK840710.1?report=genbank&log$=nucltop&blast_rank=7&RID=NAPZH34A013","MK840710.1")
Incarvillea arguta haplotype 3 tRNA-Leu (trnL) gene, partial sequence; trnL-trnF intergenic spacer, complete sequence; and tRNA-Phe (trnF) gene, partial sequence; plastid	Incarvillea arguta	80.5	80.5	100%	9e-12	100.00	910	=HYPERLINK("https://www.ncbi.nlm.nih.gov/nucleotide/MK840709.1?report=genbank&log$=nucltop&blast_rank=8&RID=NAPZH34A013","MK840709.1")
Incarvillea arguta haplotype 2 tRNA-Leu (trnL) gene, partial sequence; trnL-trnF intergenic spacer, complete sequence; and tRNA-Phe (trnF) gene, partial sequence; plastid	Incarvillea arguta	80.5	80.5	100%	9e-12	100.00	905	=HYPERLINK("https://www.ncbi.nlm.nih.gov/nucleotide/MK840708.1?report=genbank&log$=nucltop&blast_rank=9&RID=NAPZH34A013","MK840708.1")
Incarvillea arguta haplotype 1 tRNA-Leu (trnL) gene, partial sequence; trnL-trnF intergenic spacer, complete sequence; and tRNA-Phe (trnF) gene, partial sequence; plastid	Incarvillea arguta	80.5	80.5	100%	9e-12	100.00	910	=HYPERLINK("https://www.ncbi.nlm.nih.gov/nucleotide/MK840707.1?report=genbank&log$=nucltop&blast_rank=10&RID=NAPZH34A013","MK840707.1")
Markhamia zanzibarica voucher JG-16-P04_F3 tRNA-Leu (trnL) gene, partial sequence; trnL-trnF intergenic spacer, complete sequence; and tRNA-Phe (trnF) gene, partial sequence; chloroplast	Markhamia zanzibarica	80.5	80.5	100%	9e-12	100.00	524	=HYPERLINK("https://www.ncbi.nlm.nih.gov/nucleotide/MK187144.1?report=genbank&log$=nucltop&blast_rank=11&RID=NAPZH34A013","MK187144.1")
Markhamia zanzibarica voucher JG-16-P04_B4 tRNA-Leu (trnL) gene, partial sequence; trnL-trnF intergenic spacer, complete sequence; and tRNA-Phe (trnF) gene, partial sequence; chloroplast	Markhamia zanzibarica	80.5	80.5	100%	9e-12	100.00	524	=HYPERLINK("https://www.ncbi.nlm.nih.gov/nucleotide/MK187143.1?report=genbank&log$=nucltop&blast_rank=12&RID=NAPZH34A013","MK187143.1")
Markhamia obtusifolia voucher JG-16-P04_G9 tRNA-Leu (trnL) gene, partial sequence; trnL-trnF intergenic spacer, complete sequence; and tRNA-Phe (trnF) gene, partial sequence; chloroplast	Markhamia obtusifolia	80.5	80.5	100%	9e-12	100.00	494	=HYPERLINK("https://www.ncbi.nlm.nih.gov/nucleotide/MK187142.1?report=genbank&log$=nucltop&blast_rank=13&RID=NAPZH34A013","MK187142.1")
Incarvillea compacta chloroplast, complete genome	Incarvillea compacta	80.5	80.5	100%	9e-12	100.00	150154	=HYPERLINK("https://www.ncbi.nlm.nih.gov/nucleotide/OR603942.1?report=genbank&log$=nucltop&blast_rank=14&RID=NAPZH34A013","OR603942.1")
Incarvillea lutea chloroplast, complete genome	Incarvillea lutea	80.5	80.5	100%	9e-12	100.00	159032	=HYPERLINK("https://www.ncbi.nlm.nih.gov/nucleotide/NC_066656.1?report=genbank&log$=nucltop&blast_rank=15&RID=NAPZH34A013","NC_066656.1")
Tabebuia bullata voucher SOG 77 (WTU) tRNA-Leu (trnL) gene, partial sequence; trnL-trnF intergenic spacer, complete sequence; and tRNA-Phe (trnF) gene, partial sequence; chloroplast	Tabebuia bullata	80.5	80.5	100%	9e-12	100.00	907	=HYPERLINK("https://www.ncbi.nlm.nih.gov/nucleotide/MT679657.1?report=genbank&log$=nucltop&blast_rank=16&RID=NAPZH34A013","MT679657.1")
Crescentia mirabilis voucher None tRNA-Leu (trnL) gene, partial sequence; trnL-trnF intergenic spacer, complete sequence; and tRNA-Phe (trnF) gene, partial sequence; chloroplast	Crescentia mirabilis	80.5	80.5	100%	9e-12	100.00	907	=HYPERLINK("https://www.ncbi.nlm.nih.gov/nucleotide/MT679651.1?report=genbank&log$=nucltop&blast_rank=17&RID=NAPZH34A013","MT679651.1")
Crescentia cujete voucher SOG 060 (WTU) tRNA-Leu (trnL) gene, partial sequence; trnL-trnF intergenic spacer, complete sequence; and tRNA-Phe (trnF) gene, partial sequence; chloroplast	Crescentia cujete	80.5	80.5	100%	9e-12	100.00	907	=HYPERLINK("https://www.ncbi.nlm.nih.gov/nucleotide/MT679650.1?report=genbank&log$=nucltop&blast_rank=18&RID=NAPZH34A013","MT679650.1")
Crescentia cujete voucher SOG 157 (WTU) tRNA-Leu (trnL) gene, partial sequence; trnL-trnF intergenic spacer, complete sequence; and tRNA-Phe (trnF) gene, partial sequence; chloroplast	Crescentia cujete	80.5	80.5	100%	9e-12	100.00	885	=HYPERLINK("https://www.ncbi.nlm.nih.gov/nucleotide/MT679649.1?report=genbank&log$=nucltop&blast_rank=19&RID=NAPZH34A013","MT679649.1")
Amphitecna silvicola voucher SOG 166 (WTU) tRNA-Leu (trnL) gene, partial sequence; trnL-trnF intergenic spacer, complete sequence; and tRNA-Phe (trnF) gene, partial sequence; chloroplast	Amphitecna silvicola	80.5	80.5	100%	9e-12	100.00	862	=HYPERLINK("https://www.ncbi.nlm.nih.gov/nucleotide/MT679645.1?report=genbank&log$=nucltop&blast_rank=20&RID=NAPZH34A013","MT679645.1")
Amphitecna regalis voucher SOG 181 (WTU) tRNA-Leu (trnL) gene, partial sequence; trnL-trnF intergenic spacer, complete sequence; and tRNA-Phe (trnF) gene, partial sequence; chloroplast	Amphitecna regalis	80.5	80.5	100%	9e-12	100.00	889	=HYPERLINK("https://www.ncbi.nlm.nih.gov/nucleotide/MT679644.1?report=genbank&log$=nucltop&blast_rank=21&RID=NAPZH34A013","MT679644.1")
Amphitecna molinae voucher SOG 152 (HULE) tRNA-Leu (trnL) gene, partial sequence; trnL-trnF intergenic spacer, complete sequence; and tRNA-Phe (trnF) gene, partial sequence; chloroplast	Amphitecna molinae	80.5	80.5	100%	9e-12	100.00	869	=HYPERLINK("https://www.ncbi.nlm.nih.gov/nucleotide/MT679643.1?report=genbank&log$=nucltop&blast_rank=22&RID=NAPZH34A013","MT679643.1")
Amphitecna megalophylla voucher SOG 173 (WTU) tRNA-Leu (trnL) gene, partial sequence; trnL-trnF intergenic spacer, complete sequence; and tRNA-Phe (trnF) gene, partial sequence; chloroplast	Amphitecna megalophylla	80.5	80.5	100%	9e-12	100.00	866	=HYPERLINK("https://www.ncbi.nlm.nih.gov/nucleotide/MT679642.1?report=genbank&log$=nucltop&blast_rank=23&RID=NAPZH34A013","MT679642.1")
Amphitecna macrophylla voucher SOG 182 (WTU) tRNA-Leu (trnL) gene, partial sequence; trnL-trnF intergenic spacer, complete sequence; and tRNA-Phe (trnF) gene, partial sequence; chloroplast	Amphitecna macrophylla	80.5	80.5	100%	9e-12	100.00	876	=HYPERLINK("https://www.ncbi.nlm.nih.gov/nucleotide/MT679641.1?report=genbank&log$=nucltop&blast_rank=24&RID=NAPZH34A013","MT679641.1")
Amphitecna sessilifolia voucher SOG 130 (WTU) tRNA-Leu (trnL) gene, partial sequence; trnL-trnF intergenic spacer, complete sequence; and tRNA-Phe (trnF) gene, partial sequence; chloroplast	Amphitecna sessilifolia	80.5	80.5	100%	9e-12	100.00	907	=HYPERLINK("https://www.ncbi.nlm.nih.gov/nucleotide/MT679639.1?report=genbank&log$=nucltop&blast_rank=25&RID=NAPZH34A013","MT679639.1")
Amphitecna breedlovei voucher SOG 163 (WTU) tRNA-Leu (trnL) gene, partial sequence; trnL-trnF intergenic spacer, complete sequence; and tRNA-Phe (trnF) gene, partial sequence; chloroplast	Amphitecna breedlovei	80.5	80.5	100%	9e-12	100.00	903	=HYPERLINK("https://www.ncbi.nlm.nih.gov/nucleotide/MT679637.1?report=genbank&log$=nucltop&blast_rank=26&RID=NAPZH34A013","MT679637.1")
Amphitecna apiculata voucher SOG 176 (WTU) tRNA-Leu (trnL) gene, partial sequence; trnL-trnF intergenic spacer, complete sequence; and tRNA-Phe (trnF) gene, partial sequence; chloroplast	Amphitecna apiculata	80.5	80.5	100%	9e-12	100.00	891	=HYPERLINK("https://www.ncbi.nlm.nih.gov/nucleotide/MT679636.1?report=genbank&log$=nucltop&blast_rank=27&RID=NAPZH34A013","MT679636.1")
Roseodendron donnell-smithii voucher Waimea BG #89-P166 tRNA-Leu (trnL) gene, partial sequence; trnL-trnF intergenic spacer, complete sequence; and tRNA-Phe (trnF) gene, partial sequence; chloroplast	Roseodendron donnell-smithii	80.5	80.5	100%	9e-12	100.00	901	=HYPERLINK("https://www.ncbi.nlm.nih.gov/nucleotide/MT679660.1?report=genbank&log$=nucltop&blast_rank=28&RID=NAPZH34A013","MT679660.1")
Crescentia alata tRNA-Leu (trnL) gene, partial sequence; trnL-trnF intergenic spacer, complete sequence; and tRNA-Phe (trnF) gene, partial sequence; chloroplast	Crescentia alata	80.5	80.5	100%	9e-12	100.00	901	=HYPERLINK("https://www.ncbi.nlm.nih.gov/nucleotide/MT679648.1?report=genbank&log$=nucltop&blast_rank=29&RID=NAPZH34A013","MT679648.1")
Incarvillea compacta chloroplast, complete genome	Incarvillea compacta	80.5	80.5	100%	9e-12	100.00	150154	=HYPERLINK("https://www.ncbi.nlm.nih.gov/nucleotide/NC_050666.1?report=genbank&log$=nucltop&blast_rank=30&RID=NAPZH34A013","NC_050666.1")
Perianthomega vellozoi tRNA-Leu (trnL) gene, partial sequence; trnL-trnF intergenic spacer, complete sequence; and tRNA-Phe (trnF) gene, partial sequence; chloroplast	Perianthomega vellozoi	80.5	80.5	100%	9e-12	100.00	938	=HYPERLINK("https://www.ncbi.nlm.nih.gov/nucleotide/FJ870051.1?report=genbank&log$=nucltop&blast_rank=31&RID=NAPZH34A013","FJ870051.1")
Markhamia platycalyx tRNA-Leu (trnL) gene, partial sequence; trnL-trnF intergenic spacer, complete sequence; and tRNA-Phe (trnF) gene, partial sequence; chloroplast	Markhamia platycalyx	80.5	80.5	100%	9e-12	100.00	904	=HYPERLINK("https://www.ncbi.nlm.nih.gov/nucleotide/FJ870045.1?report=genbank&log$=nucltop&blast_rank=32&RID=NAPZH34A013","FJ870045.1")
Incarvillea mairei tRNA-Leu (trnL) gene, partial sequence; trnL-trnF intergenic spacer, complete sequence; and tRNA-Phe (trnF) gene, partial sequence; chloroplast	Incarvillea mairei	80.5	80.5	100%	9e-12	100.00	900	=HYPERLINK("https://www.ncbi.nlm.nih.gov/nucleotide/FJ870037.1?report=genbank&log$=nucltop&blast_rank=33&RID=NAPZH34A013","FJ870037.1")
Incarvillea arguta tRNA-Leu (trnL) gene, partial sequence; trnL-trnF intergenic spacer, complete sequence; and tRNA-Phe (trnF) gene, partial sequence; chloroplast	Incarvillea arguta	80.5	80.5	100%	9e-12	100.00	909	=HYPERLINK("https://www.ncbi.nlm.nih.gov/nucleotide/FJ870036.1?report=genbank&log$=nucltop&blast_rank=34&RID=NAPZH34A013","FJ870036.1")
Amphitecna montana tRNA-Leu (trnL) gene, partial sequence; trnL-trnF intergenic spacer, complete sequence; and tRNA-Phe (trnF) gene, partial sequence; chloroplast	Amphitecna montana	80.5	80.5	100%	9e-12	100.00	897	=HYPERLINK("https://www.ncbi.nlm.nih.gov/nucleotide/FJ870014.1?report=genbank&log$=nucltop&blast_rank=35&RID=NAPZH34A013","FJ870014.1")
Tabebuia striata tRNA-Leu (trnL) gene and trnL-trnF intergenic spacer, partial sequence; chloroplast	Tabebuia striata	80.5	80.5	100%	9e-12	100.00	887	=HYPERLINK("https://www.ncbi.nlm.nih.gov/nucleotide/EF105111.1?report=genbank&log$=nucltop&blast_rank=36&RID=NAPZH34A013","EF105111.1")
Tabebuia aurea tRNA-Leu (trnL) gene and trnL-trnF intergenic spacer, partial sequence; chloroplast	Handroanthus aureus	80.5	80.5	100%	9e-12	100.00	912	=HYPERLINK("https://www.ncbi.nlm.nih.gov/nucleotide/EF105087.1?report=genbank&log$=nucltop&blast_rank=37&RID=NAPZH34A013","EF105087.1")
Spirotecoma holguinensis tRNA-Leu (trnL) gene and trnL-trnF intergenic spacer, partial sequence; chloroplast	Spirotecoma holguinensis	80.5	80.5	100%	9e-12	100.00	906	=HYPERLINK("https://www.ncbi.nlm.nih.gov/nucleotide/EF105084.1?report=genbank&log$=nucltop&blast_rank=38&RID=NAPZH34A013","EF105084.1")
Sparattosperma leucanthum tRNA-Leu (trnL) gene and trnL-trnF intergenic spacer, partial sequence; chloroplast	Sparattosperma leucanthum	80.5	80.5	100%	9e-12	100.00	897	=HYPERLINK("https://www.ncbi.nlm.nih.gov/nucleotide/EF105082.1?report=genbank&log$=nucltop&blast_rank=39&RID=NAPZH34A013","EF105082.1")
Heterophragma adenophyllum tRNA-Leu (trnL) gene and trnL-trnF intergenic spacer, partial sequence; chloroplast	Fernandoa adenophylla	80.5	80.5	100%	9e-12	100.00	889	=HYPERLINK("https://www.ncbi.nlm.nih.gov/nucleotide/EF105069.1?report=genbank&log$=nucltop&blast_rank=40&RID=NAPZH34A013","EF105069.1")
Ekmanianthe longiflora tRNA-Leu (trnL) gene and trnL-trnF intergenic spacer, partial sequence; chloroplast	Ekmanianthe longiflora	80.5	80.5	100%	9e-12	100.00	908	=HYPERLINK("https://www.ncbi.nlm.nih.gov/nucleotide/EF105066.1?report=genbank&log$=nucltop&blast_rank=41&RID=NAPZH34A013","EF105066.1")
Ekmanianthe actinophylla tRNA-Leu (trnL) gene and trnL-trnF intergenic spacer, partial sequence; chloroplast	Ekmanianthe actinophylla	80.5	80.5	100%	9e-12	100.00	876	=HYPERLINK("https://www.ncbi.nlm.nih.gov/nucleotide/EF105065.1?report=genbank&log$=nucltop&blast_rank=42&RID=NAPZH34A013","EF105065.1")
Delostoma lobbii tRNA-Leu (trnL) gene and trnL-trnF intergenic spacer, partial sequence; chloroplast	Delostoma lobbii	80.5	80.5	100%	9e-12	100.00	905	=HYPERLINK("https://www.ncbi.nlm.nih.gov/nucleotide/EF105063.1?report=genbank&log$=nucltop&blast_rank=43&RID=NAPZH34A013","EF105063.1")
Delostoma integrifolium tRNA-Leu (trnL) gene and trnL-trnF intergenic spacer, partial sequence; chloroplast	Delostoma integrifolium	80.5	80.5	100%	9e-12	100.00	893	=HYPERLINK("https://www.ncbi.nlm.nih.gov/nucleotide/EF105062.1?report=genbank&log$=nucltop&blast_rank=44&RID=NAPZH34A013","EF105062.1")
Amphitecna tuxtlensis tRNA-Leu (trnL) gene and trnL-trnF intergenic spacer, partial sequence; chloroplast	Amphitecna tuxtlensis	80.5	80.5	100%	9e-12	100.00	881	=HYPERLINK("https://www.ncbi.nlm.nih.gov/nucleotide/EF105055.1?report=genbank&log$=nucltop&blast_rank=45&RID=NAPZH34A013","EF105055.1")
Incarvillea younghusbandii tRNA-Leu (trnL) gene and trnL-trnF intergenic spacer, partial sequence; chloroplast	Incarvillea younghusbandii	80.5	80.5	100%	9e-12	100.00	753	=HYPERLINK("https://www.ncbi.nlm.nih.gov/nucleotide/AY695884.1?report=genbank&log$=nucltop&blast_rank=46&RID=NAPZH34A013","AY695884.1")
Incarvillea delavayi tRNA-Leu (trnL) gene and trnL-trnF intergenic spacer, partial sequence; chloroplast	Incarvillea delavayi	80.5	80.5	100%	9e-12	100.00	747	=HYPERLINK("https://www.ncbi.nlm.nih.gov/nucleotide/AY695883.1?report=genbank&log$=nucltop&blast_rank=47&RID=NAPZH34A013","AY695883.1")
Incarvillea mairei var. mairei tRNA-Leu (trnL) gene and trnL-trnF intergenic spacer, partial sequence; chloroplast	Incarvillea mairei var. mairei	80.5	80.5	100%	9e-12	100.00	747	=HYPERLINK("https://www.ncbi.nlm.nih.gov/nucleotide/AY695880.1?report=genbank&log$=nucltop&blast_rank=48&RID=NAPZH34A013","AY695880.1")
Incarvillea dissectifoliola tRNA-Leu (trnL) gene and trnL-trnF intergenic spacer, partial sequence; chloroplast	Incarvillea dissectifoliola	80.5	80.5	100%	9e-12	100.00	747	=HYPERLINK("https://www.ncbi.nlm.nih.gov/nucleotide/AY695881.1?report=genbank&log$=nucltop&blast_rank=49&RID=NAPZH34A013","AY695881.1")
Incarvillea mairei var. grandiflora tRNA-Leu (trnL) gene and trnL-trnF intergenic spacer, partial sequence; chloroplast	Incarvillea mairei var. grandiflora	80.5	80.5	100%	9e-12	100.00	747	=HYPERLINK("https://www.ncbi.nlm.nih.gov/nucleotide/AY695879.1?report=genbank&log$=nucltop&blast_rank=50&RID=NAPZH34A013","AY695879.1")
Incarvillea beresowskii tRNA-Leu (trnL) gene and trnL-trnF intergenic spacer, partial sequence; chloroplast	Incarvillea beresowskii	80.5	80.5	100%	9e-12	100.00	747	=HYPERLINK("https://www.ncbi.nlm.nih.gov/nucleotide/AY695877.1?report=genbank&log$=nucltop&blast_rank=51&RID=NAPZH34A013","AY695877.1")
Incarvillea lutea tRNA-Leu (trnL) gene and trnL-trnF intergenic spacer, partial sequence; chloroplast	Incarvillea lutea	80.5	80.5	100%	9e-12	100.00	747	=HYPERLINK("https://www.ncbi.nlm.nih.gov/nucleotide/AY695876.1?report=genbank&log$=nucltop&blast_rank=52&RID=NAPZH34A013","AY695876.1")
Incarvillea emodi tRNA-Leu (trnL) gene and trnL-trnF intergenic spacer, partial sequence; chloroplast	Incarvillea emodi	80.5	80.5	100%	9e-12	100.00	746	=HYPERLINK("https://www.ncbi.nlm.nih.gov/nucleotide/AY695872.1?report=genbank&log$=nucltop&blast_rank=53&RID=NAPZH34A013","AY695872.1")
Incarvillea arguta tRNA-Leu (trnL) gene and trnL-trnF intergenic spacer, partial sequence; chloroplast	Incarvillea arguta	80.5	80.5	100%	9e-12	100.00	741	=HYPERLINK("https://www.ncbi.nlm.nih.gov/nucleotide/AY695870.1?report=genbank&log$=nucltop&blast_rank=54&RID=NAPZH34A013","AY695870.1")
