# Supplementary material for: Ecology of community reassembly: Movements and diets of megafauna during a decade of restoration in Mozambique
Source: Ecology. 2026 Apr 12;107(4):e70386. doi: 10.1002/ecy.70386 (PMC13071350; doi:10.1002/ecy.70386)
Supplement: Supplementary file 1 — Data S1. [file ECY-107-e70386-s001.zip › Data_S1/Dataset_20/DietDataFilteringScripts/DNA_metabarcoding_data_processing/additional_files_scripts/NCBI_blast_results/atcttattttatgaaaaccaacaaaaaacaaaacaacaaagattcataaagcaagaataaaaaaag.csv]

Description	Scientific Name	Max Score	Total Score	Query Cover	E value	Per. ident	Acc. Len	Accession
Combretum apiculatum voucher JG-16-P03_E3 tRNA-Leu (trnL) gene, partial sequence; trnL-trnF intergenic spacer, complete sequence; and tRNA-Phe (trnF) gene, partial sequence; chloroplast	Combretum apiculatum	120	120	100%	3e-23	100.00	496	=HYPERLINK("https://www.ncbi.nlm.nih.gov/nucleotide/MK187024.1?report=genbank&log$=nucltop&blast_rank=1&RID=NARJHP62013","MK187024.1")
Combretum adenogonium voucher JG-16-P06_C7 tRNA-Leu (trnL) gene, partial sequence; trnL-trnF intergenic spacer, complete sequence; and tRNA-Phe (trnF) gene, partial sequence; chloroplast	Combretum adenogonium	120	120	100%	3e-23	100.00	502	=HYPERLINK("https://www.ncbi.nlm.nih.gov/nucleotide/MK187023.1?report=genbank&log$=nucltop&blast_rank=2&RID=NARJHP62013","MK187023.1")
Combretum molle voucher C9_K1343 tRNA-Leu (trnL) gene, partial sequence; mitochondrial	Combretum molle	120	120	100%	3e-23	100.00	529	=HYPERLINK("https://www.ncbi.nlm.nih.gov/nucleotide/MK261347.1?report=genbank&log$=nucltop&blast_rank=3&RID=NARJHP62013","MK261347.1")
Combretum apiculatum trnL gene, intron; chloroplast	Combretum apiculatum	120	120	100%	3e-23	100.00	66	=HYPERLINK("https://www.ncbi.nlm.nih.gov/nucleotide/OL898599.1?report=genbank&log$=nucltop&blast_rank=4&RID=NARJHP62013","OL898599.1")
Combretum erythrophyllum trnL gene, intron; chloroplast	Combretum erythrophyllum	120	120	100%	3e-23	100.00	80	=HYPERLINK("https://www.ncbi.nlm.nih.gov/nucleotide/OL898568.1?report=genbank&log$=nucltop&blast_rank=5&RID=NARJHP62013","OL898568.1")
Combretum zeyheri tRNA-Leu (trnL) gene, intron; chloroplast	Combretum zeyheri	120	120	100%	3e-23	100.00	470	=HYPERLINK("https://www.ncbi.nlm.nih.gov/nucleotide/MZ461553.1?report=genbank&log$=nucltop&blast_rank=6&RID=NARJHP62013","MZ461553.1")
