# Supplementary material for: Ecology of community reassembly: Movements and diets of megafauna during a decade of restoration in Mozambique
Source: Ecology. 2026 Apr 12;107(4):e70386. doi: 10.1002/ecy.70386 (PMC13071350; doi:10.1002/ecy.70386)
Supplement: Supplementary file 1 — Data S1. [file ECY-107-e70386-s001.zip › Data_S1/Dataset_20/DietDataFilteringScripts/DNA_metabarcoding_data_processing/additional_files_scripts/NCBI_blast_results/atctttattttgagaaaacaagggtttataaaactagaataaaaaaag.csv]

Description	Scientific Name	Max Score	Total Score	Query Cover	E value	Per. ident	Acc. Len	Accession
Arenga pinnata chloroplast, complete genome	Arenga pinnata	89.8	89.8	100%	2e-14	100.00	159598	=HYPERLINK("https://www.ncbi.nlm.nih.gov/nucleotide/NC_045907.1?report=genbank&log$=nucltop&blast_rank=1&RID=NAPC45R5013","NC_045907.1")
Archontophoenix alexandrae chloroplast, complete genome	Archontophoenix alexandrae	89.8	89.8	100%	2e-14	100.00	159196	=HYPERLINK("https://www.ncbi.nlm.nih.gov/nucleotide/NC_046017.1?report=genbank&log$=nucltop&blast_rank=2&RID=NAPC45R5013","NC_046017.1")
Hyphaene ventricosa voucher JG-16-P04_F2 tRNA-Leu (trnL) gene, partial sequence; trnL-trnF intergenic spacer, complete sequence; and tRNA-Phe (trnF) gene, partial sequence; chloroplast	Hyphaene ventricosa	89.8	89.8	100%	2e-14	100.00	491	=HYPERLINK("https://www.ncbi.nlm.nih.gov/nucleotide/MK187098.1?report=genbank&log$=nucltop&blast_rank=3&RID=NAPC45R5013","MK187098.1")
Oenocarpus bacaba voucher P00612354 tRNA-Leu(UAA) (trnL) gene, intron; chloroplast	Oenocarpus bacaba	89.8	89.8	100%	2e-14	100.00	789	=HYPERLINK("https://www.ncbi.nlm.nih.gov/nucleotide/MK797471.1?report=genbank&log$=nucltop&blast_rank=4&RID=NAPC45R5013","MK797471.1")
Oenocarpus bataua voucher P00611005 tRNA-Leu(UAA) (trnL) gene, intron; chloroplast	Oenocarpus bataua	89.8	89.8	100%	2e-14	100.00	877	=HYPERLINK("https://www.ncbi.nlm.nih.gov/nucleotide/MK797358.1?report=genbank&log$=nucltop&blast_rank=5&RID=NAPC45R5013","MK797358.1")
Oenocarpus bataua voucher NH200652 tRNA-Leu(UAA) (trnL) gene, intron; chloroplast	Oenocarpus bataua	89.8	89.8	100%	2e-14	100.00	851	=HYPERLINK("https://www.ncbi.nlm.nih.gov/nucleotide/MK797357.1?report=genbank&log$=nucltop&blast_rank=6&RID=NAPC45R5013","MK797357.1")
Oenocarpus bataua voucher NH200369 tRNA-Leu(UAA) (trnL) gene, intron; chloroplast	Oenocarpus bataua	89.8	89.8	100%	2e-14	100.00	880	=HYPERLINK("https://www.ncbi.nlm.nih.gov/nucleotide/MK797356.1?report=genbank&log$=nucltop&blast_rank=7&RID=NAPC45R5013","MK797356.1")
Oenocarpus bataua voucher LV109254 tRNA-Leu(UAA) (trnL) gene, intron; chloroplast	Oenocarpus bataua	89.8	89.8	100%	2e-14	100.00	867	=HYPERLINK("https://www.ncbi.nlm.nih.gov/nucleotide/MK797355.1?report=genbank&log$=nucltop&blast_rank=8&RID=NAPC45R5013","MK797355.1")
Euterpe oleracea voucher P01860037 tRNA-Leu(UAA) (trnL) gene, intron; chloroplast	Euterpe oleracea	89.8	89.8	100%	2e-14	100.00	857	=HYPERLINK("https://www.ncbi.nlm.nih.gov/nucleotide/MK797281.1?report=genbank&log$=nucltop&blast_rank=9&RID=NAPC45R5013","MK797281.1")
Bactris simplicifrons voucher OT2502 tRNA-Leu(UAA) (trnL) gene, intron; chloroplast	Bactris simplicifrons	89.8	89.8	100%	2e-14	100.00	839	=HYPERLINK("https://www.ncbi.nlm.nih.gov/nucleotide/MK797101.1?report=genbank&log$=nucltop&blast_rank=10&RID=NAPC45R5013","MK797101.1")
Bactris pliniana voucher OT2187 tRNA-Leu(UAA) (trnL) gene, intron; chloroplast	Bactris pliniana	89.8	89.8	100%	2e-14	100.00	821	=HYPERLINK("https://www.ncbi.nlm.nih.gov/nucleotide/MK797100.1?report=genbank&log$=nucltop&blast_rank=11&RID=NAPC45R5013","MK797100.1")
Bactris oligocarpa voucher OT2210 tRNA-Leu(UAA) (trnL) gene, intron; chloroplast	Bactris oligocarpa	89.8	89.8	100%	2e-14	100.00	814	=HYPERLINK("https://www.ncbi.nlm.nih.gov/nucleotide/MK797099.1?report=genbank&log$=nucltop&blast_rank=12&RID=NAPC45R5013","MK797099.1")
Bactris campestris voucher OT3019 tRNA-Leu(UAA) (trnL) gene, intron; chloroplast	Bactris campestris	89.8	89.8	100%	2e-14	100.00	791	=HYPERLINK("https://www.ncbi.nlm.nih.gov/nucleotide/MK797098.1?report=genbank&log$=nucltop&blast_rank=13&RID=NAPC45R5013","MK797098.1")
Bactris aubletiana voucher OT2269 tRNA-Leu(UAA) (trnL) gene, intron; chloroplast	Bactris aubletiana	89.8	89.8	100%	2e-14	100.00	825	=HYPERLINK("https://www.ncbi.nlm.nih.gov/nucleotide/MK797097.1?report=genbank&log$=nucltop&blast_rank=14&RID=NAPC45R5013","MK797097.1")
Astrocaryum sciophilum voucher NH200410 tRNA-Leu(UAA) (trnL) gene, intron; chloroplast	Astrocaryum sciophilum	89.8	89.8	100%	2e-14	100.00	801	=HYPERLINK("https://www.ncbi.nlm.nih.gov/nucleotide/MK797094.1?report=genbank&log$=nucltop&blast_rank=15&RID=NAPC45R5013","MK797094.1")
Astrocaryum sciophilum voucher M17118943 tRNA-Leu(UAA) (trnL) gene, intron; chloroplast	Astrocaryum sciophilum	89.8	89.8	100%	2e-14	100.00	847	=HYPERLINK("https://www.ncbi.nlm.nih.gov/nucleotide/MK797093.1?report=genbank&log$=nucltop&blast_rank=16&RID=NAPC45R5013","MK797093.1")
Astrocaryum sciophilum voucher LV109208 tRNA-Leu(UAA) (trnL) gene, intron; chloroplast	Astrocaryum sciophilum	89.8	89.8	100%	2e-14	100.00	812	=HYPERLINK("https://www.ncbi.nlm.nih.gov/nucleotide/MK797092.1?report=genbank&log$=nucltop&blast_rank=17&RID=NAPC45R5013","MK797092.1")
Astrocaryum sciophilum voucher A112005 tRNA-Leu(UAA) (trnL) gene, intron; chloroplast	Astrocaryum sciophilum	89.8	89.8	100%	2e-14	100.00	818	=HYPERLINK("https://www.ncbi.nlm.nih.gov/nucleotide/MK797091.1?report=genbank&log$=nucltop&blast_rank=18&RID=NAPC45R5013","MK797091.1")
Astrocaryum sciophilum voucher A112002 tRNA-Leu(UAA) (trnL) gene, intron; chloroplast	Astrocaryum sciophilum	89.8	89.8	100%	2e-14	100.00	832	=HYPERLINK("https://www.ncbi.nlm.nih.gov/nucleotide/MK797090.1?report=genbank&log$=nucltop&blast_rank=19&RID=NAPC45R5013","MK797090.1")
Astrocaryum rodriguesii voucher LV109032 tRNA-Leu(UAA) (trnL) gene, intron; chloroplast	Astrocaryum rodriguesii	89.8	89.8	100%	2e-14	100.00	807	=HYPERLINK("https://www.ncbi.nlm.nih.gov/nucleotide/MK797089.1?report=genbank&log$=nucltop&blast_rank=20&RID=NAPC45R5013","MK797089.1")
Astrocaryum aculeatum chloroplast, complete genome	Astrocaryum aculeatum	89.8	89.8	100%	2e-14	100.00	156804	=HYPERLINK("https://www.ncbi.nlm.nih.gov/nucleotide/NC_044482.1?report=genbank&log$=nucltop&blast_rank=21&RID=NAPC45R5013","NC_044482.1")
Astrocaryum murumuru chloroplast, complete genome	Astrocaryum murumuru	89.8	89.8	100%	2e-14	100.00	156801	=HYPERLINK("https://www.ncbi.nlm.nih.gov/nucleotide/NC_044481.1?report=genbank&log$=nucltop&blast_rank=22&RID=NAPC45R5013","NC_044481.1")
Phoenix dactylifera cultivar Naghal mitochondrion, complete genome	Phoenix dactylifera	89.8	89.8	100%	2e-14	100.00	715094	=HYPERLINK("https://www.ncbi.nlm.nih.gov/nucleotide/MH176158.1?report=genbank&log$=nucltop&blast_rank=23&RID=NAPC45R5013","MH176158.1")
Phoenix reclinata voucher B7_K1343 tRNA-Leu (trnL) gene, partial sequence; mitochondrial	Phoenix reclinata	89.8	89.8	100%	2e-14	100.00	533	=HYPERLINK("https://www.ncbi.nlm.nih.gov/nucleotide/MK261397.1?report=genbank&log$=nucltop&blast_rank=24&RID=NAPC45R5013","MK261397.1")
Phoenix dactylifera cultivar Khanezi isolate K2 mitochondrion, complete genome	Phoenix dactylifera	89.8	89.8	100%	2e-14	100.00	715120	=HYPERLINK("https://www.ncbi.nlm.nih.gov/nucleotide/MH176159.1?report=genbank&log$=nucltop&blast_rank=25&RID=NAPC45R5013","MH176159.1")
Phoenix dactylifera isolate N1 chloroplast, complete genome	Phoenix dactylifera	89.8	89.8	100%	2e-14	100.00	158210	=HYPERLINK("https://www.ncbi.nlm.nih.gov/nucleotide/MF197495.1?report=genbank&log$=nucltop&blast_rank=26&RID=NAPC45R5013","MF197495.1")
Phoenix dactylifera isolate K2 chloroplast, complete genome	Phoenix dactylifera	89.8	89.8	100%	2e-14	100.00	158211	=HYPERLINK("https://www.ncbi.nlm.nih.gov/nucleotide/MF197494.1?report=genbank&log$=nucltop&blast_rank=27&RID=NAPC45R5013","MF197494.1")
Euterpe oleracea isolate UIC Eo1 tRNA-Leu (trnL) gene, partial sequence; trnL-trnF intergenic spacer, complete sequence; and tRNA-Phe (trnF) gene, partial sequence; chloroplast	Euterpe oleracea	89.8	89.8	100%	2e-14	100.00	961	=HYPERLINK("https://www.ncbi.nlm.nih.gov/nucleotide/MF153991.1?report=genbank&log$=nucltop&blast_rank=28&RID=NAPC45R5013","MF153991.1")
Acrocomia aculeata chloroplast, complete genome	Acrocomia aculeata	89.8	89.8	100%	2e-14	100.00	155829	=HYPERLINK("https://www.ncbi.nlm.nih.gov/nucleotide/NC_037084.1?report=genbank&log$=nucltop&blast_rank=29&RID=NAPC45R5013","NC_037084.1")
Phoenix dactylifera chloroplast, complete genome	Phoenix dactylifera	89.8	89.8	100%	2e-14	100.00	158410	=HYPERLINK("https://www.ncbi.nlm.nih.gov/nucleotide/MF176947.1?report=genbank&log$=nucltop&blast_rank=30&RID=NAPC45R5013","MF176947.1")
Borassus flabellifer plastid, complete genome	Borassus flabellifer	89.8	89.8	100%	2e-14	100.00	160021	=HYPERLINK("https://www.ncbi.nlm.nih.gov/nucleotide/KP901247.1?report=genbank&log$=nucltop&blast_rank=31&RID=NAPC45R5013","KP901247.1")
Elaeis guineensis isolate GB3311 chloroplast, complete genome	Elaeis guineensis	89.8	89.8	100%	2e-14	100.00	156983	=HYPERLINK("https://www.ncbi.nlm.nih.gov/nucleotide/OR125049.2?report=genbank&log$=nucltop&blast_rank=32&RID=NAPC45R5013","OR125049.2")
Elaeis guineensis isolate GB3346 chloroplast, complete genome	Elaeis guineensis	89.8	89.8	100%	2e-14	100.00	156984	=HYPERLINK("https://www.ncbi.nlm.nih.gov/nucleotide/OR125037.2?report=genbank&log$=nucltop&blast_rank=33&RID=NAPC45R5013","OR125037.2")
Elaeis guineensis isolate GB3317 chloroplast, complete genome	Elaeis guineensis	89.8	89.8	100%	2e-14	100.00	156982	=HYPERLINK("https://www.ncbi.nlm.nih.gov/nucleotide/OR125047.1?report=genbank&log$=nucltop&blast_rank=34&RID=NAPC45R5013","OR125047.1")
Elaeis guineensis isolate GB3341 chloroplast, complete genome	Elaeis guineensis	89.8	89.8	100%	2e-14	100.00	156984	=HYPERLINK("https://www.ncbi.nlm.nih.gov/nucleotide/OR125039.1?report=genbank&log$=nucltop&blast_rank=35&RID=NAPC45R5013","OR125039.1")
Elaeis guineensis isolate GB3347 chloroplast, complete genome	Elaeis guineensis	89.8	89.8	100%	2e-14	100.00	156983	=HYPERLINK("https://www.ncbi.nlm.nih.gov/nucleotide/OR125036.1?report=genbank&log$=nucltop&blast_rank=36&RID=NAPC45R5013","OR125036.1")
Elaeis guineensis isolate J425 chloroplast, complete genome	Elaeis guineensis	89.8	89.8	100%	2e-14	100.00	156983	=HYPERLINK("https://www.ncbi.nlm.nih.gov/nucleotide/OR125033.1?report=genbank&log$=nucltop&blast_rank=37&RID=NAPC45R5013","OR125033.1")
Elaeis guineensis isolate ML161 chloroplast, complete genome	Elaeis guineensis	89.8	89.8	100%	2e-14	100.00	156988	=HYPERLINK("https://www.ncbi.nlm.nih.gov/nucleotide/OR125032.1?report=genbank&log$=nucltop&blast_rank=38&RID=NAPC45R5013","OR125032.1")
Leucothrinax morrisii plastid, complete genome	Leucothrinax morrisii	89.8	89.8	100%	2e-14	100.00	158452	=HYPERLINK("https://www.ncbi.nlm.nih.gov/nucleotide/NC_029961.1?report=genbank&log$=nucltop&blast_rank=39&RID=NAPC45R5013","NC_029961.1")
Lodoicea maldivica plastid, complete genome	Lodoicea maldivica	89.8	89.8	100%	2e-14	100.00	159010	=HYPERLINK("https://www.ncbi.nlm.nih.gov/nucleotide/NC_029960.1?report=genbank&log$=nucltop&blast_rank=40&RID=NAPC45R5013","NC_029960.1")
Phytelephas aequatorialis plastid, complete genome	Phytelephas aequatorialis	89.8	89.8	100%	2e-14	100.00	159075	=HYPERLINK("https://www.ncbi.nlm.nih.gov/nucleotide/NC_029957.1?report=genbank&log$=nucltop&blast_rank=41&RID=NAPC45R5013","NC_029957.1")
Tahina spectabilis plastid, complete genome	Tahina spectabilis	89.8	89.8	100%	2e-14	100.00	126251	=HYPERLINK("https://www.ncbi.nlm.nih.gov/nucleotide/NC_029952.1?report=genbank&log$=nucltop&blast_rank=42&RID=NAPC45R5013","NC_029952.1")
Trithrinax brasiliensis plastid, complete genome	Trithrinax brasiliensis	89.8	89.8	100%	2e-14	100.00	158487	=HYPERLINK("https://www.ncbi.nlm.nih.gov/nucleotide/NC_029951.1?report=genbank&log$=nucltop&blast_rank=43&RID=NAPC45R5013","NC_029951.1")
Veitchia arecina plastid, complete genome	Veitchia arecina	89.8	89.8	100%	2e-14	100.00	157170	=HYPERLINK("https://www.ncbi.nlm.nih.gov/nucleotide/NC_029950.1?report=genbank&log$=nucltop&blast_rank=44&RID=NAPC45R5013","NC_029950.1")
Wallichia densiflora plastid, complete genome	Wallichia densiflora	89.8	89.8	100%	2e-14	100.00	159717	=HYPERLINK("https://www.ncbi.nlm.nih.gov/nucleotide/NC_029949.1?report=genbank&log$=nucltop&blast_rank=45&RID=NAPC45R5013","NC_029949.1")
Caryota mitis plastid, complete genome	Caryota mitis	89.8	89.8	100%	2e-14	100.00	159819	=HYPERLINK("https://www.ncbi.nlm.nih.gov/nucleotide/NC_029948.1?report=genbank&log$=nucltop&blast_rank=46&RID=NAPC45R5013","NC_029948.1")
Orania ravaka voucher M_XM310(IBSC) chloroplast, partial genome	Orania ravaka	89.8	89.8	100%	2e-14	100.00	158949	=HYPERLINK("https://www.ncbi.nlm.nih.gov/nucleotide/ON248791.1?report=genbank&log$=nucltop&blast_rank=47&RID=NAPC45R5013","ON248791.1")
Kentiopsis oliviformis voucher M_XT087(IBSC) chloroplast, partial genome	Kentiopsis oliviformis	89.8	89.8	100%	2e-14	100.00	158882	=HYPERLINK("https://www.ncbi.nlm.nih.gov/nucleotide/ON248773.1?report=genbank&log$=nucltop&blast_rank=48&RID=NAPC45R5013","ON248773.1")
Zombia antillarum voucher M_MD07(IBSC) chloroplast, complete genome	Zombia antillarum	89.8	89.8	100%	2e-14	100.00	157502	=HYPERLINK("https://www.ncbi.nlm.nih.gov/nucleotide/ON248821.1?report=genbank&log$=nucltop&blast_rank=49&RID=NAPC45R5013","ON248821.1")
Zombia antillarum voucher M_XT216(IBSC) chloroplast, complete genome	Zombia antillarum	89.8	89.8	100%	2e-14	100.00	157839	=HYPERLINK("https://www.ncbi.nlm.nih.gov/nucleotide/NC_079817.1?report=genbank&log$=nucltop&blast_rank=50&RID=NAPC45R5013","NC_079817.1")
Verschaffeltia splendida voucher M_XT102(IBSC) chloroplast, complete genome	Verschaffeltia splendida	89.8	89.8	100%	2e-14	100.00	158664	=HYPERLINK("https://www.ncbi.nlm.nih.gov/nucleotide/ON248819.1?report=genbank&log$=nucltop&blast_rank=51&RID=NAPC45R5013","ON248819.1")
Trithrinax campestris voucher M_SC080(IBSC) chloroplast, complete genome	Trithrinax campestris	89.8	89.8	100%	2e-14	100.00	158351	=HYPERLINK("https://www.ncbi.nlm.nih.gov/nucleotide/NC_079816.1?report=genbank&log$=nucltop&blast_rank=52&RID=NAPC45R5013","NC_079816.1")
Thrinax excelsa voucher M_SC063(IBSC) chloroplast, complete genome	Thrinax excelsa	89.8	89.8	100%	2e-14	100.00	158046	=HYPERLINK("https://www.ncbi.nlm.nih.gov/nucleotide/NC_079814.1?report=genbank&log$=nucltop&blast_rank=53&RID=NAPC45R5013","NC_079814.1")
Schippia concolor voucher M_SC945(IBSC) chloroplast, complete genome	Schippia concolor	89.8	89.8	100%	2e-14	100.00	158256	=HYPERLINK("https://www.ncbi.nlm.nih.gov/nucleotide/NC_079813.1?report=genbank&log$=nucltop&blast_rank=54&RID=NAPC45R5013","NC_079813.1")
Satakentia liukiuensis voucher M_XT236(IBSC) chloroplast, complete genome	Satakentia liukiuensis	89.8	89.8	100%	2e-14	100.00	158850	=HYPERLINK("https://www.ncbi.nlm.nih.gov/nucleotide/NC_079812.1?report=genbank&log$=nucltop&blast_rank=55&RID=NAPC45R5013","NC_079812.1")
Sabal palmetto voucher N_SC076(IBSC) chloroplast, complete genome	Sabal palmetto	89.8	89.8	100%	2e-14	100.00	158844	=HYPERLINK("https://www.ncbi.nlm.nih.gov/nucleotide/ON248810.1?report=genbank&log$=nucltop&blast_rank=56&RID=NAPC45R5013","ON248810.1")
Rhopaloblaste sp. M_MD19 voucher M_MD19(IBSC) chloroplast, complete genome	Rhopaloblaste sp. M_MD19	89.8	89.8	100%	2e-14	100.00	157797	=HYPERLINK("https://www.ncbi.nlm.nih.gov/nucleotide/ON248808.1?report=genbank&log$=nucltop&blast_rank=57&RID=NAPC45R5013","ON248808.1")
Rhopaloblaste ceramica voucher M_XM163(IBSC) chloroplast, complete genome	Rhopaloblaste ceramica	89.8	89.8	100%	2e-14	100.00	157725	=HYPERLINK("https://www.ncbi.nlm.nih.gov/nucleotide/NC_079809.1?report=genbank&log$=nucltop&blast_rank=58&RID=NAPC45R5013","NC_079809.1")
Ptychosperma macarthurii voucher M_SC889(IBSC) chloroplast, complete genome	Ptychosperma macarthurii	89.8	89.8	100%	2e-14	100.00	156968	=HYPERLINK("https://www.ncbi.nlm.nih.gov/nucleotide/ON248804.1?report=genbank&log$=nucltop&blast_rank=59&RID=NAPC45R5013","ON248804.1")
Ptychococcus sp. M_MD17 voucher _M_MD17(IBSC) chloroplast, complete genome	Ptychococcus sp. M_MD17	89.8	89.8	100%	2e-14	100.00	156790	=HYPERLINK("https://www.ncbi.nlm.nih.gov/nucleotide/ON248803.1?report=genbank&log$=nucltop&blast_rank=60&RID=NAPC45R5013","ON248803.1")
Proboscidea sp. M_XT207 voucher M_XT207(IBSC) chloroplast, complete genome	Proboscidea sp. M_XT207	89.8	89.8	100%	2e-14	100.00	157720	=HYPERLINK("https://www.ncbi.nlm.nih.gov/nucleotide/ON248802.1?report=genbank&log$=nucltop&blast_rank=61&RID=NAPC45R5013","ON248802.1")
Prestoea acuminata var. montana voucher M_MD16(IBSC) chloroplast, complete genome	Prestoea acuminata var. montana	89.8	89.8	100%	2e-14	100.00	157635	=HYPERLINK("https://www.ncbi.nlm.nih.gov/nucleotide/ON248801.1?report=genbank&log$=nucltop&blast_rank=62&RID=NAPC45R5013","ON248801.1")
Chamaedorea sp. N_18123 voucher N_18123(IBSC) chloroplast, complete genome	Chamaedorea sp. N_18123	89.8	89.8	100%	2e-14	100.00	157235	=HYPERLINK("https://www.ncbi.nlm.nih.gov/nucleotide/ON248800.1?report=genbank&log$=nucltop&blast_rank=63&RID=NAPC45R5013","ON248800.1")
Ponapea ledermanniana voucher M_MD15(IBSC) chloroplast, complete genome	Ponapea ledermanniana	89.8	89.8	100%	2e-14	100.00	157311	=HYPERLINK("https://www.ncbi.nlm.nih.gov/nucleotide/NC_079806.1?report=genbank&log$=nucltop&blast_rank=64&RID=NAPC45R5013","NC_079806.1")
Phoenix canariensis voucher N_XT115(IBSC) chloroplast, complete genome	Phoenix canariensis	89.8	89.8	100%	2e-14	100.00	158557	=HYPERLINK("https://www.ncbi.nlm.nih.gov/nucleotide/ON248794.1?report=genbank&log$=nucltop&blast_rank=65&RID=NAPC45R5013","ON248794.1")
Phoenicophorium borsigianum voucher M_MD18(IBSC) chloroplast, complete genome	Phoenicophorium borsigianum	89.8	89.8	100%	2e-14	100.00	158452	=HYPERLINK("https://www.ncbi.nlm.nih.gov/nucleotide/NC_079803.1?report=genbank&log$=nucltop&blast_rank=66&RID=NAPC45R5013","NC_079803.1")
Oraniopsis appendiculata voucher M_SC133(IBSC) chloroplast, complete genome	Oraniopsis appendiculata	89.8	89.8	100%	2e-14	100.00	158605	=HYPERLINK("https://www.ncbi.nlm.nih.gov/nucleotide/NC_079802.1?report=genbank&log$=nucltop&blast_rank=67&RID=NAPC45R5013","NC_079802.1")
Oncosperma tigillarium voucher M_MD13(IBSC) chloroplast, complete genome	Oncosperma tigillarium	89.8	89.8	100%	2e-14	100.00	156617	=HYPERLINK("https://www.ncbi.nlm.nih.gov/nucleotide/NC_079801.1?report=genbank&log$=nucltop&blast_rank=68&RID=NAPC45R5013","NC_079801.1")
Normanbya normanbyi voucher M_SC046(IBSC) chloroplast, complete genome	Normanbya normanbyi	89.8	89.8	100%	2e-14	100.00	157044	=HYPERLINK("https://www.ncbi.nlm.nih.gov/nucleotide/NC_079800.1?report=genbank&log$=nucltop&blast_rank=69&RID=NAPC45R5013","NC_079800.1")
Nephrosperma vanhoutteanum voucher M_XT103(IBSC) chloroplast, complete genome	Nephrosperma vanhoutteanum	89.8	89.8	100%	2e-14	100.00	158487	=HYPERLINK("https://www.ncbi.nlm.nih.gov/nucleotide/ON248788.1?report=genbank&log$=nucltop&blast_rank=70&RID=NAPC45R5013","ON248788.1")
Nephrosperma vanhoutteanum voucher M_MD10(IBSC) chloroplast, complete genome	Nephrosperma vanhoutteanum	89.8	89.8	100%	2e-14	100.00	158558	=HYPERLINK("https://www.ncbi.nlm.nih.gov/nucleotide/NC_079799.1?report=genbank&log$=nucltop&blast_rank=71&RID=NAPC45R5013","NC_079799.1")
Nephrosperma sp. M_XT181 voucher M_XT181(IBSC) chloroplast, complete genome	Nephrosperma sp. M_XT181	89.8	89.8	100%	2e-14	100.00	158425	=HYPERLINK("https://www.ncbi.nlm.nih.gov/nucleotide/ON248786.1?report=genbank&log$=nucltop&blast_rank=72&RID=NAPC45R5013","ON248786.1")
Neoveitchia storckii voucher M_MD11(IBSC) chloroplast, complete genome	Neoveitchia storckii	89.8	89.8	100%	2e-14	100.00	158824	=HYPERLINK("https://www.ncbi.nlm.nih.gov/nucleotide/NC_079798.1?report=genbank&log$=nucltop&blast_rank=73&RID=NAPC45R5013","NC_079798.1")
Latania loddigesii voucher M_SC055(IBSC) chloroplast, complete genome	Latania loddigesii	89.8	89.8	100%	2e-14	100.00	158164	=HYPERLINK("https://www.ncbi.nlm.nih.gov/nucleotide/NC_079792.1?report=genbank&log$=nucltop&blast_rank=74&RID=NAPC45R5013","NC_079792.1")
Kerriodoxa elegans voucher M_SC081(IBSC) chloroplast, complete genome	Kerriodoxa elegans	89.8	89.8	100%	2e-14	100.00	153586	=HYPERLINK("https://www.ncbi.nlm.nih.gov/nucleotide/NC_079790.1?report=genbank&log$=nucltop&blast_rank=75&RID=NAPC45R5013","NC_079790.1")
Phoenix sp. M_XM227 voucher M_XM227(IBSC) chloroplast, partial genome	Phoenix sp. M_XM227	89.8	89.8	100%	2e-14	100.00	158400	=HYPERLINK("https://www.ncbi.nlm.nih.gov/nucleotide/ON248769.1?report=genbank&log$=nucltop&blast_rank=76&RID=NAPC45R5013","ON248769.1")
Geonoma longivaginata voucher M_XT222(IBSC) chloroplast, partial genome	Geonoma longivaginata	89.8	89.8	100%	2e-14	100.00	157684	=HYPERLINK("https://www.ncbi.nlm.nih.gov/nucleotide/ON248759.1?report=genbank&log$=nucltop&blast_rank=77&RID=NAPC45R5013","ON248759.1")
Dransfieldia micrantha voucher M_MD06(IBSC) chloroplast, partial genome	Dransfieldia micrantha	89.8	89.8	100%	2e-14	100.00	159160	=HYPERLINK("https://www.ncbi.nlm.nih.gov/nucleotide/ON248755.1?report=genbank&log$=nucltop&blast_rank=78&RID=NAPC45R5013","ON248755.1")
Deckenia nobilis voucher M_MD05(IBSC) chloroplast, partial genome	Deckenia nobilis	89.8	89.8	100%	2e-14	100.00	158701	=HYPERLINK("https://www.ncbi.nlm.nih.gov/nucleotide/ON248754.1?report=genbank&log$=nucltop&blast_rank=79&RID=NAPC45R5013","ON248754.1")
Cyphophoenix nucele voucher M_XM177(IBSC) chloroplast, partial genome	Cyphophoenix nucele	89.8	89.8	100%	2e-14	100.00	158857	=HYPERLINK("https://www.ncbi.nlm.nih.gov/nucleotide/ON248752.1?report=genbank&log$=nucltop&blast_rank=80&RID=NAPC45R5013","ON248752.1")
Chambeyronia macrocarpa voucher M_SC074(IBSC) chloroplast, partial genome	Chambeyronia macrocarpa	89.8	89.8	100%	2e-14	100.00	158882	=HYPERLINK("https://www.ncbi.nlm.nih.gov/nucleotide/ON248748.1?report=genbank&log$=nucltop&blast_rank=81&RID=NAPC45R5013","ON248748.1")
Carpoxylon macrospermum voucher M_XT195(IBSC) chloroplast, partial genome	Carpoxylon macrospermum	89.8	89.8	100%	2e-14	100.00	159014	=HYPERLINK("https://www.ncbi.nlm.nih.gov/nucleotide/ON248743.1?report=genbank&log$=nucltop&blast_rank=82&RID=NAPC45R5013","ON248743.1")
Calyptronoma rivalis voucher M_MD04(IBSC) chloroplast, partial genome	Calyptronoma rivalis	89.8	89.8	100%	2e-14	100.00	158973	=HYPERLINK("https://www.ncbi.nlm.nih.gov/nucleotide/ON248741.1?report=genbank&log$=nucltop&blast_rank=83&RID=NAPC45R5013","ON248741.1")
Basselinia pancheri voucher M_XM142(IBSC) chloroplast, partial genome	Basselinia pancheri	89.8	89.8	100%	2e-14	100.00	158964	=HYPERLINK("https://www.ncbi.nlm.nih.gov/nucleotide/ON248731.1?report=genbank&log$=nucltop&blast_rank=84&RID=NAPC45R5013","ON248731.1")
Basselinia glabrata voucher M_XM171(IBSC) chloroplast, partial genome	Basselinia glabrata	89.8	89.8	100%	2e-14	100.00	159027	=HYPERLINK("https://www.ncbi.nlm.nih.gov/nucleotide/ON248730.1?report=genbank&log$=nucltop&blast_rank=85&RID=NAPC45R5013","ON248730.1")
Asterogyne guianensis voucher M_MD02(IBSC) chloroplast, partial genome	Asterogyne guianensis	89.8	89.8	100%	2e-14	100.00	158819	=HYPERLINK("https://www.ncbi.nlm.nih.gov/nucleotide/ON248728.1?report=genbank&log$=nucltop&blast_rank=86&RID=NAPC45R5013","ON248728.1")
Archontophoenix alexandrae voucher M_SC887(IBSC) chloroplast, partial genome	Archontophoenix alexandrae	89.8	89.8	100%	2e-14	100.00	159077	=HYPERLINK("https://www.ncbi.nlm.nih.gov/nucleotide/ON248726.1?report=genbank&log$=nucltop&blast_rank=87&RID=NAPC45R5013","ON248726.1")
Veitchia subdisticha voucher M_XT233(IBSC) chloroplast, complete genome	Veitchia subdisticha	89.8	89.8	100%	2e-14	100.00	156965	=HYPERLINK("https://www.ncbi.nlm.nih.gov/nucleotide/NC_079787.1?report=genbank&log$=nucltop&blast_rank=88&RID=NAPC45R5013","NC_079787.1")
Iguanura wallichiana voucher M_XT089(IBSC) chloroplast, complete genome	Iguanura wallichiana	89.8	89.8	100%	2e-14	100.00	156698	=HYPERLINK("https://www.ncbi.nlm.nih.gov/nucleotide/NC_079786.1?report=genbank&log$=nucltop&blast_rank=89&RID=NAPC45R5013","NC_079786.1")
Hyphaene coriacea voucher M_XT120(IBSC) chloroplast, complete genome	Hyphaene coriacea	89.8	89.8	100%	2e-14	100.00	158174	=HYPERLINK("https://www.ncbi.nlm.nih.gov/nucleotide/NC_079785.1?report=genbank&log$=nucltop&blast_rank=90&RID=NAPC45R5013","NC_079785.1")
Hydriastele microspadix voucher M_XT054(IBSC) chloroplast, complete genome	Hydriastele microspadix	89.8	89.8	100%	2e-14	100.00	158618	=HYPERLINK("https://www.ncbi.nlm.nih.gov/nucleotide/NC_079784.1?report=genbank&log$=nucltop&blast_rank=91&RID=NAPC45R5013","NC_079784.1")
Hydriastele microcarpa voucher M_XT047(IBSC) chloroplast, complete genome	Hydriastele microcarpa	89.8	89.8	100%	2e-14	100.00	158675	=HYPERLINK("https://www.ncbi.nlm.nih.gov/nucleotide/NC_079783.1?report=genbank&log$=nucltop&blast_rank=92&RID=NAPC45R5013","NC_079783.1")
Howea forsteriana voucher M_SC040(IBSC) chloroplast, complete genome	Howea forsteriana	89.8	89.8	100%	2e-14	100.00	158537	=HYPERLINK("https://www.ncbi.nlm.nih.gov/nucleotide/NC_079782.1?report=genbank&log$=nucltop&blast_rank=93&RID=NAPC45R5013","NC_079782.1")
Heterospathe elata voucher XTBG231(IBSC) chloroplast, complete genome	Heterospathe elata	89.8	89.8	100%	2e-14	100.00	158426	=HYPERLINK("https://www.ncbi.nlm.nih.gov/nucleotide/ON248763.1?report=genbank&log$=nucltop&blast_rank=94&RID=NAPC45R5013","ON248763.1")
Heterospathe elata voucher M_XT218(IBSC) chloroplast, complete genome	Heterospathe elata	89.8	89.8	100%	2e-14	100.00	158597	=HYPERLINK("https://www.ncbi.nlm.nih.gov/nucleotide/NC_079781.1?report=genbank&log$=nucltop&blast_rank=95&RID=NAPC45R5013","NC_079781.1")
Hemithrinax ekmaniana voucher M_MD08(IBSC) chloroplast, complete genome	Hemithrinax ekmaniana	89.8	89.8	100%	2e-14	100.00	158118	=HYPERLINK("https://www.ncbi.nlm.nih.gov/nucleotide/NC_079780.1?report=genbank&log$=nucltop&blast_rank=96&RID=NAPC45R5013","NC_079780.1")
Euterpe precatoria voucher M_XT232(IBSC) chloroplast, complete genome	Euterpe precatoria	89.8	89.8	100%	2e-14	100.00	156366	=HYPERLINK("https://www.ncbi.nlm.nih.gov/nucleotide/ON248758.1?report=genbank&log$=nucltop&blast_rank=97&RID=NAPC45R5013","ON248758.1")
Euterpe precatoria voucher M_XT230(IBSC) chloroplast, complete genome	Euterpe precatoria	89.8	89.8	100%	2e-14	100.00	156507	=HYPERLINK("https://www.ncbi.nlm.nih.gov/nucleotide/ON248757.1?report=genbank&log$=nucltop&blast_rank=98&RID=NAPC45R5013","ON248757.1")
Elaeis guineensis voucher M_SCBG886(IBSC) chloroplast, complete genome	Elaeis guineensis	89.8	89.8	100%	2e-14	100.00	155602	=HYPERLINK("https://www.ncbi.nlm.nih.gov/nucleotide/ON248756.1?report=genbank&log$=nucltop&blast_rank=99&RID=NAPC45R5013","ON248756.1")
Cryosophila warscewiczii voucher M_SC138(IBSC) chloroplast, complete genome	Cryosophila warscewiczii	89.8	89.8	100%	2e-14	100.00	157824	=HYPERLINK("https://www.ncbi.nlm.nih.gov/nucleotide/NC_079777.1?report=genbank&log$=nucltop&blast_rank=100&RID=NAPC45R5013","NC_079777.1")
Coccothrinax crinita voucher M_XM402(IBSC) chloroplast, complete genome	Coccothrinax crinita	89.8	89.8	100%	2e-14	100.00	158180	=HYPERLINK("https://www.ncbi.nlm.nih.gov/nucleotide/NC_079776.1?report=genbank&log$=nucltop&blast_rank=101&RID=NAPC45R5013","NC_079776.1")
Chamaedorea sp. M_zhpu90 voucher M_zhpu90(IBSC) chloroplast, complete genome	Chamaedorea sp. M_zhpu90	89.8	89.8	100%	2e-14	100.00	156533	=HYPERLINK("https://www.ncbi.nlm.nih.gov/nucleotide/ON248746.1?report=genbank&log$=nucltop&blast_rank=102&RID=NAPC45R5013","ON248746.1")
Chamaedorea linearis voucher M_18122(IBSC) chloroplast, complete genome	Chamaedorea linearis	89.8	89.8	100%	2e-14	100.00	155925	=HYPERLINK("https://www.ncbi.nlm.nih.gov/nucleotide/NC_079774.1?report=genbank&log$=nucltop&blast_rank=103&RID=NAPC45R5013","NC_079774.1")
Caryota obtusa voucher M_SC872(IBSC) chloroplast, complete genome	Caryota obtusa	89.8	89.8	100%	2e-14	100.00	159514	=HYPERLINK("https://www.ncbi.nlm.nih.gov/nucleotide/ON248744.1?report=genbank&log$=nucltop&blast_rank=104&RID=NAPC45R5013","ON248744.1")
Carpentaria acuminata voucher M_XM016(IBSC) chloroplast, complete genome	Carpentaria acuminata	89.8	89.8	100%	2e-14	100.00	156862	=HYPERLINK("https://www.ncbi.nlm.nih.gov/nucleotide/NC_079773.1?report=genbank&log$=nucltop&blast_rank=105&RID=NAPC45R5013","NC_079773.1")
Burretiokentia hapala voucher N_SC089(IBSC) chloroplast, complete genome	Burretiokentia hapala	89.8	89.8	100%	2e-14	100.00	158861	=HYPERLINK("https://www.ncbi.nlm.nih.gov/nucleotide/NC_079770.1?report=genbank&log$=nucltop&blast_rank=106&RID=NAPC45R5013","NC_079770.1")
Borassus flabellifer voucher M_XM023(IBSC) chloroplast, complete genome	Borassus flabellifer	89.8	89.8	100%	2e-14	100.00	160017	=HYPERLINK("https://www.ncbi.nlm.nih.gov/nucleotide/ON248735.1?report=genbank&log$=nucltop&blast_rank=107&RID=NAPC45R5013","ON248735.1")
Aiphanes horrida voucher M_XT235(IBSC) chloroplast, complete genome	Aiphanes horrida	89.8	89.8	100%	2e-14	100.00	155707	=HYPERLINK("https://www.ncbi.nlm.nih.gov/nucleotide/NC_079766.1?report=genbank&log$=nucltop&blast_rank=108&RID=NAPC45R5013","NC_079766.1")
Aiphanes chiribogensis voucher M_18124(IBSC) chloroplast, complete genome	Aiphanes chiribogensis	89.8	89.8	100%	2e-14	100.00	155486	=HYPERLINK("https://www.ncbi.nlm.nih.gov/nucleotide/NC_079765.1?report=genbank&log$=nucltop&blast_rank=109&RID=NAPC45R5013","NC_079765.1")
Wodyetia bifurcata voucher N_SC034 (IBSC) chloroplast, complete genome	Wodyetia bifurcata	89.8	89.8	100%	2e-14	100.00	159033	=HYPERLINK("https://www.ncbi.nlm.nih.gov/nucleotide/ON248720.1?report=genbank&log$=nucltop&blast_rank=110&RID=NAPC45R5013","ON248720.1")
Wallichia oblongifolia voucher N_XM073 (IBSC) chloroplast, complete genome	Wallichia oblongifolia	89.8	89.8	100%	2e-14	100.00	160040	=HYPERLINK("https://www.ncbi.nlm.nih.gov/nucleotide/ON248718.1?report=genbank&log$=nucltop&blast_rank=111&RID=NAPC45R5013","ON248718.1")
Wallichia oblongifolia voucher N_SC007_2 (IBSC) chloroplast, complete genome	Wallichia oblongifolia	89.8	89.8	100%	2e-14	100.00	159948	=HYPERLINK("https://www.ncbi.nlm.nih.gov/nucleotide/ON248717.1?report=genbank&log$=nucltop&blast_rank=112&RID=NAPC45R5013","ON248717.1")
Wallichia oblongifolia voucher N_SC007_1 (IBSC) chloroplast, complete genome	Wallichia oblongifolia	89.8	89.8	100%	2e-14	100.00	159996	=HYPERLINK("https://www.ncbi.nlm.nih.gov/nucleotide/NC_079762.1?report=genbank&log$=nucltop&blast_rank=113&RID=NAPC45R5013","NC_079762.1")
Wallichia gracilis voucher N_SC016 (IBSC) chloroplast, complete genome	Wallichia gracilis	89.8	89.8	100%	2e-14	100.00	159700	=HYPERLINK("https://www.ncbi.nlm.nih.gov/nucleotide/NC_079761.1?report=genbank&log$=nucltop&blast_rank=114&RID=NAPC45R5013","NC_079761.1")
Wallichia disticha voucher N_XM054 (IBSC) chloroplast, complete genome	Wallichia disticha	89.8	89.8	100%	2e-14	100.00	159845	=HYPERLINK("https://www.ncbi.nlm.nih.gov/nucleotide/ON248714.1?report=genbank&log$=nucltop&blast_rank=115&RID=NAPC45R5013","ON248714.1")
Wallichia disticha voucher N_XM022 (IBSC) chloroplast, complete genome	Wallichia disticha	89.8	89.8	100%	2e-14	100.00	159821	=HYPERLINK("https://www.ncbi.nlm.nih.gov/nucleotide/NC_079760.1?report=genbank&log$=nucltop&blast_rank=116&RID=NAPC45R5013","NC_079760.1")
Wallichia densiflora voucher N_XT060 (IBSC) chloroplast, complete genome	Wallichia densiflora	89.8	89.8	100%	2e-14	100.00	159789	=HYPERLINK("https://www.ncbi.nlm.nih.gov/nucleotide/ON248712.1?report=genbank&log$=nucltop&blast_rank=117&RID=NAPC45R5013","ON248712.1")
Wallichia caryotoides voucher N_XT063 (IBSC) chloroplast, complete genome	Wallichia caryotoides	89.8	89.8	100%	2e-14	100.00	160075	=HYPERLINK("https://www.ncbi.nlm.nih.gov/nucleotide/NC_079759.1?report=genbank&log$=nucltop&blast_rank=118&RID=NAPC45R5013","NC_079759.1")
Veitchia joannis voucher M_SC088 (IBSC) chloroplast, complete genome	Veitchia joannis	89.8	89.8	100%	2e-14	100.00	156983	=HYPERLINK("https://www.ncbi.nlm.nih.gov/nucleotide/NC_079758.1?report=genbank&log$=nucltop&blast_rank=119&RID=NAPC45R5013","NC_079758.1")
Veitchia arecina voucher N_XT042 (IBSC) chloroplast, complete genome	Veitchia arecina	89.8	89.8	100%	2e-14	100.00	158407	=HYPERLINK("https://www.ncbi.nlm.nih.gov/nucleotide/ON248709.1?report=genbank&log$=nucltop&blast_rank=120&RID=NAPC45R5013","ON248709.1")
Synechanthus fibrosus voucher N_MD20 (IBSC) chloroplast, complete genome	Synechanthus fibrosus	89.8	89.8	100%	2e-14	100.00	157564	=HYPERLINK("https://www.ncbi.nlm.nih.gov/nucleotide/NC_079754.1?report=genbank&log$=nucltop&blast_rank=121&RID=NAPC45R5013","NC_079754.1")
Sabal uresana voucher N_XM157 (IBSC) chloroplast, complete genome	Sabal uresana	89.8	89.8	100%	2e-14	100.00	158784	=HYPERLINK("https://www.ncbi.nlm.nih.gov/nucleotide/NC_079753.1?report=genbank&log$=nucltop&blast_rank=122&RID=NAPC45R5013","NC_079753.1")
Sabal rosei voucher N_SC137 (IBSC) chloroplast, complete genome	Sabal rosei	89.8	89.8	100%	2e-14	100.00	158734	=HYPERLINK("https://www.ncbi.nlm.nih.gov/nucleotide/NC_079752.1?report=genbank&log$=nucltop&blast_rank=123&RID=NAPC45R5013","NC_079752.1")
Sabal palmetto voucher PSC035 (IBSC) chloroplast, complete genome	Sabal palmetto	89.8	89.8	100%	2e-14	100.00	158868	=HYPERLINK("https://www.ncbi.nlm.nih.gov/nucleotide/ON248697.1?report=genbank&log$=nucltop&blast_rank=124&RID=NAPC45R5013","ON248697.1")
Sabal palmetto voucher M_SC092 (IBSC) chloroplast, complete genome	Sabal palmetto	89.8	89.8	100%	2e-14	100.00	157826	=HYPERLINK("https://www.ncbi.nlm.nih.gov/nucleotide/NC_079751.1?report=genbank&log$=nucltop&blast_rank=125&RID=NAPC45R5013","NC_079751.1")
Sabal minor voucher N_SC052 (IBSC) chloroplast, complete genome	Sabal minor	89.8	89.8	100%	2e-14	100.00	158859	=HYPERLINK("https://www.ncbi.nlm.nih.gov/nucleotide/ON248695.1?report=genbank&log$=nucltop&blast_rank=126&RID=NAPC45R5013","ON248695.1")
Sabal minor voucher M_SC096 (IBSC) chloroplast, complete genome	Sabal minor	89.8	89.8	100%	2e-14	100.00	157826	=HYPERLINK("https://www.ncbi.nlm.nih.gov/nucleotide/ON248694.1?report=genbank&log$=nucltop&blast_rank=127&RID=NAPC45R5013","ON248694.1")
Sabal mexicana voucher N_SC053 (IBSC) chloroplast, complete genome	Sabal mexicana	89.8	89.8	100%	2e-14	100.00	158852	=HYPERLINK("https://www.ncbi.nlm.nih.gov/nucleotide/NC_079750.1?report=genbank&log$=nucltop&blast_rank=128&RID=NAPC45R5013","NC_079750.1")
Sabal mauritiiformis voucher N_XT111 (IBSC) chloroplast, complete genome	Sabal mauritiiformis	89.8	89.8	100%	2e-14	100.00	158888	=HYPERLINK("https://www.ncbi.nlm.nih.gov/nucleotide/NC_079749.1?report=genbank&log$=nucltop&blast_rank=129&RID=NAPC45R5013","NC_079749.1")
Sabal etonia voucher N_XM407 (IBSC) chloroplast, complete genome	Sabal etonia	89.8	89.8	100%	2e-14	100.00	158865	=HYPERLINK("https://www.ncbi.nlm.nih.gov/nucleotide/ON248691.1?report=genbank&log$=nucltop&blast_rank=130&RID=NAPC45R5013","ON248691.1")
Sabal etonia voucher N_SC091 (IBSC) chloroplast, complete genome	Sabal etonia	89.8	89.8	100%	2e-14	100.00	158848	=HYPERLINK("https://www.ncbi.nlm.nih.gov/nucleotide/NC_079748.1?report=genbank&log$=nucltop&blast_rank=131&RID=NAPC45R5013","NC_079748.1")
Sabal domingensis voucher N_XT168 (IBSC) chloroplast, complete genome	Sabal domingensis	89.8	89.8	100%	2e-14	100.00	158847	=HYPERLINK("https://www.ncbi.nlm.nih.gov/nucleotide/ON248689.1?report=genbank&log$=nucltop&blast_rank=132&RID=NAPC45R5013","ON248689.1")
Serenoa repens voucher N_SC012 (IBSC) chloroplast, complete genome	Serenoa repens	89.8	89.8	100%	2e-14	100.00	158892	=HYPERLINK("https://www.ncbi.nlm.nih.gov/nucleotide/ON248688.1?report=genbank&log$=nucltop&blast_rank=133&RID=NAPC45R5013","ON248688.1")
Sabal causiarum voucher N_SC027 (IBSC) chloroplast, complete genome	Sabal causiarum	89.8	89.8	100%	2e-14	100.00	158897	=HYPERLINK("https://www.ncbi.nlm.nih.gov/nucleotide/NC_079747.1?report=genbank&log$=nucltop&blast_rank=134&RID=NAPC45R5013","NC_079747.1")
Sabal bermudana voucher N_SC026 (IBSC) chloroplast, complete genome	Sabal bermudana	89.8	89.8	100%	2e-14	100.00	158915	=HYPERLINK("https://www.ncbi.nlm.nih.gov/nucleotide/NC_079746.1?report=genbank&log$=nucltop&blast_rank=135&RID=NAPC45R5013","NC_079746.1")
Roscheria melanochaetes voucher N_XM205 (IBSC) chloroplast, complete genome	Roscheria melanochaetes	89.8	89.8	100%	2e-14	100.00	158733	=HYPERLINK("https://www.ncbi.nlm.nih.gov/nucleotide/NC_079745.1?report=genbank&log$=nucltop&blast_rank=136&RID=NAPC45R5013","NC_079745.1")
Rhopaloblaste augusta voucher M_XT088 (IBSC) chloroplast, complete genome	Rhopaloblaste augusta	89.8	89.8	100%	2e-14	100.00	157736	=HYPERLINK("https://www.ncbi.nlm.nih.gov/nucleotide/NC_079744.1?report=genbank&log$=nucltop&blast_rank=137&RID=NAPC45R5013","NC_079744.1")
Reinhardtia sp. N_XM043 voucher N_XM043 (IBSC) chloroplast, complete genome	Reinhardtia sp. N_XM043	89.8	89.8	100%	2e-14	100.00	157955	=HYPERLINK("https://www.ncbi.nlm.nih.gov/nucleotide/ON248683.1?report=genbank&log$=nucltop&blast_rank=138&RID=NAPC45R5013","ON248683.1")
Reinhardtia gracilis voucher N_SC060 (IBSC) chloroplast, complete genome	Reinhardtia gracilis	89.8	89.8	100%	2e-14	100.00	158017	=HYPERLINK("https://www.ncbi.nlm.nih.gov/nucleotide/NC_079743.1?report=genbank&log$=nucltop&blast_rank=139&RID=NAPC45R5013","NC_079743.1")
Ravenea rivularis voucher N_SC029 (IBSC) chloroplast, complete genome	Ravenea rivularis	89.8	89.8	100%	2e-14	100.00	158661	=HYPERLINK("https://www.ncbi.nlm.nih.gov/nucleotide/NC_079742.1?report=genbank&log$=nucltop&blast_rank=140&RID=NAPC45R5013","NC_079742.1")
Phytelephas aequatorialis voucher N_XT172 (IBSC) chloroplast, complete genome	Phytelephas aequatorialis	89.8	89.8	100%	2e-14	100.00	159050	=HYPERLINK("https://www.ncbi.nlm.nih.gov/nucleotide/ON248677.1?report=genbank&log$=nucltop&blast_rank=141&RID=NAPC45R5013","ON248677.1")
Phoenix theophrasti voucher N_XT112 (IBSC) chloroplast, complete genome	Phoenix theophrasti	89.8	89.8	100%	2e-14	100.00	158429	=HYPERLINK("https://www.ncbi.nlm.nih.gov/nucleotide/NC_079740.1?report=genbank&log$=nucltop&blast_rank=142&RID=NAPC45R5013","NC_079740.1")
Phoenix sp. N_XT116 voucher N_XT116 (IBSC) chloroplast, complete genome	Phoenix sp. N_XT116	89.8	89.8	100%	2e-14	100.00	158478	=HYPERLINK("https://www.ncbi.nlm.nih.gov/nucleotide/ON248675.1?report=genbank&log$=nucltop&blast_rank=143&RID=NAPC45R5013","ON248675.1")
Phoenix rupicola voucher N_XT113 (IBSC) chloroplast, complete genome	Phoenix rupicola	89.8	89.8	100%	2e-14	100.00	158588	=HYPERLINK("https://www.ncbi.nlm.nih.gov/nucleotide/NC_079739.1?report=genbank&log$=nucltop&blast_rank=144&RID=NAPC45R5013","NC_079739.1")
Phoenix roebelenii voucher N_XT007 (IBSC) chloroplast, complete genome	Phoenix roebelenii	89.8	89.8	100%	2e-14	100.00	158301	=HYPERLINK("https://www.ncbi.nlm.nih.gov/nucleotide/ON248673.1?report=genbank&log$=nucltop&blast_rank=145&RID=NAPC45R5013","ON248673.1")
Phoenix reclinata voucher N_SC057 (IBSC) chloroplast, complete genome	Phoenix reclinata	89.8	89.8	100%	2e-14	100.00	158479	=HYPERLINK("https://www.ncbi.nlm.nih.gov/nucleotide/NC_079738.1?report=genbank&log$=nucltop&blast_rank=146&RID=NAPC45R5013","NC_079738.1")
Phoenix loureiroi voucher N_XM429 (IBSC) chloroplast, complete genome	Phoenix loureiroi	89.8	89.8	100%	2e-14	100.00	158204	=HYPERLINK("https://www.ncbi.nlm.nih.gov/nucleotide/NC_079736.1?report=genbank&log$=nucltop&blast_rank=147&RID=NAPC45R5013","NC_079736.1")
Phoenix dactylifera voucher N_SC056 (IBSC) chloroplast, complete genome	Phoenix dactylifera	89.8	89.8	100%	2e-14	100.00	158556	=HYPERLINK("https://www.ncbi.nlm.nih.gov/nucleotide/ON248668.1?report=genbank&log$=nucltop&blast_rank=148&RID=NAPC45R5013","ON248668.1")
Phoenix acaulis voucher N_XM084 (IBSC) chloroplast, complete genome	Phoenix acaulis	89.8	89.8	100%	2e-14	100.00	158156	=HYPERLINK("https://www.ncbi.nlm.nih.gov/nucleotide/NC_079735.1?report=genbank&log$=nucltop&blast_rank=149&RID=NAPC45R5013","NC_079735.1")
Nannorrhops ritchiana voucher N_XM254 (IBSC) chloroplast, complete genome	Nannorrhops ritchiana	89.8	89.8	100%	2e-14	100.00	158039	=HYPERLINK("https://www.ncbi.nlm.nih.gov/nucleotide/ON248665.1?report=genbank&log$=nucltop&blast_rank=150&RID=NAPC45R5013","ON248665.1")
Nannorrhops ritchiana voucher M_XT175 (IBSC) chloroplast, complete genome	Nannorrhops ritchiana	89.8	89.8	100%	2e-14	100.00	158039	=HYPERLINK("https://www.ncbi.nlm.nih.gov/nucleotide/NC_079734.1?report=genbank&log$=nucltop&blast_rank=151&RID=NAPC45R5013","NC_079734.1")
Masoala madagascariensis voucher N_XM217 (IBSC) chloroplast, complete genome	Masoala madagascariensis	89.8	89.8	100%	2e-14	100.00	158564	=HYPERLINK("https://www.ncbi.nlm.nih.gov/nucleotide/NC_079733.1?report=genbank&log$=nucltop&blast_rank=152&RID=NAPC45R5013","NC_079733.1")
Manicaria saccifera voucher N_MD09 (IBSC) chloroplast, complete genome	Manicaria saccifera	89.8	89.8	100%	2e-14	100.00	158913	=HYPERLINK("https://www.ncbi.nlm.nih.gov/nucleotide/NC_079732.1?report=genbank&log$=nucltop&blast_rank=153&RID=NAPC45R5013","NC_079732.1")
Hyophorbe lagenicaulis voucher N_XM224 (IBSC) chloroplast, complete genome	Hyophorbe lagenicaulis	89.8	89.8	100%	2e-14	100.00	157677	=HYPERLINK("https://www.ncbi.nlm.nih.gov/nucleotide/ON248656.1?report=genbank&log$=nucltop&blast_rank=154&RID=NAPC45R5013","ON248656.1")
Gaussia attenuata voucher N_XT226 (IBSC) chloroplast, complete genome	Gaussia attenuata	89.8	89.8	100%	2e-14	100.00	157489	=HYPERLINK("https://www.ncbi.nlm.nih.gov/nucleotide/NC_079726.1?report=genbank&log$=nucltop&blast_rank=155&RID=NAPC45R5013","NC_079726.1")
Dypsis leptocheilos voucher N_SC880 (IBSC) chloroplast, complete genome	Dypsis leptocheilos	89.8	89.8	100%	2e-14	100.00	158617	=HYPERLINK("https://www.ncbi.nlm.nih.gov/nucleotide/NC_079725.1?report=genbank&log$=nucltop&blast_rank=156&RID=NAPC45R5013","NC_079725.1")
Dypsis decaryi voucher N_SC888 (IBSC) chloroplast, complete genome	Dypsis decaryi	89.8	89.8	100%	2e-14	100.00	159530	=HYPERLINK("https://www.ncbi.nlm.nih.gov/nucleotide/NC_079724.1?report=genbank&log$=nucltop&blast_rank=157&RID=NAPC45R5013","NC_079724.1")
Dictyosperma album voucher N_SC999 (IBSC) chloroplast, complete genome	Dictyosperma album	89.8	89.8	100%	2e-14	100.00	158318	=HYPERLINK("https://www.ncbi.nlm.nih.gov/nucleotide/ON248650.1?report=genbank&log$=nucltop&blast_rank=158&RID=NAPC45R5013","ON248650.1")
Chamaedorea cataractarum voucher N_SC019 (IBSC) chloroplast, complete genome	Chamaedorea cataractarum	89.8	89.8	100%	2e-14	100.00	156988	=HYPERLINK("https://www.ncbi.nlm.nih.gov/nucleotide/NC_079719.1?report=genbank&log$=nucltop&blast_rank=159&RID=NAPC45R5013","NC_079719.1")
Ceroxylon ventricosum voucher N_18121 (IBSC) chloroplast, complete genome	Ceroxylon ventricosum	89.8	89.8	100%	2e-14	100.00	158545	=HYPERLINK("https://www.ncbi.nlm.nih.gov/nucleotide/NC_079718.1?report=genbank&log$=nucltop&blast_rank=160&RID=NAPC45R5013","NC_079718.1")
Carpoxylon macrospermum voucher N_XT052 (IBSC) chloroplast, complete genome	Carpoxylon macrospermum	89.8	89.8	100%	2e-14	100.00	159031	=HYPERLINK("https://www.ncbi.nlm.nih.gov/nucleotide/NC_079717.1?report=genbank&log$=nucltop&blast_rank=161&RID=NAPC45R5013","NC_079717.1")
Calyptrocalyx forbesii voucher N_XT090 (IBSC) chloroplast, complete genome	Calyptrocalyx forbesii	89.8	89.8	100%	2e-14	100.00	158733	=HYPERLINK("https://www.ncbi.nlm.nih.gov/nucleotide/NC_079716.1?report=genbank&log$=nucltop&blast_rank=162&RID=NAPC45R5013","NC_079716.1")
Brassiophoenix schumannii voucher N_XT118 (IBSC) chloroplast, complete genome	Brassiophoenix schumannii	89.8	89.8	100%	2e-14	100.00	158975	=HYPERLINK("https://www.ncbi.nlm.nih.gov/nucleotide/NC_079713.1?report=genbank&log$=nucltop&blast_rank=163&RID=NAPC45R5013","NC_079713.1")
Borassus sp. N_XM241 voucher N_XM241 (IBSC) chloroplast, complete genome	Borassus sp. N_XM241	89.8	89.8	100%	2e-14	100.00	160012	=HYPERLINK("https://www.ncbi.nlm.nih.gov/nucleotide/ON248624.1?report=genbank&log$=nucltop&blast_rank=164&RID=NAPC45R5013","ON248624.1")
Borassus madagascariensis voucher N_SC173 (IBSC) chloroplast, complete genome	Borassus madagascariensis	89.8	89.8	100%	2e-14	100.00	160194	=HYPERLINK("https://www.ncbi.nlm.nih.gov/nucleotide/NC_079709.1?report=genbank&log$=nucltop&blast_rank=165&RID=NAPC45R5013","NC_079709.1")
Borassus flabellifer voucher N_SC015 (IBSC) chloroplast, complete genome	Borassus flabellifer	89.8	89.8	100%	2e-14	100.00	160018	=HYPERLINK("https://www.ncbi.nlm.nih.gov/nucleotide/NC_079708.1?report=genbank&log$=nucltop&blast_rank=166&RID=NAPC45R5013","NC_079708.1")
Bismarckia nobilis voucher M_SC894 (IBSC) chloroplast, complete genome	Bismarckia nobilis	89.8	89.8	100%	2e-14	100.00	158171	=HYPERLINK("https://www.ncbi.nlm.nih.gov/nucleotide/ON248620.1?report=genbank&log$=nucltop&blast_rank=167&RID=NAPC45R5013","ON248620.1")
Bactris mexicana voucher N_SC013 (IBSC) chloroplast, complete genome	Bactris mexicana	89.8	89.8	100%	2e-14	100.00	156774	=HYPERLINK("https://www.ncbi.nlm.nih.gov/nucleotide/NC_079706.1?report=genbank&log$=nucltop&blast_rank=168&RID=NAPC45R5013","NC_079706.1")
Arenga westerhoutii voucher N_SC897 (IBSC) chloroplast, complete genome	Arenga westerhoutii	89.8	89.8	100%	2e-14	100.00	159872	=HYPERLINK("https://www.ncbi.nlm.nih.gov/nucleotide/NC_079705.1?report=genbank&log$=nucltop&blast_rank=169&RID=NAPC45R5013","NC_079705.1")
Acrocomia intumescens voucher N_XM202 (IBSC) chloroplast, complete genome	Acrocomia intumescens	89.8	89.8	100%	2e-14	100.00	156590	=HYPERLINK("https://www.ncbi.nlm.nih.gov/nucleotide/ON248616.1?report=genbank&log$=nucltop&blast_rank=170&RID=NAPC45R5013","ON248616.1")
Lodoicea maldivica tRNA-Leu (trnL) gene, partial sequence; chloroplast	Lodoicea maldivica	89.8	89.8	100%	2e-14	100.00	580	=HYPERLINK("https://www.ncbi.nlm.nih.gov/nucleotide/OQ621738.1?report=genbank&log$=nucltop&blast_rank=171&RID=NAPC45R5013","OQ621738.1")
Dypsis fibrosa voucher N_XT094(IBSC) chloroplast, complete genome	Dypsis fibrosa	89.8	89.8	100%	2e-14	100.00	158722	=HYPERLINK("https://www.ncbi.nlm.nih.gov/nucleotide/NC_072968.1?report=genbank&log$=nucltop&blast_rank=172&RID=NAPC45R5013","NC_072968.1")
Dypsis pinnatifrons voucher N_XT225(IBSC) chloroplast, complete genome	Dypsis pinnatifrons	89.8	89.8	100%	2e-14	100.00	159111	=HYPERLINK("https://www.ncbi.nlm.nih.gov/nucleotide/NC_072967.1?report=genbank&log$=nucltop&blast_rank=173&RID=NAPC45R5013","NC_072967.1")
Desmoncus orthacanthos voucher N_XT022 chloroplast, complete genome	Desmoncus orthacanthos	89.8	89.8	100%	2e-14	100.00	156655	=HYPERLINK("https://www.ncbi.nlm.nih.gov/nucleotide/NC_072960.1?report=genbank&log$=nucltop&blast_rank=174&RID=NAPC45R5013","NC_072960.1")
Astrocaryum alatum voucher M_SC021 chloroplast, complete genome	Astrocaryum alatum	89.8	89.8	100%	2e-14	100.00	155797	=HYPERLINK("https://www.ncbi.nlm.nih.gov/nucleotide/NC_072959.1?report=genbank&log$=nucltop&blast_rank=175&RID=NAPC45R5013","NC_072959.1")
Archontophoenix sp. M_XM164 chloroplast, complete genome	Archontophoenix sp. M_XM164	89.8	89.8	100%	2e-14	100.00	155199	=HYPERLINK("https://www.ncbi.nlm.nih.gov/nucleotide/OM743238.1?report=genbank&log$=nucltop&blast_rank=176&RID=NAPC45R5013","OM743238.1")
TPA: Phoenix roebelenii chloroplast, complete genome	Phoenix roebelenii	89.8	89.8	100%	2e-14	100.00	125222	=HYPERLINK("https://www.ncbi.nlm.nih.gov/nucleotide/BK059355.1?report=genbank&log$=nucltop&blast_rank=177&RID=NAPC45R5013","BK059355.1")
Bactris gasipaes chloroplast, complete genome	Bactris gasipaes	89.8	89.8	100%	2e-14	100.00	155604	=HYPERLINK("https://www.ncbi.nlm.nih.gov/nucleotide/NC_072144.1?report=genbank&log$=nucltop&blast_rank=178&RID=NAPC45R5013","NC_072144.1")
Acrocomia totai chloroplast, complete genome	Acrocomia totai	89.8	89.8	100%	2e-14	100.00	156604	=HYPERLINK("https://www.ncbi.nlm.nih.gov/nucleotide/NC_072143.1?report=genbank&log$=nucltop&blast_rank=179&RID=NAPC45R5013","NC_072143.1")
Acrocomia intumescens chloroplast, complete genome	Acrocomia intumescens	89.8	89.8	100%	2e-14	100.00	156590	=HYPERLINK("https://www.ncbi.nlm.nih.gov/nucleotide/NC_072142.1?report=genbank&log$=nucltop&blast_rank=180&RID=NAPC45R5013","NC_072142.1")
Sabal bermudana genomic DNA containing partial trnL gene, trnL-trnF IGS, specimen voucher 1982-5602 (K)	Sabal bermudana	89.8	89.8	100%	2e-14	100.00	856	=HYPERLINK("https://www.ncbi.nlm.nih.gov/nucleotide/HG969958.1?report=genbank&log$=nucltop&blast_rank=181&RID=NAPC45R5013","HG969958.1")
Iriartea deltoidea genomic DNA containing partial trnL gene, trnL-trnF IGS, specimen voucher Henderson 042 (BH)	Iriartea deltoidea	89.8	89.8	100%	2e-14	100.00	902	=HYPERLINK("https://www.ncbi.nlm.nih.gov/nucleotide/HG969957.1?report=genbank&log$=nucltop&blast_rank=182&RID=NAPC45R5013","HG969957.1")
Chamaedorea microspadix genomic DNA containing partial trnL gene, trnL-trnF IGS, specimen voucher BH 60-811 (BH)	Chamaedorea microspadix	89.8	89.8	100%	2e-14	100.00	860	=HYPERLINK("https://www.ncbi.nlm.nih.gov/nucleotide/HG969956.1?report=genbank&log$=nucltop&blast_rank=183&RID=NAPC45R5013","HG969956.1")
Cyphosperma balansae genomic DNA containing partial trnL gene, trnL-trnF IGS, specimen voucher Pintaud 491 (TL)	Cyphosperma balansae	89.8	89.8	100%	2e-14	100.00	856	=HYPERLINK("https://www.ncbi.nlm.nih.gov/nucleotide/HG969954.1?report=genbank&log$=nucltop&blast_rank=184&RID=NAPC45R5013","HG969954.1")
Heterospathe longipes genomic DNA containing partial trnL gene, trnL-trnF IGS, specimen voucher Pintaud 461 (TL)	Heterospathe longipes	89.8	89.8	100%	2e-14	100.00	861	=HYPERLINK("https://www.ncbi.nlm.nih.gov/nucleotide/HG969953.1?report=genbank&log$=nucltop&blast_rank=185&RID=NAPC45R5013","HG969953.1")
Phoenicophorium borsigianum genomic DNA containing partial trnL gene, trnL-trnF IGS, specimen voucher 1986-2346 (K)	Phoenicophorium borsigianum	89.8	89.8	100%	2e-14	100.00	850	=HYPERLINK("https://www.ncbi.nlm.nih.gov/nucleotide/HG969952.1?report=genbank&log$=nucltop&blast_rank=186&RID=NAPC45R5013","HG969952.1")
Rhopalostylis baueri genomic DNA containing partial trnL gene, trnL-trnF IGS, specimen voucher Pintaud 384 (NY)	Rhopalostylis baueri	89.8	89.8	100%	2e-14	100.00	862	=HYPERLINK("https://www.ncbi.nlm.nih.gov/nucleotide/HG969951.1?report=genbank&log$=nucltop&blast_rank=187&RID=NAPC45R5013","HG969951.1")
Carpentaria acuminata genomic DNA containing partial trnL gene, trnL-trnF IGS, specimen voucher Baker WJB 999 (FTG)	Carpentaria acuminata	89.8	89.8	100%	2e-14	100.00	869	=HYPERLINK("https://www.ncbi.nlm.nih.gov/nucleotide/HG969950.1?report=genbank&log$=nucltop&blast_rank=188&RID=NAPC45R5013","HG969950.1")
Oncosperma tigillarium genomic DNA containing partial trnL gene, trnL-trnF IGS, specimen voucher R. Sanders 1768 (FTG)	Oncosperma tigillarium	89.8	89.8	100%	2e-14	100.00	844	=HYPERLINK("https://www.ncbi.nlm.nih.gov/nucleotide/HG969949.1?report=genbank&log$=nucltop&blast_rank=189&RID=NAPC45R5013","HG969949.1")
Linospadix monostachyos genomic DNA containing partial trnL gene, trnL-trnF IGS, specimen voucher Fredriksen et al. C-210 (C)	Linospadix monostachyos	89.8	89.8	100%	2e-14	100.00	859	=HYPERLINK("https://www.ncbi.nlm.nih.gov/nucleotide/HG969948.1?report=genbank&log$=nucltop&blast_rank=190&RID=NAPC45R5013","HG969948.1")
Calyptrocalyx elegans genomic DNA containing partial trnL gene, trnL-trnF IGS, specimen voucher Dowe 731 (JCT)	Calyptrocalyx elegans	89.8	89.8	100%	2e-14	100.00	837	=HYPERLINK("https://www.ncbi.nlm.nih.gov/nucleotide/HG969947.1?report=genbank&log$=nucltop&blast_rank=191&RID=NAPC45R5013","HG969947.1")
Calyptrocalyx albertisianus genomic DNA containing partial trnL gene, trnL-trnF IGS, specimen voucher Baker 1109 (K)	Calyptrocalyx albertisianus	89.8	89.8	100%	2e-14	100.00	874	=HYPERLINK("https://www.ncbi.nlm.nih.gov/nucleotide/HG969946.1?report=genbank&log$=nucltop&blast_rank=192&RID=NAPC45R5013","HG969946.1")
Actinorhytis calapparia genomic DNA containing partial trnL gene, trnL-trnF IGS, specimen voucher C.E. Lewis 97-011 (FTG)	Actinorhytis calapparia	89.8	89.8	100%	2e-14	100.00	863	=HYPERLINK("https://www.ncbi.nlm.nih.gov/nucleotide/HG969945.1?report=genbank&log$=nucltop&blast_rank=193&RID=NAPC45R5013","HG969945.1")
Archontophoenix cf. maxima CAL-2014 genomic DNA containing partial trnL gene, trnL-trnF IGS, specimen voucher Phil Markey sn (Trebrown Nurseries)	Archontophoenix cf. maxima CAL-2014	89.8	89.8	100%	2e-14	100.00	848	=HYPERLINK("https://www.ncbi.nlm.nih.gov/nucleotide/HG969943.1?report=genbank&log$=nucltop&blast_rank=194&RID=NAPC45R5013","HG969943.1")
Archontophoenix myolensis genomic DNA containing partial trnL gene, trnL-trnF IGS, specimen voucher MBC 9665F (K)	Archontophoenix myolensis	89.8	89.8	100%	2e-14	100.00	862	=HYPERLINK("https://www.ncbi.nlm.nih.gov/nucleotide/HG969942.1?report=genbank&log$=nucltop&blast_rank=195&RID=NAPC45R5013","HG969942.1")
Archontophoenix tuckeri genomic DNA containing partial trnL gene, trnL-trnF IGS, specimen voucher MBC 96322B (K)	Archontophoenix tuckeri	89.8	89.8	100%	2e-14	100.00	862	=HYPERLINK("https://www.ncbi.nlm.nih.gov/nucleotide/HG969941.1?report=genbank&log$=nucltop&blast_rank=196&RID=NAPC45R5013","HG969941.1")
Archontophoenix purpurea genomic DNA containing partial trnL gene, trnL-trnF IGS, specimen voucher Pintaud 492 (TL)	Archontophoenix purpurea	89.8	89.8	100%	2e-14	100.00	865	=HYPERLINK("https://www.ncbi.nlm.nih.gov/nucleotide/HG969940.1?report=genbank&log$=nucltop&blast_rank=197&RID=NAPC45R5013","HG969940.1")
Archontophoenix alexandrae genomic DNA containing partial trnL gene, trnL-trnF IGS, specimen voucher Pintaud 493 (TL)	Archontophoenix alexandrae	89.8	89.8	100%	2e-14	100.00	862	=HYPERLINK("https://www.ncbi.nlm.nih.gov/nucleotide/HG969939.1?report=genbank&log$=nucltop&blast_rank=198&RID=NAPC45R5013","HG969939.1")
Archontophoenix cunninghamiana genomic DNA containing partial trnL gene, trnL-trnF IGS, specimen voucher Pintaud 449 (TL)	Archontophoenix cunninghamiana	89.8	89.8	100%	2e-14	100.00	862	=HYPERLINK("https://www.ncbi.nlm.nih.gov/nucleotide/HG969938.1?report=genbank&log$=nucltop&blast_rank=199&RID=NAPC45R5013","HG969938.1")
Kentiopsis pyriformis genomic DNA containing partial trnL gene, trnL-trnF IGS, specimen voucher Pintaud 306 (BH)	Kentiopsis pyriformis	89.8	89.8	100%	2e-14	100.00	866	=HYPERLINK("https://www.ncbi.nlm.nih.gov/nucleotide/HG969937.1?report=genbank&log$=nucltop&blast_rank=200&RID=NAPC45R5013","HG969937.1")
Kentiopsis pyriformis genomic DNA containing partial trnL gene, trnL-trnF IGS, specimen voucher Pintaud 348 (BH)	Kentiopsis pyriformis	89.8	89.8	100%	2e-14	100.00	866	=HYPERLINK("https://www.ncbi.nlm.nih.gov/nucleotide/HG969936.1?report=genbank&log$=nucltop&blast_rank=201&RID=NAPC45R5013","HG969936.1")
Kentiopsis pyriformis genomic DNA containing partial trnL gene, trnL-trnF IGS, specimen voucher Pintaud 202 (K, NY, P)	Kentiopsis pyriformis	89.8	89.8	100%	2e-14	100.00	866	=HYPERLINK("https://www.ncbi.nlm.nih.gov/nucleotide/HG969935.1?report=genbank&log$=nucltop&blast_rank=202&RID=NAPC45R5013","HG969935.1")
Kentiopsis piersoniorum genomic DNA containing partial trnL gene, trnL-trnF IGS, specimen voucher Pintaud 238 (P)	Kentiopsis piersoniorum	89.8	89.8	100%	2e-14	100.00	864	=HYPERLINK("https://www.ncbi.nlm.nih.gov/nucleotide/HG969934.1?report=genbank&log$=nucltop&blast_rank=203&RID=NAPC45R5013","HG969934.1")
Kentiopsis magnifica genomic DNA containing partial trnL gene, trnL-trnF IGS, specimen voucher J.C.Pintaud 631 (G)	Kentiopsis magnifica	89.8	89.8	100%	2e-14	100.00	868	=HYPERLINK("https://www.ncbi.nlm.nih.gov/nucleotide/HG969933.1?report=genbank&log$=nucltop&blast_rank=204&RID=NAPC45R5013","HG969933.1")
Kentiopsis oliviformis genomic DNA containing partial trnL gene, trnL-trnF IGS, specimen voucher Pintaud 358 (K)	Kentiopsis oliviformis	89.8	89.8	100%	2e-14	100.00	865	=HYPERLINK("https://www.ncbi.nlm.nih.gov/nucleotide/HG969932.1?report=genbank&log$=nucltop&blast_rank=205&RID=NAPC45R5013","HG969932.1")
Chambeyronia macrocarpa genomic DNA containing partial trnL gene, trnL-trnF IGS, specimen voucher Pintaud 537 (P)	Chambeyronia macrocarpa	89.8	89.8	100%	2e-14	100.00	843	=HYPERLINK("https://www.ncbi.nlm.nih.gov/nucleotide/HG969931.1?report=genbank&log$=nucltop&blast_rank=206&RID=NAPC45R5013","HG969931.1")
Chambeyronia macrocarpa genomic DNA containing partial trnL gene, trnL-trnF IGS, specimen voucher Pintaud 361 (K)	Chambeyronia macrocarpa	89.8	89.8	100%	2e-14	100.00	863	=HYPERLINK("https://www.ncbi.nlm.nih.gov/nucleotide/HG969929.1?report=genbank&log$=nucltop&blast_rank=207&RID=NAPC45R5013","HG969929.1")
Chambeyronia lepidota genomic DNA containing partial trnL gene, trnL-trnF IGS, specimen voucher Pintaud 366 (P)	Chambeyronia lepidota	89.8	89.8	100%	2e-14	100.00	865	=HYPERLINK("https://www.ncbi.nlm.nih.gov/nucleotide/HG969928.1?report=genbank&log$=nucltop&blast_rank=208&RID=NAPC45R5013","HG969928.1")
Phoenix reclinata trnL gene, intron; chloroplast	Phoenix reclinata	89.8	89.8	100%	2e-14	100.00	48	=HYPERLINK("https://www.ncbi.nlm.nih.gov/nucleotide/OL898583.1?report=genbank&log$=nucltop&blast_rank=209&RID=NAPC45R5013","OL898583.1")
Bactris riparia voucher INPA:290838 chloroplast, complete genome	Bactris riparia	89.8	89.8	100%	2e-14	100.00	156715	=HYPERLINK("https://www.ncbi.nlm.nih.gov/nucleotide/NC_067852.1?report=genbank&log$=nucltop&blast_rank=210&RID=NAPC45R5013","NC_067852.1")
Latania lontaroides chloroplast, complete genome	Latania lontaroides	89.8	89.8	100%	2e-14	100.00	160122	=HYPERLINK("https://www.ncbi.nlm.nih.gov/nucleotide/NC_067844.1?report=genbank&log$=nucltop&blast_rank=211&RID=NAPC45R5013","NC_067844.1")
Verschaffeltia splendida chloroplast, complete genome	Verschaffeltia splendida	89.8	89.8	100%	2e-14	100.00	158678	=HYPERLINK("https://www.ncbi.nlm.nih.gov/nucleotide/NC_067843.1?report=genbank&log$=nucltop&blast_rank=212&RID=NAPC45R5013","NC_067843.1")
Hyophorbe verschaffeltii chloroplast, complete genome	Hyophorbe verschaffeltii	89.8	89.8	100%	2e-14	100.00	157712	=HYPERLINK("https://www.ncbi.nlm.nih.gov/nucleotide/NC_067838.1?report=genbank&log$=nucltop&blast_rank=213&RID=NAPC45R5013","NC_067838.1")
Hyophorbe lagenicaulis chloroplast, complete genome	Hyophorbe lagenicaulis	89.8	89.8	100%	2e-14	100.00	157676	=HYPERLINK("https://www.ncbi.nlm.nih.gov/nucleotide/NC_067837.1?report=genbank&log$=nucltop&blast_rank=214&RID=NAPC45R5013","NC_067837.1")
Wodyetia bifurcata chloroplast, complete genome	Wodyetia bifurcata	89.8	89.8	100%	2e-14	100.00	159020	=HYPERLINK("https://www.ncbi.nlm.nih.gov/nucleotide/NC_067836.1?report=genbank&log$=nucltop&blast_rank=215&RID=NAPC45R5013","NC_067836.1")
Dictyosperma album chloroplast, complete genome	Dictyosperma album	89.8	89.8	100%	2e-14	100.00	157892	=HYPERLINK("https://www.ncbi.nlm.nih.gov/nucleotide/NC_067835.1?report=genbank&log$=nucltop&blast_rank=216&RID=NAPC45R5013","NC_067835.1")
Dypsis madagascariensis chloroplast, complete genome	Dypsis madagascariensis	89.8	89.8	100%	2e-14	100.00	158897	=HYPERLINK("https://www.ncbi.nlm.nih.gov/nucleotide/NC_067834.1?report=genbank&log$=nucltop&blast_rank=217&RID=NAPC45R5013","NC_067834.1")
Adonidia merrillii chloroplast, complete genome	Adonidia merrillii	89.8	89.8	100%	2e-14	100.00	158692	=HYPERLINK("https://www.ncbi.nlm.nih.gov/nucleotide/NC_067833.1?report=genbank&log$=nucltop&blast_rank=218&RID=NAPC45R5013","NC_067833.1")
Ptychosperma macarthurii chloroplast, complete genome	Ptychosperma macarthurii	89.8	89.8	100%	2e-14	100.00	158079	=HYPERLINK("https://www.ncbi.nlm.nih.gov/nucleotide/NC_067831.1?report=genbank&log$=nucltop&blast_rank=219&RID=NAPC45R5013","NC_067831.1")
Phoenix roebelenii chloroplast, complete genome	Phoenix roebelenii	89.8	89.8	100%	2e-14	100.00	158283	=HYPERLINK("https://www.ncbi.nlm.nih.gov/nucleotide/NC_067830.1?report=genbank&log$=nucltop&blast_rank=220&RID=NAPC45R5013","NC_067830.1")
Bismarckia nobilis chloroplast, complete genome	Bismarckia nobilis	89.8	89.8	100%	2e-14	100.00	159504	=HYPERLINK("https://www.ncbi.nlm.nih.gov/nucleotide/OL674126.1?report=genbank&log$=nucltop&blast_rank=221&RID=NAPC45R5013","OL674126.1")
Latania verschaffeltii chloroplast, complete genome	Latania verschaffeltii	89.8	89.8	100%	2e-14	100.00	159823	=HYPERLINK("https://www.ncbi.nlm.nih.gov/nucleotide/NC_067829.1?report=genbank&log$=nucltop&blast_rank=222&RID=NAPC45R5013","NC_067829.1")
Sabal minor chloroplast, complete genome	Sabal minor	89.8	89.8	100%	2e-14	100.00	158848	=HYPERLINK("https://www.ncbi.nlm.nih.gov/nucleotide/NC_067827.1?report=genbank&log$=nucltop&blast_rank=223&RID=NAPC45R5013","NC_067827.1")
Euterpe oleracea chloroplast, complete genome	Euterpe oleracea	89.8	89.8	100%	2e-14	100.00	159237	=HYPERLINK("https://www.ncbi.nlm.nih.gov/nucleotide/OL674119.1?report=genbank&log$=nucltop&blast_rank=224&RID=NAPC45R5013","OL674119.1")
Sabal domingensis plastid, complete genome	Sabal domingensis	89.8	89.8	100%	2e-14	100.00	157835	=HYPERLINK("https://www.ncbi.nlm.nih.gov/nucleotide/NC_026444.1?report=genbank&log$=nucltop&blast_rank=225&RID=NAPC45R5013","NC_026444.1")
Euterpe precatoria chloroplast, complete genome	Euterpe precatoria	89.8	89.8	100%	2e-14	100.00	159275	=HYPERLINK("https://www.ncbi.nlm.nih.gov/nucleotide/NC_065201.1?report=genbank&log$=nucltop&blast_rank=226&RID=NAPC45R5013","NC_065201.1")
Euterpe oleracea chloroplast, complete genome	Euterpe oleracea	89.8	89.8	100%	2e-14	100.00	159260	=HYPERLINK("https://www.ncbi.nlm.nih.gov/nucleotide/ON533739.1?report=genbank&log$=nucltop&blast_rank=227&RID=NAPC45R5013","ON533739.1")
Euterpe edulis chloroplast, complete genome	Euterpe edulis	89.8	89.8	100%	2e-14	100.00	159232	=HYPERLINK("https://www.ncbi.nlm.nih.gov/nucleotide/ON533738.1?report=genbank&log$=nucltop&blast_rank=228&RID=NAPC45R5013","ON533738.1")
Bactris gasipaes var. gasipaes chloroplast, complete genome	Bactris gasipaes var. gasipaes	89.8	89.8	100%	2e-14	100.00	156580	=HYPERLINK("https://www.ncbi.nlm.nih.gov/nucleotide/NC_061651.1?report=genbank&log$=nucltop&blast_rank=229&RID=NAPC45R5013","NC_061651.1")
Euterpe oleracea isolate 18 trnL gene, intron; plastid	Euterpe oleracea	89.8	89.8	100%	2e-14	100.00	508	=HYPERLINK("https://www.ncbi.nlm.nih.gov/nucleotide/MN621219.1?report=genbank&log$=nucltop&blast_rank=230&RID=NAPC45R5013","MN621219.1")
Euterpe edulis isolate 61 trnL gene, intron; plastid	Euterpe edulis	89.8	89.8	100%	2e-14	100.00	508	=HYPERLINK("https://www.ncbi.nlm.nih.gov/nucleotide/MN621218.1?report=genbank&log$=nucltop&blast_rank=231&RID=NAPC45R5013","MN621218.1")
Euterpe edulis isolate M6 trnL gene, intron; plastid	Euterpe edulis	89.8	89.8	100%	2e-14	100.00	508	=HYPERLINK("https://www.ncbi.nlm.nih.gov/nucleotide/MN621217.1?report=genbank&log$=nucltop&blast_rank=232&RID=NAPC45R5013","MN621217.1")
Euterpe precatoria isolate Euterpe precatoria 76 trnL gene, intron; plastid	Euterpe precatoria	89.8	89.8	100%	2e-14	100.00	508	=HYPERLINK("https://www.ncbi.nlm.nih.gov/nucleotide/MN621216.1?report=genbank&log$=nucltop&blast_rank=233&RID=NAPC45R5013","MN621216.1")
Euterpe oleracea isolate 19 trnL gene, intron; plastid	Euterpe oleracea	89.8	89.8	100%	2e-14	100.00	508	=HYPERLINK("https://www.ncbi.nlm.nih.gov/nucleotide/MN621215.1?report=genbank&log$=nucltop&blast_rank=234&RID=NAPC45R5013","MN621215.1")
Euterpe oleracea isolate 21 trnL gene, intron; plastid	Euterpe oleracea	89.8	89.8	100%	2e-14	100.00	508	=HYPERLINK("https://www.ncbi.nlm.nih.gov/nucleotide/MN621214.1?report=genbank&log$=nucltop&blast_rank=235&RID=NAPC45R5013","MN621214.1")
Euterpe precatoria isolate Euterpe precatoria 68 trnL gene, intron; plastid	Euterpe precatoria	89.8	89.8	100%	2e-14	100.00	508	=HYPERLINK("https://www.ncbi.nlm.nih.gov/nucleotide/MN621213.1?report=genbank&log$=nucltop&blast_rank=236&RID=NAPC45R5013","MN621213.1")
Euterpe edulis isolate F9 trnL gene, intron; plastid	Euterpe edulis	89.8	89.8	100%	2e-14	100.00	508	=HYPERLINK("https://www.ncbi.nlm.nih.gov/nucleotide/MN621212.1?report=genbank&log$=nucltop&blast_rank=237&RID=NAPC45R5013","MN621212.1")
Euterpe oleracea isolate 26 trnL gene, intron; plastid	Euterpe oleracea	89.8	89.8	100%	2e-14	100.00	508	=HYPERLINK("https://www.ncbi.nlm.nih.gov/nucleotide/MN621211.1?report=genbank&log$=nucltop&blast_rank=238&RID=NAPC45R5013","MN621211.1")
Euterpe oleracea isolate 28 trnL gene, intron; plastid	Euterpe oleracea	89.8	89.8	100%	2e-14	100.00	508	=HYPERLINK("https://www.ncbi.nlm.nih.gov/nucleotide/MN621210.1?report=genbank&log$=nucltop&blast_rank=239&RID=NAPC45R5013","MN621210.1")
Euterpe edulis isolate 3173 trnL gene, intron; plastid	Euterpe edulis	89.8	89.8	100%	2e-14	100.00	508	=HYPERLINK("https://www.ncbi.nlm.nih.gov/nucleotide/MN621209.1?report=genbank&log$=nucltop&blast_rank=240&RID=NAPC45R5013","MN621209.1")
Euterpe oleracea isolate 23 trnL gene, intron; plastid	Euterpe oleracea	89.8	89.8	100%	2e-14	100.00	508	=HYPERLINK("https://www.ncbi.nlm.nih.gov/nucleotide/MN621208.1?report=genbank&log$=nucltop&blast_rank=241&RID=NAPC45R5013","MN621208.1")
Euterpe edulis isolate 72 trnL gene, intron; plastid	Euterpe edulis	89.8	89.8	100%	2e-14	100.00	508	=HYPERLINK("https://www.ncbi.nlm.nih.gov/nucleotide/MN621207.1?report=genbank&log$=nucltop&blast_rank=242&RID=NAPC45R5013","MN621207.1")
Euterpe oleracea isolate 16 trnL gene, intron; plastid	Euterpe oleracea	89.8	89.8	100%	2e-14	100.00	508	=HYPERLINK("https://www.ncbi.nlm.nih.gov/nucleotide/MN621206.1?report=genbank&log$=nucltop&blast_rank=243&RID=NAPC45R5013","MN621206.1")
Euterpe edulis isolate F8 trnL gene, intron; plastid	Euterpe edulis	89.8	89.8	100%	2e-14	100.00	508	=HYPERLINK("https://www.ncbi.nlm.nih.gov/nucleotide/MN621205.1?report=genbank&log$=nucltop&blast_rank=244&RID=NAPC45R5013","MN621205.1")
Euterpe oleracea isolate 25 trnL gene, intron; plastid	Euterpe oleracea	89.8	89.8	100%	2e-14	100.00	508	=HYPERLINK("https://www.ncbi.nlm.nih.gov/nucleotide/MN621204.1?report=genbank&log$=nucltop&blast_rank=245&RID=NAPC45R5013","MN621204.1")
Euterpe edulis isolate 74 trnL gene, intron; plastid	Euterpe edulis	89.8	89.8	100%	2e-14	100.00	508	=HYPERLINK("https://www.ncbi.nlm.nih.gov/nucleotide/MN621203.1?report=genbank&log$=nucltop&blast_rank=246&RID=NAPC45R5013","MN621203.1")
Euterpe oleracea isolate 24 trnL gene, intron; plastid	Euterpe oleracea	89.8	89.8	100%	2e-14	100.00	508	=HYPERLINK("https://www.ncbi.nlm.nih.gov/nucleotide/MN621202.1?report=genbank&log$=nucltop&blast_rank=247&RID=NAPC45R5013","MN621202.1")
Euterpe precatoria isolate Euterpe precatoria 70 trnL gene, intron; plastid	Euterpe precatoria	89.8	89.8	100%	2e-14	100.00	508	=HYPERLINK("https://www.ncbi.nlm.nih.gov/nucleotide/MN621201.1?report=genbank&log$=nucltop&blast_rank=248&RID=NAPC45R5013","MN621201.1")
Euterpe oleracea isolate 15 trnL gene, intron; plastid	Euterpe oleracea	89.8	89.8	100%	2e-14	100.00	508	=HYPERLINK("https://www.ncbi.nlm.nih.gov/nucleotide/MN621200.1?report=genbank&log$=nucltop&blast_rank=249&RID=NAPC45R5013","MN621200.1")
Euterpe edulis isolate 14 trnL gene, intron; plastid	Euterpe edulis	89.8	89.8	100%	2e-14	100.00	508	=HYPERLINK("https://www.ncbi.nlm.nih.gov/nucleotide/MN621199.1?report=genbank&log$=nucltop&blast_rank=250&RID=NAPC45R5013","MN621199.1")
Euterpe oleracea isolate 20 trnL gene, intron; plastid	Euterpe oleracea	89.8	89.8	100%	2e-14	100.00	508	=HYPERLINK("https://www.ncbi.nlm.nih.gov/nucleotide/MN621198.1?report=genbank&log$=nucltop&blast_rank=251&RID=NAPC45R5013","MN621198.1")
Euterpe edulis isolate I1 trnL gene, intron; plastid	Euterpe edulis	89.8	89.8	100%	2e-14	100.00	508	=HYPERLINK("https://www.ncbi.nlm.nih.gov/nucleotide/MN621197.1?report=genbank&log$=nucltop&blast_rank=252&RID=NAPC45R5013","MN621197.1")
Euterpe edulis isolate R11 trnL gene, intron; plastid	Euterpe edulis	89.8	89.8	100%	2e-14	100.00	508	=HYPERLINK("https://www.ncbi.nlm.nih.gov/nucleotide/MN621196.1?report=genbank&log$=nucltop&blast_rank=253&RID=NAPC45R5013","MN621196.1")
Euterpe edulis isolate R10 trnL gene, intron; plastid	Euterpe edulis	89.8	89.8	100%	2e-14	100.00	508	=HYPERLINK("https://www.ncbi.nlm.nih.gov/nucleotide/MN621195.1?report=genbank&log$=nucltop&blast_rank=254&RID=NAPC45R5013","MN621195.1")
Euterpe precatoria isolate Euterpe precatoria 69 trnL gene, intron; plastid	Euterpe precatoria	89.8	89.8	100%	2e-14	100.00	508	=HYPERLINK("https://www.ncbi.nlm.nih.gov/nucleotide/MN621194.1?report=genbank&log$=nucltop&blast_rank=255&RID=NAPC45R5013","MN621194.1")
Euterpe oleracea isolate 27 trnL gene, intron; plastid	Euterpe oleracea	89.8	89.8	100%	2e-14	100.00	508	=HYPERLINK("https://www.ncbi.nlm.nih.gov/nucleotide/MN621193.1?report=genbank&log$=nucltop&blast_rank=256&RID=NAPC45R5013","MN621193.1")
Euterpe edulis isolate M5 trnL gene, intron; plastid	Euterpe edulis	89.8	89.8	100%	2e-14	100.00	508	=HYPERLINK("https://www.ncbi.nlm.nih.gov/nucleotide/MN621192.1?report=genbank&log$=nucltop&blast_rank=257&RID=NAPC45R5013","MN621192.1")
Euterpe edulis isolate 73 trnL gene, intron; plastid	Euterpe edulis	89.8	89.8	100%	2e-14	100.00	508	=HYPERLINK("https://www.ncbi.nlm.nih.gov/nucleotide/MN621191.1?report=genbank&log$=nucltop&blast_rank=258&RID=NAPC45R5013","MN621191.1")
Euterpe precatoria isolate Euterpe precatoria 77 trnL gene, intron; plastid	Euterpe precatoria	89.8	89.8	100%	2e-14	100.00	508	=HYPERLINK("https://www.ncbi.nlm.nih.gov/nucleotide/MN621190.1?report=genbank&log$=nucltop&blast_rank=259&RID=NAPC45R5013","MN621190.1")
Euterpe edulis isolate I2 trnL gene, intron; plastid	Euterpe edulis	89.8	89.8	100%	2e-14	100.00	508	=HYPERLINK("https://www.ncbi.nlm.nih.gov/nucleotide/MN621189.1?report=genbank&log$=nucltop&blast_rank=260&RID=NAPC45R5013","MN621189.1")
Euterpe oleracea isolate 29 trnL gene, intron; plastid	Euterpe oleracea	89.8	89.8	100%	2e-14	100.00	508	=HYPERLINK("https://www.ncbi.nlm.nih.gov/nucleotide/MN621188.1?report=genbank&log$=nucltop&blast_rank=261&RID=NAPC45R5013","MN621188.1")
Euterpe edulis isolate M4 trnL gene, intron; plastid	Euterpe edulis	89.8	89.8	100%	2e-14	100.00	508	=HYPERLINK("https://www.ncbi.nlm.nih.gov/nucleotide/MN621187.1?report=genbank&log$=nucltop&blast_rank=262&RID=NAPC45R5013","MN621187.1")
Euterpe oleracea isolate 17 trnL gene, intron; plastid	Euterpe oleracea	89.8	89.8	100%	2e-14	100.00	508	=HYPERLINK("https://www.ncbi.nlm.nih.gov/nucleotide/MN621186.1?report=genbank&log$=nucltop&blast_rank=263&RID=NAPC45R5013","MN621186.1")
Euterpe oleracea isolate 67 trnL gene, intron; plastid	Euterpe oleracea	89.8	89.8	100%	2e-14	100.00	508	=HYPERLINK("https://www.ncbi.nlm.nih.gov/nucleotide/MN621185.1?report=genbank&log$=nucltop&blast_rank=264&RID=NAPC45R5013","MN621185.1")
Euterpe edulis isolate F7 trnL gene, intron; plastid	Euterpe edulis	89.8	89.8	100%	2e-14	100.00	508	=HYPERLINK("https://www.ncbi.nlm.nih.gov/nucleotide/MN621184.1?report=genbank&log$=nucltop&blast_rank=265&RID=NAPC45R5013","MN621184.1")
Euterpe edulis isolate 63 trnL gene, intron; plastid	Euterpe edulis	89.8	89.8	100%	2e-14	100.00	508	=HYPERLINK("https://www.ncbi.nlm.nih.gov/nucleotide/MN621183.1?report=genbank&log$=nucltop&blast_rank=266&RID=NAPC45R5013","MN621183.1")
Euterpe edulis isolate I3 trnL gene, intron; plastid	Euterpe edulis	89.8	89.8	100%	2e-14	100.00	508	=HYPERLINK("https://www.ncbi.nlm.nih.gov/nucleotide/MN621182.1?report=genbank&log$=nucltop&blast_rank=267&RID=NAPC45R5013","MN621182.1")
Euterpe precatoria isolate Euterpe precatoria 80 trnL gene, intron; plastid	Euterpe precatoria	89.8	89.8	100%	2e-14	100.00	508	=HYPERLINK("https://www.ncbi.nlm.nih.gov/nucleotide/MN621181.1?report=genbank&log$=nucltop&blast_rank=268&RID=NAPC45R5013","MN621181.1")
Bactris gasipaes var. chichagui chloroplast, complete genome	Bactris gasipaes var. chichagui	89.8	89.8	100%	2e-14	100.00	156646	=HYPERLINK("https://www.ncbi.nlm.nih.gov/nucleotide/NC_058634.1?report=genbank&log$=nucltop&blast_rank=269&RID=NAPC45R5013","NC_058634.1")
Arenga micrantha chloroplast, complete genome	Arenga micrantha	89.8	89.8	100%	2e-14	100.00	159199	=HYPERLINK("https://www.ncbi.nlm.nih.gov/nucleotide/MW044623.1?report=genbank&log$=nucltop&blast_rank=270&RID=NAPC45R5013","MW044623.1")
Adonidia merrillii chloroplast trnL gene, intron, partial sequence, isolate: OGA0509	Adonidia merrillii	89.8	89.8	100%	2e-14	100.00	463	=HYPERLINK("https://www.ncbi.nlm.nih.gov/nucleotide/AB817688.1?report=genbank&log$=nucltop&blast_rank=271&RID=NAPC45R5013","AB817688.1")
Hyophorbe verschaffeltii chloroplast trnL gene, intron, partial sequence, isolate: OGA0506	Hyophorbe verschaffeltii	89.8	89.8	100%	2e-14	100.00	470	=HYPERLINK("https://www.ncbi.nlm.nih.gov/nucleotide/AB817686.1?report=genbank&log$=nucltop&blast_rank=272&RID=NAPC45R5013","AB817686.1")
Ptychosperma elegans chloroplast trnL gene, intron, partial sequence, isolate: OGA0503	Ptychosperma elegans	89.8	89.8	100%	2e-14	100.00	474	=HYPERLINK("https://www.ncbi.nlm.nih.gov/nucleotide/AB817683.1?report=genbank&log$=nucltop&blast_rank=273&RID=NAPC45R5013","AB817683.1")
Arenga engleri chloroplast trnL gene, intron, partial sequence, isolate: OGA0494	Arenga engleri	89.8	89.8	100%	2e-14	100.00	474	=HYPERLINK("https://www.ncbi.nlm.nih.gov/nucleotide/AB817674.1?report=genbank&log$=nucltop&blast_rank=274&RID=NAPC45R5013","AB817674.1")
Arenga engleri chloroplast trnL gene, intron, partial sequence, isolate: OGA0448	Arenga engleri	89.8	89.8	100%	2e-14	100.00	466	=HYPERLINK("https://www.ncbi.nlm.nih.gov/nucleotide/AB817640.1?report=genbank&log$=nucltop&blast_rank=275&RID=NAPC45R5013","AB817640.1")
Hyophorbe verschaffeltii chloroplast trnL gene, intron, partial sequence, isolate: OGA0435	Hyophorbe verschaffeltii	89.8	89.8	100%	2e-14	100.00	489	=HYPERLINK("https://www.ncbi.nlm.nih.gov/nucleotide/AB817628.1?report=genbank&log$=nucltop&blast_rank=276&RID=NAPC45R5013","AB817628.1")
Arenga engleri chloroplast trnL gene, intron, partial sequence, isolate: OGA0274	Arenga engleri	89.8	89.8	100%	2e-14	100.00	452	=HYPERLINK("https://www.ncbi.nlm.nih.gov/nucleotide/AB817495.1?report=genbank&log$=nucltop&blast_rank=277&RID=NAPC45R5013","AB817495.1")
Caryota urens chloroplast trnL gene, intron, partial sequence, isolate: OGA0258	Caryota urens	89.8	89.8	100%	2e-14	100.00	452	=HYPERLINK("https://www.ncbi.nlm.nih.gov/nucleotide/AB817480.1?report=genbank&log$=nucltop&blast_rank=278&RID=NAPC45R5013","AB817480.1")
Arenga engleri chloroplast trnL gene, intron, partial sequence, isolate: OGA0146	Arenga engleri	89.8	89.8	100%	2e-14	100.00	459	=HYPERLINK("https://www.ncbi.nlm.nih.gov/nucleotide/AB817417.1?report=genbank&log$=nucltop&blast_rank=279&RID=NAPC45R5013","AB817417.1")
Dypsis lutescens chloroplast trnL gene, intron, partial sequence, isolate: OGA0129	Dypsis lutescens	89.8	89.8	100%	2e-14	100.00	463	=HYPERLINK("https://www.ncbi.nlm.nih.gov/nucleotide/AB817401.1?report=genbank&log$=nucltop&blast_rank=280&RID=NAPC45R5013","AB817401.1")
Dypsis lutescens chloroplast trnL gene, intron, partial sequence, isolate: OGA0086	Dypsis lutescens	89.8	89.8	100%	2e-14	100.00	453	=HYPERLINK("https://www.ncbi.nlm.nih.gov/nucleotide/AB817376.1?report=genbank&log$=nucltop&blast_rank=281&RID=NAPC45R5013","AB817376.1")
Phoenix dactylifera isolate Tazerzite jaune tRNA-Leu (trnL) gene, partial sequence; chloroplast	Phoenix dactylifera	89.8	89.8	100%	2e-14	100.00	545	=HYPERLINK("https://www.ncbi.nlm.nih.gov/nucleotide/KC541557.1?report=genbank&log$=nucltop&blast_rank=282&RID=NAPC45R5013","KC541557.1")
Phoenix dactylifera isolate T159 tRNA-Leu (trnL) gene, partial sequence; chloroplast	Phoenix dactylifera	89.8	89.8	100%	2e-14	100.00	557	=HYPERLINK("https://www.ncbi.nlm.nih.gov/nucleotide/KC541556.1?report=genbank&log$=nucltop&blast_rank=283&RID=NAPC45R5013","KC541556.1")
Phoenix dactylifera isolate Rhaimya tRNA-Leu (trnL) gene, partial sequence; chloroplast	Phoenix dactylifera	89.8	89.8	100%	2e-14	100.00	561	=HYPERLINK("https://www.ncbi.nlm.nih.gov/nucleotide/KC541554.1?report=genbank&log$=nucltop&blast_rank=284&RID=NAPC45R5013","KC541554.1")
Phoenix dactylifera isolate Kentichi tRNA-Leu (trnL) gene, partial sequence; chloroplast	Phoenix dactylifera	89.8	89.8	100%	2e-14	100.00	591	=HYPERLINK("https://www.ncbi.nlm.nih.gov/nucleotide/KC541553.1?report=genbank&log$=nucltop&blast_rank=285&RID=NAPC45R5013","KC541553.1")
Phoenix dactylifera isolate Bou Hattam tRNA-Leu (trnL) gene, partial sequence; chloroplast	Phoenix dactylifera	89.8	89.8	100%	2e-14	100.00	557	=HYPERLINK("https://www.ncbi.nlm.nih.gov/nucleotide/KC541550.1?report=genbank&log$=nucltop&blast_rank=286&RID=NAPC45R5013","KC541550.1")
Dypsis sp. Mada25 tRNA-Leu (trnL) gene, intron; chloroplast	Dypsis sp. Mada25	89.8	89.8	100%	2e-14	100.00	574	=HYPERLINK("https://www.ncbi.nlm.nih.gov/nucleotide/KC479222.1?report=genbank&log$=nucltop&blast_rank=287&RID=NAPC45R5013","KC479222.1")
Euterpe oleracea chloroplast, complete genome	Euterpe oleracea	89.8	89.8	100%	2e-14	100.00	158802	=HYPERLINK("https://www.ncbi.nlm.nih.gov/nucleotide/NC_057603.1?report=genbank&log$=nucltop&blast_rank=288&RID=NAPC45R5013","NC_057603.1")
Euterpe edulis chloroplast, complete genome	Euterpe edulis	89.8	89.8	100%	2e-14	100.00	158397	=HYPERLINK("https://www.ncbi.nlm.nih.gov/nucleotide/NC_057602.1?report=genbank&log$=nucltop&blast_rank=289&RID=NAPC45R5013","NC_057602.1")
Caryota urens chloroplast, complete genome	Caryota urens	89.8	89.8	100%	2e-14	100.00	159702	=HYPERLINK("https://www.ncbi.nlm.nih.gov/nucleotide/NC_057595.1?report=genbank&log$=nucltop&blast_rank=290&RID=NAPC45R5013","NC_057595.1")
Bismarckia nobilis plastid, complete genome	Bismarckia nobilis	89.8	89.8	100%	2e-14	100.00	158210	=HYPERLINK("https://www.ncbi.nlm.nih.gov/nucleotide/NC_020366.1?report=genbank&log$=nucltop&blast_rank=291&RID=NAPC45R5013","NC_020366.1")
Pseudophoenix vinifera plastid, complete genome	Pseudophoenix vinifera	89.8	89.8	100%	2e-14	100.00	157829	=HYPERLINK("https://www.ncbi.nlm.nih.gov/nucleotide/NC_020364.1?report=genbank&log$=nucltop&blast_rank=292&RID=NAPC45R5013","NC_020364.1")
Caryota obtusa chloroplast, complete genome	Caryota obtusa	89.8	89.8	100%	2e-14	100.00	159882	=HYPERLINK("https://www.ncbi.nlm.nih.gov/nucleotide/NC_054217.1?report=genbank&log$=nucltop&blast_rank=293&RID=NAPC45R5013","NC_054217.1")
Elaeis guineensis chloroplast, complete genome	Elaeis guineensis	89.8	89.8	100%	2e-14	100.00	156973	=HYPERLINK("https://www.ncbi.nlm.nih.gov/nucleotide/NC_017602.1?report=genbank&log$=nucltop&blast_rank=294&RID=NAPC45R5013","NC_017602.1")
Phoenix canariensis chloroplast, complete genome	Phoenix canariensis	89.8	89.8	100%	2e-14	100.00	158477	=HYPERLINK("https://www.ncbi.nlm.nih.gov/nucleotide/NC_051507.1?report=genbank&log$=nucltop&blast_rank=295&RID=NAPC45R5013","NC_051507.1")
Phoenix canariensis voucher S. Barrow 75 (K) trnL-UAA gene, intron; chloroplast	Phoenix canariensis	89.8	89.8	100%	2e-14	100.00	483	=HYPERLINK("https://www.ncbi.nlm.nih.gov/nucleotide/JF745606.1?report=genbank&log$=nucltop&blast_rank=296&RID=NAPC45R5013","JF745606.1")
Ceroxylon echinulatum voucher F. Borchsenius 639 (AAU) trnL-UAA gene, intron; chloroplast	Ceroxylon echinulatum	89.8	89.8	100%	2e-14	100.00	483	=HYPERLINK("https://www.ncbi.nlm.nih.gov/nucleotide/JF745605.1?report=genbank&log$=nucltop&blast_rank=297&RID=NAPC45R5013","JF745605.1")
Astrocaryum scopatum voucher F. Kahn 2563 (P) trnL-UAA gene, intron; chloroplast	Astrocaryum scopatum	89.8	89.8	100%	2e-14	100.00	436	=HYPERLINK("https://www.ncbi.nlm.nih.gov/nucleotide/JF745604.1?report=genbank&log$=nucltop&blast_rank=298&RID=NAPC45R5013","JF745604.1")
Astelia alpina voucher A. Kocyan AK981010/1/01 (Z) tRNA-Leu (trnL) gene, partial sequence; trnL-trnF intergenic spacer, complete sequence; and tRNA-Phe (trnF) gene, partial sequence; chloroplast	Astelia alpina	89.8	89.8	100%	2e-14	100.00	1011	=HYPERLINK("https://www.ncbi.nlm.nih.gov/nucleotide/HM459530.1?report=genbank&log$=nucltop&blast_rank=299&RID=NAPC45R5013","HM459530.1")
Reinhardtia simplex tRNA-Leu (trnL) gene and trnL-trnF intergenic spacer, partial sequence; chloroplast	Reinhardtia simplex	89.8	89.8	100%	2e-14	100.00	915	=HYPERLINK("https://www.ncbi.nlm.nih.gov/nucleotide/HQ265805.1?report=genbank&log$=nucltop&blast_rank=300&RID=NAPC45R5013","HQ265805.1")
Reinhardtia gracilis var. rostrata tRNA-Leu (trnL) gene and trnL-trnF intergenic spacer, partial sequence; chloroplast	Reinhardtia gracilis var. rostrata	89.8	89.8	100%	2e-14	100.00	901	=HYPERLINK("https://www.ncbi.nlm.nih.gov/nucleotide/HQ265804.1?report=genbank&log$=nucltop&blast_rank=301&RID=NAPC45R5013","HQ265804.1")
Elaeis oleifera tRNA-Leu (trnL) gene and trnL-trnF intergenic spacer, partial sequence; chloroplast	Elaeis oleifera	89.8	89.8	100%	2e-14	100.00	913	=HYPERLINK("https://www.ncbi.nlm.nih.gov/nucleotide/HQ265802.1?report=genbank&log$=nucltop&blast_rank=302&RID=NAPC45R5013","HQ265802.1")
Desmoncus polyacanthos tRNA-Leu (trnL) gene and trnL-trnF intergenic spacer, partial sequence; chloroplast	Desmoncus polyacanthos	89.8	89.8	100%	2e-14	100.00	861	=HYPERLINK("https://www.ncbi.nlm.nih.gov/nucleotide/HQ265801.1?report=genbank&log$=nucltop&blast_rank=303&RID=NAPC45R5013","HQ265801.1")
Desmoncus orthacanthos tRNA-Leu (trnL) gene and trnL-trnF intergenic spacer, partial sequence; chloroplast	Desmoncus orthacanthos	89.8	89.8	100%	2e-14	100.00	861	=HYPERLINK("https://www.ncbi.nlm.nih.gov/nucleotide/HQ265800.1?report=genbank&log$=nucltop&blast_rank=304&RID=NAPC45R5013","HQ265800.1")
Desmoncus mitis tRNA-Leu (trnL) gene and trnL-trnF intergenic spacer, partial sequence; chloroplast	Desmoncus mitis	89.8	89.8	100%	2e-14	100.00	863	=HYPERLINK("https://www.ncbi.nlm.nih.gov/nucleotide/HQ265799.1?report=genbank&log$=nucltop&blast_rank=305&RID=NAPC45R5013","HQ265799.1")
Desmoncus cirrhifer tRNA-Leu (trnL) gene and trnL-trnF intergenic spacer, partial sequence; chloroplast	Desmoncus cirrhifer	89.8	89.8	100%	2e-14	100.00	849	=HYPERLINK("https://www.ncbi.nlm.nih.gov/nucleotide/HQ265798.1?report=genbank&log$=nucltop&blast_rank=306&RID=NAPC45R5013","HQ265798.1")
Barcella odora tRNA-Leu (trnL) gene and trnL-trnF intergenic spacer, partial sequence; chloroplast	Barcella odora	89.8	89.8	100%	2e-14	100.00	903	=HYPERLINK("https://www.ncbi.nlm.nih.gov/nucleotide/HQ265797.1?report=genbank&log$=nucltop&blast_rank=307&RID=NAPC45R5013","HQ265797.1")
Bactris simplicifrons tRNA-Leu (trnL) gene and trnL-trnF intergenic spacer, partial sequence; chloroplast	Bactris simplicifrons	89.8	89.8	100%	2e-14	100.00	851	=HYPERLINK("https://www.ncbi.nlm.nih.gov/nucleotide/HQ265796.1?report=genbank&log$=nucltop&blast_rank=308&RID=NAPC45R5013","HQ265796.1")
Bactris riparia tRNA-Leu (trnL) gene and trnL-trnF intergenic spacer, partial sequence; chloroplast	Bactris riparia	89.8	89.8	100%	2e-14	100.00	832	=HYPERLINK("https://www.ncbi.nlm.nih.gov/nucleotide/HQ265794.1?report=genbank&log$=nucltop&blast_rank=309&RID=NAPC45R5013","HQ265794.1")
Bactris pliniana tRNA-Leu (trnL) gene and trnL-trnF intergenic spacer, partial sequence; chloroplast	Bactris pliniana	89.8	89.8	100%	2e-14	100.00	866	=HYPERLINK("https://www.ncbi.nlm.nih.gov/nucleotide/HQ265793.1?report=genbank&log$=nucltop&blast_rank=310&RID=NAPC45R5013","HQ265793.1")
Bactris maraja tRNA-Leu (trnL) gene and trnL-trnF intergenic spacer, partial sequence; chloroplast	Bactris maraja	89.8	89.8	100%	2e-14	100.00	858	=HYPERLINK("https://www.ncbi.nlm.nih.gov/nucleotide/HQ265792.1?report=genbank&log$=nucltop&blast_rank=311&RID=NAPC45R5013","HQ265792.1")
Bactris major tRNA-Leu (trnL) gene and trnL-trnF intergenic spacer, partial sequence; chloroplast	Bactris major	89.8	89.8	100%	2e-14	100.00	864	=HYPERLINK("https://www.ncbi.nlm.nih.gov/nucleotide/HQ265791.1?report=genbank&log$=nucltop&blast_rank=312&RID=NAPC45R5013","HQ265791.1")
Bactris killipii tRNA-Leu (trnL) gene and trnL-trnF intergenic spacer, partial sequence; chloroplast	Bactris killipii	89.8	89.8	100%	2e-14	100.00	855	=HYPERLINK("https://www.ncbi.nlm.nih.gov/nucleotide/HQ265790.1?report=genbank&log$=nucltop&blast_rank=313&RID=NAPC45R5013","HQ265790.1")
Bactris ferruginea tRNA-Leu (trnL) gene and trnL-trnF intergenic spacer, partial sequence; chloroplast	Bactris ferruginea	89.8	89.8	100%	2e-14	100.00	861	=HYPERLINK("https://www.ncbi.nlm.nih.gov/nucleotide/HQ265788.1?report=genbank&log$=nucltop&blast_rank=314&RID=NAPC45R5013","HQ265788.1")
Bactris constanciae tRNA-Leu (trnL) gene and trnL-trnF intergenic spacer, partial sequence; chloroplast	Bactris constanciae	89.8	89.8	100%	2e-14	100.00	857	=HYPERLINK("https://www.ncbi.nlm.nih.gov/nucleotide/HQ265787.1?report=genbank&log$=nucltop&blast_rank=315&RID=NAPC45R5013","HQ265787.1")
Bactris campestris tRNA-Leu (trnL) gene and trnL-trnF intergenic spacer, partial sequence; chloroplast	Bactris campestris	89.8	89.8	100%	2e-14	100.00	863	=HYPERLINK("https://www.ncbi.nlm.nih.gov/nucleotide/HQ265786.1?report=genbank&log$=nucltop&blast_rank=316&RID=NAPC45R5013","HQ265786.1")
Bactris bifida tRNA-Leu (trnL) gene and trnL-trnF intergenic spacer, partial sequence; chloroplast	Bactris bifida	89.8	89.8	100%	2e-14	100.00	859	=HYPERLINK("https://www.ncbi.nlm.nih.gov/nucleotide/HQ265785.1?report=genbank&log$=nucltop&blast_rank=317&RID=NAPC45R5013","HQ265785.1")
Bactris acanthocarpa tRNA-Leu (trnL) gene and trnL-trnF intergenic spacer, partial sequence; chloroplast	Bactris acanthocarpa	89.8	89.8	100%	2e-14	100.00	857	=HYPERLINK("https://www.ncbi.nlm.nih.gov/nucleotide/HQ265784.1?report=genbank&log$=nucltop&blast_rank=318&RID=NAPC45R5013","HQ265784.1")
Astrocaryum vulgare tRNA-Leu (trnL) gene and trnL-trnF intergenic spacer, partial sequence; chloroplast	Astrocaryum vulgare	89.8	89.8	100%	2e-14	100.00	854	=HYPERLINK("https://www.ncbi.nlm.nih.gov/nucleotide/HQ265782.1?report=genbank&log$=nucltop&blast_rank=319&RID=NAPC45R5013","HQ265782.1")
Astrocaryum urostachys tRNA-Leu (trnL) gene and trnL-trnF intergenic spacer, partial sequence; chloroplast	Astrocaryum urostachys	89.8	89.8	100%	2e-14	100.00	863	=HYPERLINK("https://www.ncbi.nlm.nih.gov/nucleotide/HQ265781.1?report=genbank&log$=nucltop&blast_rank=320&RID=NAPC45R5013","HQ265781.1")
Astrocaryum standleyanum tRNA-Leu (trnL) gene and trnL-trnF intergenic spacer, partial sequence; chloroplast	Astrocaryum standleyanum	89.8	89.8	100%	2e-14	100.00	858	=HYPERLINK("https://www.ncbi.nlm.nih.gov/nucleotide/HQ265780.1?report=genbank&log$=nucltop&blast_rank=321&RID=NAPC45R5013","HQ265780.1")
Astrocaryum sciophilum tRNA-Leu (trnL) gene and trnL-trnF intergenic spacer, partial sequence; chloroplast	Astrocaryum sciophilum	89.8	89.8	100%	2e-14	100.00	854	=HYPERLINK("https://www.ncbi.nlm.nih.gov/nucleotide/HQ265779.1?report=genbank&log$=nucltop&blast_rank=322&RID=NAPC45R5013","HQ265779.1")
Astrocaryum rodriguesii tRNA-Leu (trnL) gene and trnL-trnF intergenic spacer, partial sequence; chloroplast	Astrocaryum rodriguesii	89.8	89.8	100%	2e-14	100.00	851	=HYPERLINK("https://www.ncbi.nlm.nih.gov/nucleotide/HQ265778.1?report=genbank&log$=nucltop&blast_rank=323&RID=NAPC45R5013","HQ265778.1")
Astrocaryum paramaca tRNA-Leu (trnL) gene and trnL-trnF intergenic spacer, partial sequence; chloroplast	Astrocaryum paramaca	89.8	89.8	100%	2e-14	100.00	872	=HYPERLINK("https://www.ncbi.nlm.nih.gov/nucleotide/HQ265777.1?report=genbank&log$=nucltop&blast_rank=324&RID=NAPC45R5013","HQ265777.1")
Astrocaryum murumuru tRNA-Leu (trnL) gene and trnL-trnF intergenic spacer, partial sequence; chloroplast	Astrocaryum murumuru	89.8	89.8	100%	2e-14	100.00	863	=HYPERLINK("https://www.ncbi.nlm.nih.gov/nucleotide/HQ265776.1?report=genbank&log$=nucltop&blast_rank=325&RID=NAPC45R5013","HQ265776.1")
Astrocaryum minus tRNA-Leu (trnL) gene and trnL-trnF intergenic spacer, partial sequence; chloroplast	Astrocaryum minus	89.8	89.8	100%	2e-14	100.00	864	=HYPERLINK("https://www.ncbi.nlm.nih.gov/nucleotide/HQ265775.1?report=genbank&log$=nucltop&blast_rank=326&RID=NAPC45R5013","HQ265775.1")
Astrocaryum mexicanum tRNA-Leu (trnL) gene and trnL-trnF intergenic spacer, partial sequence; chloroplast	Astrocaryum mexicanum	89.8	89.8	100%	2e-14	100.00	852	=HYPERLINK("https://www.ncbi.nlm.nih.gov/nucleotide/HQ265774.1?report=genbank&log$=nucltop&blast_rank=327&RID=NAPC45R5013","HQ265774.1")
Astrocaryum malybo tRNA-Leu (trnL) gene and trnL-trnF intergenic spacer, partial sequence; chloroplast	Astrocaryum malybo	89.8	89.8	100%	2e-14	100.00	857	=HYPERLINK("https://www.ncbi.nlm.nih.gov/nucleotide/HQ265773.1?report=genbank&log$=nucltop&blast_rank=328&RID=NAPC45R5013","HQ265773.1")
Astrocaryum jauari tRNA-Leu (trnL) gene and trnL-trnF intergenic spacer, partial sequence; chloroplast	Astrocaryum jauari	89.8	89.8	100%	2e-14	100.00	854	=HYPERLINK("https://www.ncbi.nlm.nih.gov/nucleotide/HQ265772.1?report=genbank&log$=nucltop&blast_rank=329&RID=NAPC45R5013","HQ265772.1")
Astrocaryum gynacanthum tRNA-Leu (trnL) gene and trnL-trnF intergenic spacer, partial sequence; chloroplast	Astrocaryum gynacanthum	89.8	89.8	100%	2e-14	100.00	860	=HYPERLINK("https://www.ncbi.nlm.nih.gov/nucleotide/HQ265771.1?report=genbank&log$=nucltop&blast_rank=330&RID=NAPC45R5013","HQ265771.1")
Astrocaryum chambira tRNA-Leu (trnL) gene and trnL-trnF intergenic spacer, partial sequence; chloroplast	Astrocaryum chambira	89.8	89.8	100%	2e-14	100.00	859	=HYPERLINK("https://www.ncbi.nlm.nih.gov/nucleotide/HQ265770.1?report=genbank&log$=nucltop&blast_rank=331&RID=NAPC45R5013","HQ265770.1")
Astrocaryum alatum tRNA-Leu (trnL) gene and trnL-trnF intergenic spacer, partial sequence; chloroplast	Astrocaryum alatum	89.8	89.8	100%	2e-14	100.00	868	=HYPERLINK("https://www.ncbi.nlm.nih.gov/nucleotide/HQ265769.1?report=genbank&log$=nucltop&blast_rank=332&RID=NAPC45R5013","HQ265769.1")
Aiphanes ulei tRNA-Leu (trnL) gene and trnL-trnF intergenic spacer, partial sequence; chloroplast	Aiphanes ulei	89.8	89.8	100%	2e-14	100.00	860	=HYPERLINK("https://www.ncbi.nlm.nih.gov/nucleotide/HQ265768.1?report=genbank&log$=nucltop&blast_rank=333&RID=NAPC45R5013","HQ265768.1")
Aiphanes spicata tRNA-Leu (trnL) gene and trnL-trnF intergenic spacer, partial sequence; chloroplast	Aiphanes spicata	89.8	89.8	100%	2e-14	100.00	868	=HYPERLINK("https://www.ncbi.nlm.nih.gov/nucleotide/HQ265767.1?report=genbank&log$=nucltop&blast_rank=334&RID=NAPC45R5013","HQ265767.1")
Aiphanes minima tRNA-Leu (trnL) gene and trnL-trnF intergenic spacer, partial sequence; chloroplast	Aiphanes minima	89.8	89.8	100%	2e-14	100.00	864	=HYPERLINK("https://www.ncbi.nlm.nih.gov/nucleotide/HQ265766.1?report=genbank&log$=nucltop&blast_rank=335&RID=NAPC45R5013","HQ265766.1")
Aiphanes killipii tRNA-Leu (trnL) gene and trnL-trnF intergenic spacer, partial sequence; chloroplast	Aiphanes killipii	89.8	89.8	100%	2e-14	100.00	875	=HYPERLINK("https://www.ncbi.nlm.nih.gov/nucleotide/HQ265765.1?report=genbank&log$=nucltop&blast_rank=336&RID=NAPC45R5013","HQ265765.1")
Aiphanes erinacea tRNA-Leu (trnL) gene and trnL-trnF intergenic spacer, partial sequence; chloroplast	Aiphanes erinacea	89.8	89.8	100%	2e-14	100.00	859	=HYPERLINK("https://www.ncbi.nlm.nih.gov/nucleotide/HQ265762.1?report=genbank&log$=nucltop&blast_rank=337&RID=NAPC45R5013","HQ265762.1")
Aiphanes horrida tRNA-Leu (trnL) gene and trnL-trnF intergenic spacer, partial sequence; chloroplast	Aiphanes horrida	89.8	89.8	100%	2e-14	100.00	862	=HYPERLINK("https://www.ncbi.nlm.nih.gov/nucleotide/HQ265761.1?report=genbank&log$=nucltop&blast_rank=338&RID=NAPC45R5013","HQ265761.1")
Gastrococos crispa tRNA-Leu (trnL) gene and trnL-trnF intergenic spacer, partial sequence; chloroplast	Acrocomia crispa	89.8	89.8	100%	2e-14	100.00	835	=HYPERLINK("https://www.ncbi.nlm.nih.gov/nucleotide/HQ265760.1?report=genbank&log$=nucltop&blast_rank=339&RID=NAPC45R5013","HQ265760.1")
Acrocomia aculeata tRNA-Leu (trnL) gene and trnL-trnF intergenic spacer, partial sequence; chloroplast	Acrocomia aculeata	89.8	89.8	100%	2e-14	100.00	836	=HYPERLINK("https://www.ncbi.nlm.nih.gov/nucleotide/HQ265759.1?report=genbank&log$=nucltop&blast_rank=340&RID=NAPC45R5013","HQ265759.1")
Astrocaryum sciophilum voucher NH200397 tRNA-Leu (trnL) gene and trnL-trnF intergenic spacer, partial sequence; plastid	Astrocaryum sciophilum	89.8	89.8	100%	2e-14	100.00	791	=HYPERLINK("https://www.ncbi.nlm.nih.gov/nucleotide/HQ634603.1?report=genbank&log$=nucltop&blast_rank=341&RID=NAPC45R5013","HQ634603.1")
Ptychosperma elegans chloroplast trnL gene for tRNA-Leu, intron, partial sequence	Ptychosperma elegans	89.8	89.8	100%	2e-14	100.00	410	=HYPERLINK("https://www.ncbi.nlm.nih.gov/nucleotide/AB522085.1?report=genbank&log$=nucltop&blast_rank=342&RID=NAPC45R5013","AB522085.1")
Phoenix dactylifera chloroplast, complete genome	Phoenix dactylifera	89.8	89.8	100%	2e-14	100.00	158462	=HYPERLINK("https://www.ncbi.nlm.nih.gov/nucleotide/NC_013991.2?report=genbank&log$=nucltop&blast_rank=343&RID=NAPC45R5013","NC_013991.2")
Phoenix dactylifera isolate DP00001 chloroplast, complete genome	Phoenix dactylifera	89.8	89.8	100%	2e-14	100.00	158458	=HYPERLINK("https://www.ncbi.nlm.nih.gov/nucleotide/FJ212316.3?report=genbank&log$=nucltop&blast_rank=344&RID=NAPC45R5013","FJ212316.3")
Linospadix monostachya chloroplast trnL gene for tRNA-Leu, intron, paerial sequence	Linospadix monostachyos	89.8	89.8	100%	2e-14	100.00	408	=HYPERLINK("https://www.ncbi.nlm.nih.gov/nucleotide/AB522084.1?report=genbank&log$=nucltop&blast_rank=345&RID=NAPC45R5013","AB522084.1")
Carpentaria acuminata chloroplast trnL gene for tRNA-Leu, intron, paerial sequence	Carpentaria acuminata	89.8	89.8	100%	2e-14	100.00	418	=HYPERLINK("https://www.ncbi.nlm.nih.gov/nucleotide/AB522083.1?report=genbank&log$=nucltop&blast_rank=346&RID=NAPC45R5013","AB522083.1")
Ravenea rivularis chloroplast trnL gene for tRNA-Leu, intron, paerial sequence	Ravenea rivularis	89.8	89.8	100%	2e-14	100.00	407	=HYPERLINK("https://www.ncbi.nlm.nih.gov/nucleotide/AB522082.1?report=genbank&log$=nucltop&blast_rank=347&RID=NAPC45R5013","AB522082.1")
Ravenea glauca chloroplast trnL gene for tRNA-Leu, intron, paerial sequence	Ravenea glauca	89.8	89.8	100%	2e-14	100.00	415	=HYPERLINK("https://www.ncbi.nlm.nih.gov/nucleotide/AB522081.1?report=genbank&log$=nucltop&blast_rank=348&RID=NAPC45R5013","AB522081.1")
Bismarckia nobilis chloroplast trnL gene for tRNA-Leu, intron, paerial sequence	Bismarckia nobilis	89.8	89.8	100%	2e-14	100.00	409	=HYPERLINK("https://www.ncbi.nlm.nih.gov/nucleotide/AB522080.1?report=genbank&log$=nucltop&blast_rank=349&RID=NAPC45R5013","AB522080.1")
Caryota mitis chloroplast trnL gene for tRNA-Leu, intron, paerial sequence	Caryota mitis	89.8	89.8	100%	2e-14	100.00	407	=HYPERLINK("https://www.ncbi.nlm.nih.gov/nucleotide/AB522079.1?report=genbank&log$=nucltop&blast_rank=350&RID=NAPC45R5013","AB522079.1")
Coccothrinax litoralis chloroplast trnL gene for tRNA-Leu, intron, paerial sequence	Coccothrinax litoralis	89.8	89.8	100%	2e-14	100.00	403	=HYPERLINK("https://www.ncbi.nlm.nih.gov/nucleotide/AB522078.1?report=genbank&log$=nucltop&blast_rank=351&RID=NAPC45R5013","AB522078.1")
Angiosperm environmental sample chloroplast partial tRNA-Leu gene, intron region, isolated from Conotrachelus sp.162 BMNH:796287	Magnoliophyta environmental sample	89.8	89.8	100%	2e-14	100.00	535	=HYPERLINK("https://www.ncbi.nlm.nih.gov/nucleotide/FN398120.1?report=genbank&log$=nucltop&blast_rank=352&RID=NAPC45R5013","FN398120.1")
Latania lontaroides chloroplast tRNA-Leu gene (partial), trnL-trnF intergenic spacer and tRNA-Phe gene (partial), specimen voucher Zona 916 (FTG)	Latania lontaroides	89.8	89.8	100%	2e-14	100.00	907	=HYPERLINK("https://www.ncbi.nlm.nih.gov/nucleotide/AM903250.1?report=genbank&log$=nucltop&blast_rank=353&RID=NAPC45R5013","AM903250.1")
Latania loddigesii chloroplast tRNA-Leu gene (partial), trnL-trnF intergenic spacer and tRNA-Phe gene (partial), specimen voucher Bayton 4A (K)	Latania loddigesii	89.8	89.8	100%	2e-14	100.00	901	=HYPERLINK("https://www.ncbi.nlm.nih.gov/nucleotide/AM903249.1?report=genbank&log$=nucltop&blast_rank=354&RID=NAPC45R5013","AM903249.1")
Borassus madagascariensis chloroplast tRNA-Leu gene (partial), trnL-trnF intergenic spacer and tRNA-Phe gene (partial), specimen voucher Bayton & Ranaivojaona 49 (K)	Borassus madagascariensis	89.8	89.8	100%	2e-14	100.00	944	=HYPERLINK("https://www.ncbi.nlm.nih.gov/nucleotide/AM903248.1?report=genbank&log$=nucltop&blast_rank=355&RID=NAPC45R5013","AM903248.1")
Borassus heineanus chloroplast tRNA-Leu gene (partial), trnL-trnF intergenic spacer and tRNA-Phe gene (partial), specimen voucher Banka s.n. (K)	Borassus heineanus	89.8	89.8	100%	2e-14	100.00	898	=HYPERLINK("https://www.ncbi.nlm.nih.gov/nucleotide/AM903247.1?report=genbank&log$=nucltop&blast_rank=356&RID=NAPC45R5013","AM903247.1")
Borassus heineanus chloroplast tRNA-Leu gene (partial), trnL-trnF intergenic spacer and tRNA-Phe gene (partial), specimen voucher Dowe 733 (JCT)	Borassus heineanus	89.8	89.8	100%	2e-14	100.00	942	=HYPERLINK("https://www.ncbi.nlm.nih.gov/nucleotide/AM903246.1?report=genbank&log$=nucltop&blast_rank=357&RID=NAPC45R5013","AM903246.1")
Borassus flabellifer chloroplast tRNA-Leu gene (partial), trnL-trnF intergenic spacer and tRNA-Phe gene (partial), specimen voucher Wilkin et al. 1160 (K)	Borassus flabellifer	89.8	89.8	100%	2e-14	100.00	943	=HYPERLINK("https://www.ncbi.nlm.nih.gov/nucleotide/AM903245.1?report=genbank&log$=nucltop&blast_rank=358&RID=NAPC45R5013","AM903245.1")
Borassus flabellifer chloroplast tRNA-Leu gene (partial), trnL-trnF intergenic spacer and tRNA-Phe gene (partial), specimen voucher Rustiami 222 (BO)	Borassus flabellifer	89.8	89.8	100%	2e-14	100.00	838	=HYPERLINK("https://www.ncbi.nlm.nih.gov/nucleotide/AM903244.1?report=genbank&log$=nucltop&blast_rank=359&RID=NAPC45R5013","AM903244.1")
Borassus akeassii chloroplast tRNA-Leu gene (partial) and trnL-trnF intergenic spacer (partial), specimen voucher Bayton et al 68 (K)	Borassus akeassii	89.8	89.8	100%	2e-14	100.00	902	=HYPERLINK("https://www.ncbi.nlm.nih.gov/nucleotide/AM903243.1?report=genbank&log$=nucltop&blast_rank=360&RID=NAPC45R5013","AM903243.1")
Borassus aethiopum chloroplast tRNA-Leu gene (partial), trnL-trnF intergenic spacer and tRNA-Phe gene (partial), specimen voucher Bayton & Obunyali 16 (K)	Borassus aethiopum	89.8	89.8	100%	2e-14	100.00	951	=HYPERLINK("https://www.ncbi.nlm.nih.gov/nucleotide/AM903241.1?report=genbank&log$=nucltop&blast_rank=361&RID=NAPC45R5013","AM903241.1")
Borassus aethiopum chloroplast tRNA-Leu gene (partial), trnL-trnF intergenic spacer and tRNA-Phe gene (partial), specimen voucher Sunderland 3000 (SCA)	Borassus aethiopum	89.8	89.8	100%	2e-14	100.00	934	=HYPERLINK("https://www.ncbi.nlm.nih.gov/nucleotide/AM903240.1?report=genbank&log$=nucltop&blast_rank=362&RID=NAPC45R5013","AM903240.1")
Borassus aethiopum chloroplast tRNA-Leu gene (partial), trnL-trnF intergenic spacer and tRNA-Phe gene (partial), specimen voucher Bayton & Ouedraogo 59 (K)	Borassus aethiopum	89.8	89.8	100%	2e-14	100.00	933	=HYPERLINK("https://www.ncbi.nlm.nih.gov/nucleotide/AM903239.1?report=genbank&log$=nucltop&blast_rank=363&RID=NAPC45R5013","AM903239.1")
Hyphaene petersiana chloroplast tRNA-Leu gene (partial), trnL-trnF intergenic spacer and tRNA-Phe gene (partial), specimen voucher Fantz 3449 (FTG)	Hyphaene petersiana	89.8	89.8	100%	2e-14	100.00	979	=HYPERLINK("https://www.ncbi.nlm.nih.gov/nucleotide/AM903237.1?report=genbank&log$=nucltop&blast_rank=364&RID=NAPC45R5013","AM903237.1")
Hyphaene dichotoma chloroplast tRNA-Leu gene (partial), trnL-trnF intergenic spacer and tRNA-Phe gene (partial), specimen voucher Fantz 3448 (FTG)	Hyphaene dichotoma	89.8	89.8	100%	2e-14	100.00	944	=HYPERLINK("https://www.ncbi.nlm.nih.gov/nucleotide/AM903236.1?report=genbank&log$=nucltop&blast_rank=365&RID=NAPC45R5013","AM903236.1")
Hyphaene coriacea chloroplast tRNA-Leu gene (partial), trnL-trnF intergenic spacer and tRNA-Phe gene (partial), specimen voucher Fantz 3441 (FTG)	Hyphaene coriacea	89.8	89.8	100%	2e-14	100.00	976	=HYPERLINK("https://www.ncbi.nlm.nih.gov/nucleotide/AM903235.1?report=genbank&log$=nucltop&blast_rank=366&RID=NAPC45R5013","AM903235.1")
Wallichia densiflora chloroplast tRNA-Leu gene (partial), trnL-trnF intergenic spacer and tRNA-Phe gene (partial), specimen voucher Bayton 2A (K)	Wallichia densiflora	89.8	89.8	100%	2e-14	100.00	966	=HYPERLINK("https://www.ncbi.nlm.nih.gov/nucleotide/AM903233.1?report=genbank&log$=nucltop&blast_rank=367&RID=NAPC45R5013","AM903233.1")
Barcella odora isolate BAOD tRNA-Leu (trnL) gene, partial sequence; trnL-trnF intergenic spacer, complete sequence; and tRNA-Phe (trnF) gene, partial sequence; plastid	Barcella odora	89.8	89.8	100%	2e-14	100.00	886	=HYPERLINK("https://www.ncbi.nlm.nih.gov/nucleotide/EU004868.1?report=genbank&log$=nucltop&blast_rank=368&RID=NAPC45R5013","EU004868.1")
Astrocaryum murumuru isolate ASMU tRNA-Leu (trnL) gene, partial sequence; trnL-trnF intergenic spacer, complete sequence; and tRNA-Phe (trnF) gene, partial sequence; plastid	Astrocaryum murumuru	89.8	89.8	100%	2e-14	100.00	848	=HYPERLINK("https://www.ncbi.nlm.nih.gov/nucleotide/EU004867.1?report=genbank&log$=nucltop&blast_rank=369&RID=NAPC45R5013","EU004867.1")
Astrocaryum mexicanum isolate ASME tRNA-Leu (trnL) gene, partial sequence; trnL-trnF intergenic spacer, complete sequence; and tRNA-Phe (trnF) gene, partial sequence; plastid	Astrocaryum mexicanum	89.8	89.8	100%	2e-14	100.00	837	=HYPERLINK("https://www.ncbi.nlm.nih.gov/nucleotide/EU004866.1?report=genbank&log$=nucltop&blast_rank=370&RID=NAPC45R5013","EU004866.1")
Astrocaryum huaimi isolate ASHU tRNA-Leu (trnL) gene, partial sequence; trnL-trnF intergenic spacer, complete sequence; and tRNA-Phe (trnF) gene, partial sequence; plastid	Astrocaryum huaimi	89.8	89.8	100%	2e-14	100.00	841	=HYPERLINK("https://www.ncbi.nlm.nih.gov/nucleotide/EU004865.1?report=genbank&log$=nucltop&blast_rank=371&RID=NAPC45R5013","EU004865.1")
Synechanthus fibrosus plastid tRNA-Leu gene, trnL-trnF IGS and tRNA-Phe gene (partial), specimen voucher A. Cuenca AC16, FTG	Synechanthus fibrosus	89.8	89.8	100%	2e-14	100.00	948	=HYPERLINK("https://www.ncbi.nlm.nih.gov/nucleotide/AM497779.1?report=genbank&log$=nucltop&blast_rank=372&RID=NAPC45R5013","AM497779.1")
Gaussia spirituana plastid tRNA-Leu gene, trnL-trnF IGS and tRNA-Phe gene (partial), specimen voucher Zona 1076, FTG	Gaussia spirituana	89.8	89.8	100%	2e-14	100.00	892	=HYPERLINK("https://www.ncbi.nlm.nih.gov/nucleotide/AM497778.1?report=genbank&log$=nucltop&blast_rank=373&RID=NAPC45R5013","AM497778.1")
Gaussia princeps H.Wendl. 1865 plastid tRNA-Leu gene, trnL-trnF IGS and tRNA-Phe gene (partial), specimen voucher A. Cuenca AC15, FTG	Gaussia princeps H.Wendl.	1865	89.8	89.8	100%	2e-14	100.00	897	=HYPERLINK("https://www.ncbi.nlm.nih.gov/nucleotide/AM497777.1?report=genbank&log$=nucltop&blast_rank=374&RID=NAPC45R5013","AM497777.1")
Gaussia gomez-pompae plastid tRNA-Leu gene, trnL-trnF IGS and tRNA-Phe gene (partial), specimen voucher Vovides 554	Gaussia gomez-pompae	89.8	89.8	100%	2e-14	100.00	898	=HYPERLINK("https://www.ncbi.nlm.nih.gov/nucleotide/AM497776.1?report=genbank&log$=nucltop&blast_rank=375&RID=NAPC45R5013","AM497776.1")
Gaussia attenuata plastid tRNA-Leu gene, trnL-trnF IGS and tRNA-Phe gene (partial), specimen voucher A. Cuenca AC14, FTG	Gaussia attenuata	89.8	89.8	100%	2e-14	100.00	896	=HYPERLINK("https://www.ncbi.nlm.nih.gov/nucleotide/AM497775.1?report=genbank&log$=nucltop&blast_rank=376&RID=NAPC45R5013","AM497775.1")
Chamaedorea pinnatifrons plastid tRNA-Leu gene, trnL-trnF IGS and tRNA-Phe gene (partial), specimen voucher Balslev 6433, AAU	Chamaedorea pinnatifrons	89.8	89.8	100%	2e-14	100.00	919	=HYPERLINK("https://www.ncbi.nlm.nih.gov/nucleotide/AM497774.1?report=genbank&log$=nucltop&blast_rank=377&RID=NAPC45R5013","AM497774.1")
Chamaedorea tepejilote plastid tRNA-Leu gene, trnL-trnF IGS and tRNA-Phe gene (partial), specimen voucher A. Cuenca AC45, CP	Chamaedorea tepejilote	89.8	89.8	100%	2e-14	100.00	916	=HYPERLINK("https://www.ncbi.nlm.nih.gov/nucleotide/AM497773.1?report=genbank&log$=nucltop&blast_rank=378&RID=NAPC45R5013","AM497773.1")
Chamaedorea linearis plastid tRNA-Leu gene, trnL-trnF IGS and tRNA-Phe gene (partial), specimen voucher Trenel 5, AAU	Chamaedorea linearis	89.8	89.8	100%	2e-14	100.00	888	=HYPERLINK("https://www.ncbi.nlm.nih.gov/nucleotide/AM497772.1?report=genbank&log$=nucltop&blast_rank=379&RID=NAPC45R5013","AM497772.1")
Chamaedorea elatior plastid tRNA-Leu gene, trnL-trnF IGS and tRNA-Phe gene (partial), specimen voucher A. Cuenca AC42, MEXU	Chamaedorea elatior	89.8	89.8	100%	2e-14	100.00	900	=HYPERLINK("https://www.ncbi.nlm.nih.gov/nucleotide/AM497770.1?report=genbank&log$=nucltop&blast_rank=380&RID=NAPC45R5013","AM497770.1")
Chamaedorea alternans plastid tRNA-Leu gene and trnL-trnF IGS, specimen voucher A. Cuenca AC37, MEXU	Chamaedorea alternans	89.8	89.8	100%	2e-14	100.00	874	=HYPERLINK("https://www.ncbi.nlm.nih.gov/nucleotide/AM497769.1?report=genbank&log$=nucltop&blast_rank=381&RID=NAPC45R5013","AM497769.1")
Chamaedorea costaricana plastid tRNA-Leu gene, trnL-trnF IGS and tRNA-Phe gene (partial), specimen voucher A. Cuenca AC31, FTG	Chamaedorea costaricana	89.8	89.8	100%	2e-14	100.00	900	=HYPERLINK("https://www.ncbi.nlm.nih.gov/nucleotide/AM497768.1?report=genbank&log$=nucltop&blast_rank=382&RID=NAPC45R5013","AM497768.1")
Chamaedorea glaucifolia plastid tRNA-Leu gene, trnL-trnF IGS and tRNA-Phe gene (partial), specimen voucher A. Cuenca AC30, FTG	Chamaedorea glaucifolia	89.8	89.8	100%	2e-14	100.00	900	=HYPERLINK("https://www.ncbi.nlm.nih.gov/nucleotide/AM497767.1?report=genbank&log$=nucltop&blast_rank=383&RID=NAPC45R5013","AM497767.1")
Chamaedorea pochutlensis plastid tRNA-Leu gene, trnL-trnF IGS and tRNA-Phe gene (partial), specimen voucher A. Cuenca AC27, FTG	Chamaedorea pochutlensis	89.8	89.8	100%	2e-14	100.00	904	=HYPERLINK("https://www.ncbi.nlm.nih.gov/nucleotide/AM497765.1?report=genbank&log$=nucltop&blast_rank=384&RID=NAPC45R5013","AM497765.1")
Chamaedorea fragrans plastid tRNA-Leu gene, trnL-trnF IGS and tRNA-Phe gene (partial), specimen voucher A. Cuenca AC26, FTG	Chamaedorea fragrans	89.8	89.8	100%	2e-14	100.00	917	=HYPERLINK("https://www.ncbi.nlm.nih.gov/nucleotide/AM497764.1?report=genbank&log$=nucltop&blast_rank=385&RID=NAPC45R5013","AM497764.1")
Chamaedorea brachypoda plastid tRNA-Leu gene, trnL-trnF IGS and tRNA-Phe gene (partial), specimen voucher A. Cuenca AC22, FTG	Chamaedorea brachypoda	89.8	89.8	100%	2e-14	100.00	900	=HYPERLINK("https://www.ncbi.nlm.nih.gov/nucleotide/AM497762.1?report=genbank&log$=nucltop&blast_rank=386&RID=NAPC45R5013","AM497762.1")
Chamaedorea nationsiana plastid tRNA-Leu gene, trnL-trnF IGS and tRNA-Phe gene (partial), specimen voucher A. Cuenca AC19, FTG	Chamaedorea nationsiana	89.8	89.8	100%	2e-14	100.00	881	=HYPERLINK("https://www.ncbi.nlm.nih.gov/nucleotide/AM497760.1?report=genbank&log$=nucltop&blast_rank=387&RID=NAPC45R5013","AM497760.1")
Chamaedorea hooperiana plastid tRNA-Leu gene, trnL-trnF IGS and tRNA-Phe gene (partial), specimen voucher A. Cuenca AC13, FTG	Chamaedorea hooperiana	89.8	89.8	100%	2e-14	100.00	889	=HYPERLINK("https://www.ncbi.nlm.nih.gov/nucleotide/AM497758.1?report=genbank&log$=nucltop&blast_rank=388&RID=NAPC45R5013","AM497758.1")
Chamaedorea adscendens plastid tRNA-Leu gene, trnL-trnF IGS and tRNA-Phe gene (partial), specimen voucher A. Cuenca AC12, FTG	Chamaedorea adscendens	89.8	89.8	100%	2e-14	100.00	900	=HYPERLINK("https://www.ncbi.nlm.nih.gov/nucleotide/AM497757.1?report=genbank&log$=nucltop&blast_rank=389&RID=NAPC45R5013","AM497757.1")
Chamaedorea allenii plastid tRNA-Leu gene, trnL-trnF IGS and tRNA-Phe gene (partial), specimen voucher A. Cuenca AC11, FTG	Chamaedorea allenii	89.8	89.8	100%	2e-14	100.00	898	=HYPERLINK("https://www.ncbi.nlm.nih.gov/nucleotide/AM497756.1?report=genbank&log$=nucltop&blast_rank=390&RID=NAPC45R5013","AM497756.1")
Chamaedorea crucensis plastid tRNA-Leu gene, trnL-trnF IGS and tRNA-Phe gene (partial), specimen voucher A. Cuenca AC9, FTG	Chamaedorea crucensis	89.8	89.8	100%	2e-14	100.00	894	=HYPERLINK("https://www.ncbi.nlm.nih.gov/nucleotide/AM497755.1?report=genbank&log$=nucltop&blast_rank=391&RID=NAPC45R5013","AM497755.1")
Chamaedorea dammeriana plastid tRNA-Leu gene, trnL-trnF IGS and tRNA-Phe gene (partial), specimen voucher A. Cuenca AC8, FTG	Chamaedorea dammeriana	89.8	89.8	100%	2e-14	100.00	897	=HYPERLINK("https://www.ncbi.nlm.nih.gov/nucleotide/AM497754.1?report=genbank&log$=nucltop&blast_rank=392&RID=NAPC45R5013","AM497754.1")
Chamaedorea geonomiformis plastid tRNA-Leu gene, trnL-trnF IGS and tRNA-Phe gene (partial), specimen voucher A. Cuenca AC7, FTG	Chamaedorea geonomiformis	89.8	89.8	100%	2e-14	100.00	896	=HYPERLINK("https://www.ncbi.nlm.nih.gov/nucleotide/AM497753.1?report=genbank&log$=nucltop&blast_rank=393&RID=NAPC45R5013","AM497753.1")
Chamaedorea plumosa plastid tRNA-Leu gene, trnL-trnF IGS and tRNA-Phe gene (partial), specimen voucher A. Cuenca AC4, FTG	Chamaedorea plumosa	89.8	89.8	100%	2e-14	100.00	896	=HYPERLINK("https://www.ncbi.nlm.nih.gov/nucleotide/AM497750.1?report=genbank&log$=nucltop&blast_rank=394&RID=NAPC45R5013","AM497750.1")
Chamaedorea oblongata plastid tRNA-Leu gene, trnL-trnF IGS and tRNA-Phe gene (partial), specimen voucher A. Cuenca AC2, FTG	Chamaedorea oblongata	89.8	89.8	100%	2e-14	100.00	894	=HYPERLINK("https://www.ncbi.nlm.nih.gov/nucleotide/AM497749.1?report=genbank&log$=nucltop&blast_rank=395&RID=NAPC45R5013","AM497749.1")
Wendlandiella gracilis var. polyclada plastid tRNA-Leu gene, trnL-trnF IGS and tRNA-Phe gene (partial), specimen voucher A. Cuenca AC32, FTG	Wendlandiella gracilis var. polyclada	89.8	89.8	100%	2e-14	100.00	891	=HYPERLINK("https://www.ncbi.nlm.nih.gov/nucleotide/AM497748.1?report=genbank&log$=nucltop&blast_rank=396&RID=NAPC45R5013","AM497748.1")
Hyophorbe vaughanii plastid tRNA-Leu gene, trnL-trnF IGS and tRNA-Phe gene (partial), specimen voucher Lewis CEL 98-069	Hyophorbe vaughanii	89.8	89.8	100%	2e-14	100.00	885	=HYPERLINK("https://www.ncbi.nlm.nih.gov/nucleotide/AM497747.1?report=genbank&log$=nucltop&blast_rank=397&RID=NAPC45R5013","AM497747.1")
Hyophorbe verschaffeltii plastid tRNA-Leu gene, trnL-trnF IGS and tRNA-Phe gene (partial), specimen voucher A. Cuenca AC33, FTG	Hyophorbe verschaffeltii	89.8	89.8	100%	2e-14	100.00	882	=HYPERLINK("https://www.ncbi.nlm.nih.gov/nucleotide/AM497746.1?report=genbank&log$=nucltop&blast_rank=398&RID=NAPC45R5013","AM497746.1")
Hyophorbe amaricaulis plastid tRNA-Leu gene, trnL-trnF IGS and tRNA-Phe gene (partial), specimen voucher C.E. Lewis CEL 98-064	Hyophorbe amaricaulis	89.8	89.8	100%	2e-14	100.00	913	=HYPERLINK("https://www.ncbi.nlm.nih.gov/nucleotide/AM497744.1?report=genbank&log$=nucltop&blast_rank=399&RID=NAPC45R5013","AM497744.1")
Tahina spectabilis chloroplast partial tRNA-Leu gene and trnL-trnF intergenic spacer	Tahina spectabilis	89.8	89.8	100%	2e-14	100.00	827	=HYPERLINK("https://www.ncbi.nlm.nih.gov/nucleotide/AM779617.1?report=genbank&log$=nucltop&blast_rank=400&RID=NAPC45R5013","AM779617.1")
Carpentaria acuminata plastid partial tRNA-Leu gene and trnL-trnF IGS, specimen voucher Baker 999 (FTG)	Carpentaria acuminata	89.8	89.8	100%	2e-14	100.00	851	=HYPERLINK("https://www.ncbi.nlm.nih.gov/nucleotide/AM113683.1?report=genbank&log$=nucltop&blast_rank=401&RID=NAPC45R5013","AM113683.1")
Ponapea ledermanniana plastid partial tRNA-Leu gene and trnL-trnF IGS, specimen voucher Zona 878 (FTG)	Ponapea ledermanniana	89.8	89.8	100%	2e-14	100.00	844	=HYPERLINK("https://www.ncbi.nlm.nih.gov/nucleotide/AM113682.1?report=genbank&log$=nucltop&blast_rank=402&RID=NAPC45R5013","AM113682.1")
Ptychosperma macarthurii plastid partial tRNA-Leu gene and trnL-trnF IGS, specimen voucher Zona 869 (FTG)	Ptychosperma macarthurii	89.8	89.8	100%	2e-14	100.00	843	=HYPERLINK("https://www.ncbi.nlm.nih.gov/nucleotide/AM113681.1?report=genbank&log$=nucltop&blast_rank=403&RID=NAPC45R5013","AM113681.1")
Tectiphiala ferox plastid partial tRNA-Leu gene and trnL-trnF IGS, specimen voucher C.E. Lewis 98-070 (BH)	Tectiphiala ferox	89.8	89.8	100%	2e-14	100.00	826	=HYPERLINK("https://www.ncbi.nlm.nih.gov/nucleotide/AM113680.1?report=genbank&log$=nucltop&blast_rank=404&RID=NAPC45R5013","AM113680.1")
Acanthophoenix rubra plastid partial tRNA-Leu gene and trnL-trnF IGS, specimen voucher C.E. Lewis 98-067 (BH)	Acanthophoenix rubra	89.8	89.8	100%	2e-14	100.00	826	=HYPERLINK("https://www.ncbi.nlm.nih.gov/nucleotide/AM113679.1?report=genbank&log$=nucltop&blast_rank=405&RID=NAPC45R5013","AM113679.1")
Oncosperma tigillarium plastid partial tRNA-Leu gene and trnL-trnF IGS, specimen voucher R. Sanders 1768 (FTG)	Oncosperma tigillarium	89.8	89.8	100%	2e-14	100.00	826	=HYPERLINK("https://www.ncbi.nlm.nih.gov/nucleotide/AM113678.1?report=genbank&log$=nucltop&blast_rank=406&RID=NAPC45R5013","AM113678.1")
Calyptrocalyx albertisianus plastid partial tRNA-Leu gene and trnL-trnF IGS, specimen voucher Baker 1109 (K)	Calyptrocalyx albertisianus	89.8	89.8	100%	2e-14	100.00	856	=HYPERLINK("https://www.ncbi.nlm.nih.gov/nucleotide/AM113677.1?report=genbank&log$=nucltop&blast_rank=407&RID=NAPC45R5013","AM113677.1")
Masoala kona plastid partial tRNA-Leu gene and trnL-trnF IGS, specimen voucher Baker 1038 (K)	Masoala kona	89.8	89.8	100%	2e-14	100.00	845	=HYPERLINK("https://www.ncbi.nlm.nih.gov/nucleotide/AM113676.1?report=genbank&log$=nucltop&blast_rank=408&RID=NAPC45R5013","AM113676.1")
Lavoixia macrocarpa plastid partial tRNA-Leu gene and trnL-trnF IGS, specimen voucher Pintaud 364 (P)	Clinosperma macrocarpa	89.8	89.8	100%	2e-14	100.00	843	=HYPERLINK("https://www.ncbi.nlm.nih.gov/nucleotide/AM113672.1?report=genbank&log$=nucltop&blast_rank=409&RID=NAPC45R5013","AM113672.1")
Cyphokentia macrostachya plastid partial tRNA-Leu gene and trnL-trnF IGS, specimen voucher Pintaud 482 (TL)	Cyphokentia macrostachya	89.8	89.8	100%	2e-14	100.00	843	=HYPERLINK("https://www.ncbi.nlm.nih.gov/nucleotide/AM113670.1?report=genbank&log$=nucltop&blast_rank=410&RID=NAPC45R5013","AM113670.1")
Neoveitchia storckii plastid partial tRNA-Leu gene and trnL-trnF IGS, specimen voucher J. Roncal 73 (FTG)	Neoveitchia storckii	89.8	89.8	100%	2e-14	100.00	826	=HYPERLINK("https://www.ncbi.nlm.nih.gov/nucleotide/AM113669.1?report=genbank&log$=nucltop&blast_rank=411&RID=NAPC45R5013","AM113669.1")
Satakentia liukiuensis plastid partial tRNA-Leu gene and trnL-trnF IGS, specimen voucher Pintaud 446 (K)	Satakentia liukiuensis	89.8	89.8	100%	2e-14	100.00	774	=HYPERLINK("https://www.ncbi.nlm.nih.gov/nucleotide/AM113668.1?report=genbank&log$=nucltop&blast_rank=412&RID=NAPC45R5013","AM113668.1")
Veillonia alba plastid partial tRNA-Leu gene and trnL-trnF IGS, specimen voucher Pintaud 470 (TL)	Cyphophoenix alba	89.8	89.8	100%	2e-14	100.00	826	=HYPERLINK("https://www.ncbi.nlm.nih.gov/nucleotide/AM113666.1?report=genbank&log$=nucltop&blast_rank=413&RID=NAPC45R5013","AM113666.1")
Physokentia rosea plastid partial tRNA-Leu gene and trnL-trnF IGS, specimen voucher Pintaud 452 (TL)	Physokentia petiolata	89.8	89.8	100%	2e-14	100.00	843	=HYPERLINK("https://www.ncbi.nlm.nih.gov/nucleotide/AM113665.1?report=genbank&log$=nucltop&blast_rank=414&RID=NAPC45R5013","AM113665.1")
Cyphosperma balansae plastid partial tRNA-Leu gene and trnL-trnF IGS, specimen voucher Pintaud 491 (TL)	Cyphosperma balansae	89.8	89.8	100%	2e-14	100.00	838	=HYPERLINK("https://www.ncbi.nlm.nih.gov/nucleotide/AM113664.1?report=genbank&log$=nucltop&blast_rank=415&RID=NAPC45R5013","AM113664.1")
Campecarpus fulcitus plastid partial tRNA-Leu gene and trnL-trnF IGS, specimen voucher Pintaud 483 (TL)	Cyphophoenix fulcita	89.8	89.8	100%	2e-14	100.00	826	=HYPERLINK("https://www.ncbi.nlm.nih.gov/nucleotide/AM113663.1?report=genbank&log$=nucltop&blast_rank=416&RID=NAPC45R5013","AM113663.1")
Basselinia velutina plastid partial tRNA-Leu gene and trnL-trnF IGS, specimen voucher Pintaud 365 (P)	Basselinia velutina	89.8	89.8	100%	2e-14	100.00	842	=HYPERLINK("https://www.ncbi.nlm.nih.gov/nucleotide/AM113662.1?report=genbank&log$=nucltop&blast_rank=417&RID=NAPC45R5013","AM113662.1")
Alloschmidia glabrata plastid partial tRNA-Leu gene and trnL-trnF IGS, specimen voucher Pintaud 468 (K)	Basselinia glabrata	89.8	89.8	100%	2e-14	100.00	843	=HYPERLINK("https://www.ncbi.nlm.nih.gov/nucleotide/AM113661.1?report=genbank&log$=nucltop&blast_rank=418&RID=NAPC45R5013","AM113661.1")
Chambeyronia macrocarpa plastid partial tRNA-Leu gene and trnL-trnF IGS, specimen voucher Pintaud 361 (K)	Chambeyronia macrocarpa	89.8	89.8	100%	2e-14	100.00	845	=HYPERLINK("https://www.ncbi.nlm.nih.gov/nucleotide/AM113660.1?report=genbank&log$=nucltop&blast_rank=419&RID=NAPC45R5013","AM113660.1")
Actinorhytis calapparia plastid partial tRNA-Leu gene and trnL-trnF IGS, specimen voucher C.E. Lewis 97-011 (FTG)	Actinorhytis calapparia	89.8	89.8	100%	2e-14	100.00	845	=HYPERLINK("https://www.ncbi.nlm.nih.gov/nucleotide/AM113658.1?report=genbank&log$=nucltop&blast_rank=420&RID=NAPC45R5013","AM113658.1")
Sommieria leucophylla plastid partial tRNA-Leu gene and trnL-trnF IGS, specimen voucher 1992-3477 (K)	Sommieria leucophylla	89.8	89.8	100%	2e-14	100.00	858	=HYPERLINK("https://www.ncbi.nlm.nih.gov/nucleotide/AM113657.1?report=genbank&log$=nucltop&blast_rank=421&RID=NAPC45R5013","AM113657.1")
Calyptrogyne ghiesbreghtiana plastid partial tRNA-Leu gene and trnL-trnF IGS, specimen voucher Knudsen & Asmussen 627 (AAU)	Calyptrogyne ghiesbreghtiana	89.8	89.8	100%	2e-14	100.00	843	=HYPERLINK("https://www.ncbi.nlm.nih.gov/nucleotide/AM113655.1?report=genbank&log$=nucltop&blast_rank=422&RID=NAPC45R5013","AM113655.1")
Pholidostachys pulchra plastid partial tRNA-Leu gene and trnL-trnF IGS, specimen voucher Knudsen & Asmussen 613 (AAU)	Pholidostachys pulchra	89.8	89.8	100%	2e-14	100.00	828	=HYPERLINK("https://www.ncbi.nlm.nih.gov/nucleotide/AM113654.1?report=genbank&log$=nucltop&blast_rank=423&RID=NAPC45R5013","AM113654.1")
Welfia regia plastid partial tRNA-Leu gene and trnL-trnF IGS, specimen voucher Knudsen & Asmussen 607 (AAU)	Welfia regia	89.8	89.8	100%	2e-14	100.00	844	=HYPERLINK("https://www.ncbi.nlm.nih.gov/nucleotide/AM113653.1?report=genbank&log$=nucltop&blast_rank=424&RID=NAPC45R5013","AM113653.1")
Prestoea pubens plastid partial tRNA-Leu gene and trnL-trnF IGS, specimen voucher Knudsen & Asmussen 619 (AAU)	Prestoea pubens	89.8	89.8	100%	2e-14	100.00	854	=HYPERLINK("https://www.ncbi.nlm.nih.gov/nucleotide/AM113652.1?report=genbank&log$=nucltop&blast_rank=425&RID=NAPC45R5013","AM113652.1")
Desmoncus orthacanthos plastid partial tRNA-Leu gene and trnL-trnF IGS, specimen voucher Zona 620 (FTG)	Desmoncus orthacanthos	89.8	89.8	100%	2e-14	100.00	791	=HYPERLINK("https://www.ncbi.nlm.nih.gov/nucleotide/AM113651.1?report=genbank&log$=nucltop&blast_rank=426&RID=NAPC45R5013","AM113651.1")
Bactris gasipaes plastid partial tRNA-Leu gene and trnL-trnF IGS, specimen voucher C.E. Lewis 02-027 (FTG)	Bactris gasipaes	89.8	89.8	100%	2e-14	100.00	841	=HYPERLINK("https://www.ncbi.nlm.nih.gov/nucleotide/AM113650.1?report=genbank&log$=nucltop&blast_rank=427&RID=NAPC45R5013","AM113650.1")
Acrocomia crispa plastid partial tRNA-Leu gene and trnL-trnF IGS, specimen voucher J. Roncal 79 (FTG)	Acrocomia crispa	89.8	89.8	100%	2e-14	100.00	843	=HYPERLINK("https://www.ncbi.nlm.nih.gov/nucleotide/AM113649.1?report=genbank&log$=nucltop&blast_rank=428&RID=NAPC45R5013","AM113649.1")
Acrocomia aculeata plastid partial tRNA-Leu gene and trnL-trnF IGS, specimen voucher Baker 1000 (FTG)	Acrocomia aculeata	89.8	89.8	100%	2e-14	100.00	776	=HYPERLINK("https://www.ncbi.nlm.nih.gov/nucleotide/AM113648.1?report=genbank&log$=nucltop&blast_rank=429&RID=NAPC45R5013","AM113648.1")
Voanioala gerardii plastid partial tRNA-Leu gene and trnL-trnF IGS, specimen voucher Dransfield JD 6389 (K)	Voanioala gerardii	89.8	89.8	100%	2e-14	100.00	849	=HYPERLINK("https://www.ncbi.nlm.nih.gov/nucleotide/AM113646.1?report=genbank&log$=nucltop&blast_rank=430&RID=NAPC45R5013","AM113646.1")
Orania ravaka plastid partial tRNA-Leu gene and trnL-trnF IGS, specimen voucher Dransfield JD 7731 (K)	Orania ravaka	89.8	89.8	100%	2e-14	100.00	839	=HYPERLINK("https://www.ncbi.nlm.nih.gov/nucleotide/AM113644.1?report=genbank&log$=nucltop&blast_rank=431&RID=NAPC45R5013","AM113644.1")
Wendlandiella gracilis plastid partial tRNA-Leu gene and trnL-trnF IGS, specimen voucher Zona 754 (FTG)	Wendlandiella gracilis	89.8	89.8	100%	2e-14	100.00	822	=HYPERLINK("https://www.ncbi.nlm.nih.gov/nucleotide/AM113642.1?report=genbank&log$=nucltop&blast_rank=432&RID=NAPC45R5013","AM113642.1")
Socratea exorrhiza plastid partial tRNA-Leu gene and trnL-trnF IGS, specimen voucher Baker 992 (FTG)	Socratea exorrhiza	89.8	89.8	100%	2e-14	100.00	878	=HYPERLINK("https://www.ncbi.nlm.nih.gov/nucleotide/AM113641.1?report=genbank&log$=nucltop&blast_rank=433&RID=NAPC45R5013","AM113641.1")
Dictyocaryum lamarckianum plastid partial tRNA-Leu gene and trnL-trnF IGS, specimen voucher Asmussen 111 (CP)	Dictyocaryum lamarckianum	89.8	89.8	100%	2e-14	100.00	833	=HYPERLINK("https://www.ncbi.nlm.nih.gov/nucleotide/AM113640.1?report=genbank&log$=nucltop&blast_rank=434&RID=NAPC45R5013","AM113640.1")
Iriartella stenocarpa plastid partial tRNA-Leu gene and trnL-trnF IGS, specimen voucher B. Millan, J.C. Pintaud, C. Vegas (UNMSM)	Iriartella stenocarpa	89.8	89.8	100%	2e-14	100.00	931	=HYPERLINK("https://www.ncbi.nlm.nih.gov/nucleotide/AM113639.1?report=genbank&log$=nucltop&blast_rank=435&RID=NAPC45R5013","AM113639.1")
Juania australis plastid partial tRNA-Leu gene and trnL-trnF IGS, specimen voucher P. Trenel 4 (AAU)	Juania australis	89.8	89.8	100%	2e-14	100.00	848	=HYPERLINK("https://www.ncbi.nlm.nih.gov/nucleotide/AM113638.1?report=genbank&log$=nucltop&blast_rank=436&RID=NAPC45R5013","AM113638.1")
Borassus flabellifer plastid partial tRNA-Leu gene and trnL-trnF IGS, specimen voucher Wilkin, Suddee & Thapyai 1160 (K)	Borassus flabellifer	89.8	89.8	100%	2e-14	100.00	834	=HYPERLINK("https://www.ncbi.nlm.nih.gov/nucleotide/AM113637.1?report=genbank&log$=nucltop&blast_rank=437&RID=NAPC45R5013","AM113637.1")
Latania verschaffeltii plastid partial tRNA-Leu gene and trnL-trnF IGS, specimen voucher J. Roncal 64 (FTG)	Latania verschaffeltii	89.8	89.8	100%	2e-14	100.00	835	=HYPERLINK("https://www.ncbi.nlm.nih.gov/nucleotide/AM113636.1?report=genbank&log$=nucltop&blast_rank=438&RID=NAPC45R5013","AM113636.1")
Bismarckia nobilis plastid partial tRNA-Leu gene and trnL-trnF IGS, specimen voucher Bayton R.P. 43 (K)	Bismarckia nobilis	89.8	89.8	100%	2e-14	100.00	843	=HYPERLINK("https://www.ncbi.nlm.nih.gov/nucleotide/AM113634.1?report=genbank&log$=nucltop&blast_rank=439&RID=NAPC45R5013","AM113634.1")
Phoenix canariensis plastid partial tRNA-Leu gene and trnL-trnF IGS, specimen voucher Barrow 75 (K)	Phoenix canariensis	89.8	89.8	100%	2e-14	100.00	819	=HYPERLINK("https://www.ncbi.nlm.nih.gov/nucleotide/AM113622.1?report=genbank&log$=nucltop&blast_rank=440&RID=NAPC45R5013","AM113622.1")
Thrinax morrisii plastid partial tRNA-Leu gene and trnL-trnF IGS, specimen voucher J. Roncal 043 (FTG)	Leucothrinax morrisii	89.8	89.8	100%	2e-14	100.00	837	=HYPERLINK("https://www.ncbi.nlm.nih.gov/nucleotide/AM113621.1?report=genbank&log$=nucltop&blast_rank=441&RID=NAPC45R5013","AM113621.1")
Hemithrinax compacta plastid partial tRNA-Leu gene and trnL-trnF IGS, specimen voucher C.L. Lewis 02-072 (HAJB)	Hemithrinax compacta	89.8	89.8	100%	2e-14	100.00	834	=HYPERLINK("https://www.ncbi.nlm.nih.gov/nucleotide/AM113620.1?report=genbank&log$=nucltop&blast_rank=442&RID=NAPC45R5013","AM113620.1")
Zombia antillarum plastid partial tRNA-Leu gene and trnL-trnF IGS, specimen voucher R. Sanders 1763 (FTG)	Zombia antillarum	89.8	89.8	100%	2e-14	100.00	837	=HYPERLINK("https://www.ncbi.nlm.nih.gov/nucleotide/AM113619.1?report=genbank&log$=nucltop&blast_rank=443&RID=NAPC45R5013","AM113619.1")
Sabal minor plastid partial tRNA-Leu gene and trnL-trnF IGS, specimen voucher 1964-4540 (K)	Sabal minor	89.8	89.8	100%	2e-14	100.00	839	=HYPERLINK("https://www.ncbi.nlm.nih.gov/nucleotide/AM113618.1?report=genbank&log$=nucltop&blast_rank=444&RID=NAPC45R5013","AM113618.1")
Rhopaloblaste augusta plastid partial tRNA-Leu gene and trnL-trnF IGS, specimen voucher C.E. Lewis 99-044 (FTG)	Rhopaloblaste augusta	89.8	89.8	100%	2e-14	100.00	839	=HYPERLINK("https://www.ncbi.nlm.nih.gov/nucleotide/AM113695.1?report=genbank&log$=nucltop&blast_rank=445&RID=NAPC45R5013","AM113695.1")
Lepidorrhachis mooreana plastid partial tRNA-Leu gene and trnL-trnF IGS, specimen voucher Baker 1167 (K)	Lepidorrhachis mooreana	89.8	89.8	100%	2e-14	100.00	837	=HYPERLINK("https://www.ncbi.nlm.nih.gov/nucleotide/AM113693.1?report=genbank&log$=nucltop&blast_rank=446&RID=NAPC45R5013","AM113693.1")
Heterospathe longipes plastid partial tRNA-Leu gene and trnL-trnF IGS, specimen voucher Pintuad 461 (TL)	Heterospathe longipes	89.8	89.8	100%	2e-14	100.00	843	=HYPERLINK("https://www.ncbi.nlm.nih.gov/nucleotide/AM113692.1?report=genbank&log$=nucltop&blast_rank=447&RID=NAPC45R5013","AM113692.1")
Heterospathe elata plastid partial tRNA-Leu gene and trnL-trnF IGS, specimen voucher C.E. Lewis 99-034 (GUAM)	Heterospathe elata	89.8	89.8	100%	2e-14	100.00	850	=HYPERLINK("https://www.ncbi.nlm.nih.gov/nucleotide/AM113691.1?report=genbank&log$=nucltop&blast_rank=448&RID=NAPC45R5013","AM113691.1")
Dransfieldia micrantha plastid partial tRNA-Leu gene and trnL-trnF IGS, specimen voucher C.E. Lewis s.n. (FTG)	Dransfieldia micrantha	89.8	89.8	100%	2e-14	100.00	843	=HYPERLINK("https://www.ncbi.nlm.nih.gov/nucleotide/AM113690.1?report=genbank&log$=nucltop&blast_rank=449&RID=NAPC45R5013","AM113690.1")
Dictyosperma album plastid partial tRNA-Leu gene and trnL-trnF IGS, specimen voucher C.E. Lewis 98-061 (BH)	Dictyosperma album	89.8	89.8	100%	2e-14	100.00	785	=HYPERLINK("https://www.ncbi.nlm.nih.gov/nucleotide/AM113689.1?report=genbank&log$=nucltop&blast_rank=450&RID=NAPC45R5013","AM113689.1")
Ptychococcus paradoxus plastid partial tRNA-Leu gene and trnL-trnF IGS, specimen voucher Baker 572 (K)	Ptychococcus paradoxus	89.8	89.8	100%	2e-14	100.00	843	=HYPERLINK("https://www.ncbi.nlm.nih.gov/nucleotide/AM113685.1?report=genbank&log$=nucltop&blast_rank=451&RID=NAPC45R5013","AM113685.1")
Wodyetia bifurcata plastid partial tRNA-Leu gene and trnL-trnF IGS, specimen voucher FTG 85-11113 (FTG)	Wodyetia bifurcata	89.8	89.8	100%	2e-14	100.00	843	=HYPERLINK("https://www.ncbi.nlm.nih.gov/nucleotide/AM113684.1?report=genbank&log$=nucltop&blast_rank=452&RID=NAPC45R5013","AM113684.1")
Bactris gasipaes tRNA-Leu (trnL) gene and trnL-trnF intergenic spacer, partial sequence; chloroplast	Bactris gasipaes	89.8	89.8	100%	2e-14	100.00	892	=HYPERLINK("https://www.ncbi.nlm.nih.gov/nucleotide/DQ445909.1?report=genbank&log$=nucltop&blast_rank=453&RID=NAPC45R5013","DQ445909.1")
Sclerosperma mannii chloroplast partial tRNA-Leu gene, intergenic spacer and partial tRNA-Phe gene	Sclerosperma mannii	89.8	89.8	100%	2e-14	100.00	913	=HYPERLINK("https://www.ncbi.nlm.nih.gov/nucleotide/AJ404915.1?report=genbank&log$=nucltop&blast_rank=454&RID=NAPC45R5013","AJ404915.1")
Roscheria melanochaetes chloroplast partial tRNA-Leu gene, intergenic spacer and partial tRNA-Phe gene	Roscheria melanochaetes	89.8	89.8	100%	2e-14	100.00	955	=HYPERLINK("https://www.ncbi.nlm.nih.gov/nucleotide/AJ404914.1?report=genbank&log$=nucltop&blast_rank=455&RID=NAPC45R5013","AJ404914.1")
Veitchia arecina chloroplast partial tRNA-Leu gene, intergenic spacer and partial tRNA-Phe gene	Veitchia arecina	89.8	89.8	100%	2e-14	100.00	946	=HYPERLINK("https://www.ncbi.nlm.nih.gov/nucleotide/AJ404909.1?report=genbank&log$=nucltop&blast_rank=456&RID=NAPC45R5013","AJ404909.1")
Rhopalostylis baueri chloroplast partial tRNA-Leu gene, intergenic spacer and partial tRNA-Phe gene	Rhopalostylis baueri	89.8	89.8	100%	2e-14	100.00	949	=HYPERLINK("https://www.ncbi.nlm.nih.gov/nucleotide/AJ404906.1?report=genbank&log$=nucltop&blast_rank=457&RID=NAPC45R5013","AJ404906.1")
Reinhardtia simplex chloroplast partial tRNA-Leu gene, intergenic spacer and partial tRNA-Phe gene	Reinhardtia simplex	89.8	89.8	100%	2e-14	100.00	947	=HYPERLINK("https://www.ncbi.nlm.nih.gov/nucleotide/AJ404900.1?report=genbank&log$=nucltop&blast_rank=458&RID=NAPC45R5013","AJ404900.1")
Wettinia hirsuta chloroplast partial tRNA-Leu gene, intergenic spacer and partial tRNA-Phe gene	Wettinia hirsuta	89.8	89.8	100%	2e-14	100.00	980	=HYPERLINK("https://www.ncbi.nlm.nih.gov/nucleotide/AJ404898.1?report=genbank&log$=nucltop&blast_rank=459&RID=NAPC45R5013","AJ404898.1")
Pseudophoenix vinifera chloroplast partial tRNA-Leu gene, intergenic spacer and partial tRNA-Phe gene	Pseudophoenix vinifera	89.8	89.8	100%	2e-14	100.00	936	=HYPERLINK("https://www.ncbi.nlm.nih.gov/nucleotide/AJ404895.1?report=genbank&log$=nucltop&blast_rank=460&RID=NAPC45R5013","AJ404895.1")
Schippia concolor chloroplast partial tRNA-Leu gene, intergenic spacer and partial tRNA-Phe gene	Schippia concolor	89.8	89.8	100%	2e-14	100.00	929	=HYPERLINK("https://www.ncbi.nlm.nih.gov/nucleotide/AJ404891.1?report=genbank&log$=nucltop&blast_rank=461&RID=NAPC45R5013","AJ404891.1")
Masoala madagascariensis chloroplast partial tRNA-Leu gene, intergenic spacer and partial tRNA-Phe gene	Masoala madagascariensis	89.8	89.8	100%	2e-14	100.00	942	=HYPERLINK("https://www.ncbi.nlm.nih.gov/nucleotide/AJ404916.1?report=genbank&log$=nucltop&blast_rank=462&RID=NAPC45R5013","AJ404916.1")
Linospadix monostachya chloroplast partial tRNA-Leu gene, intergenic spacer and partial tRNA-Phe gene	Linospadix monostachyos	89.8	89.8	100%	2e-14	100.00	946	=HYPERLINK("https://www.ncbi.nlm.nih.gov/nucleotide/AJ404908.1?report=genbank&log$=nucltop&blast_rank=463&RID=NAPC45R5013","AJ404908.1")
Lemurophoenix halleuxii chloroplast partial tRNA-Leu gene, intergenic spacer and partial tRNA-Phe gene	Lemurophoenix halleuxii	89.8	89.8	100%	2e-14	100.00	951	=HYPERLINK("https://www.ncbi.nlm.nih.gov/nucleotide/AJ404902.1?report=genbank&log$=nucltop&blast_rank=464&RID=NAPC45R5013","AJ404902.1")
Aphandra natalia chloroplast partial tRNA-Leu gene, intergenic spacer and partial tRNA-Phe gene	Aphandra natalia	89.8	89.8	100%	2e-14	100.00	952	=HYPERLINK("https://www.ncbi.nlm.nih.gov/nucleotide/AJ404921.1?report=genbank&log$=nucltop&blast_rank=465&RID=NAPC45R5013","AJ404921.1")
Elaeis guineensis chloroplast partial tRNA-Leu gene, intergenic spacer and partial tRNA-Phe gene	Elaeis guineensis	89.8	89.8	100%	2e-14	100.00	949	=HYPERLINK("https://www.ncbi.nlm.nih.gov/nucleotide/AJ404919.1?report=genbank&log$=nucltop&blast_rank=466&RID=NAPC45R5013","AJ404919.1")
Hedyscepe canterburyana chloroplast partial tRNA-Leu gene, intergenic spacer and partial tRNA-Phe gene	Hedyscepe canterburyana	89.8	89.8	100%	2e-14	100.00	834	=HYPERLINK("https://www.ncbi.nlm.nih.gov/nucleotide/AJ404905.1?report=genbank&log$=nucltop&blast_rank=467&RID=NAPC45R5013","AJ404905.1")
Archontophoenix purpurea chloroplast partial tRNA-Leu gene, intergenic spacer and partial tRNA-Phe gene	Archontophoenix purpurea	89.8	89.8	100%	2e-14	100.00	955	=HYPERLINK("https://www.ncbi.nlm.nih.gov/nucleotide/AJ404904.1?report=genbank&log$=nucltop&blast_rank=468&RID=NAPC45R5013","AJ404904.1")
Dypsis lutescens chloroplast partial tRNA-Leu gene, intergenic spacer and partial tRNA-Phe gene	Dypsis lutescens	89.8	89.8	100%	2e-14	100.00	942	=HYPERLINK("https://www.ncbi.nlm.nih.gov/nucleotide/AJ404901.1?report=genbank&log$=nucltop&blast_rank=469&RID=NAPC45R5013","AJ404901.1")
Caryota ophiopellis chloroplast partial tRNA-Leu gene, intergenic spacer and partial tRNA-Phe gene	Caryota ophiopellis	89.8	89.8	100%	2e-14	100.00	956	=HYPERLINK("https://www.ncbi.nlm.nih.gov/nucleotide/AJ404897.1?report=genbank&log$=nucltop&blast_rank=470&RID=NAPC45R5013","AJ404897.1")
Arenga undulatifolia chloroplast partial tRNA-Leu gene, intergenic spacer and partial tRNA-Phe gene	Arenga undulatifolia	89.8	89.8	100%	2e-14	100.00	951	=HYPERLINK("https://www.ncbi.nlm.nih.gov/nucleotide/AJ404896.1?report=genbank&log$=nucltop&blast_rank=471&RID=NAPC45R5013","AJ404896.1")
Ammandra decasperma chloroplast partial tRNA-Leu gene, intergenic spacer and partial tRNA-Phe gene	Ammandra decasperma	89.8	89.8	100%	2e-14	100.00	943	=HYPERLINK("https://www.ncbi.nlm.nih.gov/nucleotide/AJ404922.1?report=genbank&log$=nucltop&blast_rank=472&RID=NAPC45R5013","AJ404922.1")
Aiphanes aculeata chloroplast partial tRNA-Leu gene, intergenic spacer and partial tRNA-Phe gene	Aiphanes horrida	89.8	89.8	100%	2e-14	100.00	881	=HYPERLINK("https://www.ncbi.nlm.nih.gov/nucleotide/AJ404920.1?report=genbank&log$=nucltop&blast_rank=473&RID=NAPC45R5013","AJ404920.1")
Wallichia disticha chloroplast DNA for trnL-trnF intergenic spacer	Wallichia disticha	89.8	89.8	100%	2e-14	100.00	967	=HYPERLINK("https://www.ncbi.nlm.nih.gov/nucleotide/AJ241293.1?report=genbank&log$=nucltop&blast_rank=474&RID=NAPC45R5013","AJ241293.1")
Ravenea louvelii chloroplast DNA for trnL-trnF intergenic spacer	Ravenea louvelii	89.8	89.8	100%	2e-14	100.00	901	=HYPERLINK("https://www.ncbi.nlm.nih.gov/nucleotide/AJ241286.1?report=genbank&log$=nucltop&blast_rank=475&RID=NAPC45R5013","AJ241286.1")
Satranala decussilvae chloroplast DNA for trnL-trnF intergenic spacer	Satranala decussilvae	89.8	89.8	100%	2e-14	100.00	912	=HYPERLINK("https://www.ncbi.nlm.nih.gov/nucleotide/AJ241275.1?report=genbank&log$=nucltop&blast_rank=476&RID=NAPC45R5013","AJ241275.1")
Sabal bermudana chloroplast DNA for trnL-trnF intergenic spacer	Sabal bermudana	89.8	89.8	100%	2e-14	100.00	962	=HYPERLINK("https://www.ncbi.nlm.nih.gov/nucleotide/AJ241271.1?report=genbank&log$=nucltop&blast_rank=477&RID=NAPC45R5013","AJ241271.1")
Thrinax radiata chloroplast DNA for trnL-trnF intergenic spacer	Thrinax radiata	89.8	89.8	100%	2e-14	100.00	909	=HYPERLINK("https://www.ncbi.nlm.nih.gov/nucleotide/AJ241256.1?report=genbank&log$=nucltop&blast_rank=478&RID=NAPC45R5013","AJ241256.1")
Trithrinax campestris chloroplast DNA for trnL-trnF intergenic spacer	Trithrinax campestris	89.8	89.8	100%	2e-14	100.00	914	=HYPERLINK("https://www.ncbi.nlm.nih.gov/nucleotide/AJ241253.1?report=genbank&log$=nucltop&blast_rank=479&RID=NAPC45R5013","AJ241253.1")
Phytelephas aequatorialis chloroplast DNA for trnL-trnF intergenic spacer	Phytelephas aequatorialis	89.8	89.8	100%	2e-14	100.00	895	=HYPERLINK("https://www.ncbi.nlm.nih.gov/nucleotide/AJ241317.1?report=genbank&log$=nucltop&blast_rank=480&RID=NAPC45R5013","AJ241317.1")
Phytelephas macrocarpa chloroplast DNA for trnL-trnF intergenic spacer	Phytelephas macrocarpa	89.8	89.8	100%	2e-14	100.00	877	=HYPERLINK("https://www.ncbi.nlm.nih.gov/nucleotide/AJ241316.1?report=genbank&log$=nucltop&blast_rank=481&RID=NAPC45R5013","AJ241316.1")
Neonicholsonia watsonii chloroplast DNA for trnL-trnF intergenic spacer	Neonicholsonia watsonii	89.8	89.8	100%	2e-14	100.00	972	=HYPERLINK("https://www.ncbi.nlm.nih.gov/nucleotide/AJ241299.1?report=genbank&log$=nucltop&blast_rank=482&RID=NAPC45R5013","AJ241299.1")
Manicaria saccifera chloroplast DNA for trnL-trnF intergenic spacer	Manicaria saccifera	89.8	89.8	100%	2e-14	100.00	953	=HYPERLINK("https://www.ncbi.nlm.nih.gov/nucleotide/AJ241297.1?report=genbank&log$=nucltop&blast_rank=483&RID=NAPC45R5013","AJ241297.1")
Orania lauterbachiana chloroplast DNA for trnL-trnF intergenic spacer	Orania lauterbachiana	89.8	89.8	100%	2e-14	100.00	947	=HYPERLINK("https://www.ncbi.nlm.nih.gov/nucleotide/AJ241296.1?report=genbank&log$=nucltop&blast_rank=484&RID=NAPC45R5013","AJ241296.1")
Oraniopsis appendiculata chloroplast DNA for trnL-trnF intergenic spacer	Oraniopsis appendiculata	89.8	89.8	100%	2e-14	100.00	910	=HYPERLINK("https://www.ncbi.nlm.nih.gov/nucleotide/AJ241285.1?report=genbank&log$=nucltop&blast_rank=485&RID=NAPC45R5013","AJ241285.1")
Pseudophoenix sargentii chloroplast DNA for trnL-trnF intergenic spacer	Pseudophoenix sargentii	89.8	89.8	100%	2e-14	100.00	886	=HYPERLINK("https://www.ncbi.nlm.nih.gov/nucleotide/AJ241283.1?report=genbank&log$=nucltop&blast_rank=486&RID=NAPC45R5013","AJ241283.1")
Phoenix reclinata chloroplast DNA for trnL-trnF intergenic spacer	Phoenix reclinata	89.8	89.8	100%	2e-14	100.00	893	=HYPERLINK("https://www.ncbi.nlm.nih.gov/nucleotide/AJ241272.1?report=genbank&log$=nucltop&blast_rank=487&RID=NAPC45R5013","AJ241272.1")
Nannorrhops ritchiana chloroplast DNA for trnL-trnF intergenic spacer	Nannorrhops ritchiana	89.8	89.8	100%	2e-14	100.00	891	=HYPERLINK("https://www.ncbi.nlm.nih.gov/nucleotide/AJ241268.1?report=genbank&log$=nucltop&blast_rank=488&RID=NAPC45R5013","AJ241268.1")
Lodoicea maldivica chloroplast DNA for trnL-trnF intergenic spacer	Lodoicea maldivica	89.8	89.8	100%	2e-14	100.00	915	=HYPERLINK("https://www.ncbi.nlm.nih.gov/nucleotide/AJ241273.1?report=genbank&log$=nucltop&blast_rank=489&RID=NAPC45R5013","AJ241273.1")
Kentiopsis magnifica chloroplast DNA for trnL-trnF intergenic spacer	Kentiopsis magnifica	89.8	89.8	100%	2e-14	100.00	953	=HYPERLINK("https://www.ncbi.nlm.nih.gov/nucleotide/AJ241789.1?report=genbank&log$=nucltop&blast_rank=490&RID=NAPC45R5013","AJ241789.1")
Kentiopsis oliviformis chloroplast DNA for trnL-trnF intergenic spacer	Kentiopsis oliviformis	89.8	89.8	100%	2e-14	100.00	952	=HYPERLINK("https://www.ncbi.nlm.nih.gov/nucleotide/AJ241788.1?report=genbank&log$=nucltop&blast_rank=491&RID=NAPC45R5013","AJ241788.1")
Livistona australis chloroplast DNA for trnL-trnF intergenic spacer	Livistona australis	89.8	89.8	100%	2e-14	100.00	911	=HYPERLINK("https://www.ncbi.nlm.nih.gov/nucleotide/AJ241318.1?report=genbank&log$=nucltop&blast_rank=492&RID=NAPC45R5013","AJ241318.1")
Laccospadix australasica chloroplast DNA for trnL-trnF intergenic spacer	Laccospadix australasicus	89.8	89.8	100%	2e-14	100.00	949	=HYPERLINK("https://www.ncbi.nlm.nih.gov/nucleotide/AJ241304.1?report=genbank&log$=nucltop&blast_rank=493&RID=NAPC45R5013","AJ241304.1")
Kentiopsis magnifica chloroplast DNA for trnL-trnF intergenic spacer	Kentiopsis magnifica	89.8	89.8	100%	2e-14	100.00	966	=HYPERLINK("https://www.ncbi.nlm.nih.gov/nucleotide/AJ241303.1?report=genbank&log$=nucltop&blast_rank=494&RID=NAPC45R5013","AJ241303.1")
Kentiopsis piersoniorum chloroplast DNA for trnL-trnF intergenic spacer	Kentiopsis piersoniorum	89.8	89.8	100%	2e-14	100.00	954	=HYPERLINK("https://www.ncbi.nlm.nih.gov/nucleotide/AJ241302.1?report=genbank&log$=nucltop&blast_rank=495&RID=NAPC45R5013","AJ241302.1")
Kentiopsis oliviformis chloroplast DNA for trnL-trnF intergenic spacer	Kentiopsis oliviformis	89.8	89.8	100%	2e-14	100.00	955	=HYPERLINK("https://www.ncbi.nlm.nih.gov/nucleotide/AJ241301.1?report=genbank&log$=nucltop&blast_rank=496&RID=NAPC45R5013","AJ241301.1")
Iriartea deltoidea chloroplast DNA for trnL-trnF intergenic spacer	Iriartea deltoidea	89.8	89.8	100%	2e-14	100.00	992	=HYPERLINK("https://www.ncbi.nlm.nih.gov/nucleotide/AJ241294.1?report=genbank&log$=nucltop&blast_rank=497&RID=NAPC45R5013","AJ241294.1")
Hyphaene thebaica chloroplast DNA for trnL-trnF intergenic spacer	Hyphaene thebaica	89.8	89.8	100%	2e-14	100.00	933	=HYPERLINK("https://www.ncbi.nlm.nih.gov/nucleotide/AJ241274.1?report=genbank&log$=nucltop&blast_rank=498&RID=NAPC45R5013","AJ241274.1")
Kerriodoxa elegans chloroplast DNA for trnL-trnF intergenic spacer	Kerriodoxa elegans	89.8	89.8	100%	2e-14	100.00	942	=HYPERLINK("https://www.ncbi.nlm.nih.gov/nucleotide/AJ241270.1?report=genbank&log$=nucltop&blast_rank=499&RID=NAPC45R5013","AJ241270.1")
Geonoma congesta chloroplast DNA for trnL-trnF intergenic spacer	Geonoma congesta	89.8	89.8	100%	2e-14	100.00	936	=HYPERLINK("https://www.ncbi.nlm.nih.gov/nucleotide/AJ241315.1?report=genbank&log$=nucltop&blast_rank=500&RID=NAPC45R5013","AJ241315.1")
Gronophyllum chaunostachys chloroplast DNA for trnL-trnF intergenic spacer	Hydriastele chaunostachys	89.8	89.8	100%	2e-14	100.00	953	=HYPERLINK("https://www.ncbi.nlm.nih.gov/nucleotide/AJ241307.1?report=genbank&log$=nucltop&blast_rank=501&RID=NAPC45R5013","AJ241307.1")
Hyospathe macrorachis chloroplast DNA for trnL-trnF intergenic spacer	Hyospathe macrorhachis	89.8	89.8	100%	2e-14	100.00	967	=HYPERLINK("https://www.ncbi.nlm.nih.gov/nucleotide/AJ241300.1?report=genbank&log$=nucltop&blast_rank=502&RID=NAPC45R5013","AJ241300.1")
Hyophorbe lagenicaulis chloroplast DNA for trnL-trnF intergenic spacer	Hyophorbe lagenicaulis	89.8	89.8	100%	2e-14	100.00	881	=HYPERLINK("https://www.ncbi.nlm.nih.gov/nucleotide/AJ241288.1?report=genbank&log$=nucltop&blast_rank=503&RID=NAPC45R5013","AJ241288.1")
Gaussia maya chloroplast DNA for trnL-trnF intergenic spacer	Gaussia maya	89.8	89.8	100%	2e-14	100.00	919	=HYPERLINK("https://www.ncbi.nlm.nih.gov/nucleotide/AJ241287.1?report=genbank&log$=nucltop&blast_rank=504&RID=NAPC45R5013","AJ241287.1")
Euterpe oleracea chloroplast DNA for trnL-trnF intergenic spacer	Euterpe oleracea	89.8	89.8	100%	2e-14	100.00	951	=HYPERLINK("https://www.ncbi.nlm.nih.gov/nucleotide/AJ241298.1?report=genbank&log$=nucltop&blast_rank=505&RID=NAPC45R5013","AJ241298.1")
Cryosophila sp. chloroplast DNA for trnL-trnF intergenic spacer	Cryosophila sp. 1991-1092	89.8	89.8	100%	2e-14	100.00	911	=HYPERLINK("https://www.ncbi.nlm.nih.gov/nucleotide/AJ241255.1?report=genbank&log$=nucltop&blast_rank=506&RID=NAPC45R5013","AJ241255.1")
Chelyocarpus ulei chloroplast DNA for trnL-trnF intergenic spacer	Chelyocarpus ulei	89.8	89.8	100%	2e-14	100.00	952	=HYPERLINK("https://www.ncbi.nlm.nih.gov/nucleotide/AJ241254.1?report=genbank&log$=nucltop&blast_rank=507&RID=NAPC45R5013","AJ241254.1")
Calyptronoma occidentalis chloroplast DNA for trnL-trnF intergenic spacer	Calyptronoma occidentalis	89.8	89.8	100%	2e-14	100.00	959	=HYPERLINK("https://www.ncbi.nlm.nih.gov/nucleotide/AJ241313.1?report=genbank&log$=nucltop&blast_rank=508&RID=NAPC45R5013","AJ241313.1")
Cyphophoenix nucele chloroplast DNA for trnL-trnF intergenic spacer	Cyphophoenix nucele	89.8	89.8	100%	2e-14	100.00	934	=HYPERLINK("https://www.ncbi.nlm.nih.gov/nucleotide/AJ241309.1?report=genbank&log$=nucltop&blast_rank=509&RID=NAPC45R5013","AJ241309.1")
Caryota mitis chloroplast DNA for trnL-trnF intergenic spacer	Caryota mitis	89.8	89.8	100%	2e-14	100.00	939	=HYPERLINK("https://www.ncbi.nlm.nih.gov/nucleotide/AJ241292.1?report=genbank&log$=nucltop&blast_rank=510&RID=NAPC45R5013","AJ241292.1")
Chamaedorea microspadix chloroplast DNA for trnL-trnF intergenic spacer	Chamaedorea microspadix	89.8	89.8	100%	2e-14	100.00	950	=HYPERLINK("https://www.ncbi.nlm.nih.gov/nucleotide/AJ241290.1?report=genbank&log$=nucltop&blast_rank=511&RID=NAPC45R5013","AJ241290.1")
Brassiophoenix schumannii chloroplast DNA for trnL-trnF intergenic spacer	Brassiophoenix schumannii	89.8	89.8	100%	2e-14	100.00	951	=HYPERLINK("https://www.ncbi.nlm.nih.gov/nucleotide/AJ241306.1?report=genbank&log$=nucltop&blast_rank=512&RID=NAPC45R5013","AJ241306.1")
Balaka seemannii chloroplast DNA for trnL-trnF intergenic spacer	Balaka seemannii	89.8	89.8	100%	2e-14	100.00	950	=HYPERLINK("https://www.ncbi.nlm.nih.gov/nucleotide/AJ241305.1?report=genbank&log$=nucltop&blast_rank=513&RID=NAPC45R5013","AJ241305.1")
Coccothrinax argentata chloroplast DNA for trnL-trnF intergenic spacer	Coccothrinax argentata	89.8	89.8	100%	2e-14	100.00	901	=HYPERLINK("https://www.ncbi.nlm.nih.gov/nucleotide/AJ241257.1?report=genbank&log$=nucltop&blast_rank=514&RID=NAPC45R5013","AJ241257.1")
Asterogyne martiana chloroplast DNA for trnL-trnF intergenic spacer	Asterogyne martiana	89.8	89.8	100%	2e-14	100.00	936	=HYPERLINK("https://www.ncbi.nlm.nih.gov/nucleotide/AJ241314.1?report=genbank&log$=nucltop&blast_rank=515&RID=NAPC45R5013","AJ241314.1")
