# Supplementary material for: Ecology of community reassembly: Movements and diets of megafauna during a decade of restoration in Mozambique
Source: Ecology. 2026 Apr 12;107(4):e70386. doi: 10.1002/ecy.70386 (PMC13071350; doi:10.1002/ecy.70386)
Supplement: Supplementary file 1 — Data S1. [file ECY-107-e70386-s001.zip › Data_S1/Dataset_20/DietDataFilteringScripts/DNA_metabarcoding_data_processing/additional_files_scripts/NCBI_blast_results/ctcctgctttcaaaaaggaaagaaaaaagg.csv]

Description	Scientific Name	Max Score	Total Score	Query Cover	E value	Per. ident	Acc. Len	Accession
Persicaria sp. JP-2019 voucher JG-16-P03_B6 tRNA-Leu (trnL) gene, partial sequence; trnL-trnF intergenic spacer, complete sequence; and tRNA-Phe (trnF) gene, partial sequence; chloroplast	Persicaria sp. JP-2019	60.0	60.0	100%	1e-05	100.00	507	=HYPERLINK("https://www.ncbi.nlm.nih.gov/nucleotide/MK187166.1?report=genbank&log$=nucltop&blast_rank=1&RID=ND01EYFA016","MK187166.1")
Persicaria orientalis voucher NBU Herbarium - 7824 tRNA-Leu (trnL) gene, partial sequence; trnL-trnF intergenic spacer, complete sequence; and tRNA-Phe (trnF) gene, partial sequence; chloroplast	Persicaria orientalis	60.0	60.0	100%	1e-05	100.00	942	=HYPERLINK("https://www.ncbi.nlm.nih.gov/nucleotide/MH854503.1?report=genbank&log$=nucltop&blast_rank=2&RID=ND01EYFA016","MH854503.1")
Persicaria lapathifolia voucher PerLap-210804-1 tRNA-Leu (trnL) gene, partial sequence; chloroplast	Persicaria lapathifolia	60.0	60.0	100%	1e-05	100.00	525	=HYPERLINK("https://www.ncbi.nlm.nih.gov/nucleotide/OR571827.1?report=genbank&log$=nucltop&blast_rank=3&RID=ND01EYFA016","OR571827.1")
Persicaria viscosa voucher SD300 chloroplast, complete genome	Persicaria viscosa	60.0	60.0	100%	1e-05	100.00	159065	=HYPERLINK("https://www.ncbi.nlm.nih.gov/nucleotide/ON229597.1?report=genbank&log$=nucltop&blast_rank=4&RID=ND01EYFA016","ON229597.1")
Persicaria viscofera voucher SD287 chloroplast, complete genome	Persicaria viscofera	60.0	60.0	100%	1e-05	100.00	159621	=HYPERLINK("https://www.ncbi.nlm.nih.gov/nucleotide/NC_082263.1?report=genbank&log$=nucltop&blast_rank=5&RID=ND01EYFA016","NC_082263.1")
Persicaria orientalis voucher SD294 chloroplast, complete genome	Persicaria orientalis	60.0	60.0	100%	1e-05	100.00	159015	=HYPERLINK("https://www.ncbi.nlm.nih.gov/nucleotide/ON229588.1?report=genbank&log$=nucltop&blast_rank=6&RID=ND01EYFA016","ON229588.1")
Persicaria maculosa voucher SD289 chloroplast, complete genome	Persicaria maculosa	60.0	60.0	100%	1e-05	100.00	159076	=HYPERLINK("https://www.ncbi.nlm.nih.gov/nucleotide/NC_082258.1?report=genbank&log$=nucltop&blast_rank=7&RID=ND01EYFA016","NC_082258.1")
Persicaria lapathifolia var. salicifolia voucher SD646 chloroplast, complete genome	Persicaria lapathifolia var. salicifolia	60.0	60.0	100%	1e-05	100.00	159049	=HYPERLINK("https://www.ncbi.nlm.nih.gov/nucleotide/ON229580.1?report=genbank&log$=nucltop&blast_rank=8&RID=ND01EYFA016","ON229580.1")
Persicaria lapathifolia voucher SD292 chloroplast, complete genome	Persicaria lapathifolia	60.0	60.0	100%	1e-05	100.00	159051	=HYPERLINK("https://www.ncbi.nlm.nih.gov/nucleotide/ON229579.1?report=genbank&log$=nucltop&blast_rank=9&RID=ND01EYFA016","ON229579.1")
Persicaria glabra voucher SD291 chloroplast, complete genome	Persicaria glabra	60.0	60.0	100%	1e-05	100.00	159069	=HYPERLINK("https://www.ncbi.nlm.nih.gov/nucleotide/NC_082253.1?report=genbank&log$=nucltop&blast_rank=10&RID=ND01EYFA016","NC_082253.1")
Persicaria bungeana voucher SD376 chloroplast, complete genome	Persicaria bungeana	60.0	60.0	100%	1e-05	100.00	159660	=HYPERLINK("https://www.ncbi.nlm.nih.gov/nucleotide/NC_082250.1?report=genbank&log$=nucltop&blast_rank=11&RID=ND01EYFA016","NC_082250.1")
Persicaria amphibia voucher 200210(SDNU) tRNA-Leu (trnL) gene, partial sequence; trnL-trnF intergenic spacer, complete sequence; and tRNA-Phe (trnF) gene, partial sequence; chloroplast	Persicaria amphibia	60.0	60.0	100%	1e-05	100.00	900	=HYPERLINK("https://www.ncbi.nlm.nih.gov/nucleotide/KM435279.1?report=genbank&log$=nucltop&blast_rank=12&RID=ND01EYFA016","KM435279.1")
Persicaria criopolitana chloroplast, complete genome	Persicaria criopolitana	60.0	60.0	100%	1e-05	100.00	159441	=HYPERLINK("https://www.ncbi.nlm.nih.gov/nucleotide/NC_079578.1?report=genbank&log$=nucltop&blast_rank=13&RID=ND01EYFA016","NC_079578.1")
Persicaria lapathifolia chloroplast, complete genome	Persicaria lapathifolia	60.0	60.0	100%	1e-05	100.00	159077	=HYPERLINK("https://www.ncbi.nlm.nih.gov/nucleotide/NC_073006.1?report=genbank&log$=nucltop&blast_rank=14&RID=ND01EYFA016","NC_073006.1")
Persicaria decipiens voucher C9_K1270_Unknown_sp tRNA-Leu (trnL) gene, intron; chloroplast	Persicaria decipiens	60.0	60.0	100%	1e-05	100.00	535	=HYPERLINK("https://www.ncbi.nlm.nih.gov/nucleotide/KR737717.1?report=genbank&log$=nucltop&blast_rank=15&RID=ND01EYFA016","KR737717.1")
Polygonum pulchrum voucher H6_K1270_Unknown_sp tRNA-Leu (trnL) gene, intron; chloroplast	Polygonum pulchrum	60.0	60.0	100%	1e-05	100.00	553	=HYPERLINK("https://www.ncbi.nlm.nih.gov/nucleotide/KR737699.1?report=genbank&log$=nucltop&blast_rank=16&RID=ND01EYFA016","KR737699.1")
Persicaria decipiens voucher B9_K1270_Unknown_sp tRNA-Leu (trnL) gene, intron; chloroplast	Persicaria decipiens	60.0	60.0	100%	1e-05	100.00	553	=HYPERLINK("https://www.ncbi.nlm.nih.gov/nucleotide/KR737613.1?report=genbank&log$=nucltop&blast_rank=17&RID=ND01EYFA016","KR737613.1")
Persicaria orientalis voucher ZHJ20-008 chloroplast, complete genome	Persicaria orientalis	60.0	60.0	100%	1e-05	100.00	159016	=HYPERLINK("https://www.ncbi.nlm.nih.gov/nucleotide/OK661150.1?report=genbank&log$=nucltop&blast_rank=18&RID=ND01EYFA016","OK661150.1")
Persicaria orientalis chloroplast, complete genome	Persicaria orientalis	60.0	60.0	100%	1e-05	100.00	159015	=HYPERLINK("https://www.ncbi.nlm.nih.gov/nucleotide/NC_065785.1?report=genbank&log$=nucltop&blast_rank=19&RID=ND01EYFA016","NC_065785.1")
Persicaria hydropiper chloroplast, complete genome	Persicaria hydropiper	60.0	60.0	100%	1e-05	100.00	159054	=HYPERLINK("https://www.ncbi.nlm.nih.gov/nucleotide/MK234902.1?report=genbank&log$=nucltop&blast_rank=20&RID=ND01EYFA016","MK234902.1")
Persicaria amphibia voucher FanDM-037 tRNA-Leu (trnL) gene, partial sequence; trnL-trnF intergenic spacer, complete sequence; and tRNA-Phe (trnF) gene, partial sequence; chloroplast	Persicaria amphibia	60.0	60.0	100%	1e-05	100.00	860	=HYPERLINK("https://www.ncbi.nlm.nih.gov/nucleotide/JN235051.1?report=genbank&log$=nucltop&blast_rank=21&RID=ND01EYFA016","JN235051.1")
Persicaria viscofera isolate LF71 tRNA-Leu (trnL) gene, partial sequence; trnL-trnF intergenic spacer, complete sequence; and tRNA-Phe (trnF) gene, partial sequence; chloroplast	Persicaria viscofera	60.0	60.0	100%	1e-05	100.00	932	=HYPERLINK("https://www.ncbi.nlm.nih.gov/nucleotide/HQ843163.1?report=genbank&log$=nucltop&blast_rank=22&RID=ND01EYFA016","HQ843163.1")
Persicaria bungeana isolate LF29 tRNA-Leu (trnL) gene, partial sequence; trnL-trnF intergenic spacer, complete sequence; and tRNA-Phe (trnF) gene, partial sequence; chloroplast	Persicaria bungeana	60.0	60.0	100%	1e-05	100.00	878	=HYPERLINK("https://www.ncbi.nlm.nih.gov/nucleotide/HQ843158.1?report=genbank&log$=nucltop&blast_rank=23&RID=ND01EYFA016","HQ843158.1")
Persicaria lapathifolia isolate LF28 tRNA-Leu (trnL) gene, partial sequence; trnL-trnF intergenic spacer, complete sequence; and tRNA-Phe (trnF) gene, partial sequence; chloroplast	Persicaria lapathifolia	60.0	60.0	100%	1e-05	100.00	915	=HYPERLINK("https://www.ncbi.nlm.nih.gov/nucleotide/HQ843157.1?report=genbank&log$=nucltop&blast_rank=24&RID=ND01EYFA016","HQ843157.1")
Polygonum orientale isolate LF24 tRNA-Leu (trnL) gene, partial sequence; trnL-trnF intergenic spacer, complete sequence; and tRNA-Phe (trnF) gene, partial sequence; chloroplast	Persicaria orientalis	60.0	60.0	100%	1e-05	100.00	964	=HYPERLINK("https://www.ncbi.nlm.nih.gov/nucleotide/HQ843155.1?report=genbank&log$=nucltop&blast_rank=25&RID=ND01EYFA016","HQ843155.1")
Persicaria maculata voucher PEMA05 tRNA-Leu (trnL) gene, complete sequence; and trnL-trnF intergenic spacer, partial sequence; plastid	Persicaria maculata	60.0	60.0	100%	1e-05	100.00	864	=HYPERLINK("https://www.ncbi.nlm.nih.gov/nucleotide/JQ041848.1?report=genbank&log$=nucltop&blast_rank=26&RID=ND01EYFA016","JQ041848.1")
Polygonum amphibium isolate 1438o tRNA-Leu (trnL) gene, partial sequence; chloroplast	Persicaria amphibia	60.0	60.0	100%	1e-05	100.00	564	=HYPERLINK("https://www.ncbi.nlm.nih.gov/nucleotide/GQ245289.1?report=genbank&log$=nucltop&blast_rank=27&RID=ND01EYFA016","GQ245289.1")
Persicaria viscofera tRNA-Leu (trnL) gene, partial sequence; trnL-trnF intergenic spacer, complete sequence; and tRNA-Phe (trnF) gene, partial sequence; chloroplast	Persicaria viscofera	60.0	60.0	100%	1e-05	100.00	892	=HYPERLINK("https://www.ncbi.nlm.nih.gov/nucleotide/EU197050.1?report=genbank&log$=nucltop&blast_rank=28&RID=ND01EYFA016","EU197050.1")
Persicaria setacea tRNA-Leu (trnL) gene, partial sequence; trnL-trnF intergenic spacer, complete sequence; and tRNA-Phe (trnF) gene, partial sequence; chloroplast	Persicaria setacea	60.0	60.0	100%	1e-05	100.00	892	=HYPERLINK("https://www.ncbi.nlm.nih.gov/nucleotide/EU197046.1?report=genbank&log$=nucltop&blast_rank=29&RID=ND01EYFA016","EU197046.1")
Persicaria segetum tRNA-Leu (trnL) gene, partial sequence; trnL-trnF intergenic spacer, complete sequence; and tRNA-Phe (trnF) gene, partial sequence; chloroplast	Persicaria segetum	60.0	60.0	100%	1e-05	100.00	884	=HYPERLINK("https://www.ncbi.nlm.nih.gov/nucleotide/EU197044.1?report=genbank&log$=nucltop&blast_rank=30&RID=ND01EYFA016","EU197044.1")
Persicaria punctata isolate P2 tRNA-Leu (trnL) gene, partial sequence; trnL-trnF intergenic spacer, complete sequence; and tRNA-Phe (trnF) gene, partial sequence; chloroplast	Persicaria punctata	60.0	60.0	100%	1e-05	100.00	884	=HYPERLINK("https://www.ncbi.nlm.nih.gov/nucleotide/EU197041.1?report=genbank&log$=nucltop&blast_rank=31&RID=ND01EYFA016","EU197041.1")
Polygonum paraguayense tRNA-Leu (trnL) gene, partial sequence; trnL-trnF intergenic spacer, complete sequence; and tRNA-Phe (trnF) gene, partial sequence; chloroplast	Polygonum paraguayense	60.0	60.0	100%	1e-05	100.00	884	=HYPERLINK("https://www.ncbi.nlm.nih.gov/nucleotide/EU197038.1?report=genbank&log$=nucltop&blast_rank=32&RID=ND01EYFA016","EU197038.1")
Persicaria limbata tRNA-Leu (trnL) gene, partial sequence; trnL-trnF intergenic spacer, complete sequence; and tRNA-Phe (trnF) gene, partial sequence; chloroplast	Persicaria limbata	60.0	60.0	100%	1e-05	100.00	884	=HYPERLINK("https://www.ncbi.nlm.nih.gov/nucleotide/EU197028.1?report=genbank&log$=nucltop&blast_rank=33&RID=ND01EYFA016","EU197028.1")
Persicaria hydropiperoides isolate P3 tRNA-Leu (trnL) gene, partial sequence; trnL-trnF intergenic spacer, complete sequence; and tRNA-Phe (trnF) gene, partial sequence; chloroplast	Persicaria hydropiperoides	60.0	60.0	100%	1e-05	100.00	892	=HYPERLINK("https://www.ncbi.nlm.nih.gov/nucleotide/EU197023.1?report=genbank&log$=nucltop&blast_rank=34&RID=ND01EYFA016","EU197023.1")
Persicaria hydropiperoides isolate P2 tRNA-Leu (trnL) gene, partial sequence; trnL-trnF intergenic spacer, complete sequence; and tRNA-Phe (trnF) gene, partial sequence; chloroplast	Persicaria hydropiperoides	60.0	60.0	100%	1e-05	100.00	892	=HYPERLINK("https://www.ncbi.nlm.nih.gov/nucleotide/EU197022.1?report=genbank&log$=nucltop&blast_rank=35&RID=ND01EYFA016","EU197022.1")
Persicaria glabra isolate P2 tRNA-Leu (trnL) gene, partial sequence; trnL-trnF intergenic spacer, complete sequence; and tRNA-Phe (trnF) gene, partial sequence; chloroplast	Persicaria glabra	60.0	60.0	100%	1e-05	100.00	884	=HYPERLINK("https://www.ncbi.nlm.nih.gov/nucleotide/EU197017.1?report=genbank&log$=nucltop&blast_rank=36&RID=ND01EYFA016","EU197017.1")
Persicaria densiflora tRNA-Leu (trnL) gene, partial sequence; trnL-trnF intergenic spacer, complete sequence; and tRNA-Phe (trnF) gene, partial sequence; chloroplast	Persicaria densiflora	60.0	60.0	100%	1e-05	100.00	884	=HYPERLINK("https://www.ncbi.nlm.nih.gov/nucleotide/EU197013.1?report=genbank&log$=nucltop&blast_rank=37&RID=ND01EYFA016","EU197013.1")
Persicaria careyi tRNA-Leu (trnL) gene, partial sequence; trnL-trnF intergenic spacer, complete sequence; and tRNA-Phe (trnF) gene, partial sequence; chloroplast	Persicaria careyi	60.0	60.0	100%	1e-05	100.00	892	=HYPERLINK("https://www.ncbi.nlm.nih.gov/nucleotide/EU197012.1?report=genbank&log$=nucltop&blast_rank=38&RID=ND01EYFA016","EU197012.1")
Persicaria bicornis tRNA-Leu (trnL) gene, partial sequence; trnL-trnF intergenic spacer, complete sequence; and tRNA-Phe (trnF) gene, partial sequence; chloroplast	Persicaria bicornis	60.0	60.0	100%	1e-05	100.00	884	=HYPERLINK("https://www.ncbi.nlm.nih.gov/nucleotide/EU197011.1?report=genbank&log$=nucltop&blast_rank=39&RID=ND01EYFA016","EU197011.1")
Persicaria acuminata tRNA-Leu (trnL) gene, partial sequence; trnL-trnF intergenic spacer, complete sequence; and tRNA-Phe (trnF) gene, partial sequence; chloroplast	Persicaria acuminata	60.0	60.0	100%	1e-05	100.00	884	=HYPERLINK("https://www.ncbi.nlm.nih.gov/nucleotide/EU197009.1?report=genbank&log$=nucltop&blast_rank=40&RID=ND01EYFA016","EU197009.1")
Persicaria orientalis tRNA-Leu (trnL) gene and trnL-trnF intergenic spacer, partial sequence; chloroplast	Persicaria orientalis	60.0	60.0	100%	1e-05	100.00	855	=HYPERLINK("https://www.ncbi.nlm.nih.gov/nucleotide/EU109604.1?report=genbank&log$=nucltop&blast_rank=41&RID=ND01EYFA016","EU109604.1")
Persicaria maculosa tRNA-Leu (trnL) gene and trnL-trnF intergenic spacer, partial sequence; chloroplast	Persicaria maculosa	60.0	60.0	100%	1e-05	100.00	892	=HYPERLINK("https://www.ncbi.nlm.nih.gov/nucleotide/EU024781.1?report=genbank&log$=nucltop&blast_rank=42&RID=ND01EYFA016","EU024781.1")
Persicaria punctata voucher Kim 560 (YU) tRNA-Leu (trnL) gene, partial sequence; trnL-trnF intergenic spacer, complete sequence; and tRNA-Phe (trnF) gene, partial sequence; chloroplast	Persicaria punctata	60.0	60.0	100%	1e-05	100.00	892	=HYPERLINK("https://www.ncbi.nlm.nih.gov/nucleotide/EF653809.1?report=genbank&log$=nucltop&blast_rank=43&RID=ND01EYFA016","EF653809.1")
Persicaria pensylvanica voucher Kim, Donoghue & Sultan 14 (YU) tRNA-Leu (trnL) gene, partial sequence; trnL-trnF intergenic spacer, complete sequence; and tRNA-Phe (trnF) gene, partial sequence; chloroplast	Persicaria pensylvanica	60.0	60.0	100%	1e-05	100.00	884	=HYPERLINK("https://www.ncbi.nlm.nih.gov/nucleotide/EF653808.1?report=genbank&log$=nucltop&blast_rank=44&RID=ND01EYFA016","EF653808.1")
Persicaria lapathifolia voucher EG.3 cultivated tRNA-Leu (trnL) gene, partial sequence; trnL-trnF intergenic spacer, complete sequence; and tRNA-Phe (trnF) gene, partial sequence; chloroplast	Persicaria lapathifolia	60.0	60.0	100%	1e-05	100.00	884	=HYPERLINK("https://www.ncbi.nlm.nih.gov/nucleotide/EF653807.1?report=genbank&log$=nucltop&blast_rank=45&RID=ND01EYFA016","EF653807.1")
Polygonum amphibium voucher Kim 600 (YU) tRNA-Leu (trnL) gene, partial sequence; trnL-trnF intergenic spacer, complete sequence; and tRNA-Phe (trnF) gene, partial sequence; chloroplast	Persicaria amphibia	60.0	60.0	100%	1e-05	100.00	900	=HYPERLINK("https://www.ncbi.nlm.nih.gov/nucleotide/EF653802.1?report=genbank&log$=nucltop&blast_rank=46&RID=ND01EYFA016","EF653802.1")
Aquila chrysaetos chrysaetos genome assembly, chromosome: 13	Aquila chrysaetos chrysaetos	42.1	562	100%	2.3	100.00	41790845	=HYPERLINK("https://www.ncbi.nlm.nih.gov/nucleotide/LR606193.1?report=genbank&log$=nucltop&blast_rank=47&RID=ND01EYFA016","LR606193.1")
Bos mutus isolate yakQH1 chromosome 24	Bos mutus	42.1	498	100%	2.3	100.00	61837517	=HYPERLINK("https://www.ncbi.nlm.nih.gov/nucleotide/CP027092.1?report=genbank&log$=nucltop&blast_rank=48&RID=ND01EYFA016","CP027092.1")
Myotis daubentonii genome assembly, chromosome: 8	Myotis daubentonii	42.1	420	100%	2.3	100.00	95744235	=HYPERLINK("https://www.ncbi.nlm.nih.gov/nucleotide/OY725367.1?report=genbank&log$=nucltop&blast_rank=49&RID=ND01EYFA016","OY725367.1")
Falco punctatus genome assembly, chromosome: 12	Falco punctatus	42.1	323	100%	2.3	100.00	34524052	=HYPERLINK("https://www.ncbi.nlm.nih.gov/nucleotide/OY723445.1?report=genbank&log$=nucltop&blast_rank=50&RID=ND01EYFA016","OY723445.1")
Rangifer tarandus platyrhyncus genome assembly, chromosome: 6	Rangifer tarandus platyrhynchus	42.1	1528	100%	2.3	100.00	97601386	=HYPERLINK("https://www.ncbi.nlm.nih.gov/nucleotide/OX596090.1?report=genbank&log$=nucltop&blast_rank=51&RID=ND01EYFA016","OX596090.1")
Rangifer tarandus platyrhyncus genome assembly, chromosome: 7	Rangifer tarandus platyrhynchus	42.1	1528	100%	2.3	100.00	96265937	=HYPERLINK("https://www.ncbi.nlm.nih.gov/nucleotide/OX459943.2?report=genbank&log$=nucltop&blast_rank=52&RID=ND01EYFA016","OX459943.2")
Heterocephalus glaber genome assembly, chromosome: 15	Heterocephalus glaber	42.1	856	100%	2.3	100.00	76365940	=HYPERLINK("https://www.ncbi.nlm.nih.gov/nucleotide/OX090955.1?report=genbank&log$=nucltop&blast_rank=53&RID=ND01EYFA016","OX090955.1")
Heterocephalus glaber genome assembly, chromosome: 15	Heterocephalus glaber	42.1	932	100%	2.3	100.00	76057640	=HYPERLINK("https://www.ncbi.nlm.nih.gov/nucleotide/OX090923.1?report=genbank&log$=nucltop&blast_rank=54&RID=ND01EYFA016","OX090923.1")
Canis lupus familiaris breed Labrador retriever chromosome 04a	Canis lupus familiaris	40.1	1047	100%	9.2	100.00	86937822	=HYPERLINK("https://www.ncbi.nlm.nih.gov/nucleotide/CP050572.1?report=genbank&log$=nucltop&blast_rank=55&RID=ND01EYFA016","CP050572.1")
Canis lupus familiaris breed Labrador retriever chromosome 04b	Canis lupus familiaris	40.1	1081	100%	9.2	100.00	86945037	=HYPERLINK("https://www.ncbi.nlm.nih.gov/nucleotide/CP050625.1?report=genbank&log$=nucltop&blast_rank=56&RID=ND01EYFA016","CP050625.1")
Mus musculus genome assembly, chromosome: 16	Mus musculus	40.1	802	100%	9.2	100.00	97401718	=HYPERLINK("https://www.ncbi.nlm.nih.gov/nucleotide/OX390159.1?report=genbank&log$=nucltop&blast_rank=57&RID=ND01EYFA016","OX390159.1")
Heterocephalus glaber genome assembly, chromosome: 9	Heterocephalus glaber	40.1	1121	100%	9.2	100.00	97794639	=HYPERLINK("https://www.ncbi.nlm.nih.gov/nucleotide/OX090949.1?report=genbank&log$=nucltop&blast_rank=58&RID=ND01EYFA016","OX090949.1")
Heterocephalus glaber genome assembly, chromosome: 9	Heterocephalus glaber	40.1	1158	100%	9.2	100.00	97635687	=HYPERLINK("https://www.ncbi.nlm.nih.gov/nucleotide/OX090917.1?report=genbank&log$=nucltop&blast_rank=59&RID=ND01EYFA016","OX090917.1")
Mus musculus genome assembly, chromosome: 16	Mus musculus	40.1	802	100%	9.2	100.00	94914950	=HYPERLINK("https://www.ncbi.nlm.nih.gov/nucleotide/OW971589.1?report=genbank&log$=nucltop&blast_rank=60&RID=ND01EYFA016","OW971589.1")
Mus musculus domesticus genome assembly, chromosome: 16	Mus musculus domesticus	40.1	802	100%	9.2	100.00	94788552	=HYPERLINK("https://www.ncbi.nlm.nih.gov/nucleotide/OW971621.1?report=genbank&log$=nucltop&blast_rank=61&RID=ND01EYFA016","OW971621.1")
Fraxinus pennsylvanica genome assembly, chromosome: 15	Fraxinus pennsylvanica	40.1	287	100%	9.2	100.00	32063413	=HYPERLINK("https://www.ncbi.nlm.nih.gov/nucleotide/OU503050.1?report=genbank&log$=nucltop&blast_rank=62&RID=ND01EYFA016","OU503050.1")
Thunnus albacares genome assembly, chromosome: 8	Thunnus albacares	40.1	319	100%	9.2	100.00	35450444	=HYPERLINK("https://www.ncbi.nlm.nih.gov/nucleotide/OU607599.1?report=genbank&log$=nucltop&blast_rank=63&RID=ND01EYFA016","OU607599.1")
Thunnus maccoyii genome assembly, chromosome: 10	Thunnus maccoyii	40.1	319	100%	9.2	100.00	34909826	=HYPERLINK("https://www.ncbi.nlm.nih.gov/nucleotide/OU343200.1?report=genbank&log$=nucltop&blast_rank=64&RID=ND01EYFA016","OU343200.1")
Cervus elaphus genome assembly, chromosome: 15	Cervus elaphus	40.1	1693	100%	9.2	100.00	94138249	=HYPERLINK("https://www.ncbi.nlm.nih.gov/nucleotide/OU343092.1?report=genbank&log$=nucltop&blast_rank=65&RID=ND01EYFA016","OU343092.1")
Canis lupus genome assembly, chromosome: 4	Canis lupus	40.1	1043	100%	9.2	100.00	88630877	=HYPERLINK("https://www.ncbi.nlm.nih.gov/nucleotide/HG994386.1?report=genbank&log$=nucltop&blast_rank=66&RID=ND01EYFA016","HG994386.1")
Felis catus Senzu DNA, chromosome: E1, American Shorthair breed	Felis catus	38.2	838	100%	36	100.00	65441144	=HYPERLINK("https://www.ncbi.nlm.nih.gov/nucleotide/AP023165.1?report=genbank&log$=nucltop&blast_rank=67&RID=ND01EYFA016","AP023165.1")
Felis catus Senzu DNA, chromosome: D4, American Shorthair breed	Felis catus	38.2	906	100%	36	100.00	96896805	=HYPERLINK("https://www.ncbi.nlm.nih.gov/nucleotide/AP023164.1?report=genbank&log$=nucltop&blast_rank=68&RID=ND01EYFA016","AP023164.1")
Canis lupus familiaris breed Labrador retriever chromosome 06a	Canis lupus familiaris	38.2	948	100%	36	100.00	81738426	=HYPERLINK("https://www.ncbi.nlm.nih.gov/nucleotide/CP050586.1?report=genbank&log$=nucltop&blast_rank=69&RID=ND01EYFA016","CP050586.1")
Canis lupus familiaris breed Labrador retriever chromosome 06b	Canis lupus familiaris	38.2	948	100%	36	100.00	80974351	=HYPERLINK("https://www.ncbi.nlm.nih.gov/nucleotide/CP050622.1?report=genbank&log$=nucltop&blast_rank=70&RID=ND01EYFA016","CP050622.1")
Canis lupus familiaris breed Labrador retriever chromosome 15b	Canis lupus familiaris	38.2	558	100%	36	100.00	64292917	=HYPERLINK("https://www.ncbi.nlm.nih.gov/nucleotide/CP050620.1?report=genbank&log$=nucltop&blast_rank=71&RID=ND01EYFA016","CP050620.1")
Sepiola atlantica genome assembly, chromosome: 35	Sepiola atlantica	38.2	2070	100%	36	100.00	66050160	=HYPERLINK("https://www.ncbi.nlm.nih.gov/nucleotide/OY744549.1?report=genbank&log$=nucltop&blast_rank=72&RID=ND01EYFA016","OY744549.1")
Conger conger genome assembly, chromosome: 14	Conger conger	38.2	176	100%	36	100.00	47674658	=HYPERLINK("https://www.ncbi.nlm.nih.gov/nucleotide/OY741327.1?report=genbank&log$=nucltop&blast_rank=73&RID=ND01EYFA016","OY741327.1")
Eutrigla gurnardus genome assembly, chromosome: 21	Eutrigla gurnardus	38.2	142	100%	36	100.00	20331724	=HYPERLINK("https://www.ncbi.nlm.nih.gov/nucleotide/OY741284.1?report=genbank&log$=nucltop&blast_rank=74&RID=ND01EYFA016","OY741284.1")
Fringilla coelebs genome assembly, chromosome: 7	Fringilla coelebs	38.2	488	100%	36	100.00	38678189	=HYPERLINK("https://www.ncbi.nlm.nih.gov/nucleotide/OY740731.1?report=genbank&log$=nucltop&blast_rank=75&RID=ND01EYFA016","OY740731.1")
Thysanoteuthis rhombus genome assembly, chromosome: 16	Thysanoteuthis rhombus	38.2	1117	100%	36	100.00	63997389	=HYPERLINK("https://www.ncbi.nlm.nih.gov/nucleotide/OY735213.1?report=genbank&log$=nucltop&blast_rank=76&RID=ND01EYFA016","OY735213.1")
Martes martes genome assembly, chromosome: 18	Martes martes	38.2	659	100%	36	100.00	41224639	=HYPERLINK("https://www.ncbi.nlm.nih.gov/nucleotide/OY734081.1?report=genbank&log$=nucltop&blast_rank=77&RID=ND01EYFA016","OY734081.1")
Globicephala melas genome assembly, chromosome: 16	Globicephala melas	38.2	488	100%	36	100.00	83953560	=HYPERLINK("https://www.ncbi.nlm.nih.gov/nucleotide/OY734055.1?report=genbank&log$=nucltop&blast_rank=78&RID=ND01EYFA016","OY734055.1")
Somateria mollissima genome assembly, chromosome: 8	Somateria mollissima	38.2	418	100%	36	100.00	32311801	=HYPERLINK("https://www.ncbi.nlm.nih.gov/nucleotide/OX598697.1?report=genbank&log$=nucltop&blast_rank=79&RID=ND01EYFA016","OX598697.1")
Somateria mollissima genome assembly, chromosome: 12	Somateria mollissima	38.2	770	100%	36	100.00	21701815	=HYPERLINK("https://www.ncbi.nlm.nih.gov/nucleotide/OX598314.1?report=genbank&log$=nucltop&blast_rank=80&RID=ND01EYFA016","OX598314.1")
Somateria mollissima genome assembly, chromosome: 8	Somateria mollissima	38.2	418	100%	36	100.00	32574092	=HYPERLINK("https://www.ncbi.nlm.nih.gov/nucleotide/OX598310.1?report=genbank&log$=nucltop&blast_rank=81&RID=ND01EYFA016","OX598310.1")
Tetrao urogallus genome assembly, chromosome: 6	Tetrao urogallus	38.2	723	100%	36	100.00	59508868	=HYPERLINK("https://www.ncbi.nlm.nih.gov/nucleotide/OX596300.1?report=genbank&log$=nucltop&blast_rank=82&RID=ND01EYFA016","OX596300.1")
Stenella coeruleoalba genome assembly, chromosome: 20	Stenella coeruleoalba	38.2	353	100%	36	100.00	58960947	=HYPERLINK("https://www.ncbi.nlm.nih.gov/nucleotide/OX596405.1?report=genbank&log$=nucltop&blast_rank=83&RID=ND01EYFA016","OX596405.1")
Stenella coeruleoalba genome assembly, chromosome: 16	Stenella coeruleoalba	38.2	556	100%	36	100.00	85750194	=HYPERLINK("https://www.ncbi.nlm.nih.gov/nucleotide/OX596401.1?report=genbank&log$=nucltop&blast_rank=84&RID=ND01EYFA016","OX596401.1")
Rangifer tarandus platyrhyncus genome assembly, chromosome: 11	Rangifer tarandus platyrhynchus	38.2	1347	100%	36	100.00	78280000	=HYPERLINK("https://www.ncbi.nlm.nih.gov/nucleotide/OX596095.1?report=genbank&log$=nucltop&blast_rank=85&RID=ND01EYFA016","OX596095.1")
Electrona antarctica genome assembly, chromosome: 11	Electrona antarctica	38.2	426	100%	36	100.00	54824592	=HYPERLINK("https://www.ncbi.nlm.nih.gov/nucleotide/OX578256.1?report=genbank&log$=nucltop&blast_rank=86&RID=ND01EYFA016","OX578256.1")
Pollachius pollachius genome assembly, chromosome: 1	Pollachius pollachius	38.2	245	100%	36	100.00	53464670	=HYPERLINK("https://www.ncbi.nlm.nih.gov/nucleotide/OX465124.1?report=genbank&log$=nucltop&blast_rank=87&RID=ND01EYFA016","OX465124.1")
Delphinus delphis genome assembly, chromosome: 16	Delphinus delphis	38.2	524	100%	36	100.00	85328887	=HYPERLINK("https://www.ncbi.nlm.nih.gov/nucleotide/OX465342.1?report=genbank&log$=nucltop&blast_rank=88&RID=ND01EYFA016","OX465342.1")
Balaenoptera acutorostrata genome assembly, chromosome: 19	Balaenoptera acutorostrata	38.2	462	100%	36	100.00	67295222	=HYPERLINK("https://www.ncbi.nlm.nih.gov/nucleotide/OX465369.1?report=genbank&log$=nucltop&blast_rank=89&RID=ND01EYFA016","OX465369.1")
Sylvilagus floridanus genome assembly, chromosome: 20	Sylvilagus floridanus	38.2	697	100%	36	100.00	95124237	=HYPERLINK("https://www.ncbi.nlm.nih.gov/nucleotide/OX463242.1?report=genbank&log$=nucltop&blast_rank=90&RID=ND01EYFA016","OX463242.1")
Rangifer tarandus platyrhyncus genome assembly, chromosome: 12	Rangifer tarandus platyrhynchus	38.2	1279	100%	36	100.00	79906619	=HYPERLINK("https://www.ncbi.nlm.nih.gov/nucleotide/OX459948.2?report=genbank&log$=nucltop&blast_rank=91&RID=ND01EYFA016","OX459948.2")
Onychomys torridus genome assembly, chromosome: 17	Onychomys torridus	38.2	731	100%	36	100.00	64256681	=HYPERLINK("https://www.ncbi.nlm.nih.gov/nucleotide/OX460898.1?report=genbank&log$=nucltop&blast_rank=92&RID=ND01EYFA016","OX460898.1")
Onychomys arenicola genome assembly, chromosome: 17	Onychomys arenicola	38.2	593	100%	36	100.00	65023928	=HYPERLINK("https://www.ncbi.nlm.nih.gov/nucleotide/OX460363.1?report=genbank&log$=nucltop&blast_rank=93&RID=ND01EYFA016","OX460363.1")
Onychomys leucogaster genome assembly, chromosome: 17	Onychomys leucogaster	38.2	774	100%	36	100.00	65670452	=HYPERLINK("https://www.ncbi.nlm.nih.gov/nucleotide/OX460387.1?report=genbank&log$=nucltop&blast_rank=94&RID=ND01EYFA016","OX460387.1")
Lagenorhynchus albirostris genome assembly, chromosome: 19	Lagenorhynchus albirostris	38.2	629	100%	36	100.00	60637525	=HYPERLINK("https://www.ncbi.nlm.nih.gov/nucleotide/OX459091.1?report=genbank&log$=nucltop&blast_rank=95&RID=ND01EYFA016","OX459091.1")
Lagenorhynchus albirostris genome assembly, chromosome: 16	Lagenorhynchus albirostris	38.2	627	100%	36	100.00	84217031	=HYPERLINK("https://www.ncbi.nlm.nih.gov/nucleotide/OX459088.1?report=genbank&log$=nucltop&blast_rank=96&RID=ND01EYFA016","OX459088.1")
Hyperoodon ampullatus genome assembly, chromosome: 17	Hyperoodon ampullatus	38.2	420	100%	36	100.00	78288532	=HYPERLINK("https://www.ncbi.nlm.nih.gov/nucleotide/OX457072.1?report=genbank&log$=nucltop&blast_rank=97&RID=ND01EYFA016","OX457072.1")
Phalacrocorax aristotelis genome assembly, chromosome: Z	Phalacrocorax aristotelis	38.2	635	100%	36	100.00	78889319	=HYPERLINK("https://www.ncbi.nlm.nih.gov/nucleotide/OX451226.1?report=genbank&log$=nucltop&blast_rank=98&RID=ND01EYFA016","OX451226.1")
Harmothoe impar genome assembly, chromosome: 3	Harmothoe impar	38.2	518	100%	36	100.00	93065303	=HYPERLINK("https://www.ncbi.nlm.nih.gov/nucleotide/OX381706.1?report=genbank&log$=nucltop&blast_rank=99&RID=ND01EYFA016","OX381706.1")
Biomphalaria glabrata genome assembly, chromosome: 5	Biomphalaria glabrata	38.2	452	100%	36	100.00	55047444	=HYPERLINK("https://www.ncbi.nlm.nih.gov/nucleotide/OX365777.1?report=genbank&log$=nucltop&blast_rank=100&RID=ND01EYFA016","OX365777.1")
Gallus gallus breed Huxu chromosome Z	Gallus gallus	38.2	1011	100%	36	100.00	87735852	=HYPERLINK("https://www.ncbi.nlm.nih.gov/nucleotide/CP100594.1?report=genbank&log$=nucltop&blast_rank=101&RID=ND01EYFA016","CP100594.1")
Heterocephalus glaber genome assembly, chromosome: 12	Heterocephalus glaber	38.2	937	100%	36	100.00	87863200	=HYPERLINK("https://www.ncbi.nlm.nih.gov/nucleotide/OX090952.1?report=genbank&log$=nucltop&blast_rank=102&RID=ND01EYFA016","OX090952.1")
Heterocephalus glaber genome assembly, chromosome: 11	Heterocephalus glaber	38.2	798	100%	36	100.00	88157664	=HYPERLINK("https://www.ncbi.nlm.nih.gov/nucleotide/OX090951.1?report=genbank&log$=nucltop&blast_rank=103&RID=ND01EYFA016","OX090951.1")
Heterocephalus glaber genome assembly, chromosome: 12	Heterocephalus glaber	38.2	868	100%	36	100.00	87353839	=HYPERLINK("https://www.ncbi.nlm.nih.gov/nucleotide/OX090920.1?report=genbank&log$=nucltop&blast_rank=104&RID=ND01EYFA016","OX090920.1")
Heterocephalus glaber genome assembly, chromosome: 11	Heterocephalus glaber	38.2	766	100%	36	100.00	87834610	=HYPERLINK("https://www.ncbi.nlm.nih.gov/nucleotide/OX090919.1?report=genbank&log$=nucltop&blast_rank=105&RID=ND01EYFA016","OX090919.1")
Bombylius discolor genome assembly, chromosome: 5	Bombylius discolor	38.2	1001	100%	36	100.00	38517535	=HYPERLINK("https://www.ncbi.nlm.nih.gov/nucleotide/OW584242.1?report=genbank&log$=nucltop&blast_rank=106&RID=ND01EYFA016","OW584242.1")
Orcinus orca genome assembly, chromosome: 14	Orcinus orca	38.2	699	100%	36	100.00	90513360	=HYPERLINK("https://www.ncbi.nlm.nih.gov/nucleotide/OW443374.1?report=genbank&log$=nucltop&blast_rank=107&RID=ND01EYFA016","OW443374.1")
Patella pellucida genome assembly, chromosome: 3	Patella pellucida	38.2	283	100%	36	100.00	87353225	=HYPERLINK("https://www.ncbi.nlm.nih.gov/nucleotide/OU795038.1?report=genbank&log$=nucltop&blast_rank=108&RID=ND01EYFA016","OU795038.1")
Mesoligia furuncula genome assembly, chromosome: 9	Mesoligia furuncula	38.2	140	100%	36	100.00	31651921	=HYPERLINK("https://www.ncbi.nlm.nih.gov/nucleotide/OU744799.1?report=genbank&log$=nucltop&blast_rank=109&RID=ND01EYFA016","OU744799.1")
Acrocephalus scirpaceus scirpaceus genome assembly, chromosome: 6	Acrocephalus scirpaceus scirpaceus	38.2	943	100%	36	100.00	71307706	=HYPERLINK("https://www.ncbi.nlm.nih.gov/nucleotide/OU383779.1?report=genbank&log$=nucltop&blast_rank=110&RID=ND01EYFA016","OU383779.1")
Carpinus viminea chromosome 8	Carpinus viminea	38.2	347	100%	36	100.00	38314214	=HYPERLINK("https://www.ncbi.nlm.nih.gov/nucleotide/CP054674.1?report=genbank&log$=nucltop&blast_rank=111&RID=ND01EYFA016","CP054674.1")
Canis lupus genome assembly, chromosome: 15	Canis lupus	38.2	558	100%	36	100.00	65778685	=HYPERLINK("https://www.ncbi.nlm.nih.gov/nucleotide/HG994395.1?report=genbank&log$=nucltop&blast_rank=112&RID=ND01EYFA016","HG994395.1")
Canis lupus genome assembly, chromosome: 6	Canis lupus	38.2	1013	100%	36	100.00	78385505	=HYPERLINK("https://www.ncbi.nlm.nih.gov/nucleotide/HG994389.1?report=genbank&log$=nucltop&blast_rank=113&RID=ND01EYFA016","HG994389.1")
Onychomys torridus genome assembly, chromosome: 17	Onychomys torridus	38.2	731	100%	36	100.00	64256681	=HYPERLINK("https://www.ncbi.nlm.nih.gov/nucleotide/LR877204.1?report=genbank&log$=nucltop&blast_rank=114&RID=ND01EYFA016","LR877204.1")
Anas platyrhynchos genome assembly, chromosome: 13	Anas platyrhynchos	38.2	422	100%	36	100.00	21835615	=HYPERLINK("https://www.ncbi.nlm.nih.gov/nucleotide/LS423623.1?report=genbank&log$=nucltop&blast_rank=115&RID=ND01EYFA016","LS423623.1")
Anas platyrhynchos genome assembly, chromosome: 8	Anas platyrhynchos	38.2	462	100%	36	100.00	31227311	=HYPERLINK("https://www.ncbi.nlm.nih.gov/nucleotide/LS423618.1?report=genbank&log$=nucltop&blast_rank=116&RID=ND01EYFA016","LS423618.1")
