# Supplementary material for: Ecology of community reassembly: Movements and diets of megafauna during a decade of restoration in Mozambique
Source: Ecology. 2026 Apr 12;107(4):e70386. doi: 10.1002/ecy.70386 (PMC13071350; doi:10.1002/ecy.70386)
Supplement: Supplementary file 1 — Data S1. [file ECY-107-e70386-s001.zip › Data_S1/Dataset_20/DietDataFilteringScripts/DNA_metabarcoding_data_processing/additional_files_scripts/NCBI_blast_results/ctcctgtttacagaaaacaagggttcctttcctagaaagcgagaatgagaatcaaaaaag.csv]

Description	Scientific Name	Max Score	Total Score	Query Cover	E value	Per. ident	Acc. Len	Accession
Nymphaea nouchali isolate TDR trnT-trnL intergenic spacer, partial sequence; tRNA-Leu (trnL) gene, complete sequence; and trnL-trnF intergenic spacer, partial sequence; chloroplast	Nymphaea nouchali	107	107	98%	1e-19	100.00	1395	=HYPERLINK("https://www.ncbi.nlm.nih.gov/nucleotide/MW809874.1?report=genbank&log$=nucltop&blast_rank=1&RID=NU0KU5GW013","MW809874.1")
Nymphaea nouchali isolate PWE trnT-trnL intergenic spacer, partial sequence; tRNA-Leu (trnL) gene, complete sequence; and trnL-trnF intergenic spacer, partial sequence; chloroplast	Nymphaea nouchali	107	107	98%	1e-19	100.00	1395	=HYPERLINK("https://www.ncbi.nlm.nih.gov/nucleotide/MW809866.1?report=genbank&log$=nucltop&blast_rank=2&RID=NU0KU5GW013","MW809866.1")
Nymphaea nouchali isolate MYR trnT-trnL intergenic spacer, partial sequence; tRNA-Leu (trnL) gene, complete sequence; and trnL-trnF intergenic spacer, partial sequence; chloroplast	Nymphaea nouchali	107	107	98%	1e-19	100.00	1396	=HYPERLINK("https://www.ncbi.nlm.nih.gov/nucleotide/MW809859.1?report=genbank&log$=nucltop&blast_rank=3&RID=NU0KU5GW013","MW809859.1")
Nymphaea nouchali isolate MTR trnT-trnL intergenic spacer, partial sequence; tRNA-Leu (trnL) gene, complete sequence; and trnL-trnF intergenic spacer, partial sequence; chloroplast	Nymphaea nouchali	107	107	98%	1e-19	100.00	1379	=HYPERLINK("https://www.ncbi.nlm.nih.gov/nucleotide/MW809857.1?report=genbank&log$=nucltop&blast_rank=4&RID=NU0KU5GW013","MW809857.1")
Nymphaea nouchali var. caerulea isolate MSLK trnT-trnL intergenic spacer, partial sequence; tRNA-Leu (trnL) gene, complete sequence; and trnL-trnF intergenic spacer, partial sequence; chloroplast	Nymphaea nouchali var. caerulea	107	107	98%	1e-19	100.00	1379	=HYPERLINK("https://www.ncbi.nlm.nih.gov/nucleotide/MW809855.1?report=genbank&log$=nucltop&blast_rank=5&RID=NU0KU5GW013","MW809855.1")
Nymphaea nouchali isolate MSK trnT-trnL intergenic spacer, partial sequence; tRNA-Leu (trnL) gene, complete sequence; and trnL-trnF intergenic spacer, partial sequence; chloroplast	Nymphaea nouchali	107	107	98%	1e-19	100.00	1395	=HYPERLINK("https://www.ncbi.nlm.nih.gov/nucleotide/MW809853.1?report=genbank&log$=nucltop&blast_rank=6&RID=NU0KU5GW013","MW809853.1")
Nymphaea nouchali isolate MSBZ trnT-trnL intergenic spacer, partial sequence; tRNA-Leu (trnL) gene, complete sequence; and trnL-trnF intergenic spacer, partial sequence; chloroplast	Nymphaea nouchali	107	107	98%	1e-19	100.00	1395	=HYPERLINK("https://www.ncbi.nlm.nih.gov/nucleotide/MW809852.1?report=genbank&log$=nucltop&blast_rank=7&RID=NU0KU5GW013","MW809852.1")
Nymphaea nouchali isolate MKD trnT-trnL intergenic spacer, partial sequence; tRNA-Leu (trnL) gene, complete sequence; and trnL-trnF intergenic spacer, partial sequence; chloroplast	Nymphaea nouchali	107	107	98%	1e-19	100.00	1395	=HYPERLINK("https://www.ncbi.nlm.nih.gov/nucleotide/MW809849.1?report=genbank&log$=nucltop&blast_rank=8&RID=NU0KU5GW013","MW809849.1")
Nymphaea nouchali isolate KZG trnT-trnL intergenic spacer, partial sequence; tRNA-Leu (trnL) gene, complete sequence; and trnL-trnF intergenic spacer, partial sequence; chloroplast	Nymphaea nouchali	107	107	98%	1e-19	100.00	1395	=HYPERLINK("https://www.ncbi.nlm.nih.gov/nucleotide/MW809843.1?report=genbank&log$=nucltop&blast_rank=9&RID=NU0KU5GW013","MW809843.1")
Nymphaea nouchali isolate KYL trnT-trnL intergenic spacer, partial sequence; tRNA-Leu (trnL) gene, complete sequence; and trnL-trnF intergenic spacer, partial sequence; chloroplast	Nymphaea nouchali	107	107	98%	1e-19	100.00	1395	=HYPERLINK("https://www.ncbi.nlm.nih.gov/nucleotide/MW809842.1?report=genbank&log$=nucltop&blast_rank=10&RID=NU0KU5GW013","MW809842.1")
Nymphaea nouchali isolate KWT trnT-trnL intergenic spacer, partial sequence; trnL gene, complete sequence; and trnL-trnF intergenic spacer, partial sequence; chloroplast	Nymphaea nouchali	107	107	98%	1e-19	100.00	1395	=HYPERLINK("https://www.ncbi.nlm.nih.gov/nucleotide/MW809838.1?report=genbank&log$=nucltop&blast_rank=11&RID=NU0KU5GW013","MW809838.1")
Nymphaea nouchali isolate KTN trnT-trnL intergenic spacer, partial sequence; tRNA-Leu (trnL) gene, complete sequence; and trnL-trnF intergenic spacer, partial sequence; chloroplast	Nymphaea nouchali	107	107	98%	1e-19	100.00	1395	=HYPERLINK("https://www.ncbi.nlm.nih.gov/nucleotide/MW809836.1?report=genbank&log$=nucltop&blast_rank=12&RID=NU0KU5GW013","MW809836.1")
Nymphaea nouchali isolate KTG trnT-trnL intergenic spacer, partial sequence; tRNA-Leu (trnL) gene, complete sequence; and trnL-trnF intergenic spacer, partial sequence; chloroplast	Nymphaea nouchali	107	107	98%	1e-19	100.00	1395	=HYPERLINK("https://www.ncbi.nlm.nih.gov/nucleotide/MW809835.1?report=genbank&log$=nucltop&blast_rank=13&RID=NU0KU5GW013","MW809835.1")
Nymphaea nouchali isolate KBS trnT-trnL intergenic spacer, partial sequence; tRNA-Leu (trnL) gene, complete sequence; and trnL-trnF intergenic spacer, partial sequence; chloroplast	Nymphaea nouchali	107	107	98%	1e-19	100.00	1395	=HYPERLINK("https://www.ncbi.nlm.nih.gov/nucleotide/MW809821.1?report=genbank&log$=nucltop&blast_rank=14&RID=NU0KU5GW013","MW809821.1")
Nymphaea sp. DID trnT-trnL intergenic spacer, partial sequence; tRNA-Leu (trnL) gene, complete sequence; and trnL-trnF intergenic spacer, partial sequence; chloroplast	Nymphaea sp. DID	107	107	98%	1e-19	100.00	1395	=HYPERLINK("https://www.ncbi.nlm.nih.gov/nucleotide/MW809794.1?report=genbank&log$=nucltop&blast_rank=15&RID=NU0KU5GW013","MW809794.1")
Nymphaea nouchali isolate 3406 trnT-trnL intergenic spacer, partial sequence; tRNA-Leu (trnL) gene, complete sequence; and trnL-trnF intergenic spacer, partial sequence; chloroplast	Nymphaea nouchali	107	107	98%	1e-19	100.00	1394	=HYPERLINK("https://www.ncbi.nlm.nih.gov/nucleotide/MW809733.1?report=genbank&log$=nucltop&blast_rank=16&RID=NU0KU5GW013","MW809733.1")
Nymphaea dimorpha isolate NY566 plastid, complete genome	Nymphaea dimorpha	107	107	98%	1e-19	100.00	159917	=HYPERLINK("https://www.ncbi.nlm.nih.gov/nucleotide/NC_063734.1?report=genbank&log$=nucltop&blast_rank=17&RID=NU0KU5GW013","NC_063734.1")
Nymphaea sp. NY668 plastid, complete genome	Nymphaea sp. NY668	107	107	98%	1e-19	100.00	159900	=HYPERLINK("https://www.ncbi.nlm.nih.gov/nucleotide/MW057724.1?report=genbank&log$=nucltop&blast_rank=18&RID=NU0KU5GW013","MW057724.1")
Nymphaea sp. NY668 chloroplast, complete genome	Nymphaea sp. NY668	107	107	98%	1e-19	100.00	159897	=HYPERLINK("https://www.ncbi.nlm.nih.gov/nucleotide/MW802272.1?report=genbank&log$=nucltop&blast_rank=19&RID=NU0KU5GW013","MW802272.1")
Nymphaea sp. NY566 chloroplast, complete genome	Nymphaea sp. NY566	107	107	98%	1e-19	100.00	159916	=HYPERLINK("https://www.ncbi.nlm.nih.gov/nucleotide/MW802270.1?report=genbank&log$=nucltop&blast_rank=20&RID=NU0KU5GW013","MW802270.1")
Nymphaea nouchali chloroplast, complete genome	Nymphaea nouchali	107	107	98%	1e-19	100.00	159978	=HYPERLINK("https://www.ncbi.nlm.nih.gov/nucleotide/NC_059865.1?report=genbank&log$=nucltop&blast_rank=21&RID=NU0KU5GW013","NC_059865.1")
Nymphaea micrantha chloroplast, complete genome	Nymphaea micrantha	107	107	98%	1e-19	100.00	159900	=HYPERLINK("https://www.ncbi.nlm.nih.gov/nucleotide/NC_057566.1?report=genbank&log$=nucltop&blast_rank=22&RID=NU0KU5GW013","NC_057566.1")
Nymphaea micrantha chloroplast DNA trnT-trnF region, isolate NY562	Nymphaea micrantha	107	107	98%	1e-19	100.00	1885	=HYPERLINK("https://www.ncbi.nlm.nih.gov/nucleotide/FR717561.1?report=genbank&log$=nucltop&blast_rank=23&RID=NU0KU5GW013","FR717561.1")
