# Supplementary material for: Ecology of community reassembly: Movements and diets of megafauna during a decade of restoration in Mozambique
Source: Ecology. 2026 Apr 12;107(4):e70386. doi: 10.1002/ecy.70386 (PMC13071350; doi:10.1002/ecy.70386)
Supplement: Supplementary file 1 — Data S1. [file ECY-107-e70386-s001.zip › Data_S1/Dataset_20/DietDataFilteringScripts/DNA_metabarcoding_data_processing/additional_files_scripts/NCBI_blast_results/ctccttctttccaaaaggaagaaaaagg.csv]

Description	Scientific Name	Max Score	Total Score	Query Cover	E value	Per. ident	Acc. Len	Accession
Fallopia sachalinensis chloroplast, complete genome	Fallopia sachalinensis	56.0	56.0	100%	1e-04	100.00	163485	=HYPERLINK("https://www.ncbi.nlm.nih.gov/nucleotide/NC_047446.1?report=genbank&log$=nucltop&blast_rank=1&RID=ND8D0BEF013","NC_047446.1")
Polygonum aviculare isolate BX3 tRNA-Leu (trnL) gene, partial sequence; trnL-trnF intergenic spacer, complete sequence; and tRNA-Phe (trnF) gene, partial sequence; chloroplast	Polygonum aviculare	56.0	56.0	100%	1e-04	100.00	953	=HYPERLINK("https://www.ncbi.nlm.nih.gov/nucleotide/MH321181.1?report=genbank&log$=nucltop&blast_rank=2&RID=ND8D0BEF013","MH321181.1")
Polygonum aviculare isolate BX2 tRNA-Leu (trnL) gene, partial sequence; trnL-trnF intergenic spacer, complete sequence; and tRNA-Phe (trnF) gene, partial sequence; chloroplast	Polygonum aviculare	56.0	56.0	100%	1e-04	100.00	953	=HYPERLINK("https://www.ncbi.nlm.nih.gov/nucleotide/MH321180.1?report=genbank&log$=nucltop&blast_rank=3&RID=ND8D0BEF013","MH321180.1")
Fallopia environmental sample chloroplast Bee_pollen_11_trnL_trnF gene for tRNA-Leu (trnL), trnL-trnF IGS, and tRNA-Phe (trnF), partial and complete sequence	Fallopia environmental sample	56.0	56.0	100%	1e-04	100.00	982	=HYPERLINK("https://www.ncbi.nlm.nih.gov/nucleotide/LC375697.1?report=genbank&log$=nucltop&blast_rank=4&RID=ND8D0BEF013","LC375697.1")
Polygonum urumqiense voucher SD641 chloroplast, complete genome	Polygonum urumqiense	56.0	56.0	100%	1e-04	100.00	163376	=HYPERLINK("https://www.ncbi.nlm.nih.gov/nucleotide/NC_082271.1?report=genbank&log$=nucltop&blast_rank=5&RID=ND8D0BEF013","NC_082271.1")
Polygonum tachengense voucher SD640 chloroplast, complete genome	Polygonum tachengense	56.0	56.0	100%	1e-04	100.00	163402	=HYPERLINK("https://www.ncbi.nlm.nih.gov/nucleotide/NC_082270.1?report=genbank&log$=nucltop&blast_rank=6&RID=ND8D0BEF013","NC_082270.1")
Polygonum rigidum voucher SD323 chloroplast, complete genome	Polygonum rigidum	56.0	56.0	100%	1e-04	100.00	163456	=HYPERLINK("https://www.ncbi.nlm.nih.gov/nucleotide/NC_082269.1?report=genbank&log$=nucltop&blast_rank=7&RID=ND8D0BEF013","NC_082269.1")
Polygonum plebeium voucher SD322 chloroplast, complete genome	Polygonum plebeium	56.0	56.0	100%	1e-04	100.00	163434	=HYPERLINK("https://www.ncbi.nlm.nih.gov/nucleotide/ON229605.1?report=genbank&log$=nucltop&blast_rank=8&RID=ND8D0BEF013","ON229605.1")
Polygonum patulum voucher SD321 chloroplast, complete genome	Polygonum patulum	56.0	56.0	100%	1e-04	100.00	163361	=HYPERLINK("https://www.ncbi.nlm.nih.gov/nucleotide/NC_082268.1?report=genbank&log$=nucltop&blast_rank=9&RID=ND8D0BEF013","NC_082268.1")
Polygonum aviculare voucher SD317 chloroplast, complete genome	Polygonum aviculare	56.0	56.0	100%	1e-04	100.00	163459	=HYPERLINK("https://www.ncbi.nlm.nih.gov/nucleotide/ON229599.1?report=genbank&log$=nucltop&blast_rank=10&RID=ND8D0BEF013","ON229599.1")
Polygonum argyrocoleon voucher SD316 chloroplast, complete genome	Polygonum argyrocoleon	56.0	56.0	100%	1e-04	100.00	163236	=HYPERLINK("https://www.ncbi.nlm.nih.gov/nucleotide/NC_082264.1?report=genbank&log$=nucltop&blast_rank=11&RID=ND8D0BEF013","NC_082264.1")
Polygonum humifusum voucher SD643 chloroplast, complete genome	Polygonum humifusum	56.0	56.0	100%	1e-04	100.00	163274	=HYPERLINK("https://www.ncbi.nlm.nih.gov/nucleotide/NC_082266.1?report=genbank&log$=nucltop&blast_rank=12&RID=ND8D0BEF013","NC_082266.1")
Reynoutria japonica chloroplast DNA, trnL intron, partial sequence	Reynoutria japonica	56.0	56.0	100%	1e-04	100.00	71	=HYPERLINK("https://www.ncbi.nlm.nih.gov/nucleotide/LC057226.1?report=genbank&log$=nucltop&blast_rank=13&RID=ND8D0BEF013","LC057226.1")
Polygonum boreale voucher Kozhin PG-11b (MW), 2011 tRNA-Leu (trnL) gene, partial sequence; trnL-trnF intergenic spacer, complete sequence; and tRNA-Phe (trnF) gene, partial sequence; chloroplast	Polygonum boreale	56.0	56.0	100%	1e-04	100.00	949	=HYPERLINK("https://www.ncbi.nlm.nih.gov/nucleotide/KU508750.1?report=genbank&log$=nucltop&blast_rank=14&RID=ND8D0BEF013","KU508750.1")
Polygonum arenarium voucher Verloove s.n. (BR), 2011 tRNA-Leu (trnL) gene, partial sequence; trnL-trnF intergenic spacer, complete sequence; and tRNA-Phe (trnF) gene, partial sequence; chloroplast	Polygonum arenarium	56.0	56.0	100%	1e-04	100.00	941	=HYPERLINK("https://www.ncbi.nlm.nih.gov/nucleotide/KU508749.1?report=genbank&log$=nucltop&blast_rank=15&RID=ND8D0BEF013","KU508749.1")
Fallopia sachalinensis isolate SAC_hn26 tRNA-Leu (trnL) gene, partial sequence; chloroplast	Fallopia sachalinensis	56.0	56.0	100%	1e-04	100.00	561	=HYPERLINK("https://www.ncbi.nlm.nih.gov/nucleotide/KJ887357.1?report=genbank&log$=nucltop&blast_rank=16&RID=ND8D0BEF013","KJ887357.1")
Fallopia sachalinensis isolate SAC_hn20 tRNA-Leu (trnL) gene, partial sequence; chloroplast	Fallopia sachalinensis	56.0	56.0	100%	1e-04	100.00	553	=HYPERLINK("https://www.ncbi.nlm.nih.gov/nucleotide/KJ887354.1?report=genbank&log$=nucltop&blast_rank=17&RID=ND8D0BEF013","KJ887354.1")
Fallopia sachalinensis isolate SAC_hn19 tRNA-Leu (trnL) gene, partial sequence; chloroplast	Fallopia sachalinensis	56.0	56.0	100%	1e-04	100.00	559	=HYPERLINK("https://www.ncbi.nlm.nih.gov/nucleotide/KJ887353.1?report=genbank&log$=nucltop&blast_rank=18&RID=ND8D0BEF013","KJ887353.1")
Fallopia sachalinensis isolate SAC_dk01 tRNA-Leu (trnL) gene, partial sequence; chloroplast	Fallopia sachalinensis	56.0	56.0	100%	1e-04	100.00	565	=HYPERLINK("https://www.ncbi.nlm.nih.gov/nucleotide/KJ887325.1?report=genbank&log$=nucltop&blast_rank=19&RID=ND8D0BEF013","KJ887325.1")
Fallopia japonica isolate JAP_ky06 tRNA-Leu (trnL) gene, partial sequence; chloroplast	Reynoutria japonica	56.0	56.0	100%	1e-04	100.00	562	=HYPERLINK("https://www.ncbi.nlm.nih.gov/nucleotide/KJ887320.1?report=genbank&log$=nucltop&blast_rank=20&RID=ND8D0BEF013","KJ887320.1")
Fallopia japonica isolate JAP_ky04 tRNA-Leu (trnL) gene, partial sequence; chloroplast	Reynoutria japonica	56.0	56.0	100%	1e-04	100.00	560	=HYPERLINK("https://www.ncbi.nlm.nih.gov/nucleotide/KJ887318.1?report=genbank&log$=nucltop&blast_rank=21&RID=ND8D0BEF013","KJ887318.1")
Fallopia japonica isolate JAP_ky03 tRNA-Leu (trnL) gene, partial sequence; chloroplast	Reynoutria japonica	56.0	56.0	100%	1e-04	100.00	560	=HYPERLINK("https://www.ncbi.nlm.nih.gov/nucleotide/KJ887317.1?report=genbank&log$=nucltop&blast_rank=22&RID=ND8D0BEF013","KJ887317.1")
Fallopia japonica isolate JAP_kr03 tRNA-Leu (trnL) gene, partial sequence; chloroplast	Reynoutria japonica	56.0	56.0	100%	1e-04	100.00	568	=HYPERLINK("https://www.ncbi.nlm.nih.gov/nucleotide/KJ887305.1?report=genbank&log$=nucltop&blast_rank=23&RID=ND8D0BEF013","KJ887305.1")
Fallopia japonica isolate JAP_kr02 tRNA-Leu (trnL) gene, partial sequence; chloroplast	Reynoutria japonica	56.0	56.0	100%	1e-04	100.00	562	=HYPERLINK("https://www.ncbi.nlm.nih.gov/nucleotide/KJ887304.1?report=genbank&log$=nucltop&blast_rank=24&RID=ND8D0BEF013","KJ887304.1")
Fallopia japonica isolate JAP_hn06 tRNA-Leu (trnL) gene, partial sequence; chloroplast	Reynoutria japonica	56.0	56.0	100%	1e-04	100.00	560	=HYPERLINK("https://www.ncbi.nlm.nih.gov/nucleotide/KJ887298.1?report=genbank&log$=nucltop&blast_rank=25&RID=ND8D0BEF013","KJ887298.1")
Fallopia japonica isolate JAP_hn05 tRNA-Leu (trnL) gene, partial sequence; chloroplast	Reynoutria japonica	56.0	56.0	100%	1e-04	100.00	560	=HYPERLINK("https://www.ncbi.nlm.nih.gov/nucleotide/KJ887297.1?report=genbank&log$=nucltop&blast_rank=26&RID=ND8D0BEF013","KJ887297.1")
Fallopia japonica isolate JAP_hn03 tRNA-Leu (trnL) gene, partial sequence; chloroplast	Reynoutria japonica	56.0	56.0	100%	1e-04	100.00	558	=HYPERLINK("https://www.ncbi.nlm.nih.gov/nucleotide/KJ887296.1?report=genbank&log$=nucltop&blast_rank=27&RID=ND8D0BEF013","KJ887296.1")
Fallopia japonica isolate JAP_hn02 tRNA-Leu (trnL) gene, partial sequence; chloroplast	Reynoutria japonica	56.0	56.0	100%	1e-04	100.00	558	=HYPERLINK("https://www.ncbi.nlm.nih.gov/nucleotide/KJ887295.1?report=genbank&log$=nucltop&blast_rank=28&RID=ND8D0BEF013","KJ887295.1")
Fallopia japonica isolate JAP_hn01 tRNA-Leu (trnL) gene, partial sequence; chloroplast	Reynoutria japonica	56.0	56.0	100%	1e-04	100.00	564	=HYPERLINK("https://www.ncbi.nlm.nih.gov/nucleotide/KJ887294.1?report=genbank&log$=nucltop&blast_rank=29&RID=ND8D0BEF013","KJ887294.1")
Fallopia forbesii isolate FOR_kr01 tRNA-Leu (trnL) gene, partial sequence; chloroplast	Fallopia forbesii	56.0	56.0	100%	1e-04	100.00	562	=HYPERLINK("https://www.ncbi.nlm.nih.gov/nucleotide/KJ887291.1?report=genbank&log$=nucltop&blast_rank=30&RID=ND8D0BEF013","KJ887291.1")
Polygonum arenastrum voucher TMS13-48 (MEL) tRNA-Leu (trnL) gene, partial sequence; trnL-trnF intergenic spacer, complete sequence; and tRNA-Phe (trnF) gene, partial sequence; chloroplast	Polygonum arenastrum	56.0	56.0	100%	1e-04	100.00	932	=HYPERLINK("https://www.ncbi.nlm.nih.gov/nucleotide/KR537759.1?report=genbank&log$=nucltop&blast_rank=31&RID=ND8D0BEF013","KR537759.1")
Polygonum ramosissimum voucher TMS13-30 (UTC) tRNA-Leu (trnL) gene, partial sequence; trnL-trnF intergenic spacer, complete sequence; and tRNA-Phe (trnF) gene, partial sequence; chloroplast	Polygonum ramosissimum	56.0	56.0	100%	1e-04	100.00	931	=HYPERLINK("https://www.ncbi.nlm.nih.gov/nucleotide/KR537745.1?report=genbank&log$=nucltop&blast_rank=32&RID=ND8D0BEF013","KR537745.1")
Polygonum scoparium voucher TMS13-68 (MEL) tRNA-Leu (trnL) gene, partial sequence; trnL-trnF intergenic spacer, complete sequence; and tRNA-Phe (trnF) gene, partial sequence; chloroplast	Polygonum scoparium	56.0	56.0	100%	1e-04	100.00	928	=HYPERLINK("https://www.ncbi.nlm.nih.gov/nucleotide/KR537735.1?report=genbank&log$=nucltop&blast_rank=33&RID=ND8D0BEF013","KR537735.1")
Polygonum equisetiforme voucher TMS13-67 (MEL) tRNA-Leu (trnL) gene, partial sequence; trnL-trnF intergenic spacer, complete sequence; and tRNA-Phe (trnF) gene, partial sequence; chloroplast	Polygonum equisetiforme	56.0	56.0	100%	1e-04	100.00	921	=HYPERLINK("https://www.ncbi.nlm.nih.gov/nucleotide/KR537730.1?report=genbank&log$=nucltop&blast_rank=34&RID=ND8D0BEF013","KR537730.1")
Fallopia sachalinensis isolate Rsac1 (P624) tRNA-Leu (trnL) gene, partial sequence; and trnL-trnF intergenic spacer, complete sequence; chloroplast	Fallopia sachalinensis	56.0	56.0	100%	1e-04	100.00	935	=HYPERLINK("https://www.ncbi.nlm.nih.gov/nucleotide/ON586949.1?report=genbank&log$=nucltop&blast_rank=35&RID=ND8D0BEF013","ON586949.1")
Reynoutria japonica var. uzenensis isolate Ruze1 (P983) tRNA-Leu (trnL) gene, partial sequence; trnL-trnF intergenic spacer, complete sequence; and tRNA-Phe (trnF) gene, partial sequence; chloroplast	Reynoutria japonica var. uzenensis	56.0	56.0	100%	1e-04	100.00	989	=HYPERLINK("https://www.ncbi.nlm.nih.gov/nucleotide/ON586947.1?report=genbank&log$=nucltop&blast_rank=36&RID=ND8D0BEF013","ON586947.1")
Reynoutria japonica var. terminalis isolate P134 (LTR) Rter1 tRNA-Leu (trnL) gene, partial sequence; trnL-trnF intergenic spacer, complete sequence; and tRNA-Phe (trnF) gene, partial sequence; chloroplast	Reynoutria japonica var. terminalis	56.0	56.0	100%	1e-04	100.00	964	=HYPERLINK("https://www.ncbi.nlm.nih.gov/nucleotide/ON586946.1?report=genbank&log$=nucltop&blast_rank=37&RID=ND8D0BEF013","ON586946.1")
Reynoutria japonica var. japonica isolate Rjap1 (NZ7) copy1 tRNA-Leu (trnL) gene, partial sequence; trnL-trnF intergenic spacer, complete sequence; and tRNA-Phe (trnF) gene, partial sequence; chloroplast	Reynoutria japonica var. japonica	56.0	56.0	100%	1e-04	100.00	984	=HYPERLINK("https://www.ncbi.nlm.nih.gov/nucleotide/ON586945.1?report=genbank&log$=nucltop&blast_rank=38&RID=ND8D0BEF013","ON586945.1")
Reynoutria japonica var. compacta isolate Rcom1 (NZ12) tRNA-Leu (trnL) gene, partial sequence; trnL-trnF intergenic spacer, complete sequence; and tRNA-Phe (trnF) gene, partial sequence; chloroplast	Reynoutria japonica var. compacta	56.0	56.0	100%	1e-04	100.00	988	=HYPERLINK("https://www.ncbi.nlm.nih.gov/nucleotide/ON586944.1?report=genbank&log$=nucltop&blast_rank=39&RID=ND8D0BEF013","ON586944.1")
Reynoutria forbesii isolate P113 (LTR) tRNA-Leu (trnL) gene and trnL-trnF intergenic spacer, partial sequence; chloroplast	Reynoutria forbesii	56.0	56.0	100%	1e-04	100.00	937	=HYPERLINK("https://www.ncbi.nlm.nih.gov/nucleotide/ON586943.1?report=genbank&log$=nucltop&blast_rank=40&RID=ND8D0BEF013","ON586943.1")
Reynoutria elliptica isolate Reli1 (P555) tRNA-Leu (trnL) gene, partial sequence; trnL-trnF intergenic spacer, complete sequence; and tRNA-Phe (trnF) gene, partial sequence; chloroplast	Reynoutria elliptica	56.0	56.0	100%	1e-04	100.00	987	=HYPERLINK("https://www.ncbi.nlm.nih.gov/nucleotide/ON586942.1?report=genbank&log$=nucltop&blast_rank=41&RID=ND8D0BEF013","ON586942.1")
Reynoutria japonica chloroplast, complete genome	Reynoutria japonica	56.0	56.0	100%	1e-04	100.00	163372	=HYPERLINK("https://www.ncbi.nlm.nih.gov/nucleotide/OP583948.1?report=genbank&log$=nucltop&blast_rank=42&RID=ND8D0BEF013","OP583948.1")
Reynoutria japonica chloroplast, complete genome	Reynoutria japonica	56.0	56.0	100%	1e-04	100.00	163371	=HYPERLINK("https://www.ncbi.nlm.nih.gov/nucleotide/OP583947.1?report=genbank&log$=nucltop&blast_rank=43&RID=ND8D0BEF013","OP583947.1")
Reynoutria japonica chloroplast, complete genome	Reynoutria japonica	56.0	56.0	100%	1e-04	100.00	163371	=HYPERLINK("https://www.ncbi.nlm.nih.gov/nucleotide/OP583946.1?report=genbank&log$=nucltop&blast_rank=44&RID=ND8D0BEF013","OP583946.1")
Polygonum aviculare voucher ZHJ18-tb02 chloroplast, complete genome	Polygonum aviculare	56.0	56.0	100%	1e-04	100.00	163461	=HYPERLINK("https://www.ncbi.nlm.nih.gov/nucleotide/OK661156.1?report=genbank&log$=nucltop&blast_rank=45&RID=ND8D0BEF013","OK661156.1")
Reynoutria japonica voucher ZHJ20-006 chloroplast, complete genome	Reynoutria japonica	56.0	56.0	100%	1e-04	100.00	163371	=HYPERLINK("https://www.ncbi.nlm.nih.gov/nucleotide/OK661148.1?report=genbank&log$=nucltop&blast_rank=46&RID=ND8D0BEF013","OK661148.1")
Fallopia sachalinensis isolate SAC39 tRNA-Leu (trnL) gene, partial sequence; trnL-trnF intergenic spacer, complete sequence; and tRNA-Phe (trnF) gene, partial sequence; chloroplast	Fallopia sachalinensis	56.0	56.0	100%	1e-04	100.00	983	=HYPERLINK("https://www.ncbi.nlm.nih.gov/nucleotide/HM748295.1?report=genbank&log$=nucltop&blast_rank=47&RID=ND8D0BEF013","HM748295.1")
Fallopia sachalinensis isolate SAC16 tRNA-Leu (trnL) gene, partial sequence; trnL-trnF intergenic spacer, complete sequence; and tRNA-Phe (trnF) gene, partial sequence; chloroplast	Fallopia sachalinensis	56.0	56.0	100%	1e-04	100.00	985	=HYPERLINK("https://www.ncbi.nlm.nih.gov/nucleotide/HM748273.1?report=genbank&log$=nucltop&blast_rank=48&RID=ND8D0BEF013","HM748273.1")
Fallopia sachalinensis isolate SAC03 tRNA-Leu (trnL) gene, partial sequence; trnL-trnF intergenic spacer, complete sequence; and tRNA-Phe (trnF) gene, partial sequence; chloroplast	Fallopia sachalinensis	56.0	56.0	100%	1e-04	100.00	985	=HYPERLINK("https://www.ncbi.nlm.nih.gov/nucleotide/HM748260.1?report=genbank&log$=nucltop&blast_rank=49&RID=ND8D0BEF013","HM748260.1")
Fallopia sachalinensis isolate SAC02 tRNA-Leu (trnL) gene, partial sequence; trnL-trnF intergenic spacer, complete sequence; and tRNA-Phe (trnF) gene, partial sequence; chloroplast	Fallopia sachalinensis	56.0	56.0	100%	1e-04	100.00	983	=HYPERLINK("https://www.ncbi.nlm.nih.gov/nucleotide/HM748259.1?report=genbank&log$=nucltop&blast_rank=50&RID=ND8D0BEF013","HM748259.1")
Fallopia sachalinensis isolate SAC01 tRNA-Leu (trnL) gene, partial sequence; trnL-trnF intergenic spacer, complete sequence; and tRNA-Phe (trnF) gene, partial sequence; chloroplast	Fallopia sachalinensis	56.0	56.0	100%	1e-04	100.00	988	=HYPERLINK("https://www.ncbi.nlm.nih.gov/nucleotide/HM748258.1?report=genbank&log$=nucltop&blast_rank=51&RID=ND8D0BEF013","HM748258.1")
Polygonum aviculare chloroplast, complete genome	Polygonum aviculare	56.0	56.0	100%	1e-04	100.00	179064	=HYPERLINK("https://www.ncbi.nlm.nih.gov/nucleotide/MZ748474.1?report=genbank&log$=nucltop&blast_rank=52&RID=ND8D0BEF013","MZ748474.1")
Polygonum aviculare isolate MNU-2018-011 chloroplast, complete genome	Polygonum aviculare	56.0	56.0	100%	1e-04	100.00	163459	=HYPERLINK("https://www.ncbi.nlm.nih.gov/nucleotide/MW817077.1?report=genbank&log$=nucltop&blast_rank=53&RID=ND8D0BEF013","MW817077.1")
Polygonum plebeium plastid, complete genome	Polygonum plebeium	56.0	56.0	100%	1e-04	100.00	163461	=HYPERLINK("https://www.ncbi.nlm.nih.gov/nucleotide/NC_063678.1?report=genbank&log$=nucltop&blast_rank=54&RID=ND8D0BEF013","NC_063678.1")
Reynoutria japonica chloroplast, complete genome	Reynoutria japonica	56.0	56.0	100%	1e-04	100.00	163425	=HYPERLINK("https://www.ncbi.nlm.nih.gov/nucleotide/MT955361.1?report=genbank&log$=nucltop&blast_rank=55&RID=ND8D0BEF013","MT955361.1")
Polygonum aviculare genome assembly, organelle: plastid:chloroplast	Polygonum aviculare	56.0	56.0	100%	1e-04	100.00	163275	=HYPERLINK("https://www.ncbi.nlm.nih.gov/nucleotide/OW204034.1?report=genbank&log$=nucltop&blast_rank=56&RID=ND8D0BEF013","OW204034.1")
Reynoutria japonica chloroplast, complete genome	Reynoutria japonica	56.0	56.0	100%	1e-04	100.00	163386	=HYPERLINK("https://www.ncbi.nlm.nih.gov/nucleotide/MK381448.1?report=genbank&log$=nucltop&blast_rank=57&RID=ND8D0BEF013","MK381448.1")
Polygonum aviculare chloroplast, complete genome	Polygonum aviculare	56.0	56.0	100%	1e-04	100.00	163448	=HYPERLINK("https://www.ncbi.nlm.nih.gov/nucleotide/NC_058892.1?report=genbank&log$=nucltop&blast_rank=58&RID=ND8D0BEF013","NC_058892.1")
Fallopia japonica voucher FanDM-041 tRNA-Leu (trnL) gene, partial sequence; trnL-trnF intergenic spacer, complete sequence; and tRNA-Phe (trnF) gene, partial sequence; chloroplast	Reynoutria japonica	56.0	56.0	100%	1e-04	100.00	946	=HYPERLINK("https://www.ncbi.nlm.nih.gov/nucleotide/JN235062.1?report=genbank&log$=nucltop&blast_rank=59&RID=ND8D0BEF013","JN235062.1")
Polygonum aviculare voucher FanDM-038 tRNA-Leu (trnL) gene and trnL-trnF intergenic spacer, partial sequence; chloroplast	Polygonum aviculare	56.0	56.0	100%	1e-04	100.00	886	=HYPERLINK("https://www.ncbi.nlm.nih.gov/nucleotide/JN235060.1?report=genbank&log$=nucltop&blast_rank=60&RID=ND8D0BEF013","JN235060.1")
Fallopia sachalinensis FN109 chloroplast trnL gene, intron region	Fallopia sachalinensis	56.0	56.0	100%	1e-04	100.00	67	=HYPERLINK("https://www.ncbi.nlm.nih.gov/nucleotide/LC568717.1?report=genbank&log$=nucltop&blast_rank=61&RID=ND8D0BEF013","LC568717.1")
Reynoutria japonica var. japonica FN108 chloroplast trnL gene, intron region	Reynoutria japonica var. japonica	56.0	56.0	100%	1e-04	100.00	67	=HYPERLINK("https://www.ncbi.nlm.nih.gov/nucleotide/LC568716.1?report=genbank&log$=nucltop&blast_rank=62&RID=ND8D0BEF013","LC568716.1")
Reynoutria japonica chloroplast, complete genome	Reynoutria japonica	56.0	56.0	100%	1e-04	100.00	163377	=HYPERLINK("https://www.ncbi.nlm.nih.gov/nucleotide/NC_059800.1?report=genbank&log$=nucltop&blast_rank=63&RID=ND8D0BEF013","NC_059800.1")
Polygonum cuspidatum chloroplast, complete genome	Polygonum cuspidatum	56.0	56.0	100%	1e-04	100.00	163183	=HYPERLINK("https://www.ncbi.nlm.nih.gov/nucleotide/NC_057435.1?report=genbank&log$=nucltop&blast_rank=64&RID=ND8D0BEF013","NC_057435.1")
Fallopia sachalinensis tRNA-Leu (trnL) gene, partial sequence; and tRNA-Leu (trnL) gene and trnL-trnF intergenic spacer, complete sequence; chloroplast	Fallopia sachalinensis	56.0	56.0	100%	1e-04	100.00	958	=HYPERLINK("https://www.ncbi.nlm.nih.gov/nucleotide/JF831320.1?report=genbank&log$=nucltop&blast_rank=65&RID=ND8D0BEF013","JF831320.1")
Polygonum humifusum subsp. caurianum tRNA-Leu (trnL) gene, partial sequence; chloroplast	Polygonum humifusum subsp. caurianum	56.0	56.0	100%	1e-04	100.00	597	=HYPERLINK("https://www.ncbi.nlm.nih.gov/nucleotide/GQ245290.1?report=genbank&log$=nucltop&blast_rank=66&RID=ND8D0BEF013","GQ245290.1")
Polygonum aviculare tRNA-Leu (trnL) gene, partial sequence; trnL-trnF intergenic spacer, complete sequence; and tRNA-Phe (trnF) gene, partial sequence; chloroplast	Polygonum aviculare	56.0	56.0	100%	1e-04	100.00	952	=HYPERLINK("https://www.ncbi.nlm.nih.gov/nucleotide/FJ627271.1?report=genbank&log$=nucltop&blast_rank=67&RID=ND8D0BEF013","FJ627271.1")
Fallopia japonica tRNA-Leu (trnL) gene and trnL-trnF intergenic spacer, partial sequence; chloroplast	Reynoutria japonica	56.0	56.0	100%	1e-04	100.00	977	=HYPERLINK("https://www.ncbi.nlm.nih.gov/nucleotide/EU024786.1?report=genbank&log$=nucltop&blast_rank=68&RID=ND8D0BEF013","EU024786.1")
Polygonum aviculare voucher Sultan & Heschel s.n (YU) tRNA-Leu (trnL) gene, partial sequence; trnL-trnF intergenic spacer, complete sequence; and tRNA-Phe (trnF) gene, partial sequence; chloroplast	Polygonum aviculare	56.0	56.0	100%	1e-04	100.00	944	=HYPERLINK("https://www.ncbi.nlm.nih.gov/nucleotide/EF653787.1?report=genbank&log$=nucltop&blast_rank=69&RID=ND8D0BEF013","EF653787.1")
Polygonum cuspidatum var. terminalis chloroplast trnL gene, partial sequence, haplotype:D	Polygonum cuspidatum var. terminalis	56.0	56.0	100%	1e-04	100.00	619	=HYPERLINK("https://www.ncbi.nlm.nih.gov/nucleotide/AB168010.1?report=genbank&log$=nucltop&blast_rank=70&RID=ND8D0BEF013","AB168010.1")
Polygonum cuspidatum var. terminalis chloroplast trnL gene, partial sequence, haplotype:C	Polygonum cuspidatum var. terminalis	56.0	56.0	100%	1e-04	100.00	618	=HYPERLINK("https://www.ncbi.nlm.nih.gov/nucleotide/AB168009.1?report=genbank&log$=nucltop&blast_rank=71&RID=ND8D0BEF013","AB168009.1")
Polygonum cuspidatum var. terminalis chloroplast trnL gene, partial sequence, haplotype:B	Polygonum cuspidatum var. terminalis	56.0	56.0	100%	1e-04	100.00	619	=HYPERLINK("https://www.ncbi.nlm.nih.gov/nucleotide/AB168008.1?report=genbank&log$=nucltop&blast_rank=72&RID=ND8D0BEF013","AB168008.1")
Polygonum cuspidatum var. terminalis chloroplast trnL gene, partial sequence, haplotype:A	Polygonum cuspidatum var. terminalis	56.0	56.0	100%	1e-04	100.00	618	=HYPERLINK("https://www.ncbi.nlm.nih.gov/nucleotide/AB168007.1?report=genbank&log$=nucltop&blast_rank=73&RID=ND8D0BEF013","AB168007.1")
Polygonum cuspidatum var. terminalis chloroplast trnL gene, partial sequence, haplotype:G	Polygonum cuspidatum var. terminalis	56.0	56.0	100%	1e-04	100.00	609	=HYPERLINK("https://www.ncbi.nlm.nih.gov/nucleotide/AB168013.1?report=genbank&log$=nucltop&blast_rank=74&RID=ND8D0BEF013","AB168013.1")
Polygonum cuspidatum var. terminalis chloroplast trnL gene, partial sequence, haplotype:F	Polygonum cuspidatum var. terminalis	56.0	56.0	100%	1e-04	100.00	610	=HYPERLINK("https://www.ncbi.nlm.nih.gov/nucleotide/AB168012.1?report=genbank&log$=nucltop&blast_rank=75&RID=ND8D0BEF013","AB168012.1")
Polygonum cuspidatum var. terminalis chloroplast trnL gene, partial sequence, haplotype:E	Polygonum cuspidatum var. terminalis	56.0	56.0	100%	1e-04	100.00	627	=HYPERLINK("https://www.ncbi.nlm.nih.gov/nucleotide/AB168011.1?report=genbank&log$=nucltop&blast_rank=76&RID=ND8D0BEF013","AB168011.1")
Limnephilus rhombicus genome assembly, chromosome: 15	Limnephilus rhombicus	40.1	146	100%	6.9	100.00	53423847	=HYPERLINK("https://www.ncbi.nlm.nih.gov/nucleotide/OV815285.1?report=genbank&log$=nucltop&blast_rank=77&RID=ND8D0BEF013","OV815285.1")
Limnephilus rhombicus genome assembly, chromosome: Z	Limnephilus rhombicus	40.1	182	100%	6.9	100.00	61089441	=HYPERLINK("https://www.ncbi.nlm.nih.gov/nucleotide/OV815276.1?report=genbank&log$=nucltop&blast_rank=78&RID=ND8D0BEF013","OV815276.1")
Malus domestica genome assembly, chromosome: 13	Malus domestica	40.1	74.3	100%	6.9	100.00	41249042	=HYPERLINK("https://www.ncbi.nlm.nih.gov/nucleotide/OU744965.1?report=genbank&log$=nucltop&blast_rank=79&RID=ND8D0BEF013","OU744965.1")
Glycine max cultivar Williams 82 chromosome 5	Glycine max	38.2	72.4	100%	27	100.00	44496777	=HYPERLINK("https://www.ncbi.nlm.nih.gov/nucleotide/CP126430.1?report=genbank&log$=nucltop&blast_rank=80&RID=ND8D0BEF013","CP126430.1")
Balaenoptera acutorostrata genome assembly, chromosome: 16	Balaenoptera acutorostrata	38.2	174	100%	27	100.00	87037118	=HYPERLINK("https://www.ncbi.nlm.nih.gov/nucleotide/OX465366.1?report=genbank&log$=nucltop&blast_rank=81&RID=ND8D0BEF013","OX465366.1")
Epistrophella euchroma genome assembly, chromosome: 4	Epistrophella euchroma	38.2	108	100%	27	100.00	66029725	=HYPERLINK("https://www.ncbi.nlm.nih.gov/nucleotide/OX346248.1?report=genbank&log$=nucltop&blast_rank=82&RID=ND8D0BEF013","OX346248.1")
Blera fallax genome assembly, chromosome: 3	Blera fallax	38.2	140	100%	27	100.00	79067313	=HYPERLINK("https://www.ncbi.nlm.nih.gov/nucleotide/OX337246.1?report=genbank&log$=nucltop&blast_rank=83&RID=ND8D0BEF013","OX337246.1")
Falco punctatus genome assembly, chromosome: 9	Falco punctatus	36.2	104	100%	108	100.00	54824203	=HYPERLINK("https://www.ncbi.nlm.nih.gov/nucleotide/OY723442.1?report=genbank&log$=nucltop&blast_rank=84&RID=ND8D0BEF013","OY723442.1")
Cerastoderma edule genome assembly, chromosome: 10	Cerastoderma edule	36.2	104	100%	108	100.00	38264924	=HYPERLINK("https://www.ncbi.nlm.nih.gov/nucleotide/OX401413.1?report=genbank&log$=nucltop&blast_rank=85&RID=ND8D0BEF013","OX401413.1")
Sympetrum striolatum genome assembly, chromosome: 6	Sympetrum striolatum	36.2	106	100%	108	100.00	95116502	=HYPERLINK("https://www.ncbi.nlm.nih.gov/nucleotide/OX388346.1?report=genbank&log$=nucltop&blast_rank=86&RID=ND8D0BEF013","OX388346.1")
Andrena minutula genome assembly, chromosome: 3	Andrena minutula	36.2	213	100%	108	100.00	50233583	=HYPERLINK("https://www.ncbi.nlm.nih.gov/nucleotide/OV815995.1?report=genbank&log$=nucltop&blast_rank=87&RID=ND8D0BEF013","OV815995.1")
Caprimulgus europaeus genome assembly, chromosome: 10	Caprimulgus europaeus	36.2	140	100%	108	100.00	43004850	=HYPERLINK("https://www.ncbi.nlm.nih.gov/nucleotide/OU015533.1?report=genbank&log$=nucltop&blast_rank=88&RID=ND8D0BEF013","OU015533.1")
Thysanoteuthis rhombus genome assembly, chromosome: 19	Thysanoteuthis rhombus	36.2	172	100%	108	100.00	60637448	=HYPERLINK("https://www.ncbi.nlm.nih.gov/nucleotide/OY735216.1?report=genbank&log$=nucltop&blast_rank=89&RID=ND8D0BEF013","OY735216.1")
Sus scrofa scrofa breed NS chromosome 18	Sus scrofa scrofa	36.2	104	100%	108	100.00	57355364	=HYPERLINK("https://www.ncbi.nlm.nih.gov/nucleotide/CP071569.1?report=genbank&log$=nucltop&blast_rank=90&RID=ND8D0BEF013","CP071569.1")
Sisyra terminalis genome assembly, chromosome: 5	Sisyra terminalis	34.2	68.4	100%	427	100.00	52319831	=HYPERLINK("https://www.ncbi.nlm.nih.gov/nucleotide/OY292278.1?report=genbank&log$=nucltop&blast_rank=91&RID=ND8D0BEF013","OY292278.1")
Hibiscus tridactylites genome assembly, chromosome: 12	Hibiscus tridactylites	34.2	170	100%	427	100.00	95389360	=HYPERLINK("https://www.ncbi.nlm.nih.gov/nucleotide/OY288276.1?report=genbank&log$=nucltop&blast_rank=92&RID=ND8D0BEF013","OY288276.1")
Tetrao urogallus genome assembly, chromosome: 6	Tetrao urogallus	34.2	102	100%	427	100.00	59508868	=HYPERLINK("https://www.ncbi.nlm.nih.gov/nucleotide/OX596300.1?report=genbank&log$=nucltop&blast_rank=93&RID=ND8D0BEF013","OX596300.1")
