# Supplementary material for: Ecology of community reassembly: Movements and diets of megafauna during a decade of restoration in Mozambique
Source: Ecology. 2026 Apr 12;107(4):e70386. doi: 10.1002/ecy.70386 (PMC13071350; doi:10.1002/ecy.70386)
Supplement: Supplementary file 1 — Data S1. [file ECY-107-e70386-s001.zip › Data_S1/Dataset_20/DietDataFilteringScripts/DNA_metabarcoding_data_processing/additional_files_scripts/NCBI_blast_results/ctcctttattaggaaaaaaataagaattcagaaaccaagaataaaaaaaataaaag.csv]

Description	Scientific Name	Max Score	Total Score	Query Cover	E value	Per. ident	Acc. Len	Accession
Gomphrena celosioides voucher JG-16-P01_D6 tRNA-Leu (trnL) gene, partial sequence; trnL-trnF intergenic spacer, complete sequence; and tRNA-Phe (trnF) gene, partial sequence; chloroplast	Gomphrena celosioides	102	102	100%	5e-18	100.00	591	=HYPERLINK("https://www.ncbi.nlm.nih.gov/nucleotide/MK187073.1?report=genbank&log$=nucltop&blast_rank=1&RID=ND54JPM5016","MK187073.1")
Gomphrena lanigera trnT-trnL intergenic spacer, partial sequence; tRNA-Leu (trnL) gene, complete sequence; trnL-trnF intergenic spacer, complete sequence; and tRNA-Phe (trnF) gene, partial sequence, isolate AC1029	Gomphrena lanigera	102	102	100%	5e-18	100.00	1030	=HYPERLINK("https://www.ncbi.nlm.nih.gov/nucleotide/LS453411.1?report=genbank&log$=nucltop&blast_rank=2&RID=ND54JPM5016","LS453411.1")
Gomphrena celosioides trnT-trnL intergenic spacer, partial sequence; tRNA-Leu (trnL) gene, complete sequence; trnL-trnF intergenic spacer, complete sequence; and tRNA-Phe (trnF) gene, partial sequence, isolate AC0932	Gomphrena celosioides	102	102	100%	5e-18	100.00	1174	=HYPERLINK("https://www.ncbi.nlm.nih.gov/nucleotide/LT993038.1?report=genbank&log$=nucltop&blast_rank=3&RID=ND54JPM5016","LT993038.1")
Gomphrena perennis voucher 11362 tRNA-Leu (trnL) gene and trnL-trnF intergenic spacer, partial sequence; chloroplast	Gomphrena perennis	102	102	100%	5e-18	100.00	936	=HYPERLINK("https://www.ncbi.nlm.nih.gov/nucleotide/MF039685.1?report=genbank&log$=nucltop&blast_rank=4&RID=ND54JPM5016","MF039685.1")
Gomphrena sp. TRK-2015 voucher G11_K1213_Unknown_sp tRNA-Leu (trnL) gene, intron; chloroplast	Gomphrena sp. TRK-2015	102	102	100%	5e-18	100.00	585	=HYPERLINK("https://www.ncbi.nlm.nih.gov/nucleotide/KR738385.1?report=genbank&log$=nucltop&blast_rank=5&RID=ND54JPM5016","KR738385.1")
Gomphrena globosa chloroplast, complete genome	Gomphrena globosa	102	102	100%	5e-18	100.00	152557	=HYPERLINK("https://www.ncbi.nlm.nih.gov/nucleotide/NC_069834.1?report=genbank&log$=nucltop&blast_rank=6&RID=ND54JPM5016","NC_069834.1")
Gomphrena celosioides tRNA-Leu (trnL) gene, partial sequence; trnL-trnF intergenic spacer, complete sequence; and tRNA-Phe (trnF) gene, isolate AC1182	Gomphrena celosioides	102	102	100%	5e-18	100.00	995	=HYPERLINK("https://www.ncbi.nlm.nih.gov/nucleotide/LR828671.1?report=genbank&log$=nucltop&blast_rank=7&RID=ND54JPM5016","LR828671.1")
Gomphrena serrata isolate GS110A tRNA-Leu (trnL) gene, partial sequence; trnL-trnF intergenic spacer, complete sequence; and tRNA-Phe (trnF) gene, partial sequence; chloroplast	Gomphrena serrata	102	102	100%	5e-18	100.00	1039	=HYPERLINK("https://www.ncbi.nlm.nih.gov/nucleotide/EF688763.1?report=genbank&log$=nucltop&blast_rank=8&RID=ND54JPM5016","EF688763.1")
Gomphrena nitida isolate GN113A tRNA-Leu (trnL) gene, partial sequence; trnL-trnF intergenic spacer, complete sequence; and tRNA-Phe (trnF) gene, partial sequence; chloroplast	Gomphrena nitida	102	102	100%	5e-18	100.00	1041	=HYPERLINK("https://www.ncbi.nlm.nih.gov/nucleotide/EF688761.1?report=genbank&log$=nucltop&blast_rank=9&RID=ND54JPM5016","EF688761.1")
Gomphrena macrocephala isolate GM33318A tRNA-Leu (trnL) gene, partial sequence; trnL-trnF intergenic spacer, complete sequence; and tRNA-Phe (trnF) gene, partial sequence; chloroplast	Gomphrena macrocephala	102	102	100%	5e-18	100.00	1045	=HYPERLINK("https://www.ncbi.nlm.nih.gov/nucleotide/EF688760.1?report=genbank&log$=nucltop&blast_rank=10&RID=ND54JPM5016","EF688760.1")
Gomphrena haenkeana isolate GH52178A tRNA-Leu (trnL) gene, partial sequence; trnL-trnF intergenic spacer, complete sequence; and tRNA-Phe (trnF) gene, partial sequence; chloroplast	Gomphrena haenkeana	102	102	100%	5e-18	100.00	1037	=HYPERLINK("https://www.ncbi.nlm.nih.gov/nucleotide/EF688759.1?report=genbank&log$=nucltop&blast_rank=11&RID=ND54JPM5016","EF688759.1")
Gomphrena globosa isolate GGL109A tRNA-Leu (trnL) gene, partial sequence; trnL-trnF intergenic spacer, complete sequence; and tRNA-Phe (trnF) gene, partial sequence; chloroplast	Gomphrena globosa	102	102	100%	5e-18	100.00	1042	=HYPERLINK("https://www.ncbi.nlm.nih.gov/nucleotide/EF688758.1?report=genbank&log$=nucltop&blast_rank=12&RID=ND54JPM5016","EF688758.1")
Gomphrena graminea isolate GG9570A tRNA-Leu (trnL) gene, partial sequence; trnL-trnF intergenic spacer, complete sequence; and tRNA-Phe (trnF) gene, partial sequence; chloroplast	Gomphrena graminea	102	102	100%	5e-18	100.00	1028	=HYPERLINK("https://www.ncbi.nlm.nih.gov/nucleotide/EF688757.1?report=genbank&log$=nucltop&blast_rank=13&RID=ND54JPM5016","EF688757.1")
