# Supplementary material for: Ecology of community reassembly: Movements and diets of megafauna during a decade of restoration in Mozambique
Source: Ecology. 2026 Apr 12;107(4):e70386. doi: 10.1002/ecy.70386 (PMC13071350; doi:10.1002/ecy.70386)
Supplement: Supplementary file 1 — Data S1. [file ECY-107-e70386-s001.zip › Data_S1/Dataset_20/DietDataFilteringScripts/DNA_metabarcoding_data_processing/additional_files_scripts/plantList_GorongosaFoM_Oct2023.csv]

Family	Name
Acanthaceae	Anisotes formosissimus
Acanthaceae	Anisotes sessiliflorus
Acanthaceae	Asystasia gangetica subsp. micrantha
Acanthaceae	Barleria delagoensis
Acanthaceae	Barleria repens
Acanthaceae	Barleria spinulosa subsp. spinulosa
Acanthaceae	Blepharis leendertziae
Acanthaceae	Blepharis maderaspatensis
Acanthaceae	Brillantaisia pubescens
Acanthaceae	Crabbea velutina
Acanthaceae	Crossandra puberula
Acanthaceae	Dicliptera clinopodia
Acanthaceae	Dicliptera heterostegia
Acanthaceae	Dicliptera verticillata
Acanthaceae	Duosperma quadrangulare
Acanthaceae	Dyschoriste hildebrandtii
Acanthaceae	Elytraria acaulis
Acanthaceae	Hygrophila schulli
Acanthaceae	Hypoestes forskaolii subsp. forskaolii
Acanthaceae	Isoglossa floribunda subsp. floribunda
Acanthaceae	Justicia betonica
Acanthaceae	Justicia bracteata
Acanthaceae	Justicia flava
Acanthaceae	Justicia matammensis
Acanthaceae	Justicia protracta
Acanthaceae	Justicia sp. B
Acanthaceae	Justicia stachytarphetoides
Acanthaceae	Justicia tenella
Acanthaceae	Neuracanthus africanus
Acanthaceae	Phaulopsis imbricata subsp. imbricata
Acanthaceae	Rhinacanthus zambesiacus
Acanthaceae	Ruellia prostrata
Acanthaceae	Ruspolia decurrens
Acanthaceae	Ruspolia seticalyx
Acanthaceae	Thunbergia alata
Acanthaceae	Thunbergia crispa
Acanthaceae	Thunbergia schimbensis
Achariaceae	Rawsonia lucida
Achariaceae	Xylotheca tettensis var. macrophylla
Adiantaceae	Adiantum capillus-veneris
Adiantaceae	Adiantum incisum
Adiantaceae	Adiantum lunulatum
Adiantaceae	Adiantum soboliferum
Aizoaceae	Trianthema portulacastrum
Aizoaceae	Trianthema salsoloides var. transvaalensis
Aizoaceae	Zaleya pentandra
Alismataceae	Limnophyton obtusifolium
Amaranthaceae	Achyranthes aspera var. pubescens
Amaranthaceae	Achyranthes aspera var. sicula
Amaranthaceae	Aerva lanata
Amaranthaceae	Aerva leucura
Amaranthaceae	Alternanthera pungens
Amaranthaceae	Alternanthera sessilis
Amaranthaceae	Amaranthus graecizans subsp. silvestris
Amaranthaceae	Amaranthus spinosus
Amaranthaceae	Celosia trigyna
Amaranthaceae	Chenopodium ambrosioides
Amaranthaceae	Gomphrena celosioides
Amaranthaceae	Nothosaerva brachiata
Amaranthaceae	Psilotrichum scleranthum
Amaranthaceae	Pupalia lappacea var. velutina
Amaranthaceae	Pupalia micrantha
Amaryllidaceae	Boophone disticha
Amaryllidaceae	Crinum asiaticum var. pedunculatum (cultivated)
Amaryllidaceae	Crinum stuhlmannii subsp. delagoense
Amaryllidaceae	Pancratium tenuifolium
Amaryllidaceae	Scadoxus multiflorus subsp. multiflorus
Anacardiaceae	Anacardium occidentale
Anacardiaceae	Lannea discolor
Anacardiaceae	Lannea schweinfurthii var. stuhlmannii
Anacardiaceae	Mangifera indica
Anacardiaceae	Ozoroa obovata var. elliptica
Anacardiaceae	Sclerocarya birrea subsp. caffra
Anacardiaceae	Searsia refracta
Anemiaceae	Anemia simii
Annonaceae	Annona senegalensis subsp. senegalensis
Annonaceae	Artabotrys brachypetalus
Annonaceae	Cleistochlamys kirkii
Annonaceae	Friesodielsia obovata
Annonaceae	Monanthotaxis trichocarpa
Annonaceae	Monodora stenopetala
Anthericaceae	Chlorophytum brachystachyum
Anthericaceae	Chlorophytum pubiflorum
Anthericaceae	Chlorophytum sphacelatum var. milanjianum
Apiaceae	Centella asiatica
Apiaceae	Heteromorpha arborescens var. abyssinica
Apiaceae	Steganotaenia araliacea var. araliacea
Apocynaceae subfamilies Apocynoideae and Rauvolfioideae	Adenium multiflorum
Apocynaceae subfamilies Apocynoideae and Rauvolfioideae	Ancylobothrys petersiana
Apocynaceae subfamilies Apocynoideae and Rauvolfioideae	Catharanthus roseus
Apocynaceae subfamilies Apocynoideae and Rauvolfioideae	Diplorhynchus condylocarpon
Apocynaceae subfamilies Apocynoideae and Rauvolfioideae	Holarrhena pubescens
Apocynaceae subfamilies Apocynoideae and Rauvolfioideae	Mascarenhasia arborescens
Apocynaceae subfamilies Apocynoideae and Rauvolfioideae	Saba comorensis
Apocynaceae subfamilies Apocynoideae and Rauvolfioideae	Strophanthus courmontii
Apocynaceae subfamilies Apocynoideae and Rauvolfioideae	Strophanthus kombe
Apocynaceae subfamilies Apocynoideae and Rauvolfioideae	Strophanthus petersianus
Apocynaceae subfamilies Apocynoideae and Rauvolfioideae	Tabernaemontana elegans
Apocynaceae subfamilies Apocynoideae and Rauvolfioideae	Voacanga africana
Apocynaceae subfamilies Asclepiadoideae and Secamonoideae	Ceropegia arenarioides
Apocynaceae subfamilies Asclepiadoideae and Secamonoideae	Cynanchum gerrardii subsp. gerrardii
Apocynaceae subfamilies Asclepiadoideae and Secamonoideae	Cynanchum schistoglossum
Apocynaceae subfamilies Asclepiadoideae and Secamonoideae	Cynanchum viminale subsp. suberosum
Apocynaceae subfamilies Asclepiadoideae and Secamonoideae	Gomphocarpus fruticosus subsp. fruticosus
Apocynaceae subfamilies Asclepiadoideae and Secamonoideae	Huernia verekeri subsp. pauciflora
Apocynaceae subfamilies Asclepiadoideae and Secamonoideae	Kanahia laniflora
Apocynaceae subfamilies Asclepiadoideae and Secamonoideae	Orbea halipedicola
Apocynaceae subfamilies Asclepiadoideae and Secamonoideae	Pentarrhinum insipidum
Apocynaceae subfamilies Asclepiadoideae and Secamonoideae	Pergularia daemia subsp. barbata
Apocynaceae subfamily Periplocoideae	Cryptolepis obtusa
Apocynaceae subfamily Periplocoideae	Raphionacme monteiroae
Araceae	Colocasia esculenta
Araceae	Gonatopus boivinii
Araceae	Pistia stratiotes
Araceae	Stylochaeton natalensis subsp. natalensis
Araceae	Stylochaeton puberulus
Araceae	Zamioculcas zamiifolia
Araliaceae	Cussonia arborea
Arecaceae	Borassus aethiopum
Arecaceae	Elaeis guineensis
Arecaceae	Hyphaene coriacea
Arecaceae	Phoenix reclinata
Aristolochiaceae	Aristolochia albida
Asparagaceae	Asparagus falcatus var. falcatus
Asparagaceae	Asparagus petersianus
Asparagaceae	Asparagus setaceus
Asphodelaceae	Aloe chabaudii var. chabaudii
Asphodelaceae	Aloe cryptopoda
Asteraceae	Ageratum conyzoides
Asteraceae	Ambrosia maritima
Asteraceae	Aspilia mossambicensis
Asteraceae	Bidens pilosa
Asteraceae	Bidens schimperi
Asteraceae	Calostephane divaricata
Asteraceae	Distephanus divaricatus
Asteraceae	Eclipta prostrata
Asteraceae	Emilia coccinea
Asteraceae	Emilia sonchifolia
Asteraceae	Geigeria africana subsp. ornativa
Asteraceae	Gnaphalium polycaulon
Asteraceae	Gnaphalium purpureum
Asteraceae	Grangea maderaspatana
Asteraceae	Gyrodoma hispida
Asteraceae	Hypericophyllum compositarum
Asteraceae	Laggera crispata
Asteraceae	Launaea cornuta
Asteraceae	Lipotriche scandens subsp. madagascariensis
Asteraceae	Litogyne gariepina
Asteraceae	Macledium sessiliflorum
Asteraceae	Mikania sp.
Asteraceae	Neojeffreya decurrens
Asteraceae	Nidorella auriculata subsp. auriculata
Asteraceae	Nidorella resedifolia subsp. resedifolia
Asteraceae	Parthenium hysterophorus
Asteraceae	Pluchea dioscoridis
Asteraceae	Pseudoconyza viscosa
Asteraceae	Pseudognaphalium luteo-album
Asteraceae	Sphaeranthus gazaensis
Asteraceae	Tridax procumbens
Asteraceae	Vernonia adoensis (agg.)
Asteraceae	Vernonia cinerea var. cinerea
Asteraceae	Vernonia colorata subsp. colorata
Asteraceae	Vernonia glabra var. glabra
Asteraceae	Vernonia kirkii
Bignoniaceae	Fernandoa magnifica
Bignoniaceae	Kigelia africana subsp. africana
Bignoniaceae	Markhamia obtusifolia
Bignoniaceae	Markhamia zanzibarica
Bignoniaceae	Stereospermum kunthianum
Boraginaceae	Coldenia procumbens
Boraginaceae	Cordia goetzei
Boraginaceae	Ehretia amoena
Boraginaceae	Heliotropium indicum
Boraginaceae	Heliotropium ovalifolium
Boraginaceae	Trichodesma zeylanicum
Brassicaceae	Rorippa madagascariensis
Brassicaceae	Rorippa micrantha
Burseraceae	Commiphora africana (agg.)
Burseraceae	Commiphora serrata
Burseraceae	Commiphora zanzibarica
Cactaceae	Rhipsalis baccifera
Cannabaceae	Celtis philippensis
Cannabaceae	Trema orientale
Capparaceae	Boscia salicifolia
Capparaceae	Capparis erythrocarpos var. rosea
Capparaceae	Capparis sepiaria var. subglabra
Capparaceae	Capparis tomentosa
Capparaceae	Cladostemon kirkii
Capparaceae	Cleome angustifolia subsp. diandra
Capparaceae	Maerua angolensis
Capparaceae	Maerua brunnescens
Capparaceae	Thilachium africanum
Caryophyllaceae	Polycarpon prostratum
Celastraceae	Elaeodendron schlechterianum
Celastraceae	Gymnosporia mossambicensis subsp. mossambicensis
Celastraceae	Gymnosporia senegalensis
Celastraceae	Hippocratea crenata
Celastraceae	Hippocratea indica
Celastraceae	Mystroxylon aethiopicum subsp. schlechteri
Chrysobalanaceae	Hirtella zanzibarica
Clusiaceae	Garcinia livingstonei
Clusiaceae	Psorospermum febrifugum
Colchicaceae	Gloriosa superba
Combretaceae	Combretum adenogonium
Combretaceae	Combretum apiculatum subsp. apiculatum
Combretaceae	Combretum hereroense subsp. hereroense
Combretaceae	Combretum imberbe
Combretaceae	Combretum microphyllum
Combretaceae	Combretum molle
Combretaceae	Combretum mossambicense
Combretaceae	Combretum zeyheri
Combretaceae	Pteleopsis myrtifolia
Combretaceae	Terminalia sericea
Combretaceae	Terminalia stenostachya
Commelinaceae	Aneilema hockii
Commelinaceae	Commelina africana
Commelinaceae	Commelina diffusa subsp. diffusa
Commelinaceae	Commelina subulata
Commelinaceae	Cyanotis lanata
Commelinaceae	Murdannia simplex
Connaraceae	Rourea orientalis
Convolvulaceae	Evolvulus alsinoides var. alsinoides
Convolvulaceae	Evolvulus nummularius
Convolvulaceae	Hewittia malabarica
Convolvulaceae	Ipomoea albivenia
Convolvulaceae	Ipomoea aquatica
Convolvulaceae	Ipomoea coptica var. coptica
Convolvulaceae	Ipomoea eriocarpa
Convolvulaceae	Ipomoea mauritiana
Convolvulaceae	Ipomoea obscura var. obscura
Convolvulaceae	Ipomoea pes-tigridis var. pes-tigridis
Convolvulaceae	Ipomoea pileata
Convolvulaceae	Ipomoea shirambensis
Convolvulaceae	Ipomoea shupangensis
Convolvulaceae	Ipomoea simonsiana
Convolvulaceae	Ipomoea sinensis subsp. sinensis
Convolvulaceae	Jacquemontia tamnifolia
Convolvulaceae	Lepistemon owariense
Convolvulaceae	Merremia hederacea
Convolvulaceae	Merremia tridentata subsp. alatipes
Convolvulaceae	Merremia tridentata subsp. angustifolia
Convolvulaceae	Paralepistemon shirensis
Convolvulaceae	Seddera suffruticosa var. suffruticosa
Convolvulaceae	Turbina holubii
Crassulaceae	Kalanchoe lanceolata
Cucurbitaceae	Coccinia adoensis
Cucurbitaceae	Corallocarpus bainesii
Cucurbitaceae	Ctenolepis cerasiformis
Cucurbitaceae	Cucumis hirsutus
Cucurbitaceae	Cucumis melo
Cucurbitaceae	Cucumis metuliferus
Cucurbitaceae	Cyclantheropsis parviflora
Cucurbitaceae	Diplocyclos tenuis
Cucurbitaceae	Eureiandra fasciculata
Cucurbitaceae	Lagenaria sphaerica
Cucurbitaceae	Luffa cylindrica
Cucurbitaceae	Momordica balsamina
Cucurbitaceae	Momordica cardiospermoides
Cucurbitaceae	Momordica charantia
Cucurbitaceae	Momordica foetida
Cucurbitaceae	Mukia maderaspatana
Cucurbitaceae	Zehneria microsperma
Cucurbitaceae	Zehneria tridactyla
Cyperaceae	Cyperus dubius
Cyperaceae	Cyperus esculentus
Cyperaceae	Cyperus involucratus
Cyperaceae	Cyperus papyrus
Davalliaceae	Davallia chaerophylloides
Dioscoreaceae	Dioscorea hirtiflora subsp. pedicellata
Dioscoreaceae	Dioscorea quartiniana
Dipterocarpaceae	Monotes engleri
Ebenaceae	Diospyros loureiriana subsp. loureiriana
Ebenaceae	Diospyros mespiliformis
Ebenaceae	Diospyros natalensis subsp. natalensis
Ebenaceae	Diospyros senensis
Ebenaceae	Diospyros squarrosa
Ebenaceae	Euclea schimperi
Elatinaceae	Bergia decumbens
Equisetaceae	Equisetum ramosissimum subsp. ramosissimum
Erythroxylaceae	Erythroxylum emarginatum
Euphorbiaceae	Acalypha acrogyna
Euphorbiaceae	Acalypha brachiata
Euphorbiaceae	Acalypha ornata
Euphorbiaceae	Alchornea laxiflora
Euphorbiaceae	Androstachys johnsonii
Euphorbiaceae	Caperonia stuhlmannii
Euphorbiaceae	Chrozophora plicata
Euphorbiaceae	Croton madandensis
Euphorbiaceae	Croton menyharthii
Euphorbiaceae	Croton pseudopulchellus
Euphorbiaceae	Dalechampia scandens var. cordofana
Euphorbiaceae	Euphorbia ambroseae var. ambroseae
Euphorbiaceae	Euphorbia bougheyi
Euphorbiaceae	Euphorbia halipedicola
Euphorbiaceae	Euphorbia hirta
Euphorbiaceae	Euphorbia indica
Euphorbiaceae	Euphorbia lividiflora
Euphorbiaceae	Euphorbia prostrata
Euphorbiaceae	Euphorbia serpens
Euphorbiaceae	Euphorbia tettensis
Euphorbiaceae	Excoecaria bussei
Euphorbiaceae	Mildbraedia carpinifolia var. strigosa
Euphorbiaceae	Plukenetia africana
Euphorbiaceae	Ricinus communis var. communis
Euphorbiaceae	Spirostachys africana
Euphorbiaceae	Suregada zanzibariensis
Euphorbiaceae	Synadenium cameronii
Euphorbiaceae	Synadenium kirkii
Euphorbiaceae	Tragia kirkiana
Fabaceae subfamily Caesalpinioideae	Afzelia quanzensis
Fabaceae subfamily Caesalpinioideae	Bauhinia galpinii
Fabaceae subfamily Caesalpinioideae	Bauhinia petersiana
Fabaceae subfamily Caesalpinioideae	Brachystegia boehmii
Fabaceae subfamily Caesalpinioideae	Brachystegia spiciformis
Fabaceae subfamily Caesalpinioideae	Burkea africana
Fabaceae subfamily Caesalpinioideae	Cassia abbreviata (agg.)
Fabaceae subfamily Caesalpinioideae	Chamaecrista mimosoides
Fabaceae subfamily Caesalpinioideae	Colophospermum mopane
Fabaceae subfamily Caesalpinioideae	Delonix regia (cultivated)
Fabaceae subfamily Caesalpinioideae	Erythrophleum africanum
Fabaceae subfamily Caesalpinioideae	Erythrophleum suaveolens
Fabaceae subfamily Caesalpinioideae	Guilandina bonduc
Fabaceae subfamily Caesalpinioideae	Mezoneuron angolense
Fabaceae subfamily Caesalpinioideae	Piliostigma thonningii
Fabaceae subfamily Caesalpinioideae	Senna obtusifolia
Fabaceae subfamily Caesalpinioideae	Senna occidentalis
Fabaceae subfamily Caesalpinioideae	Senna petersiana
Fabaceae subfamily Caesalpinioideae	Senna siamea
Fabaceae subfamily Caesalpinioideae	Tamarindus indica
Fabaceae subfamily Mimosoideae	Acacia adenocalyx
Fabaceae subfamily Mimosoideae	Acacia nigrescens
Fabaceae subfamily Mimosoideae	Acacia nilotica subsp. kraussiana
Fabaceae subfamily Mimosoideae	Acacia robusta subsp. clavigera
Fabaceae subfamily Mimosoideae	Acacia schweinfurthii
Fabaceae subfamily Mimosoideae	Acacia sieberiana var. sieberiana
Fabaceae subfamily Mimosoideae	Acacia torrei
Fabaceae subfamily Mimosoideae	Acacia welwitschii subsp. delagoensis
Fabaceae subfamily Mimosoideae	Acacia xanthophloea
Fabaceae subfamily Mimosoideae	Albizia anthelmintica
Fabaceae subfamily Mimosoideae	Albizia glaberrima var. glabrescens
Fabaceae subfamily Mimosoideae	Albizia harveyi
Fabaceae subfamily Mimosoideae	Albizia versicolor
Fabaceae subfamily Mimosoideae	Amblygonocarpus andongensis
Fabaceae subfamily Mimosoideae	Dichrostachys cinerea
Fabaceae subfamily Mimosoideae	Entada abyssinica
Fabaceae subfamily Mimosoideae	Entada chrysostachys
Fabaceae subfamily Mimosoideae	Entada rheedei
Fabaceae subfamily Mimosoideae	Faidherbia albida
Fabaceae subfamily Mimosoideae	Mimosa pigra
Fabaceae subfamily Mimosoideae	Neptunia oleracea
Fabaceae subfamily Mimosoideae	Newtonia hildebrandtii var. hildebrandtii
Fabaceae subfamily Mimosoideae	Xylia torreana
Fabaceae subfamily Papilionoideae	Abrus precatorius subsp. africanus
Fabaceae subfamily Papilionoideae	Aeschynomene fluitans
Fabaceae subfamily Papilionoideae	Alysicarpus glumaceus subsp. glumaceus
Fabaceae subfamily Papilionoideae	Alysicarpus vaginalis var. vaginalis
Fabaceae subfamily Papilionoideae	Cordyla africana
Fabaceae subfamily Papilionoideae	Craibia zimmermannii
Fabaceae subfamily Papilionoideae	Crotalaria goodiiformis
Fabaceae subfamily Papilionoideae	Crotalaria laburnifolia subsp. laburnifolia
Fabaceae subfamily Papilionoideae	Crotalaria lanceolata subsp. lanceolata
Fabaceae subfamily Papilionoideae	Crotalaria virgulata subsp. forbesii
Fabaceae subfamily Papilionoideae	Dalbergia arbutifolia subsp. arbutifolia
Fabaceae subfamily Papilionoideae	Dalbergia boehmii subsp. boehmii
Fabaceae subfamily Papilionoideae	Dalbergia fischeri
Fabaceae subfamily Papilionoideae	Dalbergia melanoxylon
Fabaceae subfamily Papilionoideae	Dalbergia nitidula
Fabaceae subfamily Papilionoideae	Decorsea schlechteri
Fabaceae subfamily Papilionoideae	Eminia antennulifera
Fabaceae subfamily Papilionoideae	Eriosema pauciflorum
Fabaceae subfamily Papilionoideae	Eriosema psoraleoides
Fabaceae subfamily Papilionoideae	Erythrina livingstoniana
Fabaceae subfamily Papilionoideae	Galactia striata var. villosa
Fabaceae subfamily Papilionoideae	Grona barbata var. argyrea
Fabaceae subfamily Papilionoideae	Grona triflora
Fabaceae subfamily Papilionoideae	Indigofera astragalina
Fabaceae subfamily Papilionoideae	Indigofera demissa
Fabaceae subfamily Papilionoideae	Indigofera kuntzei
Fabaceae subfamily Papilionoideae	Indigofera ormocarpoides
Fabaceae subfamily Papilionoideae	Indigofera praticola var. praticola
Fabaceae subfamily Papilionoideae	Indigofera spicata
Fabaceae subfamily Papilionoideae	Indigofera tinctoria var. arcuata
Fabaceae subfamily Papilionoideae	Lablab purpureus subsp. uncinatus var. uncinatus
Fabaceae subfamily Papilionoideae	Macrotyloma axillare var. glabrum
Fabaceae subfamily Papilionoideae	Millettia mossambicensis
Fabaceae subfamily Papilionoideae	Millettia stuhlmannii
Fabaceae subfamily Papilionoideae	Millettia usaramensis subsp. australis
Fabaceae subfamily Papilionoideae	Mucuna pruriens var. pruriens
Fabaceae subfamily Papilionoideae	Neonotonia wightii subsp. wightii var. longicauda
Fabaceae subfamily Papilionoideae	Neorautanenia mitis
Fabaceae subfamily Papilionoideae	Ormocarpum trichocarpum
Fabaceae subfamily Papilionoideae	Philenoptera violacea
Fabaceae subfamily Papilionoideae	Pleurolobus gangeticus
Fabaceae subfamily Papilionoideae	Polhillides velutina
Fabaceae subfamily Papilionoideae	Pseudarthria hookeri var. hookeri
Fabaceae subfamily Papilionoideae	Psophocarpus scandens
Fabaceae subfamily Papilionoideae	Pterocarpus angolensis
Fabaceae subfamily Papilionoideae	Pterocarpus brenanii
Fabaceae subfamily Papilionoideae	Pterocarpus lucens subsp. antunesii
Fabaceae subfamily Papilionoideae	Pterocarpus rotundifolius subsp. polyanthus
Fabaceae subfamily Papilionoideae	Rhynchosia sublobata
Fabaceae subfamily Papilionoideae	Sesbania sesban var. nubica
Fabaceae subfamily Papilionoideae	Sesbania tetraptera subsp. tetraptera
Fabaceae subfamily Papilionoideae	Tephrosia uniflora subsp. uniflora
Fabaceae subfamily Papilionoideae	Uraria picta
Fabaceae subfamily Papilionoideae	Vigna vexillata var. vexillata
Fabaceae subfamily Papilionoideae	Xanthocercis zambesiaca
Fabaceae subfamily Papilionoideae	Xeroderris stuhlmannii
Flagellariaceae	Flagellaria guineensis
Gentianaceae	Canscora alata
Hyacinthaceae	Drimia altissima
Hydrocharitaceae	Ottelia exserta
Hydrostachyaceae	Hydrostachys polymorpha
Kirkiaceae	Kirkia acuminata
Lamiaceae	Basilicum polystachyon
Lamiaceae	Clerodendrum incisum
Lamiaceae	Clerodendrum robustum var. robustum
Lamiaceae	Coleus lasianthus
Lamiaceae	Coleus rhodesianum
Lamiaceae	Endostemon tenuiflorus
Lamiaceae	Equilabium gracile
Lamiaceae	Hoslundia opposita
Lamiaceae	Leonotis nepetifolia var. nepetifolia
Lamiaceae	Leucas milanjiana
Lamiaceae	Mesosphaerum pectinatum
Lamiaceae	Mesosphaerum suaveolens
Lamiaceae	Ocimum gratissimum subsp. gratissimum var. gratissimum
Lamiaceae	Ocimum obovatum subsp. obovatum var. obovatum
Lamiaceae	Orthosiphon schimperi
Lamiaceae	Orthosiphon thymiflorus
Lamiaceae	Premna senensis
Lamiaceae	Pycnostachys orthodonta
Lamiaceae	Syncolostemon bracteosus
Lamiaceae	Tinnea zambesiaca
Lamiaceae	Vitex doniana
Lamiaceae	Vitex payos
Lamiaceae	Vitex schliebenii
Lentibulariaceae	Utricularia stellaris
Linaceae	Hugonia orientalis
Linderniaceae	Stemodiopsis rivae
Linderniaceae	Torenia thouarsii
Loganiaceae	Strychnos henningsii
Loganiaceae	Strychnos madagascariensis
Loganiaceae	Strychnos panganensis
Loganiaceae	Strychnos potatorum
Loganiaceae	Strychnos spinosa
Lophiocarpaceae	Corbichonia decumbens
Loranthaceae	Plicosepalus kalachariensis
Loranthaceae	Vanwykia remota
Lygodiaceae	Lygodium kerstenii
Lythraceae	Ammannia auriculata
Lythraceae	Ammannia prieuriana
Malpighiaceae	Sphedamnocarpus pruriens var. pruriens
Malvaceae subfamily Bombacoideae	Adansonia digitata
Malvaceae subfamily Bombacoideae	Bombax rhodognaphalon
Malvaceae subfamily Grewioideae	Corchorus aestuans
Malvaceae subfamily Grewioideae	Corchorus asplenifolius
Malvaceae subfamily Grewioideae	Corchorus fascicularis
Malvaceae subfamily Grewioideae	Corchorus olitorius
Malvaceae subfamily Grewioideae	Corchorus schimperi
Malvaceae subfamily Grewioideae	Corchorus tridens
Malvaceae subfamily Grewioideae	Corchorus trilocularis
Malvaceae subfamily Grewioideae	Grewia flavescens var. flavescens
Malvaceae subfamily Grewioideae	Grewia inaequilatera
Malvaceae subfamily Grewioideae	Grewia microcarpa
Malvaceae subfamily Grewioideae	Grewia monticola
Malvaceae subfamily Grewioideae	Grewia sulcata
Malvaceae subfamily Grewioideae	Triumfetta pentandra
Malvaceae subfamily Grewioideae	Triumfetta rhomboidea
Malvaceae subfamily Malvoideae	Abelmoschus esculentus
Malvaceae subfamily Malvoideae	Abutilon angulatum var. angulatum
Malvaceae subfamily Malvoideae	Abutilon indicum subsp. guineense
Malvaceae subfamily Malvoideae	Abutilon lauraster
Malvaceae subfamily Malvoideae	Abutilon mauritianum
Malvaceae subfamily Malvoideae	Abutilon ramosum
Malvaceae subfamily Malvoideae	Cienfuegosia hildebrandtii
Malvaceae subfamily Malvoideae	Hibiscus allenii
Malvaceae subfamily Malvoideae	Hibiscus altissimus
Malvaceae subfamily Malvoideae	Hibiscus cannabinus
Malvaceae subfamily Malvoideae	Hibiscus lobatus
Malvaceae subfamily Malvoideae	Hibiscus migeodii
Malvaceae subfamily Malvoideae	Hibiscus nigricaulis
Malvaceae subfamily Malvoideae	Hibiscus ovalifolius
Malvaceae subfamily Malvoideae	Hibiscus physaloides
Malvaceae subfamily Malvoideae	Hibiscus sidiformis
Malvaceae subfamily Malvoideae	Hibiscus surattensis
Malvaceae subfamily Malvoideae	Hibiscus vitifolius subsp. vitifolius
Malvaceae subfamily Malvoideae	Malvastrum coromandelianum
Malvaceae subfamily Malvoideae	Sida acuta
Malvaceae subfamily Malvoideae	Sida alba
Malvaceae subfamily Malvoideae	Sida cordifolia subsp. maculata
Malvaceae subfamily Malvoideae	Thespesia garckeana
Malvaceae subfamily Malvoideae	Urena lobata
Malvaceae subfamily Malvoideae	Wissadula rostrata
Malvaceae: Byttnerioideae, Helicteroideae & Sterculioideae	Cola mossambicensis
Malvaceae: Byttnerioideae, Helicteroideae & Sterculioideae	Dombeya kirkii
Malvaceae: Byttnerioideae, Helicteroideae & Sterculioideae	Dombeya shupangae
Malvaceae: Byttnerioideae, Helicteroideae & Sterculioideae	Melhania acuminata var. acuminata
Malvaceae: Byttnerioideae, Helicteroideae & Sterculioideae	Melhania forbesii
Malvaceae: Byttnerioideae, Helicteroideae & Sterculioideae	Melochia corchorifolia
Malvaceae: Byttnerioideae, Helicteroideae & Sterculioideae	Sterculia africana
Malvaceae: Byttnerioideae, Helicteroideae & Sterculioideae	Sterculia appendiculata
Malvaceae: Byttnerioideae, Helicteroideae & Sterculioideae	Sterculia quinqueloba
Malvaceae: Byttnerioideae, Helicteroideae & Sterculioideae	Waltheria indica
Marsileaceae	Marsilea minuta var. minuta
Meliaceae	Khaya anthotheca
Meliaceae	Trichilia capitata
Meliaceae	Trichilia emetica subsp. emetica
Meliaceae	Turraea floribunda
Meliaceae	Turraea nilotica
Melianthaceae	Bersama abyssinica (agg.)
Menispermaceae	Cissampelos mucronata
Menispermaceae	Cocculus hirsutus
Menispermaceae	Jateorhiza palmata
Menispermaceae	Stephania abyssinica var. abyssinica
Menispermaceae	Tiliacora funifera
Menispermaceae	Tinospora caffra
Menyanthaceae	Nymphoides forbesiana
Molluginaceae	Corrigiola litoralis
Molluginaceae	Glinus lotoides var. lotoides
Molluginaceae	Glinus lotoides var. virens
Molluginaceae	Glinus oppositifolius var. lanatus
Molluginaceae	Glinus oppositifolius var. oppositifolius
Molluginaceae	Mollugo nudicaulis
Moraceae	Ficus abutilifolia
Moraceae	Ficus bussei
Moraceae	Ficus capreifolia
Moraceae	Ficus ingens
Moraceae	Ficus stuhlmannii
Moraceae	Ficus sur
Moraceae	Maclura africana
Moringaceae	Moringa oleifera
Myrsinaceae	Embelia xylocarpa
Myrtaceae	Psidium guajava
Myrtaceae	Syzygium guineense subsp. guineense
Nesogenaceae	Nesogenes madagascariensis
Nyctaginaceae	Boerhavia diffusa
Nyctaginaceae	Boerhavia erecta
Nymphaeaceae	Nymphaea lotus
Nymphaeaceae	Nymphaea nouchali var. caerulea
Ochnaceae	Brackenridgea zanguebarica
Ochnaceae	Ochna natalitia
Olacaceae	Ximenia americana var. microphylla
Oleaceae	Jasminum fluminense
Oleaceae	Olea europaea subsp. cuspidata
Onagraceae	Ludwigia adscendens subsp. diffusa
Opiliaceae	Opilia amentacea
Orchidaceae	Acampe pachyglossa
Orchidaceae	Aerangis kotschyana
Orchidaceae	Aerangis mystacidii
Orchidaceae	Angraecum cultriforme
Orchidaceae	Bulbophyllum fuscum var. melinostachyum
Orchidaceae	Cyrtorchis arcuata subsp. arcuata
Orchidaceae	Diaphananthe fragrantissima
Orchidaceae	Disperis johnstonii
Orchidaceae	Habenaria armatissima
Orchidaceae	Habenaria trilobulata
Orchidaceae	Microcoelia aphylla
Orchidaceae	Microcoelia exilis
Orchidaceae	Nervilia shirensis
Orchidaceae	Vanilla roscheri
Orobanchaceae	Alectra orobanchoides
Orobanchaceae	Alectra sessiliflora var. senegalensis
Orobanchaceae	Cycnium tubulosum
Orobanchaceae	Striga asiatica
Orobanchaceae	Striga forbesii
Orobanchaceae	Striga gesnerioides
Orobanchaceae	Striga pubiflora
Oxalidaceae	Biophytum umbraculum
Oxalidaceae	Oxalis corniculata
Papaveraceae	Argemone mexicana
Passifloraceae	Adenia digitata
Passifloraceae	Adenia gummifera var. gummifera
Passifloraceae	Adenia stenodactyla
Passifloraceae	Basananthe triloba
Pedaliaceae	Ceratotheca sesamoides
Pedaliaceae	Dicerocaryum senecioides
Phyllanthaceae	Antidesma venosum
Phyllanthaceae	Bridelia cathartica subsp. melanthesoides (agg.)
Phyllanthaceae	Bridelia mollis
Phyllanthaceae	Cleistanthus schlechteri var. schlechteri
Phyllanthaceae	Flueggea virosa subsp. virosa
Phyllanthaceae	Hymenocardia acida var. acida
Phyllanthaceae	Hymenocardia ulmoides
Phyllanthaceae	Margaritaria discoidea var. triplosphaera
Phyllanthaceae	Phyllanthus maderaspatensis
Phyllanthaceae	Phyllanthus nummulariifolius (agg.)
Phyllanthaceae	Phyllanthus pentandrus
Phyllanthaceae	Phyllanthus pinnatus
Phyllanthaceae	Phyllanthus reticulatus var. reticulatus
Phyllanthaceae	Pseudolachnostylis maprouneifolia var. maprouneifolia
Plumbaginaceae	Plumbago zeylanica
Poaceae	Aristida adscensionis
Poaceae	Brachiaria deflexa
Poaceae	Cenchrus purpureus
Poaceae	Chloris virgata
Poaceae	Chrysopogon nigritanus
Poaceae	Cynodon dactylon
Poaceae	Dactyloctenium aegyptium
Poaceae	Digitaria eriantha
Poaceae	Digitaria swazilandensis
Poaceae	Echinochloa colona
Poaceae	Enteropogon macrostachyus
Poaceae	Eragrostis ciliaris
Poaceae	Eragrostis superba
Poaceae	Heteropogon contortus
Poaceae	Heteropogon melanocarpus
Poaceae	Leersia hexandra
Poaceae	Leptocarydion vulpiastrum
Poaceae	Lepturus radicans
Poaceae	Melinis repens subsp. repens
Poaceae	Olyra latifolia
Poaceae	Oplismenus hirtellus
Poaceae	Oxytenanthera abyssinica
Poaceae	Panicum maximum
Poaceae	Panicum schinzii
Poaceae	Perotis patens
Poaceae	Phragmites mauritianus
Poaceae	Pogonarthria squarrosa
Poaceae	Setaria incrassata
Poaceae	Setaria sagittifolia
Poaceae	Sorghum halepense
Poaceae	Sorghum versicolor
Poaceae	Sporobolus panicoides
Poaceae	Themeda triandra
Poaceae	Tragus berteronianus
Poaceae	Tricholaena monachne
Poaceae	Urochloa trichopus
Polygalaceae	Carpolobia suaveolens
Polygalaceae	Polygala sphenoptera
Polygalaceae	Securidaca longepedunculata
Polygonaceae	Persicaria decipiens
Polygonaceae	Persicaria senegalensis
Polygonaceae	Persicaria senegalensis f. albotomentosa
Polygonaceae	Polygonum plebeium
Polypodiaceae	Microgramma mauritiana
Polypodiaceae	Microsorum punctatum
Polypodiaceae	Microsorum scolopendria
Polypodiaceae	Platycerium alcicorne
Polypodiaceae	Platycerium elephantotis
Pontederiaceae	Eichhornia crassipes
Portulacaceae	Portulaca hereroensis
Portulacaceae	Portulaca oleracea
Portulacaceae	Portulaca quadrifida
Portulacaceae	Talinum portulacifolium
Portulacaceae	Talinum tenuissimum
Psilotaceae	Psilotum nudum
Pteridaceae	Pteris vittata
Putranjivaceae	Drypetes natalensis var. natalensis
Putranjivaceae	Drypetes reticulata
Ranunculaceae	Clematis brachiata
Rhamnaceae	Berchemia discolor
Rhamnaceae	Gouania scandens
Rhamnaceae	Lasiodiscus pervillei subsp. pervillei
Rhamnaceae	Ziziphus abyssinica
Rhamnaceae	Ziziphus mauritiana
Rhamnaceae	Ziziphus mucronata
Rhamnaceae	Ziziphus pubescens subsp. pubescens
Rubiaceae	Agathisanthemum bojeri (agg.)
Rubiaceae	Breonadia salicina
Rubiaceae	Bullockia setiflora
Rubiaceae	Canthium glaucum subsp. frangula var. frangula
Rubiaceae	Catunaregam swynnertonii
Rubiaceae	Catunaregam taylorii
Rubiaceae	Chazaliella abrupta var. abrupta
Rubiaceae	Coptosperma supra-axillare
Rubiaceae	Crossopteryx febrifuga
Rubiaceae	Empogona kirkii subsp. kirkii
Rubiaceae	Gardenia volkensii subsp. volkensii var. volkensii
Rubiaceae	Geophila obvallata subsp. ioides
Rubiaceae	Hymenodictyon parvifolium subsp. parvifolium
Rubiaceae	Keetia venosa
Rubiaceae	Oldenlandia affinis var. fugax
Rubiaceae	Oldenlandia corymbosa var. caespitosa
Rubiaceae	Oxyanthus goetzei subsp. goetzei
Rubiaceae	Oxyanthus latifolius
Rubiaceae	Paederia bojeriana subsp. foetens
Rubiaceae	Pavetta klotzschiana
Rubiaceae	Pavetta pumila
Rubiaceae	Pentas micrantha subsp. wyliei
Rubiaceae	Polysphaeria lanceolata subsp. lanceolata var. lanceolata
Rubiaceae	Psychotria mahonii
Rubiaceae	Psychotria pumila var. buzica
Rubiaceae	Pyrostria bibracteata
Rubiaceae	Richardia brasiliensis
Rubiaceae	Spermacoce chaetocephala
Rubiaceae	Spermacoce senensis
Rubiaceae	Tricalysia jasminiflora var. jasminiflora
Rubiaceae	Tricalysia pallens
Rubiaceae	Vangueria infausta subsp. infausta
Rutaceae	Harrisonia abyssinica
Rutaceae	Toddalia asiatica
Rutaceae	Vepris lanceolata
Rutaceae	Vepris myrei
Rutaceae	Vepris reflexa
Rutaceae	Zanthoxylum leprieurii
Salicaceae	Flacourtia indica
Salicaceae	Oncoba spinosa
Salvadoraceae	Azima tetracantha
Salvadoraceae	Salvadora persica var. persica
Salviniaceae	Azolla filiculoides
Sapindaceae	Allophylus africanus
Sapindaceae	Allophylus rubifolius var. alnifolius
Sapindaceae	Blighia unijugata
Sapindaceae	Cardiospermum halicacabum var. halicacabum
Sapindaceae	Cardiospermum halicacabum var. microcarpum
Sapindaceae	Deinbollia xanthocarpa
Sapindaceae	Dodonaea viscosa subsp. angustifolia
Sapindaceae	Lecaniodiscus fraxinifolius
Sapindaceae	Paullinia pinnata
Sapotaceae	Manilkara mochisia
Sapotaceae	Mimusops obtusifolia
Sinopteridaceae	Pellaea doniana
Solanaceae	Physalis angulata
Solanaceae	Solanum campylacanthum 'incanum type'
Solanaceae	Solanum campylacanthum 'panduriforme type'
Solanaceae	Solanum goetzei
Solanaceae	Solanum macrocarpon
Solanaceae	Solanum nigrum
Stilbaceae	Nuxia oppositifolia
Thelypteridaceae	Ampelopteris prolifera
Thymelaeaceae	Synaptolepis alternifolia
Turneraceae	Tricliceras longepedunculatum var. longepedunculatum
Urticaceae	Laportea aestuans
Vahliaceae	Vahlia capensis subsp. vulgaris var. longifolia
Vahliaceae	Vahlia dichotoma
Verbenaceae	Lantana camara
Verbenaceae	Lippia javanica
Verbenaceae	Phyla nodiflora var. nodiflora
Verbenaceae	Priva flabelliformis
Violaceae	Afrohybanthus latifolius
Violaceae	Rinorea elliptica
Vitaceae	Ampelocissus africana var. africana
Vitaceae	Cayratia gracilis
Vitaceae	Cayratia ibuensis
Vitaceae	Cissus bathyrhakodes
Vitaceae	Cissus cornifolia
Vitaceae	Cissus cucumerifolia
Vitaceae	Cissus integrifolia
Vitaceae	Cissus quadrangularis
Vitaceae	Cissus rotundifolia
Vitaceae	Cyphostemma congestum
Vitaceae	Cyphostemma kirkianum
Vitaceae	Rhoicissus revoilii
Zingiberaceae	Siphonochilus aethiopicus
Zingiberaceae	Siphonochilus kirkii - yellow-flowered form
Zygophyllaceae	Tribulus terrestris
