# Supplementary material for: Ecology of community reassembly: Movements and diets of megafauna during a decade of restoration in Mozambique
Source: Ecology. 2026 Apr 12;107(4):e70386. doi: 10.1002/ecy.70386 (PMC13071350; doi:10.1002/ecy.70386)
Supplement: Supplementary file 1 — Data S1. [file ECY-107-e70386-s001.zip › Data_S1/Dataset_20/DietDataFilteringScripts/DNA_metabarcoding_data_processing/additional_files_scripts/plantList_Gorongosa_Oct2023.xlsx]

## Sheet: Raw Data (Piotr Oct 5th 2023)
Clade	Family	Species
Bryopsida	Daltoniaceae	Daltonia angustifolia Dozy & Molkenboer, 1844
Bryopsida	Dicranaceae	Campylopus sp.
Bryopsida	Dicranaceae	Leucoloma chrysobasilare Jaeger, 1880
Bryopsida	Fissidentaceae	Fissidens plumosus Hornschuch, 1841
Bryopsida	Fissidentaceae	Fissidens sp.
Bryopsida	Neckeraceae	Porothamnium sp.
Bryopsida	Neckeraceae	Porotrichum sp.
Bryopsida	Orthotrichaceae	Macromitrium levatum Mitten, 1863
Dicotyledon	Acanthaceae	Acanthopale pubescens
Dicotyledon	Acanthaceae	Anisotes formosissimus (Klotzsch) Milne-Redh.
Dicotyledon	Acanthaceae	Anisotes pubinervis (T.Anderson) Heine
Dicotyledon	Acanthaceae	Anisotes sessiliflorus (T.Anderson) C.B.Clarke
Dicotyledon	Acanthaceae	Anisotes sp.
Dicotyledon	Acanthaceae	Asystasia gangetica (L.) T.Anderson
Dicotyledon	Acanthaceae	Asystasia gangetica micrantha
Dicotyledon	Acanthaceae	Barleria delagoensis Oberm.
Dicotyledon	Acanthaceae	Barleria repens Nees
Dicotyledon	Acanthaceae	Barleria sp.
Dicotyledon	Acanthaceae	Barleria spinulosa spinulosa Klotzsch
Dicotyledon	Acanthaceae	Blepharis maderaspatensis L.
Dicotyledon	Acanthaceae	Blepharis sp.
Dicotyledon	Acanthaceae	Brachystephanus africanus
Dicotyledon	Acanthaceae	Brillantaisia pubescens T. Anderson ex Oliv.
Dicotyledon	Acanthaceae	Crabbea velutina S. Moore
Dicotyledon	Acanthaceae	Crossandra puberula Klotzsch
Dicotyledon	Acanthaceae	Dicliptera clinopodia
Dicotyledon	Acanthaceae	Dicliptera heterostegia Nees
Dicotyledon	Acanthaceae	Dicliptera sp.
Dicotyledon	Acanthaceae	Duosperma quadrangulare (Klotzsch) Brummitt
Dicotyledon	Acanthaceae	Duosperma quandragulare (Klotzsch) Brummitt
Dicotyledon	Acanthaceae	Dyschoriste hildebrandtii (S. Moore) S. Moore
Dicotyledon	Acanthaceae	Dyschoriste sp.
Dicotyledon	Acanthaceae	Elytraria acaulis (L.f.) Lindau
Dicotyledon	Acanthaceae	Elytraria sp.
Dicotyledon	Acanthaceae	Hygrophila schulli (Buch.-Ham.) M.R. Almeida & S.M. Almeida
Dicotyledon	Acanthaceae	Hygrophila sp.
Dicotyledon	Acanthaceae	Hypoestes aristata
Dicotyledon	Acanthaceae	Hypoestes forskaolii (Vahl) Roem. & Schult.
Dicotyledon	Acanthaceae	Hypoestes sp.
Dicotyledon	Acanthaceae	Isoglossa floribunda floribunda C.B. Clarke
Dicotyledon	Acanthaceae	Isoglossa milanjiensis S.Moore
Dicotyledon	Acanthaceae	Isoglossa mossambicensis
Dicotyledon	Acanthaceae	Justicia betonica L.
Dicotyledon	Acanthaceae	Justicia bracteata (Hochst.) Zarb.
Dicotyledon	Acanthaceae	Justicia flava (Vahl) Vahl
Dicotyledon	Acanthaceae	Justicia flava (Vahl). Vahl
Dicotyledon	Acanthaceae	Justicia francoiseana (Brummitt)
Dicotyledon	Acanthaceae	Justicia gorongozana Vollesen
Dicotyledon	Acanthaceae	Justicia matammensis
Dicotyledon	Acanthaceae	Justicia matammensis (Schweinf.) Oliv.
Dicotyledon	Acanthaceae	Justicia nyassana
Dicotyledon	Acanthaceae	Justicia protracta (Nees) T. Anderson
Dicotyledon	Acanthaceae	Justicia scandens
Dicotyledon	Acanthaceae	Justicia sp.
Dicotyledon	Acanthaceae	Justicia sp. 1
Dicotyledon	Acanthaceae	Justicia sp. 2
Dicotyledon	Acanthaceae	Justicia sp. 4
Dicotyledon	Acanthaceae	Justicia sp. B
Dicotyledon	Acanthaceae	Justicia sp. B cf. engleriana
Dicotyledon	Acanthaceae	Justicia stachytarphetoides (Lindau) C.B. Clarke
Dicotyledon	Acanthaceae	Justicia striata striata var. dyschoristeoides
Dicotyledon	Acanthaceae	Justicia striata striata var. striata
Dicotyledon	Acanthaceae	Justicia tenella (Nees) T. Anderson
Dicotyledon	Acanthaceae	Justicia undet. 1
Dicotyledon	Acanthaceae	Mellera lobulata S.Moore
Dicotyledon	Acanthaceae	Mimulopsis solmsii
Dicotyledon	Acanthaceae	Monechma sp.
Dicotyledon	Acanthaceae	Neuracanthus africanus africanus T.Anderson ex S.Moore
Dicotyledon	Acanthaceae	Phaulopsis imbricata imbricata
Dicotyledon	Acanthaceae	Phaulopsis sp.
Dicotyledon	Acanthaceae	Pseuderanthemum subviscosum (C.B.Clarke) Stapf
Dicotyledon	Acanthaceae	Rhinacanthus gracilis
Dicotyledon	Acanthaceae	Rhinacanthus sp.
Dicotyledon	Acanthaceae	Rhinacanthus zambesiacus
Dicotyledon	Acanthaceae	Ruellia cordata Brandegee
Dicotyledon	Acanthaceae	Ruellia patula Jacq.
Dicotyledon	Acanthaceae	Ruellia prostrata
Dicotyledon	Acanthaceae	Ruspolia (plant) sp.
Dicotyledon	Acanthaceae	Ruspolia seticalyx (C.B.Clarke) Milne-Redh.
Dicotyledon	Acanthaceae	Sclerochiton harveyanus
Dicotyledon	Acanthaceae	Sclerochiton kirkii (T.Anderson) C.B.Clarke
Dicotyledon	Acanthaceae	Thunbergia alata
Dicotyledon	Acanthaceae	Thunbergia crispa Burkill
Dicotyledon	Acanthaceae	Thunbergia lancifolia
Dicotyledon	Acanthaceae	Thunbergia petersiana Lindau.
Dicotyledon	Acanthaceae	Thunbergia Schimbensis S. Moore
Dicotyledon	Acanthaceae	Thunbergia sp
Dicotyledon	Acanthaceae	Thunbergia usambarica
Dicotyledon	Achariaceae	Xylotheca tettensis var. macrophylla
Dicotyledon	Achariaceae	Xylotheca tettensis (Klotzsch) Gilg
Dicotyledon	Achariaceae	Xylotheca tettensis macrophylla
Dicotyledon	Aizoaceae	Trianthema salsoloides Fenzl ex Oliv.
Dicotyledon	Aizoaceae	Trianthema salsoloides Fenzl ex Oliv. Fenzl ex Oliv.
Dicotyledon	Amaranthaceae	Achyranthes aspera var. sicula
Dicotyledon	Amaranthaceae	Achyranthes aspera L.
Dicotyledon	Amaranthaceae	Achyranthes aspera pubescens
Dicotyledon	Amaranthaceae	Aerva lanata (L.) Juss. ex Schult.
Dicotyledon	Amaranthaceae	Aerva leucura Moq.
Dicotyledon	Amaranthaceae	Aerva sp.
Dicotyledon	Amaranthaceae	Alternanthera nodiflora
Dicotyledon	Amaranthaceae	Alternanthera pungens Kunth
Dicotyledon	Amaranthaceae	Alternanthera sessilis (L.) DC.
Dicotyledon	Amaranthaceae	Alternanthera sp.
Dicotyledon	Amaranthaceae	Amaranthaceae undet. sp.
Dicotyledon	Amaranthaceae	Amaranthus graecizans L.
Dicotyledon	Amaranthaceae	Amaranthus sp.
Dicotyledon	Amaranthaceae	Amaranthus spinosus
Dicotyledon	Amaranthaceae	Celosia trigyna L.
Dicotyledon	Amaranthaceae	Chenopodium ambrosioides L.
Dicotyledon	Amaranthaceae	Chenopodium sp. 1
Dicotyledon	Amaranthaceae	Cyathula cylindrica
Dicotyledon	Amaranthaceae	Cyathula sp.
Dicotyledon	Amaranthaceae	Gomphrena celosioides
Dicotyledon	Amaranthaceae	Gomphrena celosoides Mart.
Dicotyledon	Amaranthaceae	Nothosaerva brachiata
Dicotyledon	Amaranthaceae	Psilotrichum scleranthum Thwaites
Dicotyledon	Amaranthaceae	Psilotrichum sp.
Dicotyledon	Amaranthaceae	Pupalia lappacea var. velutina (L.) A.Juss.
Dicotyledon	Amaranthaceae	Pupalia lappacea (L.) A.Juss.
Dicotyledon	Amaranthaceae	Pupalia lappacea velutina
Dicotyledon	Amaranthaceae	Pupalia micrantha Hauman
Dicotyledon	Amaranthaceae	Pupalia sp.
Dicotyledon	Anacardiaceae	Anacardium occidentale
Dicotyledon	Anacardiaceae	Lannea antiscorbutica (Hiern) Engl.
Dicotyledon	Anacardiaceae	Lannea discolor (Sond.) Engl.
Dicotyledon	Anacardiaceae	Lannea schimperi (Hochst. ex A. Rich.) Engl.
Dicotyledon	Anacardiaceae	Lannea schweinfurthii var. stuhlmannii (Engl.) Kokwaro
Dicotyledon	Anacardiaceae	Lannea schweinfurthii (Engl.) Engl.
Dicotyledon	Anacardiaceae	Mangifera indica
Dicotyledon	Anacardiaceae	Ozoroa obovata var. elliptica R. & A. Fern.
Dicotyledon	Anacardiaceae	Ozoroa obovata (Oliv.) R.Fern. & A.Fern.
Dicotyledon	Anacardiaceae	Ozoroa sp.
Dicotyledon	Anacardiaceae	Rhus chirindensis Baker f.
Dicotyledon	Anacardiaceae	Rhus natalensis Bernh.
Dicotyledon	Anacardiaceae	Rhus tumulicola var. tumulicola S. Moore
Dicotyledon	Anacardiaceae	Sclerocarya birrea caffra (Sond.) Kokwaro
Dicotyledon	Anacardiaceae	Sclerocarya sp.
Dicotyledon	Anacardiaceae	Searsia refracta (Eckl. & Zeyh.) Moffett
Dicotyledon	Anacardiaceae	Searsia sp.
Dicotyledon	Anacardiaceae	Searsia sp. 1
Dicotyledon	Anacardiaceae	Searsia sp. 2
Dicotyledon	Anacardiaceae	Searsia tumulicola (S.Moore Moffett)
Dicotyledon	Annonaceae	Annona muricata L.
Dicotyledon	Annonaceae	Annona senegalensis Pers. subsp. senegalensis
Dicotyledon	Annonaceae	Annona senegalensis senegalensis
Dicotyledon	Annonaceae	Annonaceae undet. sp.
Dicotyledon	Annonaceae	Artabotrys brachypetalus Benth.
Dicotyledon	Annonaceae	Cleistochlamys kirkii (Benth.) Oliv.
Dicotyledon	Annonaceae	Cleistochlamys sp.
Dicotyledon	Annonaceae	Dielsiothamnus divaricatus (Diels) R.E.Fr.
Dicotyledon	Annonaceae	Friesodielsia obovata (Benth.) Verdc.
Dicotyledon	Annonaceae	Monanthotaxis buchananii
Dicotyledon	Annonaceae	Monanthotaxis caffra Verdc.
Dicotyledon	Annonaceae	Monanthotaxis trichocarpa (Engl.& Diels) Verdc.
Dicotyledon	Annonaceae	Monodora junodii junodii
Dicotyledon	Annonaceae	Monodora sp.
Dicotyledon	Annonaceae	Monodora stenopetala Oliv.
Dicotyledon	Annonaceae	Sphaerocoryne gracilis ((Engl. & Diels) Verdc.)
Dicotyledon	Annonaceae	Uvaria gracilipes N.Robson
Dicotyledon	Annonaceae	Xylopia parviflora (A.Rich.) Benth.
Dicotyledon	Apiaceae	Afroligusticum linderi (C.Norman) P.J.D.Winter
Dicotyledon	Apiaceae	Alepidea longifolia E. Mey.
Dicotyledon	Apiaceae	Alepidea peduncularis
Dicotyledon	Apiaceae	Centella asiatica
Dicotyledon	Apiaceae	Diplolophium buchananii (Benth. ex Oliv. Norman)
Dicotyledon	Apiaceae	Diplolophium buchananii swynnertonii (Baker f.) Cannon
Dicotyledon	Apiaceae	Heteromorpha arborescens var. abyssinica (A. Rich.) H. Wolff
Dicotyledon	Apiaceae	Heteromorpha arborescens frutescens (Spreng.) Cham. & Schltdl.
Dicotyledon	Apiaceae	Pimpinella sp.
Dicotyledon	Apiaceae	Pimpinella stadensis
Dicotyledon	Apiaceae	Sanicula elata
Dicotyledon	Apiaceae	Steganotaenia araliacea var. araliacea
Dicotyledon	Apiaceae	Steganotaenia araliacea Hochst. var. araliacea
Dicotyledon	Apocynaceae	Adenium multiflorum
Dicotyledon	Apocynaceae	Alafia caudata Stapf
Dicotyledon	Apocynaceae	Alafia microstylis
Dicotyledon	Apocynaceae	Ancylobotrys petersiana (Klotzsch) Pierre
Dicotyledon	Apocynaceae	Apocynaceae undet. sp.
Dicotyledon	Apocynaceae	Asclepias fimbriata
Dicotyledon	Apocynaceae	Carissa bispinosa (L.) Desf. ex Brenan
Dicotyledon	Apocynaceae	Carissa bispinosa zambesiensis
Dicotyledon	Apocynaceae	Carissa praetermissa Kupicha
Dicotyledon	Apocynaceae	Carissa tetramera (Sacleux) Stapf
Dicotyledon	Apocynaceae	Catharanthus roseus (L.) G. Don
Dicotyledon	Apocynaceae	Ceropegia arenarioides M.G. Gilbert
Dicotyledon	Apocynaceae	Ceropygia arenarioides Gilbert, 2020
Dicotyledon	Apocynaceae	Chlorocyathus monteiroae
Dicotyledon	Apocynaceae	Cryptolepis apiculata K.Schum.
Dicotyledon	Apocynaceae	Cryptolepis obtusa
Dicotyledon	Apocynaceae	Cryptolepis sp.
Dicotyledon	Apocynaceae	Cynanchum gerrardii (Harv.) Liede
Dicotyledon	Apocynaceae	Cynanchum schistoglossum
Dicotyledon	Apocynaceae	Cynanchum sp.
Dicotyledon	Apocynaceae	Cynanchum viminale (L.) L.
Dicotyledon	Apocynaceae	Diplorhynchus condylocarpon (Mull. Arg.) Pichon
Dicotyledon	Apocynaceae	Funtumia africana (Benth.) Stapf
Dicotyledon	Apocynaceae	Gomphocarpus fruticosus fruticosus
Dicotyledon	Apocynaceae	Holarrhena pubescens (Buch.-Ham.) Wall. ex G.Don
Dicotyledon	Apocynaceae	Huernia verekeri pauciflora Stent subsp. (L.C. Leach) Bruyns
Dicotyledon	Apocynaceae	Hunteria zeylanica var. africana (Retz.) Gardner ex Thwaites
Dicotyledon	Apocynaceae	Hunteria zeylanica (Retz.) Gardner ex Thwaites
Dicotyledon	Apocynaceae	Hunteria zeylanica africana (Retz.) Gardner ex Thwaites
Dicotyledon	Apocynaceae	Kanahia laniflora (Forssk.) R. Br.
Dicotyledon	Apocynaceae	Landolphia kirkii T.-Dyer ex Hook.f.
Dicotyledon	Apocynaceae	Landolphia sp.
Dicotyledon	Apocynaceae	Margaretta rosea
Dicotyledon	Apocynaceae	Margaretta rosea whytei
Dicotyledon	Apocynaceae	Marsdenia sylvestris
Dicotyledon	Apocynaceae	Mascarenhasia arborescens A. DC.
Dicotyledon	Apocynaceae	Mondia sp.
Dicotyledon	Apocynaceae	Oncinotis tenuiloba Stapf
Dicotyledon	Apocynaceae	Orbea halipedicola L.C. Leach, 1978
Dicotyledon	Apocynaceae	Orbea sp. 1 (mopane)
Dicotyledon	Apocynaceae	Pachycarpus chirindensis (S. Moore) Bremek.
Dicotyledon	Apocynaceae	Parquetina calophylla (Baill.) Venter
Dicotyledon	Apocynaceae	Pentarrhinum insipidum
Dicotyledon	Apocynaceae	Pentarrhinum sp.
Dicotyledon	Apocynaceae	Pergularia daemia barbata
Dicotyledon	Apocynaceae	Pleiocarpa pycnantha (K.Schum.) Stapf
Dicotyledon	Apocynaceae	pleioceras orientale Vollesen
Dicotyledon	Apocynaceae	Plumeria alba
Dicotyledon	Apocynaceae	Raphionacme sp.
Dicotyledon	Apocynaceae	Raphionacme welwitschii Schltr. & Rendle
Dicotyledon	Apocynaceae	Rauvolfia caffra Sond.
Dicotyledon	Apocynaceae	Rauvolfia mombasiana Stapf
Dicotyledon	Apocynaceae	Saba comorensis (Bojer) Pichon
Dicotyledon	Apocynaceae	Sarcostemma sp.
Dicotyledon	Apocynaceae	Sarcostemma viminale viminale (L.) R. Br.
Dicotyledon	Apocynaceae	Secamone sp.
Dicotyledon	Apocynaceae	Strophanthus cf. courmontii
Dicotyledon	Apocynaceae	Strophanthus courmontii Sacleux ex Franch.
Dicotyledon	Apocynaceae	Strophanthus kombe Oliv.
Dicotyledon	Apocynaceae	Strophanthus petersianus
Dicotyledon	Apocynaceae	Strophanthus sp
Dicotyledon	Apocynaceae	Tabernaemontana elegans Stapf
Dicotyledon	Apocynaceae	Tabernaemontana pachysiphon Stapf
Dicotyledon	Apocynaceae	Tabernaemontana sp.
Dicotyledon	Apocynaceae	Tabernaemontana stapfiana Britten
Dicotyledon	Apocynaceae	Tabernaemontana ventricosa Hochst. ex A.DC.
Dicotyledon	Apocynaceae	Tylophora apiculata K.Schum.
Dicotyledon	Apocynaceae	Tylophora flanaganii
Dicotyledon	Apocynaceae	Tylophora sp. n. 2
Dicotyledon	Apocynaceae	Voacanga africana Stapf.
Dicotyledon	Apocynaceae	Voacanga thouarsii Roem. & Schult.
Dicotyledon	Aquifoliaceae	Ilex mitis (L.) Radlk.
Dicotyledon	Araliaceae	Cussonia natalensis
Dicotyledon	Araliaceae	Cussonia spicata Thunb.
Dicotyledon	Araliaceae	Polyscias fulva (Hiern) Harms
Dicotyledon	Araliaceae	Schefflera abyssinica (Hochst. ex A. Rich.) Harms
Dicotyledon	Araliaceae	Schefflera goetzenii Harms
Dicotyledon	Araliaceae	Schefflera umbellifera (Sond.) Baill.
Dicotyledon	Aristolochiaceae	Aristolochia albida
Dicotyledon	Asclepiadoidae	Asclepiadoidae undet. sp.
Dicotyledon	Asteraceae	Acanthospermum hispidum
Dicotyledon	Asteraceae	Adenostemma sp. 1
Dicotyledon	Asteraceae	Adenostemma viscosum
Dicotyledon	Asteraceae	Ageratum conyzoides
Dicotyledon	Asteraceae	Ambrosia artemisiifolia L.
Dicotyledon	Asteraceae	Ambrosia maritima Ferrero ex DC.
Dicotyledon	Asteraceae	Aspilia mossambicensis (Oliv.) Wild
Dicotyledon	Asteraceae	Aspilia natalensis
Dicotyledon	Asteraceae	Aspilia pluriseta pluriseta
Dicotyledon	Asteraceae	Asteraceae undet. sp.
Dicotyledon	Asteraceae	Athrixia rosmarinifolia (Sch. Bip. ex Walp.) Oliv. & Hiern
Dicotyledon	Asteraceae	Berkheya setifera
Dicotyledon	Asteraceae	Berkheya zeyheri
Dicotyledon	Asteraceae	Bidens bipinnata
Dicotyledon	Asteraceae	Bidens kilimandscharica
Dicotyledon	Asteraceae	Bidens pilosa
Dicotyledon	Asteraceae	Bidens schimperi Sch. Bip.
Dicotyledon	Asteraceae	Bidens sp.
Dicotyledon	Asteraceae	Blainvillea gayana
Dicotyledon	Asteraceae	Bothriocline inyangana var. inyangana
Dicotyledon	Asteraceae	Brachycome mossambicensis Oliv. & Hiern
Dicotyledon	Asteraceae	Brachylaena discolor var. rotundata S. Moore
Dicotyledon	Asteraceae	Brachylaena discolor DC.
Dicotyledon	Asteraceae	Calostephane divaricata
Dicotyledon	Asteraceae	Chromolaena odorata (L.) R.M.King & H.Rob.
Dicotyledon	Asteraceae	Cineraria pulchra Cron, 2006
Dicotyledon	Asteraceae	Conyza subscaposa O.Hoffm.
Dicotyledon	Asteraceae	Conyza sumatrensis
Dicotyledon	Asteraceae	Crassocephalum crepidioides
Dicotyledon	Asteraceae	Cyanthillium cinereum var. cinerea (L.) H.Rob.
Dicotyledon	Asteraceae	Dicoma kirkii Harv.
Dicotyledon	Asteraceae	Dicoma sp.
Dicotyledon	Asteraceae	Distephanus divaricatus (Steetz) H.Rob. & B. Kahn
Dicotyledon	Asteraceae	Eclipta alba
Dicotyledon	Asteraceae	Eclipta prostrata
Dicotyledon	Asteraceae	Elytropappus hispidus ((L.f.) Druce)
Dicotyledon	Asteraceae	Emilia coccinea
Dicotyledon	Asteraceae	Emilia sp.
Dicotyledon	Asteraceae	Erlangea inyangana (N.E.Br.) B.L.Burtt, Burtt, B.L.
Dicotyledon	Asteraceae	Erlangea misera
Dicotyledon	Asteraceae	Gamochaeta pensylvanica (Willd. Cabrera)
Dicotyledon	Asteraceae	Gamochaeta purpurea (L. Cabrera)
Dicotyledon	Asteraceae	Geigeria aficana ornativa (O. Hoffm.) Merxm.
Dicotyledon	Asteraceae	Geigeria sp.
Dicotyledon	Asteraceae	Gerbera ambigua (Cass.) Sch. Bip.
Dicotyledon	Asteraceae	Gnaphalium carolinianum
Dicotyledon	Asteraceae	Gnaphalium polycaulon
Dicotyledon	Asteraceae	Gnaphalium purpureum L.
Dicotyledon	Asteraceae	Grangea maderaspatana (L.) Desf.
Dicotyledon	Asteraceae	Gymnanthemum coloratum (Willd.) H.Rob. & B.Kahn
Dicotyledon	Asteraceae	Gymnanthemum corymbosum Vernonia neocorymbosa Hilliard
Dicotyledon	Asteraceae	Gyrodoma hispida (Vatke) Wild
Dicotyledon	Asteraceae	Gyrodoma sp.
Dicotyledon	Asteraceae	Helichrysum adenocarpum adenocarpum
Dicotyledon	Asteraceae	Helichrysum adenocarpum DC.
Dicotyledon	Asteraceae	Helichrysum buchananii Engl.
Dicotyledon	Asteraceae	Helichrysum cephaloideum DC.
Dicotyledon	Asteraceae	Helichrysum lepidissimum S. Moore
Dicotyledon	Asteraceae	Helichrysum nitens nitens
Dicotyledon	Asteraceae	Helichrysum nitens Oliv. & Hiern
Dicotyledon	Asteraceae	Helichrysum nudifolium var. nudifolium
Dicotyledon	Asteraceae	Helichrysum nudifolium (L.) Less. var. pilosellum (L.f.) Beentje
Dicotyledon	Asteraceae	Helichrysum odoratissimum (L.) Sweet
Dicotyledon	Asteraceae	Helichrysum panduratum transvaalense Moeser
Dicotyledon	Asteraceae	Helichrysum setosum Harv.
Dicotyledon	Asteraceae	Helichrysum sp.
Dicotyledon	Asteraceae	Hypericophyllum compositarum Steetz.
Dicotyledon	Asteraceae	Kleinia galpinii Hook. f.
Dicotyledon	Asteraceae	Laggera crispata
Dicotyledon	Asteraceae	Laphangium luteoalbum (L.) Tzvelev
Dicotyledon	Asteraceae	Launaea cornuta (Hochst. ex Oliv. & Hiern) C. Jeffrey
Dicotyledon	Asteraceae	Linzia gerberiformis (Oliv. & Hiern) H.Rob.
Dicotyledon	Asteraceae	Linzia glabra var. glabra (Steetz) Vatke
Dicotyledon	Asteraceae	Litogyne gariepina (DC.) Anderb.
Dicotyledon	Asteraceae	Macledium kirkii (Harv.) S. Ortiz
Dicotyledon	Asteraceae	Macledium sessiliflorum (Harv.) S. Ortiz
Dicotyledon	Asteraceae	Melanthera scandens
Dicotyledon	Asteraceae	Melanthera scandens madagascariensis
Dicotyledon	Asteraceae	Microglossa pyrifolia Kuntze
Dicotyledon	Asteraceae	Mikania carteri Baker
Dicotyledon	Asteraceae	Mikania sp.
Dicotyledon	Asteraceae	Neojeffreya decurrens
Dicotyledon	Asteraceae	Nidorella auriculata auriculata
Dicotyledon	Asteraceae	Nidorella resedifolia microcephala DC. (Steetz) Wild
Dicotyledon	Asteraceae	Nidorella resedifolia resedifolia
Dicotyledon	Asteraceae	Parthenium hysterophorus
Dicotyledon	Asteraceae	Pentanema pentandra pentandra
Dicotyledon	Asteraceae	Pluchea dioscoridis
Dicotyledon	Asteraceae	Pseudognaphalium luteoalbum (L.) Hilliard & B. L. Burtt
Dicotyledon	Asteraceae	Schistostephium artemisiifolium Baker.
Dicotyledon	Asteraceae	Senecio auriculatissimus Britton
Dicotyledon	Asteraceae	Senecio erubescens Aiton
Dicotyledon	Asteraceae	Senecio inornatus DC.
Dicotyledon	Asteraceae	Senecio lyratus Forrsk.
Dicotyledon	Asteraceae	Senecio oxyriifolius
Dicotyledon	Asteraceae	Senecio purpureus
Dicotyledon	Asteraceae	Senecio tamoides
Dicotyledon	Asteraceae	Seriphium plumosum (L.)
Dicotyledon	Asteraceae	Solanecio angulatus
Dicotyledon	Asteraceae	Solanecio mannii
Dicotyledon	Asteraceae	Sonchus friesii integer
Dicotyledon	Asteraceae	Sonchus oleraceus L.
Dicotyledon	Asteraceae	Sphaeranthus gazaensis
Dicotyledon	Asteraceae	Sphaeranthus polycephalus Oliv. & Hiern
Dicotyledon	Asteraceae	Sphaeranthus senegalensis Sphaeranthus senegalensis DC>
Dicotyledon	Asteraceae	Sphaeranthus sp.
Dicotyledon	Asteraceae	Sphagneticola trilobata (L.) Pruski
Dicotyledon	Asteraceae	Spilanthes
Dicotyledon	Asteraceae	Spilanthes mauritiana
Dicotyledon	Asteraceae	Stoebe vulgaris Levyns
Dicotyledon	Asteraceae	Stomatanthes africanus
Dicotyledon	Asteraceae	Tagetes minuta L.
Dicotyledon	Asteraceae	Tolpis capensis (L.) Sch. Bip.
Dicotyledon	Asteraceae	Tridax procumbens
Dicotyledon	Asteraceae	Vernonia adoensis Sch. Bip. ex Walp.
Dicotyledon	Asteraceae	Vernonia calvoana meridionalis
Dicotyledon	Asteraceae	Vernonia colorata colorata
Dicotyledon	Asteraceae	Vernonia glabra glabra
Dicotyledon	Asteraceae	Vernonia holstii
Dicotyledon	Asteraceae	Vernonia karaguensis
Dicotyledon	Asteraceae	Vernonia kirkii Oliv. & Hiern
Dicotyledon	Asteraceae	Vernonia natalensis Oliv. & Hiern
Dicotyledon	Asteraceae	Vernonia petersii Oliv. & Hiern ex Oliv.
Dicotyledon	Asteraceae	Vernonia saepia Ekman
Dicotyledon	Asteraceae	Vernonia sp.
Dicotyledon	Asteraceae	Vernonia wollastonii S.Moore
Dicotyledon	Avicenniaceae	Avicennia maritima (Forssk.) Vierh.
Dicotyledon	Balanitaceae	Balanites maughamii Sprague
Dicotyledon	Balsaminaceae	Impatiens cecilii cecilii
Dicotyledon	Balsaminaceae	Impatiens cecilii N.E. Br.
Dicotyledon	Balsaminaceae	Impatiens psychadelphoides Launert
Dicotyledon	Balsaminaceae	Impatiens sylvicola Burtt Davy & Greenway
Dicotyledon	Balsaminaceae	Impatiens wuerstenii S.B. Janssens & Dessein, 2018
Dicotyledon	Begoniaceae	Begonia sonderiana
Dicotyledon	Bignoniaceae	Dolichandrone alba (Sim) Sprague
Dicotyledon	Bignoniaceae	Fernandoa magnifica Seem.
Dicotyledon	Bignoniaceae	Jacaranda mimosifolia
Dicotyledon	Bignoniaceae	Kigelia africana (Lam.) Benth.
Dicotyledon	Bignoniaceae	Markhamia acuminata (Klotzsch) K.Schum.
Dicotyledon	Bignoniaceae	Markhamia obtusifolia (Baker) Sprague
Dicotyledon	Bignoniaceae	Markhamia zanzibarica (Bojer ex DC.) K.Schum.
Dicotyledon	Bignoniaceae	Podranea brycei Sprague
Dicotyledon	Bignoniaceae	Stereospermum kunthianum Cham.
Dicotyledon	Bombacaceae	Adansonia digitata L.
Dicotyledon	Bombacaceae	Bombax rhodognaphalon K. Schum.
Dicotyledon	Boraginaceae	Coldenia procumbens L.
Dicotyledon	Boraginaceae	Cordia africana Lam.
Dicotyledon	Boraginaceae	Cordia goetzei Gurke
Dicotyledon	Boraginaceae	Cordia pilosissima Baker
Dicotyledon	Boraginaceae	Cordia sp.
Dicotyledon	Boraginaceae	Cordia stuhlmannii Gürke
Dicotyledon	Boraginaceae	Ehretia amoena Klotzsch
Dicotyledon	Boraginaceae	Heliotropium indicum L.
Dicotyledon	Boraginaceae	Heliotropium ovalifolium Forrsk.
Dicotyledon	Boraginaceae	Heliotropium sp.
Dicotyledon	Boraginaceae	Hilsenbergia petiolaris (Lam.) J.S. Mill.
Dicotyledon	Boraginaceae	Trichodesma zeylanicum
Dicotyledon	Brassicaceae	Rorippa madagascariensis (DC.) Hara
Dicotyledon	Brassicaceae	Rorippa micrantha (Roth) Jonsell
Dicotyledon	Brexiaceae	Brexia madagascariensis (Lam.) Ker.-Gawl.
Dicotyledon	Buddlejaceae	Buddleja salviifolia ((L.) Lam.)
Dicotyledon	Buddlejaceae	Nuxia congesta R.Br. Ex Fresen.
Dicotyledon	Buddlejaceae	Nuxia oppositifolia (Hochst.) Benth.
Dicotyledon	Burseraceae	Commiphora africana
Dicotyledon	Burseraceae	Commiphora pyracanthoides Engl.
Dicotyledon	Burseraceae	Commiphora schimperi (O.Berg) Engl.
Dicotyledon	Burseraceae	Commiphora schlechteri Engl.
Dicotyledon	Burseraceae	Commiphora serrata Engl.
Dicotyledon	Burseraceae	Commiphora sp.
Dicotyledon	Cactaceae	Opuntia sp. 1
Dicotyledon	Cactaceae	Rhipsalis baccifera (J.S.Muell.) Stearn
Dicotyledon	Caesalpiniaceae	Guilandina bonduc L.
Dicotyledon	Caesalpiniaceae	Mezoneuron angolense Welw. ex Oliv.
Dicotyledon	Campanulaceae	Prismatocarpus sp.
Dicotyledon	Campanulaceae	Wahlenbergia abyssinica
Dicotyledon	Campanulaceae	Wahlenbergia virgata Engl.
Dicotyledon	Capparaceae	Boscia salicifolia Oliv.
Dicotyledon	Capparaceae	Cadaba termitaria N.E.Br.
Dicotyledon	Capparaceae	Capparis erythrocarpos var. rosea (Klotzsch) DeWolf
Dicotyledon	Capparaceae	Capparis erythrocarpos Isert
Dicotyledon	Capparaceae	Capparis sepiaria var. subglabra
Dicotyledon	Capparaceae	Capparis sepiaria L.
Dicotyledon	Capparaceae	Capparis sp.
Dicotyledon	Capparaceae	Capparis tomentosa Lam.
Dicotyledon	Capparaceae	Cladostemon kirkii (Oliv.) Pax & Gilg
Dicotyledon	Capparaceae	Cleome angustifolia diandra Forssk. subsp. (Burch.) Kers
Dicotyledon	Capparaceae	Cleome gynadra L.
Dicotyledon	Capparaceae	Maerua angolensis DC.
Dicotyledon	Capparaceae	Maerua angolensis socotrana (Schweinf. ex Balf. f.) Kers
Dicotyledon	Capparaceae	Maerua brunnescens Wild
Dicotyledon	Capparaceae	Maerua kirkii (Oliv.) F.White
Dicotyledon	Capparaceae	Maerua parvifolia Pax
Dicotyledon	Capparaceae	Ritchiea albersii
Dicotyledon	Capparaceae	Thilachium africanum Lour.
Dicotyledon	Caricaceae	Carica papaya
Dicotyledon	Caryophyllaceae	Polycarpon prostratum (Forssk.) Asch. & Schweinf.
Dicotyledon	Caryophyllaceae	Silene burchellii angustifolia
Dicotyledon	Caryophyllaceae	Stellaria mannii
Dicotyledon	Cecropiaceae	Myrianthus holstii Engl.
Dicotyledon	Celastraceae	Celastraceae undet. sp. 1
Dicotyledon	Celastraceae	Elaeodendron croceum ((Thunb.) DC.)
Dicotyledon	Celastraceae	Elaeodendron schlechterianum (loes.) Loes.
Dicotyledon	Celastraceae	Elaeodendron sp.
Dicotyledon	Celastraceae	Elaeodendron transvaalense ((Burtt Davy) R.H.Archer)
Dicotyledon	Celastraceae	Gymnosporia mossambicensis mossambicensis (Klotzsch) Loes.
Dicotyledon	Celastraceae	Gymnosporia senegalensis ((Lam.) Loes.)
Dicotyledon	Celastraceae	Gymnosporia sp.
Dicotyledon	Celastraceae	Loeseneriella africana ((Willd.) N.Halle)
Dicotyledon	Celastraceae	Maytenus acuminata (L.f.) Loes. var. acuminata
Dicotyledon	Celastraceae	Maytenus undata (Thunb.) Blakelock
Dicotyledon	Celastraceae	Mystroxylon aethiopicum ((Thunb.) Loes.)
Dicotyledon	Celastraceae	Mystroxylon aethiopicum schlechteri
Dicotyledon	Ceratophyllaceae	Ceratophyllum demersum L.
Dicotyledon	Chrysobalanaceae	Hirtella zanzibarica Oliv.
Dicotyledon	Chrysobalanaceae	Maranthes goetzeniana (Engl. Prance)
Dicotyledon	Chrysobalanaceae	Parinari curatellifolia Planch. Ex Benth.
Dicotyledon	Clusiaceae	Garcinia kingaensis Engl.
Dicotyledon	Clusiaceae	Garcinia livingstonei T.Anderson
Dicotyledon	Clusiaceae	Garcinia volkensii Engl.
Dicotyledon	Clusiaceae	Psorospermum febrifugum Spach.
Dicotyledon	Combretaceae	Combretum adenogonium Steud. Ex A. Rich.
Dicotyledon	Combretaceae	Combretum apiculatum Sond.
Dicotyledon	Combretaceae	Combretum hereroense hereroense Schinz
Dicotyledon	Combretaceae	Combretum hereroense Schinz
Dicotyledon	Combretaceae	Combretum imberbe Wawra
Dicotyledon	Combretaceae	Combretum microphyllum Klotzsch
Dicotyledon	Combretaceae	Combretum molle R. Br. Ex G. Don
Dicotyledon	Combretaceae	Combretum mossambicense (Klotzsch) Engl.
Dicotyledon	Combretaceae	Combretum padoides Engl. & Diels
Dicotyledon	Combretaceae	Combretum paniculatum Vent.
Dicotyledon	Combretaceae	Combretum pisoniiflorum (Klotzsch) Engl.
Dicotyledon	Combretaceae	Combretum sp.
Dicotyledon	Combretaceae	Combretum umbricolum Engl.
Dicotyledon	Combretaceae	Combretum zeyheri Sond.
Dicotyledon	Combretaceae	Pteleopsis myrtifolia (M.A. Lawson) Engl. & Diels
Dicotyledon	Combretaceae	Terminalia mollis M.A. Lawson
Dicotyledon	Combretaceae	Terminalia myrtifolia (M.A.Lawson Gere & Boatwr.)
Dicotyledon	Combretaceae	Terminalia sambesiaca Engl. & Diels
Dicotyledon	Combretaceae	Terminalia sericea Burch. Ex DC.
Dicotyledon	Combretaceae	Terminalia sp.
Dicotyledon	Combretaceae	Terminalia stenostachya Engl. & Diels
Dicotyledon	Connaraceae	Agelaea pentagyna
Dicotyledon	Connaraceae	Rourea minor (Gaertn.) Alston
Dicotyledon	Connaraceae	Rourea orientalis (Baill.)
Dicotyledon	Connaraceae	Rourea sp.
Dicotyledon	Convolvulaceae	Convolvulaceae undet. Baker f.
Dicotyledon	Convolvulaceae	Convolvulaceae undet. sp.
Dicotyledon	Convolvulaceae	Evolvulus alsinoides (L.) L.
Dicotyledon	Convolvulaceae	Evolvulus nummularius (L.) L.
Dicotyledon	Convolvulaceae	Evolvulus sp.
Dicotyledon	Convolvulaceae	Hewittia malabarica
Dicotyledon	Convolvulaceae	Ipomoea albivenia (Lindl.) Sweet
Dicotyledon	Convolvulaceae	Ipomoea aquatica Forssk.
Dicotyledon	Convolvulaceae	Ipomoea coptica (L.) Roth ex Roem. & Schult.
Dicotyledon	Convolvulaceae	Ipomoea hederifolia
Dicotyledon	Convolvulaceae	Ipomoea involucrata involucrata
Dicotyledon	Convolvulaceae	Ipomoea mauritiana jacq.
Dicotyledon	Convolvulaceae	Ipomoea pes-caprae brasiliensis (L.) R. Br.
Dicotyledon	Convolvulaceae	Ipomoea pes-tigridis var. pes-tigridis
Dicotyledon	Convolvulaceae	Ipomoea pileata Roxb.
Dicotyledon	Convolvulaceae	Ipomoea shirambensis Baker
Dicotyledon	Convolvulaceae	Ipomoea shupangensis Baker
Dicotyledon	Convolvulaceae	Ipomoea simonsiana Rendle
Dicotyledon	Convolvulaceae	Ipomoea sinensis (A. Chev.) A.J. Paton
Dicotyledon	Convolvulaceae	Ipomoea sp.
Dicotyledon	Convolvulaceae	Ipomoea tenuirostris tenuirostris
Dicotyledon	Convolvulaceae	Ipomoea wightii var. wightii
Dicotyledon	Convolvulaceae	Jacquemontia tamnifolia Griseb.
Dicotyledon	Convolvulaceae	Lepistemon owariense (P. Beauv.) Hallier f.
Dicotyledon	Convolvulaceae	Merremia hederacea
Dicotyledon	Convolvulaceae	Merremia sp.
Dicotyledon	Convolvulaceae	Merremia tridentata
Dicotyledon	Convolvulaceae	Merremia tridentata alatipes (Dammer) Verdc.
Dicotyledon	Convolvulaceae	Merremia tridentata angustifolia (L.) Hall. f. subsp. (Jacq.) van Ooststr.
Dicotyledon	Convolvulaceae	Paralepistemon shirensis (Oliv.) Lejoly & Lisowski
Dicotyledon	Convolvulaceae	Seddera suffruticosa
Dicotyledon	Convolvulaceae	Turbina holubii (Baker) A. Meeuse
Dicotyledon	Cornaceae	Cornus volkensii Harms
Dicotyledon	Cornaceae	Curtisia dentata (Burm.f.) C.A. Sm.
Dicotyledon	Crassulaceae	Crassula alticola
Dicotyledon	Crassulaceae	Crassula lanceolata transvaalensis
Dicotyledon	Crassulaceae	Crassula pellucida alsinoides L.
Dicotyledon	Crassulaceae	Crassula swaziensis Schonland
Dicotyledon	Crassulaceae	Crassula swaziensis swaziensis var. swaziensis
Dicotyledon	Crassulaceae	Kalanchoe lanceolata
Dicotyledon	Crassulaceae	Kalanchoe lateritia Engl.
Dicotyledon	Crassulaceae	Kalanchoe sp.
Dicotyledon	Cucurbitaceae	Coccinia adoensis (A. Rich.) Cogn
Dicotyledon	Cucurbitaceae	Coccinia sp.
Dicotyledon	Cucurbitaceae	Corallocarpus bainesii
Dicotyledon	Cucurbitaceae	Corallocarpus sp.
Dicotyledon	Cucurbitaceae	Ctenolepis cerasiformis (Stocks) Hook. f.
Dicotyledon	Cucurbitaceae	Cucumis hirsutus
Dicotyledon	Cucurbitaceae	Cucumis melo L.
Dicotyledon	Cucurbitaceae	Cucumis metuliferus
Dicotyledon	Cucurbitaceae	Cucumis sp.
Dicotyledon	Cucurbitaceae	Cucurbitaceae undet. sp.
Dicotyledon	Cucurbitaceae	Cyclantheropsis parviflora (Cogn.) Harms
Dicotyledon	Cucurbitaceae	Diplocyclos tenuis
Dicotyledon	Cucurbitaceae	Eureiandra fasciculata (Cogn.) C. Jeffrey
Dicotyledon	Cucurbitaceae	Eureiandra sp.
Dicotyledon	Cucurbitaceae	Kedrostis sp.
Dicotyledon	Cucurbitaceae	Lagenaria sphaerica
Dicotyledon	Cucurbitaceae	Luffa cylindrica
Dicotyledon	Cucurbitaceae	Momordica anigosantha
Dicotyledon	Cucurbitaceae	Momordica balsamina
Dicotyledon	Cucurbitaceae	Momordica charantia L.
Dicotyledon	Cucurbitaceae	Momordica foetida
Dicotyledon	Cucurbitaceae	Momordica sp.
Dicotyledon	Cucurbitaceae	Mukia maderaspatana (L.) M. Roem.
Dicotyledon	Cucurbitaceae	Oreosyce africana
Dicotyledon	Cucurbitaceae	Trochomeria macrocarpa Harv.
Dicotyledon	Cucurbitaceae	Zehneria microsperma Hook. f.
Dicotyledon	Cucurbitaceae	Zehneria minutiflora
Dicotyledon	Cucurbitaceae	Zehneria scabra scabra
Dicotyledon	Cucurbitaceae	Zehneria sp.
Dicotyledon	Cucurbitaceae	Zehneria thwaitesii
Dicotyledon	Dichapetalaceae	Dichapetalum barbosae Torre
Dicotyledon	Dichapetalaceae	Tapura fischeri Engl.
Dicotyledon	Dichapetalaceae	Tapura fischeri pubescens
Dicotyledon	Dioscoreaceae	Dioscorea buchananii Benth.
Dicotyledon	Dioscoreaceae	Dioscorea cochleari-apiculata De Wild.
Dicotyledon	Dioscoreaceae	Dioscorea cochleariapiculata De Wild.
Dicotyledon	Dioscoreaceae	Dioscorea dumetorum
Dicotyledon	Dioscoreaceae	Dioscorea minutiflora Engl.
Dicotyledon	Dioscoreaceae	Dioscorea quartiniana
Dicotyledon	Dioscoreaceae	Dioscorea sansibarensis Pax
Dicotyledon	Dioscoreaceae	Dioscorea schimperiana Hochst. ex Kunth
Dicotyledon	Dioscoreaceae	Dioscorea sp.
Dicotyledon	Dioscoreaceae	Dioscorea sylvatica
Dicotyledon	Dioscoreaceae	Tacca leontopetaloides
Dicotyledon	Dipsacaceae	Scabiosa columbaria L.
Dicotyledon	Dipterocarpaceae	Monotes engleri Gilg
Dicotyledon	Droseraceae	Drosera burkeana Planch.
Dicotyledon	Droseraceae	Drosera indica L.
Dicotyledon	Droseraceae	Drosera madagascariensis
Dicotyledon	Ebenaceae	Diospyros abyssinica abyssinica (Hiern) F.White
Dicotyledon	Ebenaceae	Diospyros ferrea (Willd. Bakh.)
Dicotyledon	Ebenaceae	Diospyros loureiriana G.Don
Dicotyledon	Ebenaceae	Diospyros loureiriana loureiriana
Dicotyledon	Ebenaceae	Diospyros loureiroana loureiroana Diospyros loureiroana subsp. loureiroana
Dicotyledon	Ebenaceae	Diospyros mespiliformis Hochst ex. A. DC.
Dicotyledon	Ebenaceae	Diospyros natalensis (Harv.) Brenan
Dicotyledon	Ebenaceae	Diospyros quiloensis (Hiern.) F.White
Dicotyledon	Ebenaceae	Diospyros senensis Klotzsch
Dicotyledon	Ebenaceae	Diospyros sp.
Dicotyledon	Ebenaceae	Diospyros squarrosa Klotzsch
Dicotyledon	Ebenaceae	Diospyros verrucosa Hiern
Dicotyledon	Ebenaceae	Euclea divinorum
Dicotyledon	Ebenaceae	Euclea natalensis A.DC.
Dicotyledon	Ebenaceae	Euclea racemosa schimperi (Euclea racemosa subsp. schimperi A.DC. F.White)
Dicotyledon	Ebenaceae	Euclea schimperi (A.DC.) Dandy
Dicotyledon	Ebenaceae	Euclea sp.
Dicotyledon	Ebenaceae	Royena macrocalyx
Dicotyledon	Elatinaceae	Bergia decumbens Planch. ex Harv.
Dicotyledon	Elatinaceae	Bergia mossambicensis
Dicotyledon	Elatinaceae	Bergia salaria Bremek.
Dicotyledon	Elatinaceae	Bergia sp.
Dicotyledon	Ericaceae	Erica benguelensis ((Welw. ex Engl.))
Dicotyledon	Ericaceae	Erica hexandra (S. Moore E.G.H. Oliv.)
Dicotyledon	Ericaceae	Erica lanceolifera
Dicotyledon	Ericaceae	Erica silvatica (Engl.) Beentje
Dicotyledon	Ericaceae	Erica simii ((S.Moore) E.G.H.Oliv.)
Dicotyledon	Eriocaulaceae	Eriocaulon sonderianum Korn
Dicotyledon	Eriocaulaceae	Eriocaulon sp.
Dicotyledon	Eriocaulaceae	Eriocaulon subulatum N.E. Br.
Dicotyledon	Eriocaulaceae	Mesanthemum africanum Moldenke
Dicotyledon	Erythroxylaceae	Erythroxylum emarginatum Thonn.
Dicotyledon	Erythroxylaceae	Erythroxylum gerrardii Baker
Dicotyledon	Euphorbiaceae	Acalypha chirindica S.Moore
Dicotyledon	Euphorbiaceae	Acalypha ciliata
Dicotyledon	Euphorbiaceae	Acalypha crenata/ciliata
Dicotyledon	Euphorbiaceae	Acalypha fimbriata
Dicotyledon	Euphorbiaceae	Acalypha glabrata Thunb.
Dicotyledon	Euphorbiaceae	Acalypha indica L.
Dicotyledon	Euphorbiaceae	Acalypha ornata Hochst. ex A. Rich.
Dicotyledon	Euphorbiaceae	Acalypha sinensis (L.f.)
Dicotyledon	Euphorbiaceae	Acalypha sp.
Dicotyledon	Euphorbiaceae	Acalypha sp. 2
Dicotyledon	Euphorbiaceae	Acalypha villicaulis Hochst.
Dicotyledon	Euphorbiaceae	Alchornea laxiflora (Benth.) Pax & K. Hoffm.
Dicotyledon	Euphorbiaceae	Androstachys johnsonii Prain
Dicotyledon	Euphorbiaceae	Antidesma sp.
Dicotyledon	Euphorbiaceae	Antidesma venosum E. Mey. Ex Tul.
Dicotyledon	Euphorbiaceae	Argomuellera macrophylla Pax
Dicotyledon	Euphorbiaceae	Caperonia serrata (Turcz.) C. Presl
Dicotyledon	Euphorbiaceae	Caperonia stuhlmannii
Dicotyledon	Euphorbiaceae	Chrozophora plicata (Vahl) A.Juss. ex Spreng.
Dicotyledon	Euphorbiaceae	Croton menyharthii Pax
Dicotyledon	Euphorbiaceae	Croton pseudopulchellus Pax.
Dicotyledon	Euphorbiaceae	Croton sp.
Dicotyledon	Euphorbiaceae	Croton sylvaticus Hochst.
Dicotyledon	Euphorbiaceae	Dalechampia scandens var. cordofana L. var. (Hochst. ex Webb) Mull. Arg.
Dicotyledon	Euphorbiaceae	Dalechampia scandens cordofana
Dicotyledon	Euphorbiaceae	Drypetes gerrardii Hutch.
Dicotyledon	Euphorbiaceae	Drypetes mossambicensis Hutch.
Dicotyledon	Euphorbiaceae	Drypetes natalensis
Dicotyledon	Euphorbiaceae	Drypetes reticulata Pax
Dicotyledon	Euphorbiaceae	Drypetes sp.
Dicotyledon	Euphorbiaceae	Drypetes sp1
Dicotyledon	Euphorbiaceae	Erythrococca polyandra (Pax & K. Hoffm.) Prain
Dicotyledon	Euphorbiaceae	Erythrococca sp.
Dicotyledon	Euphorbiaceae	Erythrococca zambesiaca Prain
Dicotyledon	Euphorbiaceae	Euphorbia ambroseae ambroseae L.C.Leach
Dicotyledon	Euphorbiaceae	Euphorbia bougheyi L.C.Leach
Dicotyledon	Euphorbiaceae	Euphorbia cuneata Vahl
Dicotyledon	Euphorbiaceae	Euphorbia graniticola L.C.Leach
Dicotyledon	Euphorbiaceae	Euphorbia halipedicola L.C. Leach
Dicotyledon	Euphorbiaceae	Euphorbia hirta
Dicotyledon	Euphorbiaceae	Euphorbia hypericifolia L.
Dicotyledon	Euphorbiaceae	Euphorbia indica Lam.
Dicotyledon	Euphorbiaceae	Euphorbia ingens E.Mey. ex Boiss.
Dicotyledon	Euphorbiaceae	Euphorbia lividiflora l.C. Leach
Dicotyledon	Euphorbiaceae	Euphorbia minutiflora
Dicotyledon	Euphorbiaceae	Euphorbia prostrata
Dicotyledon	Euphorbiaceae	Euphorbia rubriflora
Dicotyledon	Euphorbiaceae	Euphorbia serpens Kunth.
Dicotyledon	Euphorbiaceae	Euphorbia sp.
Dicotyledon	Euphorbiaceae	Euphorbia syncameronii Bruyns
Dicotyledon	Euphorbiaceae	Euphorbia tetenuis
Dicotyledon	Euphorbiaceae	Euphorbia tettensis Klotzsch
Dicotyledon	Euphorbiaceae	Euphorbia tirucalli L.
Dicotyledon	Euphorbiaceae	Euphorbiacea undet. sp.
Dicotyledon	Euphorbiaceae	Excoecaria bussei (Pax) Pax
Dicotyledon	Euphorbiaceae	Flueggea virosa ((Roxb. ex Willd.) Voigt)
Dicotyledon	Euphorbiaceae	Flueggea virosa virosa
Dicotyledon	Euphorbiaceae	Hymenocardia acida Tul.
Dicotyledon	Euphorbiaceae	Hymenocardia ulmoides Oliv.
Dicotyledon	Euphorbiaceae	Macaranga capensis (Baill.) Benth . Ex Sim
Dicotyledon	Euphorbiaceae	Macaranga mellifera Prain
Dicotyledon	Euphorbiaceae	Maprounea africana Mull. Arg.
Dicotyledon	Euphorbiaceae	Margaritaria discoidea
Dicotyledon	Euphorbiaceae	Margaritaria discoidea nitida
Dicotyledon	Euphorbiaceae	Margaritaria discoidea triplosphaera (Baill.) G.L.Webster
Dicotyledon	Euphorbiaceae	Micrococca mercurialis
Dicotyledon	Euphorbiaceae	Micrococca sp.
Dicotyledon	Euphorbiaceae	Mildbraedia carpinifolia
Dicotyledon	Euphorbiaceae	Mildbraedia carpinifolia var. strigosa (Pax) Hutch. var. Radcl.-Sm.
Dicotyledon	Euphorbiaceae	Mildbraedia sp.
Dicotyledon	Euphorbiaceae	Neoboutonia mannii Benth.
Dicotyledon	Euphorbiaceae	Phyllanthus beillei
Dicotyledon	Euphorbiaceae	Phyllanthus engleri Pax
Dicotyledon	Euphorbiaceae	Phyllanthus fraternus G.L. Webster
Dicotyledon	Euphorbiaceae	Phyllanthus hutchinsonianus
Dicotyledon	Euphorbiaceae	Phyllanthus inflatus Hutch.
Dicotyledon	Euphorbiaceae	Phyllanthus maderaspatensis
Dicotyledon	Euphorbiaceae	Phyllanthus nummulariifolius Poir.
Dicotyledon	Euphorbiaceae	Phyllanthus pentandrus
Dicotyledon	Euphorbiaceae	Phyllanthus pinnatus (Wight) G.L.Webster
Dicotyledon	Euphorbiaceae	Phyllanthus reticulatus var. reticulatus
Dicotyledon	Euphorbiaceae	Phyllanthus reticulatus Poir.
Dicotyledon	Euphorbiaceae	Phyllanthus sp.
Dicotyledon	Euphorbiaceae	Pseudolachnostylis maprouneifolia Pax
Dicotyledon	Euphorbiaceae	Ricinus communis var. communis
Dicotyledon	Euphorbiaceae	Schinziophyton rautanenii ((Schinz) Radel.-Sm.)
Dicotyledon	Euphorbiaceae	Shirakiopsis elliptica ((Hochst.) Esser)
Dicotyledon	Euphorbiaceae	Spirostachys africana Sond.
Dicotyledon	Euphorbiaceae	Suregada zanzibariensis Baill.
Dicotyledon	Euphorbiaceae	Synadenium cameronii N.E.Br.
Dicotyledon	Euphorbiaceae	Synadenium kirkii N.E. Br.
Dicotyledon	Euphorbiaceae	Synadenium sp.
Dicotyledon	Euphorbiaceae	Tannodia swynnertonii (S. Moore) Prain
Dicotyledon	Euphorbiaceae	Tannodia tenuifolia var. glabrata (Pax) Rauschert, 1982
Dicotyledon	Euphorbiaceae	Tannodia tenuifolia (Pax) Prain
Dicotyledon	Euphorbiaceae	Tannodia tenuifolia tenuifolia (Pax) Rauschert
Dicotyledon	Euphorbiaceae	Tragia brevipes
Dicotyledon	Euphorbiaceae	Tragia kirkiana
Dicotyledon	Euphorbiaceae	Tragia okanyua
Dicotyledon	Euphorbiaceae	Tragia sp.
Dicotyledon	Euphorbiaceae	Uapaca kirkiana Mull.Arg.
Dicotyledon	Euphorbiaceae	Uapaca nitida Mull.Arg.
Dicotyledon	Euphorbiaceae	Uapaca sansibarica
Dicotyledon	Fabaceae	Abrus fruticulosus Wall. ex Wight & Arn.
Dicotyledon	Fabaceae	Abrus precatorius
Dicotyledon	Fabaceae	Abrus precatorius africanus Verdc.
Dicotyledon	Fabaceae	Abrus sp.
Dicotyledon	Fabaceae	Acacia adenocalyx Brenan & Exell
Dicotyledon	Fabaceae	Acacia ataxacantha
Dicotyledon	Fabaceae	Acacia borleae Burtt Davy
Dicotyledon	Fabaceae	Acacia burkei
Dicotyledon	Fabaceae	Acacia gerrardii
Dicotyledon	Fabaceae	Acacia karroo Hayne
Dicotyledon	Fabaceae	Acacia nigrescens Oliv.
Dicotyledon	Fabaceae	Acacia nilotica (L.) Willd. ex Delile
Dicotyledon	Fabaceae	Acacia nilotica kraussiana Meisn. ex Benth
Dicotyledon	Fabaceae	Acacia pennata (L.) Willd.
Dicotyledon	Fabaceae	Acacia pentagona (Schum. & Thonn.) Hook.f.
Dicotyledon	Fabaceae	Acacia polyacantha campylacantha (Hochst. ex. A. Rich.) Brenan
Dicotyledon	Fabaceae	Acacia robusta Burch.
Dicotyledon	Fabaceae	Acacia robusta clavigera
Dicotyledon	Fabaceae	Acacia schweinfurtii Brenan & Exell
Dicotyledon	Fabaceae	Acacia seyal Del.
Dicotyledon	Fabaceae	Acacia sieberiana var. sieberiana DC.
Dicotyledon	Fabaceae	Acacia sieberiana var. woodii (Burtt Davy) Keay & Brenan
Dicotyledon	Fabaceae	Acacia sp.
Dicotyledon	Fabaceae	Acacia torrei Brenan, 1970
Dicotyledon	Fabaceae	Acacia xanthophloea Benth.
Dicotyledon	Fabaceae	Aeschynomene indica L.
Dicotyledon	Fabaceae	Aeschynomene nodulosa var. glabrescens
Dicotyledon	Fabaceae	Aeschynomene nodulosa (Baker) Baker f.
Dicotyledon	Fabaceae	Aeschynomene sp.
Dicotyledon	Fabaceae	Afzelia quanzensis Welw.
Dicotyledon	Fabaceae	Aganope stuhlmannii (Taub. Adema)
Dicotyledon	Fabaceae	Albizia adianthifolia (Schumach.) W. Wright var. adianthifolia
Dicotyledon	Fabaceae	Albizia anthelmintica (A. Rich.) Brongn.
Dicotyledon	Fabaceae	Albizia brevifolia Schinz
Dicotyledon	Fabaceae	Albizia forbesii
Dicotyledon	Fabaceae	Albizia glaberrima (Schumach. & Thonn.) Benth.
Dicotyledon	Fabaceae	Albizia gummifera (J.F.Gmel. C.A.Sm.)
Dicotyledon	Fabaceae	Albizia harveyi E. Fourn.
Dicotyledon	Fabaceae	Albizia isenbergiana (A.Rich.) E.Fourn.
Dicotyledon	Fabaceae	Albizia sp.
Dicotyledon	Fabaceae	Albizia versicolor Welw. Ex Oliv.
Dicotyledon	Fabaceae	Alysicarpus glumaceus (Vahl) DC.
Dicotyledon	Fabaceae	Alysicarpus rugosus rugosus Alysicarpus rugosus subsp. rugosus
Dicotyledon	Fabaceae	Alysicarpus sp.
Dicotyledon	Fabaceae	Alysicarpus vaginalis vaginalis
Dicotyledon	Fabaceae	Alysicarpus zeyheri Harv.
Dicotyledon	Fabaceae	Amblygonocarpus andongensis (Welw. ex Oliv.) Exell & Torre
Dicotyledon	Fabaceae	Argyrolobium rupestre rupestre (E. Mey.) Walp
Dicotyledon	Fabaceae	Argyrolobium tomentosum
Dicotyledon	Fabaceae	Bauhinia galpinii N.E. Br.
Dicotyledon	Fabaceae	Bauhinia petersiana Bolle
Dicotyledon	Fabaceae	Bauhinia sp.
Dicotyledon	Fabaceae	Bauhinia tomentosa L.
Dicotyledon	Fabaceae	Bobgunnia madagascariensis ((Desv.) J.H. Kirkbr. & Wiersema)
Dicotyledon	Fabaceae	Bolusanthus speciosus (Bolus) Harms
Dicotyledon	Fabaceae	Brachystegia boehmii Taub.
Dicotyledon	Fabaceae	Brachystegia glaucescens Burtt Davy & Hutch
Dicotyledon	Fabaceae	Brachystegia microphylla Harms
Dicotyledon	Fabaceae	Brachystegia sp.
Dicotyledon	Fabaceae	Brachystegia spiciformis Benth.
Dicotyledon	Fabaceae	Brachystegia tamarindoides Hoyle
Dicotyledon	Fabaceae	Burkea africana Hook.
Dicotyledon	Fabaceae	Caesalpinia decapetala (Roth) Alston
Dicotyledon	Fabaceae	Caesalpinia sp.
Dicotyledon	Fabaceae	Cajanus ajan
Dicotyledon	Fabaceae	Canavalia africana
Dicotyledon	Fabaceae	Cassia abbreviata Oliv.
Dicotyledon	Fabaceae	Cassia afrofistula Brenan
Dicotyledon	Fabaceae	Cassia siamea
Dicotyledon	Fabaceae	Cassia sp.
Dicotyledon	Fabaceae	Chamaecrista absus (L. H.S.Irwin & Barneby)
Dicotyledon	Fabaceae	Chamaecrista mimosoides ((L.) Greene)
Dicotyledon	Fabaceae	Chamaecrista sp.
Dicotyledon	Fabaceae	Colophospermum mopane (J.Kirk ex Benth.) J.Kirk ex J.Leonard
Dicotyledon	Fabaceae	Cordyla africana Lour.
Dicotyledon	Fabaceae	Craibia brevicaudata (Vatke) Dunn
Dicotyledon	Fabaceae	Craibia brevicaudata baptistarum (Buttner) J.B.Gillett
Dicotyledon	Fabaceae	Craibia zimmermannii (Harms) & Dunn
Dicotyledon	Fabaceae	Crotalaria barnabassii Dinter ex Baker f.
Dicotyledon	Fabaceae	Crotalaria cleomifolia Welw. ex Baker
Dicotyledon	Fabaceae	Crotalaria gazensis gazensis
Dicotyledon	Fabaceae	Crotalaria gazensis herbacea Baker
Dicotyledon	Fabaceae	Crotalaria goodiiformis Vatke
Dicotyledon	Fabaceae	Crotalaria laburnifolia L.
Dicotyledon	Fabaceae	Crotalaria lanceolata lanceolata
Dicotyledon	Fabaceae	Crotalaria natalitia Meisn.
Dicotyledon	Fabaceae	Crotalaria pallida Aiton
Dicotyledon	Fabaceae	Crotalaria polysperma Kotschy
Dicotyledon	Fabaceae	Crotalaria sp.
Dicotyledon	Fabaceae	Crotalaria vasculosa Wall. ex Benth.
Dicotyledon	Fabaceae	Crotalaria virgulata forbesii Klotzsch
Dicotyledon	Fabaceae	Dalbergia arbutifolia Baker
Dicotyledon	Fabaceae	Dalbergia boehmii boehmii
Dicotyledon	Fabaceae	Dalbergia boehmii Taub.
Dicotyledon	Fabaceae	Dalbergia fischeri Taub.
Dicotyledon	Fabaceae	Dalbergia lactea Vatke
Dicotyledon	Fabaceae	Dalbergia melanoxylon Guill. & Perr.
Dicotyledon	Fabaceae	Dalbergia nitidula Baker
Dicotyledon	Fabaceae	Dalbergia sp.
Dicotyledon	Fabaceae	Dalbergiella nyassae Baker f.
Dicotyledon	Fabaceae	Decorsea schlechteri (Harms) Verdc.
Dicotyledon	Fabaceae	Delonix regia
Dicotyledon	Fabaceae	Desmodium barbatum dimorphum
Dicotyledon	Fabaceae	Desmodium gangeticum (L.) DC.
Dicotyledon	Fabaceae	Desmodium hirsutum
Dicotyledon	Fabaceae	Desmodium repandum
Dicotyledon	Fabaceae	Desmodium sp.
Dicotyledon	Fabaceae	Desmodium triflorum
Dicotyledon	Fabaceae	Desmodium velutinum (Willd.) DC.
Dicotyledon	Fabaceae	Dichrostachys cinerea (L.) Wight & Arn.
Dicotyledon	Fabaceae	Dolichos sericeus formosus (Dolichos sericeus subsp. formosus Hochst. ex A.Rich. Verdc.)
Dicotyledon	Fabaceae	Dolichos sp.
Dicotyledon	Fabaceae	Dumasia villosa var. villosa
Dicotyledon	Fabaceae	Elephantorrhiza elephantina
Dicotyledon	Fabaceae	Elephantorrhiza goetzei goetzei (Harms) Harms
Dicotyledon	Fabaceae	Eminia antennulifera
Dicotyledon	Fabaceae	Entada abyssinica Steud. Ex A. Rich.
Dicotyledon	Fabaceae	Entada chrysostachys (Benth.) Drake
Dicotyledon	Fabaceae	Entada rheedei Spreng.
Dicotyledon	Fabaceae	Entada rheedii Spreng.
Dicotyledon	Fabaceae	Eriosema buchananii var. buchananii Baker
Dicotyledon	Fabaceae	Eriosema burkei var. burkei Harv.
Dicotyledon	Fabaceae	Eriosema cordatum E.Mey.
Dicotyledon	Fabaceae	Eriosema lebrunii Staner & De Craene
Dicotyledon	Fabaceae	Eriosema pauciflorum Klotzsch
Dicotyledon	Fabaceae	Eriosema physaloides
Dicotyledon	Fabaceae	Eriosema psoraleoides (Lam.) G. Don
Dicotyledon	Fabaceae	Eriosema sp.
Dicotyledon	Fabaceae	Erythrina abyssinica Lam. ex DC.
Dicotyledon	Fabaceae	Erythrina humeana
Dicotyledon	Fabaceae	Erythrina livingstoniana Baker
Dicotyledon	Fabaceae	Erythrina lysistemon Hutch.
Dicotyledon	Fabaceae	Erythrophleum africanum (Welw. ex Benth.) Harms
Dicotyledon	Fabaceae	Erythrophleum lasianthum Corbishley
Dicotyledon	Fabaceae	Erythrophleum sp.
Dicotyledon	Fabaceae	Erythrophleum suaveolens (Guill. & Perr.) Brenan
Dicotyledon	Fabaceae	Fabaceae undet. fischeri
Dicotyledon	Fabaceae	Fabaceae undet. sp.
Dicotyledon	Fabaceae	Faidherbia albida ((Delile) A.Chev.)
Dicotyledon	Fabaceae	Flemingia grahamiana
Dicotyledon	FAbaceae	Galactia striata var. villosa (Wight & Arn.) Verdc.
Dicotyledon	Fabaceae	Guibourtia conjugata (Bolle) J.Leonard
Dicotyledon	Fabaceae	Hymenaea verrucosa (Gaertn.)
Dicotyledon	Fabaceae	Indigofera astragalina DC.
Dicotyledon	Fabaceae	Indigofera cecilii N.E. Br.
Dicotyledon	Fabaceae	Indigofera fulgens
Dicotyledon	Fabaceae	Indigofera lyallii Baker f.
Dicotyledon	Fabaceae	Indigofera nummulariifolia
Dicotyledon	Fabaceae	indigofera ormocarpoides Baker
Dicotyledon	Fabaceae	Indigofera praticola
Dicotyledon	Fabaceae	Indigofera setiflora Baker
Dicotyledon	Fabaceae	Indigofera sp.
Dicotyledon	Fabaceae	Indigofera tinctoria arcuata
Dicotyledon	Fabaceae	Julbernardia globiflora (Benth.) Troupin
Dicotyledon	Fabaceae	Kotschya scaberrima (Taub.) Wild
Dicotyledon	Fabaceae	Kotschya thymodora thymodora
Dicotyledon	Fabaceae	Lablab purpureus uncinatus (L.) Sweet
Dicotyledon	Fabaceae	Lotus arabicus L.
Dicotyledon	Fabaceae	Lotus goetzei Harms
Dicotyledon	Fabaceae	Lotus wildii J.B. Gillett
Dicotyledon	Fabaceae	Macrotyloma axillare var. axillare
Dicotyledon	Fabaceae	Millettia mossambicensis J.B.Gillett
Dicotyledon	Fabaceae	Millettia sp.
Dicotyledon	Fabaceae	Millettia stuhlmannii
Dicotyledon	Fabaceae	Millettia usaramensis australis J.B. Gillett
Dicotyledon	Fabaceae	Mimosa pigra L.
Dicotyledon	Fabaceae	Mucuna coriacea Baker subsp. irritans (Burtt Davy) Verdc.
Dicotyledon	Fabaceae	Mucuna coriacea irritans
Dicotyledon	Fabaceae	Mucuna pruriens (L.) DC.
Dicotyledon	Fabaceae	Mucuna sp.
Dicotyledon	Fabaceae	Mundulea sericea
Dicotyledon	Fabaceae	Neonotonia wightii ((Arn.) J.A.Lackey)
Dicotyledon	Fabaceae	Neorautanenia sp
Dicotyledon	Fabaceae	Neptunia oleracea Lour.
Dicotyledon	Fabaceae	Newtonia buchananii (Baker) G.C.C. Gilb. & Boutique
Dicotyledon	Fabaceae	Newtonia hildebrandtii (Vatke) Torre
Dicotyledon	Fabaceae	Newtonia sp.
Dicotyledon	Fabaceae	Ophrestia radicosa radicosa Ophrestia radicosa var. radicosa
Dicotyledon	Fabaceae	Ormocarpum sp.
Dicotyledon	Fabaceae	Ormocarpum trichocarpum (Taub.) Engl.
Dicotyledon	Fabaceae	Parkia filicoidea Welw. Ex Oliv.
Dicotyledon	Fabaceae	Peltophorum africanum Sond.
Dicotyledon	Fabaceae	Pericopsis angolensis (Baker) Meeuwen
Dicotyledon	Fabaceae	Philenoptera bussei ((Harms) Schrire)
Dicotyledon	Fabaceae	Philenoptera violacea ((Klotzsch) Schrire)
Dicotyledon	Fabaceae	Piliostigma thonningii (Schumach.) Milne-Redh.
Dicotyledon	Fabaceae	Pleurolobus gangeticus (Desmodium gangeticum L. DC.)
Dicotyledon	Fabaceae	Polhillides velutina (Desmodium velutinum Willd. DC.)
Dicotyledon	Fabaceae	Pseudarthria hookeri Wight. & Arn.
Dicotyledon	Fabaceae	Psophocarpus palustris Desv.
Dicotyledon	Fabaceae	Psophocarpus scandens (Endl.) Verdc.
Dicotyledon	Fabaceae	Psophocarpus tetragonolobus (L.) DC.
Dicotyledon	Fabaceae	Pterocarpus angolensis DC.
Dicotyledon	Fabaceae	Pterocarpus brenanii Barbosa & Torre
Dicotyledon	Fabaceae	Pterocarpus lucens autunesii Lepr. ex Guill. & Perr.
Dicotyledon	Fabaceae	Pterocarpus rotundifolius (Sond.) Druce
Dicotyledon	Fabaceae	Pterocarpus rotundifolius polyanthus
Dicotyledon	Fabaceae	Pterocarpus sp.
Dicotyledon	Fabaceae	Rhynchosia clivorum var. clivorum S. Moore
Dicotyledon	Fabaceae	Rhynchosia clivorum pycnantha (Harms) Verdc.
Dicotyledon	Fabaceae	Rhynchosia densiflora debilis (G.Don) Verdc.
Dicotyledon	Fabaceae	Rhynchosia monophylla
Dicotyledon	Fabaceae	Rhynchosia sp.
Dicotyledon	Fabaceae	Rhynchosia sublobata (Schumach.) Meikle
Dicotyledon	Fabaceae	Rhynchosia totta
Dicotyledon	Fabaceae	Rhynchosia viscosa (Roth) DC.
Dicotyledon	Fabaceae	Senegalia galpinii Acacia galpinii Burtt Davy
Dicotyledon	Fabaceae	Senegalia welwitschii delagoensis (Oliv.)
Dicotyledon	Fabaceae	Senna obtusifolia (L.) H.S.Irwin & Barneby
Dicotyledon	Fabaceae	Senna occidentalis
Dicotyledon	Fabaceae	Senna petersiana ((Bolle) Lock)
Dicotyledon	Fabaceae	Senna siamea
Dicotyledon	Fabaceae	Senna sp.
Dicotyledon	Fabaceae	Sesbania leptocarpa leptocarpa Sesbania leptocarpa var. leptocarpa
Dicotyledon	Fabaceae	Sesbania microphylla E. Phillips & Hutch.
Dicotyledon	Fabaceae	Sesbania sesban var. nubica Chiov.
Dicotyledon	Fabaceae	Sesbania sesban (L.) Merr.
Dicotyledon	Fabaceae	Sesbania sp.
Dicotyledon	Fabaceae	Sophora inhambanensis Klotzsch
Dicotyledon	Fabaceae	Sphenostylis sp.
Dicotyledon	Fabaceae	Swartzia madagascariensis Desv.
Dicotyledon	Fabaceae	Tamarindus indica L.
Dicotyledon	Fabaceae	Tephrosia aequilata
Dicotyledon	Fabaceae	Tephrosia aequilata gorongosana Brummitt
Dicotyledon	Fabaceae	Tephrosia capensis (Jacq.) Pers.
Dicotyledon	Fabaceae	Tephrosia grandibracteata Merxm.
Dicotyledon	Fabaceae	Tephrosia pumila (Lam.) Pers.
Dicotyledon	Fabaceae	Tephrosia purpurea leptostachya
Dicotyledon	Fabaceae	Tephrosia sp.
Dicotyledon	Fabaceae	Tephrosia vogelii
Dicotyledon	Fabaceae	Teramnus labialis (L.f. Spreng.)
Dicotyledon	Fabaceae	Uraria picta
Dicotyledon	Fabaceae	Vigna frutescens A.Rich.
Dicotyledon	Fabaceae	Vigna gazensis
Dicotyledon	Fabaceae	Vigna luteola
Dicotyledon	Fabaceae	Vigna nervosa Markotter
Dicotyledon	Fabaceae	Vigna schlechteri Harms
Dicotyledon	Fabaceae	Vigna sp.
Dicotyledon	Fabaceae	Vigna unguiculata
Dicotyledon	Fabaceae	Vigna vexillata var. angustifolia
Dicotyledon	Fabaceae	Xanthocercis zambesiaca (Baker) Dumaz-le-Grand
Dicotyledon	Fabaceae	Xeroderris sp.
Dicotyledon	Fabaceae	Xeroderris stuhlmannii (Taub.) Mendonca & E.C. Sousa
Dicotyledon	Fabaceae	Xylia mendoncae Torre
Dicotyledon	Fabaceae	Xylia torreana Brennan
Dicotyledon	Flacourtiaceae	Aphloia theiformis (Vahl) Benn.
Dicotyledon	Flacourtiaceae	Bivinia jalbertii Tul.
Dicotyledon	Flacourtiaceae	Dovyalis hispidula
Dicotyledon	Flacourtiaceae	Dovyalis macrocalyx (Oliv.) Warb.
Dicotyledon	Flacourtiaceae	Dovyalis sp.
Dicotyledon	Flacourtiaceae	Dovyalis zeyheri (Sond.) Warb.
Dicotyledon	Flacourtiaceae	Flacourtia indica (Burm.f.) Merr.
Dicotyledon	Flacourtiaceae	Grandidiera boivinii Jaub.
Dicotyledon	Flacourtiaceae	Homalium abdessammadii Asch. & Schweinf.
Dicotyledon	Flacourtiaceae	Homalium dentatum (Harv.) Warb.
Dicotyledon	Flacourtiaceae	Kiggelaria africana L.
Dicotyledon	Flacourtiaceae	Ludia mauritiana J.F.Gmel.
Dicotyledon	Flacourtiaceae	Oncoba spinosa Forrsk.
Dicotyledon	Flacourtiaceae	Oncoba spinosa spinosa Forssk.
Dicotyledon	Flacourtiaceae	Oncoba tettensis ((Klotzsch) Harv.)
Dicotyledon	Flacourtiaceae	Scolopia stolzii Gilg & Sleumer
Dicotyledon	Gentaniaceae	Canscora decussata (Roxb.) Roem. & Schult.
Dicotyledon	Gentaniaceae	Enicostema axillare axillare (Lam.) A. Raynal
Dicotyledon	Gentaniaceae	Enicostema littorale (E. littorale)
Dicotyledon	Gentaniaceae	Exacum oldenlandioides
Dicotyledon	Gentaniaceae	Faroa salutaris
Dicotyledon	Gentaniaceae	Sebaea grandis
Dicotyledon	Gentaniaceae	Sebaea leiostyla Gilg
Dicotyledon	Gentaniaceae	Sebaea sp
Dicotyledon	Gentianaceae	Anthocleista grandiflora Gilg
Dicotyledon	Geraniaceae	Geranium incanum Burm. f.
Dicotyledon	Geraniaceae	Geranium incanum nyassense
Dicotyledon	Geraniaceae	Geranium sp.
Dicotyledon	Geraniaceae	Pelargonium mossambicense
Dicotyledon	Gesneriaceae	Streptocarpus brachynema Hilliard & B.L. Burtt
Dicotyledon	Gesneriaceae	Streptocarpus michelmorei
Dicotyledon	Goodeniaceae	Scaevola plumieri (L.) Vahl
Dicotyledon	Greyiaceae	Bersama abyssinica Fresen.
Dicotyledon	Haloragaceae	Laurembergia repens P.J. Bergius
Dicotyledon	Hamamelidaceae	Trichocladus ellepticus Eckl. & Zeyh.
Dicotyledon	Hamamelidaceae	Trichocladus ellipticus malosanus (Baker)
Dicotyledon	Hernandiaceae	Gyrocarpus americanus Jacq. Subsp. Africanus Kubitzki
Dicotyledon	Heteropyxidae	Heteropyxis dehniae Suess.
Dicotyledon	Heteropyxidae	Heteropyxis natalensis Harv.
Dicotyledon	Hippocrateacea	Hippocratea crenata (Klotzsch) Loes.
Dicotyledon	Hippocrateacea	Hippocratea delagoensis
Dicotyledon	Hippocrateacea	Hippocratea indica
Dicotyledon	Hippocrateacea	Hippocratea sp.
Dicotyledon	Hydrostachyaceae	Hydrostachys polymorpha Klotzsch ex A. Braun
Dicotyledon	Hypericaceae	Harungana madagascariensis Lam. Ex Poir.
Dicotyledon	Hypericaceae	Hypericum revolutum revolutum Vahl
Dicotyledon	Hypericaceae	Hypericum roeperianum G.W.Schimp. ex A.Rich.
Dicotyledon	Icacinaceae	Apodytes dimidiata E. Mey. ex Arn. subsp. dimidiata
Dicotyledon	Icacinaceae	Cassinopsis tinifolia Harv.
Dicotyledon	Icacinaceae	Pyrenacantha kaurabassana Baill
Dicotyledon	Kiggelariaceae	Rawsonia lucida Harv. & Sond.
Dicotyledon	Kiggelariaceae	Rawsonia sp.
Dicotyledon	Lamiaceae	Achyrospermum carvalhoi var. carvalhoi
Dicotyledon	Lamiaceae	Aegiphila integrifolia (Jacq.) B.D.Jacks.
Dicotyledon	Lamiaceae	Aeollanthus buchnerianus
Dicotyledon	Lamiaceae	Basilicum polystachyon (L.) Moench.
Dicotyledon	Lamiaceae	Clerodendrum cephalanthum swynnertonii
Dicotyledon	Lamiaceae	Clerodendrum glabrum
Dicotyledon	Lamiaceae	Clerodendrum incisum Klotzsch
Dicotyledon	Lamiaceae	Clerodendrum pleiosciadium Gurge
Dicotyledon	Lamiaceae	Clerodendrum robustum Klotzsch
Dicotyledon	Lamiaceae	Clerodendrum sp.
Dicotyledon	Lamiaceae	Endostemon tenuiflorus (Benth.) M.R. Ashby
Dicotyledon	Lamiaceae	Haumaniastrum dissitifolium ((Baker) A.J. Paton)
Dicotyledon	Lamiaceae	Hoslundia opposita Vahl.
Dicotyledon	Lamiaceae	Hyptis pectinata
Dicotyledon	Lamiaceae	Hyptis suaveolens Poit.
Dicotyledon	Lamiaceae	Lamiaceae undet. sp.
Dicotyledon	Lamiaceae	Leonotis leonurus (L.) R. Br.
Dicotyledon	Lamiaceae	Leonotis nepetifolia var. nepetifolia (L.) W.T.Aiton
Dicotyledon	Lamiaceae	Leonotis ocymifolia var. raineriana
Dicotyledon	Lamiaceae	Leucas glabrata (Vahl) Sm.
Dicotyledon	Lamiaceae	Leucas milanjiana
Dicotyledon	Lamiaceae	Leucas sp.
Dicotyledon	Lamiaceae	Ocimum americanum L. syn. O. canum Sims. (hoary basil); O basilicum L. (swett basil);
Dicotyledon	Lamiaceae	Ocimum gratissimum L.
Dicotyledon	Lamiaceae	Ocimum sp.
Dicotyledon	Lamiaceae	Orthosiphon schimperi
Dicotyledon	Lamiaceae	Orthosiphon sp
Dicotyledon	Lamiaceae	Orthosiphon thymiflorus (Roth) Sleesen
Dicotyledon	Lamiaceae	Plectranthus autranii
Dicotyledon	Lamiaceae	Plectranthus bojeri
Dicotyledon	Lamiaceae	Plectranthus chimanimaniensis
Dicotyledon	Lamiaceae	Plectranthus djalonensis (A. Chev.) A.J. Paton
Dicotyledon	Lamiaceae	Plectranthus gracilis
Dicotyledon	Lamiaceae	Plectranthus laxiflorus
Dicotyledon	Lamiaceae	Plectranthus sp.
Dicotyledon	Lamiaceae	Plectranthus sp. 1
Dicotyledon	Lamiaceae	Plectranthus stenosiphon
Dicotyledon	Lamiaceae	Plectranthus swynnertonii
Dicotyledon	Lamiaceae	Pycnostachys orthodonta Gurke
Dicotyledon	Lamiaceae	Pycnostachys sp.
Dicotyledon	Lamiaceae	Pycnostachys urticifolia
Dicotyledon	Lamiaceae	Rotheca myricoides var. discolor (Klotzsch) Verdc.
Dicotyledon	Lamiaceae	Stachys aethiopica
Dicotyledon	Lamiaceae	Syncolostemon bracteosus
Dicotyledon	Lamiaceae	Tetradenia riparia
Dicotyledon	Lamiaceae	Tinnea sp.
Dicotyledon	Lamiaceae	tinnea zambesiaca Baker
Dicotyledon	Lauraceae	Cassytha filiformis
Dicotyledon	Lauraceae	Cassytha pondoensis pondoensis
Dicotyledon	Lauraceae	Cryptocarya liebertiana Engl.
Dicotyledon	Lauraceae	Ocotea kenyensis (Chiov.) Robyns & R. Wilczek
Dicotyledon	Lecythidaceae	Barringtonia racemosa (L.) Roxb.
Dicotyledon	Lentibulariaceae	Utricularia appendiculata E.A. Bruce
Dicotyledon	Lentibulariaceae	Utricularia livida E. Mey.
Dicotyledon	Lentibulariaceae	Utricularia sp
Dicotyledon	Lentibulariaceae	Utricularia sp.
Dicotyledon	Lentibulariaceae	Utricularia stellaris L.f.
Dicotyledon	Lentibulariaceae	Utricularia subulata L.
Dicotyledon	Linaceae	Hugonia busseana
Dicotyledon	Linaceae	Hugonia orientalis Engl.
Dicotyledon	Lobeliaceae	Cyphia gamopetala P.A. Duvign. & Denaeyer
Dicotyledon	Lobeliaceae	Cyphia mazoensis
Dicotyledon	Lobeliaceae	Lobelia chamaedrifolia (C. Presl) A. DC.
Dicotyledon	Lobeliaceae	Lobelia erinus L.
Dicotyledon	Lobeliaceae	Lobelia goetzei
Dicotyledon	Lobeliaceae	Lobelia johnsonii C.H. Wright
Dicotyledon	Lobeliaceae	Lobelia sp.
Dicotyledon	Lobeliaceae	Lobelia stricklandiae Gilliland
Dicotyledon	Lobeliaceae	Lobelia trullifolia Hemsl.
Dicotyledon	Loganiaceae	Mostuea brunonis var. brunonis
Dicotyledon	Lythraceae	Ammannia auriculata Willd.
Dicotyledon	Lythraceae	Ammannia prieuriana
Dicotyledon	Lythraceae	Lythraceae undet. sp.
Dicotyledon	Lythraceae	Nesaea radicans var. radicans Guill. & Perr.
Dicotyledon	Lythraceae	Nesaea radicans radicans Guill. & Perr.
Dicotyledon	Lythraceae	Nesaea sp.
Dicotyledon	Malpighiaceae	Sphedamnocarpus pruriens var. pruriens (A. Juss.) Szyszyl
Dicotyledon	Malvaceae	Abutilon angulatum var. angulatum (Guill. & Perr.) Mast
Dicotyledon	Malvaceae	Abutilon guinense (K.Schum.) Baker f. & Exell
Dicotyledon	Malvaceae	Abutilon indicum (Schumach.) Borss.Waalk. (L.) Sweet
Dicotyledon	Malvaceae	Abutilon lauraster Hochr.
Dicotyledon	Malvaceae	Abutilon mauritianum
Dicotyledon	Malvaceae	Abutilon ramosum (Cav.) Guill. & Perr.
Dicotyledon	Malvaceae	Abutilon sp.
Dicotyledon	Malvaceae	Azanza garckeana (F.Hoffm.) Exell & Hille.
Dicotyledon	Malvaceae	Cienfuegosia digetata
Dicotyledon	Malvaceae	Cienfuegosia hildebrandtii Garcke
Dicotyledon	Malvaceae	Gossypium hirsutum
Dicotyledon	Malvaceae	Grewia caffra
Dicotyledon	Malvaceae	Grewia flavescens Juss.
Dicotyledon	Malvaceae	Grewia inaequilatera Garcke
Dicotyledon	Malvaceae	Grewia lepidopetala Garcke
Dicotyledon	Malvaceae	Grewia micrantha Bojer
Dicotyledon	Malvaceae	Grewia microcarpa K.Schum.
Dicotyledon	Malvaceae	Grewia monticola
Dicotyledon	Malvaceae	Grewia sp.
Dicotyledon	Malvaceae	Grewia stolzii Ulbr.
Dicotyledon	Malvaceae	Grewia sulcata Mast.
Dicotyledon	Malvaceae	Grewia transzambesica Wild
Dicotyledon	Malvaceae	Grewia transzambesica Wild
Dicotyledon	Malvaceae	Hibiscus allenii Sprague & Hutch.
Dicotyledon	Malvaceae	Hibiscus altissimus Hornby
Dicotyledon	Malvaceae	Hibiscus cannabinus L.
Dicotyledon	Malvaceae	Hibiscus lobatus (Murr.) Kuntze
Dicotyledon	Malvaceae	Hibiscus meeusei Exell
Dicotyledon	Malvaceae	Hibiscus migeodii Exell
Dicotyledon	Malvaceae	Hibiscus ovalifolius
Dicotyledon	Malvaceae	Hibiscus physaloides Guill. & Perr.
Dicotyledon	Malvaceae	Hibiscus praeteritus
Dicotyledon	Malvaceae	Hibiscus sidiformis
Dicotyledon	Malvaceae	Hibiscus sp. 1
Dicotyledon	Malvaceae	Hibiscus sp. 2
Dicotyledon	Malvaceae	Hibiscus surattensis
Dicotyledon	Malvaceae	Hibiscus vitifolius vitifolius
Dicotyledon	Malvaceae	Hibiscus vitifolius vulgaris Brenan & Exell.
Dicotyledon	Malvaceae	Microcos heterotricha Grewia transzambesica Wild
Dicotyledon	Malvaceae	Pavonia columella Cav.
Dicotyledon	Malvaceae	Sida acuta Burm.f.
Dicotyledon	Malvaceae	Sida alba L.
Dicotyledon	Malvaceae	Sida cordifolia
Dicotyledon	Malvaceae	Sida cordifolia maculata
Dicotyledon	Malvaceae	Sida sp.
Dicotyledon	Malvaceae	Sparrmannia ricinocarpa (Eckl. & Zeyh.) Kuntze
Dicotyledon	Malvaceae	Urena lobata L.
Dicotyledon	Malvaceae	Wissadula rostrata
Dicotyledon	Melastomataceae	Antherotoma senegambiensis var. senegambiensis
Dicotyledon	Melastomataceae	Dissotis princeps var. princeps (Kunth) Triana
Dicotyledon	Melastomataceae	Tristemma mauritianum var. mauritianum
Dicotyledon	Melastomataceae	Warneckea sansibarica ((Taub.) Jac.-Fel.)
Dicotyledon	Meliaceae	Ekebergia capensis Sparrm.
Dicotyledon	Meliaceae	Khaya anthotheca (Welw.) C.DC
Dicotyledon	Meliaceae	Khaya nyasica Stapf ex Baker f.
Dicotyledon	Meliaceae	Pseudobersama mossambicensis (Sim) Verdc.
Dicotyledon	Meliaceae	Trichilia capitata Klotzsch
Dicotyledon	Meliaceae	Trichilia emetica emetica
Dicotyledon	Meliaceae	Trichilia emetica Vahl subsp. emetica
Dicotyledon	Meliaceae	Turraea floribunda Hochst.
Dicotyledon	Meliaceae	Turraea nilotica Kotschy & Peyr.
Dicotyledon	Meliaceae	Turraea zambesica Sprague & Hutch. ex Styles & F.White
Dicotyledon	Melianthaceae	Anisocycla blepharosepala Diels
Dicotyledon	Menyanthaceae	Nymphoides indica (L.) Kuntze
Dicotyledon	Menyanthaceae	Nymphoides thunbergiana
Dicotyledon	Molluginaceae	Corbichonia decumbens
Dicotyledon	Molluginaceae	Glinus lotoides var. virens
Dicotyledon	Molluginaceae	Glinus lotoides L.
Dicotyledon	Molluginaceae	Glinus oppositifolius var. lanatus
Dicotyledon	Molluginaceae	Glinus oppositifolius var. oppositifolius
Dicotyledon	Molluginaceae	Glinus oppositifolius (L.) DC.
Dicotyledon	Molluginaceae	Glinus sp.
Dicotyledon	Molluginaceae	Mollugo cerviana cerviana
Dicotyledon	Molluginaceae	Mollugo nudicaulis
Dicotyledon	Molluginaceae	Zaleya pentandra
Dicotyledon	Monimiaceae	Xymalos monospora (Harv.) Baill.
Dicotyledon	Moraceae	Antiaris toxicaria welwitschii var. usambarensis Lesch.
Dicotyledon	Moraceae	Antiaris toxicaria welwitschii Lesch.
Dicotyledon	Moraceae	Dorstenia zambesiaca Hijman
Dicotyledon	Moraceae	Ficus abutilifolia (Miq.) Miq.
Dicotyledon	Moraceae	Ficus bussei
Dicotyledon	Moraceae	Ficus capreifolia
Dicotyledon	Moraceae	Ficus craterostoma
Dicotyledon	Moraceae	Ficus exasperata Vahl
Dicotyledon	Moraceae	Ficus fischeri Mildbr & Burret
Dicotyledon	Moraceae	Ficus ingens (Miq.) Miq.
Dicotyledon	Moraceae	Ficus linga
Dicotyledon	Moraceae	Ficus lutea Vahl
Dicotyledon	Moraceae	Ficus natalensis natalensis Hochst.
Dicotyledon	Moraceae	Ficus polita polita Vahl
Dicotyledon	Moraceae	Ficus rokko
Dicotyledon	Moraceae	Ficus sansibarica Warb.
Dicotyledon	Moraceae	Ficus scassellatii Pamp.
Dicotyledon	Moraceae	Ficus sp.
Dicotyledon	Moraceae	Ficus stuhlmannii
Dicotyledon	Moraceae	Ficus sur Forrsk.
Dicotyledon	Moraceae	Ficus sycomorus L.
Dicotyledon	Moraceae	Ficus tremula Warb.
Dicotyledon	Moraceae	Maclura africana (Bureau) Corner
Dicotyledon	Moraceae	Milicia excelsa ((Welw.) C.C. Berg)
Dicotyledon	Moraceae	Morus mesozygia Stapf ex A.Chev.
Dicotyledon	Moraceae	Streblus usambarensis
Dicotyledon	Moringaceae	Moringa oleifera
Dicotyledon	Myricaceae	Morella pilulifera (Morella pilulifera (Rendle) Killick)
Dicotyledon	Myricaceae	Morella serrata
Dicotyledon	Myrothamnceae	Myrothamnus flabellifolius Welw.
Dicotyledon	Myrsinaceae	Embelia xylocarpa
Dicotyledon	Myrsinaceae	Maesa lanceolata Forssk.
Dicotyledon	Myrsinaceae	Myrsine africana L.
Dicotyledon	Myrsinaceae	Rapanea melanophloeos (L.) Mez
Dicotyledon	Myrtaceae	Eugenia capensis (Eckl. & Zeyh.) Sond.
Dicotyledon	Myrtaceae	Psidium guajava L.
Dicotyledon	Myrtaceae	Syzygium cordatum Hochst. Ex C. Krauss.
Dicotyledon	Myrtaceae	Syzygium guineense (Willd.) DC.
Dicotyledon	Myrtaceae	Syzygium guineense afromontana
Dicotyledon	Myrtaceae	Syzygium masukuense (Baker) R.E.Fr.
Dicotyledon	Myrtaceae	Syzygium sp.
Dicotyledon	Nesogenaceae	Nesogenes madagascariensis (Bonati) Marais
Dicotyledon	Nyctaginaceae	Boerhavia diffusa
Dicotyledon	Nyctaginaceae	Boerhavia erecta L.
Dicotyledon	Nyctaginaceae	Bougainvillea sp.
Dicotyledon	Nyctaginaceae	Pisonia aculeata L.
Dicotyledon	Nymphaeaceae	Nymphaea nouchali var. caerulea Burm.
Dicotyledon	Ochnaceae	Brackenridgea arenaria (De Wild. & T.Durand) N.Robson
Dicotyledon	Ochnaceae	Brackenridgea zanguebarica Oliv.
Dicotyledon	Ochnaceae	Ochna arborea var. oconnorii Burch. ex DC.
Dicotyledon	Ochnaceae	Ochna barbosae
Dicotyledon	Ochnaceae	Ochna holstii Engl.
Dicotyledon	Ochnaceae	Ochna natalitia
Dicotyledon	Ochnaceae	Sauvagesia erecta L.
Dicotyledon	Olacaceae	Olax dissitiflora Oliv.
Dicotyledon	Olacaceae	Strombosia scheffleri Engl.
Dicotyledon	Olacaceae	Strombosia sp.
Dicotyledon	Olacaceae	Ximenia americana var. microphylla
Dicotyledon	Olacaceae	Ximenia americana L.
Dicotyledon	Olacaceae	Ximenia caffra natalensis Sond.
Dicotyledon	Olacaceae	Ximenia caffra Sond.
Dicotyledon	Oleaceae	Chionanthus battiscombei ((Hutch.) Stearn)
Dicotyledon	Oleaceae	Jasminum abyssinicum
Dicotyledon	Oleaceae	Jasminum fluminense
Dicotyledon	Oleaceae	Jasminum sp.
Dicotyledon	Oleaceae	Jasminum stenolobum
Dicotyledon	Oleaceae	Olea capensis L.
Dicotyledon	Oleaceae	Olea europaea cuspidata
Dicotyledon	Oleaceae	Schrebera alata (Hochst.) Welw.
Dicotyledon	Oleaceae	Schrebera trichoclada Welw.
Dicotyledon	Onagraceae	Ludwigia abyssinica A.Rich.
Dicotyledon	Onagraceae	Ludwigia adscendens
Dicotyledon	Onagraceae	Ludwigia adscendens diffusa (L.) Hara (Forssk.) P.H.Raven
Dicotyledon	Onagraceae	Ludwigia erecta (L.) H. Hara
Dicotyledon	Onagraceae	Ludwigia jussiaeoides Desr.
Dicotyledon	Onagraceae	Ludwigia pubescens (Willd.) A. Fern. & R. Fern.
Dicotyledon	Onagraceae	Ludwigia sp.
Dicotyledon	Onagraceae	Ludwigia stolonifera
Dicotyledon	Orobanchaceae	Alectra sessiliflora senegalensis
Dicotyledon	Orobanchaceae	Alectra sp.
Dicotyledon	Orobanchaceae	Buchnera sp.
Dicotyledon	Orobanchaceae	Cycnium tubulosum
Dicotyledon	Orobanchaceae	Orobanche minor
Dicotyledon	Orobanchaceae	Striga asiatica (L.) Kuntze
Dicotyledon	Orobanchaceae	Striga forbesii Benth.
Dicotyledon	Orobanchaceae	Striga gesnerioides (Willd,) Vatke
Dicotyledon	Orobanchaceae	Striga lutea Lour.
Dicotyledon	Orobanchaceae	Striga pubiflora Klotzsch
Dicotyledon	Oxalidaceae	Biophytum sp.
Dicotyledon	Oxalidaceae	Biophytum umbraculum Welw.
Dicotyledon	Oxalidaceae	Oxalis corniculata L.
Dicotyledon	Oxalidaceae	Oxalis obliquifolia
Dicotyledon	Oxalidaceae	Oxalis sp.
Dicotyledon	Passifloraceae	Adenia digitata
Dicotyledon	Passifloraceae	Adenia gummifera (Harv.) Harms
Dicotyledon	Passifloraceae	Adenia lobata
Dicotyledon	Passifloraceae	Adenia sp.
Dicotyledon	Passifloraceae	Adenia stenodactyla Harms
Dicotyledon	Passifloraceae	Basananthe triloba
Dicotyledon	Passifloraceae	Paropsia braunii Gilg.
Dicotyledon	Passifloraceae	Schlechterina mitostemmatoides Harms
Dicotyledon	Pedaliaceae	Ceratotheca sesamoides
Dicotyledon	Pedaliaceae	Dicerocaryum senecioides
Dicotyledon	Peraceae	Clutia swynnertonii S.Moore
Dicotyledon	Phyllanthaceae	Bridelia cathartica G. Bertol
Dicotyledon	Phyllanthaceae	Bridelia micrantha (Hochst.) Baill.
Dicotyledon	Phyllanthaceae	Bridelia mollis Hutch.
Dicotyledon	Phyllanthaceae	Cleistanthus schlechteri (Pax) Hutch.
Dicotyledon	Piperaceae	Peperomia abyssinica
Dicotyledon	Piperaceae	Peperomia bangroana
Dicotyledon	Piperaceae	Peperomia blanda (Jacq.) Kunth
Dicotyledon	Piperaceae	Peperomia chirindensis
Dicotyledon	Piperaceae	Peperomia retusa
Dicotyledon	Piperaceae	Peperomia tetraphylla
Dicotyledon	Piperaceae	Piper capense var. capense
Dicotyledon	Pittosporaceae	Pittosporum viridiflorum Sims
Dicotyledon	Plantaginaceae	Bacopa floribunda
Dicotyledon	Plumbaginaceae	Plumbago zeylanica L.
Dicotyledon	Polygalaceae	Carpolobia goetzei Gürke
Dicotyledon	Polygalaceae	Carpolobia suaveolens
Dicotyledon	Polygalaceae	Polygala capillaris E. Mey.
Dicotyledon	Polygalaceae	Polygala gazensis Baker f.
Dicotyledon	Polygalaceae	Polygala ohlendorfiana Eckl. & Zeyh.
Dicotyledon	Polygalaceae	Polygala sp.
Dicotyledon	Polygalaceae	Polygala sphenoptera Fresen.
Dicotyledon	Polygalaceae	Polygala virgata var. decora Thunb.
Dicotyledon	Polygalaceae	Polygala virgata decora Thunb.
Dicotyledon	Polygalaceae	Polygala virgata Thunb.
Dicotyledon	Polygalaceae	Securidaca longepedunculata Fresen.
Dicotyledon	Polygonaceae	Oxygonum sinuatum
Dicotyledon	Polygonaceae	Persicaria decipiens (R. Br.) K.L. Wilson
Dicotyledon	Polygonaceae	Persicaria lapathifolia
Dicotyledon	Polygonaceae	Persicaria senegalensis
Dicotyledon	Polygonaceae	Persicaria sp.
Dicotyledon	Polygonaceae	Polygonum lapathifolium T.-Dyer & Trim.
Dicotyledon	Polygonaceae	Polygonum plebeium R.Br.
Dicotyledon	Portulacaceae	Portulaca hereroensis
Dicotyledon	Portulacaceae	Portulaca oleracea
Dicotyledon	Portulacaceae	Portulaca quadrifida
Dicotyledon	Portulacaceae	Talinum angusticimum
Dicotyledon	Portulacaceae	Talinum portulacifolium (Forrsk.) Asch. & Schweinf.
Dicotyledon	Portulacaceae	Talinum tenuissimum
Dicotyledon	Primulaceae	Anagallis gracilipes P. Taylor
Dicotyledon	Primulaceae	Ardisiandra wettsteinii R. Wagner
Dicotyledon	Proteaceae	Faurea rubriflora Marner
Dicotyledon	Proteaceae	Protea caffra gazensis Meisn.
Dicotyledon	Proteaceae	Protea petiolaris Baker & C.H.Wright
Dicotyledon	Proteaceae	Protea welwitschii
Dicotyledon	Rafflesiaceae	Berlinianche aethiopica
Dicotyledon	Ranunculaceae	Clematis brachiata
Dicotyledon	Ranunculaceae	Knowltonia transvaalensis Szyszyl.
Dicotyledon	Ranunculaceae	Thalictrum rhynchocarpum
Dicotyledon	Rhamnaceae	Berchemia discolor (Sond.) Grubov
Dicotyledon	Rhamnaceae	Berchemia sp.
Dicotyledon	Rhamnaceae	Gouania scandens (Gaertn.) R.B.
Dicotyledon	Rhamnaceae	Gouania tiliifolia tiliifolia Lam.
Dicotyledon	Rhamnaceae	Helinus integrifolius (Lam.) Kuntze
Dicotyledon	Rhamnaceae	Helinus sp.
Dicotyledon	Rhamnaceae	Lasiodiscus mildbraedii Engl. (African .
Dicotyledon	Rhamnaceae	Lasiodiscus pervillei pervillei Baill.
Dicotyledon	Rhamnaceae	Rhamnus prinoides L'Her.
Dicotyledon	Rhamnaceae	Ziziphus abyssinica
Dicotyledon	Rhamnaceae	Ziziphus mauritiana
Dicotyledon	Rhamnaceae	Ziziphus mucronata Wild.
Dicotyledon	Rhamnaceae	Ziziphus pubescens Oliv.
Dicotyledon	Rhamnaceae	Ziziphus sp.
Dicotyledon	Rhizophoraceae	Bruguiera gymnorrhiza (L.) Lam.
Dicotyledon	Rhizophoraceae	Cassipourea gummiflua Tul.
Dicotyledon	Rhizophoraceae	Cassipourea malosana (Bak.) Alston
Dicotyledon	Rhizophoraceae	Ceriops tagal (Perr.) C.B. Rob.
Dicotyledon	Rhizophoraceae	Rhizophora mucronata Lam.
Dicotyledon	Rosaceae	Cliffortia nitidula (Engl.) R.E. Fr. & T.C.E. Fr.
Dicotyledon	Rosaceae	Cliffortia serpyllifolia
Dicotyledon	Rosaceae	Rubus niveus
Dicotyledon	Rubiaceae	Afrocanthium sp.
Dicotyledon	Rubiaceae	Agathisanthemum bojeri Klotzsch
Dicotyledon	Rubiaceae	Aidia micrantha var. msonju
Dicotyledon	Rubiaceae	Aidia micrantha (K. Schum.) Bullock ex F. White
Dicotyledon	Rubiaceae	Anthospermum ammannioides
Dicotyledon	Rubiaceae	Anthospermum herbaceum
Dicotyledon	Rubiaceae	Anthospermum vallicola S. Moore
Dicotyledon	Rubiaceae	Anthospermum welwitschii Hiern
Dicotyledon	Rubiaceae	Breonadia salicina ((Vahl) Hepper & J.R.I.Wood)
Dicotyledon	Rubiaceae	Bullockia setiflora (Hiern) Razafim., Lantz & B.Bremer
Dicotyledon	Rubiaceae	Burttdavya nyasica Hoyle
Dicotyledon	Rubiaceae	Canthium glaucum Hiern
Dicotyledon	Rubiaceae	Canthium oligocarpum angustifolium
Dicotyledon	Rubiaceae	Canthium setiflorum Hiern
Dicotyledon	Rubiaceae	Canthium sp.
Dicotyledon	Rubiaceae	Catunaregam obovata ((Hochst.) Gonc.)
Dicotyledon	Rubiaceae	Catunaregam spnosa(Thunb.) Tirveng.
Dicotyledon	Rubiaceae	Catunaregam taylorii (S.Moore) Bridson
Dicotyledon	Rubiaceae	cf. Pavetta/Psychotria sp.
Dicotyledon	Rubiaceae	Chazaliella abrupta abrupta (Hiern) E.M.A.Petit & Verdc.
Dicotyledon	Rubiaceae	Coffea arabica
Dicotyledon	Rubiaceae	Coffea ligustroides S. Moore
Dicotyledon	Rubiaceae	Coffea mufindiensis australis Bridson
Dicotyledon	Rubiaceae	Coffea racemosa Lour.
Dicotyledon	Rubiaceae	Coptosperma littorale ((Hiern) Degreef)
Dicotyledon	Rubiaceae	Coptosperma neurophyllum ((S. Moore) Degreef)
Dicotyledon	Rubiaceae	Coptosperma nigrescens Hook.f.
Dicotyledon	Rubiaceae	Coptosperma sp.
Dicotyledon	Rubiaceae	Coptosperma supra-axillare (Hemsl.) Degreef
Dicotyledon	Rubiaceae	Coptosperma zygoon ((Bridson) Degreef)
Dicotyledon	Rubiaceae	Cordylostigma virgatum
Dicotyledon	Rubiaceae	Corrigiola litoralis L.
Dicotyledon	Rubiaceae	Craterispermum schweinfurthii Hiern
Dicotyledon	Rubiaceae	Cremaspora triflora (Thonn.) K. Schum.
Dicotyledon	Rubiaceae	Cremaspora triflora triflora
Dicotyledon	Rubiaceae	Crossopteryx febrifuga (Afzel. ex G.Don) Benth.
Dicotyledon	Rubiaceae	Diodia sarmentosa
Dicotyledon	Rubiaceae	Empogona kirkii kirkii Hook.f.
Dicotyledon	Rubiaceae	Empogona sp.
Dicotyledon	Rubiaceae	Fadogia tetraquetra var. grandiflora (Robyns) Verdc.
Dicotyledon	Rubiaceae	Gardenia
Dicotyledon	Rubiaceae	Gardenia sp.
Dicotyledon	Rubiaceae	Gardenia ternifolia subsp. jovis-tonantis var. var. jovis-tonantis Schumach. & Thonn.
Dicotyledon	Rubiaceae	Gardenia ternifolia subsp. jovis-tonantis var. var. jovis-tonantis tSchumach. & Thonn.
Dicotyledon	Rubiaceae	Gardenia volkensii K.Schum.
Dicotyledon	Rubiaceae	Geophila obvalata
Dicotyledon	Rubiaceae	Geophila obvalata ioides (K. Schum.) Verdc.
Dicotyledon	Rubiaceae	Guettarda speciosa L.
Dicotyledon	Rubiaceae	Heinsenia diervilleoides (K. Schum.)
Dicotyledon	Rubiaceae	Heinsenia diervilleoides diervilleoides
Dicotyledon	Rubiaceae	Heinsia crinita (Afzel.) G. Taylor subsp. parviflora (K. Schum. & Krause) Verdc.
Dicotyledon	Rubiaceae	Heinsia crinita parviflora
Dicotyledon	Rubiaceae	Hymenodictyon parvifolium Oliv.
Dicotyledon	Rubiaceae	Ixora narcissodora
Dicotyledon	Rubiaceae	Keetia gueinzii
Dicotyledon	Rubiaceae	Keetia venosa (Oliv.) Bridson
Dicotyledon	Rubiaceae	Kohautia sp.
Dicotyledon	Rubiaceae	Kohautia sp. 1
Dicotyledon	Rubiaceae	Kohautia sp. 2
Dicotyledon	Rubiaceae	Kohautia sp. 3
Dicotyledon	Rubiaceae	Kohautia subverticillata subsp. subverticillata (K. Schum.) D. Mantell
Dicotyledon	Rubiaceae	Lasianthus kilimandscharicus kilimandscharicus
Dicotyledon	Rubiaceae	Leptactina delagoensis delagoensis
Dicotyledon	Rubiaceae	Leptactina hexamera K.Schum.
Dicotyledon	Rubiaceae	Multidentia crassa var. crassa ((Hiern) Bridson & Verdc.)
Dicotyledon	Rubiaceae	Mussaenda arctuata Lam. ex Poir.
Dicotyledon	Rubiaceae	Oldenlandia affinis var. fugax (Vatke) Verdc.
Dicotyledon	Rubiaceae	Oldenlandia corymbosa caespitosa (Oldenlandia corymbosa var. caespitosa Benth. Verdc.)
Dicotyledon	Rubiaceae	Oldenlandia corymboza
Dicotyledon	Rubiaceae	Oldenlandia lancifolia
Dicotyledon	Rubiaceae	Oldenlandia rupicola var. rupicola
Dicotyledon	Rubiaceae	Oldenlandia sp.
Dicotyledon	Rubiaceae	Oldenlandia sp. B of FZ 5,1 (1989)
Dicotyledon	Rubiaceae	Oxyanthus goetzei goetzei K.Schum.
Dicotyledon	Rubiaceae	Oxyanthus latifolius
Dicotyledon	Rubiaceae	Oxyanthus pyriformis (Hochst.) Skeels
Dicotyledon	Rubiaceae	Oxyanthus pyriformis uncertain in fz p.686 200 (Hochst.) Skeels
Dicotyledon	Rubiaceae	Oxyanthus speciosus stenocarpus DC. subsp. (K. Schum.) Bridson
Dicotyledon	Rubiaceae	Paederia bojeriana
Dicotyledon	Rubiaceae	Paederia bojeriana foetens
Dicotyledon	Rubiaceae	Pauridiantha symplocoides (S. Moore) Bremek.
Dicotyledon	Rubiaceae	Pavetta catophylla K.Schum.
Dicotyledon	Rubiaceae	Pavetta cf gracillima
Dicotyledon	Rubiaceae	Pavetta comostyla comostyla var. inyangensis
Dicotyledon	Rubiaceae	Pavetta decumbens K. Schum.
Dicotyledon	Rubiaceae	Pavetta klotzschiana
Dicotyledon	Rubiaceae	Pavetta pumila N.E.Br.
Dicotyledon	Rubiaceae	Pavetta refractifolia K.Schum.
Dicotyledon	Rubiaceae	Pavetta revoluta Hochst.
Dicotyledon	Rubiaceae	Pavetta schumanniana F.Hoffm. ex K.Schum.
Dicotyledon	Rubiaceae	Pavetta sp.
Dicotyledon	Rubiaceae	Pavetta undet. 1
Dicotyledon	Rubiaceae	Pentas purpurea Oliv.
Dicotyledon	Rubiaceae	Pentas sp.
Dicotyledon	Rubiaceae	Polysphaeria lanceolata Hiern
Dicotyledon	Rubiaceae	Psychotria capensis (Eckl.) Vatke
Dicotyledon	Rubiaceae	Psychotria mahonii C.H. Wright
Dicotyledon	Rubiaceae	Psychotria peduncularis var. angustibracteata
Dicotyledon	Rubiaceae	Psychotria pumila buzica (S. Moore) E.M.A. Petit.
Dicotyledon	Rubiaceae	Psychotria sp.
Dicotyledon	Rubiaceae	Psychotria zombamontana (Kuntze) E.M.A. Petit
Dicotyledon	Rubiaceae	Psydrax kraussioides
Dicotyledon	Rubiaceae	Psydrax livida ((Hiern) Bridson)
Dicotyledon	Rubiaceae	Psydrax micans
Dicotyledon	Rubiaceae	Psydrax moggii Bridson
Dicotyledon	Rubiaceae	Pyrostria bibracteata (Baker) Cavaco
Dicotyledon	Rubiaceae	Richardia brasiliensis
Dicotyledon	Rubiaceae	Rothmannia fischeri moramballae (K.Schum.) Bullock
Dicotyledon	Rubiaceae	Rothmannia fisheri (K.Schum.) Bullock
Dicotyledon	Rubiaceae	Rothmannia manganjae (Hiern) Keay
Dicotyledon	Rubiaceae	Rubia cordifolia conotricha (Gand.) Verdc.
Dicotyledon	Rubiaceae	Rubiaceae undet. sp. 1
Dicotyledon	Rubiaceae	Rubiaceae undet. sp. 2
Dicotyledon	Rubiaceae	Rytigynia macrura
Dicotyledon	Rubiaceae	Rytigynia sp
Dicotyledon	Rubiaceae	Rytigynia uhligii
Dicotyledon	Rubiaceae	Rytigynia umbellulata (Hiern) Robyns
Dicotyledon	Rubiaceae	Spermacoce senensis (Klotzsch) Hiern
Dicotyledon	Rubiaceae	Spermacoce sp.
Dicotyledon	Rubiaceae	Tarenna longipedicellata (J.G.García) Bridson
Dicotyledon	Rubiaceae	Tarenna pavettoides (Harv.) Sim
Dicotyledon	Rubiaceae	Tricalysia capensis
Dicotyledon	Rubiaceae	Tricalysia coriacea (Benth.) Hiern
Dicotyledon	Rubiaceae	Tricalysia coriacea angustifolia (J.G. Garcia)
Dicotyledon	Rubiaceae	Tricalysia jasminiflora var. jasminiflora
Dicotyledon	Rubiaceae	Tricalysia jasminiflora (Klotzsch) Benth. & Hook.f. ex Hiern.
Dicotyledon	Rubiaceae	Tricalysia junodi (Schinz)Brenan
Dicotyledon	Rubiaceae	Tricalysia kirkii kirkii Hook. f.
Dicotyledon	Rubiaceae	Tricalysia pallens Hiern
Dicotyledon	Rubiaceae	Tricalysia sp.
Dicotyledon	Rubiaceae	Vangueria apiculata
Dicotyledon	Rubiaceae	Vangueria infausta Burch.
Dicotyledon	Rubiaceae	Vangueria infausta infausta
Dicotyledon	Rubiaceae	Vangueria sp.
Dicotyledon	Rutaceae	Calodendrum capense (L.f.) Thunb.
Dicotyledon	Rutaceae	Citropsis daweana Swingle & M. Kellerm.
Dicotyledon	Rutaceae	Citrus limon
Dicotyledon	Rutaceae	Citrus sp
Dicotyledon	Rutaceae	Rutaceae undet. sp.
Dicotyledon	Rutaceae	Rutaceae undet. sp. 2
Dicotyledon	Rutaceae	Teclea gerrardii I. Verd.
Dicotyledon	Rutaceae	Toddalia asiatica (L.) Lam.
Dicotyledon	Rutaceae	Toddaliopsis bremekampii
Dicotyledon	Rutaceae	Vepris lanceolata
Dicotyledon	Rutaceae	Vepris reflexa I.Verd.
Dicotyledon	Rutaceae	Vepris sp.
Dicotyledon	Rutaceae	Vepris zambesiaca S.Moore
Dicotyledon	Rutaceae	Zanthoxylum capense
Dicotyledon	Rutaceae	Zanthoxylum chalybeum chalybeum
Dicotyledon	Salicaceae	Casearia gladiiformis Mast.
Dicotyledon	Salicaceae	Trimeria grandifolia (Hochst.) Warb.
Dicotyledon	Salvadoraceae	Azima tetracantha Lam.
Dicotyledon	Salvadoraceae	Salvadora persica L.
Dicotyledon	Salvadoraceae	Salvadora persice
Dicotyledon	Salvadoraceae	Zanha golungensis Hiern & A.Chev.
Dicotyledon	Santalaceae	Thesium nigricans Rendle
Dicotyledon	Santalaceae	Thesium scabridulum A.W. Hill.
Dicotyledon	Santalaceae	Thesium sp.
Dicotyledon	Santalaceae	Viscum shirense Sprague
Dicotyledon	Sapindaceae	Allophylus africanus P. Beauv.
Dicotyledon	Sapindaceae	Allophylus chaunostachys Gilg.
Dicotyledon	Sapindaceae	Allophylus rubifolius (A.Rich.) Engl.
Dicotyledon	Sapindaceae	Allophylus sp.
Dicotyledon	Sapindaceae	Blighia unijugata Baker
Dicotyledon	Sapindaceae	Cardiospermum grandiflorum
Dicotyledon	Sapindaceae	Cardiospermum halicacabum var. halicacabum
Dicotyledon	Sapindaceae	Deinbollia xanthocarpa (Klotzsch) Radlk.
Dicotyledon	Sapindaceae	Dodonaea viscosa
Dicotyledon	Sapindaceae	Filicium decipiens (Wight & Arn.) Thwaites
Dicotyledon	Sapindaceae	Lecaniodiscus fraxinifolius Baker
Dicotyledon	Sapindaceae	Pappea capensis
Dicotyledon	Sapindaceae	Paullinia pinnata
Dicotyledon	Sapindaceae	Sapindaceae undet. sp
Dicotyledon	Sapindaceae	Tina sp.
Dicotyledon	Sapotaceae	Chrysophyllum gorungosanum Engl.
Dicotyledon	Sapotaceae	Chrysophyllum viridifolium
Dicotyledon	Sapotaceae	Englerophytum magalismontanum (Sond.) Heine & J.H.Hemsl.
Dicotyledon	Sapotaceae	Englerophytum natalense
Dicotyledon	Sapotaceae	Inhambanella henriquesii (Engl. & Warb.) Dubard
Dicotyledon	Sapotaceae	Manilkara discolor (Sond.) J.H. Hemsl.
Dicotyledon	Sapotaceae	Manilkara mochisia (Baker) Dubard
Dicotyledon	Sapotaceae	Mimusops caffra E.Mey. ex A.DC.
Dicotyledon	Sapotaceae	Mimusops obtusifolia Lam.
Dicotyledon	Sapotaceae	Mimusops zeyheri Sond.
Dicotyledon	Sapotaceae	Sapotaceae undet. sp.
Dicotyledon	Sapotaceae	Sideroxylon inerme L.
Dicotyledon	Sapotaceae	Synsepalum brevipes ((Baker) T.D. Penn.)
Dicotyledon	Sapotaceae	Synsepalum passargei ((Engl.) T.D.Penn.)
Dicotyledon	Scrophulariaceae	Diclis tenella
Dicotyledon	Scrophulariaceae	Halleria elliptica
Dicotyledon	Scrophulariaceae	Halleria lucida L.
Dicotyledon	Scrophulariaceae	Jamesbrittenia carvalhoi ((Engl.) Hilliard)
Dicotyledon	Scrophulariaceae	Limnophila indica (L.) Druce
Dicotyledon	Scrophulariaceae	Lindernia sp.
Dicotyledon	Scrophulariaceae	Nemesia zimbabwensis Rendle
Dicotyledon	Scrophulariaceae	Sopubia mannii var. mannii
Dicotyledon	Scrophulariaceae	Sopubia mannii var. tenuifolia Skan
Dicotyledon	Scrophulariaceae	Stemodiopsis rivae Engl.
Dicotyledon	Scrophulariaceae	Torenia thouarsii (Cham. & Schltdl.) Kuntze
Dicotyledon	Simaroubaceae	Harrisonia abyssinica Oliv.
Dicotyledon	Simaroubaceae	Kirkia acuminata Oliv.
Dicotyledon	Solanaceae	Capsicum frutescens
Dicotyledon	Solanaceae	Physalis peruviana L.
Dicotyledon	Solanaceae	Physalis sp.
Dicotyledon	Solanaceae	Solanum aculeatissimum Jacq.
Dicotyledon	Solanaceae	Solanum anguivi Lam.
Dicotyledon	Solanaceae	Solanum campylacanthum
Dicotyledon	Solanaceae	Solanum giganteum
Dicotyledon	Solanaceae	Solanum goetzei Dammer
Dicotyledon	Solanaceae	Solanum incanum L.
Dicotyledon	Solanaceae	Solanum macrocarpum
Dicotyledon	Solanaceae	Solanum nigrum
Dicotyledon	Solanaceae	Solanum panduriforme (incanum)
Dicotyledon	Solanaceae	Solanum panduriforme E.Mey.
Dicotyledon	Solanaceae	Solanum richardii acutilobatum
Dicotyledon	Solanaceae	Solanum sp.
Dicotyledon	Solanaceae	Solanum terminale
Dicotyledon	Solanaceae	Solanum tettense tettense
Dicotyledon	Sphenocleaceae	Sphenoclea zeylanica Gaertn.
Dicotyledon	Sterculiaceae	Cola cheringoma Cheek et al., 2019
Dicotyledon	Sterculiaceae	Cola greenwayi Brenan var. greenwayi
Dicotyledon	Sterculiaceae	Cola mossambicensis
Dicotyledon	Sterculiaceae	Cola sp.
Dicotyledon	Sterculiaceae	Dombeya burgessiae Gerrard ex Harv.
Dicotyledon	Sterculiaceae	Dombeya kirkii Mast.
Dicotyledon	Sterculiaceae	Dombeya rotundifolia (Hochst.) Planchon
Dicotyledon	Sterculiaceae	Dombeya shupangae
Dicotyledon	Sterculiaceae	Dombeya sp.
Dicotyledon	Sterculiaceae	Hermannia sp.
Dicotyledon	Sterculiaceae	Melhania acuminata Mast.
Dicotyledon	Sterculiaceae	Melhania sp.
Dicotyledon	Sterculiaceae	Melochia corchorifolia L.
Dicotyledon	Sterculiaceae	Sterculia africana (Lour.) Fiori var. africana
Dicotyledon	Sterculiaceae	Sterculia appendiculata K. Schum.
Dicotyledon	Sterculiaceae	Sterculia quinqueloba (Garcke) K. Schum.
Dicotyledon	Sterculiaceae	Sterculia rogersii N.E. Br.
Dicotyledon	Streculiaceae	Waltheria indica L.
Dicotyledon	Strychnaceae	Strychnos angolensis
Dicotyledon	Strychnaceae	Strychnos decussata (Pappe) Gilg
Dicotyledon	Strychnaceae	Strychnos henningsii Gilg
Dicotyledon	Strychnaceae	Strychnos madagascariensis Poir.
Dicotyledon	Strychnaceae	Strychnos mellodora S. Moore
Dicotyledon	Strychnaceae	Strychnos mitis S.Moore
Dicotyledon	Strychnaceae	Strychnos panganensis Gilg
Dicotyledon	Strychnaceae	Strychnos potatorum L. f.
Dicotyledon	Strychnaceae	Strychnos sp. 1
Dicotyledon	Strychnaceae	Strychnos sp. 2
Dicotyledon	Strychnaceae	Strychnos spinosa Lam.
Dicotyledon	Strychnaceae	Strychnos usumbarensis Gilg.
Dicotyledon	Strychnaceae	Strychnos xantha Leeuwenb.
Dicotyledon	Thymelaeaceae	Peddiea africana Harv.
Dicotyledon	Thymelaeaceae	Synaptolepis alternifolia var. robustum Oliv.
Dicotyledon	Thymelaeaceae	Synaptolepis alternifolia Oliv.
Dicotyledon	Thymelaeaceae	Synaptolepis kirkii Oliv.
Dicotyledon	Tiliaceae	Clappertonia ficifolia (Wild.) Decne.
Dicotyledon	Tiliaceae	Corchorus aestuans L.
Dicotyledon	Tiliaceae	Corchorus asplenifolius Burch.
Dicotyledon	Tiliaceae	Corchorus fascicularis
Dicotyledon	Tiliaceae	Corchorus olitorius L.
Dicotyledon	Tiliaceae	Corchorus schimperi Cufod.
Dicotyledon	Tiliaceae	Corchorus sp.
Dicotyledon	Tiliaceae	Corchorus tridens
Dicotyledon	Tiliaceae	Corchorus trilocularis
Dicotyledon	Tiliaceae	Glyphaea tomentosa Mast.
Dicotyledon	Tiliaceae	Triumfetta annua
Dicotyledon	Tiliaceae	Triumfetta pentandra A. Rich.
Dicotyledon	Tiliaceae	Triumfetta pilosa var. nyasana
Dicotyledon	Tiliaceae	Triumfetta rhomboidea Jacq.
Dicotyledon	Tiliaceae	Triumfetta sp.
Dicotyledon	Trapaceae	Trapa natans var. bispinosa L.
Dicotyledon	Trapaceae	Trapa natans L.
Dicotyledon	Turneraceae	Tricliceras longepedunculatum var. longepedunculatum
Dicotyledon	Turneraceae	Tricliceras longipedunculatum (Mast.) R. Fern.
Dicotyledon	Ulmaceae	Celtis gomphophylla Baker
Dicotyledon	Ulmaceae	Celtis mildbraedii
Dicotyledon	Ulmaceae	Celtis mildbraedii Engl.
Dicotyledon	Ulmaceae	Celtis philippensis Blanco
Dicotyledon	Ulmaceae	Celtis sp.
Dicotyledon	Ulmaceae	Chaetachme aristata Planch.
Dicotyledon	Ulmaceae	Trema orientalis (L.) Blume
Dicotyledon	Urticaceae	Elatostema monticola Hook. f.
Dicotyledon	Urticaceae	Laportea alatipes
Dicotyledon	Urticaceae	Laportea interrupta
Dicotyledon	Urticaceae	Laportea peduncularis peduncularis
Dicotyledon	Urticaceae	Laportea sp.
Dicotyledon	Urticaceae	Pilea johnstonii johnstonii
Dicotyledon	Urticaceae	Pouzolzia mixta Solms
Dicotyledon	Urticaceae	Procris crenata
Dicotyledon	Urticaceae	Urera hypselodendron
Dicotyledon	Urticaceae	Urera sansibarica Engl.
Dicotyledon	Urticaceae	Urtica urens L.
Dicotyledon	Verbenaceae	Lantana camara L.
Dicotyledon	Verbenaceae	Lantana sp.
Dicotyledon	Verbenaceae	Lantana swynnertonii
Dicotyledon	Verbenaceae	Lippia javanica (Burm.f.) Spreng.
Dicotyledon	Verbenaceae	Lippia sp.
Dicotyledon	Verbenaceae	Phyla nodiflora
Dicotyledon	Verbenaceae	Premna senensis Klotzsch
Dicotyledon	Verbenaceae	Priva cordifolia sensu auct. non (L.) Druce; Priva
Dicotyledon	Verbenaceae	Priva flabelliformis
Dicotyledon	Verbenaceae	Vitex buchananii Baker ex Gurke
Dicotyledon	Verbenaceae	Vitex doniana Sweet
Dicotyledon	Verbenaceae	Vitex ferruginea
Dicotyledon	Verbenaceae	Vitex payos (Lour.) Merr.
Dicotyledon	Verbenaceae	Vitex schliebenii
Dicotyledon	Verbenaceae	Vitex sp.
Dicotyledon	Violaceae	Hybanthus enneaspermus
Dicotyledon	Violaceae	Hybanthus enneaspermus var. latifolius (L.) F. Muell. var. (De Wild.) Engl.
Dicotyledon	Violaceae	Rinorea ( ) arborea (Thouars) Baill.
Dicotyledon	Violaceae	Rinorea arborea (Thouars) Baill.
Dicotyledon	Violaceae	Rinorea elliptica (Oliv.) Kuntze
Dicotyledon	Violaceae	Rinorea sp
Dicotyledon	Violaceae	Rinorea sp.
Dicotyledon	Violaceae	Viola abyssinica
Dicotyledon	Vitaceae	Ampelocissus africana
Dicotyledon	Vitaceae	Ampelocissus multistriata (Baker) Planch.
Dicotyledon	Vitaceae	Cayratia gracilis (Guill. & Perr.) Suess.
Dicotyledon	Vitaceae	Cissus bathyrhakodes Werderm.
Dicotyledon	Vitaceae	Cissus cornifolia
Dicotyledon	Vitaceae	Cissus cucumerifolia
Dicotyledon	Vitaceae	Cissus integrifolia (Baker) Planch.
Dicotyledon	Vitaceae	Cissus petiolata Hook.f.
Dicotyledon	Vitaceae	Cissus quadrangularis quadrangularis L.
Dicotyledon	Vitaceae	Cissus rotundifolia rotundifolia (Forssk.) Vahl
Dicotyledon	Vitaceae	Cyphostemma congestum
Dicotyledon	Vitaceae	Cyphostemma kirkianum (Planch. Desc. ex Wild & R.B.Drumm.)
Dicotyledon	Vitaceae	Cyphostemma montanum
Dicotyledon	Vitaceae	Cyphostemma sp.
Dicotyledon	Vitaceae	Rhoicissus digitata (L.f.) Gilg & M.Brandt
Dicotyledon	Vitaceae	Rhoicissus revoilii Planch.
Dicotyledon	Vitaceae	Rhoicissus tridentata (l.f.) Wild & R.B. Drumm.
Dicotyledon	Vitaceae	Vitaceae undet. sp.
Dicotyledon	Xanthorrhoeaceae	Aloidendron sp. 1
Dicotyledon	Zygophyllaceae	Tribulus terrestris
Equisetopsida	Equisetaceae	Equisetum ramosissimum var. ramosissimum Desf.
Gymnosperm	Cupressaceae	Widdringtonia nodiflora var. whytei (L.) Powrie
Gymnosperm	Cupressaceae	Widdringtonia nodiflora (L.) Powrie
Gymnosperm	Cupressaceae	Widdringtonia schwarzii (Marloth Mast.)
Gymnosperm	Podocarpaceae	Podocarpus gummifera
Gymnosperm	Podocarpaceae	Podocarpus latifolius (Thunb.) R.Br. ex Mirb.
Gymnosperm	Podocarpaceae	Podocarpus milanjianus Reichei Buchh.
Gymnosperm	Zamiaceae	Encephalartos sp.
Jungermanniopsida	Plagiochilaceae	Plagiochila sp.
Lycopodiophyta	Selaginellaceae	Selaginella kraussiana
Lycopodiophyta	Selaginellaceae	Selaginella mittenii
Magnoliopsida	Escalloniaceae	Choristylis rhamnoides Harv.
Magnoliopsida	Loranthaceae	Agelanthus igneus (Danser) Polhill & Wiens
Magnoliopsida	Loranthaceae	Globimetula braunii (Engl.) Danser
Magnoliopsida	Loranthaceae	Vanwykia remota (Baker & Sprague) Wiens
Magnoliopsida	Menispermaceae	Albertisia delagoensis (N.E.Br.) Forman
Magnoliopsida	Menispermaceae	Cissampelos mucronata A. Rich.
Magnoliopsida	Menispermaceae	Cissampelos pareira hirsuta
Magnoliopsida	Menispermaceae	Cissampelos torulosa E.Mey.ex Harv.
Magnoliopsida	Menispermaceae	Cocculus hirsutus (L.) Diels
Magnoliopsida	Menispermaceae	Jateorhiza macrantha
Magnoliopsida	Menispermaceae	Jateorhiza palmata
Magnoliopsida	Menispermaceae	Stephania abyssinica (Quart.-Dill. & A. Rich.) Walp.
Magnoliopsida	Menispermaceae	Tiliacora funifera (Miers) Oliv.
Magnoliopsida	Menispermaceae	Tinospora caffra (Miers) Troupin
Magnoliopsida	Menispermaceae	Tinospora sp.
Magnoliopsida	Opiliaceae	Opilia amentacea
Magnoliopsida	Papaveraceae	Argemone mexicana
Magnoliopsida	Phytolaccaceae	Phytolacca dodecandra L'Hér.
Magnoliopsida	Phytolaccaceae	Phytolacca octandra
Magnoliopsida	Vahliaceae	Vahlia capensis
Magnoliopsida	Vahliaceae	Vahlia dichotoma (Murray) Kuntze
Monocotyledon	Alismataceae	Burnatia enneandra (Hochst.) Micheli
Monocotyledon	Amaryllidaceae	Boophone disticha
Monocotyledon	Amaryllidaceae	Crinum asiaticum var. pedunculatum
Monocotyledon	Amaryllidaceae	Crinum delagoense
Monocotyledon	Amaryllidaceae	Crinum macowanii
Monocotyledon	Amaryllidaceae	Crinum sp.
Monocotyledon	Amaryllidaceae	Crinum stuhlmannii delagoense
Monocotyledon	Amaryllidaceae	Cryptostephanus vansonii
Monocotyledon	Amaryllidaceae	Cyrtanthus tuckii Baker
Monocotyledon	Amaryllidaceae	Scadoxus multiflorus multiflorus
Monocotyledon	Araceae	Amorphophallus maximus fischeri (Engl.) Ittenb. ex Govaerts & Frodin
Monocotyledon	Araceae	Amorphophallus mossambicensis (Schott) N.E. Br.
Monocotyledon	Araceae	Colocasia esculenta (L.) Schott
Monocotyledon	Araceae	Culcasia falcifolia
Monocotyledon	Araceae	Gonatopus angustus N.E. Br.
Monocotyledon	Araceae	Gonatopus boivinii (Decne.) Engl., 1879
Monocotyledon	Araceae	Gonatopus sp. 1
Monocotyledon	Araceae	Pistia stratiotes L.
Monocotyledon	Araceae	Stylochaeton natalensis natalensis
Monocotyledon	Araceae	Stylochaeton puberulus
Monocotyledon	Araceae	Stylochaeton sp
Monocotyledon	Araceae	Zamioculcas zamiifolia
Monocotyledon	Arecaceae	Borassus aethiopum mart.
Monocotyledon	Arecaceae	Hyphaene coriacea Gaertn.
Monocotyledon	Arecaceae	Hyphaene obovata Furtado
Monocotyledon	Arecaceae	Hyphaene petersiana Klotzsch ex Mart.
Monocotyledon	Arecaceae	Hyphaene ventricosa
Monocotyledon	Arecaceae	Phoenix reclinata Jacq.
Monocotyledon	Asparagaceae	Albuca kirkii (Baker) Brenan
Monocotyledon	Asparagaceae	Asparagus africanus var. puberulus
Monocotyledon	Asparagaceae	Asparagus africanus Lam.
Monocotyledon	Asparagaceae	Asparagus asparagoides
Monocotyledon	Asparagaceae	Asparagus falcatus var. falcatus
Monocotyledon	Asparagaceae	Asparagus larcinus
Monocotyledon	Asparagaceae	Asparagus migeodii Sebsebe
Monocotyledon	Asparagaceae	Asparagus petersianus Kunth.
Monocotyledon	Asparagaceae	Asparagus plumosus
Monocotyledon	Asparagaceae	Asparagus setaceus
Monocotyledon	Asparagaceae	Chlorophytum brachystachyum Baker.
Monocotyledon	Asparagaceae	Chlorophytum comosum
Monocotyledon	Asparagaceae	Chlorophytum pubiflorum
Monocotyledon	Asparagaceae	Chlorophytum sphacelatum var. milanjianum (Rendle) Nordal
Monocotyledon	Asparagaceae	Dipcadi longifolium (Lindl.) Baker
Monocotyledon	Asparagaceae	Dracaena fragrans (L.) Ker-Gawl
Monocotyledon	Asparagaceae	Dracaena mannii Baker
Monocotyledon	Asparagaceae	Dracaena steudneri Engl.
Monocotyledon	Asparagaceae	Drimia altissima
Monocotyledon	Asparagaceae	Drimia elata Jacq.
Monocotyledon	Asparagaceae	Eriospermum sp.
Monocotyledon	Asparagaceae	Ledebouria revoluta (L.f.) Jessop
Monocotyledon	Asparagaceae	Ledebouria sp
Monocotyledon	Asparagaceae	Sansevieria concinna N.E.Br.
Monocotyledon	Asparagaceae	Sansevieria metallica Gérôme & Labroy
Monocotyledon	Asparagaceae	Sansevieria sp.
Monocotyledon	Asparagaceae	Urginea altissima
Monocotyledon	Asparagaceae	Urginea nyasae Rendle
Monocotyledon	Asphodelaceae	Aloe arborescens Mill.
Monocotyledon	Asphodelaceae	Aloe barberae T.-Dyer
Monocotyledon	Asphodelaceae	Aloe chabaudii var. chabaudii
Monocotyledon	Asphodelaceae	Aloe chabaudii Schonland
Monocotyledon	Asphodelaceae	Aloe cryptopoda Baker
Monocotyledon	Asphodelaceae	Aloe marlothii A.Berger
Monocotyledon	Asphodelaceae	Aloe musapana Reynolds
Monocotyledon	Asphodelaceae	Aloe rhodesiana Rendle
Monocotyledon	Asphodelaceae	Aloe swynnertonii
Monocotyledon	Asphodelaceae	Kniphofia linearifolia Baker
Monocotyledon	Asphodelaceae	Kniphofia splendida
Monocotyledon	Colchicaceae	Gloriosa superba
Monocotyledon	Commelinaceae	Aneilema aequinoctiale
Monocotyledon	Commelinaceae	Aneilema sp.
Monocotyledon	Commelinaceae	Aneilema sp. 1
Monocotyledon	Commelinaceae	Aneilema sp. 2
Monocotyledon	Commelinaceae	Commelina (benghalensis ) var. benghalensi ( L.)
Monocotyledon	Commelinaceae	Commelina africana L.
Monocotyledon	Commelinaceae	Commelina benghalensis var. var. benghalensis L.
Monocotyledon	Commelinaceae	Commelina diffusa Commelina diffusa Burm. f.
Monocotyledon	Commelinaceae	Commelina diffusa diffusa
Monocotyledon	Commelinaceae	Commelina sp.
Monocotyledon	Commelinaceae	Commelina subulata Roth
Monocotyledon	Commelinaceae	Cyanotis lanata
Monocotyledon	Commelinaceae	Cyanotis sp.
Monocotyledon	Commelinaceae	Cyanotis speciosa speciosa
Monocotyledon	Commelinaceae	Murdannia simplex (Vahl) Brenan
Monocotyledon	Cyperaceae	Abildgaardia hygrophila ((Gordon-Gray) Lye)
Monocotyledon	Cyperaceae	Abildgaardia macra ((Ridl.) Lye)
Monocotyledon	Cyperaceae	Bulbostylis burchellii (Ficalho & Hiern) C.B. Clarke
Monocotyledon	Cyperaceae	Bulbostylis contexta (Nees) M. Bodard
Monocotyledon	Cyperaceae	Bulbostylis densa (Wall.) Hand.-Mazz. Subsp. Afromontana (Lye) R.W. Haines
Monocotyledon	Cyperaceae	Bulbostylis hispidula ((Vahl) R.W.Haines)
Monocotyledon	Cyperaceae	Bulbostylis oritrephes (Ridl. C.B.Clarke)
Monocotyledon	Cyperaceae	Bulbostylis pilosa Bulbostylis pilosa(Willd.) Cherm.
Monocotyledon	Cyperaceae	Bulbostylis schoenoides (Kunth) C.B. Clarke
Monocotyledon	Cyperaceae	Bulbostylis sp.
Monocotyledon	Cyperaceae	Carex sp.
Monocotyledon	Cyperaceae	Carex spicato-paniculata C.B.Clarke
Monocotyledon	Cyperaceae	Coleochloa pallidior Nelmes
Monocotyledon	Cyperaceae	Coleochloa setifera (Ridl.) Gilly
Monocotyledon	Cyperaceae	Costularia natalensis C.B. Clarke
Monocotyledon	Cyperaceae	Cyperaceae undet. sp.
Monocotyledon	Cyperaceae	Cyperus alopecuroides Rottb.
Monocotyledon	Cyperaceae	Cyperus digitatus Roxb.
Monocotyledon	Cyperaceae	Cyperus dubius
Monocotyledon	Cyperaceae	Cyperus esculentus L.
Monocotyledon	Cyperaceae	Cyperus hemisphaericus Boeckeler
Monocotyledon	Cyperaceae	Cyperus leptocladus Kunth
Monocotyledon	Cyperaceae	Cyperus mapanioides C.B. Clarke
Monocotyledon	Cyperaceae	Cyperus michelianus (L.) Link
Monocotyledon	Cyperaceae	Cyperus papyrus L.
Monocotyledon	Cyperaceae	Cyperus polystachyos
Monocotyledon	Cyperaceae	Cyperus schinzii Boeck.
Monocotyledon	Cyperaceae	Cyperus sp.
Monocotyledon	Cyperaceae	Cyperus sp. 2
Monocotyledon	Cyperaceae	Cyperus sp. 3
Monocotyledon	Cyperaceae	Cyperus sp. 4
Monocotyledon	Cyperaceae	Cyperus sp. 5
Monocotyledon	Cyperaceae	Cyperus tenax Boeck.
Monocotyledon	Cyperaceae	Ficinia filiformis (Lam.) Schrad.
Monocotyledon	Cyperaceae	Ficinia sp.
Monocotyledon	Cyperaceae	Fimbristylis dichotoma (L.) Vahl
Monocotyledon	Cyperaceae	Fuirena sp
Monocotyledon	Cyperaceae	Fuirena stricta Steud.
Monocotyledon	Cyperaceae	Fuirena umbellata Rottb.
Monocotyledon	Cyperaceae	Isolepis fluitans var. fluitans ((L.) R. Br.)
Monocotyledon	Cyperaceae	Kyllinga pauciflora Ridl.
Monocotyledon	Cyperaceae	Mariscus hemisphaericus (Boeck.) C.B. Clarke
Monocotyledon	Cyperaceae	Pycreus macranthus (Boeck.) C.B. Clarke
Monocotyledon	Cyperaceae	Rhynchospora brownii Roem. & Schult.
Monocotyledon	Cyperaceae	Rhynchospora candida (Ness) Boeck.
Monocotyledon	Cyperaceae	Rhynchospora triflora Vahl
Monocotyledon	Cyperaceae	Schoenplectiella sp.
Monocotyledon	Cyperaceae	Scleria angusta Nees ex Kunth
Monocotyledon	Cyperaceae	Scleria sp.
Monocotyledon	Cyperaceae	Tetraria sp.
Monocotyledon	Flagellariaceae	Flagellaria guineensis Schumach.
Monocotyledon	Hydrocharitaceae	Hydrilla verticillata
Monocotyledon	Hydrocharitaceae	Najas horrida Magn
Monocotyledon	Hydrocharitaceae	Ottelia exserta (Ridl.) Dandy
Monocotyledon	Hypoxidaceae	Hypoxis
Monocotyledon	Hypoxidaceae	Hypoxis angustifolia
Monocotyledon	Hypoxidaceae	Hypoxis filiformis Baker
Monocotyledon	Hypoxidaceae	Hypoxis parvifolia
Monocotyledon	Juncaceae	Juncus kraussii Hochst.
Monocotyledon	Juncaceae	Juncus lomatophyllus Spreng.
Monocotyledon	Juncaceae	Juncus sp.
Monocotyledon	Orchidaceae	Aerangis kotschyana (Rchb.f.) Schltr.
Monocotyledon	Orchidaceae	Aerangis mystacidii (Rchb. f.) Schltr.
Monocotyledon	Orchidaceae	Aerangis sp.
Monocotyledon	Orchidaceae	Angraecopsis parviflora (Thouars) Schltr.
Monocotyledon	Orchidaceae	Angraecum cultriforme Summerh.
Monocotyledon	Orchidaceae	Angraecum humile
Monocotyledon	Orchidaceae	Ansellia africana Lindl.
Monocotyledon	Orchidaceae	Brownleea maculata
Monocotyledon	Orchidaceae	Bulbophyllum fuscum melinostachyum
Monocotyledon	Orchidaceae	Bulbophyllum intertextum
Monocotyledon	Orchidaceae	Bulbophyllum maximum
Monocotyledon	Orchidaceae	Bulbophyllum sandersonii sandersonii
Monocotyledon	Orchidaceae	Bulbophyllum scaberulum (Rolfe) Bolus
Monocotyledon	Orchidaceae	Calanthe sylvatica
Monocotyledon	Orchidaceae	Cynorkis anacamptoides Kraenzl.
Monocotyledon	Orchidaceae	Cynorkis anisoloba
Monocotyledon	Orchidaceae	Cyrtorchis arcuata arcuata
Monocotyledon	Orchidaceae	Diaphananthe fragrantissima (Rchb. f.) Schltr.
Monocotyledon	Orchidaceae	Disa fragrans fragrans
Monocotyledon	Orchidaceae	Eulophia cucullata
Monocotyledon	Orchidaceae	Eulophia mechowii
Monocotyledon	Orchidaceae	Eulophia odontoglossa
Monocotyledon	Orchidaceae	Eulophia parviflora
Monocotyledon	Orchidaceae	Eulophia sp.
Monocotyledon	Orchidaceae	Eulophia speciosa
Monocotyledon	Orchidaceae	Eulophia streptopetala Lindl.
Monocotyledon	Orchidaceae	Habenaria
Monocotyledon	Orchidaceae	Habenaria armatissima Rchb. f.
Monocotyledon	Orchidaceae	Habenaria macrandra
Monocotyledon	Orchidaceae	Habenaria sp
Monocotyledon	Orchidaceae	Habenaria st.-magdalenensis Hoehne
Monocotyledon	Orchidaceae	Habenaria trilobulata Schltr.
Monocotyledon	Orchidaceae	Liparis bowkeri
Monocotyledon	Orchidaceae	Microcoelia exilis Lindl.
Monocotyledon	Orchidaceae	Microcoelia megalorrhiza
Monocotyledon	Orchidaceae	Microcoelia sp.
Monocotyledon	Orchidaceae	Mystacidium tanganyikense
Monocotyledon	Orchidaceae	Nervilia kotschyi var. kotschyi
Monocotyledon	Orchidaceae	Nervilia sp. 1
Monocotyledon	Orchidaceae	Nervilia sp. 2
Monocotyledon	Orchidaceae	Oberonia disticha
Monocotyledon	Orchidaceae	Oeceoclades maculata (Lindl.) Lindl.
Monocotyledon	Orchidaceae	Oeceoclades perrieri (Schltr.) Garay & P. Taylor
Monocotyledon	Orchidaceae	Platycoryne pervillei Rich. f.
Monocotyledon	Orchidaceae	Polystachya albescens Ridl.
Monocotyledon	Orchidaceae	Polystachya campyloglossa Rolfe
Monocotyledon	Orchidaceae	Polystachya cultriformis
Monocotyledon	Orchidaceae	Polystachya subumbellata
Monocotyledon	Orchidaceae	Polystachya transvaalensis transvaalensis Schltr.
Monocotyledon	Orchidaceae	Polystachya zambesiaca Rolfe
Monocotyledon	Orchidaceae	Satyrium chlorocorys Rolfe
Monocotyledon	Orchidaceae	Satyrium neglectum var. neglectum
Monocotyledon	Orchidaceae	Satyrium neglectum Schltr.
Monocotyledon	Orchidaceae	Solenangis conica
Monocotyledon	Orchidaceae	Stenoglottis zambesiaca
Monocotyledon	Orchidaceae	Tridactyle anthomaniaca
Monocotyledon	Orchidaceae	Tridactyle bicaudata
Monocotyledon	Orchidaceae	Tridactyle tridactylites ()
Monocotyledon	Orchidaceae	Vanilla roscheri
Monocotyledon	Pandanaceae	Pandanus livingstonianus Rendle
Monocotyledon	Poaceae	Agrostis continuata Stapf
Monocotyledon	Poaceae	Andropogon eucomis Nees
Monocotyledon	Poaceae	Andropogon gayanus Kunth
Monocotyledon	Poaceae	Andropogon mannii Hook. f.
Monocotyledon	Poaceae	Andropogon schirensis A. Rich.
Monocotyledon	Poaceae	Andropogon sp.
Monocotyledon	Poaceae	Arachne racemosa
Monocotyledon	Poaceae	Aristida adscensionis L.
Monocotyledon	Poaceae	Aristida recta Franch.
Monocotyledon	Poaceae	Aristida sp.
Monocotyledon	Poaceae	Arthraxon sp.
Monocotyledon	Poaceae	Bothriochloa bladhii ((Retz.) S.T. Blake)
Monocotyledon	Poaceae	Bothriochloa sp.
Monocotyledon	Poaceae	Brachiaria advena
Monocotyledon	Poaceae	Brachiaria deflexa
Monocotyledon	Poaceae	Cenchrus ciliaris L.
Monocotyledon	Poaceae	Cenchrus clandestinus (Hochst. ex Chiov.) Morrone
Monocotyledon	Poaceae	Cenchrus purpureum Schumach.
Monocotyledon	Poaceae	Cenchrus purpureus Pennisetum purpureum Schumach.
Monocotyledon	Poaceae	Cenchrus sp.
Monocotyledon	Poaceae	Cenchrus unisetus ((Nees) Morrone)
Monocotyledon	Poaceae	Cenchrus unisetus (Nees (Morrene))
Monocotyledon	Poaceae	Chloris mossambicensis K.Schum.
Monocotyledon	Poaceae	Chloris pycnothrix
Monocotyledon	Poaceae	Chloris virgata Sw.
Monocotyledon	Poaceae	Chrysopogon nigritanus
Monocotyledon	Poaceae	Chrysopogon nigritanus (Benth.) Veldkamp
Monocotyledon	Poaceae	Cleistachne sorghoides Benth.
Monocotyledon	Poaceae	Coelachne africana Pilg.
Monocotyledon	Poaceae	Crypsis schoenoides (L.) Lam.
Monocotyledon	Poaceae	Cymbopogon caesius caesius (Hook. & Arn.) Stapf.
Monocotyledon	Poaceae	Cymbopogon nardus (L.) Rendle
Monocotyledon	Poaceae	Cymbopogon sp.
Monocotyledon	Poaceae	Cynodon dactylon (L.) Pers.
Monocotyledon	Poaceae	Dactyloctenium aegyptium (L.) Willd.
Monocotyledon	Poaceae	Dactyloctenium aristatum Link
Monocotyledon	Poaceae	Dichanthium annulatum (Forrsk.) Stapf
Monocotyledon	Poaceae	Digitaria angolensis Rendle
Monocotyledon	Poaceae	Digitaria debilis (Desf.) Willd.
Monocotyledon	Poaceae	Digitaria didactyla Willd.
Monocotyledon	Poaceae	Digitaria eriantha Steud.
Monocotyledon	Poaceae	Digitaria maitlandii Stapf & C.E. Hubb.
Monocotyledon	Poaceae	Digitaria milanjiana (Rendle) Stapf
Monocotyledon	Poaceae	Digitaria swasilandensis
Monocotyledon	Poaceae	Diheteropogon amplectens (Nees) Clayton
Monocotyledon	Poaceae	Echinochloa colona (L.) Link
Monocotyledon	Poaceae	Echinochloa haploclada (Stapf) Stapf
Monocotyledon	Poaceae	Echinochloa pyramidalis (Lam.) Hitchc. & Chase
Monocotyledon	Poaceae	Echinochloa sp.
Monocotyledon	Poaceae	Echinochloa stagnina (Retz.) P.Beauv.
Monocotyledon	Poaceae	Eleusine coracana
Monocotyledon	Poaceae	Elionurus muticus (Spreng.) Kuntze
Monocotyledon	Poaceae	Enteropogon macrostachyus (A.Rich.) Benth.
Monocotyledon	Poaceae	Eragrostis aethiopica Chiov.
Monocotyledon	Poaceae	Eragrostis chapelieri (Kunth) Nees
Monocotyledon	Poaceae	Eragrostis ciliaris (L.) R. Br.
Monocotyledon	Poaceae	Eragrostis curvula (Schrad.) Nees
Monocotyledon	Poaceae	Eragrostis heteromera Stapf
Monocotyledon	Poaceae	Eragrostis inamoena K.Schum.
Monocotyledon	Poaceae	Eragrostis pringlei Mattei
Monocotyledon	Poaceae	Eragrostis pusilla Hack.
Monocotyledon	Poaceae	Eragrostis racemosa (Thunb.) Steud.
Monocotyledon	Poaceae	Eragrostis rigidior Pilg.
Monocotyledon	Poaceae	Eragrostis sp.
Monocotyledon	Poaceae	Eragrostis superba Peyr
Monocotyledon	Poaceae	Eragrostis volkensii Pilg.
Monocotyledon	Poaceae	Eriochloa fatmensis (Hochst. & Steud.) Clayton
Monocotyledon	Poaceae	Eriochloa meyeriana (Nees Pilg.)
Monocotyledon	Poaceae	Eriochloa sp.
Monocotyledon	Poaceae	Eriochloa stapfiana Clayton
Monocotyledon	Poaceae	Eulalia villosa (Thunb.) Nees
Monocotyledon	Poaceae	Festuca abyssinica Hochst. Ex A. Rich.
Monocotyledon	Poaceae	Festuca costata Nees
Monocotyledon	Poaceae	Hemarthria altissima (Poir.) Stapf & C.E.Hubb.
Monocotyledon	Poaceae	Heteropogon contortus (L.) Roem. & Schult.
Monocotyledon	Poaceae	Heteropogon melanocarpus (Ell.) Benth.
Monocotyledon	Poaceae	Heteropogon sp.
Monocotyledon	Poaceae	Hyparrhenia dichroa (Steud. Stapf)
Monocotyledon	Poaceae	Hyparrhenia filipendula (Hochst.) Stapf
Monocotyledon	Poaceae	Hyparrhenia flilpendula (Hochst.) Stapf
[truncated: 260 more rows]

## Sheet: Trimmed to Unique Latin Binoms
Family	GNP BiodivDB Name
Acanthaceae	Acanthopale pubescens
Acanthaceae	Anisotes formosissimus (Klotzsch) Milne-Redh.
Acanthaceae	Anisotes pubinervis (T.Anderson) Heine
Acanthaceae	Anisotes sessiliflorus (T.Anderson) C.B.Clarke
Acanthaceae	Asystasia gangetica (L.) T.Anderson
Acanthaceae	Barleria delagoensis Oberm.
Acanthaceae	Barleria repens Nees
Acanthaceae	Barleria spinulosa spinulosa Klotzsch
Acanthaceae	Blepharis maderaspatensis L.
Acanthaceae	Brachystephanus africanus
Acanthaceae	Brillantaisia pubescens T. Anderson ex Oliv.
Acanthaceae	Crabbea velutina S. Moore
Acanthaceae	Crossandra puberula Klotzsch
Acanthaceae	Dicliptera clinopodia
Acanthaceae	Dicliptera heterostegia Nees
Acanthaceae	Duosperma quadrangulare (Klotzsch) Brummitt
Acanthaceae	Dyschoriste hildebrandtii (S. Moore) S. Moore
Acanthaceae	Elytraria acaulis (L.f.) Lindau
Acanthaceae	Hygrophila schulli (Buch.-Ham.) M.R. Almeida & S.M. Almeida
Acanthaceae	Hypoestes aristata
Acanthaceae	Hypoestes forskaolii (Vahl) Roem. & Schult.
Acanthaceae	Isoglossa floribunda floribunda C.B. Clarke
Acanthaceae	Isoglossa milanjiensis S.Moore
Acanthaceae	Isoglossa mossambicensis
Acanthaceae	Justicia betonica L.
Acanthaceae	Justicia bracteata (Hochst.) Zarb.
Acanthaceae	Justicia flava (Vahl) Vahl
Acanthaceae	Justicia francoiseana (Brummitt)
Acanthaceae	Justicia gorongozana Vollesen
Acanthaceae	Justicia matammensis
Acanthaceae	Justicia nyassana
Acanthaceae	Justicia protracta (Nees) T. Anderson
Acanthaceae	Justicia scandens
Acanthaceae	Justicia stachytarphetoides (Lindau) C.B. Clarke
Acanthaceae	Justicia striata striata var. dyschoristeoides
Acanthaceae	Justicia tenella (Nees) T. Anderson
Acanthaceae	Mellera lobulata S.Moore
Acanthaceae	Mimulopsis solmsii
Acanthaceae	Neuracanthus africanus africanus T.Anderson ex S.Moore
Acanthaceae	Phaulopsis imbricata imbricata
Acanthaceae	Pseuderanthemum subviscosum (C.B.Clarke) Stapf
Acanthaceae	Rhinacanthus gracilis
Acanthaceae	Rhinacanthus zambesiacus
Acanthaceae	Ruellia cordata Brandegee
Acanthaceae	Ruellia patula Jacq.
Acanthaceae	Ruellia prostrata
Acanthaceae	Ruspolia seticalyx (C.B.Clarke) Milne-Redh.
Acanthaceae	Sclerochiton harveyanus
Acanthaceae	Sclerochiton kirkii (T.Anderson) C.B.Clarke
Acanthaceae	Thunbergia alata
Acanthaceae	Thunbergia crispa Burkill
Acanthaceae	Thunbergia lancifolia
Acanthaceae	Thunbergia petersiana Lindau.
Acanthaceae	Thunbergia Schimbensis S. Moore
Acanthaceae	Thunbergia usambarica
Achariaceae	Xylotheca tettensis var. macrophylla
Aizoaceae	Trianthema salsoloides Fenzl ex Oliv.
Amaranthaceae	Achyranthes aspera L.
Amaranthaceae	Aerva lanata (L.) Juss. ex Schult.
Amaranthaceae	Aerva leucura Moq.
Amaranthaceae	Alternanthera nodiflora
Amaranthaceae	Alternanthera pungens Kunth
Amaranthaceae	Alternanthera sessilis (L.) DC.
Amaranthaceae	Amaranthus graecizans L.
Amaranthaceae	Amaranthus spinosus
Amaranthaceae	Celosia trigyna L.
Amaranthaceae	Chenopodium ambrosioides L.
Amaranthaceae	Cyathula cylindrica
Amaranthaceae	Gomphrena celosioides
Amaranthaceae	Nothosaerva brachiata
Amaranthaceae	Psilotrichum scleranthum Thwaites
Amaranthaceae	Pupalia lappacea (L.) A.Juss.
Amaranthaceae	Pupalia micrantha Hauman
Anacardiaceae	Anacardium occidentale
Anacardiaceae	Lannea antiscorbutica (Hiern) Engl.
Anacardiaceae	Lannea discolor (Sond.) Engl.
Anacardiaceae	Lannea schimperi (Hochst. ex A. Rich.) Engl.
Anacardiaceae	Lannea schweinfurthii (Engl.) Engl.
Anacardiaceae	Mangifera indica
Anacardiaceae	Ozoroa obovata (Oliv.) R.Fern. & A.Fern.
Anacardiaceae	Rhus chirindensis Baker f.
Anacardiaceae	Rhus natalensis Bernh.
Anacardiaceae	Rhus tumulicola var. tumulicola S. Moore
Anacardiaceae	Sclerocarya birrea caffra (Sond.) Kokwaro
Anacardiaceae	Searsia refracta (Eckl. & Zeyh.) Moffett
Anacardiaceae	Searsia tumulicola (S.Moore Moffett)
Annonaceae	Annona muricata L.
Annonaceae	Annona senegalensis Pers. subsp. senegalensis
Annonaceae	Artabotrys brachypetalus Benth.
Annonaceae	Cleistochlamys kirkii (Benth.) Oliv.
Annonaceae	Dielsiothamnus divaricatus (Diels) R.E.Fr.
Annonaceae	Friesodielsia obovata (Benth.) Verdc.
Annonaceae	Monanthotaxis buchananii
Annonaceae	Monanthotaxis caffra Verdc.
Annonaceae	Monanthotaxis trichocarpa (Engl.& Diels) Verdc.
Annonaceae	Monodora junodii junodii
Annonaceae	Monodora stenopetala Oliv.
Annonaceae	Sphaerocoryne gracilis ((Engl. & Diels) Verdc.)
Annonaceae	Uvaria gracilipes N.Robson
Annonaceae	Xylopia parviflora (A.Rich.) Benth.
Apiaceae	Afroligusticum linderi (C.Norman) P.J.D.Winter
Apiaceae	Alepidea longifolia E. Mey.
Apiaceae	Alepidea peduncularis
Apiaceae	Centella asiatica
Apiaceae	Diplolophium buchananii (Benth. ex Oliv. Norman)
Apiaceae	Heteromorpha arborescens frutescens (Spreng.) Cham. & Schltdl.
Apiaceae	Pimpinella stadensis
Apiaceae	Sanicula elata
Apiaceae	Steganotaenia araliacea Hochst. var. araliacea
Apocynaceae	Adenium multiflorum
Apocynaceae	Alafia caudata Stapf
Apocynaceae	Alafia microstylis
Apocynaceae	Ancylobotrys petersiana (Klotzsch) Pierre
Apocynaceae	Asclepias fimbriata
Apocynaceae	Carissa bispinosa (L.) Desf. ex Brenan
Apocynaceae	Carissa praetermissa Kupicha
Apocynaceae	Carissa tetramera (Sacleux) Stapf
Apocynaceae	Catharanthus roseus (L.) G. Don
Apocynaceae	Ceropygia arenarioides Gilbert, 2020
Apocynaceae	Chlorocyathus monteiroae
Apocynaceae	Cryptolepis apiculata K.Schum.
Apocynaceae	Cryptolepis obtusa
Apocynaceae	Cynanchum gerrardii (Harv.) Liede
Apocynaceae	Cynanchum schistoglossum
Apocynaceae	Cynanchum viminale (L.) L.
Apocynaceae	Diplorhynchus condylocarpon (Mull. Arg.) Pichon
Apocynaceae	Funtumia africana (Benth.) Stapf
Apocynaceae	Gomphocarpus fruticosus fruticosus
Apocynaceae	Holarrhena pubescens (Buch.-Ham.) Wall. ex G.Don
Apocynaceae	Huernia verekeri pauciflora Stent subsp. (L.C. Leach) Bruyns
Apocynaceae	Hunteria zeylanica (Retz.) Gardner ex Thwaites
Apocynaceae	Kanahia laniflora (Forssk.) R. Br.
Apocynaceae	Landolphia kirkii T.-Dyer ex Hook.f.
Apocynaceae	Margaretta rosea
Apocynaceae	Marsdenia sylvestris
Apocynaceae	Mascarenhasia arborescens A. DC.
Apocynaceae	Oncinotis tenuiloba Stapf
Apocynaceae	Orbea halipedicola L.C. Leach, 1978
Apocynaceae	Pachycarpus chirindensis (S. Moore) Bremek.
Apocynaceae	Parquetina calophylla (Baill.) Venter
Apocynaceae	Pentarrhinum insipidum
Apocynaceae	Pergularia daemia barbata
Apocynaceae	Pleiocarpa pycnantha (K.Schum.) Stapf
Apocynaceae	pleioceras orientale Vollesen
Apocynaceae	Plumeria alba
Apocynaceae	Raphionacme welwitschii Schltr. & Rendle
Apocynaceae	Rauvolfia caffra Sond.
Apocynaceae	Rauvolfia mombasiana Stapf
Apocynaceae	Saba comorensis (Bojer) Pichon
Apocynaceae	Sarcostemma viminale viminale (L.) R. Br.
Apocynaceae	Strophanthus courmontii Sacleux ex Franch.
Apocynaceae	Strophanthus kombe Oliv.
Apocynaceae	Strophanthus petersianus
Apocynaceae	Tabernaemontana elegans Stapf
Apocynaceae	Tabernaemontana pachysiphon Stapf
Apocynaceae	Tabernaemontana stapfiana Britten
Apocynaceae	Tabernaemontana ventricosa Hochst. ex A.DC.
Apocynaceae	Tylophora apiculata K.Schum.
Apocynaceae	Tylophora flanaganii
Apocynaceae	Voacanga africana Stapf.
Apocynaceae	Voacanga thouarsii Roem. & Schult.
Aquifoliaceae	Ilex mitis (L.) Radlk.
Araliaceae	Cussonia natalensis
Araliaceae	Cussonia spicata Thunb.
Araliaceae	Polyscias fulva (Hiern) Harms
Araliaceae	Schefflera abyssinica (Hochst. ex A. Rich.) Harms
Araliaceae	Schefflera goetzenii Harms
Araliaceae	Schefflera umbellifera (Sond.) Baill.
Aristolochiaceae	Aristolochia albida
Asteraceae	Acanthospermum hispidum
Asteraceae	Adenostemma viscosum
Asteraceae	Ageratum conyzoides
Asteraceae	Ambrosia artemisiifolia L.
Asteraceae	Ambrosia maritima Ferrero ex DC.
Asteraceae	Aspilia mossambicensis (Oliv.) Wild
Asteraceae	Aspilia natalensis
Asteraceae	Aspilia pluriseta pluriseta
Asteraceae	Athrixia rosmarinifolia (Sch. Bip. ex Walp.) Oliv. & Hiern
Asteraceae	Berkheya setifera
Asteraceae	Berkheya zeyheri
Asteraceae	Bidens bipinnata
Asteraceae	Bidens kilimandscharica
Asteraceae	Bidens pilosa
Asteraceae	Bidens schimperi Sch. Bip.
Asteraceae	Blainvillea gayana
Asteraceae	Bothriocline inyangana var. inyangana
Asteraceae	Brachycome mossambicensis Oliv. & Hiern
Asteraceae	Brachylaena discolor DC.
Asteraceae	Calostephane divaricata
Asteraceae	Chromolaena odorata (L.) R.M.King & H.Rob.
Asteraceae	Cineraria pulchra Cron, 2006
Asteraceae	Conyza subscaposa O.Hoffm.
Asteraceae	Conyza sumatrensis
Asteraceae	Crassocephalum crepidioides
Asteraceae	Cyanthillium cinereum var. cinerea (L.) H.Rob.
Asteraceae	Dicoma kirkii Harv.
Asteraceae	Distephanus divaricatus (Steetz) H.Rob. & B. Kahn
Asteraceae	Eclipta alba
Asteraceae	Eclipta prostrata
Asteraceae	Elytropappus hispidus ((L.f.) Druce)
Asteraceae	Emilia coccinea
Asteraceae	Erlangea inyangana (N.E.Br.) B.L.Burtt, Burtt, B.L.
Asteraceae	Erlangea misera
Asteraceae	Gamochaeta pensylvanica (Willd. Cabrera)
Asteraceae	Gamochaeta purpurea (L. Cabrera)
Asteraceae	Geigeria aficana ornativa (O. Hoffm.) Merxm.
Asteraceae	Gerbera ambigua (Cass.) Sch. Bip.
Asteraceae	Gnaphalium carolinianum
Asteraceae	Gnaphalium polycaulon
Asteraceae	Gnaphalium purpureum L.
Asteraceae	Grangea maderaspatana (L.) Desf.
Asteraceae	Gymnanthemum coloratum (Willd.) H.Rob. & B.Kahn
Asteraceae	Gymnanthemum corymbosum Vernonia neocorymbosa Hilliard
Asteraceae	Gyrodoma hispida (Vatke) Wild
Asteraceae	Helichrysum adenocarpum DC.
Asteraceae	Helichrysum buchananii Engl.
Asteraceae	Helichrysum cephaloideum DC.
Asteraceae	Helichrysum lepidissimum S. Moore
Asteraceae	Helichrysum nitens nitens
Asteraceae	Helichrysum nudifolium var. nudifolium
Asteraceae	Helichrysum odoratissimum (L.) Sweet
Asteraceae	Helichrysum panduratum transvaalense Moeser
Asteraceae	Helichrysum setosum Harv.
Asteraceae	Hypericophyllum compositarum Steetz.
Asteraceae	Kleinia galpinii Hook. f.
Asteraceae	Laggera crispata
Asteraceae	Laphangium luteoalbum (L.) Tzvelev
Asteraceae	Launaea cornuta (Hochst. ex Oliv. & Hiern) C. Jeffrey
Asteraceae	Linzia gerberiformis (Oliv. & Hiern) H.Rob.
Asteraceae	Linzia glabra var. glabra (Steetz) Vatke
Asteraceae	Litogyne gariepina (DC.) Anderb.
Asteraceae	Macledium kirkii (Harv.) S. Ortiz
Asteraceae	Macledium sessiliflorum (Harv.) S. Ortiz
Asteraceae	Melanthera scandens
Asteraceae	Microglossa pyrifolia Kuntze
Asteraceae	Mikania carteri Baker
Asteraceae	Neojeffreya decurrens
Asteraceae	Nidorella auriculata auriculata
Asteraceae	Nidorella resedifolia resedifolia
Asteraceae	Parthenium hysterophorus
Asteraceae	Pentanema pentandra pentandra
Asteraceae	Pluchea dioscoridis
Asteraceae	Pseudognaphalium luteoalbum (L.) Hilliard & B. L. Burtt
Asteraceae	Schistostephium artemisiifolium Baker.
Asteraceae	Senecio auriculatissimus Britton
Asteraceae	Senecio erubescens Aiton
Asteraceae	Senecio inornatus DC.
Asteraceae	Senecio lyratus Forrsk.
Asteraceae	Senecio oxyriifolius
Asteraceae	Senecio purpureus
Asteraceae	Senecio tamoides
Asteraceae	Seriphium plumosum (L.)
Asteraceae	Solanecio angulatus
Asteraceae	Solanecio mannii
Asteraceae	Sonchus friesii integer
Asteraceae	Sonchus oleraceus L.
Asteraceae	Sphaeranthus gazaensis
Asteraceae	Sphaeranthus polycephalus Oliv. & Hiern
Asteraceae	Sphaeranthus senegalensis Sphaeranthus senegalensis DC>
Asteraceae	Sphagneticola trilobata (L.) Pruski
Asteraceae	Spilanthes mauritiana
Asteraceae	Stoebe vulgaris Levyns
Asteraceae	Stomatanthes africanus
Asteraceae	Tagetes minuta L.
Asteraceae	Tolpis capensis (L.) Sch. Bip.
Asteraceae	Tridax procumbens
Asteraceae	Vernonia adoensis Sch. Bip. ex Walp.
Asteraceae	Vernonia calvoana meridionalis
Asteraceae	Vernonia colorata colorata
Asteraceae	Vernonia glabra glabra
Asteraceae	Vernonia holstii
Asteraceae	Vernonia karaguensis
Asteraceae	Vernonia kirkii Oliv. & Hiern
Asteraceae	Vernonia natalensis Oliv. & Hiern
Asteraceae	Vernonia petersii Oliv. & Hiern ex Oliv.
Asteraceae	Vernonia saepia Ekman
Asteraceae	Vernonia wollastonii S.Moore
Avicenniaceae	Avicennia maritima (Forssk.) Vierh.
Balanitaceae	Balanites maughamii Sprague
Balsaminaceae	Impatiens cecilii N.E. Br.
Balsaminaceae	Impatiens psychadelphoides Launert
Balsaminaceae	Impatiens sylvicola Burtt Davy & Greenway
Balsaminaceae	Impatiens wuerstenii S.B. Janssens & Dessein, 2018
Begoniaceae	Begonia sonderiana
Bignoniaceae	Dolichandrone alba (Sim) Sprague
Bignoniaceae	Fernandoa magnifica Seem.
Bignoniaceae	Jacaranda mimosifolia
Bignoniaceae	Kigelia africana (Lam.) Benth.
Bignoniaceae	Markhamia acuminata (Klotzsch) K.Schum.
Bignoniaceae	Markhamia obtusifolia (Baker) Sprague
Bignoniaceae	Markhamia zanzibarica (Bojer ex DC.) K.Schum.
Bignoniaceae	Podranea brycei Sprague
Bignoniaceae	Stereospermum kunthianum Cham.
Bombacaceae	Adansonia digitata L.
Bombacaceae	Bombax rhodognaphalon K. Schum.
Boraginaceae	Coldenia procumbens L.
Boraginaceae	Cordia africana Lam.
Boraginaceae	Cordia goetzei Gurke
Boraginaceae	Cordia pilosissima Baker
Boraginaceae	Cordia stuhlmannii Gürke
Boraginaceae	Ehretia amoena Klotzsch
Boraginaceae	Heliotropium indicum L.
Boraginaceae	Heliotropium ovalifolium Forrsk.
Boraginaceae	Hilsenbergia petiolaris (Lam.) J.S. Mill.
Boraginaceae	Trichodesma zeylanicum
Brassicaceae	Rorippa madagascariensis (DC.) Hara
Brassicaceae	Rorippa micrantha (Roth) Jonsell
Brexiaceae	Brexia madagascariensis (Lam.) Ker.-Gawl.
Buddlejaceae	Buddleja salviifolia ((L.) Lam.)
Buddlejaceae	Nuxia congesta R.Br. Ex Fresen.
Buddlejaceae	Nuxia oppositifolia (Hochst.) Benth.
Burseraceae	Commiphora africana
Burseraceae	Commiphora pyracanthoides Engl.
Burseraceae	Commiphora schimperi (O.Berg) Engl.
Burseraceae	Commiphora schlechteri Engl.
Burseraceae	Commiphora serrata Engl.
Cactaceae	Rhipsalis baccifera (J.S.Muell.) Stearn
Caesalpiniaceae	Guilandina bonduc L.
Caesalpiniaceae	Mezoneuron angolense Welw. ex Oliv.
Campanulaceae	Wahlenbergia abyssinica
Campanulaceae	Wahlenbergia virgata Engl.
Capparaceae	Boscia salicifolia Oliv.
Capparaceae	Cadaba termitaria N.E.Br.
Capparaceae	Capparis erythrocarpos Isert
Capparaceae	Capparis sepiaria var. subglabra
Capparaceae	Capparis sepiaria L.
Capparaceae	Capparis tomentosa Lam.
Capparaceae	Cladostemon kirkii (Oliv.) Pax & Gilg
Capparaceae	Cleome angustifolia diandra Forssk. subsp. (Burch.) Kers
Capparaceae	Cleome gynadra L.
Capparaceae	Maerua angolensis DC.
Capparaceae	Maerua brunnescens Wild
Capparaceae	Maerua kirkii (Oliv.) F.White
Capparaceae	Maerua parvifolia Pax
Capparaceae	Ritchiea albersii
Capparaceae	Thilachium africanum Lour.
Caricaceae	Carica papaya
Caryophyllaceae	Polycarpon prostratum (Forssk.) Asch. & Schweinf.
Caryophyllaceae	Silene burchellii angustifolia
Caryophyllaceae	Stellaria mannii
Cecropiaceae	Myrianthus holstii Engl.
Celastraceae	Elaeodendron croceum ((Thunb.) DC.)
Celastraceae	Elaeodendron schlechterianum (loes.) Loes.
Celastraceae	Elaeodendron transvaalense ((Burtt Davy) R.H.Archer)
Celastraceae	Gymnosporia mossambicensis mossambicensis (Klotzsch) Loes.
Celastraceae	Gymnosporia senegalensis ((Lam.) Loes.)
Celastraceae	Loeseneriella africana ((Willd.) N.Halle)
Celastraceae	Maytenus acuminata (L.f.) Loes. var. acuminata
Celastraceae	Maytenus undata (Thunb.) Blakelock
Celastraceae	Mystroxylon aethiopicum schlechteri
Ceratophyllaceae	Ceratophyllum demersum L.
Chrysobalanaceae	Hirtella zanzibarica Oliv.
Chrysobalanaceae	Maranthes goetzeniana (Engl. Prance)
Chrysobalanaceae	Parinari curatellifolia Planch. Ex Benth.
Clusiaceae	Garcinia kingaensis Engl.
Clusiaceae	Garcinia livingstonei T.Anderson
Clusiaceae	Garcinia volkensii Engl.
Clusiaceae	Psorospermum febrifugum Spach.
Combretaceae	Combretum adenogonium Steud. Ex A. Rich.
Combretaceae	Combretum apiculatum Sond.
Combretaceae	Combretum hereroense Schinz
Combretaceae	Combretum imberbe Wawra
Combretaceae	Combretum microphyllum Klotzsch
Combretaceae	Combretum molle R. Br. Ex G. Don
Combretaceae	Combretum mossambicense (Klotzsch) Engl.
Combretaceae	Combretum padoides Engl. & Diels
Combretaceae	Combretum paniculatum Vent.
Combretaceae	Combretum pisoniiflorum (Klotzsch) Engl.
Combretaceae	Combretum umbricolum Engl.
Combretaceae	Combretum zeyheri Sond.
Combretaceae	Pteleopsis myrtifolia (M.A. Lawson) Engl. & Diels
Combretaceae	Terminalia mollis M.A. Lawson
Combretaceae	Terminalia myrtifolia (M.A.Lawson Gere & Boatwr.)
Combretaceae	Terminalia sambesiaca Engl. & Diels
Combretaceae	Terminalia sericea Burch. Ex DC.
Combretaceae	Terminalia stenostachya Engl. & Diels
Connaraceae	Agelaea pentagyna
Connaraceae	Rourea minor (Gaertn.) Alston
Connaraceae	Rourea orientalis (Baill.)
Convolvulaceae	Evolvulus alsinoides (L.) L.
Convolvulaceae	Evolvulus nummularius (L.) L.
Convolvulaceae	Hewittia malabarica
Convolvulaceae	Ipomoea albivenia (Lindl.) Sweet
Convolvulaceae	Ipomoea aquatica Forssk.
Convolvulaceae	Ipomoea coptica (L.) Roth ex Roem. & Schult.
Convolvulaceae	Ipomoea hederifolia
Convolvulaceae	Ipomoea involucrata involucrata
Convolvulaceae	Ipomoea mauritiana jacq.
Convolvulaceae	Ipomoea pes-caprae brasiliensis (L.) R. Br.
Convolvulaceae	Ipomoea pes-tigridis var. pes-tigridis
Convolvulaceae	Ipomoea pileata Roxb.
Convolvulaceae	Ipomoea shirambensis Baker
Convolvulaceae	Ipomoea shupangensis Baker
Convolvulaceae	Ipomoea simonsiana Rendle
Convolvulaceae	Ipomoea sinensis (A. Chev.) A.J. Paton
Convolvulaceae	Ipomoea tenuirostris tenuirostris
Convolvulaceae	Ipomoea wightii var. wightii
Convolvulaceae	Jacquemontia tamnifolia Griseb.
Convolvulaceae	Lepistemon owariense (P. Beauv.) Hallier f.
Convolvulaceae	Merremia hederacea
Convolvulaceae	Merremia tridentata
Convolvulaceae	Paralepistemon shirensis (Oliv.) Lejoly & Lisowski
Convolvulaceae	Seddera suffruticosa
Convolvulaceae	Turbina holubii (Baker) A. Meeuse
Cornaceae	Cornus volkensii Harms
Cornaceae	Curtisia dentata (Burm.f.) C.A. Sm.
Crassulaceae	Crassula alticola
Crassulaceae	Crassula lanceolata transvaalensis
Crassulaceae	Crassula pellucida alsinoides L.
Crassulaceae	Crassula swaziensis Schonland
Crassulaceae	Kalanchoe lanceolata
Crassulaceae	Kalanchoe lateritia Engl.
Cucurbitaceae	Coccinia adoensis (A. Rich.) Cogn
Cucurbitaceae	Corallocarpus bainesii
Cucurbitaceae	Ctenolepis cerasiformis (Stocks) Hook. f.
Cucurbitaceae	Cucumis hirsutus
Cucurbitaceae	Cucumis melo L.
Cucurbitaceae	Cucumis metuliferus
Cucurbitaceae	Cyclantheropsis parviflora (Cogn.) Harms
Cucurbitaceae	Diplocyclos tenuis
Cucurbitaceae	Eureiandra fasciculata (Cogn.) C. Jeffrey
Cucurbitaceae	Lagenaria sphaerica
Cucurbitaceae	Luffa cylindrica
Cucurbitaceae	Momordica anigosantha
Cucurbitaceae	Momordica balsamina
Cucurbitaceae	Momordica charantia L.
Cucurbitaceae	Momordica foetida
Cucurbitaceae	Mukia maderaspatana (L.) M. Roem.
Cucurbitaceae	Oreosyce africana
Cucurbitaceae	Trochomeria macrocarpa Harv.
Cucurbitaceae	Zehneria microsperma Hook. f.
Cucurbitaceae	Zehneria minutiflora
Cucurbitaceae	Zehneria scabra scabra
Cucurbitaceae	Zehneria thwaitesii
Dichapetalaceae	Dichapetalum barbosae Torre
Dichapetalaceae	Tapura fischeri Engl.
Dioscoreaceae	Dioscorea buchananii Benth.
Dioscoreaceae	Dioscorea cochleari-apiculata De Wild.
Dioscoreaceae	Dioscorea dumetorum
Dioscoreaceae	Dioscorea minutiflora Engl.
Dioscoreaceae	Dioscorea quartiniana
Dioscoreaceae	Dioscorea sansibarensis Pax
Dioscoreaceae	Dioscorea schimperiana Hochst. ex Kunth
Dioscoreaceae	Dioscorea sylvatica
Dioscoreaceae	Tacca leontopetaloides
Dipsacaceae	Scabiosa columbaria L.
Dipterocarpaceae	Monotes engleri Gilg
Droseraceae	Drosera burkeana Planch.
Droseraceae	Drosera indica L.
Droseraceae	Drosera madagascariensis
Ebenaceae	Diospyros abyssinica abyssinica (Hiern) F.White
Ebenaceae	Diospyros ferrea (Willd. Bakh.)
Ebenaceae	Diospyros loureiriana G.Don
Ebenaceae	Diospyros mespiliformis Hochst ex. A. DC.
Ebenaceae	Diospyros natalensis (Harv.) Brenan
Ebenaceae	Diospyros quiloensis (Hiern.) F.White
Ebenaceae	Diospyros senensis Klotzsch
Ebenaceae	Diospyros squarrosa Klotzsch
Ebenaceae	Diospyros verrucosa Hiern
Ebenaceae	Euclea divinorum
Ebenaceae	Euclea natalensis A.DC.
Ebenaceae	Euclea racemosa schimperi (Euclea racemosa subsp. schimperi A.DC. F.White)
Ebenaceae	Euclea schimperi (A.DC.) Dandy
Ebenaceae	Royena macrocalyx
Elatinaceae	Bergia decumbens Planch. ex Harv.
Elatinaceae	Bergia mossambicensis
Elatinaceae	Bergia salaria Bremek.
Ericaceae	Erica benguelensis ((Welw. ex Engl.))
Ericaceae	Erica hexandra (S. Moore E.G.H. Oliv.)
Ericaceae	Erica lanceolifera
Ericaceae	Erica silvatica (Engl.) Beentje
Ericaceae	Erica simii ((S.Moore) E.G.H.Oliv.)
Eriocaulaceae	Eriocaulon sonderianum Korn
Eriocaulaceae	Eriocaulon subulatum N.E. Br.
Eriocaulaceae	Mesanthemum africanum Moldenke
Erythroxylaceae	Erythroxylum emarginatum Thonn.
Erythroxylaceae	Erythroxylum gerrardii Baker
Euphorbiaceae	Acalypha chirindica S.Moore
Euphorbiaceae	Acalypha ciliata
Euphorbiaceae	Acalypha crenata/ciliata
Euphorbiaceae	Acalypha fimbriata
Euphorbiaceae	Acalypha glabrata Thunb.
Euphorbiaceae	Acalypha indica L.
Euphorbiaceae	Acalypha ornata Hochst. ex A. Rich.
Euphorbiaceae	Acalypha sinensis (L.f.)
Euphorbiaceae	Acalypha villicaulis Hochst.
Euphorbiaceae	Alchornea laxiflora (Benth.) Pax & K. Hoffm.
Euphorbiaceae	Androstachys johnsonii Prain
Euphorbiaceae	Antidesma venosum E. Mey. Ex Tul.
Euphorbiaceae	Argomuellera macrophylla Pax
Euphorbiaceae	Caperonia serrata (Turcz.) C. Presl
Euphorbiaceae	Caperonia stuhlmannii
Euphorbiaceae	Chrozophora plicata (Vahl) A.Juss. ex Spreng.
Euphorbiaceae	Croton menyharthii Pax
Euphorbiaceae	Croton pseudopulchellus Pax.
Euphorbiaceae	Croton sylvaticus Hochst.
Euphorbiaceae	Dalechampia scandens var. cordofana L. var. (Hochst. ex Webb) Mull. Arg.
Euphorbiaceae	Dalechampia scandens cordofana
Euphorbiaceae	Drypetes gerrardii Hutch.
Euphorbiaceae	Drypetes mossambicensis Hutch.
Euphorbiaceae	Drypetes natalensis
Euphorbiaceae	Drypetes reticulata Pax
Euphorbiaceae	Erythrococca polyandra (Pax & K. Hoffm.) Prain
Euphorbiaceae	Erythrococca zambesiaca Prain
Euphorbiaceae	Euphorbia ambroseae ambroseae L.C.Leach
Euphorbiaceae	Euphorbia bougheyi L.C.Leach
Euphorbiaceae	Euphorbia cuneata Vahl
Euphorbiaceae	Euphorbia graniticola L.C.Leach
Euphorbiaceae	Euphorbia halipedicola L.C. Leach
Euphorbiaceae	Euphorbia hirta
Euphorbiaceae	Euphorbia hypericifolia L.
Euphorbiaceae	Euphorbia indica Lam.
Euphorbiaceae	Euphorbia ingens E.Mey. ex Boiss.
Euphorbiaceae	Euphorbia lividiflora l.C. Leach
Euphorbiaceae	Euphorbia minutiflora
Euphorbiaceae	Euphorbia prostrata
Euphorbiaceae	Euphorbia rubriflora
Euphorbiaceae	Euphorbia serpens Kunth.
Euphorbiaceae	Euphorbia syncameronii Bruyns
Euphorbiaceae	Euphorbia tetenuis
Euphorbiaceae	Euphorbia tettensis Klotzsch
Euphorbiaceae	Euphorbia tirucalli L.
Euphorbiaceae	Excoecaria bussei (Pax) Pax
Euphorbiaceae	Flueggea virosa ((Roxb. ex Willd.) Voigt)
Euphorbiaceae	Hymenocardia acida Tul.
Euphorbiaceae	Hymenocardia ulmoides Oliv.
Euphorbiaceae	Macaranga capensis (Baill.) Benth . Ex Sim
Euphorbiaceae	Macaranga mellifera Prain
Euphorbiaceae	Maprounea africana Mull. Arg.
Euphorbiaceae	Margaritaria discoidea
Euphorbiaceae	Micrococca mercurialis
Euphorbiaceae	Mildbraedia carpinifolia
Euphorbiaceae	Neoboutonia mannii Benth.
Euphorbiaceae	Phyllanthus beillei
Euphorbiaceae	Phyllanthus engleri Pax
Euphorbiaceae	Phyllanthus fraternus G.L. Webster
Euphorbiaceae	Phyllanthus hutchinsonianus
Euphorbiaceae	Phyllanthus inflatus Hutch.
Euphorbiaceae	Phyllanthus maderaspatensis
Euphorbiaceae	Phyllanthus nummulariifolius Poir.
Euphorbiaceae	Phyllanthus pentandrus
Euphorbiaceae	Phyllanthus pinnatus (Wight) G.L.Webster
Euphorbiaceae	Phyllanthus reticulatus Poir.
Euphorbiaceae	Pseudolachnostylis maprouneifolia Pax
Euphorbiaceae	Ricinus communis var. communis
Euphorbiaceae	Schinziophyton rautanenii ((Schinz) Radel.-Sm.)
Euphorbiaceae	Shirakiopsis elliptica ((Hochst.) Esser)
Euphorbiaceae	Spirostachys africana Sond.
Euphorbiaceae	Suregada zanzibariensis Baill.
Euphorbiaceae	Synadenium cameronii N.E.Br.
Euphorbiaceae	Synadenium kirkii N.E. Br.
Euphorbiaceae	Tannodia swynnertonii (S. Moore) Prain
Euphorbiaceae	Tannodia tenuifolia (Pax) Prain
Euphorbiaceae	Tragia brevipes
Euphorbiaceae	Tragia kirkiana
Euphorbiaceae	Tragia okanyua
Euphorbiaceae	Uapaca kirkiana Mull.Arg.
Euphorbiaceae	Uapaca nitida Mull.Arg.
Euphorbiaceae	Uapaca sansibarica
Fabaceae	Abrus fruticulosus Wall. ex Wight & Arn.
Fabaceae	Abrus precatorius
Fabaceae	Acacia adenocalyx Brenan & Exell
Fabaceae	Acacia ataxacantha
Fabaceae	Acacia borleae Burtt Davy
Fabaceae	Acacia burkei
Fabaceae	Acacia gerrardii
Fabaceae	Acacia karroo Hayne
Fabaceae	Acacia nigrescens Oliv.
Fabaceae	Acacia nilotica (L.) Willd. ex Delile
Fabaceae	Acacia pennata (L.) Willd.
Fabaceae	Acacia pentagona (Schum. & Thonn.) Hook.f.
Fabaceae	Acacia polyacantha campylacantha (Hochst. ex. A. Rich.) Brenan
Fabaceae	Acacia robusta Burch.
Fabaceae	Acacia schweinfurtii Brenan & Exell
Fabaceae	Acacia seyal Del.
Fabaceae	Acacia sieberiana var. sieberiana DC.
Fabaceae	Acacia torrei Brenan, 1970
Fabaceae	Acacia xanthophloea Benth.
Fabaceae	Aeschynomene indica L.
Fabaceae	Aeschynomene nodulosa (Baker) Baker f.
Fabaceae	Afzelia quanzensis Welw.
Fabaceae	Aganope stuhlmannii (Taub. Adema)
Fabaceae	Albizia adianthifolia (Schumach.) W. Wright var. adianthifolia
Fabaceae	Albizia anthelmintica (A. Rich.) Brongn.
Fabaceae	Albizia brevifolia Schinz
Fabaceae	Albizia forbesii
Fabaceae	Albizia glaberrima (Schumach. & Thonn.) Benth.
Fabaceae	Albizia gummifera (J.F.Gmel. C.A.Sm.)
Fabaceae	Albizia harveyi E. Fourn.
Fabaceae	Albizia isenbergiana (A.Rich.) E.Fourn.
Fabaceae	Albizia versicolor Welw. Ex Oliv.
Fabaceae	Alysicarpus glumaceus (Vahl) DC.
Fabaceae	Alysicarpus rugosus rugosus Alysicarpus rugosus subsp. rugosus
Fabaceae	Alysicarpus vaginalis vaginalis
Fabaceae	Alysicarpus zeyheri Harv.
Fabaceae	Amblygonocarpus andongensis (Welw. ex Oliv.) Exell & Torre
Fabaceae	Argyrolobium rupestre rupestre (E. Mey.) Walp
Fabaceae	Argyrolobium tomentosum
Fabaceae	Bauhinia galpinii N.E. Br.
Fabaceae	Bauhinia petersiana Bolle
Fabaceae	Bauhinia tomentosa L.
Fabaceae	Bobgunnia madagascariensis ((Desv.) J.H. Kirkbr. & Wiersema)
Fabaceae	Bolusanthus speciosus (Bolus) Harms
Fabaceae	Brachystegia boehmii Taub.
Fabaceae	Brachystegia glaucescens Burtt Davy & Hutch
Fabaceae	Brachystegia microphylla Harms
Fabaceae	Brachystegia spiciformis Benth.
Fabaceae	Brachystegia tamarindoides Hoyle
Fabaceae	Burkea africana Hook.
Fabaceae	Caesalpinia decapetala (Roth) Alston
Fabaceae	Cajanus ajan
Fabaceae	Canavalia africana
Fabaceae	Cassia abbreviata Oliv.
Fabaceae	Cassia afrofistula Brenan
Fabaceae	Cassia siamea
Fabaceae	Chamaecrista absus (L. H.S.Irwin & Barneby)
Fabaceae	Chamaecrista mimosoides ((L.) Greene)
Fabaceae	Colophospermum mopane (J.Kirk ex Benth.) J.Kirk ex J.Leonard
Fabaceae	Cordyla africana Lour.
Fabaceae	Craibia brevicaudata (Vatke) Dunn
Fabaceae	Craibia zimmermannii (Harms) & Dunn
Fabaceae	Crotalaria barnabassii Dinter ex Baker f.
Fabaceae	Crotalaria cleomifolia Welw. ex Baker
Fabaceae	Crotalaria gazensis gazensis
Fabaceae	Crotalaria goodiiformis Vatke
Fabaceae	Crotalaria laburnifolia L.
Fabaceae	Crotalaria lanceolata lanceolata
Fabaceae	Crotalaria natalitia Meisn.
Fabaceae	Crotalaria pallida Aiton
Fabaceae	Crotalaria polysperma Kotschy
Fabaceae	Crotalaria vasculosa Wall. ex Benth.
Fabaceae	Crotalaria virgulata forbesii Klotzsch
Fabaceae	Dalbergia arbutifolia Baker
Fabaceae	Dalbergia boehmii Taub.
Fabaceae	Dalbergia fischeri Taub.
Fabaceae	Dalbergia lactea Vatke
Fabaceae	Dalbergia melanoxylon Guill. & Perr.
Fabaceae	Dalbergia nitidula Baker
Fabaceae	Dalbergiella nyassae Baker f.
Fabaceae	Decorsea schlechteri (Harms) Verdc.
Fabaceae	Delonix regia
Fabaceae	Desmodium barbatum dimorphum
Fabaceae	Desmodium gangeticum (L.) DC.
Fabaceae	Desmodium hirsutum
Fabaceae	Desmodium repandum
Fabaceae	Desmodium triflorum
Fabaceae	Desmodium velutinum (Willd.) DC.
Fabaceae	Dichrostachys cinerea (L.) Wight & Arn.
Fabaceae	Dolichos sericeus formosus (Dolichos sericeus subsp. formosus Hochst. ex A.Rich. Verdc.)
Fabaceae	Dumasia villosa var. villosa
Fabaceae	Elephantorrhiza elephantina
Fabaceae	Elephantorrhiza goetzei goetzei (Harms) Harms
Fabaceae	Eminia antennulifera
Fabaceae	Entada abyssinica Steud. Ex A. Rich.
Fabaceae	Entada chrysostachys (Benth.) Drake
Fabaceae	Entada rheedii Spreng.
Fabaceae	Eriosema buchananii var. buchananii Baker
Fabaceae	Eriosema burkei var. burkei Harv.
Fabaceae	Eriosema cordatum E.Mey.
Fabaceae	Eriosema lebrunii Staner & De Craene
Fabaceae	Eriosema pauciflorum Klotzsch
Fabaceae	Eriosema physaloides
Fabaceae	Eriosema psoraleoides (Lam.) G. Don
Fabaceae	Erythrina abyssinica Lam. ex DC.
Fabaceae	Erythrina humeana
Fabaceae	Erythrina livingstoniana Baker
Fabaceae	Erythrina lysistemon Hutch.
Fabaceae	Erythrophleum africanum (Welw. ex Benth.) Harms
Fabaceae	Erythrophleum lasianthum Corbishley
Fabaceae	Erythrophleum suaveolens (Guill. & Perr.) Brenan
Fabaceae	Faidherbia albida ((Delile) A.Chev.)
Fabaceae	Flemingia grahamiana
FAbaceae	Galactia striata var. villosa (Wight & Arn.) Verdc.
Fabaceae	Guibourtia conjugata (Bolle) J.Leonard
Fabaceae	Hymenaea verrucosa (Gaertn.)
Fabaceae	Indigofera astragalina DC.
Fabaceae	Indigofera cecilii N.E. Br.
Fabaceae	Indigofera fulgens
Fabaceae	Indigofera lyallii Baker f.
Fabaceae	Indigofera nummulariifolia
Fabaceae	indigofera ormocarpoides Baker
Fabaceae	Indigofera praticola
Fabaceae	Indigofera setiflora Baker
Fabaceae	Indigofera tinctoria arcuata
Fabaceae	Julbernardia globiflora (Benth.) Troupin
Fabaceae	Kotschya scaberrima (Taub.) Wild
Fabaceae	Kotschya thymodora thymodora
Fabaceae	Lablab purpureus uncinatus (L.) Sweet
Fabaceae	Lotus arabicus L.
Fabaceae	Lotus goetzei Harms
Fabaceae	Lotus wildii J.B. Gillett
Fabaceae	Macrotyloma axillare var. axillare
Fabaceae	Millettia mossambicensis J.B.Gillett
Fabaceae	Millettia stuhlmannii
Fabaceae	Millettia usaramensis australis J.B. Gillett
Fabaceae	Mimosa pigra L.
Fabaceae	Mucuna coriacea irritans
Fabaceae	Mucuna pruriens (L.) DC.
Fabaceae	Mundulea sericea
Fabaceae	Neonotonia wightii ((Arn.) J.A.Lackey)
Fabaceae	Neptunia oleracea Lour.
Fabaceae	Newtonia buchananii (Baker) G.C.C. Gilb. & Boutique
Fabaceae	Newtonia hildebrandtii (Vatke) Torre
Fabaceae	Ophrestia radicosa radicosa Ophrestia radicosa var. radicosa
Fabaceae	Ormocarpum trichocarpum (Taub.) Engl.
Fabaceae	Parkia filicoidea Welw. Ex Oliv.
Fabaceae	Peltophorum africanum Sond.
Fabaceae	Pericopsis angolensis (Baker) Meeuwen
Fabaceae	Philenoptera bussei ((Harms) Schrire)
Fabaceae	Philenoptera violacea ((Klotzsch) Schrire)
Fabaceae	Piliostigma thonningii (Schumach.) Milne-Redh.
Fabaceae	Pleurolobus gangeticus (Desmodium gangeticum L. DC.)
Fabaceae	Polhillides velutina (Desmodium velutinum Willd. DC.)
Fabaceae	Pseudarthria hookeri Wight. & Arn.
Fabaceae	Psophocarpus palustris Desv.
Fabaceae	Psophocarpus scandens (Endl.) Verdc.
Fabaceae	Psophocarpus tetragonolobus (L.) DC.
Fabaceae	Pterocarpus angolensis DC.
Fabaceae	Pterocarpus brenanii Barbosa & Torre
Fabaceae	Pterocarpus lucens autunesii Lepr. ex Guill. & Perr.
Fabaceae	Pterocarpus rotundifolius (Sond.) Druce
Fabaceae	Rhynchosia clivorum pycnantha (Harms) Verdc.
Fabaceae	Rhynchosia densiflora debilis (G.Don) Verdc.
Fabaceae	Rhynchosia monophylla
Fabaceae	Rhynchosia sublobata (Schumach.) Meikle
Fabaceae	Rhynchosia totta
Fabaceae	Rhynchosia viscosa (Roth) DC.
Fabaceae	Senegalia galpinii Acacia galpinii Burtt Davy
Fabaceae	Senegalia welwitschii delagoensis (Oliv.)
Fabaceae	Senna obtusifolia (L.) H.S.Irwin & Barneby
Fabaceae	Senna occidentalis
Fabaceae	Senna petersiana ((Bolle) Lock)
Fabaceae	Senna siamea
Fabaceae	Sesbania leptocarpa leptocarpa Sesbania leptocarpa var. leptocarpa
Fabaceae	Sesbania microphylla E. Phillips & Hutch.
Fabaceae	Sesbania sesban (L.) Merr.
Fabaceae	Sophora inhambanensis Klotzsch
Fabaceae	Swartzia madagascariensis Desv.
Fabaceae	Tamarindus indica L.
Fabaceae	Tephrosia aequilata
Fabaceae	Tephrosia capensis (Jacq.) Pers.
Fabaceae	Tephrosia grandibracteata Merxm.
Fabaceae	Tephrosia pumila (Lam.) Pers.
Fabaceae	Tephrosia purpurea leptostachya
Fabaceae	Tephrosia vogelii
Fabaceae	Teramnus labialis (L.f. Spreng.)
Fabaceae	Uraria picta
Fabaceae	Vigna frutescens A.Rich.
Fabaceae	Vigna gazensis
Fabaceae	Vigna luteola
Fabaceae	Vigna nervosa Markotter
Fabaceae	Vigna schlechteri Harms
Fabaceae	Vigna unguiculata
Fabaceae	Vigna vexillata var. angustifolia
Fabaceae	Xanthocercis zambesiaca (Baker) Dumaz-le-Grand
Fabaceae	Xeroderris stuhlmannii (Taub.) Mendonca & E.C. Sousa
Fabaceae	Xylia mendoncae Torre
Fabaceae	Xylia torreana Brennan
Flacourtiaceae	Aphloia theiformis (Vahl) Benn.
Flacourtiaceae	Bivinia jalbertii Tul.
Flacourtiaceae	Dovyalis hispidula
Flacourtiaceae	Dovyalis macrocalyx (Oliv.) Warb.
Flacourtiaceae	Dovyalis zeyheri (Sond.) Warb.
Flacourtiaceae	Flacourtia indica (Burm.f.) Merr.
Flacourtiaceae	Grandidiera boivinii Jaub.
Flacourtiaceae	Homalium abdessammadii Asch. & Schweinf.
Flacourtiaceae	Homalium dentatum (Harv.) Warb.
Flacourtiaceae	Kiggelaria africana L.
Flacourtiaceae	Ludia mauritiana J.F.Gmel.
Flacourtiaceae	Oncoba spinosa Forrsk.
Flacourtiaceae	Oncoba tettensis ((Klotzsch) Harv.)
Flacourtiaceae	Scolopia stolzii Gilg & Sleumer
Gentaniaceae	Canscora decussata (Roxb.) Roem. & Schult.
Gentaniaceae	Enicostema axillare axillare (Lam.) A. Raynal
Gentaniaceae	Enicostema littorale (E. littorale)
Gentaniaceae	Exacum oldenlandioides
Gentaniaceae	Faroa salutaris
Gentaniaceae	Sebaea grandis
Gentaniaceae	Sebaea leiostyla Gilg
Gentianaceae	Anthocleista grandiflora Gilg
Geraniaceae	Geranium incanum Burm. f.
Geraniaceae	Pelargonium mossambicense
Gesneriaceae	Streptocarpus brachynema Hilliard & B.L. Burtt
Gesneriaceae	Streptocarpus michelmorei
Goodeniaceae	Scaevola plumieri (L.) Vahl
Greyiaceae	Bersama abyssinica Fresen.
Haloragaceae	Laurembergia repens P.J. Bergius
Hamamelidaceae	Trichocladus ellepticus Eckl. & Zeyh.
Hernandiaceae	Gyrocarpus americanus Jacq. Subsp. Africanus Kubitzki
Heteropyxidae	Heteropyxis dehniae Suess.
Heteropyxidae	Heteropyxis natalensis Harv.
Hippocrateacea	Hippocratea crenata (Klotzsch) Loes.
Hippocrateacea	Hippocratea delagoensis
Hippocrateacea	Hippocratea indica
Hydrostachyaceae	Hydrostachys polymorpha Klotzsch ex A. Braun
Hypericaceae	Harungana madagascariensis Lam. Ex Poir.
Hypericaceae	Hypericum revolutum revolutum Vahl
Hypericaceae	Hypericum roeperianum G.W.Schimp. ex A.Rich.
Icacinaceae	Apodytes dimidiata E. Mey. ex Arn. subsp. dimidiata
Icacinaceae	Cassinopsis tinifolia Harv.
Icacinaceae	Pyrenacantha kaurabassana Baill
Kiggelariaceae	Rawsonia lucida Harv. & Sond.
Lamiaceae	Achyrospermum carvalhoi var. carvalhoi
Lamiaceae	Aegiphila integrifolia (Jacq.) B.D.Jacks.
Lamiaceae	Aeollanthus buchnerianus
Lamiaceae	Basilicum polystachyon (L.) Moench.
Lamiaceae	Clerodendrum cephalanthum swynnertonii
Lamiaceae	Clerodendrum glabrum
Lamiaceae	Clerodendrum incisum Klotzsch
Lamiaceae	Clerodendrum pleiosciadium Gurge
Lamiaceae	Clerodendrum robustum Klotzsch
Lamiaceae	Endostemon tenuiflorus (Benth.) M.R. Ashby
Lamiaceae	Haumaniastrum dissitifolium ((Baker) A.J. Paton)
Lamiaceae	Hoslundia opposita Vahl.
Lamiaceae	Hyptis pectinata
Lamiaceae	Hyptis suaveolens Poit.
Lamiaceae	Leonotis leonurus (L.) R. Br.
Lamiaceae	Leonotis nepetifolia var. nepetifolia (L.) W.T.Aiton
Lamiaceae	Leonotis ocymifolia var. raineriana
Lamiaceae	Leucas glabrata (Vahl) Sm.
Lamiaceae	Leucas milanjiana
Lamiaceae	Ocimum americanum L. syn. O. canum Sims. (hoary basil); O basilicum L. (swett basil);
Lamiaceae	Ocimum gratissimum L.
Lamiaceae	Orthosiphon schimperi
Lamiaceae	Orthosiphon thymiflorus (Roth) Sleesen
Lamiaceae	Plectranthus autranii
Lamiaceae	Plectranthus bojeri
Lamiaceae	Plectranthus chimanimaniensis
Lamiaceae	Plectranthus djalonensis (A. Chev.) A.J. Paton
Lamiaceae	Plectranthus gracilis
Lamiaceae	Plectranthus laxiflorus
Lamiaceae	Plectranthus stenosiphon
Lamiaceae	Plectranthus swynnertonii
Lamiaceae	Pycnostachys orthodonta Gurke
Lamiaceae	Pycnostachys urticifolia
Lamiaceae	Rotheca myricoides var. discolor (Klotzsch) Verdc.
Lamiaceae	Stachys aethiopica
Lamiaceae	Syncolostemon bracteosus
Lamiaceae	Tetradenia riparia
Lamiaceae	tinnea zambesiaca Baker
Lauraceae	Cassytha filiformis
Lauraceae	Cassytha pondoensis pondoensis
Lauraceae	Cryptocarya liebertiana Engl.
Lauraceae	Ocotea kenyensis (Chiov.) Robyns & R. Wilczek
Lecythidaceae	Barringtonia racemosa (L.) Roxb.
Lentibulariaceae	Utricularia appendiculata E.A. Bruce
Lentibulariaceae	Utricularia livida E. Mey.
Lentibulariaceae	Utricularia stellaris L.f.
Lentibulariaceae	Utricularia subulata L.
Linaceae	Hugonia busseana
Linaceae	Hugonia orientalis Engl.
Lobeliaceae	Cyphia gamopetala P.A. Duvign. & Denaeyer
Lobeliaceae	Cyphia mazoensis
Lobeliaceae	Lobelia chamaedrifolia (C. Presl) A. DC.
Lobeliaceae	Lobelia erinus L.
Lobeliaceae	Lobelia goetzei
Lobeliaceae	Lobelia johnsonii C.H. Wright
Lobeliaceae	Lobelia stricklandiae Gilliland
Lobeliaceae	Lobelia trullifolia Hemsl.
Loganiaceae	Mostuea brunonis var. brunonis
Lythraceae	Ammannia auriculata Willd.
Lythraceae	Ammannia prieuriana
Lythraceae	Nesaea radicans radicans Guill. & Perr.
Malpighiaceae	Sphedamnocarpus pruriens var. pruriens (A. Juss.) Szyszyl
Malvaceae	Abutilon angulatum var. angulatum (Guill. & Perr.) Mast
Malvaceae	Abutilon guinense (K.Schum.) Baker f. & Exell
Malvaceae	Abutilon indicum (Schumach.) Borss.Waalk. (L.) Sweet
Malvaceae	Abutilon lauraster Hochr.
Malvaceae	Abutilon mauritianum
Malvaceae	Abutilon ramosum (Cav.) Guill. & Perr.
Malvaceae	Azanza garckeana (F.Hoffm.) Exell & Hille.
Malvaceae	Cienfuegosia digetata
Malvaceae	Cienfuegosia hildebrandtii Garcke
Malvaceae	Gossypium hirsutum
Malvaceae	Grewia caffra
Malvaceae	Grewia flavescens Juss.
Malvaceae	Grewia inaequilatera Garcke
Malvaceae	Grewia lepidopetala Garcke
Malvaceae	Grewia micrantha Bojer
Malvaceae	Grewia microcarpa K.Schum.
Malvaceae	Grewia monticola
Malvaceae	Grewia stolzii Ulbr.
Malvaceae	Grewia sulcata Mast.
Malvaceae	Grewia transzambesica Wild
Malvaceae	Hibiscus allenii Sprague & Hutch.
Malvaceae	Hibiscus altissimus Hornby
Malvaceae	Hibiscus cannabinus L.
Malvaceae	Hibiscus lobatus (Murr.) Kuntze
Malvaceae	Hibiscus meeusei Exell
Malvaceae	Hibiscus migeodii Exell
Malvaceae	Hibiscus ovalifolius
Malvaceae	Hibiscus physaloides Guill. & Perr.
Malvaceae	Hibiscus praeteritus
Malvaceae	Hibiscus sidiformis
Malvaceae	Hibiscus surattensis
Malvaceae	Hibiscus vitifolius vitifolius
Malvaceae	Microcos heterotricha Grewia transzambesica Wild
Malvaceae	Pavonia columella Cav.
Malvaceae	Sida acuta Burm.f.
Malvaceae	Sida alba L.
Malvaceae	Sida cordifolia
Malvaceae	Sparrmannia ricinocarpa (Eckl. & Zeyh.) Kuntze
Malvaceae	Urena lobata L.
Malvaceae	Wissadula rostrata
Melastomataceae	Antherotoma senegambiensis var. senegambiensis
Melastomataceae	Dissotis princeps var. princeps (Kunth) Triana
Melastomataceae	Tristemma mauritianum var. mauritianum
Melastomataceae	Warneckea sansibarica ((Taub.) Jac.-Fel.)
Meliaceae	Ekebergia capensis Sparrm.
Meliaceae	Khaya anthotheca (Welw.) C.DC
Meliaceae	Khaya nyasica Stapf ex Baker f.
Meliaceae	Pseudobersama mossambicensis (Sim) Verdc.
Meliaceae	Trichilia capitata Klotzsch
Meliaceae	Trichilia emetica emetica
Meliaceae	Turraea floribunda Hochst.
Meliaceae	Turraea nilotica Kotschy & Peyr.
Meliaceae	Turraea zambesica Sprague & Hutch. ex Styles & F.White
Melianthaceae	Anisocycla blepharosepala Diels
Menyanthaceae	Nymphoides indica (L.) Kuntze
Menyanthaceae	Nymphoides thunbergiana
Molluginaceae	Corbichonia decumbens
Molluginaceae	Glinus lotoides L.
Molluginaceae	Glinus oppositifolius (L.) DC.
Molluginaceae	Mollugo cerviana cerviana
Molluginaceae	Mollugo nudicaulis
Molluginaceae	Zaleya pentandra
Monimiaceae	Xymalos monospora (Harv.) Baill.
Moraceae	Antiaris toxicaria welwitschii Lesch.
Moraceae	Dorstenia zambesiaca Hijman
Moraceae	Ficus abutilifolia (Miq.) Miq.
Moraceae	Ficus bussei
Moraceae	Ficus capreifolia
Moraceae	Ficus craterostoma
Moraceae	Ficus exasperata Vahl
Moraceae	Ficus fischeri Mildbr & Burret
Moraceae	Ficus ingens (Miq.) Miq.
Moraceae	Ficus linga
Moraceae	Ficus lutea Vahl
Moraceae	Ficus natalensis natalensis Hochst.
Moraceae	Ficus polita polita Vahl
Moraceae	Ficus rokko
Moraceae	Ficus sansibarica Warb.
Moraceae	Ficus scassellatii Pamp.
Moraceae	Ficus stuhlmannii
Moraceae	Ficus sur Forrsk.
Moraceae	Ficus sycomorus L.
Moraceae	Ficus tremula Warb.
Moraceae	Maclura africana (Bureau) Corner
Moraceae	Milicia excelsa ((Welw.) C.C. Berg)
Moraceae	Morus mesozygia Stapf ex A.Chev.
Moraceae	Streblus usambarensis
Moringaceae	Moringa oleifera
Myricaceae	Morella pilulifera (Morella pilulifera (Rendle) Killick)
Myricaceae	Morella serrata
Myrothamnceae	Myrothamnus flabellifolius Welw.
Myrsinaceae	Embelia xylocarpa
Myrsinaceae	Maesa lanceolata Forssk.
Myrsinaceae	Myrsine africana L.
Myrsinaceae	Rapanea melanophloeos (L.) Mez
Myrtaceae	Eugenia capensis (Eckl. & Zeyh.) Sond.
Myrtaceae	Psidium guajava L.
Myrtaceae	Syzygium cordatum Hochst. Ex C. Krauss.
Myrtaceae	Syzygium guineense (Willd.) DC.
Myrtaceae	Syzygium masukuense (Baker) R.E.Fr.
Nesogenaceae	Nesogenes madagascariensis (Bonati) Marais
Nyctaginaceae	Boerhavia diffusa
Nyctaginaceae	Boerhavia erecta L.
Nyctaginaceae	Pisonia aculeata L.
Nymphaeaceae	Nymphaea nouchali var. caerulea Burm.
Ochnaceae	Brackenridgea arenaria (De Wild. & T.Durand) N.Robson
Ochnaceae	Brackenridgea zanguebarica Oliv.
Ochnaceae	Ochna arborea var. oconnorii Burch. ex DC.
Ochnaceae	Ochna barbosae
Ochnaceae	Ochna holstii Engl.
Ochnaceae	Ochna natalitia
Ochnaceae	Sauvagesia erecta L.
Olacaceae	Olax dissitiflora Oliv.
Olacaceae	Strombosia scheffleri Engl.
Olacaceae	Ximenia americana L.
Olacaceae	Ximenia caffra Sond.
Oleaceae	Jasminum abyssinicum
Oleaceae	Jasminum fluminense
Oleaceae	Jasminum stenolobum
Oleaceae	Olea capensis L.
Oleaceae	Olea europaea cuspidata
Oleaceae	Schrebera alata (Hochst.) Welw.
Oleaceae	Schrebera trichoclada Welw.
Onagraceae	Ludwigia abyssinica A.Rich.
Onagraceae	Ludwigia adscendens
Onagraceae	Ludwigia erecta (L.) H. Hara
Onagraceae	Ludwigia jussiaeoides Desr.
Onagraceae	Ludwigia pubescens (Willd.) A. Fern. & R. Fern.
Onagraceae	Ludwigia stolonifera
Orobanchaceae	Alectra sessiliflora senegalensis
Orobanchaceae	Cycnium tubulosum
Orobanchaceae	Orobanche minor
Orobanchaceae	Striga asiatica (L.) Kuntze
Orobanchaceae	Striga forbesii Benth.
Orobanchaceae	Striga gesnerioides (Willd,) Vatke
Orobanchaceae	Striga lutea Lour.
Orobanchaceae	Striga pubiflora Klotzsch
Oxalidaceae	Biophytum umbraculum Welw.
Oxalidaceae	Oxalis corniculata L.
Oxalidaceae	Oxalis obliquifolia
Passifloraceae	Adenia digitata
Passifloraceae	Adenia gummifera (Harv.) Harms
Passifloraceae	Adenia lobata
Passifloraceae	Adenia stenodactyla Harms
Passifloraceae	Basananthe triloba
Passifloraceae	Paropsia braunii Gilg.
Passifloraceae	Schlechterina mitostemmatoides Harms
Pedaliaceae	Ceratotheca sesamoides
Pedaliaceae	Dicerocaryum senecioides
Peraceae	Clutia swynnertonii S.Moore
Phyllanthaceae	Bridelia cathartica G. Bertol
Phyllanthaceae	Bridelia micrantha (Hochst.) Baill.
Phyllanthaceae	Bridelia mollis Hutch.
Phyllanthaceae	Cleistanthus schlechteri (Pax) Hutch.
Piperaceae	Peperomia abyssinica
Piperaceae	Peperomia bangroana
Piperaceae	Peperomia blanda (Jacq.) Kunth
Piperaceae	Peperomia chirindensis
Piperaceae	Peperomia retusa
Piperaceae	Peperomia tetraphylla
Piperaceae	Piper capense var. capense
Pittosporaceae	Pittosporum viridiflorum Sims
Plantaginaceae	Bacopa floribunda
Plumbaginaceae	Plumbago zeylanica L.
Polygalaceae	Carpolobia goetzei Gürke
Polygalaceae	Carpolobia suaveolens
Polygalaceae	Polygala capillaris E. Mey.
Polygalaceae	Polygala gazensis Baker f.
Polygalaceae	Polygala ohlendorfiana Eckl. & Zeyh.
Polygalaceae	Polygala sphenoptera Fresen.
Polygalaceae	Polygala virgata Thunb.
Polygalaceae	Securidaca longepedunculata Fresen.
Polygonaceae	Oxygonum sinuatum
Polygonaceae	Persicaria decipiens (R. Br.) K.L. Wilson
Polygonaceae	Persicaria lapathifolia
Polygonaceae	Persicaria senegalensis
Polygonaceae	Polygonum lapathifolium T.-Dyer & Trim.
Polygonaceae	Polygonum plebeium R.Br.
Portulacaceae	Portulaca hereroensis
Portulacaceae	Portulaca oleracea
Portulacaceae	Portulaca quadrifida
Portulacaceae	Talinum angusticimum
Portulacaceae	Talinum portulacifolium (Forrsk.) Asch. & Schweinf.
Portulacaceae	Talinum tenuissimum
Primulaceae	Anagallis gracilipes P. Taylor
Primulaceae	Ardisiandra wettsteinii R. Wagner
Proteaceae	Faurea rubriflora Marner
Proteaceae	Protea caffra gazensis Meisn.
Proteaceae	Protea petiolaris Baker & C.H.Wright
Proteaceae	Protea welwitschii
Rafflesiaceae	Berlinianche aethiopica
Ranunculaceae	Clematis brachiata
Ranunculaceae	Knowltonia transvaalensis Szyszyl.
Ranunculaceae	Thalictrum rhynchocarpum
Rhamnaceae	Berchemia discolor (Sond.) Grubov
Rhamnaceae	Gouania scandens (Gaertn.) R.B.
Rhamnaceae	Gouania tiliifolia tiliifolia Lam.
Rhamnaceae	Helinus integrifolius (Lam.) Kuntze
Rhamnaceae	Lasiodiscus mildbraedii Engl. (African .
Rhamnaceae	Lasiodiscus pervillei pervillei Baill.
Rhamnaceae	Rhamnus prinoides L'Her.
Rhamnaceae	Ziziphus abyssinica
Rhamnaceae	Ziziphus mauritiana
Rhamnaceae	Ziziphus mucronata Wild.
Rhamnaceae	Ziziphus pubescens Oliv.
Rhizophoraceae	Bruguiera gymnorrhiza (L.) Lam.
Rhizophoraceae	Cassipourea gummiflua Tul.
Rhizophoraceae	Cassipourea malosana (Bak.) Alston
Rhizophoraceae	Ceriops tagal (Perr.) C.B. Rob.
Rhizophoraceae	Rhizophora mucronata Lam.
Rosaceae	Cliffortia nitidula (Engl.) R.E. Fr. & T.C.E. Fr.
Rosaceae	Cliffortia serpyllifolia
Rosaceae	Rubus niveus
Rubiaceae	Agathisanthemum bojeri Klotzsch
Rubiaceae	Aidia micrantha var. msonju
Rubiaceae	Anthospermum ammannioides
Rubiaceae	Anthospermum herbaceum
Rubiaceae	Anthospermum vallicola S. Moore
Rubiaceae	Anthospermum welwitschii Hiern
Rubiaceae	Breonadia salicina ((Vahl) Hepper & J.R.I.Wood)
Rubiaceae	Bullockia setiflora (Hiern) Razafim., Lantz & B.Bremer
Rubiaceae	Burttdavya nyasica Hoyle
Rubiaceae	Canthium glaucum Hiern
Rubiaceae	Canthium oligocarpum angustifolium
Rubiaceae	Canthium setiflorum Hiern
Rubiaceae	Catunaregam obovata ((Hochst.) Gonc.)
Rubiaceae	Catunaregam spnosa(Thunb.) Tirveng.
Rubiaceae	Catunaregam taylorii (S.Moore) Bridson
Rubiaceae	Chazaliella abrupta abrupta (Hiern) E.M.A.Petit & Verdc.
Rubiaceae	Coffea arabica
Rubiaceae	Coffea ligustroides S. Moore
Rubiaceae	Coffea mufindiensis australis Bridson
Rubiaceae	Coffea racemosa Lour.
Rubiaceae	Coptosperma littorale ((Hiern) Degreef)
Rubiaceae	Coptosperma neurophyllum ((S. Moore) Degreef)
Rubiaceae	Coptosperma nigrescens Hook.f.
Rubiaceae	Coptosperma supra-axillare (Hemsl.) Degreef
Rubiaceae	Coptosperma zygoon ((Bridson) Degreef)
Rubiaceae	Cordylostigma virgatum
Rubiaceae	Corrigiola litoralis L.
Rubiaceae	Craterispermum schweinfurthii Hiern
Rubiaceae	Cremaspora triflora (Thonn.) K. Schum.
Rubiaceae	Crossopteryx febrifuga (Afzel. ex G.Don) Benth.
Rubiaceae	Diodia sarmentosa
Rubiaceae	Empogona kirkii kirkii Hook.f.
Rubiaceae	Fadogia tetraquetra var. grandiflora (Robyns) Verdc.
Rubiaceae	Gardenia
Rubiaceae	Gardenia ternifolia subsp. jovis-tonantis var. var. jovis-tonantis Schumach. & Thonn.
Rubiaceae	Gardenia volkensii K.Schum.
Rubiaceae	Geophila obvalata
Rubiaceae	Guettarda speciosa L.
Rubiaceae	Heinsenia diervilleoides (K. Schum.)
Rubiaceae	Heinsia crinita (Afzel.) G. Taylor subsp. parviflora (K. Schum. & Krause) Verdc.
Rubiaceae	Hymenodictyon parvifolium Oliv.
Rubiaceae	Ixora narcissodora
Rubiaceae	Keetia gueinzii
Rubiaceae	Keetia venosa (Oliv.) Bridson
Rubiaceae	Kohautia subverticillata subsp. subverticillata (K. Schum.) D. Mantell
Rubiaceae	Lasianthus kilimandscharicus kilimandscharicus
Rubiaceae	Leptactina delagoensis delagoensis
Rubiaceae	Leptactina hexamera K.Schum.
Rubiaceae	Multidentia crassa var. crassa ((Hiern) Bridson & Verdc.)
Rubiaceae	Mussaenda arctuata Lam. ex Poir.
Rubiaceae	Oldenlandia affinis var. fugax (Vatke) Verdc.
Rubiaceae	Oldenlandia corymboza
Rubiaceae	Oldenlandia lancifolia
Rubiaceae	Oldenlandia rupicola var. rupicola
Rubiaceae	Oxyanthus goetzei goetzei K.Schum.
Rubiaceae	Oxyanthus latifolius
Rubiaceae	Oxyanthus pyriformis (Hochst.) Skeels
Rubiaceae	Oxyanthus speciosus stenocarpus DC. subsp. (K. Schum.) Bridson
Rubiaceae	Paederia bojeriana
Rubiaceae	Pauridiantha symplocoides (S. Moore) Bremek.
Rubiaceae	Pavetta catophylla K.Schum.
Rubiaceae	Pavetta comostyla comostyla var. inyangensis
Rubiaceae	Pavetta decumbens K. Schum.
Rubiaceae	Pavetta klotzschiana
Rubiaceae	Pavetta pumila N.E.Br.
Rubiaceae	Pavetta refractifolia K.Schum.
Rubiaceae	Pavetta revoluta Hochst.
Rubiaceae	Pavetta schumanniana F.Hoffm. ex K.Schum.
Rubiaceae	Pentas purpurea Oliv.
Rubiaceae	Polysphaeria lanceolata Hiern
Rubiaceae	Psychotria capensis (Eckl.) Vatke
Rubiaceae	Psychotria mahonii C.H. Wright
Rubiaceae	Psychotria peduncularis var. angustibracteata
Rubiaceae	Psychotria pumila buzica (S. Moore) E.M.A. Petit.
Rubiaceae	Psychotria zombamontana (Kuntze) E.M.A. Petit
Rubiaceae	Psydrax kraussioides
Rubiaceae	Psydrax livida ((Hiern) Bridson)
Rubiaceae	Psydrax micans
Rubiaceae	Psydrax moggii Bridson
Rubiaceae	Pyrostria bibracteata (Baker) Cavaco
Rubiaceae	Richardia brasiliensis
Rubiaceae	Rothmannia fisheri (K.Schum.) Bullock
Rubiaceae	Rothmannia manganjae (Hiern) Keay
Rubiaceae	Rubia cordifolia conotricha (Gand.) Verdc.
Rubiaceae	Rytigynia macrura
Rubiaceae	Rytigynia uhligii
Rubiaceae	Rytigynia umbellulata (Hiern) Robyns
Rubiaceae	Spermacoce senensis (Klotzsch) Hiern
Rubiaceae	Tarenna longipedicellata (J.G.García) Bridson
Rubiaceae	Tarenna pavettoides (Harv.) Sim
Rubiaceae	Tricalysia capensis
Rubiaceae	Tricalysia coriacea (Benth.) Hiern
Rubiaceae	Tricalysia jasminiflora var. jasminiflora
Rubiaceae	Tricalysia junodi (Schinz)Brenan
Rubiaceae	Tricalysia kirkii kirkii Hook. f.
Rubiaceae	Tricalysia pallens Hiern
Rubiaceae	Vangueria apiculata
Rubiaceae	Vangueria infausta Burch.
Rutaceae	Calodendrum capense (L.f.) Thunb.
Rutaceae	Citropsis daweana Swingle & M. Kellerm.
Rutaceae	Citrus limon
Rutaceae	Teclea gerrardii I. Verd.
Rutaceae	Toddalia asiatica (L.) Lam.
Rutaceae	Toddaliopsis bremekampii
Rutaceae	Vepris lanceolata
Rutaceae	Vepris reflexa I.Verd.
Rutaceae	Vepris zambesiaca S.Moore
Rutaceae	Zanthoxylum capense
Rutaceae	Zanthoxylum chalybeum chalybeum
Salicaceae	Casearia gladiiformis Mast.
Salicaceae	Trimeria grandifolia (Hochst.) Warb.
Salvadoraceae	Azima tetracantha Lam.
Salvadoraceae	Salvadora persica L.
Salvadoraceae	Zanha golungensis Hiern & A.Chev.
Santalaceae	Thesium nigricans Rendle
Santalaceae	Thesium scabridulum A.W. Hill.
Santalaceae	Viscum shirense Sprague
Sapindaceae	Allophylus africanus P. Beauv.
Sapindaceae	Allophylus chaunostachys Gilg.
Sapindaceae	Allophylus rubifolius (A.Rich.) Engl.
Sapindaceae	Blighia unijugata Baker
Sapindaceae	Cardiospermum grandiflorum
Sapindaceae	Cardiospermum halicacabum var. halicacabum
Sapindaceae	Deinbollia xanthocarpa (Klotzsch) Radlk.
Sapindaceae	Dodonaea viscosa
Sapindaceae	Filicium decipiens (Wight & Arn.) Thwaites
Sapindaceae	Lecaniodiscus fraxinifolius Baker
Sapindaceae	Pappea capensis
Sapindaceae	Paullinia pinnata
Sapotaceae	Chrysophyllum gorungosanum Engl.
Sapotaceae	Chrysophyllum viridifolium
Sapotaceae	Englerophytum magalismontanum (Sond.) Heine & J.H.Hemsl.
Sapotaceae	Englerophytum natalense
Sapotaceae	Inhambanella henriquesii (Engl. & Warb.) Dubard
Sapotaceae	Manilkara discolor (Sond.) J.H. Hemsl.
Sapotaceae	Manilkara mochisia (Baker) Dubard
Sapotaceae	Mimusops caffra E.Mey. ex A.DC.
Sapotaceae	Mimusops obtusifolia Lam.
Sapotaceae	Mimusops zeyheri Sond.
Sapotaceae	Sideroxylon inerme L.
Sapotaceae	Synsepalum brevipes ((Baker) T.D. Penn.)
Sapotaceae	Synsepalum passargei ((Engl.) T.D.Penn.)
Scrophulariaceae	Diclis tenella
Scrophulariaceae	Halleria elliptica
Scrophulariaceae	Halleria lucida L.
Scrophulariaceae	Jamesbrittenia carvalhoi ((Engl.) Hilliard)
Scrophulariaceae	Limnophila indica (L.) Druce
Scrophulariaceae	Nemesia zimbabwensis Rendle
Scrophulariaceae	Sopubia mannii var. mannii
Scrophulariaceae	Stemodiopsis rivae Engl.
Scrophulariaceae	Torenia thouarsii (Cham. & Schltdl.) Kuntze
Simaroubaceae	Harrisonia abyssinica Oliv.
Simaroubaceae	Kirkia acuminata Oliv.
Solanaceae	Capsicum frutescens
Solanaceae	Physalis peruviana L.
Solanaceae	Solanum aculeatissimum Jacq.
Solanaceae	Solanum anguivi Lam.
Solanaceae	Solanum campylacanthum
Solanaceae	Solanum giganteum
Solanaceae	Solanum goetzei Dammer
Solanaceae	Solanum incanum L.
Solanaceae	Solanum macrocarpum
Solanaceae	Solanum nigrum
Solanaceae	Solanum panduriforme E.Mey.
Solanaceae	Solanum richardii acutilobatum
Solanaceae	Solanum terminale
Solanaceae	Solanum tettense tettense
Sphenocleaceae	Sphenoclea zeylanica Gaertn.
Sterculiaceae	Cola cheringoma Cheek et al., 2019
Sterculiaceae	Cola greenwayi Brenan var. greenwayi
Sterculiaceae	Cola mossambicensis
Sterculiaceae	Dombeya burgessiae Gerrard ex Harv.
Sterculiaceae	Dombeya kirkii Mast.
Sterculiaceae	Dombeya rotundifolia (Hochst.) Planchon
Sterculiaceae	Dombeya shupangae
Sterculiaceae	Melhania acuminata Mast.
Sterculiaceae	Melochia corchorifolia L.
Sterculiaceae	Sterculia africana (Lour.) Fiori var. africana
Sterculiaceae	Sterculia appendiculata K. Schum.
Sterculiaceae	Sterculia quinqueloba (Garcke) K. Schum.
Sterculiaceae	Sterculia rogersii N.E. Br.
Streculiaceae	Waltheria indica L.
Strychnaceae	Strychnos angolensis
Strychnaceae	Strychnos decussata (Pappe) Gilg
Strychnaceae	Strychnos henningsii Gilg
Strychnaceae	Strychnos madagascariensis Poir.
Strychnaceae	Strychnos mellodora S. Moore
Strychnaceae	Strychnos mitis S.Moore
Strychnaceae	Strychnos panganensis Gilg
Strychnaceae	Strychnos potatorum L. f.
Strychnaceae	Strychnos spinosa Lam.
Strychnaceae	Strychnos usumbarensis Gilg.
Strychnaceae	Strychnos xantha Leeuwenb.
Thymelaeaceae	Peddiea africana Harv.
Thymelaeaceae	Synaptolepis alternifolia Oliv.
Thymelaeaceae	Synaptolepis kirkii Oliv.
Tiliaceae	Clappertonia ficifolia (Wild.) Decne.
Tiliaceae	Corchorus aestuans L.
Tiliaceae	Corchorus asplenifolius Burch.
Tiliaceae	Corchorus fascicularis
Tiliaceae	Corchorus olitorius L.
Tiliaceae	Corchorus schimperi Cufod.
Tiliaceae	Corchorus tridens
Tiliaceae	Corchorus trilocularis
Tiliaceae	Glyphaea tomentosa Mast.
Tiliaceae	Triumfetta annua
Tiliaceae	Triumfetta pentandra A. Rich.
Tiliaceae	Triumfetta pilosa var. nyasana
Tiliaceae	Triumfetta rhomboidea Jacq.
Trapaceae	Trapa natans L.
Turneraceae	Tricliceras longipedunculatum (Mast.) R. Fern.
Ulmaceae	Celtis gomphophylla Baker
Ulmaceae	Celtis mildbraedii
Ulmaceae	Celtis philippensis Blanco
Ulmaceae	Chaetachme aristata Planch.
Ulmaceae	Trema orientalis (L.) Blume
Urticaceae	Elatostema monticola Hook. f.
Urticaceae	Laportea alatipes
Urticaceae	Laportea interrupta
Urticaceae	Laportea peduncularis peduncularis
Urticaceae	Pilea johnstonii johnstonii
Urticaceae	Pouzolzia mixta Solms
Urticaceae	Procris crenata
Urticaceae	Urera hypselodendron
Urticaceae	Urera sansibarica Engl.
Urticaceae	Urtica urens L.
Verbenaceae	Lantana camara L.
Verbenaceae	Lantana swynnertonii
Verbenaceae	Lippia javanica (Burm.f.) Spreng.
Verbenaceae	Phyla nodiflora
Verbenaceae	Premna senensis Klotzsch
Verbenaceae	Priva cordifolia sensu auct. non (L.) Druce; Priva
Verbenaceae	Priva flabelliformis
Verbenaceae	Vitex buchananii Baker ex Gurke
Verbenaceae	Vitex doniana Sweet
Verbenaceae	Vitex ferruginea
Verbenaceae	Vitex payos (Lour.) Merr.
Verbenaceae	Vitex schliebenii
Violaceae	Hybanthus enneaspermus
Violaceae	Rinorea arborea (Thouars) Baill.
Violaceae	Rinorea elliptica (Oliv.) Kuntze
Violaceae	Viola abyssinica
Vitaceae	Ampelocissus africana
Vitaceae	Ampelocissus multistriata (Baker) Planch.
Vitaceae	Cayratia gracilis (Guill. & Perr.) Suess.
Vitaceae	Cissus bathyrhakodes Werderm.
Vitaceae	Cissus cornifolia
Vitaceae	Cissus cucumerifolia
Vitaceae	Cissus integrifolia (Baker) Planch.
Vitaceae	Cissus petiolata Hook.f.
Vitaceae	Cissus quadrangularis quadrangularis L.
Vitaceae	Cissus rotundifolia rotundifolia (Forssk.) Vahl
Vitaceae	Cyphostemma congestum
Vitaceae	Cyphostemma kirkianum (Planch. Desc. ex Wild & R.B.Drumm.)
Vitaceae	Cyphostemma montanum
Vitaceae	Rhoicissus digitata (L.f.) Gilg & M.Brandt
Vitaceae	Rhoicissus revoilii Planch.
Vitaceae	Rhoicissus tridentata (l.f.) Wild & R.B. Drumm.
Zygophyllaceae	Tribulus terrestris
Equisetaceae	Equisetum ramosissimum var. ramosissimum Desf.
Cupressaceae	Widdringtonia nodiflora (L.) Powrie
Cupressaceae	Widdringtonia schwarzii (Marloth Mast.)
Podocarpaceae	Podocarpus gummifera
Podocarpaceae	Podocarpus latifolius (Thunb.) R.Br. ex Mirb.
Podocarpaceae	Podocarpus milanjianus Reichei Buchh.
Selaginellaceae	Selaginella kraussiana
Selaginellaceae	Selaginella mittenii
Escalloniaceae	Choristylis rhamnoides Harv.
Loranthaceae	Agelanthus igneus (Danser) Polhill & Wiens
Loranthaceae	Globimetula braunii (Engl.) Danser
Loranthaceae	Vanwykia remota (Baker & Sprague) Wiens
Menispermaceae	Albertisia delagoensis (N.E.Br.) Forman
Menispermaceae	Cissampelos mucronata A. Rich.
Menispermaceae	Cissampelos pareira hirsuta
Menispermaceae	Cissampelos torulosa E.Mey.ex Harv.
Menispermaceae	Cocculus hirsutus (L.) Diels
Menispermaceae	Jateorhiza macrantha
Menispermaceae	Jateorhiza palmata
Menispermaceae	Stephania abyssinica (Quart.-Dill. & A. Rich.) Walp.
Menispermaceae	Tiliacora funifera (Miers) Oliv.
Menispermaceae	Tinospora caffra (Miers) Troupin
Opiliaceae	Opilia amentacea
Papaveraceae	Argemone mexicana
Phytolaccaceae	Phytolacca dodecandra L'Hér.
Phytolaccaceae	Phytolacca octandra
Vahliaceae	Vahlia capensis
Vahliaceae	Vahlia dichotoma (Murray) Kuntze
Alismataceae	Burnatia enneandra (Hochst.) Micheli
Amaryllidaceae	Boophone disticha
Amaryllidaceae	Crinum asiaticum var. pedunculatum
Amaryllidaceae	Crinum delagoense
Amaryllidaceae	Crinum macowanii
Amaryllidaceae	Crinum stuhlmannii delagoense
Amaryllidaceae	Cryptostephanus vansonii
Amaryllidaceae	Cyrtanthus tuckii Baker
Amaryllidaceae	Scadoxus multiflorus multiflorus
Araceae	Amorphophallus maximus fischeri (Engl.) Ittenb. ex Govaerts & Frodin
Araceae	Amorphophallus mossambicensis (Schott) N.E. Br.
Araceae	Colocasia esculenta (L.) Schott
Araceae	Culcasia falcifolia
Araceae	Gonatopus angustus N.E. Br.
Araceae	Gonatopus boivinii (Decne.) Engl., 1879
Araceae	Pistia stratiotes L.
Araceae	Stylochaeton natalensis natalensis
Araceae	Stylochaeton puberulus
Araceae	Zamioculcas zamiifolia
Arecaceae	Borassus aethiopum mart.
Arecaceae	Hyphaene coriacea Gaertn.
Arecaceae	Hyphaene obovata Furtado
Arecaceae	Hyphaene petersiana Klotzsch ex Mart.
Arecaceae	Hyphaene ventricosa
Arecaceae	Phoenix reclinata Jacq.
Asparagaceae	Albuca kirkii (Baker) Brenan
Asparagaceae	Asparagus africanus Lam.
Asparagaceae	Asparagus asparagoides
Asparagaceae	Asparagus falcatus var. falcatus
Asparagaceae	Asparagus larcinus
Asparagaceae	Asparagus migeodii Sebsebe
Asparagaceae	Asparagus petersianus Kunth.
Asparagaceae	Asparagus plumosus
Asparagaceae	Asparagus setaceus
Asparagaceae	Chlorophytum brachystachyum Baker.
Asparagaceae	Chlorophytum comosum
Asparagaceae	Chlorophytum pubiflorum
Asparagaceae	Chlorophytum sphacelatum var. milanjianum (Rendle) Nordal
Asparagaceae	Dipcadi longifolium (Lindl.) Baker
Asparagaceae	Dracaena fragrans (L.) Ker-Gawl
Asparagaceae	Dracaena mannii Baker
Asparagaceae	Dracaena steudneri Engl.
Asparagaceae	Drimia altissima
Asparagaceae	Drimia elata Jacq.
Asparagaceae	Ledebouria revoluta (L.f.) Jessop
Asparagaceae	Sansevieria concinna N.E.Br.
Asparagaceae	Sansevieria metallica Gérôme & Labroy
Asparagaceae	Urginea altissima
Asparagaceae	Urginea nyasae Rendle
Asphodelaceae	Aloe arborescens Mill.
Asphodelaceae	Aloe barberae T.-Dyer
Asphodelaceae	Aloe chabaudii Schonland
Asphodelaceae	Aloe cryptopoda Baker
Asphodelaceae	Aloe marlothii A.Berger
Asphodelaceae	Aloe musapana Reynolds
Asphodelaceae	Aloe rhodesiana Rendle
Asphodelaceae	Aloe swynnertonii
Asphodelaceae	Kniphofia linearifolia Baker
Asphodelaceae	Kniphofia splendida
Colchicaceae	Gloriosa superba
Commelinaceae	Aneilema aequinoctiale
Commelinaceae	Commelina africana L.
Commelinaceae	Commelina benghalensis var. var. benghalensis L.
Commelinaceae	Commelina diffusa Commelina diffusa Burm. f.
Commelinaceae	Commelina subulata Roth
Commelinaceae	Cyanotis lanata
Commelinaceae	Cyanotis speciosa speciosa
Commelinaceae	Murdannia simplex (Vahl) Brenan
Cyperaceae	Abildgaardia hygrophila ((Gordon-Gray) Lye)
Cyperaceae	Abildgaardia macra ((Ridl.) Lye)
Cyperaceae	Bulbostylis burchellii (Ficalho & Hiern) C.B. Clarke
Cyperaceae	Bulbostylis contexta (Nees) M. Bodard
Cyperaceae	Bulbostylis densa (Wall.) Hand.-Mazz. Subsp. Afromontana (Lye) R.W. Haines
Cyperaceae	Bulbostylis hispidula ((Vahl) R.W.Haines)
Cyperaceae	Bulbostylis oritrephes (Ridl. C.B.Clarke)
Cyperaceae	Bulbostylis pilosa Bulbostylis pilosa(Willd.) Cherm.
Cyperaceae	Bulbostylis schoenoides (Kunth) C.B. Clarke
Cyperaceae	Carex spicato-paniculata C.B.Clarke
Cyperaceae	Coleochloa pallidior Nelmes
Cyperaceae	Coleochloa setifera (Ridl.) Gilly
Cyperaceae	Costularia natalensis C.B. Clarke
Cyperaceae	Cyperus alopecuroides Rottb.
Cyperaceae	Cyperus digitatus Roxb.
Cyperaceae	Cyperus dubius
Cyperaceae	Cyperus esculentus L.
Cyperaceae	Cyperus hemisphaericus Boeckeler
Cyperaceae	Cyperus leptocladus Kunth
Cyperaceae	Cyperus mapanioides C.B. Clarke
Cyperaceae	Cyperus michelianus (L.) Link
Cyperaceae	Cyperus papyrus L.
Cyperaceae	Cyperus polystachyos
Cyperaceae	Cyperus schinzii Boeck.
Cyperaceae	Cyperus tenax Boeck.
Cyperaceae	Ficinia filiformis (Lam.) Schrad.
Cyperaceae	Fimbristylis dichotoma (L.) Vahl
Cyperaceae	Fuirena stricta Steud.
Cyperaceae	Fuirena umbellata Rottb.
Cyperaceae	Isolepis fluitans var. fluitans ((L.) R. Br.)
Cyperaceae	Kyllinga pauciflora Ridl.
Cyperaceae	Mariscus hemisphaericus (Boeck.) C.B. Clarke
Cyperaceae	Pycreus macranthus (Boeck.) C.B. Clarke
Cyperaceae	Rhynchospora brownii Roem. & Schult.
Cyperaceae	Rhynchospora candida (Ness) Boeck.
Cyperaceae	Rhynchospora triflora Vahl
Cyperaceae	Scleria angusta Nees ex Kunth
Flagellariaceae	Flagellaria guineensis Schumach.
Hydrocharitaceae	Hydrilla verticillata
Hydrocharitaceae	Najas horrida Magn
Hydrocharitaceae	Ottelia exserta (Ridl.) Dandy
Hypoxidaceae	Hypoxis angustifolia
Hypoxidaceae	Hypoxis filiformis Baker
Hypoxidaceae	Hypoxis parvifolia
Juncaceae	Juncus kraussii Hochst.
Juncaceae	Juncus lomatophyllus Spreng.
Orchidaceae	Aerangis kotschyana (Rchb.f.) Schltr.
Orchidaceae	Aerangis mystacidii (Rchb. f.) Schltr.
Orchidaceae	Angraecopsis parviflora (Thouars) Schltr.
Orchidaceae	Angraecum cultriforme Summerh.
Orchidaceae	Angraecum humile
Orchidaceae	Ansellia africana Lindl.
Orchidaceae	Brownleea maculata
Orchidaceae	Bulbophyllum fuscum melinostachyum
Orchidaceae	Bulbophyllum intertextum
Orchidaceae	Bulbophyllum maximum
Orchidaceae	Bulbophyllum sandersonii sandersonii
Orchidaceae	Bulbophyllum scaberulum (Rolfe) Bolus
Orchidaceae	Calanthe sylvatica
Orchidaceae	Cynorkis anacamptoides Kraenzl.
Orchidaceae	Cynorkis anisoloba
Orchidaceae	Cyrtorchis arcuata arcuata
Orchidaceae	Diaphananthe fragrantissima (Rchb. f.) Schltr.
Orchidaceae	Disa fragrans fragrans
Orchidaceae	Eulophia cucullata
Orchidaceae	Eulophia mechowii
Orchidaceae	Eulophia odontoglossa
Orchidaceae	Eulophia parviflora
Orchidaceae	Eulophia speciosa
Orchidaceae	Eulophia streptopetala Lindl.
Orchidaceae	Habenaria armatissima Rchb. f.
Orchidaceae	Habenaria macrandra
Orchidaceae	Habenaria st.-magdalenensis Hoehne
Orchidaceae	Habenaria trilobulata Schltr.
Orchidaceae	Liparis bowkeri
Orchidaceae	Microcoelia exilis Lindl.
Orchidaceae	Microcoelia megalorrhiza
Orchidaceae	Mystacidium tanganyikense
Orchidaceae	Nervilia kotschyi var. kotschyi
Orchidaceae	Oberonia disticha
Orchidaceae	Oeceoclades maculata (Lindl.) Lindl.
Orchidaceae	Oeceoclades perrieri (Schltr.) Garay & P. Taylor
Orchidaceae	Platycoryne pervillei Rich. f.
Orchidaceae	Polystachya albescens Ridl.
Orchidaceae	Polystachya campyloglossa Rolfe
Orchidaceae	Polystachya cultriformis
Orchidaceae	Polystachya subumbellata
Orchidaceae	Polystachya transvaalensis transvaalensis Schltr.
Orchidaceae	Polystachya zambesiaca Rolfe
Orchidaceae	Satyrium chlorocorys Rolfe
Orchidaceae	Satyrium neglectum Schltr.
Orchidaceae	Solenangis conica
Orchidaceae	Stenoglottis zambesiaca
Orchidaceae	Tridactyle anthomaniaca
Orchidaceae	Tridactyle bicaudata
Orchidaceae	Tridactyle tridactylites ()
Orchidaceae	Vanilla roscheri
Pandanaceae	Pandanus livingstonianus Rendle
Poaceae	Agrostis continuata Stapf
Poaceae	Andropogon eucomis Nees
Poaceae	Andropogon gayanus Kunth
Poaceae	Andropogon mannii Hook. f.
Poaceae	Andropogon schirensis A. Rich.
Poaceae	Arachne racemosa
Poaceae	Aristida adscensionis L.
Poaceae	Aristida recta Franch.
Poaceae	Bothriochloa bladhii ((Retz.) S.T. Blake)
Poaceae	Brachiaria advena
Poaceae	Brachiaria deflexa
Poaceae	Cenchrus ciliaris L.
Poaceae	Cenchrus clandestinus (Hochst. ex Chiov.) Morrone
Poaceae	Cenchrus purpureum Schumach.
Poaceae	Cenchrus unisetus ((Nees) Morrone)
Poaceae	Chloris mossambicensis K.Schum.
Poaceae	Chloris pycnothrix
Poaceae	Chloris virgata Sw.
Poaceae	Chrysopogon nigritanus
Poaceae	Cleistachne sorghoides Benth.
Poaceae	Coelachne africana Pilg.
Poaceae	Crypsis schoenoides (L.) Lam.
Poaceae	Cymbopogon caesius caesius (Hook. & Arn.) Stapf.
Poaceae	Cymbopogon nardus (L.) Rendle
Poaceae	Cynodon dactylon (L.) Pers.
Poaceae	Dactyloctenium aegyptium (L.) Willd.
Poaceae	Dactyloctenium aristatum Link
Poaceae	Dichanthium annulatum (Forrsk.) Stapf
Poaceae	Digitaria angolensis Rendle
Poaceae	Digitaria debilis (Desf.) Willd.
Poaceae	Digitaria didactyla Willd.
Poaceae	Digitaria eriantha Steud.
Poaceae	Digitaria maitlandii Stapf & C.E. Hubb.
Poaceae	Digitaria milanjiana (Rendle) Stapf
Poaceae	Digitaria swasilandensis
Poaceae	Diheteropogon amplectens (Nees) Clayton
Poaceae	Echinochloa colona (L.) Link
Poaceae	Echinochloa haploclada (Stapf) Stapf
Poaceae	Echinochloa pyramidalis (Lam.) Hitchc. & Chase
Poaceae	Echinochloa stagnina (Retz.) P.Beauv.
Poaceae	Eleusine coracana
Poaceae	Elionurus muticus (Spreng.) Kuntze
Poaceae	Enteropogon macrostachyus (A.Rich.) Benth.
Poaceae	Eragrostis aethiopica Chiov.
Poaceae	Eragrostis chapelieri (Kunth) Nees
Poaceae	Eragrostis ciliaris (L.) R. Br.
Poaceae	Eragrostis curvula (Schrad.) Nees
Poaceae	Eragrostis heteromera Stapf
Poaceae	Eragrostis inamoena K.Schum.
Poaceae	Eragrostis pringlei Mattei
Poaceae	Eragrostis pusilla Hack.
Poaceae	Eragrostis racemosa (Thunb.) Steud.
Poaceae	Eragrostis rigidior Pilg.
Poaceae	Eragrostis superba Peyr
Poaceae	Eragrostis volkensii Pilg.
Poaceae	Eriochloa fatmensis (Hochst. & Steud.) Clayton
Poaceae	Eriochloa meyeriana (Nees Pilg.)
Poaceae	Eriochloa stapfiana Clayton
Poaceae	Eulalia villosa (Thunb.) Nees
Poaceae	Festuca abyssinica Hochst. Ex A. Rich.
Poaceae	Festuca costata Nees
Poaceae	Hemarthria altissima (Poir.) Stapf & C.E.Hubb.
Poaceae	Heteropogon contortus (L.) Roem. & Schult.
Poaceae	Heteropogon melanocarpus (Ell.) Benth.
Poaceae	Hyparrhenia dichroa (Steud. Stapf)
Poaceae	Hyparrhenia flilpendula (Hochst.) Stapf
Poaceae	Hyparrhenia hirta (L.) Stapf
Poaceae	Hyparrhenia rufa (Nees) Stapf
Poaceae	Hyparrhenia tamba (Steud.) Stapf
Poaceae	Hyparrhenia variabilis Stapf
Poaceae	Hyperthelia dissoluta (Nees ex Steud.) Clayton
Poaceae	Imperata cylindrica (L.) Raeusch.
Poaceae	Isachne mauritiana Kunth
Poaceae	Ischaemum afrum (J.F.Gmel.) Dandy
Poaceae	Ischaemum fasciculatum Brongn.
Poaceae	Ischaemum polystachyum J.Presl
Poaceae	Koeleria capensis (Steud.) Nees
Poaceae	Leersia hexandra
Poaceae	Leptaspis zeylanica
Poaceae	Leptocarydion vulpiastrum (De Not.) Stapf
Poaceae	Leptochloa uniflora A.Rich.
Poaceae	Lepturus radicans (Steud.) A. Camus
Poaceae	Loudetia simplex (Nees) C.E. Hubb.
Poaceae	Megastachya mucronata (Poir.) P. Beauv.
Poaceae	Melinis minutiflora P.Beauv.
Poaceae	Melinis nerviglumis ((Franch.) Zizka)
Poaceae	Melinis repens (Wild.) Zizka
Poaceae	Microchloa caffra Nees
Poaceae	Mnesithea laevis (Retz. Kunth)
Poaceae	Monocymbium ceresiiforme (Nees) Stapf.
Poaceae	Olyra latifolia L.
Poaceae	Oplismenus burmannii (Retz.) P. Beauv.
Poaceae	Oplismenus hirtellus
Poaceae	Oreobambos buchwaldii K. Schum.
Poaceae	Oryza longistaminata A.Chev. & Roehr.
Poaceae	Oryza punctata Kotschy ex Steud.
Poaceae	Oxyrhachis gracillima (Baker) C.E. Hubb.
Poaceae	Oxytenanthera abyssinica (A.Rich.) Munro
Poaceae	Panicum coloratum L.
Poaceae	Panicum dregeanum Nees
Poaceae	Panicum ecklonii Nees
Poaceae	Panicum glandulopaniculatum Renvoize
Poaceae	Panicum heterostachyum Hack.
Poaceae	Panicum inaequilatum Stapf & C.E.Hubb.
Poaceae	Panicum infestum Peters
Poaceae	Panicum laticomum Nees
Poaceae	Panicum madipirense Mez
Poaceae	Panicum maximum Jacq.
Poaceae	Panicum parvifolium Lam.
Poaceae	Panicum repens L.
Poaceae	Panicum schinzii Hack.
Poaceae	Panicum subalbidum Kunth
Poaceae	Paspalidium obtusifolium (Delile) N.D.Simpson
Poaceae	Paspalum scrobiculatum L.
Poaceae	Perotis patens
Poaceae	Phragmites mauritianus Kunth
Poaceae	Poecilostachys oplismenoides (Hack. Clayton)
Poaceae	Pogonarthria squarrosa (Roem. & Schult.) Pilg.
Poaceae	Rhytachne latifolia Clayton
Poaceae	Rottboellia cochinchinensis (Lour.) Clayton
Poaceae	Rytidosperma davyi ((C.E. Hubb.) Conert)
Poaceae	Sacciolepis indica (L. Chase)
Poaceae	Sacciolepis spiciformis (A.Rich.) Stapf
Poaceae	Schizachyrium sanguineum (Retz.) Alston
Poaceae	Setaria incrassata (Hochst.) Hack.
Poaceae	Setaria megaphylla (Steud.) T. Durand & Schinz
Poaceae	Setaria sagittifolia (A. Rich.) Walp.
Poaceae	Setaria sphacelata
Poaceae	Sorghum halepense
Poaceae	Sorghum versicolor Andersson
Poaceae	Sporobolus centrifugus
Poaceae	Sporobolus fimbriatus
Poaceae	Sporobolus ioclados (Trin.) Nees
Poaceae	Sporobolus niliacus (Crypsis vaginiflora Forssk. Opiz)
Poaceae	Sporobolus panicoides A. Rich.
Poaceae	Sporobolus pyramidalis P. Beauv.
Poaceae	Sporobolus subtilis Kunth
Poaceae	Sporobolus subulatus Hack.
Poaceae	Sporobolus virginicus (L. Kunth)
Poaceae	Styppeiochloa gynoglossa (Gooss. De Winter)
Poaceae	Themeda triandra Forssk.
Poaceae	Trachypogon spicatus (L.f.) Kuntze
Poaceae	Tragus berteronianus
Poaceae	Tricholaena monachne
Poaceae	Tripogon minimus (A.Rich)Steud
Poaceae	Tristachya leucothrix Nees
Poaceae	Tristachya superba ((De Not.) Schweinf. & Asch.)
Poaceae	Urochloa mossambicensis (Hack.) Dandy
Poaceae	Urochloa oligotricha (Fig. & De Not.) Henrard
Poaceae	Vossia cuspidata (Roxb.) Griff.
Pontederiaceae	Eichhornia crassipes (Mart.) Solms
Smilacaceae	Smilax anceps Willd.
Strelitziaceae	Strelitzia caudata R.A. Dyer
Tecophilaeaceae	Kabuyea hostifolia (Engl.) Brummitt
Xyridaceae	Xyris straminea l.A. Nillson
Zingiberaceae	Aframomum albiflorum
Zingiberaceae	Aframomum angustifolium
Zingiberaceae	Siphonochilus aethiopicus
Zingiberaceae	Siphonochilus decorus
Zingiberaceae	Siphonochilus kilimanensis
Iridaceae	Dierama formosum Hilliard
Iridaceae	Dierama pendulum (L.f.) Baker
Iridaceae	Dietes iridioides
Iridaceae	Freesia grandiflora (Baker) Klatt
Iridaceae	Gladiolus crassifolius
Iridaceae	Gladiolus decoratus
Iridaceae	Gladiolus inandensis Baker
Iridaceae	Gladiolus mosambicensis Baker
Iridaceae	Lapeirousia erythrantha (Klotzsch ex Klatt) Baker
Iridaceae	Moraea spathulata (L.f.) Klatt
Salviniaceae	Salvinia hastata Desv.
Tectariaceae	Arthropteris monocarpa
Tectariaceae	Arthropteris orientalis
Tectariaceae	Tectaria gemmifera (Fée) Alston
Adiantaceae	Vittaria guineensis var. orientalis
Adiantaceae	Vittaria isoetifolia
Adiantaceae	Vittaria volkensii (Hieron.) E.H.Crane
Anemiaceae	Anemia caffrorum (Mohria caffrorum L. Desv.)
Anemiaceae	Anemia lepigera (Baker)
Anemiaceae	Anemia simii Tardieu
Anemiaceae	Mohria vestita
Aspleniaceae	Asplenium aethiopicum
Aspleniaceae	Asplenium anisophyllum
Aspleniaceae	Asplenium blastophorum
Aspleniaceae	Asplenium christii
Aspleniaceae	Asplenium dregeanum
Aspleniaceae	Asplenium erectum Bory
Aspleniaceae	Asplenium formosum
Aspleniaceae	Asplenium friesiorum
Aspleniaceae	Asplenium gemmascens
Aspleniaceae	Asplenium gemmiferum
Aspleniaceae	Asplenium holstii
Aspleniaceae	Asplenium inaequilaterale
Aspleniaceae	Asplenium lobatum Pappe & Raws.
Aspleniaceae	Asplenium mannii
Aspleniaceae	Asplenium mildbraedii Hieron.
Aspleniaceae	Asplenium mossambicense Schelpe
Aspleniaceae	Asplenium normale
Aspleniaceae	Asplenium preussii Hieron.
Aspleniaceae	Asplenium protensum
Aspleniaceae	Asplenium rutifolium
Aspleniaceae	Asplenium sandersonii
Aspleniaceae	Asplenium theciferum
Aspleniaceae	Asplenium torrei Schelpe
Azollaceae	Azolla filiculoides
Azollaceae	Azolla nilotica Decne. ex Mett.
Blechnaceae	Blechnum attenuatum
Blechnaceae	Blechnum capense
Blechnaceae	Blechnum tabulare Thunb. Kuhn
Cyatheacae	Cyathea dregei Kunze
Davalliaceae	Davallia chaerophylloides (Poir.) Steud.
Dennstaedtiaceae	Blotiella glabra
Dennstaedtiaceae	Blotiella natalensis
Dennstaedtiaceae	Hypolepis sparsisora
Dennstaedtiaceae	Pteridium aquilinum (L.) Kuhn subsp. aquilinum
Dennstaedtiaceae	Pteridium aquilinum capense
Dryopteridaceae	Didymochlaena truncatula
Dryopteridaceae	Dryopteris inaequalis (Schltdl. Kuntze)
Dryopteridaceae	Dryopteris kilmensis (Kuhn) Kuntze, 1891
Dryopteridaceae	Dryopteris manniana
Dryopteridaceae	Dryopteris pentheri (Krasser) Christensen, 1905
Dryopteridaceae	Polystichum zambesiacum
Gleicheniaceae	Sticherus umbraculiferus
Hymenophyllaceae	Abrodictyum rigidum
Hymenophyllaceae	Didymoglossum erosum
Hymenophyllaceae	Hymenophyllum capense
Hymenophyllaceae	Hymenophyllum kuhnii C.Chr.
Hymenophyllaceae	Hymenophyllum mossambicense (Schelpe) R.R.Schippers
Hymenophyllaceae	Hymenophyllum polyanthos (Sw.) Sw.
Hymenophyllaceae	Hymenophyllum sibthorpioides (Bory ex Willd. Mett. ex Kuhn)
Hymenophyllaceae	Hymenophyllum splendidum
Hymenophyllaceae	Hymenophyllum tunbridgense
Hymenophyllaceae	Polyphlebium borbonicum
Hymenophyllaceae	Trichomanes ramitrichum Faden, 1977
Lomariopsidaceae	Elaphoglossum acrostichoides
Lomariopsidaceae	Elaphoglossum aubertii (Desv.) Moore
Lomariopsidaceae	Elaphoglossum chevalieri Christ
Lomariopsidaceae	Elaphoglossum cinnamomeum (Baker) Diels
Lomariopsidaceae	Elaphoglossum hybridum (Bory) Moore
Lomariopsidaceae	Elaphoglossum lastii
Lomariopsidaceae	Elaphoglossum macropodium
Lomariopsidaceae	Elaphoglossum spathulatum var. spathulatum
Lomariopsidaceae	Lomariopsis warneckei
Lycopodiaceae	Huperzia dacrydioides (Baker) Pic.Serm.
Lycopodiaceae	Huperzia gnidioides
Lycopodiaceae	Huperzia ophioglossoides
Lycopodiaceae	Huperzia phlegmaria
Lycopodiaceae	Huperzia verticillata auct. non (L. f.) Trevis.
Lycopodiaceae	Lycopodiella caroliniana ((L.) Pic. Serm.)
Lycopodiaceae	Lycopodiella sarcocaulon (A.Braun & Welw. ex Kuhn) Pic.Serm.
Lycopodiaceae	Lycopodium clavatum
Lycopodiaceae	Pseudolycopodiella sarcocaulon grandifolium Lycopodium carolinianum var. grandifolium Spring.
Lygodiaceae	Lygodium kerstenii Kuhn
Marattiaceae	Marattia cicutifolia Raddi
Marattiaceae	Ptisana fraxinea var. salicifolia
Marsileaceae	Marsilea minuta L.
Oleandraceae	Oleandra distenta
Osmundaceae	Osmunda regalis
Polypodiaceae	Belvisia spicata
Polypodiaceae	Grammitis nanodes
Polypodiaceae	Lellingeria oosora
Polypodiaceae	Lepisorus excavatus
Polypodiaceae	Lepisorus schraderi
Polypodiaceae	Loxogramme abyssinica
Polypodiaceae	Microgramma mauritiana
Polypodiaceae	Microsorum punctatum
Polypodiaceae	Microsorum scolopendria
Polypodiaceae	Platycerium alcicorne Desv.
Polypodiaceae	Platycerium elephantotis Schweinf.
Polypodiaceae	Pleopeltis macrocarpa
Polypodiaceae	Pleopeltis polypodioides ecklonii
Polypodiaceae	Pleopeltis simianum simiana
Polypodiaceae	Pyrrosia rhodesiana
Psilotaceae	Psilotum nudum (L.) P. Beauv.
Pteridaceae	Actiniopteris dimorpha dimorpha
Pteridaceae	Adiantum capillus-veneris L.
Pteridaceae	Adiantum incisum Forssk.
Pteridaceae	Adiantum lunulatum Burm. f.
Pteridaceae	Adiantum mendoncae Alston
Pteridaceae	Pellaea doniana
Pteridaceae	Pteris buchananii
Pteridaceae	Pteris catoptera
Pteridaceae	Pteris muricella
Pteridaceae	Pteris vittata L.
Sinopteridaceae	Cheilanthes multifida
Sinopteridaceae	Cheilanthes quadripinnata
Sinopteridaceae	Cheilanthes viridis
Thelypteridaceae	Ampelopteris prolifera (Retz.) Copel.
Thelypteridaceae	Christella dentata
Thelypteridaceae	Pneumatopteris unita
Thelypteridaceae	Thelypteris dentata var. buchananii (Forssk.) E.P.St.John
Thelypteridaceae	Thelypteris guienziana (Mett. Schelpe)
Thelypteridaceae	Thelypteris opulenta (Kaulf.) Fosberg
Thelypteridaceae	Thelypteris unita (L.) C.V.Morton
Woodsiaceae	Athyrium scandicinum
Woodsiaceae	Diplazium nemorale
