# Supplementary material for: Ecology of community reassembly: Movements and diets of megafauna during a decade of restoration in Mozambique
Source: Ecology. 2026 Apr 12;107(4):e70386. doi: 10.1002/ecy.70386 (PMC13071350; doi:10.1002/ecy.70386)
Supplement: Supplementary file 1 — Data S1. [file ECY-107-e70386-s001.zip › Data_S1/Dataset_20/DietDataFilteringScripts/DNA_metabarcoding_data_processing/additional_files_scripts/step3_join_data.r]

#!/bin/Rscript
#SBATCH -N 1   # node count 
#SBATCH --ntasks-per-node=1  # core count
#SBATCH -t 1:00:00 # time needed
#SBATCH --mem=10G # memory required

# the purpose of this script is to identify the mOTUs that account for the majority of reads in the dataset 

setwd('../DNA_metabarcoding_data_processing')

library(vegan)
library(ROBITools)
library(ROBITaxonomy)
library(stringr)
library(lubridate)
library(proj4)

source('additional_files_scripts/helpful_functions.r')

# read in all of the filtered datasets
jul2013 <- import.metabarcoding.data('step2_filtered_sequences/2013/png13_jul_allLibs_postOBITools_filtered.tab', attribute='sample.')
jul2014 <- import.metabarcoding.data('step2_filtered_sequences/2014/png14_jul_postOBITools_filtered.tab', attribute='sample.')
jul2015 <- import.metabarcoding.data('step2_filtered_sequences/2015/png15_jul_allLibs_postOBITools_filtered.tab', attribute='sample.')
jul2015_part2 <- import.metabarcoding.data('step2_filtered_sequences/2015/png15_jul_part2_postOBITools_filtered.tab', attribute='sample.')
jul2016 <- import.metabarcoding.data('step2_filtered_sequences/2016/png16_jul_allLibs_postOBITools_filtered.tab', attribute='sample.')
jul2017 <- import.metabarcoding.data('step2_filtered_sequences/2017/png17_jul_postOBITools_filtered.tab', attribute='sample.')
jul2017b <- import.metabarcoding.data('step2_filtered_sequences/2017/png17_julRedo_nov_postOBITools_filtered.tab', attribute='sample.')
apr2018 <- import.metabarcoding.data('step2_filtered_sequences/2018/png18_apr_postOBITools_filtered.tab', attribute='sample.')
jul2018 <- import.metabarcoding.data('step2_filtered_sequences/2018/png18_jul_allLibs_postOBITools_filtered.tab', attribute='sample.')
nov2018 <- import.metabarcoding.data('step2_filtered_sequences/2018/png18_nov_postOBITools_filtered.tab', attribute='sample.')
apr2019 <- import.metabarcoding.data('step2_filtered_sequences/2019/png19_apr_postOBITools_filtered.tab', attribute='sample.')
jul2019 <- import.metabarcoding.data('step2_filtered_sequences/2019/png19_jul_allLibs_postOBITools_filtered.tab', attribute='sample.')
nov2019 <- import.metabarcoding.data('step2_filtered_sequences/2019/png19_nov_postOBITools_filtered.tab', attribute='sample.')
apr2020 <- import.metabarcoding.data('step2_filtered_sequences/2020/png20_apr_postOBITools_filtered.tab', attribute='sample.')
jul2021 <- import.metabarcoding.data('step2_filtered_sequences/2021/png21_jul_allLibs_postOBITools_filtered.tab', attribute='sample.')
jul2022 <- import.metabarcoding.data('step2_filtered_sequences/2021_2022/png21_22_allLibs_postOBITools_filtered.tab', attribute='sample.')

############################################################
#### (1) Replace arbitrary sequence IDs with barcode    ####
############################################################

	# before doing that, trim out erroneously sequenced samples from datasets
	
	# remove samples from 2021 erroneously sequenced twice
samples_resequenced <- rownames(jul2021@reads)[grep('[.]2', rownames(jul2021@reads))]
samples_resequenced <- samples_resequenced[-grep('LOAF_33|HYAF_06', samples_resequenced)] # original sample should be preserved for this one because resequenced was a reextraction
core_ids <- substr(samples_resequenced,1,14)
samples_to_remove <- which(rownames(jul2021@reads) %in% c(core_ids, 'PNG_21_LOAF_33.2'))
jul2021@reads <- jul2021@reads[-samples_to_remove,]
if(any(colSums(jul2021@reads) == 0) == TRUE){
	jul2021@reads <- jul2021@reads[,-which(colSums(jul2021@reads) == 0)]
}
jul2021@motus <- jul2021@motus[which(rownames(jul2021@motus) %in% colnames(jul2021@reads)),]

	# remove samples from 2016 erroneously sequenced twice
jul2016@reads <- jul2016@reads[-grep('HTB|HT',rownames(jul2016@reads)),]
jul2016@reads <- jul2016@reads[-grep('B', str_sub(rownames(jul2016@reads), -1), ignore.case=TRUE),]
if(any(colSums(jul2016@reads) == 0) == TRUE){
	jul2016@reads <- jul2016@reads[,-which(colSums(jul2016@reads) == 0)]
}
jul2016@motus <- jul2016@motus[which(rownames(jul2016@motus) %in% colnames(jul2016@reads)),]

	# remove samples from July 2017 that were resequenced later
jul2017@reads <- jul2017@reads[-which(toupper(rownames(jul2017@reads)) %in% toupper(rownames(jul2017b@reads))),]
if(any(colSums(jul2017@reads) == 0) == TRUE){
	jul2017@reads <- jul2017@reads[,-which(colSums(jul2017@reads) == 0)]
}
jul2017@motus <- jul2017@motus[which(rownames(jul2017@motus) %in% colnames(jul2017@reads)),]

	# make a list out of the datasets and replace the column names
data <- list(Jul_2013=jul2013, Jul_2014=jul2014, Jul_2015=jul2015, Jul_2015_part2=jul2015_part2, Jul_2016=jul2016, Jul_2017=jul2017,
	Jul_2017_b=jul2017b, Apr_2018=apr2018, Jul_2018=jul2018, Nov_2018=nov2018, Apr_2019=apr2019, Jul_2019=jul2019, Nov_2019=nov2019, 
	Apr_2020=apr2020, Jul_2021=jul2021, Jul_2022=jul2022)
data <- lapply(data, function(x) assign_ids(x, columns=c('sequence')))


#######################################
#### (2) Join datasets together    ####
#######################################

size <- lapply(data, function(x) prod(dim(x@reads)))
data <- data[rev(order(unlist(size)))]

allData <- connect_data(data[[1]]@reads, data[[2]]@reads)
for(i in 3:length(data)){
	allData <- connect_data(allData, data[[i]]@reads)
}


#####################################################
#### (3) Remove samples from outside Gorongosa  #####
#####################################################

	# remove samples from other regions
allData <- allData[-grep('SER', substr(rownames(allData),1,3)),]
allData <- allData[-grep('MRC', substr(rownames(allData),1,3)),]

	# remove non-dietary samples
allData <- allData[-grep('ZP|UH', rownames(allData)),]

	# two samples in 2021 were mislabelled during labwork, swap those labels
originalPHAF11 <- which(rownames(allData) == 'PNG_21_PHAF_11.2')
originalTRST10 <- which(rownames(allData) == 'PNG_21_TRST_10.2')
rownames(allData)[originalPHAF11] <- 'PNG_21_TRST_10.2'
rownames(allData)[originalTRST10] <- 'PNG_21_PHAF_11.2'

	# since we removed samples, check that all mOTUs are still represented in remaining dataset and remove those that are no longer represented
if(any(colSums(allData) == 0) == TRUE){
	allData <- allData[,-which(colSums(allData) == 0)]
}


####################################################
#### (4) Generate mOTU table  for full dataset  ####
####################################################

	# create empty table with number of columns equal to typical mOTU table and one row for each mOTU in data table; assign typical column names; add in mOTUs from data table
allMOTUs <- matrix(NA, ncol=ncol(data[[1]]@motus), nrow=ncol(allData)) 
colnames(allMOTUs) <- colnames(data[[1]]@motus)
allMOTUs <- as.data.frame(allMOTUs)
allMOTUs$sequence <- colnames(allData)

	# populate mOTU table by searching through individual datasets to find barcodes
for(i in 1:nrow(allMOTUs)){
	while(is.na(allMOTUs$sci_name_ok[i]) == TRUE){
		for(x in 1:length(data)){
			if(allMOTUs$sequence[i] %in% data[[x]]@motus$sequence){
				allMOTUs[i,] <- data[[x]]@motus[which(data[[x]]@motus$sequence == allMOTUs$sequence[i]),]
			}
		}
	}
}

	# remove unnecessary columns and correct count values based on entire dataset
allMOTUs <- allMOTUs[,-grep('definition|obiclean|singleton|head|internal', colnames(allMOTUs))]
if(all(allMOTUs$sequence == colnames(allData)) == TRUE){
	allMOTUs$count <- colSums(allData)	
}
allMOTUs <- allMOTUs[rev(order(allMOTUs$count)),]
allMOTUs$id <- paste('seq', 1:nrow(allMOTUs), sep='_')


##############################################################
#### (5) Generate complete metadata file for full dataset ####
##############################################################

	# first, read in all dataset-specific files
m2013 <- read.csv('metadata_files/png13_metadata.csv')
m2014 <- read.csv('metadata_files/png14_metadata.csv')
s2014_15 <- read.csv('metadata_files/png14_15_metadata_supplement.csv')
m2015 <- read.csv('metadata_files/png15_metadata.csv')
m2015b <- read.csv('metadata_files/png15_part2_metadata.csv')
m2016 <- read.csv('metadata_files/png16_metadata.csv', fileEncoding='UTF-7')
m2016$Code_name_OK <- gsub('-', '', m2016$Code_name_OK)
m2017 <- read.csv('metadata_files/png17_metadata.csv')
m2018 <- read.csv('metadata_files/png18_metadata.csv', fileEncoding='UTF-7')
m2018$EXTRACTION_CODE1 <- gsub('-', '', m2018$EXTRACTION_CODE1)
m2019 <- read.csv('metadata_files/png19_metadata.csv', fileEncoding='UTF-7')
m2019$EXTRACTION_CODE1 <- gsub('-', '', m2019$EXTRACTION_CODE1)
m2020 <- read.csv('metadata_files/png20_metadata.csv', fileEncoding='UTF-7')
m2020$EXTRACTION_CODE1 <- gsub('-', '', m2020$EXTRACTION_CODE1)
m2021 <- read.csv('metadata_files/png21_metadata.csv')
m2022 <- read.csv('metadata_files/png22_metadata.csv')

colnames(m2013)
colnames(m2014)
colnames(m2015b)
colnames(m2015)
colnames(m2016)
colnames(m2017)
colnames(m2018)
colnames(m2019)
colnames(m2020)
colnames(m2021)
colnames(m2022)

	# some metadata files need names added/changed to match formatting of sequence files
m2013$Sample_name[grep('WB', m2013$Sample_name)] <- paste(sapply(strsplit(m2013$Sample_name[grep('WB', m2013$Sample_name)], '_'), '[', 1), str_pad(sapply(strsplit(m2013$Sample_name[grep('WB', m2013$Sample_name)], '_'), '[', 2), width=2, pad='0'), sep='')
m2013$Sample_name <- gsub('_', '', m2013$Sample_name)
m2014$SequencingID <- paste(m2014$Bag_ID, m2014$Tube_ID, sep='')
m2015b$SequencingID <- paste(substr(m2015b$Bag_ID, 1,2), '15', substr(m2015b$Bag_ID, 3, nchar(m2015b$Bag_ID)), m2015b$Tube_ID, sep='')
m2015b$SequencingID[which(m2015b$SequencingID %in% c('BB15_10A', 'BB15_17A', 'BB15_18A', 'BB15_19A', 'BB15_20A', 'BB15_21A', 'BB15_21A', 'BB15_22A', 'BB15_3A', 'BB15_7A', 'BB15_8A', 'BB15_9A', 'NY15_1A', 'NY15_3A', 'NY15_4A', 'NY15_5A', 'NY15_6A'))] <- str_sub(m2015b$SequencingID[which(m2015b$SequencingID %in% c('BB15_10A', 'BB15_17A', 'BB15_18A', 'BB15_19A', 'BB15_20A', 'BB15_21A', 'BB15_21A', 'BB15_22A', 'BB15_3A', 'BB15_7A', 'BB15_8A', 'BB15_9A', 'NY15_1A', 'NY15_3A', 'NY15_4A', 'NY15_5A', 'NY15_6A'))], 1, -2) # individuals only sampled once not given alphabetical IDs in sequencing files
m2015$SequencingID[grep('IM', m2015$SequencingID)] <- gsub('IM', 'MP', m2015$SequencingID[grep('IM', m2015$SequencingID)])
m2016$Code_name_OK <- gsub('PNG_16', 'PNG16', m2016$Code_name_OK)
m2016$Code_name_OK[which(m2016$Code_name_OK %in% c('PNG16_COTA_26', 'PNG16_COTA_27', 'PNG16_COTA_28', 'PNG16_COTA_29', 'PNG16_COTA_30'))] <- gsub('COTA', 'CODA', m2016$Code_name_OK[which(m2016$Code_name_OK %in% c('PNG16_COTA_26', 'PNG16_COTA_27', 'PNG16_COTA_28', 'PNG16_COTA_29', 'PNG16_COTA_30'))])
m2016$Code_name_OK[which(m2016$Code_name_OK %in% c('PNG16_AEME_22', 'PNG16_OUOU_17', 'PNG16_OUOU_18', 'PNG16_PHAF_16', 'PNG16_PHAF_17', 'PNG16_PHAF_18', 'PNG16_PHAF_19', 'PNG16_TRST_13', 'PNG16_TRST_14'))] <- paste(substr(m2016$Code_name_OK[which(m2016$Code_name_OK %in% c('PNG16_AEME_22', 'PNG16_OUOU_17', 'PNG16_OUOU_18', 'PNG16_PHAF_16', 'PNG16_PHAF_17', 'PNG16_PHAF_18', 'PNG16_PHAF_19', 'PNG16_TRST_13', 'PNG16_TRST_14'))], 1, 10), substr(m2016$Code_name_OK[which(m2016$Code_name_OK %in% c('PNG16_AEME_22', 'PNG16_OUOU_17', 'PNG16_OUOU_18', 'PNG16_PHAF_16', 'PNG16_PHAF_17', 'PNG16_PHAF_18', 'PNG16_PHAF_19', 'PNG16_TRST_13', 'PNG16_TRST_14'))], 12,13), sep='')
m2021$EXTRACTION_CODE_1[grep('HYAF_06', m2021$EXTRACTION_CODE_1)] <- c('PNG_21_HYAF_06.1', 'PNG_21_HYAF_06.2')
redone21_samples <- substr(rownames(allData)[grep('[.]2', rownames(allData))], 1, 14)
redone21_samples <- redone21_samples[-grep('HYAF', redone21_samples)]
m2021$EXTRACTION_CODE_1[which(m2021$EXTRACTION_CODE_1 %in% redone21_samples)] <- paste(m2021$EXTRACTION_CODE_1[which(m2021$EXTRACTION_CODE_1 %in% redone21_samples)], '2', sep='.') 

	# add supplemental data for 2014, 2015b into those files
s2014_15$Sample.ID[which(s2014_15$Sample.ID == 'BB15_15')] <- 'BB15_15A'
s2014_15$Sample.ID[which(s2014_15$Sample.ID == 'NY15_2')] <- 'NY15_2A'
s2014_15 <- rbind(s2014_15, data.frame(Sample.ID='KD_11a', Collar.ID=NA, Species='Kudu', Binomial=NA, Sex=NA, Body.Mass..kg.=NA, Year=NA, Date=NA, Easting=644970, Northing=7904895,Sequencing.Batch=NA,Sequence.Read.Depth=NA,Dietary.Richness=NA))
proj4 <- "+proj=utm +zone=36 +south +ellps=WGS84 +towgs84=0,0,0,-0,-0,-0,0 +units=m +no_defs"
coords <- s2014_15[,c('Easting', 'Northing')]
latlon <- project(coords, proj4, inverse=TRUE)
s2014_15$Latitude <- latlon$y
s2014_15$Longitude <- latlon$x
m2014$Latitude <- NA 
m2014$Longitude <- NA 
m2014$GPS_Collar_ID <- NA 
m2015b$Latitude <- NA 
m2015b$Longitude <- NA 
m2015b$GPS_Collar_ID <- NA 
for(i in 1:nrow(s2014_15)){
	sample <- s2014_15$Sample.ID[i]
	if(sample %in% toupper(m2014$SequencingID)){
		m2014$Latitude[which(toupper(m2014$SequencingID) == sample)] <- s2014_15$Latitude[i]
		m2014$Longitude[which(toupper(m2014$SequencingID) == sample)] <- s2014_15$Longitude[i]
		m2014$GPS_Collar_ID[which(toupper(m2014$SequencingID) == sample)] <- s2014_15$Collar.ID[i]
	}
	if(sample %in% toupper(m2015b$SequencingID)){
		m2015b$Latitude[which(toupper(m2015b$SequencingID) == sample)] <- s2014_15$Latitude[i]
		m2015b$Longitude[which(toupper(m2015b$SequencingID) == sample)] <- s2014_15$Longitude[i]
		m2015b$GPS_Collar_ID[which(toupper(m2015b$SequencingID) == sample)] <- s2014_15$Collar.ID[i]
	}
}

	# harmonize the date format across metadata files
m2013$Date <- as.character(mdy(m2013$Date))
m2014$Date <- as.character(mdy(m2014$Date))
m2015$Date <- as.character(dmy(m2015$Date))
m2015b$Date <- as.character(mdy(m2015b$Date))
m2016$Date <- as.character(dmy(m2016$Date))
m2017$Date <- as.character(mdy(m2017$Date))
m2018$Date <- as.character(mdy(m2018$Date))
m2019$Date <- as.character(mdy(m2019$Date))
m2020$Date[1:123] <- as.character(mdy(m2020$Date[1:123]))
m2020$Date[124:181] <- as.character(dmy(m2020$Date[124:181]))
m2021$Date <- as.character(mdy(m2021$Date))
m2022$Date <- as.character(mdy(m2022$Date))

	# harmonize GPS coordinate format
m2013$Latitude <- -18.90 # entering the approximate coordinates given in Note column
m2013$Longitude <- 34.38 # entering the approximate coordinates given in Note column

	# harmonize column names across files
colnames(m2021)[which(colnames(m2021) == 'Spp')] <- 'Species'
colnames(m2022)[which(colnames(m2022) == 'Spp')] <- 'Species'
m2013$NgsfilterID <- m2013$Sample_name
m2014$NgsfilterID <- m2014$SequencingID
m2015$NgsfilterID <- m2015$SequencingID
m2015b$NgsfilterID <- m2015b$SequencingID
m2016$NgsfilterID <- m2016$Code_name_OK
m2017$NgsfilterID <- m2017$EXTRACTION_CODE1
m2018$NgsfilterID <- m2018$EXTRACTION_CODE1
m2019$NgsfilterID <- m2019$EXTRACTION_CODE1
m2020$NgsfilterID <- m2020$EXTRACTION_CODE1
m2021$NgsfilterID <- m2021$EXTRACTION_CODE_1
m2022$NgsfilterID <- m2022$EXTRACTION_CODE_2
m2021$NgsfilterID_alt <- m2021$EXTRACTION_CODE_2
colnames(m2016)[which(colnames(m2016) == 'Collection_standard')] <- 'Standard'
colnames(m2015)[which(colnames(m2015) == 'Lat')] <- 'Latitude'
colnames(m2015)[which(colnames(m2015) == 'Long')] <- 'Longitude'
colnames(m2021)[which(colnames(m2021) == 'LAT')] <- 'Latitude'
colnames(m2021)[which(colnames(m2021) == 'LONG')] <- 'Longitude'
colnames(m2022)[which(colnames(m2022) == 'LAT')] <- 'Latitude'
colnames(m2022)[which(colnames(m2022) == 'LONG')] <- 'Longitude'

	# add in standards for 2014, 2015 data where possible
m2014$Standard <- NA 
for(i in 1:nrow(m2014)){
	if(length(grep('Collected at capture|Collectec at capture|Collected a capture', m2014$Notes[i]))> 0){
		m2014$Standard[i] <- 'P'
	}
	if(length(grep('2 collared', m2014$Notes[i])) > 0){
		m2014$Standard[i] <- 'S'
	}
	if(length(grep('Unknown kudu|observed defecating', m2014$Notes[i])) > 0){
		m2014$Standard[i] <- 'G'
	}
}
m2015b$Standard <- NA
for(i in 1:nrow(m2015b)){
	if(length(grep('collected at capture', m2015b$Notes[i]))> 0){
		m2015b$Standard[i] <- 'P'
	}
	if(length(grep('bserved|Poor condition', m2015b$Notes[i])) > 0){
		m2015b$Standard[i] <- 'S'
	}
}
m2015$Standard <- NA 
for(i in 1:nrow(m2015)){
	if(m2015$Seen[i] == 'Collared'){
		m2015$Standard[i] <- 'P'
	}
	if(m2015$Seen[i] == 'Yes'){
		m2015$Standard[i] <- 'G'
	}
	if(m2015$Seen[i] == 'No'){
		m2015$Standard[i] <- 'S'
	}
	if(m2015$Seen[i] == 'No' & length(grep('Probably the mixed herd', m2015$Group[i])) > 0){
		m2015$Standard[i] <- 'B'
	}
	if(m2015$Seen[i] == 'No' & length(grep('Probably BU37-40', m2015$MultiHerd[i])) > 0){
		m2015$Standard[i] <- 'B'
	}
	if(m2015$Species[i] == 'Buffalo' & m2015$Date[i] == '2015-08-26'){
		m2015$Standard[i] <- 'B'
	}
	if(m2015$Seen[i] == 'No' & length(grep('Oribi|Bushpig', m2015$Species[i])) > 0){
		m2015$Standard[i] <- 'B'
	}
	if(m2015$Seen[i] == 'No' & m2015$Group[i] == '' & length(grep('Warthog|Reedbuck|Waterbuck', m2015$Species[i])) > 0){
		m2015$Standard[i] <- 'B'
	}
}

	# harmonize reporting standards for GPS collared animals and format according to GPS data files
m2015$Collar_Serial <- NA 
m2015$Collar_Serial[which(m2015$Seen == 'Collared')] <- trimws(sapply(strsplit(m2015$Notes[which(m2015$Seen == 'Collared')], ';'), '[', 1))

gpsMETA <- read.csv('metadata_files/COLLAR-CAPTURE-AND-FATE-RECORDS_2014-2023.csv')
gpsMETA$FecalID2 <- paste('PNG', paste(substr(gpsMETA$FecalDietID, 5,11), substr(gpsMETA$FecalDietID, 14,15), sep='_'), sep='')
m2016$Collar_Serial <- sapply(strsplit(m2016$Notes, ' '), '[', 1)
for(i in 1:nrow(m2016)){
	if(m2016$Species[i] == 'Bushbuck' & m2016$Standard[i] == 'Platinum'){
		if(m2016$NgsfilterID[i] %in% gpsMETA$FecalID2){
			m2016$Collar_Serial[i] <- gpsMETA$CollarSerial[which(gpsMETA$FecalID2 == m2016$NgsfilterID[i])]
		}
	}
}

m2018$Collar_Serial <- NA 
for(i in 1:nrow(m2018)){
	if(length(grep('[0-9]{4}', m2018$Notes[i])) > 0){
		m2018$Collar_Serial[i] <- m2018$Notes[i]
	}
	if(length(grep('G', m2018$Tube[i])) > 0){
		m2018$Collar_Serial[i] <- m2018$Tube[i]
	}
}
m2018$Collar_Serial <- trimws(sapply(strsplit(m2018$Collar_Serial, ','), '[', 1))
m2018$Collar_Serial <- gsub('Sanctuary ', '', gsub('#', '', gsub('Collar ', '', m2018$Collar_Serial)))
m2018$Collar_Serial <- sub("^-", "", m2018$Collar_Serial)

m2019$Collar_Serial <- NA
for(i in 1:nrow(m2019)){
	if(length(grep('[0-9]{5}', m2019$Notes[i])) > 0){
		m2019$Collar_Serial[i] <- m2019$Notes[i]
	}
	if(length(grep('g34', m2019$Notes[i])) > 0){
		m2019$Collar_Serial[i] <- m2019$Notes[i]
	}
}
m2019$Collar_Serial <- gsub('Collar #', '', m2019$Collar_Serial)

m2021$Collar_Serial <- NA
gpsMETA$FecalID2 <- gsub('PNG', 'PNG_', gpsMETA$FecalID2) 
for(i in 1:nrow(m2021)){
	if(m2021$Standard[i] == 'platinum' & m2021$NgsfilterID[i] %in% gpsMETA$FecalID2){
		m2021$Collar_Serial[i] <- gpsMETA$CollarSerial[which(gpsMETA$FecalID2 == m2021$NgsfilterID[i])]
	}
	if(m2021$Standard[i] == 'platinum' & substr(m2021$NgsfilterID[i], 1,14) %in% gpsMETA$FecalID2){
		m2021$Collar_Serial[i] <- gpsMETA$CollarSerial[which(gpsMETA$FecalID2 == substr(m2021$NgsfilterID[i], 1, 14))]
	}
}
m2021$Collar_Serial[which(m2021$NgsfilterID == 'PNG_21_TRST_10.2')] <- '31461'
m2021$Collar_Serial[which(m2021$NgsfilterID == 'PNG_21_TRST_12.2')] <- '31462'
m2021$Collar_Serial[which(m2021$NgsfilterID == 'PNG_21_TRST_05.2')] <- '31463'
m2021$Collar_Serial[which(m2021$NgsfilterID == 'PNG_21_TRST_06.2')] <- '31464'
m2021$Collar_Serial[which(m2021$NgsfilterID == 'PNG_21_TRST_08.2')] <- '31465'
m2021$Collar_Serial[which(m2021$NgsfilterID == 'PNG_21_TRST_07.2')] <- '31467'
m2021$Collar_Serial[which(m2021$NgsfilterID == 'PNG_21_TRST_11.2')] <- '31468'
m2021$Collar_Serial[which(m2021$NgsfilterID == 'PNG_21_TRST_13.2')] <- '31469'
m2021$Collar_Serial[which(m2021$NgsfilterID == 'PNG_21_TRST_14.2')] <- '31470'
m2021$Collar_Serial[which(m2021$NgsfilterID == 'PNG_21_TRST_15.2')] <- '31471'
m2021$Collar_Serial[which(m2021$NgsfilterID == 'PNG_21_TRST_09.2')] <- '31753'
m2021$Collar_Serial[which(m2021$NgsfilterID == 'PNG_21_TRST_16.2')] <- '31757'

m2022$Collar_Serial <- NA 
for(i in 1:nrow(m2022)){
	if(length(grep('[0-9]{4}', m2022$Notes[i])) > 0){
		m2022$Collar_Serial[i] <- m2022$Notes[i]
	}
}
m2022$Collar_Serial <- sapply(strsplit(gsub('Collar IR', '', gsub("\\s*\\([^\\)]+\\)", '', gsub('Collar: IR', '', gsub('Name: ', '', gsub('IR: ', '', m2022$Collar_Serial))))), ' '), function(x) x[[length(x)]])


m2015$NgsfilterID[which(m2015$NgsfilterID == 'JAG15_WB092')[2]] <- 'JAG15_WB092bis' # metadata file doesn't reflect sequencing name due to sample-naming error

metadata <- list(MD13=m2013, MD14=m2014, MD15=m2015, MD15b=m2015b, MD16=m2016, MD17=m2017, MD18=m2018, MD19=m2019, MD20=m2020, MD21=m2021, MD22=m2022)

	# generate basic metadata file to accompany data table and mOTUs
allMeta <- matrix(NA, nrow=nrow(allData), ncol=17)
	# start with two columns (1) the sample name according to allData, (2) the species that sample was recorded as
colnames(allMeta) <- c('Sample_Sequencing_ID', 'Original_Species_ID', 'Sex', 'Collection_Year', 'Collection_Month', 'Collection_Date', 'Collection_Julian_Day', 'Collection_Time_of_Day', 'Latitude', 'Longitude', 'Collection_Standard', 'GPS_Collar_ID', 'Final_Species_Common_Name', 'Species_Latin_Name', 'Species_ID_Confirmed_Genetically', 'Harmonized_Sample_ID', 'Mean_Read_Depth')
allMeta <- as.data.frame(allMeta)
allMeta$Sample_Sequencing_ID <- rownames(allData)

	# okay, let's populate the Original_Species_ID column
for(i in 1:length(metadata)){

	# isolate data from list and then pull out sample ids
	df <- metadata[[i]]
	samples <- df$NgsfilterID
	if(names(metadata)[i] == 'MD21'){
		samples <- c(samples, df$NgsfilterID_alt)
	}
	samples <- toupper(samples)

	# match samples to allMeta table; use a for loop to make sure the matching is correct
	# then use matching to add metadata to table
	for(x in 1:length(samples)){
		if(samples[x] %in% toupper(allMeta$Sample_Sequencing_ID)){

			# find the row in the allMeta table that matches the focal sample
			ind <- which(toupper(allMeta$Sample_Sequencing_ID) == samples[x])

			# assign metadata for all years except 2021
			if(names(metadata)[i] != 'MD21'){
				ind1 <- which(toupper(df$NgsfilterID) == samples[x])
				allMeta$Original_Species_ID[ind] <- df$Species[ind1]
				allMeta$Collection_Date[ind] <- df$Date[ind1]
				allMeta$Latitude[ind] <- df$Latitude[ind1]
				allMeta$Longitude[ind] <- df$Longitude[ind1]
				
			
				if('Time' %in% colnames(df)){
					allMeta$Collection_Time_of_Day[ind] <- df$Time[ind1]
				}
				if('Standard' %in% colnames(df)){
					allMeta$Collection_Standard[ind] <- df$Standard[ind1]
				}
				if('Collar_Serial' %in% colnames(df)){
					allMeta$GPS_Collar_ID[ind] <- df$Collar_Serial[ind1]
				}
				if('Sex' %in% colnames(df)){
					allMeta$Sex[ind] <- df$Sex[ind1]
				}
				if(names(metadata)[i] %in% c('MD14', 'MD15b')){
					if(is.na(allMeta$Collection_Standard[ind]) == FALSE & allMeta$Collection_Standard[ind] == 'P'){
						allMeta$Sex[ind] <- 'F' # all collared individuals were female
					}else{
						allMeta$Sex[ind] <- 'U' # conservatively assigning unidentified sex because individual ID was not confirmed
					}
				}
			}

			# assign metadata for 2021 (done separately because two naming conventions used for its samples)
			if(names(metadata)[i] == 'MD21'){

				if(samples[x] %in% df$NgsfilterID){
					ind2 <- which(toupper(df$NgsfilterID) == samples[x])
					allMeta$Original_Species_ID[ind] <- df$Species[ind2]
					allMeta$Sex[ind] <- df$Sex[ind2]
					allMeta$Collection_Date[ind] <- df$Date[ind2]
					allMeta$Collection_Time_of_Day[ind] <- df$Time[ind2]
					allMeta$Latitude[ind] <- df$Latitude[ind2]
					allMeta$Longitude[ind] <- df$Longitude[ind2]
					allMeta$Collection_Standard[ind] <- df$Standard[ind2]
					allMeta$GPS_Collar_ID[ind] <- df$Collar_Serial[ind2]

				}

				if(samples[x] %in% df$NgsfilterID_alt){
					ind3 <- which(toupper(df$NgsfilterID_alt) == samples[x])
					allMeta$Original_Species_ID[ind] <- df$Species[ind3]
					allMeta$Sex[ind] <- df$Sex[ind3]
					allMeta$Collection_Date[ind] <- df$Date[ind3]
					allMeta$Collection_Time_of_Day[ind] <- df$Time[ind3]
					allMeta$Latitude[ind] <- df$Latitude[ind3]
					allMeta$Longitude[ind] <- df$Longitude[ind3]
					allMeta$Collection_Standard[ind] <- df$Standard[ind3]
					allMeta$GPS_Collar_ID[ind] <- df$Collar_Serial[ind3]

				}
			}

			# last assign the read depth based on the diet data table
			allMeta$Mean_Read_Depth[ind] <- sum(allData[which(toupper(rownames(allData)) == samples[x]),])
		}
		
	}
}

	# tidy up the data so that catergorical variables only take specific values
allMeta$Original_Species_ID <- str_to_title(gsub(' ', '_', tolower(trimws(allMeta$Original_Species_ID))))
allMeta$Sex[c(grep('[?]|[-]|AD', allMeta$Sex), which(allMeta$Sex == ''), which(is.na(allMeta$Sex)))] <- 'U'
allMeta$Sex <- substr(allMeta$Sex, 1, 1)
allMeta$Collection_Year <- substr(allMeta$Collection_Date, 1,4)
allMeta$Collection_Month <- substr(allMeta$Collection_Date, 6,7)
allMeta$Collection_Julian_Day <- yday(ymd(allMeta$Collection_Date))
allMeta$Collection_Time_of_Day <- gsub('[:]', '', allMeta$Collection_Time_of_Day)
allMeta$Collection_Time_of_Day[c(grep('Unknown|morning|afternoon|AM|PM', allMeta$Collection_Time_of_Day), which(allMeta$Collection_Time_of_Day == '0'), which(allMeta$Collection_Time_of_Day == ''))] <- NA
allMeta$Collection_Time_of_Day <- str_pad(allMeta$Collection_Time_of_Day, width=4, pad='0', side='left')	
allMeta$Collection_Time_of_Day[which(allMeta$Collection_Time_of_Day == '0140')] <- '1340' # assumed errorenous use of 12-hr clock
allMeta$Collection_Time_of_Day[which(allMeta$Collection_Time_of_Day == '0200')] <- '1400' # assumed errorenous use of 12-hr clock
allMeta$Collection_Time_of_Day[which(allMeta$Collection_Time_of_Day == '0215')] <- '1415' # assumed errorenous use of 12-hr clock
allMeta$Collection_Time_of_Day[which(allMeta$Collection_Time_of_Day == '0115')] <- '1315' # assumed errorenous use of 12-hr clock
allMeta$Collection_Time_of_Day[which(allMeta$Collection_Time_of_Day == '0410')] <- '1610' # assumed errorenous use of 12-hr clock
allMeta$Latitude[c(grep('Hippo|Unknown', allMeta$Latitude), which(allMeta$Latitude == ''), which(allMeta$Latitude == '-18'), which(allMeta$Latitude == '240'), which(allMeta$Latitude == '238'))] <- NA 
allMeta$Latitude[which(allMeta$Latitude == '-18730568')] <- '-18.730568' # missing decimal point
allMeta$Latitude[which(allMeta$Latitude == '19.40533')] <- '-19.40533' # missing minus sign
allMeta$Longitude[c(grep('Hippo|Unknown', allMeta$Longitude), which(allMeta$Longitude == ''))] <- NA
allMeta$Longitude <- gsub(',', '.', allMeta$Longitude) 
allMeta$Collection_Standard[grep('bronze|Bronze|B', allMeta$Collection_Standard)] <- 2
allMeta$Collection_Standard[grep('silver|Silver|S', allMeta$Collection_Standard)] <- 3
allMeta$Collection_Standard[grep('gold|Gold|G', allMeta$Collection_Standard)] <- 4
allMeta$Collection_Standard[grep('platinum|Platinum|P', allMeta$Collection_Standard)] <- 5
allMeta$Collection_Standard[which(is.na(allMeta$Collection_Standard) == TRUE)] <- 1
allMeta$GPS_Collar_ID[which(allMeta$Sample_Sequencing_ID == 'PNG_19_TRSC_14')] <- '32012'
allMeta$GPS_Collar_ID[which(allMeta$GPS_Collar_ID == 'na')] <- NA

	# code in some specific spot-checks to ensure everything is right
all(allMeta$Collection_Year == substr(allMeta$Collection_Date, 1,4))
all(allMeta$Collection_Month == substr(allMeta$Collection_Date, 6,7))

n = 1000
to_check <- sample(1:nrow(allMeta), n)
data_to_check <- sample(colnames(allMeta)[c(2,3,6,8:11)], n, replace=TRUE)
metadata_key <- c(Original_Species_ID='Species', Sex='Sex', Collection_Date='Date', Collection_Time_of_Day='Time',
	Latitude='Latitude', Longitude='Longitude', Collection_Standard='Standard')
for(i in 1:length(to_check)){
	sample <- allMeta$Sample_Sequencing_ID[to_check[i]]
	checking <- data_to_check[i]
	checking2 <- metadata_key[[which(names(metadata_key) == checking)]]

	if(any(sapply(metadata, function(x) length(grep(sample, x$NgsfilterID, ignore.case=TRUE))) > 0)){
		matched <- sapply(metadata, function(x) length(grep(sample, x$NgsfilterID, ignore.case=TRUE)))
		df <- metadata[[which(names(metadata) == names(matched)[which(matched > 0)])]]
	}else if(sample %in% metadata$MD21$NgsfilterID_alt){
		df <- metadata$MD21
	}else{
		stop(paste('Apparently sample (', sample, ') is not in any metadata file', sep=''))
	}

	if(checking2 == 'Species' & 'Species' %in% colnames(df)){
		df$Species <- str_to_title(gsub(' ', '_', tolower(trimws(df$Species))))
	}

	if(checking2 == 'Sex' & 'Sex' %in% colnames(df)){
		df$Sex[c(grep('[?]|[-]|AD', df$Sex), which(df$Sex == ''), which(is.na(df$Sex)))] <- 'U'
		df$Sex <- substr(df$Sex, 1, 1)
	}

	if(checking2 == 'Time' & 'Time' %in% colnames(df)){
		df$Time <- gsub('[:]', '', df$Time)
		df$Time[c(grep('Unknown|morning|afternoon|AM|PM', df$Time), which(df$Time == '0'), which(df$Time == ''))] <- NA
		df$Time <- str_pad(df$Time, width=4, pad='0', side='left')	
		if('0140' %in% df$Time) df$Time[which(df$Time == '0140')] <- '1340' # assumed errorenous use of 12-hr clock
		if('0200' %in% df$Time) df$Time[which(df$Time == '0200')] <- '1400' # assumed errorenous use of 12-hr clock
		if('0215' %in% df$Time) df$Time[which(df$Time == '0215')] <- '1415' # assumed errorenous use of 12-hr clock
		if('0115' %in% df$Time) df$Time[which(df$Time == '0115')] <- '1315' # assumed errorenous use of 12-hr clock
		if('0410' %in% df$Time) df$Time[which(df$Time == '0410')] <- '1610' # assumed errorenous use of 12-hr clock
	}

	if(checking2 == 'Latitude' & 'Latitude' %in% colnames(df)){
		df$Latitude[c(grep('Hippo|Unknown', df$Latitude), which(df$Latitude == ''), which(df$Latitude == '-18'), which(df$Latitude == '240'), which(df$Latitude == '238'))] <- NA 
		if('-187305568' %in% df$Latitude) df$Latitude[which(df$Latitude == '-18730568')] <- '-18.730568' # missing decimal point
		if('19.40533' %in% df$Latitude) df$Latitude[which(df$Latitude == '19.40533')] <- '-19.40533' # missing minus sign
	}

	if(checking2 == 'Longitude' & 'Longitude' %in% colnames(df)){
		df$Longitude[c(grep('Hippo|Unknown', df$Longitude), which(df$Longitude == ''))] <- NA
		df$Longitude <- gsub(',', '.', df$Longitude) 
	}

	if(checking2 == 'Standard' & 'Standard' %in% colnames(df)){
		df$Standard[grep('bronze|Bronze|B', df$Standard)] <- 2
		df$Standard[grep('silver|Silver|S', df$Standard)] <- 3
		df$Standard[grep('gold|Gold|G', df$Standard)] <- 4
		df$Standard[grep('platinum|Platinum|P', df$Standard)] <- 5
		df$Standard[which(is.na(df$Standard) == TRUE)] <- 1
	}

	if(sample %in% df$NgsfilterID & checking2 %in% colnames(df)){
		if(allMeta[to_check[i],which(colnames(allMeta) == checking)] == df[which(df$NgsfilterID == sample), which(colnames(df) == checking2)] | all(is.na(c(allMeta[to_check[i],which(colnames(allMeta) == checking)], df[which(df$NgsfilterID == sample), which(colnames(df) == checking2)])) == TRUE)){
		}else{
			stop(paste('No match for', checking, 'at sample:', sample, sep=' '))
		}
	}

	if(sample %in% df$NgsfilterID_alt & checking2 %in% colnames(df)){
		if(allMeta[to_check[i],which(colnames(allMeta) == checking)] == df[which(df$NgsfilterID_alt == sample), which(colnames(df) == checking2)] | all(is.na(c(allMeta[to_check[i],which(colnames(allMeta) == checking)], df[which(df$NgsfilterID_alt == sample), which(colnames(df) == checking2)])) == TRUE)){
		}else{
			stop(paste('No match for', checking, 'at sample:', sample, sep=' '))
		}
	}
}

	# make sure all samples were assigned at least Sample, Species, Date, Read Depth
length(which(is.na(allMeta$Sample_Sequencing_ID) == TRUE))
length(which(is.na(allMeta$Original_Species_ID) == TRUE))
length(which(is.na(allMeta$Collection_Date) == TRUE))
length(which(is.na(allMeta$Mean_Read_Depth) == TRUE))

	# save all files
write.csv(allData, file='final_filtered_files/step3_allData.csv')
write.csv(allMOTUs, file='final_filtered_files/step3_allMOTUs.csv')
write.csv(allMeta, file='final_filtered_files/step3_allMeta.csv')
