# Supplementary material for: Ecology of community reassembly: Movements and diets of megafauna during a decade of restoration in Mozambique
Source: Ecology. 2026 Apr 12;107(4):e70386. doi: 10.1002/ecy.70386 (PMC13071350; doi:10.1002/ecy.70386)
Supplement: Supplementary file 1 — Data S1. [file ECY-107-e70386-s001.zip › Data_S1/Dataset_20/DietDataFilteringScripts/DNA_metabarcoding_data_processing/additional_files_scripts/step4_correct_species_IDs.R]

#!/bin/Rscript
#SBATCH -N 1   # node count 
#SBATCH --ntasks-per-node=1  # core count
#SBATCH -t 1:00:00 # time needed
#SBATCH --mem=10G # memory required

# the purpose of this script is to identify the mOTUs that account for the majority of reads in the dataset 

setwd('../DNA_metabarcoding_data_processing')

library(vegan)
library(ROBITools)
library(ROBITaxonomy)
library(stringr)

source('additional_files_scripts/helpful_functions.r')

	# read in the joined datasets
data <- read.csv('final_filtered_files/step3_allData.csv', row.names=1)
meta <- read.csv('final_filtered_files/step3_allMeta.csv', row.names=1)

	# read in the results of sample ID testing with mammal primers
batch1_good <- read.csv('step2_filtered_sequences/sample_id_tests/samples_with_confirmed_identity_2016_2020.csv', row.names=1)
batch1_bad <- read.csv('step2_filtered_sequences/sample_id_tests/samples_unidentified_2016_2020.csv', row.names=1)
batch2_good <- read.csv('step2_filtered_sequences/sample_id_tests/samples_with_confirmed_identity_2022.csv', row.names=1)
batch2_bad <- read.csv('step2_filtered_sequences/sample_id_tests/samples_unidentified_2022.csv', row.names=1)
batch3_good <- read.csv('step2_filtered_sequences/sample_id_tests/samples_with_confirmed_identity_2023.csv', row.names=1)
batch3_bad <- read.csv('step2_filtered_sequences/sample_id_tests/samples_unidentified_2023.csv', row.names=1) 

	# there was a small frame shift in PCR plate, mislabelling some samples; revert to correct labels here
os10 <- which(batch3_good$SampleID == 'PNG_22_0010')
os13 <- which(batch3_good$SampleID == 'PNG_22_0013')
os14 <- which(batch3_good$SampleID == 'PNG_22_0014')
os19 <- which(batch3_good$SampleID == 'PNG_22_0019')
os20 <- which(batch3_good$SampleID == 'PNG_22_0020')
os22 <- which(batch3_good$SampleID == 'PNG_22_0022')
os25 <- which(batch3_good$SampleID == 'PNG_22_0025')
os41 <- which(batch3_good$SampleID == 'PNG_22_0041')
os30 <- which(batch3_good$SampleID == 'PNG_22_0030')
os37 <- which(batch3_good$SampleID == 'PNG_22_0037')

batch3_good$SampleID[os10] <- 'PNG_22_0013'
batch3_good$SampleID[os13] <- 'PNG_22_0014'
batch3_good$SampleID[os14] <- 'PNG_22_0019'
batch3_good$SampleID[os19] <- 'PNG_22_0020'
batch3_good$SampleID[os20] <- 'PNG_22_0022'
batch3_good$SampleID[os22] <- 'PNG_22_0025'
batch3_good$SampleID[os25] <- 'PNG_22_0030'
batch3_good$SampleID[os41] <- 'PNG_22_0010'
batch3_good$SampleID[os30] <- 'PNG_22_0043'
batch3_good$SampleID[os37] <- 'PNG_22_0041'


	# because of mixed naming methods in 2021 the files won't match so read in 2021 metadata to check against
	# read in other files to help with renaming
m2013 <- read.csv('metadata_files/png13_metadata.csv')
m2014 <- read.csv('metadata_files/png14_metadata.csv')
s2014_15 <- read.csv('metadata_files/png14_15_metadata_supplement.csv')
m2015 <- read.csv('metadata_files/png15_metadata.csv')
m2015b <- read.csv('metadata_files/png15_part2_metadata.csv')
m2016 <- read.csv('metadata_files/png16_metadata.csv', fileEncoding='UTF-7')
m2016$Code_name_OK <- gsub('-', '', m2016$Code_name_OK)
m2017 <- read.csv('metadata_files/png17_metadata.csv')
m2018 <- read.csv('metadata_files/png18_metadata.csv', fileEncoding='UTF-7')
m2018$EXTRACTION_CODE1 <- gsub('-', '', m2018$EXTRACTION_CODE1)
m2019 <- read.csv('metadata_files/png19_metadata.csv', fileEncoding='UTF-7')
m2019$EXTRACTION_CODE1 <- gsub('-', '', m2019$EXTRACTION_CODE1)
m2020 <- read.csv('metadata_files/png20_metadata.csv', fileEncoding='UTF-7')
m2020$EXTRACTION_CODE1 <- gsub('-', '', m2020$EXTRACTION_CODE1)
m2021 <- read.csv('metadata_files/png21_metadata.csv')
m2022 <- read.csv('metadata_files/png22_metadata.csv')

m2021$EXTRACTION_CODE_1[grep('HYAF_06', m2021$EXTRACTION_CODE_1)] <- c('PNG_21_HYAF_06.1', 'PNG_21_HYAF_06.2')
redone21_samples <- substr(rownames(data)[grep('[.]2', rownames(data))], 1, 14)
redone21_samples <- redone21_samples[-grep('HYAF', redone21_samples)]
m2021$EXTRACTION_CODE_1[which(m2021$EXTRACTION_CODE_1 %in% redone21_samples)] <- paste(m2021$EXTRACTION_CODE_1[which(m2021$EXTRACTION_CODE_1 %in% redone21_samples)], '2', sep='.') 

#################################################################
#### (1) Fill in metadata columns for testing and species ID ####
#################################################################

	# column Species_ID_Confirmed_Genetically takes three variables (1 = not tested, 2 = tested but unconfirmed, 3 = tested confirmed)
allBad <- rbind(batch1_bad, batch2_bad, batch3_bad[,c(1:6,8)])
allGood <- rbind(batch1_good, batch2_good, batch3_good[,c(1:6,8)])

	# first check all names match
any(!allGood$SampleID %in% meta$Sample_Sequencing_ID)
allGood$SampleID <- gsub('PNG_16', 'PNG16', allGood$SampleID)
allGood <- allGood[-which(allGood$SampleID %in% c('13A', '13B', 'SER_18_AEME_61', 'SER_18_EUTH_77')),]
allGood$SampleID[which(allGood$SampleID %in% c('PNG16_COTA_26', 'PNG16_COTA_27', 'PNG16_COTA_28', 'PNG16_COTA_29', 'PNG16_COTA_30'))] <- gsub('COTA', 'CODA', allGood$SampleID[which(allGood$SampleID %in% c('PNG16_COTA_26', 'PNG16_COTA_27', 'PNG16_COTA_28', 'PNG16_COTA_29', 'PNG16_COTA_30'))])
allGood$SampleID[which(allGood$SampleID == 'PNG16_OUOU_17')] <- 'PNG16_OUOU17'
allGood$SampleID[which(allGood$SampleID == 'PNG16_PHAF_16')] <- 'PNG16_PHAF16'
allGood$SampleID[which(allGood$SampleID == 'PNG16_PHAF_17')] <- 'PNG16_PHAF17'
allGood$SampleID[which(allGood$SampleID == 'PNG16_PHAF_18')] <- 'PNG16_PHAF18'
allGood$SampleID[which(allGood$SampleID == 'PNG16_PHAF_19')] <- 'PNG16_PHAF19'
allGood$SampleID[which(allGood$SampleID == 'PNG16_TRST_13')] <- 'PNG16_TRST13'

for(i in 1:nrow(allGood)){
	if(length(grep('PNG_21', allGood$SampleID[i])) > 0 & !allGood$SampleID[i] %in% meta$Sample_Sequencing_ID){
		if(allGood$SampleID[i] %in% m2021$EXTRACTION_CODE_1){
			alt_id <- m2021$EXTRACTION_CODE_2[which(m2021$EXTRACTION_CODE_1 == allGood$SampleID[i])]
			if(alt_id %in% meta$Sample_Sequencing_ID){
				allGood$SampleID[i] <- alt_id
			}
		}
		if(allGood$SampleID[i] %in% m2021$EXTRACTION_CODE_2){
			alt_id <- m2021$EXTRACTION_CODE_1[which(m2021$EXTRACTION_CODE_2 == allGood$SampleID[i])]
			if(alt_id %in% meta$Sample_Sequencing_ID){
				allGood$SampleID[i] <- alt_id
			}
		}
	}
}

any(!allBad$SampleID %in% meta$Sample_Sequencing_ID)
allBad <- allBad[-grep('SER', allBad$SampleID),]
allBad$SampleID <- gsub('PNG_16', 'PNG16', allBad$SampleID)

	# in both tables, all samples remaining that can't be found in 'meta' are samples that did not pass bioinformatic thresholds for diet-data filtering
	# now, cycle through files assigning metadata variables
for(i in 1:nrow(meta)){
	if(meta$Sample_Sequencing_ID[i] %in% allGood$SampleID){
		meta$Species_Latin_Name[i] <- unique(allGood$TopSeqSpeciesID[which(allGood$SampleID == meta$Sample_Sequencing_ID[i])])
		meta$Species_ID_Confirmed_Genetically[i] <- '3'
	}
	if(meta$Sample_Sequencing_ID[i] %in% allBad$SampleID){
		meta$Final_Species_Common_Name[i] <- meta$Original_Species_ID[i]
		meta$Species_ID_Confirmed_Genetically[i] <- '2'
	}
	if(!meta$Sample_Sequencing_ID[i] %in% allBad$SampleID & !meta$Sample_Sequencing_ID[i] %in% allGood$SampleID){
		meta$Final_Species_Common_Name[i] <- meta$Original_Species_ID[i]
		meta$Species_ID_Confirmed_Genetically[i] <- '1'
	}
}
meta$Species_Latin_Name <- gsub("'", '', meta$Species_Latin_Name)
meta$Species_Latin_Name <- str_sub(meta$Species_Latin_Name, 2, -2)

	# make sure all assigned Latin binomials match with species occurrence in Gorongosa
meta$Species_Latin_Name[which(meta$Species_Latin_Name == 'Hystrix indica, Hystrix brachyura')] <- 'Hystrix africaeaustralis'
meta$Species_Latin_Name[which(meta$Species_Latin_Name == 'Taurotragus oryx')] <- 'Tragelaphus oryx'
meta$Species_Latin_Name[which(meta$Species_Latin_Name == 'Tragelaphus scriptus')] <- 'Tragelaphus sylvaticus'
meta$Species_Latin_Name[which(meta$Species_Latin_Name == 'Urva javanica')] <- 'Herpestidae'

	# match common names to Latin binomials and fill in blanks throughout metadata
species_key <- c(Waterbuck='Kobus ellipsiprymnus',
	Impala='Aepyceros melampus',
	Warthog='Phacochoerus africanus',
	Reedbuck='Redunca arundinum',
	Oribi='Ourebia ourebi',
	Hartebeest='Alcelaphus buselaphus',
	Buffalo='Syncerus caffer',
	Sable='Hippotragus niger',
	Wildebeest='Connochaetes taurinus',
	Elephant='Loxodonta africana',
	Hippo='Hippopotamus amphibius',
	Bushbuck='Tragelaphus sylvaticus',
	Kudu='Tragelaphus strepsiceros',
	Nyala='Tragelaphus angasii',
	Eland='Tragelaphus oryx',
	Zebra='Equus quagga',
	Porcupine='Hystrix africaeaustralis',
	Baboon='Papio ursinus',
	Bushpig='Potamochoerus larvatus',
	Red_duiker='Cephalophus natalensis',
	Vervet='Chlorocebus pygerythrus',
	Civet='Civettictis civetta',
	Serval='Leptailurus serval',
	Lion='Panthera leo',
	Marsh_mongoose='Atilax paludinosus',
	Egyptian_mongoose='Herpestes ichneumon',
	Pangolin='Smutsia temminckii',
	Unknown=NA,
	Unidentified_Mongoose='Herpestidae')

for(i in 1:nrow(meta)){
	if(is.na(meta$Species_Latin_Name[i])){
		meta$Species_Latin_Name[i] <- species_key[which(names(species_key) == meta$Final_Species_Common_Name[i])]
	}else if(is.na(meta$Final_Species_Common_Name[i])){
		meta$Final_Species_Common_Name[i] <- names(species_key)[which(species_key == meta$Species_Latin_Name[i])]
	}
}

#####################################################################
##### (2) Harmonize sample naming conventions across collections ####
#####################################################################
meta$Harmonized_Sample_ID <- meta$Sample_Sequencing_ID
meta$Harmonized_Sample_ID <- gsub('GWB', 'PNG_13_KOEL_', meta$Harmonized_Sample_ID)
meta$Harmonized_Sample_ID <- gsub('GWH', 'PNG_13_PHAF_', meta$Harmonized_Sample_ID)
meta$Harmonized_Sample_ID <- gsub('BB15', 'PNG_15_TRSC', meta$Harmonized_Sample_ID)
meta$Harmonized_Sample_ID <- gsub('KD15', 'PNG_15_TRST', meta$Harmonized_Sample_ID)
meta$Harmonized_Sample_ID <- gsub('NY15', 'PNG_15_TRAN', meta$Harmonized_Sample_ID)
meta$Harmonized_Sample_ID <- gsub('BB_', 'PNG_14_TRSC_', meta$Harmonized_Sample_ID)
meta$Harmonized_Sample_ID <- gsub('KD_', 'PNG_14_TRST_', meta$Harmonized_Sample_ID)
meta$Harmonized_Sample_ID <- gsub('NY_', 'PNG_14_TRAN_', meta$Harmonized_Sample_ID)
meta$Harmonized_Sample_ID <- gsub('JAG15_RB', 'PNG_15_REAR_', meta$Harmonized_Sample_ID)
meta$Harmonized_Sample_ID <- gsub('JAG15_WB', 'PNG_15_KOEL_', meta$Harmonized_Sample_ID)
meta$Harmonized_Sample_ID <- gsub('JAG15_WH', 'PNG_15_PHAF_', meta$Harmonized_Sample_ID)
meta$Harmonized_Sample_ID <- gsub('JAG15_MP', 'PNG_15_AEME_', meta$Harmonized_Sample_ID)
meta$Harmonized_Sample_ID <- gsub('JAG15_BU', 'PNG_15_SYCA_', meta$Harmonized_Sample_ID)
meta$Harmonized_Sample_ID <- gsub('JAG15_BP', 'PNG_15_POLA_', meta$Harmonized_Sample_ID)
meta$Harmonized_Sample_ID <- gsub('JAG15_OR', 'PNG_15_OUOU_', meta$Harmonized_Sample_ID)
meta$Harmonized_Sample_ID <- gsub('PNG16', 'PNG_16', meta$Harmonized_Sample_ID)
meta$Harmonized_Sample_ID <- gsub('CODA', 'COTA', meta$Harmonized_Sample_ID)
meta$Harmonized_Sample_ID <- gsub('UKWN', 'UNKN', meta$Harmonized_Sample_ID)
for(i in 1:nrow(meta)){
	if(length(grep('PNG_21', meta$Harmonized_Sample_ID[i])) > 0 & nchar(meta$Harmonized_Sample_ID[i]) < 14){
		meta$Harmonized_Sample_ID[i] <- m2021$EXTRACTION_CODE_1[which(m2021$EXTRACTION_CODE_2 == meta$Harmonized_Sample_ID[i])]
	}
	if(length(grep('PNG_22', meta$Harmonized_Sample_ID[i])) > 0){
		meta$Harmonized_Sample_ID[i] <- m2022$EXTRACTION_CODE_1[which(m2022$EXTRACTION_CODE_2 == meta$Harmonized_Sample_ID[i])]
	}
}
meta$Harmonized_Sample_ID <- trimws(meta$Harmonized_Sample_ID)
meta$Harmonized_Sample_ID <- gsub('[.]2', '', meta$Harmonized_Sample_ID)

	# check pieces
speciesCodes <- apply(unlist(sapply(strsplit(species_key[1:27], ' '), substr, 1, 2)), MAR=2, FUN=function(x) toupper(paste(x, collapse='')))
speciesCodes[which(speciesCodes == 'TRSY')] <- 'TRSC'
speciesCodes[which(speciesCodes == 'TROR')] <- 'TAOR'
speciesCodes <- c(speciesCodes, 'UNKN')

piecewise <- strsplit(meta$Harmonized_Sample_ID, '_')
parkID <- sapply(piecewise, '[', 1)
yearID <- sapply(piecewise, '[', 2)
speciesID <- sapply(piecewise, '[', 3)
sampleID <- sapply(piecewise, '[', 4)

all(parkID == 'PNG')
all(yearID %in% c('13', '14', '15', '16', '17', '18', '19', '20', '21', '22'))
all(speciesID %in% speciesCodes)

meta$Harmonized_Sample_ID[which(!speciesID %in% speciesCodes)] <- paste(substr(meta$Harmonized_Sample_ID[which(!speciesID %in% speciesCodes)],1, 11), substr(meta$Harmonized_Sample_ID[which(!speciesID %in% speciesCodes)],12, 13), sep='_')
next_21_hyaf <- max(as.numeric(sapply(strsplit(m2021$EXTRACTION_CODE_1[grep('HYAF', m2021$EXTRACTION_CODE_1)], '_'), '[', 4)))+1
meta$Harmonized_Sample_ID[which(meta$Harmonized_Sample_ID == 'PNG_21_HYAF_06.1')] <- paste('PNG_21_HYAF', next_21_hyaf, sep='_')
next_15_koel <- max(as.numeric(substr(m2015$SequencingID, 9,11)), na.rm=TRUE)+1
meta$Harmonized_Sample_ID[which(meta$Harmonized_Sample_ID == 'PNG_15_KOEL_092bis')] <- paste('PNG_15_KOEL', next_15_koel, sep='_')

piecewise <- strsplit(meta$Harmonized_Sample_ID, '_')
speciesID <- sapply(piecewise, '[', 3)
all(speciesID %in% speciesCodes)

piecewise <- strsplit(meta$Harmonized_Sample_ID, '_')
sampleID <- sapply(piecewise, '[', 4)

ids_with_letters <- grep('[a-zA-Z]', sampleID)
meta$Harmonized_Sample_ID[ids_with_letters] <- toupper(paste(substr(meta$Harmonized_Sample_ID[ids_with_letters], 1, 11), str_extract(sampleID[ids_with_letters], '[0-9]+'), str_extract(sampleID[ids_with_letters], '[aA-zZ]+'), sep='_'))

piecewise <- strsplit(meta$Harmonized_Sample_ID, '_')
sampleID <- sapply(piecewise, '[', 4)
all(is.na(as.numeric(sampleID)) == FALSE) # okay so all sampleIDs should be consistent now

	# now we will just extract them all, make sure each is three digits by padding with zeroes and reinsert them
sampleID <- str_pad(sampleID, width=3, pad=0)
for(i in 1:length(piecewise)){
	piecewise[[i]][4] <- sampleID[i]
}
meta$Harmonized_Sample_ID <- unlist(lapply(piecewise, function(x) paste(x, collapse='_')))


###########################################################################
#### (3) Update harmonized sample names with genetically-confirmed IDs ####
###########################################################################
table(meta$Collection_Year[which(meta$Species_ID_Confirmed_Genetically == '3')]) # only 2016 onwards

m2016$SampleID <- m2016$Code_name_OK
m2017$SampleID <- m2017$EXTRACTION_CODE1
m2018$SampleID <- m2018$EXTRACTION_CODE1
m2019$SampleID <- m2019$EXTRACTION_CODE1
m2020$SampleID <- m2020$EXTRACTION_CODE1
m2021$SampleID <- m2021$EXTRACTION_CODE_1
m2022$SampleID <- m2022$EXTRACTION_CODE_1
metadata <- list(PNG_16=m2016, PNG_17=m2017, PNG_18=m2018, PNG_19=m2019, PNG_20=m2020, PNG_21=m2021, PNG_22=m2022)

for(i in 1:nrow(meta)){
	if(meta$Species_ID_Confirmed_Genetically[i] == '3'){
		if(meta$Original_Species_ID[i] != meta$Final_Species_Common_Name[i]){
			new_species <- toupper(paste(substr(unlist(strsplit(meta$Species_Latin_Name[i], ' ')),1,2), collapse=''))
			if(new_species == 'TRSY'){
				new_species <- 'TRSC'
			}
			if(new_species == 'TROR'){
				new_species <- 'TAOR'
			}
			if(new_species == 'HE'){
				new_species <- 'UNKN'
			}

			yearCode <- substr(meta$Harmonized_Sample_ID[i], 1, 6)
			df <- metadata[[which(names(metadata) == yearCode)]]
			existing_samples <- df$SampleID[grep(new_species, df$SampleID)]
			newNumber <- length(existing_samples)+1

				# check this sample number doesn't exist somehow already
			while(length(grep(newNumber, substr(existing_samples, 7, nchar(existing_samples)))) > 0){
				newNumber <- newNumber+1
			}

				# and then check for it in the metadata table
			updated_samples <- meta$Harmonized_Sample_ID[grep(paste(yearCode, new_species, sep='_'), meta$Harmonized_Sample_ID)]
			while(length(grep(newNumber, substr(updated_samples, 7, nchar(updated_samples)))) > 0){
				newNumber <- newNumber+1
			}


			if(length(strsplit(meta$Harmonized_Sample_ID[i], '_')[[1]]) == 5){
				meta$Harmonized_Sample_ID[i] <- paste(yearCode, new_species, 
					str_pad(newNumber, width=3, pad='0'),
					sapply(strsplit(meta$Harmonized_Sample_ID, '_'), '[', 5), sep='_')
			}

			if(length(strsplit(meta$Harmonized_Sample_ID[i], '_')[[1]]) == 4){
				meta$Harmonized_Sample_ID[i] <- paste(yearCode, new_species, 
					str_pad(newNumber, width=3, pad='0'), sep='_')
			}
			
		}
	}
}

######################################
#### (4) Finish with some checks #####
######################################

all(is.na(meta$Final_Species_Common_Name) == FALSE)
all(is.na(meta$Species_Latin_Name[which(meta$Final_Species_Common_Name != 'Unknown')]) == FALSE)
all(is.na(meta$Species_ID_Confirmed_Genetically) == FALSE)
all(is.na(meta$Harmonized_Sample_ID) == FALSE)

all(duplicated(meta$Harmonized_Sample_ID) == FALSE)

all(substr(meta$Harmonized_Sample_ID, 5,6) == substr(meta$Collection_Year,3,4))
all(meta$Species_Latin_Name[grep('KOEL', meta$Harmonized_Sample_ID)] == 'Kobus ellipsiprymnus')
all(meta$Species_Latin_Name[grep('REAR', meta$Harmonized_Sample_ID)] == 'Redunca arundinum')
all(meta$Species_Latin_Name[grep('OUOU', meta$Harmonized_Sample_ID)] == 'Ourebia ourebi')
all(meta$Species_Latin_Name[grep('LOAF', meta$Harmonized_Sample_ID)] == 'Loxodonta africana')
all(meta$Species_Latin_Name[grep('EQQU', meta$Harmonized_Sample_ID)] == 'Equus quagga')
all(meta$Species_Latin_Name[grep('TAOR', meta$Harmonized_Sample_ID)] == 'Tragelaphus oryx')
all(meta$Species_Latin_Name[grep('TRSC', meta$Harmonized_Sample_ID)] == 'Tragelaphus sylvaticus')
all(meta$Species_Latin_Name[grep('TRAN', meta$Harmonized_Sample_ID)] == 'Tragelaphus angasii')
all(meta$Species_Latin_Name[grep('TRST', meta$Harmonized_Sample_ID)] == 'Tragelaphus strepsiceros')
all(meta$Species_Latin_Name[grep('PAUR', meta$Harmonized_Sample_ID)] == 'Papio ursinus')
all(meta$Species_Latin_Name[grep('HINI', meta$Harmonized_Sample_ID)] == 'Hippotragus niger')
all(meta$Species_Latin_Name[grep('COTA', meta$Harmonized_Sample_ID)] == 'Connochaetes taurinus')
all(meta$Species_Latin_Name[grep('SYCA', meta$Harmonized_Sample_ID)] == 'Syncerus caffer')
all(meta$Species_Latin_Name[grep('ALBU', meta$Harmonized_Sample_ID)] == 'Alcelaphus buselaphus')
all(meta$Species_Latin_Name[grep('HYAF', meta$Harmonized_Sample_ID)] == 'Hystrix africaeaustralis')
all(meta$Species_Latin_Name[grep('HIAM', meta$Harmonized_Sample_ID)] == 'Hippopotamus amphibius')
all(meta$Species_Latin_Name[grep('AEME', meta$Harmonized_Sample_ID)] == 'Aepyceros melampus')
all(meta$Species_Latin_Name[grep('PHAF', meta$Harmonized_Sample_ID)] == 'Phacochoerus africanus')
all(meta$Species_Latin_Name[grep('POLA', meta$Harmonized_Sample_ID)] == 'Potamochoerus larvatus')
all(meta$Species_Latin_Name[grep('CENA', meta$Harmonized_Sample_ID)] == 'Cephalophus natalensis')

all(rownames(data) == meta$Sample_Sequencing_ID)
rownames(data) <- meta$Harmonized_Sample_ID

write.csv(data, file='final_filtered_files/step4_allData.csv')
write.csv(meta, file='final_filtered_files/step4_allMeta.csv')
