# Supplementary material for: Ecology of community reassembly: Movements and diets of megafauna during a decade of restoration in Mozambique
Source: Ecology. 2026 Apr 12;107(4):e70386. doi: 10.1002/ecy.70386 (PMC13071350; doi:10.1002/ecy.70386)
Supplement: Supplementary file 1 — Data S1. [file ECY-107-e70386-s001.zip › Data_S1/Dataset_20/DietDataFilteringScripts/DNA_metabarcoding_data_processing/additional_files_scripts/step5_identify_mOTUs_to_investigate.r]

#!/bin/Rscript
#SBATCH -N 1   # node count 
#SBATCH --ntasks-per-node=1  # core count
#SBATCH -t 1:00:00 # time needed
#SBATCH --mem=10G # memory required

# the purpose of this script is to identify the mOTUs that account for the majority of reads in the dataset 

setwd('../DNA_metabarcoding_data_processing')

library(vegan)
library(ROBITools)
library(ROBITaxonomy)
library(stringr)

source('additional_files_scripts/helpful_functions.r')

	# read in the joined datasets
data <- read.csv('final_filtered_files/step4_allData.csv', row.names=1)
mOTUs <- read.csv('final_filtered_files/step3_allMOTUs.csv', row.names=1)

#########################################################
#### (1) Identify mOTUs for further identification ######
#########################################################

	# we take a multifaceted approach to prioritize the mOTUs that most need taxonomic refinement
rra_data <- decostand(data, 'total')

	# 1. Minimum number of mOTUs that account for 90% of RRA across all samples
total_rra <- rev(sort(colSums(rra_data)))

top_seqs <- c()
cumrra = 0
i=0
while(cumrra < 0.90){
	i=i+1
	top_seqs <- c(top_seqs, names(total_rra)[i])
	cumrra <- sum(total_rra[1:i])/sum(total_rra) 
}

	# 2. Minimum number of mOTUs that account for 90% of RRA after averaging within species
spp_data <- split_by_species(rra_data, 3)
spp_data <- spp_data[-which(names(spp_data) %in% c('UNKN', 'CICI', 'HEIC', 'CENA', 'CHPY', 'LESE', 'PALE', 'ATPA', 'SMTE'))] # remove non-large herbivore species
spp_data <- do.call(rbind, lapply(spp_data, colMeans))
total_rra_spp <- rev(sort(colSums(spp_data)))

top_seqs_2 <- c()
cumrra = 0
i=0
while(cumrra < 0.90){
	i=i+1
	top_seqs_2 <- c(top_seqs_2, names(total_rra_spp)[i])
	cumrra <- sum(total_rra_spp[1:i])/sum(total_rra_spp) 
}


	# 3. mOTUs that are in the top 20 most abundant for each species' diet
spp_data <- split_by_species(rra_data, 3)
spp_data <- spp_data[-which(names(spp_data) %in% c('UNKN', 'CICI', 'HEIC', 'CENA', 'CHPY', 'LESE', 'PALE', 'ATPA', 'SMTE'))] # remove non-large herbivore species
spp_data <- lapply(spp_data, function(x) rev(sort(colMeans(x))))

top_seqs_3 <- c()
for(i in 1:length(spp_data)){
	top_seqs_3 <- c(top_seqs_3, names(spp_data[[i]])[1:25])
}

top_seqs_3 <- unique(top_seqs_3)


	# let's combine these lists for a final set of mOTUs to examine
targetmOTUs <- unique(c(top_seqs, top_seqs_2, top_seqs_3))


#############################################################################
#### (2) Create a table for these mOTUs to export and look for sequences ####
#############################################################################

	# subset motus table
motuList <- mOTUs[which(mOTUs$sequence %in% targetmOTUs),]

	# select desired columns for exported table
motuList <- motuList[,c('sequence', 'best_identity_localDB', 'species_list_localDB', 'scientific_name_by_db_localDB')]
colnames(motuList) <- c('Barcode', 'PercentMatch_PNG', 'SpeciesList_PNG', 'ID_PNG')

write.csv(motuList, file='final_filtered_files/step5_mOTUs_to_examine.csv')
