# Supplementary material for: Ecology of community reassembly: Movements and diets of megafauna during a decade of restoration in Mozambique
Source: Ecology. 2026 Apr 12;107(4):e70386. doi: 10.1002/ecy.70386 (PMC13071350; doi:10.1002/ecy.70386)
Supplement: Supplementary file 1 — Data S1. [file ECY-107-e70386-s001.zip › Data_S1/Dataset_20/DietDataFilteringScripts/DNA_metabarcoding_data_processing/additional_files_scripts/step6_plant_lists_for_final_IDs.r]

# the purpose of this script  is to create three lists of plants with the same taxonomy, to which we will compare NCBI BLAST matches to top mOTUs

setwd('../DNA_metabarcoding_data_processing')

library(xlsx)
library(kewr)
library(stringr)
library(taxize)

	# read in files
GNP_plants <- read.xlsx('additional_files_scripts/plantList_Gorongosa_Oct2023.xlsx', sheetIndex=1) # records returned from Gorongosa Biodiversity Database, queried in October 2023 by Dr. Piotr Naskrecki
GNP_plants_2 <- read.csv('additional_files_scripts/plantList_GorongosaFoM_Oct2023.csv')

	# note: throughout, we will limit names from these lists to Latin binomials, stripping infraspecific epithets given the likely identical barcodes shared within species

#########################################################################################################
#### (1) Use Kew's Plants of the World Online to retrieve all plant species recorded in Mozambique ######
#########################################################################################################

	# (a) retrieve all plants from Mozambique 
moz <- search_powo(list(distribution='Mozambique'), filters=c('accepted', 'species'), limit=50000) # let's pull all accepted plant species from Mozambique
mozSyns <- sapply(moz$results, function(x) pow_synonyms(id=x$fqId))

moz <- sapply(moz$results, function(x) x$name) # make the main list manageable
mozSyns <- sapply(mozSyns, function(x) x$name) # make the synonyms list manageable
mozSyns <- do.call(c, mozSyns)
mozSyns <- unique(mozSyns)

######################################################################################
#### (2) Harmonize the list of plant from Gorongosa's database with POWO taxonomy ####
######################################################################################

	# remove duplicates and taxa only identified to Genus or Family from Gorongosa list
GNP_plants$Species <- trimws(GNP_plants$Species)
GNP_plants$Species <- gsub('\n', '',GNP_plants$Species)
GNP_plants <- GNP_plants[-grep('undet', GNP_plants$Species),]
GNP_plants <- GNP_plants[-grep(' sp[.]', GNP_plants$Species),]
GNP_plants <- GNP_plants[-grep(' sp[1-9]', GNP_plants$Species),]
GNP_plants <- GNP_plants[-grep('cf[.] ', GNP_plants$Species),]
GNP_plants <- GNP_plants[-grep(' cf ', GNP_plants$Species),]
GNP_plants <- GNP_plants[-grep('[/]', GNP_plants$Species),]
GNP_plants <- GNP_plants[-which(sapply(GNP_plants$Species, function(x) substr(x, (nchar(x)-2), nchar(x))) == ' sp'),]

	# for those remaining in the Gorongosa list, remove taxonomic authorities so they can be queried on POWO
spp <- strsplit(trimws(GNP_plants$Species), ' ')
GNP_plants <- GNP_plants[-which(sapply(spp, length) == 1),]
spp <- spp[-which(sapply(spp, length) == 1)]
GNP_plants$Binomial <- sapply(spp, function(x) paste(x[1], x[2], sep=' '))
GNP_plants <- GNP_plants[-grep('[(]', GNP_plants$Binomial),]

	# harmonize Gorongosa database with POWO
GNP_plants$POWO_Accepted <- NA
for(i in 1:nrow(GNP_plants)){
	print(i)
	spp <- search_powo(list(name=GNP_plants$Binomial[i])) # first try the names we sorted above
	if(length(spp$results) > 0){
		acc <- sapply(spp$results, function(x) x$accepted)
		if(all(acc == TRUE)){
			names <- sapply(spp$results, function(x) x$name)
			inMoz <- length(which(names %in% moz))
			if(inMoz > 0){
				GNP_plants$POWO_Accepted[i] <- paste(unique(names[which(names %in% moz)]), collapse='|')
			}else{
				GNP_plants$POWO_Accepted[i] <- paste(unique(names), collapse='|')
			}
		}else if(all(acc == FALSE)){
			swaps <- sapply(spp$results, function(x) x$synonymOf$name)
			inMoz <- length(which(swaps %in% moz))
			if(inMoz > 0){
				GNP_plants$POWO_Accepted[i] <- paste(unique(swaps[which(swaps %in% moz)]), collapse='|')
			}else{
				GNP_plants$POWO_Accepted[i] <- paste(unique(swaps), collapse='|')
			}
		}else{
			names <- sapply(spp$results, function(x) x$name)
			swaps <- sapply(spp$results, function(x) x$synonymOf$name)
			if(any(sapply(swaps, is.null) == TRUE)){
				swaps[which(sapply(swaps, is.null) == TRUE)] <- ''
			}
			gSwaps <- names[which(acc == TRUE)]
			bSwaps <- swaps[which(acc == FALSE)]
			aSwaps <- c(gSwaps, bSwaps)
			inMoz <- length(which(aSwaps %in% moz))
			if(inMoz > 0){
				GNP_plants$POWO_Accepted[i] <- paste(unique(aSwaps[which(aSwaps %in% moz)]), collapse='|')
			}else if(inMoz == 0){
				GNP_plants$POWO_Accepted[i] <- paste(unique(aSwaps), collapse='|')
			}
		}
	}else if(length(spp$results) == 0){ # try resolving name in taxonomy resolution system
		res_name <- gnr_resolve(GNP_plants$Binomial[i])
		if(nrow(res_name) > 0){
			res_name <- res_name$matched_name[which(res_name$score == max(res_name$score))[1]]
			if(length(strsplit(res_name, ' ')) > 2){
				res_name <- paste(strsplit(res_name, ' ')[[1]][1], strsplit(res_name, ' ')[[1]][2])
			}
		}else{
			res_name <- GNP_plants$Binomial[i]
		}
		spp <- search_powo(list(name=res_name))
		if(length(spp$results) > 0){
			acc <- sapply(spp$results, function(x) x$accepted)
			if(all(acc == TRUE)){
				names <- sapply(spp$results, function(x) x$name)
				inMoz <- length(which(names %in% moz))
				if(inMoz > 0){
					GNP_plants$POWO_Accepted[i] <- paste(unique(names[which(names %in% moz)]), collapse='|')
				}else{
					GNP_plants$POWO_Accepted[i] <- paste(unique(names), collapse='|')
				}
			}else if(all(acc == FALSE)){
				swaps <- sapply(spp$results, function(x) x$synonymOf$name)
				inMoz <- length(which(swaps %in% moz))
				if(inMoz > 0){
					GNP_plants$POWO_Accepted[i] <- paste(unique(swaps[which(swaps %in% moz)]), collapse='|')
				}else{
					GNP_plants$POWO_Accepted[i] <- paste(unique(swaps), collapse='|')
				}
			}else{
				names <- sapply(spp$results, function(x) x$name)
				swaps <- sapply(spp$results, function(x) x$synonymOf$name)
				if(any(sapply(swaps, is.null) == TRUE)){
					swaps[which(sapply(swaps, is.null) == TRUE)] <- ''
				}
				gSwaps <- names[which(acc == TRUE)]
				bSwaps <- swaps[which(acc == FALSE)]
				aSwaps <- c(gSwaps, bSwaps)
				inMoz <- length(which(aSwaps %in% moz))
				if(inMoz > 0){
					GNP_plants$POWO_Accepted[i] <- paste(unique(aSwaps[which(aSwaps %in% moz)]), collapse='|')
				}else if(inMoz == 0){
					GNP_plants$POWO_Accepted[i] <- paste(unique(aSwaps), collapse='|')
				}
			}
		}else if(length(spp$results) == 0){	
		# as a last resort, because some names are just spelled different by different authorities, try a fuzzy match to the Mozambique plants list for POWO
			if(length(agrep(GNP_plants$Binomial[i], moz, max.distance=3)) == 1){ # fuzzy match allowing one error and only matching to one species in the Moz list
				GNP_plants$POWO_Accepted[i] <- moz[agrep(GNP_plants$Binomial[i], moz, max.distance=3)]
			}else if(length(agrep(GNP_plants$Binomial[i], moz, max.distance=3)) > 1){ # if more than one, use smallest distance
				opts <- moz[agrep(GNP_plants$Binomial[i], moz, max.distance=3)]
				dists <- adist(GNP_plants$Binomial[i], opts)
				GNP_plants$POWO_Accepted[i] <- opts[which(dists == min(dists))]
			}else if(length(agrep(GNP_plants$Binomial[i], moz, max.distance=3)) == 0){
				isSyn <- agrep(GNP_plants$Binomial[i], mozSyns, max.distance=3)
				if(length(isSyn) == 1){
					syn <- mozSyns[isSyn]
					spp <- search_powo(list(name=syn))
					if(length(spp$results) > 0){
						acc <- sapply(spp$results, function(x) x$accepted)
						if(all(acc == TRUE)){
							names <- sapply(spp$results, function(x) x$name)
							inMoz <- length(which(names %in% moz))
							if(inMoz > 0){
								GNP_plants$POWO_Accepted[i] <- paste(unique(names[which(names %in% moz)]), collapse='|')
							}else{
								GNP_plants$POWO_Accepted[i] <- paste(unique(names), collapse='|')
							}
						}else if(all(acc == FALSE)){
							swaps <- sapply(spp$results, function(x) x$synonymOf$name)
							inMoz <- length(which(swaps %in% moz))
							if(inMoz > 0){
								GNP_plants$POWO_Accepted[i] <- paste(unique(swaps[which(swaps %in% moz)]), collapse='|')
							}else{
								GNP_plants$POWO_Accepted[i] <- paste(unique(swaps), collapse='|')
							}
						}else{
							names <- sapply(spp$results, function(x) x$name)
							swaps <- sapply(spp$results, function(x) x$synonymOf$name)
							if(any(sapply(swaps, is.null) == TRUE)){
								swaps[which(sapply(swaps, is.null) == TRUE)] <- ''
							}
							gSwaps <- names[which(acc == TRUE)]
							bSwaps <- swaps[which(acc == FALSE)]
							aSwaps <- c(gSwaps, bSwaps)
							inMoz <- length(which(aSwaps %in% moz))
							if(inMoz > 0){
								GNP_plants$POWO_Accepted[i] <- paste(unique(aSwaps[which(aSwaps %in% moz)]), collapse='|')
							}else if(inMoz == 0){
								GNP_plants$POWO_Accepted[i] <- paste(unique(aSwaps), collapse='|')
							}
						}
					}
				}else if(length(isSyn) > 1){
					opts <- mozSyns[agrep(GNP_plants$Binomial[i], mozSyns, max.distance=3)]
					dists <- adist(GNP_plants$Binomial[i], opts)
					best <- opts[which(dists == min(dists))]
					if(length(best) == 1){ # sometimes names are just totally wrong and multiple unlikely matches happen
						spp <- search_powo(list(name=best))
						if(length(spp$results) > 0){
							acc <- sapply(spp$results, function(x) x$accepted)
							if(all(acc == TRUE)){
								names <- sapply(spp$results, function(x) x$name)
								inMoz <- length(which(names %in% moz))
								if(inMoz > 0){
									GNP_plants$POWO_Accepted[i] <- paste(unique(names[which(names %in% moz)]), collapse='|')
								}else{
									GNP_plants$POWO_Accepted[i] <- paste(unique(names), collapse='|')
								}
							}else if(all(acc == FALSE)){
								swaps <- sapply(spp$results, function(x) x$synonymOf$name)
								inMoz <- length(which(swaps %in% moz))
								if(inMoz > 0){
									GNP_plants$POWO_Accepted[i] <- paste(unique(swaps[which(swaps %in% moz)]), collapse='|')
								}else{
									GNP_plants$POWO_Accepted[i] <- paste(unique(swaps), collapse='|')
								}
							}else{
								names <- sapply(spp$results, function(x) x$name)
								swaps <- sapply(spp$results, function(x) x$synonymOf$name)
								if(any(sapply(swaps, is.null) == TRUE)){
									swaps[which(sapply(swaps, is.null) == TRUE)] <- ''
								}
								gSwaps <- names[which(acc == TRUE)]
								bSwaps <- swaps[which(acc == FALSE)]
								aSwaps <- c(gSwaps, bSwaps)
								inMoz <- length(which(aSwaps %in% moz))
								if(inMoz > 0){
									GNP_plants$POWO_Accepted[i] <- paste(unique(aSwaps[which(aSwaps %in% moz)]), collapse='|')
								}else{
									GNP_plants$POWO_Accepted[i] <- paste(unique(aSwaps), collapse='|')
								}
							}
						}
					}
				}	
			}
		}
	}
	if(is.na(GNP_plants$POWO_Accepted[i])==TRUE){
		print('Failed to reconcile name')
	}
}

	# tidy up a few that aren't reconcilable 
GNP_plants$POWO_Accepted[which(GNP_plants$Binomial == 'Geigeria aficana')] <- 'Geigeria africana'
GNP_plants$POWO_Accepted[which(GNP_plants$Binomial == 'Lobelia johnsonii')] <- 'Lobelia holstii'
GNP_plants$POWO_Accepted[which(GNP_plants$Binomial == 'Cienfuegosia digetata')] <- 'Cienfuegosia digitata'
GNP_plants$POWO_Accepted[which(GNP_plants$Binomial == 'Talinum angusticimum')] <- 'Talinum polygaloides'
GNP_plants$POWO_Accepted[which(GNP_plants$Binomial == 'Habenaria st.-magdalenensis')] <- 'Habenaria magdalenensis'
GNP_plants$POWO_Accepted[which(GNP_plants$Binomial == 'Sticherus umbraculiferus')] <- 'Sticherus umbraculifer'
GNP_plants$POWO_Accepted[which(GNP_plants$Binomial == 'Pleopeltis simianum')] <- 'Pleopeltis x simiana'

	# remove those that still have no match
GNP_plants <- GNP_plants[-which(is.na(GNP_plants$POWO_Accepted) == TRUE),]

###############################################################################################################
#### (3) Harmonize the list of plants from Gorongosa National Park in Flora of Mozambique to POWO taxonomy ####
###############################################################################################################

	# tidy up names first
colnames(GNP_plants_2) <- c('Family', 'Name')
GNP_plants_2 <- GNP_plants_2[-grep(' sp[.]', GNP_plants_2$Name),]
GNP_plants_2$Name[grep(' - ', GNP_plants_2$Name)] <- strsplit(GNP_plants_2$Name[grep(' - ', GNP_plants_2$Name)], ' - ')[[1]][1]
GNP_plants_2$Name[grep('agg[.]', GNP_plants_2$Name)] <- trimws(sapply(strsplit(GNP_plants_2$Name[grep('agg[.]', GNP_plants_2$Name)], '[/(]'), '[', 1), whitespace='[\\h\\v]')
GNP_plants_2$Name[grep('cultivated', GNP_plants_2$Name)] <- trimws(sapply(strsplit(GNP_plants_2$Name[grep('cultivated', GNP_plants_2$Name)], '[/(]'), '[', 1), whitespace='[\\h\\v]')
spp <- strsplit(trimws(GNP_plants_2$Name), ' ')
GNP_plants_2$Binomial <- sapply(spp, function(x) paste(x[1], x[2], sep=' '))

	# search on POWO
GNP_plants_2$POWO_Accepted <- NA
for(i in 1:nrow(GNP_plants_2)){
	print(i)
	spp <- search_powo(list(name=GNP_plants_2$Binomial[i])) # first try the names we sorted above
	if(length(spp$results) > 0){
		acc <- sapply(spp$results, function(x) x$accepted)
		if(all(acc == TRUE)){
			names <- sapply(spp$results, function(x) x$name)
			inMoz <- length(which(names %in% moz))
			if(inMoz > 0){
				GNP_plants_2$POWO_Accepted[i] <- paste(unique(names[which(names %in% moz)]), collapse='|')
			}else{
				GNP_plants_2$POWO_Accepted[i] <- paste(unique(names), collapse='|')
			}
		}else if(all(acc == FALSE)){
			swaps <- sapply(spp$results, function(x) x$synonymOf$name)
			inMoz <- length(which(swaps %in% moz))
			if(inMoz > 0){
				GNP_plants_2$POWO_Accepted[i] <- paste(unique(swaps[which(swaps %in% moz)]), collapse='|')
			}else{
				GNP_plants_2$POWO_Accepted[i] <- paste(unique(swaps), collapse='|')
			}
		}else{
			names <- sapply(spp$results, function(x) x$name)
			swaps <- sapply(spp$results, function(x) x$synonymOf$name)
			if(any(sapply(swaps, is.null) == TRUE)){
				swaps[which(sapply(swaps, is.null) == TRUE)] <- ''
			}
			gSwaps <- names[which(acc == TRUE)]
			bSwaps <- swaps[which(acc == FALSE)]
			aSwaps <- c(gSwaps, bSwaps)
			inMoz <- length(which(aSwaps %in% moz))
			if(inMoz > 0){
				GNP_plants_2$POWO_Accepted[i] <- paste(unique(aSwaps[which(aSwaps %in% moz)]), collapse='|')
			}else if(inMoz == 0){
				GNP_plants_2$POWO_Accepted[i] <- paste(unique(aSwaps), collapse='|')
			}
		}
	}else if(length(spp$results) == 0){ # try resolving name in taxonomy resolution system
		res_name <- gnr_resolve(GNP_plants_2$Binomial[i])
		if(nrow(res_name) > 0){
			res_name <- res_name$matched_name[which(res_name$score == max(res_name$score))[1]]
			if(length(strsplit(res_name, ' ')) > 2){
				res_name <- paste(strsplit(res_name, ' ')[[1]][1], strsplit(res_name, ' ')[[1]][2])
			}
		}else{
			res_name <- GNP_plants_2$Binomial[i]
		}
		spp <- search_powo(list(name=res_name))
		if(length(spp$results) > 0){
			acc <- sapply(spp$results, function(x) x$accepted)
			if(all(acc == TRUE)){
				names <- sapply(spp$results, function(x) x$name)
				inMoz <- length(which(names %in% moz))
				if(inMoz > 0){
					GNP_plants_2$POWO_Accepted[i] <- paste(unique(names[which(names %in% moz)]), collapse='|')
				}else{
					GNP_plants_2$POWO_Accepted[i] <- paste(unique(names), collapse='|')
				}
			}else if(all(acc == FALSE)){
				swaps <- sapply(spp$results, function(x) x$synonymOf$name)
				inMoz <- length(which(swaps %in% moz))
				if(inMoz > 0){
					GNP_plants_2$POWO_Accepted[i] <- paste(unique(swaps[which(swaps %in% moz)]), collapse='|')
				}else{
					GNP_plants_2$POWO_Accepted[i] <- paste(unique(swaps), collapse='|')
				}
			}else{
				names <- sapply(spp$results, function(x) x$name)
				swaps <- sapply(spp$results, function(x) x$synonymOf$name)
				if(any(sapply(swaps, is.null) == TRUE)){
					swaps[which(sapply(swaps, is.null) == TRUE)] <- ''
				}
				gSwaps <- names[which(acc == TRUE)]
				bSwaps <- swaps[which(acc == FALSE)]
				aSwaps <- c(gSwaps, bSwaps)
				inMoz <- length(which(aSwaps %in% moz))
				if(inMoz > 0){
					GNP_plants_2$POWO_Accepted[i] <- paste(unique(aSwaps[which(aSwaps %in% moz)]), collapse='|')
				}else if(inMoz == 0){
					GNP_plants_2$POWO_Accepted[i] <- paste(unique(aSwaps), collapse='|')
				}
			}
		}else if(length(spp$results) == 0){
			# as a last resort, because some names are just spelled different by different authorities, try a fuzzy match to the Mozambique plants list for POWO
			if(length(agrep(GNP_plants_2$Binomial[i], moz, max.distance=3)) == 1){ # fuzzy match allowing one error and only matching to one species in the Moz list
				GNP_plants_2$POWO_Accepted[i] <- moz[agrep(GNP_plants_2$Binomial[i], moz, max.distance=3)]
			}else if(length(agrep(GNP_plants_2$Binomial[i], moz, max.distance=3)) > 1){ # if more than one, use smallest distance
				opts <- moz[agrep(GNP_plants_2$Binomial[i], moz, max.distance=3)]
				dists <- adist(GNP_plants_2$Binomial[i], opts)
				GNP_plants_2$POWO_Accepted[i] <- opts[which(dists == min(dists))]
			}else if(length(agrep(GNP_plants_2$Binomial[i], moz, max.distance=3)) == 0){
				isSyn <- agrep(GNP_plants_2$Binomial[i], mozSyns, max.distance=3)
				if(length(isSyn) == 1){
					syn <- mozSyns[isSyn]
					spp <- search_powo(list(name=syn))
					if(length(spp$results) > 0){
						acc <- sapply(spp$results, function(x) x$accepted)
						if(all(acc == TRUE)){
							names <- sapply(spp$results, function(x) x$name)
							inMoz <- length(which(names %in% moz))
							if(inMoz > 0){
								GNP_plants_2$POWO_Accepted[i] <- paste(unique(names[which(names %in% moz)]), collapse='|')
							}else{
								GNP_plants_2$POWO_Accepted[i] <- paste(unique(names), collapse='|')
							}
						}else if(all(acc == FALSE)){
							swaps <- sapply(spp$results, function(x) x$synonymOf$name)
							inMoz <- length(which(swaps %in% moz))
							if(inMoz > 0){
								GNP_plants_2$POWO_Accepted[i] <- paste(unique(swaps[which(swaps %in% moz)]), collapse='|')
							}else{
								GNP_plants_2$POWO_Accepted[i] <- paste(unique(swaps), collapse='|')
							}
						}else{
							names <- sapply(spp$results, function(x) x$name)
							swaps <- sapply(spp$results, function(x) x$synonymOf$name)
							if(any(sapply(swaps, is.null) == TRUE)){
								swaps[which(sapply(swaps, is.null) == TRUE)] <- ''
							}
							gSwaps <- names[which(acc == TRUE)]
							bSwaps <- swaps[which(acc == FALSE)]
							aSwaps <- c(gSwaps, bSwaps)
							inMoz <- length(which(aSwaps %in% moz))
							if(inMoz > 0){
								GNP_plants_2$POWO_Accepted[i] <- paste(unique(aSwaps[which(aSwaps %in% moz)]), collapse='|')
							}else if(inMoz == 0){
								GNP_plants_2$POWO_Accepted[i] <- paste(unique(aSwaps), collapse='|')
							}
						}
					}
				}else if(length(isSyn) > 1){
					opts <- mozSyns[agrep(GNP_plants_2$Binomial[i], mozSyns, max.distance=3)]
					dists <- adist(GNP_plants_2$Binomial[i], opts)
					best <- opts[which(dists == min(dists))]
					if(length(best) == 1){ # sometimes names are just totally wrong and multiple unlikely matches happen
						spp <- search_powo(list(name=best))
						if(length(spp$results) > 0){
							acc <- sapply(spp$results, function(x) x$accepted)
							if(all(acc == TRUE)){
								names <- sapply(spp$results, function(x) x$name)
								inMoz <- length(which(names %in% moz))
								if(inMoz > 0){
									GNP_plants_2$POWO_Accepted[i] <- paste(unique(names[which(names %in% moz)]), collapse='|')
								}else{
									GNP_plants_2$POWO_Accepted[i] <- paste(unique(names), collapse='|')
								}
							}else if(all(acc == FALSE)){
								swaps <- sapply(spp$results, function(x) x$synonymOf$name)
								inMoz <- length(which(swaps %in% moz))
								if(inMoz > 0){
									GNP_plants_2$POWO_Accepted[i] <- paste(unique(swaps[which(swaps %in% moz)]), collapse='|')
								}else{
									GNP_plants_2$POWO_Accepted[i] <- paste(unique(swaps), collapse='|')
								}
							}else{
								names <- sapply(spp$results, function(x) x$name)
								swaps <- sapply(spp$results, function(x) x$synonymOf$name)
								if(any(sapply(swaps, is.null) == TRUE)){
									swaps[which(sapply(swaps, is.null) == TRUE)] <- ''
								}
								gSwaps <- names[which(acc == TRUE)]
								bSwaps <- swaps[which(acc == FALSE)]
								aSwaps <- c(gSwaps, bSwaps)
								inMoz <- length(which(aSwaps %in% moz))
								if(inMoz > 0){
									GNP_plants_2$POWO_Accepted[i] <- paste(unique(aSwaps[which(aSwaps %in% moz)]), collapse='|')
								}else{
									GNP_plants_2$POWO_Accepted[i] <- paste(unique(aSwaps), collapse='|')
								}
							}
						}
					}
				}	
			}
		}
	}
	if(is.na(GNP_plants_2$POWO_Accepted[i])==TRUE){
		print('Failed to reconcile name')
	}
}


####################################################
#### (4) Combine Gorongosa lists and save files ####
####################################################
GNP_all <- c(GNP_plants$POWO_Accepted, GNP_plants_2$POWO_Accepted)
many <- GNP_all[grep('[|]', GNP_all)]
GNP_all <- GNP_all[-grep('[|]', GNP_all)]
GNP_all <- c(GNP_all, unlist(str_split(many, '[|]')))
GNP_all <- unique(sapply(strsplit(GNP_all, ' '), function(x) paste(x[1], x[2], sep=' ')))
if(any(sapply(strsplit(GNP_all, ' '), function(x) nchar(x[2])) == 1)){
	GNP_all <- GNP_all[-which(sapply(strsplit(GNP_all, ' '), function(x) nchar(x[2])) == 1)]
}
GNP_all <- unique(GNP_all)

save(GNP_all, file='additional_files_scripts/combinedHarmonized_Gorongosa_plantList.RData')
save(moz, file='additional_files_scripts/POWO_acceptedSpecies_Mozambique.RData')
save(mozSyns, file='additional_files_scripts/POWO_synonyms_acceptedSpecies_Mozambique.RData') 
# all above files created and saved 11/10/2023 (GNP_all remade on 8/28/24)
