# Supplementary material for: Ecology of community reassembly: Movements and diets of megafauna during a decade of restoration in Mozambique
Source: Ecology. 2026 Apr 12;107(4):e70386. doi: 10.1002/ecy.70386 (PMC13071350; doi:10.1002/ecy.70386)
Supplement: Supplementary file 1 — Data S1. [file ECY-107-e70386-s001.zip › Data_S1/Dataset_20/DietDataFilteringScripts/DNA_metabarcoding_data_processing/additional_files_scripts/step7_combine_plant_ID_data.r]

# the purpose of this script  is to harmonize BLAST results for each sequence with POWO taxonomy, add them to the final table from step5 after filtering based on the lists in step6

setwd('../DNA_metabarcoding_data_processing')

library(xlsx)
library(kewr)
library(stringr)
library(taxize)

################################################################################
#### (1) Read in BLAST results sequentially and harmonize names with POWO ######
################################################################################

res <- list.files('additional_files_scripts/NCBI_blast_results', full.names=TRUE)

perfect_matches <- list()
imperfect_matches <- list()

	# for each barcode, isolate names matched to it, stripping out those not identified to species level
for(i in 1:length(res)){
	blast <- read.csv(res[i])
	if(length(which(blast$Query.Cover == '100%' & blast$Per..ident == '100')) > 0){
		matches <- blast$Scientific.Name[which(blast$Query.Cover == '100%' & blast$Per..ident == '100')]
		matches <- sapply(strsplit(matches, ' '), function(x) paste(x[1], x[2], sep=' '))
		matches <- unique(matches)
		if(length(grep(' AAB| AB| ABB| ABI| aff[.]| cf[.]| sp[.]|uncultured|Magnoliophyta|eukaryot|environmental|aceae|[(]|deae', matches)) > 0){
			matches <- matches[-grep(' AAB| AB| ABB| ABI| aff[.]| cf[.]| sp[.]|uncultured|eukaryot|Magnoliophyta|environmental|aceae|[(]|deae', matches)]
		}
		if(any(sapply(strsplit(matches, ' '), function(x) nchar(x[2])) == 1)){
			matches <- matches[-which(sapply(strsplit(matches, ' '), function(x) nchar(x[2])) == 1)]
		}
		perfect_matches[[(length(perfect_matches)+1)]] <- matches
		barcode <- strsplit(res[i], '/')
		names(perfect_matches)[length(perfect_matches)] <- gsub('[.]csv', '', barcode[[1]][length(barcode[[1]])])
	}else{
		matches <- blast$Scientific.Name[which(blast$E.value == min(blast$E.value, na.rm=TRUE))]
		matches <- sapply(strsplit(matches, ' '), function(x) paste(x[1], x[2], sep=' '))
		matches <- unique(matches)
		if(length(grep(' AAB| AB| ABB| ABI| aff[.]| cf[.]| sp[.]|Magnoliophyta|uncultured|eukaryot|environmental|aceae|[(]|deae', matches)) > 0){
			matches <- matches[-grep(' AAB| AB| ABB| ABI| aff[.]| cf[.]| sp[.]|uncultured|eukaryot|Magnoliophyta|environmental|aceae|[(]|deae', matches)]
		}
		if(any(sapply(strsplit(matches, ' '), function(x) nchar(x[2])) == 1)){
			matches <- matches[-which(sapply(strsplit(matches, ' '), function(x) nchar(x[2])) == 1)]
		}
		imperfect_matches[[(length(imperfect_matches)+1)]] <- matches
		barcode <- strsplit(res[i], '/')
		names(imperfect_matches)[length(imperfect_matches)] <- gsub('[.]csv', '', barcode[[1]][length(barcode[[1]])])
	}
}

	# to further filter data; see which are actually plants by comparing to these global checklists
wcvp <- read.csv('wcvp_names.csv', sep='|') # user must download from https://kew.iro.bl.uk/concern/datasets/32f77ea6-0f7b-4b2d-b7b3-173ed4ca2d6a?locale=en
wfo <- read.csv('classification.csv', sep='\t') # user must download from https://www.worldfloraonline.org/downloadData
plants <- unique(c(wcvp$taxon_name, wfo$scientificName))

	# for some very short sequences, animal taxa are matched. Filter these out
genera <- sapply(strsplit(c(unlist(perfect_matches), unlist(imperfect_matches)), ' '), '[', 1)
genera <- sort(unique(genera))

checklistGenera <- unique(sapply(strsplit(plants, ' '), '[', 1))
genera <- genera[-which(genera %in% checklistGenera)]

problemGenera <- data.frame(Genus=genera, TSN=NA, Kingdom=NA)
tsns <- get_tsn(genera) 
problemGenera$TSN <- as.character(tsns)
for(i in 1:nrow(problemGenera)){
	if(is.na(problemGenera$TSN[i]) == FALSE){
		problemGenera$Kingdom[i] <- as.character(itis_kingdomnames(problemGenera$TSN[i]))
	}
}
problemGenera$Kingdom[which(problemGenera$Genus == 'Acrobasis')] <- 'Animalia'
problemGenera$Kingdom[which(problemGenera$Genus == 'Agriopis')] <- 'Animalia'
problemGenera$Kingdom[which(problemGenera$Genus == 'Agriphila')] <- 'Animalia'
problemGenera$Kingdom[which(problemGenera$Genus == 'Alloplasta')] <- 'Animalia'
problemGenera$Kingdom[which(problemGenera$Genus == 'Amblyjoppa')] <- 'Animalia'
problemGenera$Kingdom[which(problemGenera$Genus == 'Anania')] <- 'Animalia'
problemGenera$Kingdom[which(problemGenera$Genus == 'Anisus')] <- 'Animalia'
problemGenera$Kingdom[which(problemGenera$Genus == 'Anorthoa')] <- 'Animalia'
problemGenera$Kingdom[which(problemGenera$Genus == 'Aspidapion')] <- 'Animalia'
problemGenera$Kingdom[which(problemGenera$Genus == 'Balanococcus')] <- 'Animalia'
problemGenera$Kingdom[which(problemGenera$Genus == 'Callimorpha')] <- 'Animalia'
problemGenera$Kingdom[which(problemGenera$Genus == 'Cydia')] <- 'Animalia'
problemGenera$Kingdom[which(problemGenera$Genus == 'Dasypolia')] <- 'Animalia'
problemGenera$Kingdom[which(problemGenera$Genus == 'Dryobota')] <- 'Animalia'
problemGenera$Kingdom[which(problemGenera$Genus == 'Dysmachus')] <- 'Animalia'
problemGenera$Kingdom[which(problemGenera$Genus == 'Epicampocera')] <- 'Animalia'
problemGenera$Kingdom[which(problemGenera$Genus == 'Epistrophella')] <- 'Animalia'
problemGenera$Kingdom[which(problemGenera$Genus == 'Episyrphus')] <- 'Animalia'
problemGenera$Kingdom[which(problemGenera$Genus == 'Euspilapteryx')] <- 'Animalia'
problemGenera$Kingdom[which(problemGenera$Genus == 'Exephanes')] <- 'Animalia'
problemGenera$Kingdom[which(problemGenera$Genus == 'Galgera')] <- 'Plantae'
problemGenera$Kingdom[which(problemGenera$Genus == 'Galleria')] <- 'Animalia'
problemGenera$Kingdom[which(problemGenera$Genus == 'Hedya')] <- 'Animalia'
problemGenera$Kingdom[which(problemGenera$Genus == 'Herminia')] <- 'Animalia'
problemGenera$Kingdom[which(problemGenera$Genus == 'Hippopus')] <- 'Animalia'
problemGenera$Kingdom[which(problemGenera$Genus == 'Hofmannophila')] <- 'Animalia'
problemGenera$Kingdom[which(problemGenera$Genus == 'Limnoperna')] <- 'Animalia'
problemGenera$Kingdom[which(problemGenera$Genus == 'Mesoligia')] <- 'Animalia'
problemGenera$Kingdom[which(problemGenera$Genus == 'Napeogenes')] <- 'Animalia'
problemGenera$Kingdom[which(problemGenera$Genus == 'Notocelia')] <- 'Animalia'
problemGenera$Kingdom[which(problemGenera$Genus == 'Ocypus')] <- 'Animalia'
problemGenera$Kingdom[which(problemGenera$Genus == 'Othius')] <- 'Animalia'
problemGenera$Kingdom[which(problemGenera$Genus == 'Periphyllus')] <- 'Animalia'
problemGenera$Kingdom[which(problemGenera$Genus == 'Polymixis')] <- 'Animalia'
problemGenera$Kingdom[which(problemGenera$Genus == 'Polyommatus')] <- 'Animalia'
problemGenera$Kingdom[which(problemGenera$Genus == 'Rhorus')] <- 'Animalia'
problemGenera$Kingdom[which(problemGenera$Genus == 'Taphrorychus')] <- 'Animalia'
problemGenera$Kingdom[which(problemGenera$Genus == 'Tromatobia')] <- 'Animalia'
problemGenera$Kingdom[which(problemGenera$Genus == 'Ypsolopha')] <- 'Animalia'

problemGenera <- problemGenera[-which(problemGenera$Kingdom == 'Plantae'),]

for(i in 1:length(perfect_matches)){
	gens <- sapply(strsplit(perfect_matches[[i]], ' '), '[', 1)
	if(any(gens %in% problemGenera$Genus)){
		perfect_matches[[i]] <- perfect_matches[[i]][-which(gens %in% problemGenera$Genus)]
	}
}

for(i in 1:length(imperfect_matches)){
	gens <- sapply(strsplit(imperfect_matches[[i]], ' '), '[', 1)
	if(any(gens %in% problemGenera$Genus)){
		imperfect_matches[[i]] <- imperfect_matches[[i]][-which(gens %in% problemGenera$Genus)]
	}
}

	# correct names
plants <- wcvp$taxon_name

perfect_matches <- lapply(perfect_matches, function(x) data.frame(NCBIName=x, POWO_Accepted=NA))
imperfect_matches <- lapply(imperfect_matches, function(x) data.frame(NCBIName=x, POWO_Accepted=NA))

	# perfect BLAST matches
for(x in 1:length(perfect_matches)){
	print(x)
	barc <- perfect_matches[[x]]
	for(i in 1:nrow(barc)){
		spp <- search_powo(list(name=barc$NCBIName[i])) # first try the names we sorted above
		if(length(spp$results) > 0){
			acc <- sapply(spp$results, function(x) x$accepted)
			if(all(acc == TRUE)){
				names <- sapply(spp$results, function(x) x$name)
				barc$POWO_Accepted[i] <- paste(unique(names), collapse='|')
			}else if(all(acc == FALSE)){
				swaps <- sapply(spp$results, function(x) x$synonymOf$name)
				barc$POWO_Accepted[i] <- paste(unique(swaps), collapse='|')
			}else{
				names <- sapply(spp$results, function(x) x$name)
				swaps <- sapply(spp$results, function(x) x$synonymOf$name)
				if(any(sapply(swaps, is.null) == TRUE)){
					swaps[which(sapply(swaps, is.null) == TRUE)] <- ''
				}
				gSwaps <- names[which(acc == TRUE)]
				bSwaps <- swaps[which(acc == FALSE)]
				aSwaps <- c(gSwaps, bSwaps)
				barc$POWO_Accepted[i] <- paste(unique(aSwaps), collapse='|')
			}
		}else if(length(spp$results) == 0){ # try resolving name in taxonomy resolution system
			res_name <- gnr_resolve(barc$NCBIName[i])
			if(nrow(res_name) > 0){
				res_name <- res_name$matched_name[which(res_name$score == max(res_name$score))[1]]
				if(length(strsplit(res_name, ' ')) > 2){
					res_name <- paste(strsplit(res_name, ' ')[[1]][1], strsplit(res_name, ' ')[[1]][2])
				}
			}else{
				res_name <- barc$NCBIName[i]
			}
			spp <- search_powo(list(name=res_name))
			if(length(spp$results) > 0){
				acc <- sapply(spp$results, function(x) x$accepted)
				if(all(acc == TRUE)){
					names <- sapply(spp$results, function(x) x$name)
					barc$POWO_Accepted[i] <- paste(unique(names), collapse='|')
				}else if(all(acc == FALSE)){
					swaps <- sapply(spp$results, function(x) x$synonymOf$name)
					barc$POWO_Accepted[i] <- paste(unique(swaps), collapse='|')
				}else{
					names <- sapply(spp$results, function(x) x$name)
					swaps <- sapply(spp$results, function(x) x$synonymOf$name)
					if(any(sapply(swaps, is.null) == TRUE)){
						swaps[which(sapply(swaps, is.null) == TRUE)] <- ''
					}
					gSwaps <- names[which(acc == TRUE)]
					bSwaps <- swaps[which(acc == FALSE)]
					aSwaps <- c(gSwaps, bSwaps)
					barc$POWO_Accepted[i] <- paste(unique(aSwaps), collapse='|')
				}
			}else if(length(spp$results) == 0){
				# as a last resort, because some names are just spelled different by different authorities, try a fuzzy match to the World Checklist of Vascular Plants
				fuzzy <- agrep(barc$NCBIName[i], plants, max.distance=3)
				if(length(fuzzy) == 1){ # fuzzy match allowing one error and only matching to one species in the Moz list
					name <- plants[fuzzy]
					spp <- search_powo(list(name=name))
					if(length(spp$results) > 0){
						acc <- sapply(spp$results, function(x) x$accepted)
						if(all(acc == TRUE)){
							names <- sapply(spp$results, function(x) x$name)
							barc$POWO_Accepted[i] <- paste(unique(names), collapse='|')
						}else if(all(acc == FALSE)){
							swaps <- sapply(spp$results, function(x) x$synonymOf$name)
							barc$POWO_Accepted[i] <- paste(unique(swaps), collapse='|')
						}else{
							names <- sapply(spp$results, function(x) x$name)
							swaps <- sapply(spp$results, function(x) x$synonymOf$name)
							if(any(sapply(swaps, is.null) == TRUE)){
								swaps[which(sapply(swaps, is.null) == TRUE)] <- ''
							}
							gSwaps <- names[which(acc == TRUE)]
							bSwaps <- swaps[which(acc == FALSE)]
							aSwaps <- c(gSwaps, bSwaps)
							barc$POWO_Accepted[i] <- paste(unique(aSwaps), collapse='|')
						}
					}
				}else if(length(fuzzy) > 1){ # if more than one, use smallest distance
					opts <- plants[fuzzy]
					dists <- adist(barc$NCBIName[i], opts)
					best <- opts[which(dists == min(dists))]
					if(length(best) == 1){ # sometimes names are just totally wrong and multiple unlikely matches happen
						spp <- search_powo(list(name=best))
						if(length(spp$results) > 0){
							acc <- sapply(spp$results, function(x) x$accepted)
							if(all(acc == TRUE)){
								names <- sapply(spp$results, function(x) x$name)
								barc$POWO_Accepted[i] <- paste(unique(names), collapse='|')
							}else if(all(acc == FALSE)){
								swaps <- sapply(spp$results, function(x) x$synonymOf$name)
								barc$POWO_Accepted[i] <- paste(unique(swaps), collapse='|')
							}else{
								names <- sapply(spp$results, function(x) x$name)
								swaps <- sapply(spp$results, function(x) x$synonymOf$name)
								if(any(sapply(swaps, is.null) == TRUE)){
									swaps[which(sapply(swaps, is.null) == TRUE)] <- ''
								}
								gSwaps <- names[which(acc == TRUE)]
								bSwaps <- swaps[which(acc == FALSE)]
								aSwaps <- c(gSwaps, bSwaps)
								barc$POWO_Accepted[i] <- paste(unique(aSwaps), collapse='|')
							}
						}
					}
				}else if(length(fuzzy) == 0){
					print(paste('No fuzzy matches (or anything else)'))	
				}
			}
		}
		print(paste('Percent complete: ', round((i/nrow(barc))*100, 2), sep=''))
	}
	perfect_matches[[x]] <- barc
}

	# imperfect BLAST matches
for(x in 1:length(imperfect_matches)){
	print(x)
	barc <- imperfect_matches[[x]]
	for(i in 1:nrow(barc)){
		spp <- search_powo(list(name=barc$NCBIName[i])) # first try the names we sorted above
		if(length(spp$results) > 0){
			acc <- sapply(spp$results, function(x) x$accepted)
			if(all(acc == TRUE)){
				names <- sapply(spp$results, function(x) x$name)
				barc$POWO_Accepted[i] <- paste(unique(names), collapse='|')
			}else if(all(acc == FALSE)){
				swaps <- sapply(spp$results, function(x) x$synonymOf$name)
				barc$POWO_Accepted[i] <- paste(unique(swaps), collapse='|')
			}else{
				names <- sapply(spp$results, function(x) x$name)
				swaps <- sapply(spp$results, function(x) x$synonymOf$name)
				if(any(sapply(swaps, is.null) == TRUE)){
					swaps[which(sapply(swaps, is.null) == TRUE)] <- ''
				}
				gSwaps <- names[which(acc == TRUE)]
				bSwaps <- swaps[which(acc == FALSE)]
				aSwaps <- c(gSwaps, bSwaps)
				barc$POWO_Accepted[i] <- paste(unique(aSwaps), collapse='|')
			}
		}else if(length(spp$results) == 0){ # try resolving name in taxonomy resolution system
			res_name <- gnr_resolve(barc$NCBIName[i])
			if(nrow(res_name) > 0){
				res_name <- res_name$matched_name[which(res_name$score == max(res_name$score))[1]]
				if(length(strsplit(res_name, ' ')) > 2){
					res_name <- paste(strsplit(res_name, ' ')[[1]][1], strsplit(res_name, ' ')[[1]][2])
				}
			}else{
				res_name <- barc$NCBIName[i]
			}
			spp <- search_powo(list(name=res_name))
			if(length(spp$results) > 0){
				acc <- sapply(spp$results, function(x) x$accepted)
				if(all(acc == TRUE)){
					names <- sapply(spp$results, function(x) x$name)
					barc$POWO_Accepted[i] <- paste(unique(names), collapse='|')
				}else if(all(acc == FALSE)){
					swaps <- sapply(spp$results, function(x) x$synonymOf$name)
					barc$POWO_Accepted[i] <- paste(unique(swaps), collapse='|')
				}else{
					names <- sapply(spp$results, function(x) x$name)
					swaps <- sapply(spp$results, function(x) x$synonymOf$name)
					if(any(sapply(swaps, is.null) == TRUE)){
						swaps[which(sapply(swaps, is.null) == TRUE)] <- ''
					}
					gSwaps <- names[which(acc == TRUE)]
					bSwaps <- swaps[which(acc == FALSE)]
					aSwaps <- c(gSwaps, bSwaps)
					barc$POWO_Accepted[i] <- paste(unique(aSwaps), collapse='|')
				}
			}else if(length(spp$results) == 0){
				# as a last resort, because some names are just spelled different by different authorities, try a fuzzy match to the World Checklist of Vascular Plants
				fuzzy <- agrep(barc$NCBIName[i], plants, max.distance=3)
				if(length(fuzzy) == 1){ # fuzzy match allowing one error and only matching to one species in the Moz list
					name <- plants[fuzzy]
					spp <- search_powo(list(name=name))
					if(length(spp$results) > 0){
						acc <- sapply(spp$results, function(x) x$accepted)
						if(all(acc == TRUE)){
							names <- sapply(spp$results, function(x) x$name)
							barc$POWO_Accepted[i] <- paste(unique(names), collapse='|')
						}else if(all(acc == FALSE)){
							swaps <- sapply(spp$results, function(x) x$synonymOf$name)
							barc$POWO_Accepted[i] <- paste(unique(swaps), collapse='|')
						}else{
							names <- sapply(spp$results, function(x) x$name)
							swaps <- sapply(spp$results, function(x) x$synonymOf$name)
							if(any(sapply(swaps, is.null) == TRUE)){
								swaps[which(sapply(swaps, is.null) == TRUE)] <- ''
							}
							gSwaps <- names[which(acc == TRUE)]
							bSwaps <- swaps[which(acc == FALSE)]
							aSwaps <- c(gSwaps, bSwaps)
							barc$POWO_Accepted[i] <- paste(unique(aSwaps), collapse='|')
						}
					}
				}else if(length(fuzzy) > 1){ # if more than one, use smallest distance
					opts <- plants[fuzzy]
					dists <- adist(barc$NCBIName[i], opts)
					best <- opts[which(dists == min(dists))]
					if(length(best) == 1){ # sometimes names are just totally wrong and multiple unlikely matches happen
						spp <- search_powo(list(name=best))
						if(length(spp$results) > 0){
							acc <- sapply(spp$results, function(x) x$accepted)
							if(all(acc == TRUE)){
								names <- sapply(spp$results, function(x) x$name)
								barc$POWO_Accepted[i] <- paste(unique(names), collapse='|')
							}else if(all(acc == FALSE)){
								swaps <- sapply(spp$results, function(x) x$synonymOf$name)
								barc$POWO_Accepted[i] <- paste(unique(swaps), collapse='|')
							}else{
								names <- sapply(spp$results, function(x) x$name)
								swaps <- sapply(spp$results, function(x) x$synonymOf$name)
								if(any(sapply(swaps, is.null) == TRUE)){
									swaps[which(sapply(swaps, is.null) == TRUE)] <- ''
								}
								gSwaps <- names[which(acc == TRUE)]
								bSwaps <- swaps[which(acc == FALSE)]
								aSwaps <- c(gSwaps, bSwaps)
								barc$POWO_Accepted[i] <- paste(unique(aSwaps), collapse='|')
							}
						}
					}
				}else if(length(fuzzy) == 0){
					print(paste('No fuzzy matches (or anything else)'))	
				}
			}
		}
		print(paste('Percent complete: ', round((i/nrow(barc))*100, 2), sep=''))
	}
	imperfect_matches[[x]] <- barc
}


# okay, now all that can be matched have been
# filter out those still unmatched (and reduce subspecific IDs to binomials), read in mozambique lists and filter these lists based on those
lapply(imperfect_matches, function(x) x[which(is.na(x$POWO_Accepted)),]) # none unmatched
unm <- lapply(perfect_matches, function(x) x[which(is.na(x$POWO_Accepted)),]) # none unmatched
lastNames <- do.call(rbind, unm[which(sapply(unm, nrow) > 0)])
rownames(lastNames) <- NULL
lastNames$POWO_Accepted[which(lastNames$NCBIName == 'Galgera decurrens')] <- 'Laggera decurrens' # reason: G. decurrens was only split from Laggera in 2022
lastNames$POWO_Accepted[which(lastNames$NCBIName == 'Heterolepis aliena')] <- 'Heterolepis oedera' # reason: Heteromorpha is a synonym of Heterolepis, Heteromorpha and heterolepis aliena are synonyms by WFO, POWO calls Heteromorpha aliena a synonym of Heterolepis oedera 
lastNames$POWO_Accepted[which(lastNames$NCBIName == 'Centaurea hanrii')] <- 'Centaurea hanryi' # reason: seems like a simple typo 
lastNames$POWO_Accepted[which(lastNames$NCBIName == 'Cirsium diacanthum')] <- 'Ptilostemon diacanthus' # reason: seems a typo of C. diacantha which is a synonum of P. diacanthus
lastNames$POWO_Accepted[which(lastNames$NCBIName == 'Nardophyllum chiliotrichioides')] <- 'Nardophyllum chilitrichoides' # reason: simple typo 
lastNames$POWO_Accepted[which(lastNames$NCBIName == 'Olgaea lomonosowii')] <- 'Olgaea lomonossowii' # reason: simple typo
lastNames$POWO_Accepted[which(lastNames$NCBIName == 'Aster sanqingshanica')] <- 'Aster sanqingshanicus' # reason: simple typo 
lastNames$POWO_Accepted[which(lastNames$NCBIName == 'Aster gramineus')] <- 'Arctogeron gramineus' # reason: Tropicos list As. gramineus as a synonym of Ar. gramineus
lastNames$POWO_Accepted[which(lastNames$NCBIName == 'Atractocarpus platyxylon')] <- 'Atractocarpus platixylon' # reason: simple typo
lastNames$POWO_Accepted[which(lastNames$NCBIName == 'Urochloa distachya')] <- 'Urochloa distachyos' # reason: simple typo 
lastNames$POWO_Accepted[which(lastNames$NCBIName == 'Orinus kokonoricus')] <- 'Orinus kokonorica' # reason: simple typo
lastNames$POWO_Accepted[which(lastNames$NCBIName == 'Ficus iidana')] <- 'Ficus iidaiana' # reason: simple typo
lastNames$POWO_Accepted[which(lastNames$NCBIName == 'Ficus ampelas')] <- 'Ficus ampleos' # reason: simple typo
lastNames$POWO_Accepted[which(lastNames$NCBIName == 'Prionostemma asperum')] <- 'Prionostemma aspera' # reason: simple typo
lastNames$POWO_Accepted[which(lastNames$NCBIName == 'Solenostemma argel')] <- 'Solenostemma arghel' # reason: simple typo
lastNames$POWO_Accepted[which(lastNames$NCBIName == 'Friesodielsia lalisae')] <- 'Friesodielsia lalisae' # reason: name is correct; new species from Thailand in 2023 
lastNames$POWO_Accepted[which(lastNames$NCBIName == 'Cathetus virgatus')] <- 'Phyllanthus virgatus' # reason: renamed to Cathetus in 2022
lastNames$POWO_Accepted[which(lastNames$NCBIName == 'Nellica incurva')] <- 'Phyllanthus incurvus' # reason: renamed to Nellica in 2022
lastNames$POWO_Accepted[which(lastNames$NCBIName == 'Jasminum lanceolarium')] <- 'Jasminum lanceolaria' # reason: simple typo
lastNames$POWO_Accepted[which(lastNames$NCBIName == 'Psydrax latifolia')] <- 'Psydrax latifolius' # reason: simple typo
lastNames$POWO_Accepted[which(lastNames$NCBIName == 'Psydrax parviflora')] <- 'Psydrax parviflorus' # reason: simple typo
lastNames$POWO_Accepted[which(lastNames$NCBIName == 'Psydrax paradoxa')] <- 'Psydrax paradoxus' # reason: simple typo
lastNames$POWO_Accepted[which(lastNames$NCBIName == 'Solanum pyracanthum')] <- 'Solanum pyracanthos' # reason: simple typo
lastNames$POWO_Accepted[which(lastNames$NCBIName == 'Solanum actaeibotrys')] <- 'Solanum actaeabotrys' # reason: simple typo
lastNames$POWO_Accepted[which(lastNames$NCBIName == 'Solanum rudepannum')] <- 'Solanum rude-pannum' # reason: simple typo
lastNames$POWO_Accepted[which(lastNames$NCBIName == 'Solanum caricifolium')] <- 'Solanum caricaefolium' # reason: simple typo
lastNames$POWO_Accepted[which(lastNames$NCBIName == 'Salvia forsskaolei')] <- 'Salvia forskaehlei' # reason: simple typo
lastNames$POWO_Accepted[which(lastNames$NCBIName == 'Colubrina zhaoguangii')] <- 'Colubrina zhaoguangii' # reason: name is correct; newly discovered species from China
lastNames$POWO_Accepted[which(lastNames$NCBIName == 'Solea senegalensis')] <- NA # reason: a fish
lastNames$POWO_Accepted[which(lastNames$NCBIName == 'Bombyx mori')] <- NA # reason: a moth
lastNames$POWO_Accepted[which(lastNames$NCBIName == 'Polia nebulosa')] <- NA # reason: a moth 
lastNames$POWO_Accepted[which(lastNames$NCBIName == 'Epiblema foenella')] <- NA # reason: a moth
lastNames$POWO_Accepted[which(lastNames$NCBIName == 'Bellardia bayeri')] <- NA # reason: a fly
lastNames$POWO_Accepted[which(lastNames$NCBIName == 'Platypus cylindrus')] <- NA # reason: a beetle
lastNames$POWO_Accepted[which(lastNames$NCBIName == 'Tiliacea aurago')] <- NA # reason: a moth
lastNames$POWO_Accepted[which(lastNames$NCBIName == 'Orthosia gracilis')] <- NA # reason: a moth
lastNames$POWO_Accepted[which(lastNames$NCBIName == 'Elegia similella')] <- NA # reason: a moth
lastNames$POWO_Accepted[which(lastNames$NCBIName == 'Ailanthus altissimus')] <- 'Ailanthus altissima' # reason: simple typo
lastNames$POWO_Accepted[which(lastNames$NCBIName == 'Ferdinandea cuprea')] <- NA # reason: a fly
lastNames$POWO_Accepted[which(lastNames$NCBIName == 'Solea solea')] <- NA # reason: a fish
lastNames$POWO_Accepted[which(lastNames$NCBIName == 'Cayaponia prunifera')] <- 'Selysia prunifera' # reason: tropicos gives C. prunifera as synonum of S. prunifera
lastNames$POWO_Accepted[which(lastNames$NCBIName == 'Cayaponia cordata')] <- 'Selysia cordata' # reason: tropicos gives C. cordata as synonum of S. cordata
lastNames$POWO_Accepted[which(lastNames$NCBIName == 'Ampelosycios leandrii')] <- 'Ampelosicyos leandrii' # reason: simple typo
lastNames$POWO_Accepted[which(lastNames$NCBIName == 'Phymatocera aterrima')] <- NA # reason: a fly
lastNames$POWO_Accepted[which(lastNames$NCBIName == 'Linospadix monostachyos')] <- 'Linospadix monostachyus' # reason: simple typo

for(i in 1:length(perfect_matches)){
		# add in manually resolved names
	barc <- perfect_matches[[i]]
	if(any(barc$NCBIName %in% lastNames$NCBIName)){
		inLN <- barc$NCBIName[which(barc$NCBIName %in% lastNames$NCBIName)]
		for(x in 1:length(inLN)){
			powoA <- lastNames$POWO_Accepted[which(lastNames$NCBIName == inLN[x])]
			barc$POWO_Accepted[which(barc$NCBIName == inLN[x])] <- powoA
		}
	}
		# remove names that are still NA
	if(any(is.na(barc$POWO_Accepted) == TRUE)){
		barc <- barc[-which(is.na(barc$POWO_Accepted) == TRUE),]
	}
	perfect_matches[[i]] <- barc
}

	# add rows for multiple ids, filter out subspecific ids
for(i in 1:length(perfect_matches)){
	barc <- perfect_matches[[i]]
	if(length(grep('[|]', barc$POWO_Accepted)) > 0){
		for(x in grep('[|]', barc$POWO_Accepted)){
			ncbi <- barc$NCBIName[x]
			ids <- strsplit(barc$POWO_Accepted[x], '[|]')[[1]]
			barc$POWO_Accepted[x] <- ids[1]
			barc <- rbind(barc, data.frame(NCBIName=ncbi, POWO_Accepted=ids[2:length(ids)]))
		}
	}

	barc$POWO_Accepted <- sapply(strsplit(barc$POWO_Accepted, ' '), function(x) paste(x[1], x[2], sep=' '))

	perfect_matches[[i]] <- barc
}

for(i in 1:length(imperfect_matches)){
	barc <- imperfect_matches[[i]]
	if(length(grep('[|]', barc$POWO_Accepted)) > 0){
		for(x in grep('[|]', barc$POWO_Accepted)){
			ncbi <- barc$NCBIName[x]
			ids <- strsplit(barc$POWO_Accepted[x], '[|]')[[1]]
			barc$POWO_Accepted[x] <- ids[1]
			barc <- rbind(barc, data.frame(NCBIName=ncbi, POWO_Accepted=ids[2:length(ids)]))
		}
	}

	barc$POWO_Accepted <- sapply(strsplit(barc$POWO_Accepted, ' '), function(x) paste(x[1], x[2], sep=' '))

	imperfect_matches[[i]] <- barc
}

save(perfect_matches, file='additional_files_scripts/NCBI_blast_perfect_matches_clean.RData')
save(imperfect_matches, file='additional_files_scripts/NCBI_blast_imperfect_matches_clean.RData')


##### import taxonomic IDs based on reference libraries and add all data into that table
motus <- read.csv('final_filtered_files/step5_mOTUs_to_examine.csv', row.names=1)
gnpPlants <- get(load('additional_files_scripts/combinedHarmonized_Gorongosa_plantList.RData'))
mozPlants <- get(load('additional_files_scripts/POWO_acceptedSpecies_Mozambique.RData'))

	# harmonize local DB names with POWO
ids <- data.frame(LocalDB=unique(as.character(unlist(sapply(gsub("]", '', gsub("']", '', gsub("[[']", '', motus$SpeciesList_PNG))), function(x) strsplit(x, ', '))))),
	POWO_Accepted=NA)
for(i in 1:nrow(ids)){
	print(i)
	spp <- search_powo(list(name=ids$LocalDB[i])) # first try the names we sorted above
	if(length(spp$results) > 0){
		acc <- sapply(spp$results, function(x) x$accepted)
		if(all(acc == TRUE)){
			names <- sapply(spp$results, function(x) x$name)
			ids$POWO_Accepted[i] <- paste(unique(names), collapse='|')
		}else if(all(acc == FALSE)){
			swaps <- sapply(spp$results, function(x) x$synonymOf$name)
			ids$POWO_Accepted[i] <- paste(unique(swaps), collapse='|')
		}else{
			names <- sapply(spp$results, function(x) x$name)
			swaps <- sapply(spp$results, function(x) x$synonymOf$name)
			if(any(sapply(swaps, is.null) == TRUE)){
				swaps[which(sapply(swaps, is.null) == TRUE)] <- ''
			}
			gSwaps <- names[which(acc == TRUE)]
			bSwaps <- swaps[which(acc == FALSE)]
			aSwaps <- c(gSwaps, bSwaps)
			ids$POWO_Accepted[i] <- paste(unique(aSwaps), collapse='|')
		}
	}else if(length(spp$results) == 0){
	# as a last resort, because some names are just spelled different by different authorities, try a fuzzy match to the World Checklist of Vascular Plants
		fuzzy <- agrep(ids$LocalDB[i], plants, max.distance=3)
		if(length(fuzzy) == 1){ # fuzzy match allowing one error and only matching to one species in the Moz list
			name <- plants[fuzzy]
			spp <- search_powo(list(name=name))
			if(length(spp$results) > 0){
				acc <- sapply(spp$results, function(x) x$accepted)
				if(all(acc == TRUE)){
					names <- sapply(spp$results, function(x) x$name)
					ids$POWO_Accepted[i] <- paste(unique(names), collapse='|')
				}else if(all(acc == FALSE)){
					swaps <- sapply(spp$results, function(x) x$synonymOf$name)
					ids$POWO_Accepted[i] <- paste(unique(swaps), collapse='|')
				}else{
					names <- sapply(spp$results, function(x) x$name)
					swaps <- sapply(spp$results, function(x) x$synonymOf$name)
					if(any(sapply(swaps, is.null) == TRUE)){
						swaps[which(sapply(swaps, is.null) == TRUE)] <- ''
					}
					gSwaps <- names[which(acc == TRUE)]
					bSwaps <- swaps[which(acc == FALSE)]
					aSwaps <- c(gSwaps, bSwaps)
					ids$POWO_Accepted[i] <- paste(unique(aSwaps), collapse='|')
				}
			}
		}else if(length(fuzzy) > 1){ # if more than one, use smallest distance
			opts <- plants[fuzzy]
			dists <- adist(ids$LocalDB[i], opts)
			best <- opts[which(dists == min(dists))]
			if(length(best) == 1){ # sometimes names are just totally wrong and multiple unlikely matches happen
				spp <- search_powo(list(name=best))
				if(length(spp$results) > 0){
					acc <- sapply(spp$results, function(x) x$accepted)
					if(all(acc == TRUE)){
						names <- sapply(spp$results, function(x) x$name)
						ids$POWO_Accepted[i] <- paste(unique(names), collapse='|')
					}else if(all(acc == FALSE)){
						swaps <- sapply(spp$results, function(x) x$synonymOf$name)
						ids$POWO_Accepted[i] <- paste(unique(swaps), collapse='|')
					}else{
						names <- sapply(spp$results, function(x) x$name)
						swaps <- sapply(spp$results, function(x) x$synonymOf$name)
						if(any(sapply(swaps, is.null) == TRUE)){
							swaps[which(sapply(swaps, is.null) == TRUE)] <- ''
						}
						gSwaps <- names[which(acc == TRUE)]
						bSwaps <- swaps[which(acc == FALSE)]
						aSwaps <- c(gSwaps, bSwaps)
						ids$POWO_Accepted[i] <- paste(unique(aSwaps), collapse='|')
					}
				}
			}
		}
	}
}

for(x in grep('[|]', ids$POWO_Accepted)){
	local <- ids$LocalDB[x]
	names <- strsplit(ids$POWO_Accepted[x], '[|]')[[1]]
	ids$POWO_Accepted[x] <- names[1]
	ids <- rbind(ids, data.frame(LocalDB=local, POWO_Accepted=names[2:length(names)]))
}

ids$POWO_Accepted <- sapply(strsplit(ids$POWO_Accepted, ' '), function(x) paste(x[1], x[2], sep=' '))
if(any(!ids$POWO_Accepted %in% mozPlants)){
	ids <- ids[-which(!ids$POWO_Accepted %in% unique(c(mozPlants, gnpPlants))),]
}

	# put it all together
motus$PercentMatch_PNG <- motus$PercentMatch_PNG*100

motus$QueryCov_BLAST <- NA 
motus$PerIdent_BLAST <- NA 
motus$Matches_in_Moz <- NA 
motus$Matches_in_PNG <- NA
motus$FinalID <- NA
motus$TidyFinalID <- NA

for(i in 1:nrow(motus)){
	barc <- motus$Barcode[i]
	if(barc %in% names(perfect_matches)){
		matches <- perfect_matches[[which(names(perfect_matches) == barc)]]
		motus$QueryCov_BLAST[i] <- '100%'
		motus$PerIdent_BLAST[i] <- 100
		if(any(matches$POWO_Accepted %in% mozPlants)){
			motus$Matches_in_Moz[i] <- paste(unique(matches$POWO_Accepted[which(matches$POWO_Accepted %in% mozPlants)]), collapse='; ')
		}
		if(any(matches$POWO_Accepted %in% gnpPlants)){
			motus$Matches_in_PNG[i] <- paste(unique(matches$POWO_Accepted[which(matches$POWO_Accepted %in% gnpPlants)]), collapse='; ')
		}
	}else if(barc %in% names(imperfect_matches)){
		matches <- imperfect_matches[[which(names(imperfect_matches) == barc)]]
		barcFile <- paste('/', barc, '.csv', sep='')
		blastRes <- read.csv(res[grep(barcFile, res)])
		motus$QueryCov_BLAST[i] <- unique(blastRes$Query.Cover[which(blastRes$E.value == min(blastRes$E.value, na.rm=TRUE))])
		motus$PerIdent_BLAST[i] <- unique(blastRes$Per..ident[which(blastRes$E.value == min(blastRes$E.value, na.rm=TRUE))])
		if(any(matches$POWO_Accepted %in% mozPlants)){
			motus$Matches_in_Moz[i] <- paste(unique(matches$POWO_Accepted[which(matches$POWO_Accepted %in% mozPlants)]), collapse='; ')
		}
		if(any(matches$POWO_Accepted %in% gnpPlants)){
			motus$Matches_in_PNG[i] <- paste(unique(matches$POWO_Accepted[which(matches$POWO_Accepted %in% gnpPlants)]), collapse='; ')
		}
	}

	# assign final IDs
	if(is.na(motus$QueryCov_BLAST[i]) | is.na(motus$PerIdent_BLAST[i])){
		localID <- sapply(gsub("]", '', gsub("']", '', gsub("[[']", '', motus$SpeciesList_PNG[i]))), function(x) strsplit(x, ', '))[[1]]
		motus$FinalID[i] <- paste(unique(ids$POWO_Accepted[which(ids$LocalDB %in% localID)]), collapse='; ')
	}else{
		if(motus$PercentMatch_PNG[i] == 100 & motus$QueryCov_BLAST[i] == '100%' & motus$PerIdent_BLAST[i] == 100 & is.na(motus$Matches_in_PNG[i]) == FALSE & nchar(motus$SpeciesList_PNG[i]) > 2){
			localID <- sapply(gsub("]", '', gsub("']", '', gsub("[[']", '', motus$SpeciesList_PNG[i]))), function(x) strsplit(x, ', '))[[1]]
			taxa <- unique(c(ids$POWO_Accepted[which(ids$LocalDB %in% localID)], strsplit(motus$Matches_in_PNG[i], '; ')[[1]]))
			motus$FinalID[i] <- paste(unique(taxa), collapse='; ')
		}else if(motus$PercentMatch_PNG[i] == 100 & motus$QueryCov_BLAST[i] == '100%' & motus$PerIdent_BLAST[i] == 100 & is.na(motus$Matches_in_PNG[i]) == FALSE & nchar(motus$SpeciesList_PNG[i]) == 2){
			motus$FinalID[i] <- paste(unique(motus$Matches_in_PNG[i]), collapse='; ')
		}else if(motus$PercentMatch_PNG[i] == 100 & motus$QueryCov_BLAST[i] == '100%' & motus$PerIdent_BLAST[i] == 100 & is.na(motus$Matches_in_PNG[i]) == TRUE & is.na(motus$Matches_in_Moz[i]) == FALSE & nchar(motus$SpeciesList_PNG[i]) > 2){
			localID <- sapply(gsub("]", '', gsub("']", '', gsub("[[']", '', motus$SpeciesList_PNG[i]))), function(x) strsplit(x, ', '))[[1]]
			taxa <- unique(ids$POWO_Accepted[which(ids$LocalDB %in% localID)])
			motus$FinalID[i] <- paste(unique(taxa), collapse='; ')
		}else if(motus$PercentMatch_PNG[i] == 100 & motus$QueryCov_BLAST[i] == '100%' & motus$PerIdent_BLAST[i] == 100 & is.na(motus$Matches_in_PNG[i]) == TRUE & is.na(motus$Matches_in_Moz[i]) == FALSE & nchar(motus$SpeciesList_PNG[i]) == 2){
			motus$FinalID[i] <- paste(unique(motus$Matches_in_Moz[i]), collapse='; ')
		}else if(motus$PercentMatch_PNG[i] == 100 & motus$QueryCov_BLAST[i] == '100%' & motus$PerIdent_BLAST[i] == 100 & is.na(motus$Matches_in_PNG[i]) == TRUE & is.na(motus$Matches_in_Moz[i]) == TRUE & nchar(motus$SpeciesList_PNG[i]) == 2){
			motus$FinalID[i] <- paste(unique(gnpPlants[grep(motus$ID_PNG[i], gnpPlants)]), collapse='; ')
		}else if(motus$PercentMatch_PNG[i] == 100 & motus$QueryCov_BLAST[i] == '100%' & motus$PerIdent_BLAST[i] < 100 & is.na(motus$Matches_in_PNG[i]) == TRUE & is.na(motus$Matches_in_Moz[i]) == TRUE & nchar(motus$SpeciesList_PNG[i]) == 2){
			motus$FinalID[i] <- paste(unique(gnpPlants[grep(motus$ID_PNG[i], gnpPlants)]), collapse='; ')
		}else if(motus$PercentMatch_PNG[i] == 100 & motus$QueryCov_BLAST[i] == '100%' & motus$PerIdent_BLAST[i] == 100 & is.na(motus$Matches_in_PNG[i]) == TRUE & is.na(motus$Matches_in_Moz[i]) == TRUE & nchar(motus$SpeciesList_PNG[i]) > 2){
			localID <- sapply(gsub("]", '', gsub("']", '', gsub("[[']", '', motus$SpeciesList_PNG[i]))), function(x) strsplit(x, ', '))[[1]]
			motus$FinalID[i] <- paste(unique(ids$POWO_Accepted[which(ids$LocalDB %in% localID)]), collapse='; ')
		}else if(motus$PercentMatch_PNG[i] < 100 & motus$QueryCov_BLAST[i] == '100%' & motus$PerIdent_BLAST[i] == 100 & is.na(motus$Matches_in_PNG[i]) == FALSE){
			motus$FinalID[i] <- paste(unique(motus$Matches_in_PNG[i]), collapse='; ')
		}else if(motus$PercentMatch_PNG[i] < 100 & motus$QueryCov_BLAST[i] == '100%' & motus$PerIdent_BLAST[i] == 100 & is.na(motus$Matches_in_PNG[i]) == TRUE & is.na(motus$Matches_in_Moz[i]) == FALSE){
			motus$FinalID[i] <- paste(unique(motus$Matches_in_Moz[i]), collapse='; ')
		}else if(motus$QueryCov_BLAST[i] == '100%' & motus$PerIdent_BLAST[i] == 100 & is.na(motus$Matches_in_PNG[i]) == TRUE & is.na(motus$Matches_in_Moz[i]) == TRUE & motus$PercentMatch_PNG[i] < 100){
			motus$FinalID[i] <- paste(c('*', unique(matches$POWO_Accepted)), collapse='; ')
		}else if(motus$PercentMatch_PNG[i] == 100 & motus$QueryCov_BLAST[i] != '100%' & motus$PerIdent_BLAST[i] < 100){
			localID <- sapply(gsub("]", '', gsub("']", '', gsub("[[']", '', motus$SpeciesList_PNG[i]))), function(x) strsplit(x, ', '))[[1]]
			motus$FinalID[i] <- paste(unique(ids$POWO_Accepted[which(ids$LocalDB %in% localID)]), collapse='; ')
		}else if(motus$PercentMatch_PNG[i] < 100 & motus$PerIdent_BLAST[i] < motus$PercentMatch_PNG[i] & nchar(motus$SpeciesList_PNG[i]) > 2){
			localID <- sapply(gsub("]", '', gsub("']", '', gsub("[[']", '', motus$SpeciesList_PNG[i]))), function(x) strsplit(x, ', '))[[1]]
			motus$FinalID[i] <- paste(unique(ids$POWO_Accepted[which(ids$LocalDB %in% localID)]), collapse='; ')
		}else if(motus$PercentMatch_PNG[i] < 100 & motus$PerIdent_BLAST[i] < motus$PercentMatch_PNG[i] & nchar(motus$SpeciesList_PNG[i]) == 2){
			motus$FinalID[i] <- paste(unique(gnpPlants[grep(motus$ID_PNG[i], gnpPlants)]), collapse='; ')
		}else if(motus$PerIdent_BLAST[i] == 100 & motus$QueryCov_BLAST[i] != '100%' & motus$PercentMatch_PNG[i] < motus$PerIdent_BLAST[i] & is.na(motus$Matches_in_PNG[i]) == FALSE){
			motus$FinalID[i] <- paste(unique(motus$Matches_in_PNG[i]), collapse='; ')
		}else if(motus$PerIdent_BLAST[i] < 100 & motus$PercentMatch_PNG[i] < motus$PerIdent_BLAST[i] & is.na(motus$Matches_in_PNG[i]) == TRUE & is.na(motus$Matches_in_Moz[i]) == FALSE){
			motus$FinalID[i] <- paste(unique(motus$Matches_in_Moz[i]), collapse='; ')
		}else if(motus$PerIdent_BLAST[i] < 100 & motus$PerIdent_BLAST[i] > motus$PercentMatch_PNG[i] & is.na(motus$Matches_in_PNG[i]) == TRUE & is.na(motus$Matches_in_Moz[i]) == TRUE){
			motus$FinalID[i] <- paste(c('*', unique(matches$POWO_Accepted)), collapse='; ')
		}
	}
}

motus$QueryCov_BLAST <- as.numeric(gsub('%', '', motus$QueryCov_BLAST))
motus$SpeciesList_PNG <- gsub('\\[]', NA, gsub("\\']", '', gsub("\\['", '', gsub("', '", '; ', motus$SpeciesList_PNG))))
colnames(motus)[which(colnames(motus) == 'QueryCov_BLAST')] <- 'QueryCov_BLAST_percent'

# adjust a couple of last minor errors
motus$Matches_in_Moz[grep('Eriochloa barbatus', motus$Matches_in_Moz)] <- gsub('barbatus', 'barbata', motus$Matches_in_Moz[grep('Eriochloa barbatus', motus$Matches_in_Moz)])
motus$Matches_in_PNG[grep('Eriochloa barbatus', motus$Matches_in_PNG)] <- gsub('barbatus', 'barbata', motus$Matches_in_PNG[grep('Eriochloa barbatus', motus$Matches_in_PNG)])
motus$FinalID[grep('Eriochloa barbatus', motus$FinalID)] <- gsub('barbatus', 'barbata', motus$FinalID[grep('Eriochloa barbatus', motus$FinalID)])
motus$TidyFinalID[grep('Eriochloa barbatus', motus$TidyFinalID)] <- gsub('barbatus', 'barbata', motus$TidyFinalID[grep('Eriochloa barbatus', motus$TidyFinalID)])

motus$FinalID[grep('Dalbergia martini', motus$FinalID)] <- gsub('martini', 'martinii', motus$FinalID[grep('Dalbergia martini', motus$FinalID)])

motus$Matches_in_Moz[grep('Echinochloa colonum', motus$Matches_in_Moz)] <- gsub('colonum', 'colona', motus$Matches_in_Moz[grep('Echinochloa colonum', motus$Matches_in_Moz)])
motus$Matches_in_PNG[grep('Echinochloa colonum', motus$Matches_in_PNG)] <- gsub('colonum', 'colona', motus$Matches_in_PNG[grep('Echinochloa colonum', motus$Matches_in_PNG)])
motus$FinalID[grep('Echinochloa colonum', motus$FinalID)] <- gsub('colonum', 'colona', motus$FinalID[grep('Echinochloa colonum', motus$FinalID)])
motus$TidyFinalID[grep('Echinochloa colonum', motus$TidyFinalID)] <- gsub('colonum', 'colona', motus$TidyFinalID[grep('Echinochloa colonum', motus$TidyFinalID)])


write.csv(motus, file='final_filtered_files/step7_resolved_mOTUs.csv', row.names=FALSE)
