# Supplementary material for: Ecology of community reassembly: Movements and diets of megafauna during a decade of restoration in Mozambique
Source: Ecology. 2026 Apr 12;107(4):e70386. doi: 10.1002/ecy.70386 (PMC13071350; doi:10.1002/ecy.70386)
Supplement: Supplementary file 1 — Data S1. [file ECY-107-e70386-s001.zip › Data_S1/Dataset_20/DietDataFilteringScripts/DNA_metabarcoding_data_processing/additional_files_scripts/step8_final_data_curation.r]

# in this last script, we combine the filtered data with the better-resolved mOTU identifiers and return two versions of the final dataset

setwd('../DNA_metabarcoding_data_processing')

library(vegan)
library(ROBITools)
library(ROBITaxonomy)
library(stringr)

source('additional_files_scripts/helpful_functions.r')

	# read in all the clean data files
data <- read.csv('final_filtered_files/step4_allData.csv', row.names=1)
meta <- read.csv('final_filtered_files/step4_allMeta.csv', row.names=1)
mOTUs <- read.csv('final_filtered_files/step3_allMOTUs.csv', row.names=1)
resolved_mOTUs <- read.csv('final_filtered_files/step7_resolved_mOTUs.csv')

	# First, combine full mOTU table with resolved mOTUs and add in a combined final ID
mOTUs$Resolved <- 'No' 
mOTUs$Resolved_SpeciesList <- NA 
mOTUs$Resolved_FinalID <- NA 
mOTUs$CombinedID <- NA 

for(i in 1:nrow(mOTUs)){
	if(mOTUs$sequence[i] %in% resolved_mOTUs$Barcode){
		mOTUs$Resolved[i] <- 'Yes'
		mOTUs$Resolved_SpeciesList[i] <- resolved_mOTUs$FinalID[which(resolved_mOTUs$Barcode == mOTUs$sequence[i])]
		mOTUs$Resolved_FinalID[i] <- resolved_mOTUs$TidyFinalID[which(resolved_mOTUs$Barcode == mOTUs$sequence[i])]
		mOTUs$CombinedID[i] <- paste(mOTUs$Resolved_FinalID[i], mOTUs$family_name_ok[i], mOTUs$sequence[i], sep='_')
	}else{
		mOTUs$CombinedID[i] <- paste(mOTUs$sci_name_ok[i], mOTUs$family_name_ok[i], mOTUs$sequence[i], sep='_')
	}
}

	# Second, create two versions of diet data, one rarefied and turned into relative read abundance, the other left as unrarefied reads
set.seed(2016)

rarefaction_level <- min(rowSums(data))
rar_data <- average_rrarefy(data, sample=rarefaction_level, perms=1000) # rarefy dataset
rar_data <- decostand(rar_data, 'total') # convert rarefied reads to relative read abundance

	# Third, edit column names for diet and meta data
colnames(data) == colnames(rar_data)
all(colnames(data) %in% mOTUs$sequence)

colnames(data) <- mOTUs$CombinedID[match(colnames(data), mOTUs$sequence)]
colnames(rar_data) <- mOTUs$CombinedID[match(colnames(rar_data), mOTUs$sequence)]

		# metadata column names edited to remove potential ambiguities
colnames(meta)[which(colnames(meta) == 'Harmonized_Sample_ID')] <- 'Sample_ID'
colnames(meta)[which(colnames(meta) == 'Final_Species_Common_Name')] <- 'Species_Common_Name'

	# Fourth, add key metadata to data tables
	# namely: sample IDs, species common name, species latin name, genetic confirmation, sex, collection year, month, date, julian day, latitude, longitude, collection standard, collar ID, read depth
all(rownames(data) == rownames(rar_data))
all(rownames(data) == meta$Harmonized_Sample_ID)

final_data <- cbind(meta[,c(16,1,13:15,3:12,17)], data)
final_rar_data <- cbind(meta[,c(16,1,13:15,3:12,17)], rar_data)

	# Fifth, filter out mOTU taxonomy columns that are not useful for diet data analysis
mOTUs <- mOTUs[,which(colnames(mOTUs) %in% c('id', 'count', 'sequence', 'db_ok', 'bid_ok', 'taxid_ok', 'sci_name_ok', 'bmatch_ok', 'rank_ok', 'order_name_ok', 'family_name_ok',
	'genus_name_ok', 'species_name_ok', 'Resolved', 'Resolved_SpeciesList', 'Resolved_FinalID', 'CombinedID'))]
colnames(mOTUs) <- gsub('_ok', '', colnames(mOTUs))

	# Last, sort final tables
final_data <- final_data[order(final_data$Sample_ID),]
final_rar_data <- final_rar_data[order(final_rar_data$Sample_ID),]

	# Final edits to clean up data presentation
		# julian day to day of year for clarity
colnames(final_rar_data)[which(colnames(final_rar_data) == 'Collection_Julian_Day')] <- 'Collection_Day_of_Year'
colnames(final_data)[which(colnames(final_data) == 'Collection_Julian_Day')] <- 'Collection_Day_of_Year'
colnames(meta)[which(colnames(meta) == 'Collection_Julian_Day')] <- 'Collection_Day_of_Year'

		# convert timestamps to HH:MM format
library(stringr)
final_rar_data$Collection_Time_of_Day <- str_pad(final_rar_data$Collection_Time_of_Day, width = 4, side = "left", pad = "0")
final_rar_data$Collection_Time_of_Day <- sub("^(\\d{2})(\\d{2})$", "\\1:\\2", final_rar_data$Collection_Time_of_Day)
final_data$Collection_Time_of_Day <- str_pad(final_data$Collection_Time_of_Day, width = 4, side = "left", pad = "0")
final_data$Collection_Time_of_Day <- sub("^(\\d{2})(\\d{2})$", "\\1:\\2", final_data$Collection_Time_of_Day)
meta$Collection_Time_of_Day <- str_pad(meta$Collection_Time_of_Day, width = 4, side = "left", pad = "0")
meta$Collection_Time_of_Day <- sub("^(\\d{2})(\\d{2})$", "\\1:\\2", meta$Collection_Time_of_Day)

		# to maximally avoid confusion, sub out the CollarID column for the more exact matching with the AnimalID column from the capture metadata
captures <- read.csv('metadata_files/COLLAR-CAPTURE-AND-FATE-RECORDS_2014-2023.csv') 

meta$AnimalID <- NA
meta$GPS_Collar_ID <- sub('^0', '', meta$GPS_Collar_ID)
meta$GPS_Collar_ID[which(meta$GPS_Collar_ID == 'Cam 8')] <- 'WBcam8'
meta$GPS_Collar_ID[which(meta$GPS_Collar_ID == 'Cam 2')] <- 'WBcam2'
meta$GPS_Collar_ID[which(meta$GPS_Collar_ID == 'Cam 4')] <- 'WBF4'
meta$GPS_Collar_ID[which(meta$GPS_Collar_ID == '32171')] <- '31471'
meta$GPS_Collar_ID[which(meta$GPS_Collar_ID == '31459')] <- '31759'
meta$GPS_Collar_ID[which(meta$GPS_Collar_ID == '31475')] <- '31473'
meta$GPS_Collar_ID[which(meta$GPS_Collar_ID == '31470' & meta$Species_Common_Name == 'Kudu')] <- '31770'
meta$GPS_Collar_ID[which(meta$GPS_Collar_ID == '31471' & meta$Species_Common_Name == 'Kudu')] <- '31771'
meta$GPS_Collar_ID[which(meta$GPS_Collar_ID == '31772' & meta$Species_Common_Name == 'Bushbuck')] <- '31472'
meta$GPS_Collar_ID[which(meta$Collection_Date == '2014-06-24')] <- '33257'

collared <- which(is.na(meta$GPS_Collar_ID) == FALSE)
for(i in 1:length(collared)){
	year <- meta$Collection_Year[collared[i]]
	serial <- meta$GPS_Collar_ID[collared[i]]
	date <- meta$Collection_Date[collared[i]]
	if(length(which(captures$DeployYear == year & captures$CollarSerial == serial)) == 1){
		meta$AnimalID[collared[i]] <- captures$AnimalID[which(captures$DeployYear == year & captures$CollarSerial == serial)]
	}else if(length(which(captures$DeployYear == year & captures$CollarSerial == serial)) == 2){
		cDates <- captures$DeployDate[which(captures$DeployYear == year & captures$CollarSerial == serial)]
		for(x in 1:length(cDates)){
			if(meta$Collection_Date[collared[i]] == cDates[x]){
				meta$AnimalID[collared[i]] <- captures$AnimalID[which(captures$DeployDate == cDates[x] & captures$DeployYear == year & captures$CollarSerial == serial)]
			}else{
				if(as.Date(meta$Collection_Date[collared[i]]) > as.Date(cDates[x]) & x < length(cDates) & as.Date(meta$Collection_Date[collared[i]]) < as.Date(cDates[x+1])){
					meta$AnimalID[collared[i]] <- captures$AnimalID[which(captures$DeployDate == cDates[x] & captures$DeployYear == year & captures$CollarSerial == serial)]
				}
				if(as.Date(meta$Collection_Date[collared[i]]) > as.Date(cDates[x]) & x == length(cDates)){
					meta$AnimalID[collared[i]] <- captures$AnimalID[which(captures$DeployDate == cDates[x] & captures$DeployYear == year & captures$CollarSerial == serial)]
				}
			}
		}
	}
}

meta <- meta[,-which(colnames(meta) == 'GPS_Collar_ID')]
meta <- meta[,c(1:13,17,14:16)]
final_rar_data$GPS_Collar_ID <- meta$AnimalID[match(final_rar_data$Sample_ID, meta$Sample_ID)]
final_data$GPS_Collar_ID <- meta$AnimalID[match(final_data$Sample_ID, meta$Sample_ID)]
colnames(final_rar_data)[which(colnames(final_rar_data) == 'GPS_Collar_ID')] <- 'AnimalID'
colnames(final_data)[which(colnames(final_data) == 'GPS_Collar_ID')] <- 'AnimalID'

		# last fix a couple of animal sex assignments from unknown to known based on capture records
final_rar_data$Sex[which(is.na(final_rar_data$AnimalID) == FALSE)] <- toupper(sapply(strsplit(final_rar_data$AnimalID[which(is.na(final_rar_data$AnimalID) == FALSE)], '-'), '[', 3))
final_data$Sex[which(is.na(final_data$AnimalID) == FALSE)] <- toupper(sapply(strsplit(final_data$AnimalID[which(is.na(final_data$AnimalID) == FALSE)], '-'), '[', 3))
meta$Sex[which(is.na(meta$AnimalID) == FALSE)] <- toupper(sapply(strsplit(meta$AnimalID[which(is.na(meta$AnimalID) == FALSE)], '-'), '[', 3))

		# finally remove a few erroneous GPS points 
badPoints <- c('PNG_18_LOAF_28', 'PNG_18_PAUR_22', 'PNG_18_HINI_04', 'PNG_19_OUOU_57')
final_rar_data$Latitude[which(final_rar_data$Sample_Sequencing_ID %in% badPoints)] <- NA
final_rar_data$Longitude[which(final_rar_data$Sample_Sequencing_ID %in% badPoints)] <- NA
final_data$Latitude[which(final_data$Sample_Sequencing_ID %in% badPoints)] <- NA
final_data$Longitude[which(final_data$Sample_Sequencing_ID %in% badPoints)] <- NA
meta$Latitude[which(meta$Sample_Sequencing_ID %in% badPoints)] <- NA
meta$Longitude[which(meta$Sample_Sequencing_ID %in% badPoints)] <- NA

	# last adjustments to facilitate alignment between datasets
mOTUs$CombinedID <- gsub('/', '.', gsub('-', '.', gsub(' ', '.', gsub('sp[.]', 'mOTU', mOTUs$CombinedID))))
colnames(final_rar_data) <- gsub('sp[.]', 'mOTU', colnames(final_rar_data))
colnames(final_data) <- gsub('sp[.]', 'mOTU', colnames(final_data))

write.table(final_data, 'final_filtered_files/step8_final_dataset_raw_reads.csv', row.names=FALSE, sep=',', quote=FALSE)
write.table(final_rar_data, 'final_filtered_files/step8_final_dataset_rarefied_RRA.csv', row.names=FALSE, sep=',', quote=FALSE)
write.table(mOTUs, 'final_filtered_files/step8_final_mOTU_taxonomy.csv', row.names=FALSE, sep=',', quote=FALSE)
write.table(meta, 'final_filtered_files/step8_final_metadata.csv', row.names=FALSE, sep=',', quote=FALSE)
