# Supplementary material for: Ecology of community reassembly: Movements and diets of megafauna during a decade of restoration in Mozambique
Source: Ecology. 2026 Apr 12;107(4):e70386. doi: 10.1002/ecy.70386 (PMC13071350; doi:10.1002/ecy.70386)
Supplement: Supplementary file 1 — Data S1. [file ECY-107-e70386-s001.zip › Data_S1/Dataset_20/DietDataFilteringScripts/DNA_metabarcoding_data_processing/additional_files_scripts/trnL_p6_ghPrimers_reference_database.fasta]

>AB006388 count=660; merged_taxid={365568: 3, 365570: 1, 2029434: 2, 69458: 2, 64575: 5, 64576: 2, 64581: 2, 64584: 1, 64586: 1, 64587: 2, 64589: 7, 64590: 6, 64591: 4, 64593: 1, 64595: 10, 64597: 4, 64598: 2, 64601: 1, 2029418: 2, 152427: 3, 2029420: 2, 2029421: 2, 2029423: 2, 292000: 2, 292001: 2, 292002: 35, 292003: 5, 292004: 4, 292005: 4, 292006: 6, 2029425: 2, 292008: 5, 292009: 2, 292010: 26, 292011: 1, 292012: 9, 292013: 4, 292015: 5, 292016: 3, 292017: 1, 292018: 2, 2029427: 2, 292020: 6, 292021: 4, 292022: 4, 292023: 6, 292024: 6, 2029428: 2, 292026: 3, 292027: 4, 292028: 3, 152437: 13, 2029431: 3, 2029432: 2, 1094868: 1, 365781: 1, 1094870: 1, 1094871: 1, 1094872: 1, 1094873: 1, 1094874: 1, 1094875: 1, 1094876: 1, 1094877: 1, 1094878: 1, 1094879: 1, 1094880: 1, 1094881: 1, 2138338: 2, 1094883: 1, 1094884: 1, 1094885: 1, 1094886: 1, 1094887: 3, 1094869: 1, 162078: 1, 1094882: 1, 666687: 1, 246158: 1, 1640517: 4, 245167: 1, 245168: 1, 210356: 2, 340438: 2, 469463: 2, 469464: 3, 469465: 4, 469467: 1, 340448: 1, 340449: 1, 1034778: 2, 2029424: 1, 336484: 4, 2029246: 2, 2029247: 2, 2029250: 2, 2029251: 4, 2029252: 2, 2029253: 6, 2029254: 2, 2029255: 2, 2029256: 2, 552673: 6, 552674: 1, 552675: 2, 552676: 3, 552677: 3, 552678: 3, 552679: 4, 552680: 2, 552681: 1, 552682: 2, 552683: 4, 552684: 1, 552685: 2, 552686: 2, 552687: 3, 552688: 5, 552689: 2, 552690: 1, 552691: 4, 552693: 2, 552694: 1, 552695: 2, 552696: 2, 552697: 2, 552698: 6, 552699: 2, 552700: 4, 552701: 1, 552702: 1, 2029426: 2, 152388: 2, 152389: 3, 152390: 1, 152391: 2, 152392: 4, 152393: 1, 152394: 1, 152395: 1, 152397: 6, 152398: 1, 152399: 3, 152400: 5, 152401: 1, 152402: 1, 152403: 2, 152404: 1, 152405: 3, 152407: 7, 152408: 3, 152409: 1, 152410: 3, 152411: 4, 152412: 5, 152413: 3, 152415: 1, 152416: 3, 152417: 3, 152418: 10, 152419: 5, 152420: 8, 152421: 13, 152422: 3, 152423: 8, 152424: 3, 152425: 4, 152426: 3, 2029419: 1, 152428: 5, 152429: 5, 152430: 4, 152431: 2, 152432: 7, 152433: 3, 152434: 5, 152435: 4, 152436: 5, 2029429: 2, 152438: 4, 152439: 5, 152440: 8, 152441: 16, 152442: 3, 2029435: 1, 2029436: 2, 2029437: 3, 2029438: 2, 152474: 6, 561111: 4, 365534: 1, 365535: 2, 365537: 1, 365538: 1, 365539: 3, 365540: 1, 365541: 2, 365542: 2, 365544: 1, 365546: 1, 292007: 5, 365548: 1, 365549: 1, 2029433: 2, 365552: 1, 365553: 1, 365555: 1, 365558: 1, 365559: 1, 365561: 1, 365562: 1, 365563: 1, 365564: 1, 365565: 1, 365566: 1}; species_name=###; family=40588; family_name=Dipterocarpaceae; scientific_name=Dipterocarpoideae; taxid=65009; genus_name=###; rank=subfamily; genus=-1; species=-1; strand=D;      Anisoptera oblonga chloroplast NA, intron of trnL, partial sequence.
atcctgtttaaaaaagcgttcaaaaagaaatag
>AB006390 count=42; merged_taxid={2029440: 2, 2029441: 2, 2029442: 1, 365571: 1, 365572: 3, 365573: 3, 365574: 3, 365575: 3, 365576: 2, 2029443: 2, 2029444: 2, 64582: 3, 210370: 2, 2030021: 1, 2030022: 1, 2030023: 2, 2029257: 2, 2029258: 2, 340447: 1, 1094888: 1, 1094889: 1, 1094890: 1, 552703: 1}; species_name=###; family=40588; family_name=Dipterocarpaceae; scientific_name=Vatica; taxid=64579; rank=genus; forward_error=0; forward_tm=56.66; genus_name=Vatica; forward_match=GGGCAATCCTGAGCCAA; genus=64579; species=-1; strand=D;      Vatica odorata chloroplast NA, intron of trnL, partial sequence.
atcctgtttaagttcaaaaagaaatag
>AB006391 count=1; merged_taxid={64584: 1}; species_name=Upuna borneensis; family=40588; family_name=Dipterocarpaceae; scientific_name=Upuna borneensis; reverse_match=CCATTGAGTCTCTGCACCTATC; taxid=64584; genus_name=Upuna; forward_error=1; forward_tm=49.96; rank=species; seq_length_ori=481; forward_match=GGGCAATCCTGAGCCTA; reverse_tm=56.99; genus=64583; reverse_error=0; species=64584; strand=D;      Upuna borneensis chloroplast NA, intron of trnL, partial sequence.
atcctgtttataaaagcgttcaaaaagaaatag
>AB006403 count=1; merged_taxid={64599: 1}; species_name=Tilia kiusiana; family=3629; family_name=Malvaceae; scientific_name=Tilia kiusiana; reverse_match=CCATTGAGTCTCTGCACCTATC; taxid=64599; genus_name=Tilia; forward_error=1; forward_tm=52.53; rank=species; seq_length_ori=537; forward_match=GGGCAATCCTGGGCCAA; reverse_tm=56.99; genus=64580; reverse_error=0; species=64599; strand=D;      Tilia kiusiana chloroplast NA, intron of trnL, partial sequence.
atcctaattattttacgaaaaaaaaacaaaggttcagccaagcgagaataataaaaagga
ag
>AB030040 count=15; merged_taxid={3369: 13, 99810: 2}; species_name=Cryptomeria japonica; family=3367; family_name=Cupressaceae; scientific_name=Cryptomeria japonica; reverse_match=CCGTTGAGTCTCTGCACCTATC; taxid=3369; rank=species; genus_name=Cryptomeria; reverse_tm=53.99; genus=3368; reverse_error=1; species=3369; strand=D;      Cryptomeria japonica chloroplast trnL gene for tRNA-Leu, partial sequence, strain: Saga3.
atcctatttatagagacaatagtttcctttccgagaaagg
>AB030046 count=25; merged_taxid={99812: 5, 160790: 5, 99816: 1, 99817: 4, 28978: 5, 28982: 4, 284507: 1}; species_name=###; family=3367; family_name=Cupressaceae; scientific_name=Cupressaceae; reverse_match=CCGTTGAGTCTCTGCACCTATC; taxid=3367; genus_name=###; rank=family; genus=-1; reverse_error=1; species=-1;      Glyptostrobus pensilis chloroplast trnL gene for tRNA-Leu, partial sequence.
atccgatttatagagacaatagtttcctttccgagaaagg
>AB030050 count=28; merged_taxid={99808: 4, 257617: 1, 28980: 3, 187461: 3, 28982: 1, 13415: 3, 99814: 4, 3371: 5, 187462: 1, 89191: 3}; species_name=###; family=3367; family_name=Cupressaceae; scientific_name=Cupressaceae; reverse_match=CCGTTGAGTCTCTGCACCTATC; taxid=3367; genus_name=###; forward_error=0; rank=family; forward_match=GGGCAATCCTGAGCCAA; genus=-1; reverse_error=1; species=-1;      Metasequoia glyptostroboides chloroplast trnL gene for tRNA-Leu, partial sequence.
atccgatttctagagacaatagtttcctttccgagaaagg
>AB030053 count=10; merged_taxid={28977: 5, 66170: 3, 474003: 1, 474002: 1}; species_name=###; family=3367; family_name=Cupressaceae; scientific_name=Cunninghamia; reverse_match=CCGTTGAGTCTCTGCACCTATC; taxid=25608; genus_name=Cunninghamia; forward_error=0; forward_tm=56.66; rank=genus; forward_match=GGGCAATCCTGAGCCAA; reverse_tm=53.99; genus=25608; reverse_error=1; species=-1; strand=D;      Cunninghamia lanceolata chloroplast trnL gene for tRNA-Leu, partial sequence.
atccgatttctggagacaatagtctcctatcctagaaagg
>AB030055 count=3; merged_taxid={50187: 3}; species_name=Taiwania cryptomerioides; family=3367; family_name=Cupressaceae; scientific_name=Taiwania cryptomerioides; reverse_match=CCGTTGAGTCTCTGCACCTATC; taxid=50187; rank=species; forward_error=1; forward_tm=45.42; genus_name=Taiwania; forward_match=GGGCAATCCTGAACCAA; reverse_tm=53.99; genus=25613; reverse_error=1; species=50187; strand=D;      Taiwania cryptomerioides chloroplast trnL gene, intron, partial sequence.
atccgatttctagagacaatagtctcctttccgagaaagg
>AB030056 count=8; merged_taxid={50187: 6, 99815: 2}; species_name=###; family=3367; family_name=Cupressaceae; scientific_name=Taiwania; reverse_match=CCGTTGAGTCTCTGCACCTATC; taxid=25613; rank=genus; forward_error=1; forward_tm=45.42; genus_name=Taiwania; forward_match=GGGCAATCCTGAACCAA; reverse_tm=53.99; genus=25613; reverse_error=1; species=-1; strand=D;      Taiwania flousiana chloroplast trnL gene, intron, partial sequence.
atccgatttctagagacaatagtatcctttccgagaaagg
>AB030057 count=5; merged_taxid={28976: 2, 99816: 3}; species_name=###; family=3367; family_name=Cupressaceae; scientific_name=Athrotaxis; reverse_match=CCGTTGAGTCTCTGCACCTATC; taxid=25607; rank=genus; forward_error=0; forward_tm=56.66; genus_name=Athrotaxis; forward_match=GGGCAATCCTGAGCCAA; reverse_tm=53.99; genus=25607; reverse_error=1; species=-1; strand=D;      Athrotaxis laxifolia chloroplast trnL gene for tRNA-Leu, partial sequence.
atccgatttatagagacaattagtttcctttccgagaaagg
>AB030062 count=5; merged_taxid={13727: 5}; species_name=Thujopsis dolabrata; family=3367; family_name=Cupressaceae; scientific_name=Thujopsis dolabrata; reverse_match=CCGTTGAGTCTCTGCACCTATC; taxid=13727; rank=species; forward_error=1; forward_tm=50.77; genus_name=Thujopsis; forward_match=AGGCAATCCTGAGCCAA; reverse_tm=53.99; genus=13726; reverse_error=1; species=13727; strand=D;      Thujopsis dolabrata chloroplast trnL gene for tRNA-Leu, partial sequence.
atctcgatttctagagacaatagtttccttttcaagaaagg
>AB030063 count=20; merged_taxid={241616: 3, 307274: 3, 3316: 4, 89194: 5, 3317: 5}; species_name=###; family=3367; family_name=Cupressaceae; scientific_name=Thuja; reverse_match=CCGTTGAGTCTCTGCACCTATC; taxid=3315; rank=genus; forward_error=1; forward_tm=50.77; genus_name=Thuja; forward_match=AGGCAATCCTGAGCCAA; reverse_tm=53.99; genus=3315; reverse_error=1; species=-1; strand=D;      Thuja standishii chloroplast trnL gene for tRNA-Leu, partial sequence.
atctcgatttctagagaaagg
>AB030065 count=12; merged_taxid={89482: 1, 50189: 4, 156149: 1, 58047: 6}; species_name=###; family=25623; family_name=Taxaceae; scientific_name=Torreya; reverse_match=CCGTCGAGTCTCTGCACCTATC; taxid=50188; rank=genus; forward_error=0; forward_tm=56.66; genus_name=Torreya; forward_match=GGGCAATCCTGAGCCAA; reverse_tm=45.99; genus=50188; reverse_error=2; species=-1; strand=D;      Torreya nucifera chloroplast trnL gene for tRNA-Leu, partial sequence.
atccctttataagggatgataattaatcatttcccagaaagg
>AB030066 count=333; merged_taxid={88032: 8, 156272: 1, 450882: 19, 450883: 4, 85957: 5, 147273: 32, 147275: 44, 46220: 2, 156270: 1, 29808: 15, 120273: 40, 1245586: 19, 2545979: 3, 2212985: 3, 2212986: 3, 2212987: 4, 25629: 32, 99806: 98}; species_name=###; family=25623; family_name=Taxaceae; scientific_name=Taxus; taxid=25628; genus_name=Taxus; rank=genus; genus=25628; species=-1; strand=D;      Taxus cuspidata chloroplast trnL gene for tRNA-Leu, partial sequence.
atccgtattataggaacaataattttattttctagaaaagg
>AB030067 count=39; merged_taxid={450880: 1, 450881: 1, 50179: 2, 89479: 1, 89483: 4, 89484: 8, 191701: 6, 224739: 1, 451750: 1, 58029: 7, 449201: 1, 66169: 5, 450879: 1}; species_name=###; family=25623; family_name=Taxaceae; scientific_name=Taxaceae; reverse_match=CCGTCGAGTCTCTGCACCTATC; taxid=25623; genus_name=###; rank=family; reverse_tm=45.99; genus=-1; reverse_error=2; species=-1; strand=D;      Cephalotaxus harringtonia chloroplast trnL gene for tRNA-Leu, partial sequence.
atccggtttatagaaacatagttttctttcctagaaaag
>AB030068 count=6; merged_taxid={28979: 6}; species_name=Sciadopitys verticillata; family=94394; family_name=Sciadopityaceae; scientific_name=Sciadopitys verticillata; reverse_match=CCATTGAGTCTCTGCACCTATC; taxid=28979; rank=species; forward_error=0; forward_tm=56.66; genus_name=Sciadopitys; forward_match=GGGCAATCCTGAGCCAA; reverse_tm=56.99; genus=25610; reverse_error=0; species=28979; strand=D;      Sciadopitys verticillata chloroplast trnL gene for tRNA-Leu, partial sequence.
atccagaaagacaaaagtctcctttcctagaaagg
>AB033889 count=9; merged_taxid={3485: 1, 3486: 8}; species_name=###; family=3481; family_name=Cannabaceae; scientific_name=Humulus; reverse_match=CCATTGAGTCTCTGCACCTATC; taxid=3484; rank=genus; forward_error=0; forward_tm=56.66; genus_name=Humulus; forward_match=GGGCAATCCTGAGCCAA; reverse_tm=56.99; genus=3484; reverse_error=0; species=-1; strand=D;      Humulus lupulus chloroplast gene, intron.
atccggttttctgaaaacaaacaaggattcagaaagcaataataaaggg
>AB033896 count=7; merged_taxid={228586: 3, 3485: 2, 1184757: 2}; species_name=###; family=3481; family_name=Cannabaceae; scientific_name=Humulus; reverse_match=CCATTGAGTCTCTGCACCTATC; taxid=3484; rank=genus; forward_error=0; forward_tm=56.66; genus_name=Humulus; forward_match=GGGCAATCCTGAGCCAA; reverse_tm=56.99; genus=3484; reverse_error=0; species=-1; strand=D;      Humulus japonicus chloroplast gene, intron.
atccggttttctgaaaacaaacaaggattcagaaagcaataataaatag
>AB036562 count=900; merged_taxid={2570240: 1, 2570241: 1, 2570242: 1, 2570245: 1, 2570246: 1, 2570247: 1, 2570248: 1, 2570249: 1, 2570250: 1, 2570251: 2, 4108: 7, 4109: 2, 4110: 1, 2570255: 1, 4112: 19, 4113: 17, 4114: 4, 4115: 1, 2570262: 1, 2570265: 1, 2570266: 1, 610331: 1, 2570268: 1, 2570270: 1, 2570271: 1, 2570272: 1, 2570273: 1, 2570274: 1, 2082851: 11, 2082853: 2, 2570278: 1, 2570280: 1, 2570282: 1, 2570284: 1, 2570285: 1, 33117: 10, 329783: 1, 329786: 1, 329787: 1, 1689661: 1, 329797: 1, 2570252: 1, 172110: 1, 304142: 1, 389206: 2, 434267: 1, 743517: 1, 241759: 1, 743520: 2, 743521: 2, 743522: 1, 743523: 1, 2570257: 1, 942185: 2, 2570258: 1, 1085551: 1, 1085553: 2, 1085555: 1, 1085556: 1, 1085557: 2, 1085558: 2, 540794: 2, 162495: 7, 540799: 1, 540802: 3, 540806: 1, 540807: 1, 115737: 1, 540827: 1, 115738: 1, 540831: 3, 540832: 2, 2570267: 1, 540837: 1, 304158: 1, 304160: 1, 1924129: 2, 84171: 1, 1924130: 1, 112859: 1, 112862: 2, 112863: 7, 112867: 1, 84197: 1, 112871: 2, 112873: 5, 112874: 3, 112876: 2, 112877: 2, 112878: 1, 112879: 4, 112881: 2, 112882: 3, 112883: 7, 243964: 2, 512269: 4, 221454: 1, 41689: 1, 1124648: 1, 1124651: 2, 1124652: 2, 227723: 2, 481609: 1, 115739: 4, 481618: 1, 33113: 4, 180573: 1, 33120: 3, 33123: 2, 180580: 1, 180581: 1, 611795: 1, 944496: 1, 944497: 1, 1130869: 1, 317814: 1, 317815: 1, 317818: 6, 317820: 2, 317824: 5, 317826: 3, 317829: 3, 317832: 4, 227722: 3, 45451: 1, 227724: 2, 227726: 2, 227727: 2, 227728: 1, 258455: 1, 258457: 1, 258458: 1, 172792: 12, 1274346: 1, 1274347: 1, 1274348: 1, 1274349: 1, 172797: 8, 1097625: 1, 160510: 4, 1442332: 1, 1442335: 1, 1442336: 1, 1442337: 1, 1442340: 2, 608812: 1, 45832: 1, 1348148: 1, 1348149: 1, 113208: 2, 45837: 2, 45840: 1, 744047: 1, 205589: 1, 744064: 1, 1835649: 1, 1835650: 1, 1835651: 1, 1835652: 1, 1835653: 1, 1835654: 1, 744075: 1, 395916: 1, 127630: 2, 127631: 1, 744080: 1, 127633: 1, 744084: 1, 127638: 1, 127639: 1, 744096: 1, 1692322: 1, 1692323: 1, 744103: 1, 744105: 1, 744109: 1, 744112: 1, 744113: 1, 744117: 1, 744118: 1, 744127: 1, 744130: 1, 205521: 1, 205522: 1, 205523: 4, 205525: 1, 205527: 1, 205529: 1, 205530: 1, 205531: 3, 205532: 10, 205533: 3, 205534: 1, 205537: 1, 205544: 3, 205552: 2, 205554: 1, 205555: 1, 205556: 1, 205557: 1, 172790: 9, 205560: 1, 172793: 3, 172794: 6, 205563: 1, 172796: 6, 205565: 1, 205566: 2, 205567: 1, 205568: 1, 205569: 1, 205570: 2, 205573: 1, 205576: 3, 45833: 1, 45834: 3, 45835: 4, 45836: 1, 205581: 1, 45838: 3, 205584: 2, 205585: 1, 45842: 2, 45843: 1, 205588: 3, 45845: 2, 205590: 2, 416537: 1, 35625: 1, 230192: 4, 856881: 2, 1426227: 2, 1426228: 1, 1426230: 2, 1426231: 2, 856884: 1, 856892: 1, 52705: 2, 652128: 1, 47970: 4, 228213: 2, 1710972: 1, 1710973: 1, 1710974: 1, 1710975: 1, 1710976: 1, 856976: 1, 856981: 1, 856984: 1, 2570256: 1, 1821612: 1, 1821613: 1, 1821614: 1, 1821615: 1, 1821616: 1, 1821617: 1, 1821618: 1, 1821619: 1, 115652: 1, 451527: 2, 115661: 1, 115663: 2, 115668: 1, 115671: 4, 928738: 2, 304105: 2, 304107: 2, 304112: 1, 304115: 1, 304116: 1, 304117: 1, 304118: 1, 304120: 1, 304121: 2, 304124: 1, 304125: 1, 2570259: 1, 304129: 1, 304130: 2, 267270: 1, 304136: 1, 304137: 1, 304139: 1, 115726: 1, 115727: 1, 115728: 1, 115730: 1, 115732: 4, 115733: 1, 115734: 1, 115736: 1, 304153: 1, 265242: 1, 304155: 1, 304156: 1, 1924126: 1, 1924127: 1, 1924128: 1, 304161: 1, 304162: 1, 1924131: 1, 1924132: 2, 1924133: 1, 1924134: 1, 1924135: 1, 1924136: 1, 1924138: 1, 1924139: 1, 1924140: 1, 1924141: 1, 1924142: 1, 1924143: 1, 1924144: 1, 1924145: 1, 1924146: 1, 1924147: 2, 1924148: 1, 1924149: 1, 1924150: 1, 1924151: 1, 2290751: 1, 2290752: 1, 2290754: 1, 2290755: 1, 2290757: 1, 73573: 3, 50273: 4, 169103: 1, 362356: 1, 310460: 1, 310467: 1, 362361: 2, 445678: 4, 374009: 2, 1545467: 1, 1545468: 2, 374031: 1, 374033: 1, 374040: 1, 337188: 2, 1873194: 1, 1873195: 1, 1873196: 1, 1873198: 1, 1873199: 1, 1873200: 1, 1873201: 1, 1873203: 1, 1213748: 1, 1873208: 1, 1873209: 1, 1873210: 1, 1873213: 2, 1873214: 2, 1873215: 1, 1873217: 1, 300354: 1, 1873219: 2, 1873220: 1, 795973: 1, 795974: 2, 795975: 3, 795976: 3, 2303312: 1, 50514: 1, 1830227: 1, 1428825: 1, 172263: 8, 421230: 1, 421236: 1, 238977: 2, 238978: 1, 238981: 1, 238982: 2, 238983: 2, 109975: 4, 62891: 1, 62892: 1, 62893: 2, 257458: 5, 103871: 1, 155079: 2, 155082: 1, 155083: 2, 155084: 1, 1807822: 1, 1807823: 1, 1807824: 1, 1807825: 1, 1807826: 1, 1807827: 1, 1807828: 1, 304134: 1, 1807835: 1, 1807836: 1, 1807837: 1, 1807839: 1, 1807840: 1, 1807841: 1, 2528743: 1, 1835647: 1, 2528757: 1, 2570277: 1, 1050191: 4, 400999: 3, 401002: 1, 1836655: 1, 401008: 3, 52874: 1, 52875: 1, 52876: 1, 52877: 2, 52880: 2, 161495: 1, 1128165: 4, 744063: 1, 1582845: 1, 1835648: 1, 42755: 5, 304149: 1, 343877: 1, 343879: 2, 343880: 1, 343883: 1, 343884: 1, 200525: 2, 343886: 1, 343888: 2, 343890: 1, 343900: 1, 362341: 3, 73574: 2, 362343: 2, 362345: 2, 362346: 2, 362347: 1, 362348: 2, 362349: 2, 28526: 6, 362351: 2, 362352: 4, 362353: 3, 362354: 3, 362355: 2, 905076: 1, 362357: 5, 362358: 2, 362360: 2, 127636: 1, 362362: 3, 362363: 2, 362364: 2, 362365: 2, 362366: 2, 362372: 1, 362373: 2, 362374: 3, 4076: 4, 362378: 1, 362379: 2, 2201923: 1, 1097621: 1, 795972: 1, 1097628: 1, 126896: 1, 126898: 1, 126899: 1, 126900: 3, 1097653: 1, 126903: 3, 126905: 3, 126907: 3, 126909: 1, 126910: 5, 315331: 1, 315332: 3, 315334: 3, 315338: 1, 315339: 1, 315347: 10, 315348: 3, 1816538: 1, 147425: 4, 198039: 6, 561125: 1, 4075: 1, 1398764: 2, 710638: 5, 710640: 5, 4082: 5, 4083: 2, 2570239: 1}; species_name=###; family=4070; family_name=Solanaceae; scientific_name=Solanoideae; taxid=424551; genus_name=###; rank=subfamily; genus=-1; species=-1;      Lycium prunus-spinosa chloroplast trnL (UAA) gene, intron sequence.
atcctgttttctgaaaacaaacaaaggttcagaaaaaaag
>AB036568 count=59; merged_taxid={343887: 1, 155080: 1, 155081: 2, 343882: 1, 343885: 1, 416526: 1, 1807821: 1, 127632: 1, 127634: 2, 127635: 2, 343892: 1, 115669: 2, 343894: 1, 127640: 1, 540826: 1, 52879: 3, 112860: 2, 416538: 1, 112864: 1, 112865: 1, 112866: 1, 112867: 3, 112869: 1, 112870: 2, 112872: 2, 33116: 2, 221162: 1, 112875: 2, 159022: 3, 112861: 2, 112880: 5, 343891: 1, 87540: 2, 1426229: 2, 343893: 1, 343881: 1, 127637: 1}; species_name=###; family=4070; family_name=Solanaceae; scientific_name=Solanoideae; taxid=424551; genus_name=###; forward_error=0; forward_tm=56.66; rank=subfamily; forward_match=GGGCAATCCTGAGCCAA; genus=-1; species=-1; strand=D;      Lycium ameghinoi chloroplast trnL (UAA) gene, intron sequence.
atcctgttttctgaaaacaaccaaaggttcagaaaaaaag
>AB036585 count=1; merged_taxid={112879: 1}; species_name=Lycium ruthenicum; family=4070; family_name=Solanaceae; scientific_name=Lycium ruthenicum; reverse_match=CCATTGAGTCTCTGCACCTATC; taxid=112879; genus_name=Lycium; forward_error=0; forward_tm=56.66; rank=species; seq_length_ori=517; forward_match=GGGCAATCCTGAGCCAA; reverse_tm=56.99; genus=24646; reverse_error=0; species=112879; strand=D;      Lycium ruthenicum chloroplast trnL (UAA) gene, intron sequence.
atcctgttttctgaaaacaaacaaacaaaggttcagaaaaaaag
>AB038799 count=169; merged_taxid={184576: 1, 182147: 1, 182148: 1, 182149: 1, 182151: 1, 182152: 1, 182153: 1, 182155: 1, 2608834: 2, 49166: 8, 49167: 1, 182160: 1, 224344: 2, 182162: 1, 2608835: 1, 182164: 1, 182166: 1, 46249: 4, 75575: 1, 419384: 1, 1874271: 1, 49468: 11, 75581: 6, 75582: 9, 49471: 4, 49472: 4, 118338: 16, 118339: 5, 118340: 4, 118341: 2, 118342: 7, 118343: 1, 118344: 1, 118345: 1, 118346: 3, 118347: 1, 118348: 2, 118349: 2, 118350: 7, 118351: 2, 118352: 2, 118353: 1, 118354: 3, 118355: 2, 118356: 1, 118357: 3, 118358: 1, 224343: 1, 118360: 2, 224345: 1, 49626: 1, 224347: 1, 224348: 1, 224349: 1, 224350: 1, 224351: 3, 1874272: 1, 1874273: 1, 224354: 1, 2608869: 2, 2608870: 1, 182161: 1, 75580: 4, 2608871: 1, 49470: 2, 120951: 1, 120954: 4, 224342: 2, 182142: 1, 182143: 1}; species_name=###; family=4345; family_name=Ericaceae; scientific_name=Rhododendron; taxid=4346; rank=genus; forward_error=0; genus_name=Rhododendron; forward_match=GGGCAATCCTGAGCCAA; genus=4346; species=-1;      Rhododendron farrerae chloroplast gene, intron of trnL, partial sequence.
atccttttttcgcaaacaaacaaagatttcgaaagctaaaaaaaag
>AB038834 count=4; merged_taxid={118359: 4}; species_name=Rhododendron serpyllifolium; family=4345; family_name=Ericaceae; scientific_name=Rhododendron serpyllifolium; reverse_match=CCATTGAGTCTCTGCACCTATC; taxid=118359; rank=species; forward_error=0; genus_name=Rhododendron; forward_match=GGGCAATCCTGAGCCAA; genus=4346; reverse_error=0; species=118359;      Rhododendron serpyllifolium chloroplast gene, intron of trnL, partial sequence.
atccttttttcgcaaataaacaaagattttgaaagctaaaaaaaag
>AB038836 count=13; merged_taxid={182146: 2, 182157: 1, 182154: 1, 182156: 1, 49165: 1, 185357: 1, 49169: 1, 182163: 1, 880084: 1, 1659675: 1, 75577: 2}; species_name=###; family=4345; family_name=Ericaceae; scientific_name=Ericoideae; taxid=217035; genus_name=###; forward_error=0; forward_tm=56.66; rank=subfamily; forward_match=GGGCAATCCTGAGCCAA; genus=-1; species=-1; strand=D;      Rhododendron nipponicum chloroplast gene, intron of trnL, partial sequence.
atccttttttcgcaaacaaacaaagattccgaaagctaaaaaaag
>AB038837 count=103; merged_taxid={49154: 1, 228355: 1, 184581: 1, 49161: 1, 49162: 1, 184578: 1, 187151: 1, 187152: 1, 187153: 1, 187154: 1, 49174: 2, 191006: 1, 1302318: 1, 49463: 2, 75576: 2, 75578: 1, 49469: 4, 940862: 1, 75584: 2, 940870: 8, 940876: 2, 940879: 2, 940883: 2, 940887: 1, 940888: 5, 118363: 1, 120952: 1, 182150: 8, 182158: 10, 1685917: 1, 1685918: 1, 1685919: 1, 1685920: 1, 1685921: 1, 46251: 2, 105903: 2, 318899: 1, 880079: 1, 406736: 1, 880082: 1, 880084: 1, 49622: 6, 49624: 3, 407979: 1, 313322: 4, 1685486: 1, 313330: 2, 1685493: 1, 1685494: 1, 1685496: 3, 1685497: 1}; species_name=###; family=4345; family_name=Ericaceae; scientific_name=Rhodoreae; reverse_match=CCATTGAGTCTCTGCACCTATC; taxid=217046; genus_name=###; forward_error=0; forward_tm=56.66; rank=tribe; forward_match=GGGCAATCCTGAGCCAA; reverse_tm=56.99; genus=-1; reverse_error=0; species=-1; strand=D;      Rhododendron schlippenbachii chloroplast gene, intron of trnL, partial sequence.
atccttttttcgcaaacaaacaaagattccgaaagctaaaaaaaag
>AB038838 count=2; merged_taxid={118361: 2}; species_name=Rhododendron quinquefolium; family=4345; family_name=Ericaceae; scientific_name=Rhododendron quinquefolium; reverse_match=CCATTGAGTCTCTGCACCTATC; taxid=118361; rank=species; forward_error=0; forward_tm=56.66; genus_name=Rhododendron; forward_match=GGGCAATCCTGAGCCAA; reverse_tm=56.99; genus=4346; reverse_error=0; species=118361; strand=D;      Rhododendron quinquefolium chloroplast gene, intron of trnL, partial sequence.
atccttttttcacaaacaaacaaagattccgaaagctaaaaaaaag
>AB038841 count=7; merged_taxid={49168: 2, 78635: 1, 49467: 2, 49627: 2}; species_name=###; family=4345; family_name=Ericaceae; scientific_name=Rhododendron; reverse_match=CCATTGAGTCTCTGCACCTATC; taxid=4346; rank=genus; forward_error=0; forward_tm=56.66; genus_name=Rhododendron; forward_match=GGGCAATCCTGAGCCAA; reverse_tm=56.99; genus=4346; reverse_error=0; species=-1; strand=D;      Rhododendron molle chloroplast gene, intron of trnL, partial sequence.
atccttctttcgcaaacaaacaaagattccgaaagttaaaaaaagg
>AB038842 count=1; merged_taxid={118362: 1}; species_name=Rhododendron keiskei; family=4345; family_name=Ericaceae; scientific_name=Rhododendron keiskei; reverse_match=CCATTGAGTCTCTGCACCTATC; taxid=118362; genus_name=Rhododendron; forward_error=0; forward_tm=56.66; rank=species; seq_length_ori=499; forward_match=GGGCAATCCTGAGCCAA; reverse_tm=56.99; genus=4346; reverse_error=0; species=118362; strand=D;      Rhododendron keiskei chloroplast gene, intron of trnL, partial sequence.
atccttttttcgcaaacaaagaaagattccgaaagctaaaaaaaag
>AB038845 count=61; merged_taxid={2019904: 15, 394436: 6, 262922: 2, 73103: 1, 406738: 1, 321363: 22, 321365: 3, 118364: 1, 118365: 2, 257784: 1, 257785: 1, 257786: 1, 184574: 5}; species_name=###; family=4345; family_name=Ericaceae; scientific_name=Rhododendron; reverse_match=CCGTTGAGTCTCTGCACCTATC; taxid=4346; rank=genus; genus_name=Rhododendron; genus=4346; reverse_error=1; species=-1;      Rhododendron degronianum chloroplast gene, intron of trnL, partial sequence.
atccttctttcgcaaacaaacaaagattccgaaagctaaaaaaaag
>AB038846 count=3; merged_taxid={49628: 3}; species_name=Rhododendron ponticum; family=4345; family_name=Ericaceae; scientific_name=Rhododendron ponticum; reverse_match=CCGTTGAGTCTCTGCACCTATC; taxid=49628; rank=species; forward_error=0; forward_tm=56.66; genus_name=Rhododendron; forward_match=GGGCAATCCTGAGCCAA; reverse_tm=53.99; genus=4346; reverse_error=1; species=49628; strand=D;      Rhododendron ponticum chloroplast gene, intron of trnL, partial sequence.
atccttctttcgcaaacaaagaaagattccgaaagctaaaaaaaag
>AB040085 count=524; merged_taxid={2654221: 1, 2654222: 1, 2654223: 1, 2654224: 1, 2654225: 1, 2654226: 1, 344091: 1, 344093: 3, 344094: 1, 344097: 1, 1242151: 1, 703528: 1, 337451: 1, 29744: 1, 1312818: 1, 337465: 1, 434240: 2, 2604098: 1, 2604099: 1, 2039883: 1, 128588: 1, 2072146: 1, 128597: 1, 1322070: 3, 128608: 3, 1322083: 2, 1322084: 3, 317039: 1, 13429: 11, 128635: 2, 702076: 2, 702077: 1, 702078: 1, 128639: 2, 702080: 1, 702081: 2, 702082: 1, 702083: 1, 702084: 1, 702085: 1, 702086: 1, 702087: 1, 702088: 2, 3436: 2, 128655: 303, 580376: 1, 332435: 3, 1155220: 1, 55958: 3, 155291: 2, 155293: 2, 155294: 2, 155295: 5, 155296: 1, 155297: 2, 2231835: 1, 155303: 1, 128681: 1, 128683: 1, 128685: 1, 128701: 6, 590026: 2, 382158: 1, 382159: 1, 590032: 2, 714455: 2, 702075: 1, 85223: 4, 119421: 1, 344104: 1, 128640: 1, 590039: 4, 1898257: 1, 397102: 1, 597271: 3, 597272: 1, 2047775: 1, 1603732: 2, 397101: 1, 384302: 1, 397103: 1, 384308: 1, 384311: 1, 158524: 2, 384321: 1, 597316: 1, 46945: 4, 3435: 1, 545644: 14, 1322132: 3, 1134461: 2, 251262: 2, 1519680: 1, 2571139: 1, 597383: 1, 597384: 2, 943087: 4, 597405: 3, 325536: 1, 1715696: 1, 688042: 2, 1053105: 1, 1619381: 1, 136121: 2, 136122: 1, 610235: 1, 2291132: 1, 596413: 1, 136131: 2, 1981899: 1, 119260: 9, 119261: 1, 119262: 1, 119263: 1, 119264: 3, 119265: 1, 119266: 1, 460778: 1, 2049519: 1, 460784: 2, 943091: 1, 943092: 1, 460789: 1, 943101: 2, 1720319: 1}; species_name=###; family=3433; family_name=Lauraceae; scientific_name=Lauraceae; reverse_match=CCTTTGAGTCTCTGCACCTATC; taxid=3433; genus_name=###; forward_error=0; rank=family; forward_match=GGGCAATCCTGAGCCAA; genus=-1; reverse_error=1; species=-1;      Cinnamomum cassia chloroplast trnL gene, intron.
atcctgttttcagaaaacaagggttcagaaagcgagaaccaaaaaaag
>AB040087 count=5; merged_taxid={128608: 1, 397098: 1, 397099: 1, 397100: 1, 119261: 1}; species_name=###; family=3433; family_name=Lauraceae; scientific_name=Cinnamomum; reverse_match=CCTTTGAGTCTCTGCACCTATC; taxid=13428; rank=genus; forward_error=0; forward_tm=56.66; genus_name=Cinnamomum; forward_match=GGGCAATCCTGAGCCAA; reverse_tm=51.87; genus=13428; reverse_error=1; species=-1; strand=D;      Cinnamomum burmannii chloroplast trnL gene, intron.
atcctgttttcagaaaacaagggttcagaaagcgagaaccaaaaaagg
>AB042240 count=866; merged_taxid={86019: 1, 86020: 1, 86023: 1, 86024: 1, 669718: 1, 1233959: 1, 49225: 1, 2100578: 1, 363599: 1, 763991: 1, 545886: 1, 4573: 11, 382111: 1, 382112: 1, 58530: 5, 58532: 3, 479944: 3, 860351: 1, 1316036: 2, 1579047: 1, 116981: 16, 376532: 1, 89343: 1, 2138388: 1, 231718: 1, 220462: 1, 376113: 2, 40247: 9, 125241: 2, 103742: 1, 2126389: 1, 445761: 1, 416069: 1, 1737054: 1, 1737055: 2, 1737056: 1, 1737057: 1, 1737058: 1, 1076581: 5, 69994: 4, 337259: 1, 145778: 3, 145780: 3, 145781: 2, 145782: 2, 145785: 2, 145786: 1, 4481: 16, 4483: 5, 4485: 7, 4486: 10, 4487: 10, 4491: 19, 4492: 7, 4493: 10, 4494: 27, 294294: 1, 130455: 19, 130456: 27, 130457: 6, 130458: 12, 318875: 2, 130460: 19, 130461: 14, 130462: 2, 130459: 18, 379302: 1, 1642919: 3, 1642920: 3, 4522: 1, 65973: 1, 4550: 13, 1525191: 1, 4552: 4, 4553: 3, 100817: 1, 155090: 4, 299427: 1, 1663444: 1, 155093: 2, 155095: 3, 4568: 13, 4570: 10, 4571: 17, 4572: 11, 155101: 3, 39391: 61, 52709: 5, 52714: 3, 4588: 3, 4593: 8, 58866: 2, 4595: 7, 4597: 6, 4601: 3, 4604: 12, 81418: 1, 264723: 1, 264724: 2, 430623: 2, 430624: 1, 2126387: 1, 2126388: 1, 58933: 2, 58935: 1, 58936: 2, 58937: 4, 1046086: 1, 2137671: 1, 435790: 1, 435792: 1, 120406: 6, 52830: 6, 408159: 1, 417387: 2, 417388: 1, 417392: 3, 408188: 1, 1340050: 1, 4551: 2, 85679: 6, 85692: 1, 1450696: 1, 1450697: 1, 479946: 3, 129741: 7, 129742: 1, 129743: 4, 129744: 4, 129748: 3, 129749: 2, 129751: 2, 129756: 1, 129759: 1, 129760: 3, 129764: 1, 129766: 6, 155089: 4, 2135794: 1, 4565: 53, 4567: 13, 77602: 2, 77605: 2, 37674: 2, 37675: 4, 1521452: 1, 1521453: 1, 37679: 5, 37682: 44, 37683: 1, 37685: 3, 37687: 7, 214847: 4, 214848: 9, 2051922: 1, 37717: 3, 293724: 5, 293727: 2, 37729: 1, 37730: 2, 37731: 2, 400237: 7, 1636216: 1, 4586: 8, 1497995: 2, 2004889: 1, 2004890: 1, 2004892: 1, 2004893: 1, 2004894: 1, 2004895: 1, 2004896: 1, 183794: 3, 52152: 13, 52163: 5, 669672: 2, 29675: 4, 1343468: 1, 310253: 1, 310254: 1, 310256: 2, 310258: 2}; species_name=###; family=4479; family_name=Poaceae; scientific_name=Pooideae; taxid=147368; genus_name=###; rank=subfamily; genus=-1; species=-1;      Triticum aestivum chloroplast NA, complete genome.
atccgtgttttgagaaaacaaggggttctcgaactagaatacaaaggaaaag
>AB043730 count=55; merged_taxid={28929: 9, 28930: 4, 167762: 3, 212141: 9, 196626: 22, 167764: 1, 63422: 7}; species_name=###; family=3503; family_name=Fagaceae; scientific_name=Fagus; taxid=21024; rank=genus; forward_error=0; forward_tm=56.66; genus_name=Fagus; forward_match=GGGCAATCCTGAGCCAA; genus=21024; species=-1; strand=D;      Fagus crenata chloroplast trnL gene for tRNA-Leu, intron, haplotype:FC1a.
atcctattttccgaaaacaaataagggttgagaagaaagcaagaataaaataaaaaaaaa
ag
>AB043731 count=14; merged_taxid={167760: 2, 28929: 7, 196626: 3, 60423: 1, 133895: 1}; species_name=###; family=3503; family_name=Fagaceae; scientific_name=Fagus; reverse_match=CCATTGAGTCTCTGCACCTATC; taxid=21024; rank=genus; forward_error=0; forward_tm=56.66; genus_name=Fagus; forward_match=GGGCAATCCTGAGCCAA; reverse_tm=56.99; genus=21024; reverse_error=0; species=-1; strand=D;      Fagus crenata chloroplast trnL gene for tRNA-Leu, intron, haplotype:FC1b.
atcctattttccgaaaacaaataagggttgagaagaaagcaagaataaaataaaaaaaaa
aag
>AB043736 count=5; merged_taxid={28929: 1, 28930: 3, 212141: 1}; species_name=###; family=3503; family_name=Fagaceae; scientific_name=Fagus; taxid=21024; rank=genus; forward_error=0; forward_tm=56.66; genus_name=Fagus; forward_match=GGGCAATCCTGAGCCAA; genus=21024; species=-1; strand=D;      Fagus crenata chloroplast trnL gene for tRNA-Leu, intron, haplotype:FC5.
atcctattttccgaaaacaaataagggttgagaagaaagcaagaataaaataaaaaaaaa
aaag
>AB043737 count=16; merged_taxid={28929: 14, 63422: 2}; species_name=###; family=3503; family_name=Fagaceae; scientific_name=Fagus; taxid=21024; rank=genus; forward_error=0; forward_tm=56.66; genus_name=Fagus; forward_match=GGGCAATCCTGAGCCAA; genus=21024; reverse_error=1; species=-1; strand=D;      Fagus crenata chloroplast trnL gene for tRNA-Leu, intron, haplotype:FC6.
atcctattttccgaaaacaaataagggttgagaagaaagcaagaataaaataaaataaaa
g
>AB043739 count=4; merged_taxid={196626: 1, 63422: 3}; species_name=###; family=3503; family_name=Fagaceae; scientific_name=Fagus; taxid=21024; rank=genus; forward_error=0; forward_tm=56.66; genus_name=Fagus; forward_match=GGGCAATCCTGAGCCAA; genus=21024; species=-1; strand=D;      Fagus japonica chloroplast trnL gene for tRNA-Leu, intron, haplotype:FJ1.
atcctattttccgaaaacaaataagggttgagaagaaagcaagaataaaataaaaaaaaa
g
>AB043743 count=297; merged_taxid={167424: 9, 127553: 26, 102699: 2, 889476: 1, 889477: 9, 889478: 1, 519047: 1, 225354: 1, 38865: 7, 168164: 1, 103483: 25, 1266340: 5, 58331: 2, 103482: 23, 38942: 33, 58335: 1, 168161: 35, 1008930: 1, 168163: 1, 1616484: 23, 1774123: 1, 568685: 3, 1077959: 17, 39471: 7, 568691: 6, 889467: 1, 252766: 1, 67830: 1, 3512: 1, 103481: 1, 889466: 1, 97695: 1, 103484: 20, 103485: 27, 167422: 1, 28927: 1}; species_name=###; family=3503; family_name=Fagaceae; scientific_name=Fagaceae; taxid=3503; genus_name=###; forward_error=0; rank=family; forward_match=GGGCAATCCTGAGCCAA; genus=-1; species=-1;      Quercus mongolica var. grosseserrata chloroplast trnL gene for tRNA-Leu, intron, haplotype:QM1a.
atcctattttacgaaaacaaataagggttcagaagaaagcaagaataaaaaaag
>AB043747 count=1; merged_taxid={127553: 1}; species_name=Quercus mongolica; family=3503; family_name=Fagaceae; scientific_name=Quercus mongolica var. grosseserrata; reverse_match=CCATTGAGTCTCTGCACCTATC; taxid=127553; genus_name=Quercus; forward_error=0; forward_tm=56.66; rank=varietas; seq_length_ori=518; forward_match=GGGCAATCCTGAGCCAA; reverse_tm=56.99; genus=3511; reverse_error=0; species=103485; strand=D;      Quercus mongolica var. grosseserrata chloroplast trnL gene for tRNA-Leu, intron, haplotype:QM3.
atcctattttacgaaaacaaataaaggttcagaagaaagcaagaataaaaaaag
>AB045064 count=80; merged_taxid={188928: 3, 2304534: 1, 167560: 3, 167561: 2, 675087: 1, 54800: 4, 501393: 11, 193045: 1, 193046: 2, 193047: 1, 193048: 2, 193049: 2, 193051: 4, 3357: 2, 62751: 1, 154025: 3, 123599: 12, 762205: 1, 762206: 1, 278161: 1, 71402: 6, 71403: 2, 71406: 2, 71407: 1, 71408: 2, 25593: 1, 3327: 3, 3326: 4, 669717: 1}; species_name=###; family=3318; family_name=Pinaceae; scientific_name=Pinaceae; reverse_match=CCATTGAGTCTCTGCACCTATC; taxid=3318; genus_name=###; forward_error=1; rank=family; forward_match=GGGTAATCCTGAGCCAA; genus=-1; reverse_error=0; species=-1;      Larix kaempferi chloroplast trnL gene, intron, partial sequence.
atccggttcatggagacaatggtttcttctcctaggataggaaggg
>AB045065 count=9; merged_taxid={3329: 2, 3332: 7}; species_name=###; family=3318; family_name=Pinaceae; scientific_name=Picea; reverse_match=CCATTGAGTCTCTGCACCTATC; taxid=3328; rank=genus; genus_name=Picea; genus=3328; reverse_error=0; species=-1;      Picea abies chloroplast trnL gene, intron, partial sequence.
atccggttcattgagacaatagtttcttcttttcttctcctaagataggaaggg
>AB046512 count=20; merged_taxid={28929: 4, 28930: 7, 60423: 3, 133897: 1, 167760: 1, 196626: 1, 224890: 3}; species_name=###; family=3503; family_name=Fagaceae; scientific_name=Fagus; taxid=21024; genus_name=Fagus; rank=genus; genus=21024; species=-1; strand=D;      Fagus crenata chloroplast trnL (UAA), trnF (GAA) genes, partial sequence, haplotype:.
atcctattttccgaaaacaaataagggttgagaagaaagcaagaataaaataaaaaaaaa
aaaag
>AB046515 count=1; merged_taxid={28929: 1}; species_name=Fagus crenata; family=3503; family_name=Fagaceae; scientific_name=Fagus crenata; reverse_match=CCATTGAGTCTCTGCACCTATC; taxid=28929; genus_name=Fagus; forward_error=0; forward_tm=56.66; rank=species; seq_length_ori=753; forward_match=GGGCAATCCTGAGCCAA; reverse_tm=56.99; genus=21024; reverse_error=0; species=28929; strand=D;      Fagus crenata chloroplast trnL(UAA), trnF(GAA) genes, partial sequence, haplotype:H.
atcctattttccgaaaacaaataaggaagcaagaataaaataaaaaaaaaaag
>AB056269 count=43; merged_taxid={442465: 1, 1088834: 1, 153603: 2, 476167: 1, 1088839: 1, 153602: 1, 1088833: 1, 752253: 3, 53043: 1, 1088820: 1, 53038: 21, 1088824: 1, 53050: 1, 1088831: 1, 53052: 1, 442461: 1, 153983: 4}; species_name=###; family=4747; family_name=Orchidaceae; scientific_name=Cypripedium; reverse_match=CCATTGAGTCTCTGCACCTATC; taxid=38190; rank=genus; forward_error=0; forward_tm=56.66; genus_name=Cypripedium; forward_match=GGGCAATCCTGAGCCAA; reverse_tm=56.99; genus=38190; reverse_error=0; species=-1; strand=D;      Cypripedium calceolus chloroplast NA, trnL(UAA) intron, partial sequence, country:Japan:Hokkaido, Rebun island, isolate:C-01.
atctttgtttttataaaaaaatggaaaattagaataaaaagg
>AB056289 count=37; merged_taxid={332480: 12, 153604: 1, 153605: 1, 153606: 1, 1088841: 1, 652492: 1, 442464: 3, 1088838: 1, 53038: 1, 53046: 12, 53049: 1, 1088827: 1, 1088830: 1}; species_name=###; family=4747; family_name=Orchidaceae; scientific_name=Cypripedium; reverse_match=CCATTGAGTCTCTGCACCTATC; taxid=38190; rank=genus; forward_error=0; forward_tm=56.66; genus_name=Cypripedium; forward_match=GGGCAATCCTGAGCCAA; reverse_tm=56.99; genus=38190; reverse_error=0; species=-1; strand=D;      Cypripedium macranthos chloroplast NA, trnL(UAA) intron, partial sequence, country:Japan:Hokkaido, Rebun island, isolate:M-03.
atctttgtttttataaaaaatggaaaattagaataaaaagg
>AB056317 count=3; merged_taxid={1088832: 1, 53051: 2}; species_name=Cypripedium reginae; family=4747; family_name=Orchidaceae; scientific_name=Cypripedium reginae; reverse_match=CCATTGAGTCTCTGCACCTATC; taxid=53051; rank=species; forward_error=0; forward_tm=56.66; genus_name=Cypripedium; forward_match=GGGCAATCCTGAGCCAA; reverse_tm=56.99; genus=38190; reverse_error=0; species=53051; strand=D;      Cypripedium reginae chloroplast NA, trnL(UAA) intron, partial sequence, country:USA:Michigan, Livingston Township, isolate:R-01.
atcctttttttttatggaaaaagg
>AB057509 count=2; merged_taxid={124947: 2}; species_name=Cedrela odorata; family=43707; family_name=Meliaceae; scientific_name=Cedrela odorata; taxid=124947; rank=species; forward_error=0; forward_tm=56.66; genus_name=Cedrela; forward_match=GGGCAATCCTGAGCCAA; genus=124946; species=124947; strand=D;      Cedrela odorata chloroplast trnL gene, intron sequence, cult. Fairchild, FL, USA: 941054.
atcctgttttacaagaacaaacaagggttcagaaagcgaaaaaaaaaaagggggggggg
>AB057510 count=211; merged_taxid={1475076: 1, 1475077: 1, 1475078: 1, 557063: 1, 1475081: 1, 1475083: 1, 1475084: 1, 1475086: 1, 1475087: 1, 1475088: 1, 1475090: 2, 1475092: 1, 1475093: 3, 1475094: 1, 1475096: 1, 1475098: 1, 1475099: 1, 1475100: 1, 1475104: 1, 1475107: 1, 1475108: 3, 1475109: 2, 1475110: 1, 403496: 1, 1475113: 1, 1475115: 1, 1475116: 1, 403501: 1, 1475119: 1, 1475122: 1, 1475125: 1, 1475127: 1, 1475128: 2, 1475130: 1, 1475131: 3, 1475133: 1, 1475134: 3, 1475135: 6, 1475136: 1, 1475139: 1, 1962071: 5, 1475192: 2, 1475193: 1, 1475196: 1, 1475198: 1, 1475199: 1, 1472161: 1, 1472162: 1, 241841: 10, 2590898: 1, 1085115: 1, 1085116: 1, 859838: 1, 697035: 1, 697037: 1, 155860: 1, 155861: 1, 1475079: 1, 403500: 1, 1475117: 1, 179994: 1, 879919: 1, 201007: 3, 201008: 2, 201010: 1, 201014: 1, 201017: 2, 587579: 2, 306493: 3, 306494: 2, 306496: 1, 306497: 1, 306498: 2, 306499: 2, 306500: 1, 306502: 1, 306503: 2, 306504: 1, 306506: 1, 306507: 3, 306508: 1, 306509: 1, 306510: 2, 306511: 1, 306513: 4, 306514: 1, 306515: 2, 306516: 3, 306517: 2, 306518: 6, 306519: 2, 306520: 1, 306522: 3, 306523: 1, 306524: 1, 306527: 1, 306528: 1, 306529: 1, 43891: 3, 520510: 8, 43895: 1, 43909: 1, 1545711: 1, 459165: 4, 597421: 3, 597422: 1, 597423: 2, 1186224: 1, 1186225: 1, 356283: 1, 356291: 1, 155621: 1, 155623: 1, 155624: 1, 155626: 2, 155627: 2, 155628: 5, 155629: 3, 155630: 1, 155631: 1, 155632: 1, 155637: 2, 155638: 1, 155639: 1, 155642: 1, 155643: 1, 1312764: 2}; species_name=###; family=43707; family_name=Meliaceae; scientific_name=Meliaceae; reverse_match=CCATTGAGTCTCTGCACCTATC; taxid=43707; genus_name=###; rank=family; reverse_tm=56.99; genus=-1; reverse_error=0; species=-1; strand=D;      Chisocheton cumingianus chloroplast trnL gene, intron sequence, cult.
atcctgttttacaagaacaaacaagggttcagaaagcgaaaaaggg
>AB057530 count=1; merged_taxid={155634: 1}; species_name=Dysoxylum caulostachyum; family=43707; family_name=Meliaceae; scientific_name=Dysoxylum caulostachyum; reverse_match=CCATTGAGTCTCTGCACCTATC; taxid=155634; genus_name=Dysoxylum; forward_error=0; forward_tm=56.66; rank=species; seq_length_ori=541; forward_match=GGGCAATCCTGAGCCAA; reverse_tm=56.99; genus=155633; reverse_error=0; species=155634; strand=D;      ysoxylum caulostachyum chloroplast trnL gene, intron sequence, cult.
atcctcttttacaagaacaaacaagggttcagaaagcgaaaaaggg
>AB057531 count=2; merged_taxid={155636: 2}; species_name=Entandrophragma caudatum; family=43707; family_name=Meliaceae; scientific_name=Entandrophragma caudatum; reverse_match=CCATTGAGTCTCTGCACCTATC; taxid=155636; rank=species; forward_error=0; forward_tm=56.66; genus_name=Entandrophragma; forward_match=GGGCAATCCTGAGCCAA; reverse_tm=56.99; genus=155635; reverse_error=0; species=155636; strand=D;      ntandrophragma caudatum chloroplast trnL gene, intron sequence, cult.
atcctgttttacaagaacaaacaaaggttcagaaagcgaaaaaggg
>AB057535 count=1; merged_taxid={155641: 1}; species_name=Melia azedarach; family=43707; family_name=Meliaceae; scientific_name=Melia azedarach var. subtripinnata; reverse_match=CCATTGAGTCTCTGCACCCATC; taxid=155641; genus_name=Melia; forward_error=0; forward_tm=56.66; rank=varietas; seq_length_ori=563; forward_match=GGGCAATCCTGAGCCAA; reverse_tm=51.41; genus=43708; reverse_error=1; species=155640; strand=D;      Melia azedarach var. subtripinnata chloroplast trnL gene, intron sequence, cult. Tohoku Univ., Sendai, Japan.
atcctttttttacaaaaacaaacaagggttcagaaagcgaaaaaaaaaaaagg
>AB063524 count=13; merged_taxid={38784: 4, 253216: 1, 109059: 1, 253221: 2, 1052851: 1, 492571: 2, 3518: 1, 109071: 1}; species_name=###; family=3514; family_name=Betulaceae; scientific_name=Alnus; reverse_match=CCATTGAGTCTCTGCACCTATC; taxid=3515; rank=genus; forward_error=0; forward_tm=56.66; genus_name=Alnus; forward_match=GGGCAATCCTGAGCCAA; reverse_tm=56.99; genus=3515; reverse_error=0; species=-1; strand=D;      Alnus firma chloroplast trnL gene, intron.
atcctgttttccgaaaacaaataaaacaaattgaagggttcataaagcgagactaaaaag
>AB063525 count=124; merged_taxid={60419: 4, 1495044: 2, 115717: 2, 1008902: 1, 167431: 1, 60430: 3, 167439: 2, 265499: 5, 265500: 4, 167386: 1, 157797: 1, 165552: 1, 425823: 2, 425821: 1, 57648: 2, 252767: 1, 103487: 1, 103488: 1, 103489: 3, 103490: 3, 744259: 2, 425825: 1, 1518152: 1, 157794: 1, 2100050: 1, 157795: 1, 2029655: 1, 252761: 1, 425818: 1, 425820: 1, 252765: 1, 425822: 2, 1754207: 1, 425824: 2, 157793: 1, 425826: 1, 425827: 1, 157796: 1, 2486373: 1, 1815914: 1, 279180: 1, 134033: 2, 103491: 1, 212656: 1, 1967285: 1, 165558: 1, 1497783: 1, 425828: 1, 210134: 1, 167379: 6, 167382: 18, 425829: 1, 167384: 1, 167385: 1, 188378: 8, 58334: 2, 58335: 4, 217312: 1, 478946: 1, 168165: 5, 167400: 1, 167416: 1}; species_name=###; family=3503; family_name=Fagaceae; scientific_name=Fagaceae; taxid=3503; genus_name=###; forward_error=0; forward_tm=56.66; rank=family; forward_match=GGGCAATCCTGAGCCAA; genus=-1; species=-1; strand=D;      Castanopsis cuspidata var. cuspidata chloroplast trnL gene, intron.
atcctattttacgaaaacaaataagggttcagaagaaagcgagaataaaaaaag
>AB063527 count=3; merged_taxid={103480: 2, 60430: 1}; species_name=###; family=3503; family_name=Fagaceae; scientific_name=Fagaceae; reverse_match=CCATTGAGTCTCTGCACCTATC; taxid=3503; rank=family; forward_error=0; forward_tm=56.66; genus_name=###; forward_match=GGGCAATCCTGAGCCAA; reverse_tm=56.99; genus=-1; reverse_error=0; species=-1; strand=D;      Castanea crenata chloroplast trnL gene, intron.
atcctattttacgaaaacaaataaaggttcagaagaaagcgagaataaaaaaag
>AB063535 count=172; merged_taxid={1861770: 1, 1266318: 1, 188378: 2, 1266325: 1, 58330: 5, 58331: 61, 252762: 1, 97702: 92, 478950: 1, 39468: 2, 103481: 4, 103482: 1}; species_name=###; family=3503; family_name=Fagaceae; scientific_name=Fagaceae; reverse_match=CCATTGAGTCTCTGCACCTATC; taxid=3503; rank=family; forward_error=0; forward_tm=56.66; genus_name=###; forward_match=GGGCAATCCTGAGCCAA; reverse_tm=56.99; genus=-1; reverse_error=0; species=-1; strand=D;      Quercus phillyraeoides chloroplast trnL gene, intron.
atcctattttacgaaaacaaataagggttcagaagaaagcgagaataaaaaag
>AB063547 count=139; merged_taxid={126979: 1, 126982: 1, 126984: 2, 126985: 1, 126986: 2, 78607: 8, 143389: 1, 78630: 1, 78631: 5, 78632: 3, 1774122: 1, 1892573: 6, 13622: 3, 88033: 2, 139404: 2, 2035532: 1, 88034: 5, 175951: 2, 554072: 2, 2267876: 1, 754787: 2, 80751: 1, 80752: 4, 80753: 3, 80754: 3, 80755: 1, 139401: 4, 13451: 8, 13452: 2, 139405: 2, 559509: 2, 559510: 1, 559511: 1, 2306214: 1, 101193: 3, 12990: 8, 12991: 2, 122834: 2, 176857: 3, 176858: 3, 176859: 5, 176860: 1, 176861: 3, 176864: 2, 176865: 4, 176866: 6, 176867: 1, 176868: 9, 2267877: 1, 2267878: 1}; species_name=###; family=3514; family_name=Betulaceae; scientific_name=Betulaceae; reverse_match=CCATTGAGTCTCTGCACCTATC; taxid=3514; genus_name=###; rank=family; genus=-1; reverse_error=0; species=-1;      Carpinus laxiflora chloroplast trnL gene, intron.
atcctgttttcccaaaacaaataaaacaaatttaagggttcataaagcgagaataaaaaa
g
>AB066318 count=33; merged_taxid={361610: 1, 361612: 1, 361613: 1, 361614: 1, 361616: 1, 361617: 1, 361618: 1, 85277: 12, 587040: 2, 167470: 3, 167471: 2, 167472: 4, 167473: 3}; species_name=###; family=85275; family_name=Stachyuraceae; scientific_name=Stachyurus; reverse_match=CCGTTGAGTCTCTGCACCTATC; taxid=85276; rank=genus; forward_error=0; forward_tm=56.66; genus_name=Stachyurus; forward_match=GGGCAATCCTGAGCCAA; reverse_tm=53.99; genus=85276; reverse_error=1; species=-1; strand=D;      Stachyurus praecox chloroplast NA, intron, tRNA-Leu, intergenic spacer, tRNA-Phe, partial and complete sequence, haplotype:A.
atcctggtttacgaaaacaaacaagaattcggcaagcgagaataaaaaaag
>AB066321 count=1; merged_taxid={85277: 1}; species_name=Stachyurus praecox; family=85275; family_name=Stachyuraceae; scientific_name=Stachyurus praecox; reverse_match=CCGTTGAGTCTCTGCACCTATC; taxid=85277; genus_name=Stachyurus; forward_error=0; forward_tm=56.66; rank=species; seq_length_ori=962; forward_match=GGGCAATCCTGAGCCAA; reverse_tm=53.99; genus=85276; reverse_error=1; species=85277; strand=D;      Stachyurus praecox chloroplast NA, intron, tRNA-Leu, intergenic spacer, tRNA-Phe, partial and complete sequence, haplotype:.
atcctggtttacgaaaacaaaaaagaattcggcaagcgagaataaaaaaag
>AB070917 count=3; merged_taxid={170731: 1, 69404: 1, 41486: 1}; species_name=###; family=4210; family_name=Asteraceae; scientific_name=Asteraceae; reverse_match=CCATCGAGTCTCTGCACCTATC; taxid=4210; genus_name=###; forward_error=0; forward_tm=56.66; rank=family; forward_match=GGGCAATCCTGAGCCAA; reverse_tm=49.86; genus=-1; reverse_error=1; species=-1; strand=D;      Taraxacum platycarpum var. longeappendiculatum chloroplast NA, tRNA-Thr, trnT-trnL intergenic spacer, tRNA-Leu, trnL-trnF intergenic spacer, tRNA-Phe region.
atcacgttttccgaaaacaaacaaaggttcagaaggcgaaaatcaaaaag
>AB079392 count=17; merged_taxid={312737: 1, 502418: 1, 502421: 1, 185301: 12, 140861: 1, 418165: 1}; species_name=###; family=4609; family_name=Cyperaceae; scientific_name=Carex; reverse_match=CCATCGAGTCTCTGCACCTATC; taxid=13398; rank=genus; forward_error=0; forward_tm=56.66; genus_name=Carex; forward_match=GGGCAATCCTGAGCCAA; reverse_tm=49.86; genus=13398; reverse_error=1; species=-1; strand=D;      Carex phacota chloroplast trnT, trnL genes, partial sequence, isolate:A04shi-a.
atcttctttttgagaaaaagaaatatagaaaatatttcttatttcagataagaaataata
ttttttcttatctaatattaaa
>AB079405 count=182; merged_taxid={912384: 1, 140801: 1, 140802: 2, 1249707: 1, 140804: 2, 1249719: 1, 682241: 1, 140808: 1, 140809: 2, 140810: 1, 69847: 1, 529425: 1, 140819: 1, 140820: 2, 395287: 2, 1197103: 1, 140829: 3, 140831: 1, 140834: 1, 140835: 1, 372262: 1, 910631: 1, 1322068: 1, 241196: 1, 140850: 2, 140846: 2, 140847: 1, 241200: 2, 140849: 1, 241202: 1, 241203: 2, 140853: 1, 241206: 1, 140855: 1, 140856: 1, 241210: 1, 140859: 1, 111421: 2, 487743: 1, 140864: 2, 140867: 1, 241220: 2, 140869: 2, 140870: 1, 657479: 1, 100279: 1, 241228: 2, 1256525: 1, 241231: 3, 2604369: 1, 2604370: 1, 1322067: 1, 241236: 1, 335957: 3, 15193: 1, 140793: 1, 2508817: 1, 418154: 2, 418157: 2, 418158: 2, 418159: 1, 418160: 2, 418166: 1, 418169: 1, 418170: 1, 912507: 1, 418174: 2, 502399: 2, 140851: 2, 418179: 2, 502404: 1, 312758: 1, 312765: 1, 912523: 1, 657491: 1, 538521: 1, 140868: 1, 312732: 1, 312735: 1, 312736: 1, 502434: 2, 1200291: 1, 502437: 1, 312744: 2, 661417: 1, 2753195: 1, 312748: 1, 312749: 1, 312753: 1, 140787: 1, 312757: 1, 1249718: 1, 312759: 1, 661419: 3, 1249708: 1, 1249725: 1, 312767: 1, 312768: 1, 312771: 1, 312772: 1, 312779: 1, 312780: 1, 301491: 1, 669646: 1, 669645: 2, 669648: 1, 669649: 1, 669650: 1, 1233955: 2, 185301: 2, 185302: 1, 185303: 2, 185306: 1, 185308: 1, 1249701: 1, 234464: 2, 69863: 1, 69867: 5, 140782: 2, 140783: 5, 140785: 3, 140786: 1, 2604371: 4, 140788: 2, 140790: 1, 1249705: 1, 335956: 1, 682238: 3}; species_name=###; family=4609; family_name=Cyperaceae; scientific_name=Carex; taxid=13398; rank=genus; forward_error=0; genus_name=Carex; forward_match=GGGCAATCCTGAGCCAA; genus=13398; species=-1;      Carex phacota chloroplast trnT, trnL genes, partial sequence, isolate:C03han-a.
atcttctttttgagaaaaagaaatatataaaatatttcttatttcagataagaaataata
ttttttcttatctaatattaaa
>AB079409 count=6; merged_taxid={185304: 2, 657480: 1, 185307: 1, 140805: 2}; species_name=###; family=4609; family_name=Cyperaceae; scientific_name=Carex; reverse_match=CCATCGAGTCTCTGCACCTATC; taxid=13398; rank=genus; forward_error=0; forward_tm=56.66; genus_name=Carex; forward_match=GGGCAATCCTGAGCCAA; reverse_tm=49.86; genus=13398; reverse_error=1; species=-1; strand=D;      Carex heterolepis chloroplast trnT, trnL genes, partial sequence, isolate:H40hos-1.
atcttctttttgagaaaaagaaatatataaaatatttcttatttaagataagaaataata
ttttttcttatctaatattaaa
>AB079410 count=1; merged_taxid={185305: 1}; species_name=Carex kiotensis; family=4609; family_name=Cyperaceae; scientific_name=Carex kiotensis; reverse_match=CCATCGAGTCTCTGCACCTATC; taxid=185305; genus_name=Carex; forward_error=0; forward_tm=56.66; rank=species; seq_length_ori=1431; forward_match=GGGCAATCCTGAGCCAA; reverse_tm=49.86; genus=13398; reverse_error=1; species=185305; strand=D;      Carex kiotensis chloroplast trnT, trnL genes, partial sequence, isolate:K39mon-a.
atcttctttttgagaaaaagagatatataaaatatttcttatttcagataagaaataata
ttttttcttatctaatattaaa
>AB080035 count=1; merged_taxid={187150: 1}; species_name=Menziesia ferruginea; family=4345; family_name=Ericaceae; scientific_name=Menziesia ferruginea; reverse_match=CCATTGAGTCTCTGCACCCATC; taxid=187150; genus_name=Menziesia; forward_error=0; forward_tm=56.66; rank=species; seq_length_ori=539; forward_match=GGGCAATCCTGAGCCAA; reverse_tm=51.41; genus=46250; reverse_error=1; species=187150; strand=D;      Menziesia ferruginea chloroplast trnL gene, intron sequence.
atccttttttcggaaacaaacaaagattccgaaagctaaaaaaaag
>AB083237 count=12; merged_taxid={147282: 12}; species_name=Cephalotaxus oliveri; family=25623; family_name=Taxaceae; scientific_name=Cephalotaxus oliveri; reverse_match=CCGTCGAGTCTCTGCACCTATC; taxid=147282; rank=species; forward_error=0; forward_tm=56.66; genus_name=Cephalotaxus; forward_match=GGGCAATCCTGAGCCAA; reverse_tm=45.99; genus=50178; reverse_error=2; species=147282; strand=D;      Cephalotaxus oliveri chloroplast NA, trnL-trnF intergenic spacer region.
atccggtttataggaacatagttttctttcctagaaaag
>AB083238 count=81; merged_taxid={88032: 10, 156272: 1, 450882: 1, 120273: 19, 1982072: 3, 29808: 21, 147275: 22, 2545986: 2, 1245586: 2}; species_name=###; family=25623; family_name=Taxaceae; scientific_name=Taxus; taxid=25628; rank=genus; forward_error=1; forward_tm=45.39; genus_name=Taxus; forward_match=GGGCAATCCTGATCCAA; genus=25628; species=-1; strand=D;      Taxus chinensis chloroplast NA, trnL-trnF intergenic spacer region.
atccgtattataggaacaataattttattttatagaaaagg
>AB083239 count=37; merged_taxid={1984832: 1, 1984833: 1, 1984834: 1, 1984829: 1, 89479: 13, 25625: 12, 1984855: 3, 1045229: 3, 1984830: 1, 1984831: 1}; species_name=###; family=25623; family_name=Taxaceae; scientific_name=Amentotaxus; reverse_match=CCGTCGAGTCTCTGCACCTATC; taxid=25624; rank=genus; forward_error=0; forward_tm=56.66; genus_name=Amentotaxus; forward_match=GGGCAATCCTGAGCCAA; reverse_tm=45.99; genus=25624; reverse_error=2; species=-1; strand=D;      Amentotaxus yunnanensis chloroplast NA, trnL-trnF intergenic spacer region.
atccggtttatagggacaatagtttcctttcctagaaaga
>AB083243 count=33; merged_taxid={120259: 5, 147460: 7, 156149: 4, 2588148: 1, 89482: 3, 2654652: 1, 147277: 10, 50189: 2}; species_name=###; family=25623; family_name=Taxaceae; scientific_name=Torreya; reverse_match=CCGTCGAGTCTCTGCACCTATC; taxid=50188; rank=genus; forward_error=0; forward_tm=56.66; genus_name=Torreya; forward_match=GGGCAATCCTGAGCCAA; reverse_tm=45.99; genus=50188; reverse_error=2; species=-1; strand=D;      Torreya yunnanensis chloroplast NA, trnL-trnF intergenic spacer region.
atccctttataagggatgataattatcatttcccagaaagg
>AB089986 count=176; merged_taxid={411264: 1, 429057: 2, 429058: 3, 411267: 1, 2598404: 1, 411269: 1, 429062: 1, 2598245: 1, 411274: 1, 411275: 1, 411276: 1, 2598402: 1, 429070: 1, 1710936: 1, 1710935: 1, 429075: 2, 429076: 1, 429077: 1, 429079: 1, 2598425: 2, 429083: 1, 2598428: 1, 429085: 2, 429087: 1, 429089: 1, 429090: 1, 429091: 2, 1710854: 1, 204585: 1, 204586: 70, 429099: 1, 429100: 1, 429101: 1, 2598429: 2, 204592: 7, 2498099: 1, 2598400: 1, 361531: 1, 361532: 1, 361534: 2, 361535: 2, 429059: 1, 361537: 2, 411262: 2, 1710917: 1, 1710921: 3, 1710922: 1, 2598405: 1, 1710925: 2, 2598224: 1, 2598225: 1, 2598226: 1, 434262: 2, 544599: 1, 2598232: 1, 2053850: 1, 2598236: 2, 2598237: 1, 264541: 4, 429093: 1, 2598240: 1, 434264: 1, 2598239: 1, 434021: 1, 2598246: 1, 2598423: 1, 2598249: 1, 2598406: 1, 1686251: 1, 1686252: 1, 2598248: 1, 2598386: 1, 2598398: 1, 429047: 1, 429050: 1, 2598399: 1, 2598396: 1, 429098: 1, 429054: 2, 429055: 1}; species_name=###; family=29635; family_name=Cyatheaceae; scientific_name=Cyatheaceae; taxid=29635; genus_name=###; rank=family; genus=-1; species=-1;      Alsophila spinulosa chloroplast NA, trnL-trnF intergenic spacer region, haplotype:30.
atctcatttcatctatctaaattttagatgacgaagcga
>AB090000 count=4; merged_taxid={204586: 4}; species_name=Alsophila spinulosa; family=29635; family_name=Cyatheaceae; scientific_name=Alsophila spinulosa; reverse_match=CCGTCGAGTCTCTGTACCTATC; taxid=204586; rank=species; forward_error=0; forward_tm=nan; genus_name=Alsophila; forward_match=GGGCAATCCTGAGCCAA; reverse_tm=23.02; genus=86337; reverse_error=3; species=204586; strand=R;      Alsophila spinulosa chloroplast NA, trnL-trnF intergenic spacer region, haplotype:8.
atctcatttcatctatctaaattttagatgacgaagtga
>AB090007 count=36; merged_taxid={2161858: 1, 2161859: 1, 204585: 1, 204591: 4, 204588: 12, 204589: 4, 204590: 4, 872495: 9}; species_name=###; family=29635; family_name=Cyatheaceae; scientific_name=Cyatheaceae; reverse_match=CCGTCGAGTCTCTGTACCTATC; taxid=29635; rank=family; forward_error=0; genus_name=###; forward_match=GGGCAATCCTGAGCCAA; genus=-1; reverse_error=3; species=-1;      Cyathea gigantea chloroplast NA, trnL-trnF intergenic spacer region.
atctcagctcatctatctaagttttagatgacgaggcga
>AB090011 count=15; merged_taxid={2598368: 1, 2161858: 2, 2598373: 1, 204584: 7, 2598380: 1, 1710905: 2, 2598365: 1}; species_name=###; family=29635; family_name=Cyatheaceae; scientific_name=Cyatheaceae; reverse_match=CCGTCGAGTCTCTGTACCTATC; taxid=29635; rank=family; genus_name=###; genus=-1; reverse_error=3; species=-1;      Alsophila denticulata chloroplast NA, trnL-trnF intergenic spacer region.
atctcagttcatctatctaaattttagatgacgaggcga
>AB090012 count=29; merged_taxid={204585: 29}; species_name=Alsophila podophylla; family=29635; family_name=Cyatheaceae; scientific_name=Alsophila podophylla; reverse_match=CCGTCGAGTCTCTGTACCTATC; taxid=204585; rank=species; forward_error=0; genus_name=Alsophila; forward_match=GGGCAATCCTGAGCCAA; genus=86337; reverse_error=3; species=204585;      Alsophila podophylla chloroplast NA, trnL-trnF intergenic spacer region.
atctcaattcatctatctaaattttagatgacgaggcga
>AB090013 count=96; merged_taxid={1710848: 1, 1710850: 1, 2598418: 1, 2598430: 3, 2598431: 2, 2598432: 1, 1671976: 4, 544604: 1, 204586: 9, 204587: 4, 204593: 9, 204594: 4, 361555: 4, 361556: 2, 361558: 1, 49500: 5, 264541: 1, 2508680: 2, 411291: 3, 411293: 2, 411294: 1, 411296: 1, 411298: 2, 411300: 1, 411301: 1, 411302: 1, 29636: 4, 2598393: 1, 2598374: 2, 2598375: 1, 2598376: 2, 2598382: 1, 2598384: 1, 2598385: 2, 2598386: 1, 2598388: 1, 2598389: 1, 2598390: 1, 2598391: 3, 2598392: 3, 1710841: 2, 1710843: 1, 1710844: 1, 1710845: 1}; species_name=###; family=29635; family_name=Cyatheaceae; scientific_name=Cyatheaceae; reverse_match=CCGTCGAGTCTCTGTACCTATC; taxid=29635; rank=family; genus_name=###; genus=-1; reverse_error=3; species=-1;      Sphaeropteris brunoniana chloroplast NA, trnL-trnF intergenic spacer region.
atctcaaatcatctatctaaatcttagatgacgaagcga
>AB090016 count=8; merged_taxid={361539: 1, 29588: 7}; species_name=###; family=693768; family_name=Cibotiaceae; scientific_name=Cibotium; reverse_match=CCGTCGAGTCTCTGTACCTATC; taxid=29587; rank=genus; forward_error=0; genus_name=Cibotium; forward_match=GGGCAATCCTGAGCCAA; genus=29587; reverse_error=3; species=-1;      Cibotium barometz chloroplast NA, trnL-trnF intergenic spacer region.
atctcatctcatctaaattttagatgacgaaacga
>AB090928 count=2; merged_taxid={205938: 1, 205940: 1}; species_name=###; family=51383; family_name=Asphodelaceae; scientific_name=Hemerocallis; reverse_match=CCATTGAGTCTCTGCACCTATC; taxid=16107; genus_name=Hemerocallis; forward_error=0; forward_tm=56.66; rank=genus; forward_match=GGGCAATCCTGAGCCAA; reverse_tm=56.99; genus=16107; reverse_error=0; species=-1; strand=D;      Hemerocallis vespertina chloroplast trnL(UAA) gene, intron sequence, country:Japan:Shizuoka, Minami-Izu, Iruzaki.
atctttttttttcaaaaaaggtttttttttttgaaactcgaataaaaaaa
>AB090929 count=7; merged_taxid={205938: 1, 213589: 6}; species_name=###; family=51383; family_name=Asphodelaceae; scientific_name=Hemerocallis; reverse_match=CCATTGAGTCTCTGCACCTATC; taxid=16107; genus_name=Hemerocallis; forward_error=0; forward_tm=56.66; rank=genus; forward_match=GGGCAATCCTGAGCCAA; reverse_tm=56.99; genus=16107; reverse_error=0; species=-1; strand=D;      Hemerocallis vespertina chloroplast trnL(UAA) gene, intron sequence, country:Japan:Wakayama, Shirahama, Seto-Rinkai.
atcttttttttttcaaaaaaggtttttttttttgaaactcgaataaaaaaa
>AB090935 count=20; merged_taxid={205938: 3, 205939: 1, 213589: 15, 34190: 1}; species_name=###; family=51383; family_name=Asphodelaceae; scientific_name=Hemerocallis; reverse_match=CCATTGAGTCTCTGCACCTATC; taxid=16107; rank=genus; forward_error=0; forward_tm=56.66; genus_name=Hemerocallis; forward_match=GGGCAATCCTGAGCCAA; reverse_tm=56.99; genus=16107; reverse_error=0; species=-1; strand=D;      Hemerocallis vespertina chloroplast trnL(UAA) gene, intron sequence, country:Japan:Oita, Yufuin.
atcttttttttttcaaaaaaggttttttttttgaaactcgaataaaaaaa
>AB090942 count=1; merged_taxid={45385: 1}; species_name=Aloe arborescens; family=51383; family_name=Asphodelaceae; scientific_name=Aloe arborescens; reverse_match=CCATTGAGTCTCTGCACCCATC; taxid=45385; genus_name=Aloe; forward_error=0; forward_tm=56.66; rank=species; seq_length_ori=542; forward_match=GGGCAATCCTGAGCCAA; reverse_tm=51.41; genus=25641; reverse_error=1; species=45385; strand=D;      Aloe arborescens chloroplast trnL(UAA) gene, intron sequence, country:Japan:Kyoto, Kyoto University.
atctttttttttttttgaaaaacggtttattgggccaaaaataaaaaag
>AB090943 count=72; merged_taxid={180140: 7, 573718: 2, 573720: 2, 573722: 1, 372510: 2, 372511: 1, 372512: 1, 372513: 1, 372514: 1, 82223: 1, 82229: 1, 414782: 1, 414783: 1, 414784: 2, 414786: 2, 414788: 1, 414789: 1, 414790: 1, 414791: 3, 379211: 1, 164437: 1, 209082: 2, 205937: 1, 28480: 2, 112533: 2, 112534: 1, 209092: 1, 112538: 1, 112542: 1, 180132: 2, 180135: 1, 180139: 1, 112556: 1, 527290: 1, 209084: 1, 209086: 1, 209087: 2, 209089: 3, 209090: 1, 527044: 1, 209093: 1, 209096: 1, 209098: 2, 209103: 1, 209104: 1, 527311: 1, 1234398: 1, 1234401: 1, 51432: 3}; species_name=###; family=4668; family_name=Amaryllidaceae; scientific_name=Amaryllidoideae; taxid=703251; genus_name=###; rank=subfamily; genus=-1; species=-1; strand=D;      Crinum asiaticum chloroplast trnL(UAA) gene, intron sequence, country:Japan:Wakayama, Shirahama, Seto-Rinkai.
atctttatttttagaaaaacaagggttttaaaaactagaataaaaagg
>AB090944 count=225; merged_taxid={1290240: 2, 1290241: 2, 146434: 2, 1290243: 1, 1290244: 1, 1290245: 1, 1290246: 2, 267271: 1, 637963: 1, 637964: 1, 1290242: 6, 637968: 1, 637970: 1, 253459: 1, 253460: 3, 253461: 1, 253462: 1, 253463: 1, 253464: 2, 146462: 1, 146463: 1, 146464: 1, 146466: 1, 146468: 1, 146438: 1, 146470: 1, 146471: 1, 146472: 1, 146473: 1, 228395: 4, 82222: 2, 197681: 1, 54835: 2, 54836: 3, 54837: 2, 54838: 1, 54839: 1, 1263249: 1, 54841: 1, 54842: 5, 54843: 1, 54844: 3, 54845: 3, 54846: 1, 54847: 2, 54848: 2, 54849: 2, 54850: 5, 54852: 2, 54853: 3, 54855: 2, 54856: 1, 54857: 3, 54858: 13, 54859: 2, 54860: 2, 54861: 1, 54863: 2, 82257: 2, 54866: 1, 54867: 1, 262743: 1, 879247: 1, 693596: 3, 152838: 1, 1234406: 1, 1263206: 1, 1263207: 1, 1263208: 1, 1263209: 1, 205936: 2, 1263218: 1, 1263220: 1, 1263221: 1, 1263222: 1, 1263223: 1, 391288: 1, 146452: 1, 1263226: 1, 1263227: 1, 1263230: 1, 146453: 1, 1263233: 1, 1263234: 1, 1263235: 1, 1263236: 1, 1263238: 1, 1263239: 1, 1263240: 1, 1263242: 1, 1263243: 1, 1263244: 1, 1263245: 1, 1263246: 1, 1263247: 1, 1263248: 1, 232728: 1, 1263250: 1, 1263251: 1, 1263252: 1, 1263253: 1, 112536: 1, 666564: 2, 82249: 2, 261534: 1, 317637: 2, 59040: 1, 1263216: 1, 112549: 1, 272140: 1, 112554: 1, 317639: 1, 471468: 1, 471469: 1, 82241: 1, 471471: 2, 112567: 1, 112568: 1, 112570: 1, 112571: 1, 112575: 1, 112576: 1, 112544: 1, 317635: 1, 112580: 2, 666565: 1, 317638: 1, 325575: 1, 317640: 1, 317644: 1, 146439: 1, 317646: 1, 317645: 1, 146435: 1, 112595: 1, 1234390: 1, 39639: 1, 1234392: 1, 1234393: 1, 1234395: 1, 634076: 1, 634078: 1, 146469: 1, 634080: 1, 634081: 1, 634082: 1, 146432: 1, 1234407: 2, 1234408: 1, 1263853: 1, 642801: 1, 146421: 1, 197684: 1, 1290239: 6}; species_name=###; family=4668; family_name=Amaryllidaceae; scientific_name=Amaryllidoideae; reverse_match=CCATTGAGTCTCTGCACCTATC; taxid=703251; genus_name=###; forward_error=0; forward_tm=56.66; rank=subfamily; forward_match=GGGCAATCCTGAGCCAA; reverse_tm=56.99; genus=-1; reverse_error=0; species=-1; strand=D;      Lycoris albiflora chloroplast trnL(UAA) gene, intron sequence, coutnry:Japan: Kyoto, Kyoto University.
atctttatttttagaaaaacaagggtttgaaaaactagaataaaaagg
>AB095578 count=1; merged_taxid={213589: 1}; species_name=Hemerocallis middendorffii; family=51383; family_name=Asphodelaceae; scientific_name=Hemerocallis middendorffii; reverse_match=CCATTGAGTCTCTGCACCTATC; taxid=213589; genus_name=Hemerocallis; forward_error=0; forward_tm=56.66; rank=species; seq_length_ori=547; forward_match=GGGCAATCCTGAGCCAA; reverse_tm=56.99; genus=16107; reverse_error=0; species=213589; strand=D;      Hemerocallis middendorffii chloroplast gene for tRNA (UAA) intron, country:Japan: Hokkaido, Kitami, Abashiri city, Notoro.
atctttttttttttcaaaaaaggttttttttttgaaactcgaataaaaaaa
>AB095586 count=8; merged_taxid={1181668: 5, 213589: 2, 81733: 1}; species_name=###; family=51383; family_name=Asphodelaceae; scientific_name=Hemerocallis; reverse_match=CCATTGAGTCTCTGCACCTATC; taxid=16107; rank=genus; genus_name=Hemerocallis; reverse_tm=56.99; genus=16107; reverse_error=0; species=-1; strand=D;      Hemerocallis middendorffii chloroplast gene for tRNA (UAA) intron, country:Japan: Fukushima Pref., Minamiaizu-gun, Tadami-chou, Ookurayama.
attttttttttttcaaaaaaggttttttttttgaaactcgaataaaaaaa
>AB095594 count=1; merged_taxid={213589: 1}; species_name=Hemerocallis middendorffii; family=51383; family_name=Asphodelaceae; scientific_name=Hemerocallis middendorffii; reverse_match=CCATTGAGTCTCTGCACCTATC; taxid=213589; genus_name=Hemerocallis; forward_error=0; forward_tm=56.66; rank=species; seq_length_ori=545; forward_match=GGGCAATCCTGAGCCAA; reverse_tm=56.99; genus=16107; reverse_error=0; species=213589; strand=D;      Hemerocallis middendorffii chloroplast gene for tRNA (UAA) intron, country:Japan: Tokyo, Chofu city, Senkenyama.
atctttttttttcaaaaaaggttttttttttgaaactcgaataaaaaaa
>AB095596 count=2; merged_taxid={213589: 2}; species_name=Hemerocallis middendorffii; family=51383; family_name=Asphodelaceae; scientific_name=Hemerocallis middendorffii; reverse_match=CCATTGAGTCTCTGCACCTATC; taxid=213589; rank=species; forward_error=0; forward_tm=56.66; genus_name=Hemerocallis; forward_match=GGGCAATCCTGAGCCAA; reverse_tm=56.99; genus=16107; reverse_error=0; species=213589; strand=D;      Hemerocallis middendorffii chloroplast gene for tRNA (UAA) intron, country:Japan: Toyama Pref., Mt. Tateyama.
atcttttttttttcaaaaaaggtttttttttgaaactcgaataaaaaaa
>AB095605 count=3; merged_taxid={232746: 1, 670083: 1, 13485: 1}; species_name=###; family=51383; family_name=Asphodelaceae; scientific_name=Dianella; reverse_match=CCATTGAGTCTCTGCACCTATC; taxid=13484; rank=genus; forward_error=0; forward_tm=56.66; genus_name=Dianella; forward_match=GGGCAATCCTGAGCCAA; reverse_tm=56.99; genus=13484; reverse_error=0; species=-1; strand=D;      ianella ensifolia chloroplast gene for tRNA (UAA) intron, country:Japan: Hyogo Pref., Awajishima, Mihara-gun, Isl. Nushima.
atcctttttttgaaaagggctttttttttttgaaactagaataaaaaag
>AB107714 count=3; merged_taxid={103480: 3}; species_name=Castanea crenata; family=3503; family_name=Fagaceae; scientific_name=Castanea crenata; reverse_match=CCATTGAGTCTCTGCACCTATC; taxid=103480; rank=species; forward_error=0; forward_tm=56.66; genus_name=Castanea; forward_match=GGGCAATCCTGAGCCAA; reverse_tm=56.99; genus=21019; reverse_error=0; species=103480; strand=D;      Castanea crenata chloroplast trnL gene, intron, haplotype:Cc.
atcctattttacgaaaacaaataaaggttcagaagaaagcgataataaaaaaag
>AB109923 count=1; merged_taxid={228724: 1}; species_name=Vincetoxicum magnificum; family=4056; family_name=Apocynaceae; scientific_name=Vincetoxicum magnificum; reverse_match=CCGTCGAGTCTCTGCACCTATC; taxid=228724; genus_name=Vincetoxicum; forward_error=0; forward_tm=56.66; rank=species; seq_length_ori=481; forward_match=GGGCAATCCTGAGCCAA; reverse_tm=45.99; genus=63501; reverse_error=2; species=228724; strand=D;      Vincetoxicum magnificum chloroplast trnL(UAA) gene, intron region, partial sequence.
atccttttttccacaaacaaaggttcagaatacgaaaacaag
>AB110781 count=1; merged_taxid={65043: 1}; species_name=Pedicularis resupinata; family=91896; family_name=Orobanchaceae; scientific_name=Pedicularis resupinata; reverse_match=CCATTGAGTCTCTGCACCTATC; taxid=65043; genus_name=Pedicularis; forward_error=0; forward_tm=56.66; rank=species; seq_length_ori=1660; forward_match=GGGCAATCCTGAGCCAA; reverse_tm=56.99; genus=43174; reverse_error=0; species=65043; strand=D;      Pedicularis resupinata chloroplast trnT(UGU), trnL(UAA), trnF(GAA) genes, partial and complete sequence, trnT-trnL spacer region, trnL-trnF spacer region, haplotype: A.
atcttctttttttttcaaaacaaagggttagaaaacgaaaaaaaag
>AB110782 count=3; merged_taxid={65043: 3}; species_name=Pedicularis resupinata; family=91896; family_name=Orobanchaceae; scientific_name=Pedicularis resupinata; reverse_match=CCATTGAGTCTCTGCACCTATC; taxid=65043; rank=species; forward_error=0; forward_tm=56.66; genus_name=Pedicularis; forward_match=GGGCAATCCTGAGCCAA; reverse_tm=56.99; genus=43174; reverse_error=0; species=65043; strand=D;      Pedicularis resupinata chloroplast trnT(UGU), trnL(UAA), trnF(GAA) genes, partial and complete sequence, trnT-trnL spacer region, trnL-trnF spacer region, haplotype: B.
atcttctttttttttttcaaaacaaagggttagaaaacgaaaaaaaag
>AB110828 count=4; merged_taxid={65043: 4}; species_name=Pedicularis resupinata; family=91896; family_name=Orobanchaceae; scientific_name=Pedicularis resupinata; taxid=65043; rank=species; forward_error=0; forward_tm=56.66; genus_name=Pedicularis; forward_match=GGGCAATCCTGAGCCAA; genus=43174; species=65043; strand=D;      Pedicularis resupinata chloroplast genes for trnT, trnL (UAA), trnF, partial and complete sequence with intron and intergenic spacer region.
atcttcttttttttttcaaaacaaagggttagaaaacgaaaaaaaag
>AB110915 count=1; merged_taxid={65043: 1}; species_name=Pedicularis resupinata; family=91896; family_name=Orobanchaceae; scientific_name=Pedicularis resupinata; reverse_match=CCATTGAGTCTCTGCACCTATC; taxid=65043; genus_name=Pedicularis; forward_error=0; forward_tm=56.66; rank=species; seq_length_ori=1667; forward_match=GGGCAATCCTGAGCCAA; reverse_tm=56.99; genus=43174; reverse_error=0; species=65043; strand=D;      Pedicularis resupinata chloroplast NA, tRNA-Thr, trnT-trnL intergenic spacer, tRNA-Leu, trnL-trnF intergenic spacer, tRNA-Phe, partial and complete sequence, specimen_voucher: MAK:MAK322480-83 (N. Fujii).
atcttctttttttttttcaaaacaaagggttagaaaacgaaaaaaag
>AB110916 count=1; merged_taxid={65043: 1}; species_name=Pedicularis resupinata; family=91896; family_name=Orobanchaceae; scientific_name=Pedicularis resupinata; reverse_match=CCGTTGAGTCTCTGCACCTATC; taxid=65043; genus_name=Pedicularis; forward_error=0; forward_tm=56.66; rank=species; seq_length_ori=1683; forward_match=GGGCAATCCTGAGCCAA; reverse_tm=53.99; genus=43174; reverse_error=1; species=65043; strand=D;      Pedicularis resupinata chloroplast NA, tRNA-Thr, trnT-trnL intergenic spacer, tRNA-Leu, trnL-trnF intergenic spacer, tRNA-Phe, partial and complete sequence, specimen_voucher: MAK:MAK322472, 73 (N. Fujii).
atcttcttttttttttttcaaaacaaaaacaaagggttagaaaacgaaaagaaaaaaag
>AB110917 count=1; merged_taxid={65043: 1}; species_name=Pedicularis resupinata; family=91896; family_name=Orobanchaceae; scientific_name=Pedicularis resupinata; reverse_match=CCGTTGAGTCTCTGCACCTATC; taxid=65043; genus_name=Pedicularis; forward_error=0; forward_tm=56.66; rank=species; seq_length_ori=1689; forward_match=GGGCAATCCTGAGCCAA; reverse_tm=53.99; genus=43174; reverse_error=1; species=65043; strand=D;      Pedicularis resupinata chloroplast NA, tRNA-Thr, trnT-trnL intergenic spacer, tRNA-Leu, trnL-trnF intergenic spacer, tRNA-Phe, partial and complete sequence, specimen_voucher: MAK:MAK303237-41 (N. Fujii).
atcttctttttttttttcaaaacaaaaacaaagggttagaaaacgaaaagaaaaaaag
>AB110918 count=2; merged_taxid={65046: 2}; species_name=Pedicularis yezoensis; family=91896; family_name=Orobanchaceae; scientific_name=Pedicularis yezoensis; reverse_match=CCATTGAGTCTCTGCACCTATC; taxid=65046; rank=species; forward_error=0; forward_tm=56.66; genus_name=Pedicularis; forward_match=GGGCAATCCTGAGCCAA; reverse_tm=56.99; genus=43174; reverse_error=0; species=65046; strand=D;      Pedicularis yezoensis chloroplast NA, tRNA-Thr, trnT-trnL intergenic spacer, tRNA-Leu, trnL-trnF intergenic spacer, tRNA-Phe, partial and complete sequence, specimen_voucher: MAK:MAK310467 (N. Fujii).
atcttctttttttttcaaaacaaagggttagaaaacgaaaaaaaaaag
>AB110919 count=2; merged_taxid={65044: 2}; species_name=Pedicularis schistostegia; family=91896; family_name=Orobanchaceae; scientific_name=Pedicularis schistostegia; reverse_match=CCATTGAGTCTCTGCACCTATC; taxid=65044; rank=species; forward_error=0; forward_tm=56.66; genus_name=Pedicularis; forward_match=GGGCAATCCTGAGCCAA; reverse_tm=56.99; genus=43174; reverse_error=0; species=65044; strand=D;      Pedicularis schistostegia chloroplast NA, tRNA-Thr, trnT-trnL intergenic spacer, tRNA-Leu, trnL-trnF intergenic spacer, tRNA-Phe, partial and complete sequence, specimen_voucher: KANA:KANA198102 (N. Fujii).
atcttctttttttttttcaaaacaaaggtttcgaaaacgaaaaaag
>AB113784 count=8; merged_taxid={51607: 8}; species_name=Tristicha trifaria; family=51590; family_name=Podostemaceae; scientific_name=Tristicha trifaria; reverse_match=CCGTTGAGTCTCTGCACCTATC; taxid=51607; rank=species; genus_name=Tristicha; genus=51606; reverse_error=1; species=51607;      Tristicha trifaria chloroplast gene for trnL, complete sequence, specimen_voucher: GH-01 (the University of Tokyo Herbarium).
atccagtaaaaaacaataaaaccaacgaaaacaaaaattgatatcttagaaag
>AB113786 count=1; merged_taxid={51607: 1}; species_name=Tristicha trifaria; family=51590; family_name=Podostemaceae; scientific_name=Tristicha trifaria; reverse_match=CCGTTGAGTCTCTGCACCTATC; taxid=51607; genus_name=Tristicha; forward_error=0; forward_tm=56.66; rank=species; seq_length_ori=1166; forward_match=GGGCAATCCTGAGCCAA; reverse_tm=53.99; genus=51606; reverse_error=1; species=51607; strand=D;      Tristicha trifaria chloroplast gene for trnL, complete sequence, specimen_voucher: BR-09 (the University of Tokyo Herbarium).
atccagtaaaaaaaaataaaaccaacgaaaacaaaaattgatatcttagaaag
>AB113789 count=1; merged_taxid={51607: 1}; species_name=Tristicha trifaria; family=51590; family_name=Podostemaceae; scientific_name=Tristicha trifaria; reverse_match=CCGTTGAGTCTCTGCACCTATC; taxid=51607; genus_name=Tristicha; forward_error=0; forward_tm=56.66; rank=species; seq_length_ori=1193; forward_match=GGGCAATCCTGAGCCAA; reverse_tm=53.99; genus=51606; reverse_error=1; species=51607; strand=D;      Tristicha trifaria chloroplast gene for trnL, complete sequence, specimen_voucher: BR-29 (the University of Tokyo Herbarium).
atccagtaaaaaacaataaaactaacgaaaacaaaaattgatatcttagaaag
>AB113792 count=1; merged_taxid={51607: 1}; species_name=Tristicha trifaria; family=51590; family_name=Podostemaceae; scientific_name=Tristicha trifaria; reverse_match=CCGTTGAGTCTCTGCACCTATC; taxid=51607; genus_name=Tristicha; forward_error=0; forward_tm=56.66; rank=species; seq_length_ori=1165; forward_match=GGGCAATCCTGAGCCAA; reverse_tm=53.99; genus=51606; reverse_error=1; species=51607; strand=D;      Tristicha trifaria chloroplast gene for trnL, complete sequence, specimen_voucher: MX-01 (the University of Tokyo Herbarium).
atccagtaaaaaacaataaaaccaacgaaaacaaaaatggatatcttagaaag
>AB113793 count=2; merged_taxid={51607: 2}; species_name=Tristicha trifaria; family=51590; family_name=Podostemaceae; scientific_name=Tristicha trifaria; reverse_match=CCGTTGAGTCTCTGCACCTATC; taxid=51607; rank=species; forward_error=0; forward_tm=56.66; genus_name=Tristicha; forward_match=GGGCAATCCTGAGCCAA; reverse_tm=53.99; genus=51606; reverse_error=1; species=51607; strand=D;      Tristicha trifaria chloroplast gene for trnL, complete sequence, specimen_voucher: Mstr46 (the University of Tokyo Herbarium).
atccagtaaaaaacaataaaaccaaagaaaacaaaaattgatatcttataaag
>AB113795 count=1; merged_taxid={51607: 1}; species_name=Tristicha trifaria; family=51590; family_name=Podostemaceae; scientific_name=Tristicha trifaria; reverse_match=CCGTTGAGTCTCTGCACCTATC; taxid=51607; genus_name=Tristicha; forward_error=0; forward_tm=56.66; rank=species; seq_length_ori=1132; forward_match=GGGCAATCCTGAGCCAA; reverse_tm=53.99; genus=51606; reverse_error=1; species=51607; strand=D;      Tristicha trifaria chloroplast gene for trnL, complete sequence, specimen_voucher: TA195(the University of Tokyo Herbarium).
atccagtaaaaaacaataaaaccaaagaaaacaacatttgatatcttataaag
>AB113796 count=1; merged_taxid={51607: 1}; species_name=Tristicha trifaria; family=51590; family_name=Podostemaceae; scientific_name=Tristicha trifaria; reverse_match=CCGTTGAGTCTCTGCACCTATC; taxid=51607; genus_name=Tristicha; forward_error=0; forward_tm=56.66; rank=species; seq_length_ori=1147; forward_match=GGGCAATCCTGAGCCAA; reverse_tm=53.99; genus=51606; reverse_error=1; species=51607; strand=D;      Tristicha trifaria chloroplast gene for trnL, complete sequence, specimen_voucher: TA225 (the University of Tokyo Herbarium).
atccagtaaaaaacaataaaaccaaagaaaacaacacttgatatcttataaag
>AB116694 count=99; merged_taxid={1076141: 1, 885526: 3, 885531: 1, 242204: 2, 242205: 1, 242206: 9, 34335: 1, 242208: 1, 242209: 2, 61222: 5, 1904947: 1, 71990: 1, 1904951: 1, 29761: 1, 29762: 1, 29764: 2, 423495: 2, 423496: 1, 423499: 3, 1573196: 1, 40781: 1, 40782: 1, 29775: 1, 29777: 3, 1573202: 3, 1573203: 1, 1573204: 1, 1573211: 1, 1573212: 1, 40798: 2, 1573215: 2, 1573219: 1, 1573221: 1, 43368: 2, 1573225: 1, 1573226: 1, 1573230: 1, 1573231: 1, 1573236: 2, 1573237: 1, 1573239: 2, 1573243: 1, 482967: 1, 262049: 1, 262050: 1, 242203: 1, 1277869: 1, 29768: 1, 100319: 6, 100322: 15, 40788: 1}; species_name=###; family=3792; family_name=Saxifragaceae; scientific_name=Saxifragaceae; reverse_match=CCATTGAGTCTCTGCACCTATC; taxid=3792; genus_name=###; forward_error=0; rank=family; forward_match=GGGCAATCCTGAGCCAA; genus=-1; reverse_error=0; species=-1;      Mitella acerina chloroplast trnL, trnF genes for tRNA-Leu(UAA), tRNA-Phe(GAA), partial sequence, specimen_voucher: MAK:MAK320809.
atcctgttttacgaaaacaaaacacaagggttcagaaagagagaataaaaaaaag
>AB116695 count=1; merged_taxid={242201: 1}; species_name=Mitella doiana; family=3792; family_name=Saxifragaceae; scientific_name=Mitella doiana; reverse_match=CCATTGAGTCTCTGCACCTATC; taxid=242201; genus_name=Mitella; forward_error=0; forward_tm=56.66; rank=species; seq_length_ori=885; forward_match=GGGCAATCCTGAGCCAA; reverse_tm=56.99; genus=40794; reverse_error=0; species=242201; strand=D;      Mitella doiana chloroplast trnL, trnF genes for tRNA-Leu(UAA), tRNA-Phe(GAA), partial sequence.
atcctgttttacgaaaacaaaacgcaagggttcagaaagagagaataaaaaaaag
>AB116706 count=7; merged_taxid={100321: 5, 100323: 1, 242207: 1}; species_name=###; family=3792; family_name=Saxifragaceae; scientific_name=Mitella; reverse_match=CCATTGAGTCTCTGCACCTATC; taxid=40794; rank=genus; forward_error=0; forward_tm=56.66; genus_name=Mitella; forward_match=GGGCAATCCTGAGCCAA; reverse_tm=56.99; genus=40794; reverse_error=0; species=-1; strand=D;      Mitella kiusiana chloroplast trnL, trnF genes for tRNA-Leu(UAA), tRNA-Phe(GAA), partial sequence, specimen_voucher: MAK:MAK320814.
atcctgttttacgaaaacaaaacacaagggttcagaagaaagagagaatcaaaaaaag
>AB116708 count=1; merged_taxid={100321: 1}; species_name=Mitella japonica; family=3792; family_name=Saxifragaceae; scientific_name=Mitella japonica; reverse_match=CCATTGAGTCTCTGCACCTATC; taxid=100321; genus_name=Mitella; forward_error=0; forward_tm=56.66; rank=species; seq_length_ori=887; forward_match=GGGCAATCCTGAGCCAA; reverse_tm=56.99; genus=40794; reverse_error=0; species=100321; strand=D;      Mitella japonica chloroplast trnL, trnF genes for tRNA-Leu(UAA), tRNA-Phe(GAA), partial sequence, specimen_voucher: MAK:MAK320813.
atcctgttttacgaaaacaaaacacaagggttcagaagaacgagagaatcaaaaaaag
>AB116716 count=1; merged_taxid={242210: 1}; species_name=Mitella integripetala; family=3792; family_name=Saxifragaceae; scientific_name=Mitella integripetala; reverse_match=CCATTGAGTCTCTGCACCTATC; taxid=242210; genus_name=Mitella; forward_error=0; forward_tm=56.66; rank=species; seq_length_ori=891; forward_match=GGGCAATCCTGAGCCAA; reverse_tm=56.99; genus=40794; reverse_error=0; species=242210; strand=D;      Mitella integripetala chloroplast trnL, trnF genes for tRNA-Leu(UAA), tRNA-Phe(GAA), partial sequence, specimen_voucher: MAK:MAK333847.
atcctgttttatgaaaacaaaacacaagggttcagaaagagagaataaaaaaaag
>AB117645 count=12; merged_taxid={90897: 2, 90898: 2, 3827: 8}; species_name=###; family=3803; family_name=Fabaceae; scientific_name=Cicer; reverse_match=CCATTGAGTCTCTGCACCTATC; taxid=3826; rank=genus; forward_error=0; genus_name=Cicer; forward_match=GGGCAATCCTGAGCCAA; genus=3826; reverse_error=0; species=-1;      Cicer arietinum chloroplast genes for tRNA-Leu, trnL-F intergenic spacer and tRNA-Phe, ICRISAT:ICC 11234.
atcctgctttcggaaaacaaacaaaaaaagttcagaaagttaaaatcaaaaaag
>AB117649 count=4; merged_taxid={47088: 2, 90899: 1, 92719: 1}; species_name=###; family=3803; family_name=Fabaceae; scientific_name=Cicer; reverse_match=CCATTGAGTCTCTGCACCTATC; taxid=3826; rank=genus; forward_error=0; forward_tm=56.66; genus_name=Cicer; forward_match=GGGCAATCCTGAGCCAA; reverse_tm=56.99; genus=3826; reverse_error=0; species=-1; strand=D;      Cicer bijugum chloroplast genes for tRNA-Leu, trnL-F intergenic spacer and tRNA-Phe.
atccggctttcggaaaacaaacaaataaaagttcagaaagttaaaatcaaaaaag
>AB117650 count=2; merged_taxid={92720: 1, 200948: 1}; species_name=###; family=3803; family_name=Fabaceae; scientific_name=Cicer; reverse_match=CCATTGAGTTTTTGCACCTATC; taxid=3826; rank=genus; forward_error=0; forward_tm=56.66; genus_name=Cicer; forward_match=GGGCAATCCTGAGCCAA; reverse_tm=43.76; genus=3826; reverse_error=2; species=-1; strand=D;      Cicer canariense chloroplast genes for tRNA-Leu, trnL-F intergenic spacer and tRNA-Phe.
atccggctttccgaaaacaaacaaataaaagttcagaaagttaaaataaaaaaaaaag
>AB117651 count=1; merged_taxid={107682: 1}; species_name=Cicer chorassanicum; family=3803; family_name=Fabaceae; scientific_name=Cicer chorassanicum; reverse_match=CCATTGAGTCTCTGCACCTATC; taxid=107682; genus_name=Cicer; forward_error=0; forward_tm=56.66; rank=species; seq_length_ori=779; forward_match=GGGCAATCCTGAGCCAA; reverse_tm=56.99; genus=3826; reverse_error=0; species=107682; strand=D;      Cicer chorassanicum chloroplast genes for tRNA-Leu, trnL-F intergenic spacer and tRNA-Phe.
atcctgctttcggaaaaaaaacaaataaaagttcagaaagttaaaatcaaaaaag
>AB117655 count=15; merged_taxid={224826: 1, 92718: 1, 242867: 1, 242868: 1, 242869: 1, 242870: 1, 242871: 1, 242872: 1, 242873: 1, 242874: 1, 242875: 1, 242876: 1, 242877: 1, 242878: 1, 242879: 1}; species_name=###; family=3803; family_name=Fabaceae; scientific_name=Cicer; reverse_match=CCATTGAGTCTCTGCACCTATC; taxid=3826; rank=genus; forward_error=0; forward_tm=56.66; genus_name=Cicer; forward_match=GGGCAATCCTGAGCCAA; reverse_tm=56.99; genus=3826; reverse_error=0; species=-1; strand=D;      Cicer flexuosum chloroplast genes for tRNA-Leu, trnL-F intergenic spacer and tRNA-Phe.
atcctgctttcggaaaacaaacaaataaaagttcagaaagttaaaatcaaaaaag
>AB117658 count=1; merged_taxid={200949: 1}; species_name=Cicer macracanthum; family=3803; family_name=Fabaceae; scientific_name=Cicer macracanthum; reverse_match=CCATTGAGTCTCTGCACCTATC; taxid=200949; genus_name=Cicer; forward_error=0; forward_tm=56.66; rank=species; seq_length_ori=774; forward_match=GGGCAATCCTGAGCCAA; reverse_tm=56.99; genus=3826; reverse_error=0; species=200949; strand=D;      Cicer macracanthum chloroplast genes for tRNA-Leu, trnL-F intergenic spacer and tRNA-Phe.
atcctgctttcggaaaacaaacaaataaaagttcagaaagtgaaaatcaaaaaag
>AB124979 count=2; merged_taxid={252763: 1, 252764: 1}; species_name=###; family=3503; family_name=Fagaceae; scientific_name=Lithocarpus; reverse_match=CCATTGAGTCTCTGCACCTATC; taxid=82113; rank=genus; forward_error=0; forward_tm=56.66; genus_name=Lithocarpus; seq_length_ori=456; forward_match=GGGCAATCCTGAGCCAA; reverse_tm=56.99; genus=82113; reverse_error=0; species=-1; strand=D;      Lithocarpus bancanus chloroplast trnL gene, intron region.
atcctattttacgagaataaaaaaag
>AB124983 count=7; merged_taxid={58332: 1, 93938: 1, 39468: 4, 889468: 1}; species_name=###; family=3503; family_name=Fagaceae; scientific_name=Quercus; reverse_match=CCATTGAGTCTCTGCACCTATC; taxid=3511; genus_name=Quercus; forward_error=0; forward_tm=56.66; rank=genus; forward_match=GGGCAATCCTGAGCCAA; reverse_tm=56.99; genus=3511; reverse_error=0; species=-1; strand=D;      Quercus cerris chloroplast trnL gene, intron region.
atcctattttacgaaaacaaaacaaataagggttcagaagaaagcgagaataaaaaag
>AB124989 count=17; merged_taxid={73152: 2, 1266341: 1, 516006: 1, 478951: 2, 1266317: 1, 3512: 9, 583103: 1}; species_name=###; family=3503; family_name=Fagaceae; scientific_name=Quercus; reverse_match=CCATTGAGTCTCTGCACCTATC; taxid=3511; rank=genus; forward_error=0; forward_tm=56.66; genus_name=Quercus; forward_match=GGGCAATCCTGAGCCAA; reverse_tm=56.99; genus=3511; reverse_error=0; species=-1; strand=D;      Quercus palustris chloroplast trnL gene, intron region.
atcctattttacgaaaaacaaataagggttcagaagaaagcaagaataaaaaaag
>AB127028 count=5; merged_taxid={228658: 1, 256637: 2, 714503: 2}; species_name=###; family=3803; family_name=Fabaceae; scientific_name=Sophoreae; reverse_match=CCATTGAGTCTCTGCACCTATC; taxid=163739; rank=tribe; forward_error=0; forward_tm=56.66; genus_name=###; forward_match=GGGCAATCCTGAGCCAA; reverse_tm=56.99; genus=-1; reverse_error=0; species=-1; strand=D;      chinosophora koreensis chloroplast trnL gene, partial intron sequence.
atcctgtttttcgcgaaaccaaagaaaagttcataaagcgagaagaaaaag
>AB127029 count=14; merged_taxid={858915: 1, 149669: 1, 49840: 5, 2172547: 1, 53879: 3, 256638: 1, 256639: 2}; species_name=###; family=3803; family_name=Fabaceae; scientific_name=Sophoreae; reverse_match=CCATTGAGTCTCTGCACCTATC; taxid=163739; genus_name=###; forward_error=0; rank=tribe; forward_match=GGGCAATCCTGAGCCAA; genus=-1; reverse_error=0; species=-1;      Sophora flavescens chloroplast trnL gene, partial intron sequence.
atcctgtttttcgcgaaaccaaagaaaagttcataaagcgagcataaagcgagaagaaaa
ag
>AB127033 count=1; merged_taxid={256640: 1}; species_name=Maackia amurensis; family=3803; family_name=Fabaceae; scientific_name=Maackia amurensis subsp. buergeri; reverse_match=CCATTGAGTCTCTGCACCTATC; taxid=256640; genus_name=Maackia; forward_error=0; forward_tm=56.66; rank=subspecies; seq_length_ori=514; forward_match=GGGCAATCCTGAGCCAA; reverse_tm=56.99; genus=37500; reverse_error=0; species=37501; strand=D;      Maackia amurensis subsp. buergeri chloroplast trnL gene, partial intron sequence.
atcctgttttttttttcgcgaaaataaagaaaggttcataaagggagcataaagcgagaa
taaaaag
>AB127034 count=1; merged_taxid={53896: 1}; species_name=Maackia floribunda; family=3803; family_name=Fabaceae; scientific_name=Maackia floribunda; reverse_match=CCATTGAGTCTCTGCACCTATC; taxid=53896; genus_name=Maackia; forward_error=0; forward_tm=56.66; rank=species; seq_length_ori=553; forward_match=GGGCAATCCTGAGCCAA; reverse_tm=56.99; genus=37500; reverse_error=0; species=53896; strand=D;      Maackia floribunda chloroplast trnL gene, partial intron sequence.
atcctgtttttttttttttcgcgaaaataaagaaaggttcataaagggagcataaagcga
gaataaaaag
>AB127035 count=2; merged_taxid={256641: 1, 449085: 1}; species_name=###; family=3803; family_name=Fabaceae; scientific_name=Maackia; reverse_match=CCATTGAGTCTCTGCACCTATC; taxid=37500; rank=genus; forward_error=0; genus_name=Maackia; forward_match=GGGCAATCCTGAGCCAA; genus=37500; reverse_error=0; species=-1;      Maackia tashiroi chloroplast trnL gene, partial intron sequence.
atcctgtttttttttttcgcgaaaataaagaaaggttcataaagggagcataaagcgaga
ataaaaag
>AB159520 count=17; merged_taxid={13762: 3, 261443: 1, 397412: 1, 38790: 1, 261448: 2, 261449: 1, 261450: 5, 261451: 1, 264651: 2}; species_name=###; family=3440; family_name=Ranunculaceae; scientific_name=Coptidoideae; taxid=1463136; genus_name=###; forward_error=0; forward_tm=56.66; rank=subfamily; forward_match=GGGCAATCCTGAGCCAA; genus=-1; species=-1; strand=D;      Coptis lutescens chloroplast NA for tRNA-Leu, partial sequence.
atcctgttttcagaaaacaaaaaggggttcagaaagcaaaaataataaaaaaag
>AB159524 count=25; merged_taxid={261444: 9, 261445: 2, 261446: 2, 1929969: 10, 1929970: 1, 2174076: 1}; species_name=###; family=3440; family_name=Ranunculaceae; scientific_name=Coptis; reverse_match=CCATTGAGTCTCTGCACCTATC; taxid=3441; rank=genus; forward_error=0; forward_tm=56.66; genus_name=Coptis; forward_match=GGGCAATCCTGAGCCAA; reverse_tm=56.99; genus=3441; reverse_error=0; species=-1; strand=D;      Coptis quinquefolia chloroplast NA for tRNA-Leu, partial sequence, country:Japan.
atcctgttttcagaaaacaaaaaggggttcagaaagcaaaaataataaaaagg
>AB159544 count=5; merged_taxid={171225: 1, 261452: 1, 261453: 1, 261447: 2}; species_name=###; family=3440; family_name=Ranunculaceae; scientific_name=Coptis; reverse_match=CCATTGAGTCTCTGCACCTATC; taxid=3441; rank=genus; forward_error=0; forward_tm=56.66; genus_name=Coptis; forward_match=GGGCAATCCTGAGCCAA; reverse_tm=56.99; genus=3441; reverse_error=0; species=-1; strand=D;      Coptis quinquesecta chloroplast NA for tRNA-Leu, partial sequence.
atcctgttttcagaaaacaaaaaggggttcagaaagcaaaaataataaaaaagg
>AB161113 count=3; merged_taxid={29767: 3}; species_name=Peltoboykinia tellimoides; family=3792; family_name=Saxifragaceae; scientific_name=Peltoboykinia tellimoides; reverse_match=CCATTGAGTCTCTGCACCTATC; taxid=29767; rank=species; forward_error=0; forward_tm=56.66; genus_name=Peltoboykinia; forward_match=GGGCAATCCTGAGCCAA; reverse_tm=56.99; genus=23260; reverse_error=0; species=29767; strand=D;      Peltoboykinia tellimoides chloroplast genes for tRNA-Phe, trnL-trnF intergenic spacer, tRNA-Leu, sample No. Peltoboyk00.
atcctgttttacgaaaacaaaacacaagagttcacaaagagagaataaaaaaag
>AB161134 count=1; merged_taxid={100322: 1}; species_name=Mitella pauciflora; family=3792; family_name=Saxifragaceae; scientific_name=Mitella pauciflora; reverse_match=CCATTGAGTCTCTGCACCTATC; taxid=100322; genus_name=Mitella; forward_error=0; forward_tm=56.66; rank=species; seq_length_ori=884; forward_match=GGGCAATCCTGAGCCAA; reverse_tm=56.99; genus=40794; reverse_error=0; species=100322; strand=D;      Mitella pauciflora chloroplast genes for tRNA-Phe, trnL-trnF intergenic spacer, tRNA-Leu, sample No. Mp39.
atcctgttttacgaaaacaaaacacaaggattcagaaagagagaataaaaaaaag
>AB161135 count=101; merged_taxid={1708480: 1, 1573227: 1, 71990: 46, 369350: 3, 423496: 2, 423497: 1, 423498: 1, 423499: 1, 423500: 1, 23246: 2, 1573199: 1, 1573200: 1, 1573201: 1, 40786: 1, 3795: 2, 100308: 1, 100309: 1, 159960: 3, 1573209: 1, 40795: 1, 40796: 2, 242205: 1, 1573214: 1, 40800: 1, 1573217: 3, 29766: 2, 1573240: 1, 29777: 1, 1573224: 1, 1573223: 1, 1573228: 2, 1573213: 1, 1573232: 1, 1573233: 1, 1904946: 2, 100307: 1, 1573198: 1, 1573238: 1, 1573496: 1, 370362: 2, 1573244: 1, 1573205: 1}; species_name=###; family=3792; family_name=Saxifragaceae; scientific_name=Saxifragaceae; reverse_match=CCATTGAGTCTCTGCACCTATC; taxid=3792; genus_name=###; forward_error=0; rank=family; forward_match=GGGCAATCCTGAGCCAA; genus=-1; reverse_error=0; species=-1;      Mitella furusei var. furusei chloroplast genes for tRNA-Phe, trnL-trnF intergenic spacer, tRNA-Leu, sample No. Mff01.
atcctgttttacgaaaacaaaacacaagggttcagaaagagagaataaaaaaaaag
>AB161484 count=77; merged_taxid={475156: 4, 262422: 5, 184986: 1, 1971616: 1, 110758: 1, 110759: 2, 170922: 4, 225972: 4, 225973: 1, 1608504: 2, 690484: 1, 690490: 2, 1608507: 5, 690492: 1, 59983: 9, 690496: 1, 690497: 1, 690498: 2, 175046: 1, 690506: 1, 690508: 2, 690511: 1, 175057: 4, 55385: 4, 175067: 2, 175068: 2, 370663: 1, 1608508: 2, 2047783: 1, 175096: 1, 370686: 8}; species_name=###; family=4335; family_name=Primulaceae; scientific_name=Primulaceae; reverse_match=CCATTGAGTCTCTGCACCTATC; taxid=4335; genus_name=###; forward_error=1; forward_tm=48.78; rank=family; forward_match=GGGTAATCCTGAGCCAA; reverse_tm=56.99; genus=-1; reverse_error=0; species=-1; strand=D;      Primula sieboldii chloroplast trnL gene for tRNA-Leu, partial sequence, haplotype:A,B,C,,O,R.
atcctctttttcgaaaacaaaggttaaaggaaaatcaaaaagggg
>AB161980 count=2; merged_taxid={259405: 1, 258565: 1}; species_name=###; family=4185; family_name=Acanthaceae; scientific_name=Strobilanthes; reverse_match=CCATTGAGTCTCTGCACCTATC; taxid=24051; rank=genus; forward_error=0; forward_tm=56.66; genus_name=Strobilanthes; forward_match=GGGCAATCCTGAGCCAA; reverse_tm=56.99; genus=24051; reverse_error=0; species=-1; strand=D;      Strobilanthes cernua chloroplast NA, trnL-trnF intergenic spacer region, partial sequence.
atccttttttctgaaaacaaaggtttcgaaaaagaaaaaag
>AB161981 count=1; merged_taxid={262984: 1}; species_name=Strobilanthes anisophylla; family=4185; family_name=Acanthaceae; scientific_name=Strobilanthes anisophylla; reverse_match=CCATTGAGTCTCTGCACCTATC; taxid=262984; genus_name=Strobilanthes; forward_error=0; forward_tm=56.66; rank=species; seq_length_ori=834; forward_match=GGGCAATCCTGAGCCAA; reverse_tm=56.99; genus=24051; reverse_error=0; species=262984; strand=D;      Strobilanthes anisophylla chloroplast NA, trnL-trnF intergenic spacer region, partial sequence.
atcctcttttctgaaaacaaaggtttcgaaaaagaaaaaag
>AB161982 count=6; merged_taxid={262985: 1, 34267: 4, 262996: 1}; species_name=###; family=4185; family_name=Acanthaceae; scientific_name=Strobilanthes; reverse_match=CCATTGAGTCTCTGCACCTATC; taxid=24051; rank=genus; forward_error=0; genus_name=Strobilanthes; forward_match=GGGCAATCCTGAGCCAA; genus=24051; reverse_error=0; species=-1;      Strobilanthes auriculata chloroplast NA, trnL-trnF intergenic spacer region, partial sequence.
atcctattttctgaaaacaaaggtttcgaaaaagaaaaaag
>AB161983 count=3; merged_taxid={262986: 1, 262989: 1, 258557: 1}; species_name=###; family=4185; family_name=Acanthaceae; scientific_name=Strobilanthes; reverse_match=CCATTGAGTCTCTGCACCTATC; taxid=24051; rank=genus; forward_error=0; forward_tm=56.66; genus_name=Strobilanthes; forward_match=GGGCAATCCTGAGCCAA; reverse_tm=56.99; genus=24051; reverse_error=0; species=-1; strand=D;      Strobilanthes colorata chloroplast NA, trnL-trnF intergenic spacer region, partial sequence.
atcctgttttctgaaaacaaaggtttcaaaaaagaaaaaag
>AB161984 count=2; merged_taxid={222567: 2}; species_name=Strobilanthes cusia; family=4185; family_name=Acanthaceae; scientific_name=Strobilanthes cusia; reverse_match=CCATTGAGTCTCTGCACCTATC; taxid=222567; rank=species; forward_error=0; forward_tm=56.66; genus_name=Strobilanthes; forward_match=GGGCAATCCTGAGCCAA; reverse_tm=56.99; genus=24051; reverse_error=0; species=222567; strand=D;      Baphicacanthus cusia chloroplast NA, trnL-trnF intergenic spacer region, partial sequence.
atcctgttttatgaaaacaaaggtttcgaaaaagaaaaaag
>AB161986 count=68; merged_taxid={192256: 1, 258562: 1, 258564: 2, 258567: 2, 258568: 1, 258569: 1, 258571: 1, 258572: 1, 258574: 1, 258575: 1, 2511876: 1, 259397: 1, 544840: 1, 262987: 1, 262988: 1, 262990: 1, 262991: 1, 262992: 1, 262993: 1, 262994: 1, 262995: 1, 262997: 1, 262999: 1, 76381: 1, 1532001: 1, 258702: 1, 441006: 9, 1052855: 6, 263366: 1, 263367: 1, 263368: 1, 34263: 1, 34269: 1, 258535: 1, 258536: 1, 258537: 1, 258538: 1, 258539: 1, 258540: 1, 258541: 2, 258542: 1, 258543: 2, 258544: 1, 258545: 1, 258546: 1, 258547: 1, 258548: 1, 258550: 1, 258552: 1, 258553: 1, 258554: 1}; species_name=###; family=4185; family_name=Acanthaceae; scientific_name=Ruellieae; reverse_match=CCATTGAGTCTCTGCACCTATC; taxid=216693; rank=tribe; genus_name=###; genus=-1; reverse_error=0; species=-1;      Strobilanthes echinata chloroplast NA, trnL-trnF intergenic spacer region, partial sequence.
atcctgttttctgaaaacaaaggtttcgaaaaagaaaaaag
>AB161999 count=2; merged_taxid={258566: 1, 262998: 1}; species_name=###; family=4185; family_name=Acanthaceae; scientific_name=Strobilanthes; reverse_match=CCATTGAGTCTCTGCACCTATC; taxid=24051; rank=genus; forward_error=0; forward_tm=56.66; genus_name=Strobilanthes; forward_match=GGGCAATCCTGAGCCAA; reverse_tm=56.99; genus=24051; reverse_error=0; species=-1; strand=D;      Strobilanthes serrata chloroplast NA, trnL-trnF intergenic spacer region, partial sequence.
atcctgttttctgaaaacaagggtttcgaaaaagaaaaaag
>AB162001 count=2; merged_taxid={263000: 1, 258563: 1}; species_name=###; family=4185; family_name=Acanthaceae; scientific_name=Strobilanthes; reverse_match=CCATTGAGTCTCTGCACCTATC; taxid=24051; rank=genus; forward_error=0; forward_tm=56.66; genus_name=Strobilanthes; forward_match=GGGCAATCCTGAGCCAA; reverse_tm=56.99; genus=24051; reverse_error=0; species=-1; strand=D;      Strobilanthes wakasana chloroplast NA, trnL-trnF intergenic spacer region, partial sequence.
atcctgttttctgaaaacaaaggtttcgaaaaataaaaaag
>AB162025 count=1; merged_taxid={13660: 1}; species_name=Ruellia brevifolia; family=4185; family_name=Acanthaceae; scientific_name=Ruellia brevifolia; reverse_match=CCATTGAGTCTCTGCACCTATC; taxid=13660; genus_name=Ruellia; forward_error=0; forward_tm=56.66; rank=species; seq_length_ori=886; forward_match=GGGCAATCCTGAGCCAA; reverse_tm=56.99; genus=13659; reverse_error=0; species=13660; strand=D;      Ruellia brevifolia chloroplast NA, trnL-trnF intergenic spacer region.
atcctgtttttctgaaaacaaaggtttcgaaaaagaaaaaag
>AB163763 count=1; merged_taxid={264649: 1}; species_name=Coptis japonica; family=3440; family_name=Ranunculaceae; scientific_name=Coptis japonica var. major; reverse_match=CCATTGAGTCTCTGCACCTATC; taxid=264649; genus_name=Coptis; forward_error=0; forward_tm=56.66; rank=varietas; seq_length_ori=459; forward_match=GGGCAATCCTGAGCCAA; reverse_tm=56.99; genus=3441; reverse_error=0; species=3442; strand=D;      Coptis japonica var. major chloroplast trnL gene for tRNA-Leu, partial sequence.
atcctgttttcagaaaacaaaaaggggttcagaaagcaaaaataataaaaaang
>AB168007 count=156; merged_taxid={488216: 33, 76032: 3, 76036: 113, 130757: 7}; species_name=###; family=3615; family_name=Polygonaceae; scientific_name=Polygoneae; reverse_match=CCATTGAGTCTCTGCACCTATC; taxid=1110385; genus_name=###; forward_error=0; forward_tm=56.66; rank=tribe; forward_match=GGGCAATCCTGAGCCAA; reverse_tm=56.99; genus=-1; reverse_error=0; species=-1; strand=D;      Polygonum cuspidatum var. terminalis chloroplast trnL gene, partial sequence, haplotype:A.
ctccttctttccaaaaggaagaaaaagg
>AB168048 count=250; merged_taxid={62337: 56, 2041603: 1, 1074821: 1, 154761: 7, 422564: 4, 74665: 2, 167341: 1, 1780274: 2, 1068725: 1, 1068726: 1, 1068727: 1, 1068728: 1, 1068729: 1, 1068730: 1, 1068733: 8, 798273: 2, 798277: 1, 798279: 1, 798280: 1, 1755086: 1, 485333: 1, 200570: 6, 79842: 1, 798317: 1, 200558: 1, 80369: 71, 183674: 14, 183675: 44, 200572: 6, 1127806: 10, 798335: 1}; species_name=###; family=4479; family_name=Poaceae; scientific_name=Panicoideae; reverse_match=CCATTGAGTCTCTGCACCTATC; taxid=147369; genus_name=###; forward_error=0; forward_tm=56.66; rank=subfamily; forward_match=GGGCAATCCTGAGCCAA; reverse_tm=56.99; genus=-1; reverse_error=0; species=-1; strand=D;      Miscanthus sinensis var. condensatus chloroplast trnL gene, partial sequence, haplotype:A.
atccacttttttgaaaaaacaagtggttctcaaactagaacccaaaggaaaag
>AB168050 count=1; merged_taxid={200572: 1}; species_name=Miscanthus sinensis; family=4479; family_name=Poaceae; scientific_name=Miscanthus sinensis subsp. condensatus; reverse_match=CCATTGAGTCTCTGCACCTATC; taxid=200572; genus_name=Miscanthus; forward_error=0; forward_tm=56.66; rank=subspecies; seq_length_ori=456; forward_match=GGGCAATCCTGAGCCAA; reverse_tm=56.99; genus=62336; reverse_error=0; species=62337; strand=D;      Miscanthus sinensis var. condensatus chloroplast trnL gene, partial sequence, haplotype:C.
atccactttttttaaaaaacaagtggttctcaaactagaacccaaaggaaaag
>AB197930 count=1; merged_taxid={308122: 1}; species_name=Magnolia tomentosa; family=3401; family_name=Magnoliaceae; scientific_name=Magnolia tomentosa; reverse_match=CCATTGAGTCTCTGCACCTATC; taxid=308122; genus_name=Magnolia; forward_error=0; forward_tm=56.66; rank=species; seq_length_ori=448; forward_match=GGGCAATCCTGAGCCAA; reverse_tm=56.99; genus=3402; reverse_error=0; species=308122; strand=D;      Magnolia tomentosa chloroplast NA, trnL intron, chloroplast simple sequence repeat, isolate:B7 from Komono population.
atcctgtgttcagaaaacaagggttcagaaagcgagaatcaaaaaaaaaang
>AB206631 count=7; merged_taxid={317408: 2, 317409: 1, 49158: 1, 141211: 1, 317406: 1, 317407: 1}; species_name=###; family=4345; family_name=Ericaceae; scientific_name=Pieris; reverse_match=CCATTGAGTCTCTGCACCTATC; taxid=51679; genus_name=Pieris; forward_error=0; forward_tm=56.66; rank=genus; forward_match=GGGCAATCCTGAGCCAA; reverse_tm=56.99; genus=51679; reverse_error=0; species=-1; strand=D;      Pieris japonica chloroplast trnL gene, intron sequence.
atcctttttttggcaaacaaacaaagattccgaaagaaaaaagg
>AB206638 count=1; merged_taxid={49160: 1}; species_name=Pieris phillyreifolia; family=4345; family_name=Ericaceae; scientific_name=Pieris phillyreifolia; reverse_match=CCATTGAGTCTCTGCACCTATC; taxid=49160; genus_name=Pieris; forward_error=0; forward_tm=56.66; rank=species; seq_length_ori=524; forward_match=GGGCAATCCTGAGCCAA; reverse_tm=56.99; genus=51679; reverse_error=0; species=49160; strand=D;      Pieris phillyreifolia chloroplast trnL gene, intron sequence.
atcctttttttggcaaacaaagaaagattccaaaagaaaaaggg
>AB206639 count=1; merged_taxid={49157: 1}; species_name=Pieris floribunda; family=4345; family_name=Ericaceae; scientific_name=Pieris floribunda; reverse_match=CCATTGAGTCTCTGCACCTATC; taxid=49157; genus_name=Pieris; forward_error=0; forward_tm=56.66; rank=species; seq_length_ori=516; forward_match=GGGCAATCCTGAGCCAA; reverse_tm=56.99; genus=51679; reverse_error=0; species=49157; strand=D;      Pieris floribunda chloroplast trnL gene, intron sequence.
atcctttttttggcaaacaaagaaagattccgaaagaaaaaagg
>AB206640 count=2; merged_taxid={49159: 2}; species_name=Pieris nana; family=4345; family_name=Ericaceae; scientific_name=Pieris nana; reverse_match=CCATTGAGTCTCTGCACCTATC; taxid=49159; rank=species; forward_error=0; forward_tm=56.66; genus_name=Pieris; forward_match=GGGCAATCCTGAGCCAA; reverse_tm=56.99; genus=51679; reverse_error=0; species=49159; strand=D;      Pieris nana chloroplast trnL gene, intron sequence.
atccttcttttggcaaacaaacaacaatttcgaaagaaaaaaag
>AB210053 count=75; merged_taxid={185769: 4, 49156: 71}; species_name=###; family=4345; family_name=Ericaceae; scientific_name=Ericoideae; reverse_match=CCATTGAGTCTCTGCACCTATC; taxid=217035; rank=subfamily; forward_error=0; genus_name=###; forward_match=GGGCAATCCTGAGCCAA; genus=-1; reverse_error=0; species=-1;      Phyllodoce nipponica chloroplast trnL gene, intron, haplotype: F.
atcctttttttcgcaaacaaacaaagattccgaaagctaaaaaaaag
>AB213008 count=726; merged_taxid={701441: 3, 701447: 2, 701448: 4, 701450: 4, 701451: 2, 475161: 2, 475163: 1, 29727: 2, 29728: 4, 308263: 2, 308264: 2, 308265: 1, 308266: 1, 308267: 1, 308270: 1, 308271: 1, 308273: 2, 1940530: 3, 308276: 3, 308277: 2, 308278: 2, 308279: 2, 308280: 1, 308282: 1, 308283: 2, 308285: 3, 544830: 2, 308287: 1, 308288: 1, 308289: 3, 308290: 1, 308292: 1, 308293: 1, 536417: 2, 308296: 1, 308297: 2, 308298: 2, 308302: 1, 308304: 1, 308305: 1, 308307: 1, 308308: 2, 308309: 2, 308311: 1, 308313: 1, 308317: 1, 308321: 2, 536422: 1, 536425: 2, 536426: 2, 536428: 2, 51350: 2, 51351: 5, 71364: 1, 50331: 2, 93385: 3, 402656: 1, 115937: 3, 1034470: 3, 402665: 1, 402670: 1, 1473777: 1, 1473778: 1, 1473779: 1, 1473780: 1, 1473781: 1, 1487919: 1, 180531: 2, 180536: 2, 180537: 1, 320826: 1, 1078588: 1, 220483: 4, 192845: 1, 402662: 1, 544829: 1, 145471: 1, 359825: 1, 359827: 1, 261532: 1, 402674: 2, 89530: 1, 89532: 2, 89533: 2, 89535: 1, 89536: 1, 89537: 1, 89540: 1, 89541: 1, 359899: 1, 664038: 1, 154097: 1, 154098: 1, 154099: 1, 154100: 1, 154101: 1, 154102: 2, 1443320: 1, 154105: 1, 1443323: 1, 1443326: 1, 1443329: 1, 1443330: 1, 228867: 4, 1443335: 1, 1443336: 1, 613124: 1, 391731: 1, 69184: 1, 69185: 1, 69186: 1, 69187: 1, 97867: 1, 320828: 1, 660053: 1, 660054: 1, 660055: 3, 52824: 5, 1405533: 2, 127603: 3, 127609: 2, 3707: 5, 3708: 18, 3710: 291, 3711: 11, 3712: 2, 127617: 1, 3721: 3, 3728: 6, 3730: 4, 3732: 4, 55965: 1, 71330: 2, 138011: 11, 2047773: 2, 71352: 1, 71354: 2, 555707: 1, 71356: 1, 71362: 2, 1670852: 5, 71365: 5, 2283219: 1, 2283221: 1, 2283224: 1, 127615: 1, 1207044: 1, 1207051: 1, 2047770: 1, 2047771: 1, 2047772: 1, 37661: 1, 2047774: 2, 2069296: 5, 203570: 2, 203577: 2, 203578: 1, 203579: 3, 536380: 1, 203582: 4, 203583: 4, 203584: 4, 536385: 1, 203587: 1, 2603844: 1, 203590: 1, 536393: 1, 203596: 2, 203598: 5, 203599: 5, 536400: 1, 203601: 2, 203602: 3, 203603: 1, 203605: 2, 203608: 2, 203609: 2, 203610: 1, 536413: 1, 203615: 1, 203616: 1, 203617: 1, 536379: 1, 203621: 2, 203622: 2, 536424: 1, 180540: 7, 203626: 1, 203627: 1, 203628: 1, 203633: 1, 536435: 1, 536438: 1, 366467: 1, 1385404: 1, 1385405: 1, 154104: 51, 72662: 3, 154107: 2, 264187: 2}; species_name=###; family=3700; family_name=Brassicaceae; scientific_name=Brassicaceae; taxid=3700; genus_name=###; rank=family; genus=-1; species=-1;      Brassica rapa chloroplast ndhJ gene for NAH dehydrogenase subunit J, complete cds, cultivar: Nozaki No.2.
atcctgggttacgcgaacaaaccagagtttagaaagcgg
>AB213010 count=47; merged_taxid={3712: 11, 3713: 4, 97858: 1, 3715: 6, 3716: 4, 97861: 1, 97862: 1, 69185: 1, 109379: 4, 97860: 1, 138011: 1, 36774: 5, 486124: 1, 178616: 6}; species_name=###; family=3700; family_name=Brassicaceae; scientific_name=Brassicaceae; reverse_match=CCATTGAGTCTCTGCACCTATC; taxid=3700; genus_name=###; forward_error=0; rank=family; forward_match=GGGCAATCCTGAGCCAA; genus=-1; reverse_error=0; species=-1;      Brassica oleracea chloroplast ndhJ gene for NAH dehydrogenase subunit J, complete cds, cultivar: Fujiwase.
atcctgggttacgcgaacaaaacagagtttagaaagcgg
>AB213011 count=30; merged_taxid={282304: 2, 203568: 1, 180530: 2, 240228: 2, 536389: 1, 109996: 4, 127626: 2, 328428: 2, 3726: 14}; species_name=###; family=3700; family_name=Brassicaceae; scientific_name=Brassicaceae; reverse_match=CCATTGAGTCTCTGCACCTATC; taxid=3700; genus_name=###; forward_error=0; rank=family; forward_match=GGGCAATCCTGAGCCAA; genus=-1; reverse_error=0; species=-1;      Raphanus sativus chloroplast ndhJ gene for NAH dehydrogenase subunit J, complete cds, cultivar: MS gensuke.
atcctgagttacgcgaacaaaccagagtttagaaagcgg
>AB217693 count=45; merged_taxid={330892: 1, 563862: 2, 409156: 2, 563868: 1, 259873: 3, 259875: 2, 563879: 2, 563882: 1, 996395: 1, 378681: 1, 378684: 2, 378687: 1, 378692: 3, 378693: 6, 378694: 3, 563873: 2, 103753: 1, 409163: 1, 313553: 1, 496617: 3, 102770: 3, 102771: 1, 102774: 1, 102778: 1}; species_name=###; family=4210; family_name=Asteraceae; scientific_name=Asteraceae; taxid=4210; rank=family; genus_name=###; genus=-1; species=-1; strand=D;      upatorium fortunei chloroplast trnT, trnL, trnF, genes for tRNA-Thr, tRNA-Leu, and tRNA-Phe, complete sequence specimen_voucher: SF01.
atcacgttttccgaaaacaaacaaaggttcagaaagcgaaaataaaaaaa
>AB219580 count=5; merged_taxid={335953: 4, 2570658: 1}; species_name=###; family=3568; family_name=Caryophyllaceae; scientific_name=Cherleria; reverse_match=CCTTTGAGTCTCTGCACCTATC; taxid=1707114; rank=genus; forward_error=1; forward_tm=49.15; genus_name=Cherleria; forward_match=GGGCAATCCTGAGCTAA; reverse_tm=51.87; genus=1707114; reverse_error=1; species=-1; strand=D;      Minuartia arctica chloroplast trnL(UAA), trnF(GAA) genes for tRNA-Leu, tRNA-Phe, partial sequence, trnL-trnF spacer region, specimen_voucher: MAK:N. Fujii F01070.
ctccttttgtctccctaaaaaaaaaaaggatgcagaaagcaagaataagaaag
>AB219582 count=3; merged_taxid={335953: 3}; species_name=Cherleria arctica; family=3568; family_name=Caryophyllaceae; scientific_name=Cherleria arctica; reverse_match=CCTTTGAGTCTCTGCACCTATC; taxid=335953; rank=species; forward_error=1; forward_tm=49.15; genus_name=Cherleria; forward_match=GGGCAATCCTGAGCTAA; reverse_tm=51.87; genus=1707114; reverse_error=1; species=335953; strand=D;      Minuartia arctica chloroplast trnL(UAA), trnF(GAA) genes for tRNA-Leu, tRNA-Phe, partial sequence, trnL-trnF spacer region, specimen_voucher: MAK:N. Fujii F01657.
ctccttttgtctccctaaaaaaaaaaggatgcagaaagcaagaataagaaag
>AB219585 count=2; merged_taxid={669617: 1, 168002: 1}; species_name=###; family=3440; family_name=Ranunculaceae; scientific_name=Anemone; reverse_match=CCATTTAGTCTCTGCACCTATC; taxid=22868; rank=genus; forward_error=0; forward_tm=56.66; genus_name=Anemone; forward_match=GGGCAATCCTGAGCCAA; reverse_tm=49.27; genus=22868; reverse_error=1; species=-1; strand=D;      Anemone narcissiflora chloroplast trnL(UAA), trnF(GAA) genes for tRNA-Leu, tRNA-Phe, partial sequence, trnL-trnF spacer region, specimen_voucher: MAK:K. Senni S1226.
atccttttttttttgttttcagaaaaaacaaacaaaacaaaagggcttcagaaagcaaaa
ataaacataaag
>AB219586 count=2; merged_taxid={168002: 2}; species_name=Anemone narcissiflora; family=3440; family_name=Ranunculaceae; scientific_name=Anemone narcissiflora; reverse_match=CCATTTAGTCTCTGCACCTATC; taxid=168002; rank=species; forward_error=0; forward_tm=56.66; genus_name=Anemone; forward_match=GGGCAATCCTGAGCCAA; reverse_tm=49.27; genus=22868; reverse_error=1; species=168002; strand=D;      Anemone narcissiflora chloroplast trnL(UAA), trnF(GAA) genes for tRNA-Leu, tRNA-Phe, partial sequence, trnL-trnF spacer region, specimen_voucher: MAK:N. Fujii F01703.
atcttttttttttgttttcagaaaaaacaaacaaaacaaaagggcttcagaaagcaaaaa
taaacataaag
>AB219587 count=11; merged_taxid={168002: 8, 669619: 1, 174170: 1, 286847: 1}; species_name=###; family=3440; family_name=Ranunculaceae; scientific_name=Ranunculoideae; taxid=1463138; genus_name=###; forward_error=0; forward_tm=56.66; rank=subfamily; forward_match=GGGCAATCCTGAGCCAA; genus=-1; species=-1; strand=D;      Anemone narcissiflora chloroplast trnL(UAA), trnF(GAA) genes for tRNA-Leu, tRNA-Phe, partial sequence, trnL-trnF spacer region, specimen_voucher: MAK:N. Fujii F01787.
atccttttttgttttcagaaaaaacaaacaaaacaaaagggcttcagaaagcaaaaataa
acataaag
>AB219589 count=1; merged_taxid={168002: 1}; species_name=Anemone narcissiflora; family=3440; family_name=Ranunculaceae; scientific_name=Anemone narcissiflora; reverse_match=CCATTTAGTCTCTGCACCTATC; taxid=168002; genus_name=Anemone; forward_error=0; forward_tm=56.66; rank=species; seq_length_ori=910; forward_match=GGGCAATCCTGAGCCAA; reverse_tm=49.27; genus=22868; reverse_error=1; species=168002; strand=D;      Anemone narcissiflora chloroplast trnL(UAA), trnF(GAA) genes for tRNA-Leu, tRNA-Phe, partial sequence, trnL-trnF spacer region, specimen_voucher: MAK:K. Senni S596.
atccttttttgttttcagaaaaaacaaacaaaacaaaagggcttcagaatgcaaaaataa
acataaag
>AB219590 count=2; merged_taxid={168002: 2}; species_name=Anemone narcissiflora; family=3440; family_name=Ranunculaceae; scientific_name=Anemone narcissiflora; reverse_match=CCATTTAGTCTCTGCACCTATC; taxid=168002; rank=species; forward_error=0; forward_tm=56.66; genus_name=Anemone; forward_match=GGGCAATCCTGAGCCAA; reverse_tm=49.27; genus=22868; reverse_error=1; species=168002; strand=D;      Anemone narcissiflora chloroplast trnL(UAA), trnF(GAA) genes for tRNA-Leu, tRNA-Phe, partial sequence, trnL-trnF spacer region, specimen_voucher: MAK:K. Senni S361.
atccttttttgttttcagaaaaaacaaacaaaacaaaaacaaaagggcttcagaaagcaa
aaataaacataaag
>AB219594 count=9; merged_taxid={317264: 1, 282769: 1, 282738: 1, 282771: 1, 149412: 5}; species_name=###; family=4210; family_name=Asteraceae; scientific_name=Asteroideae; reverse_match=CCATCGAGTCTCTGCACCTATC; taxid=102804; rank=subfamily; genus_name=###; reverse_tm=49.86; genus=-1; reverse_error=1; species=-1; strand=D;      Arnica unalaschcensis chloroplast trnL(UAA) gene for tRNA-Leu, complete sequence, trnT-trnL spacer region, specimen_voucher: MAK:K. Senni S1392.
atcacgttttccgaaaacaaacaaaggttcagaaagcgaaaataaaaaaaaa
>AB219599 count=5; merged_taxid={100280: 4, 140799: 1}; species_name=###; family=4609; family_name=Cyperaceae; scientific_name=Carex; reverse_match=CCATCGAGTCTCTGCACCTATC; taxid=13398; rank=genus; forward_error=0; forward_tm=56.66; genus_name=Carex; forward_match=GGGCAATCCTGAGCCAA; reverse_tm=49.86; genus=13398; reverse_error=1; species=-1; strand=D;      Carex hakkodensis chloroplast trnL(UAA), trnF(GAA) genes for tRNA-Leu, tRNA-Phe, partial sequence, trnL-trnF spacer region, specimen_voucher: MAK:K. Senni S1694.
atcttctttttgagaaaaagaaatatataaaagatttcttatttcagataagaaataaaa
tatttcttatctaatctaatattaaa
>AB219600 count=1; merged_taxid={100280: 1}; species_name=Carex hakkodensis; family=4609; family_name=Cyperaceae; scientific_name=Carex hakkodensis; reverse_match=CCATCGAGTCTCTGCACCTATC; taxid=100280; genus_name=Carex; forward_error=0; forward_tm=56.66; rank=species; seq_length_ori=989; forward_match=GGGCAATCCTGAGCCAA; reverse_tm=49.86; genus=13398; reverse_error=1; species=100280; strand=D;      Carex hakkodensis chloroplast trnL(UAA), trnF(GAA) genes for tRNA-Leu, tRNA-Phe, partial sequence, trnL-trnF spacer region, specimen_voucher: MAK:N. Fujii F01771.
atcttctttttgagaaaaagaaatatataaaagattttttatttcagataagaaataaaa
tatttcttatctaatctaatattaaa
>AB219602 count=130; merged_taxid={1399304: 3, 1399306: 2, 1399307: 2, 1399312: 2, 1399314: 7, 1399315: 6, 1399316: 2, 1399317: 3, 614174: 8, 614175: 10, 614176: 3, 239398: 1, 368679: 2, 239401: 2, 440364: 1, 239405: 1, 2555706: 1, 239419: 2, 186428: 1, 368702: 1, 61250: 2, 442707: 1, 1566301: 1, 239456: 1, 239462: 2, 2557799: 1, 239464: 4, 239468: 10, 239422: 13, 428151: 1, 428162: 2, 1241226: 2, 428181: 1, 428188: 2, 361381: 1, 361385: 1, 428202: 1, 361389: 1, 361396: 1, 361399: 1, 361400: 1, 361404: 2, 361406: 1, 361407: 2, 361411: 1, 669643: 1, 649681: 1, 649684: 9, 440358: 1, 703219: 1, 239443: 1}; species_name=###; family=4381; family_name=Campanulaceae; scientific_name=Campanulaceae; taxid=4381; genus_name=###; rank=family; genus=-1; species=-1;      Campanula lasiocarpa chloroplast trnL(UAA), trnF(GAA) genes for tRNA-Leu, tRNA-Phe, partial sequence, trnL-trnF spacer region, specimen_voucher: MAK:K. Senni S1471.
atccggttttctgacaataacaaaaggttcagaaagcgaaaatcaaaaag
>AB219603 count=4; merged_taxid={75586: 4}; species_name=Cassiope lycopodioides; family=4345; family_name=Ericaceae; scientific_name=Cassiope lycopodioides; reverse_match=CCATTGAGTCTCTGCACCTATC; taxid=75586; rank=species; forward_error=0; forward_tm=56.66; genus_name=Cassiope; seq_length_ori=1743; forward_match=GGGCAATCCTGAGCCAA; reverse_tm=56.99; genus=13404; reverse_error=0; species=75586; strand=D;      Cassiope lycopodioides chloroplast trnL(UAA), trnF(GAA) genes for tRNA-Leu, tRNA-Phe, partial and complete sequence, trnT-trnL spacer region, trnL-trnF spacer region, specimen_voucher: MAK:K. Senni S1208.
atcttttttttttcgctttcaaaatctttgtttgtttgcgaaaaaaaag
>AB219607 count=1; merged_taxid={75586: 1}; species_name=Cassiope lycopodioides; family=4345; family_name=Ericaceae; scientific_name=Cassiope lycopodioides; reverse_match=CCATTGAGTCTCTGCACCTATC; taxid=75586; genus_name=Cassiope; forward_error=0; forward_tm=56.66; rank=species; seq_length_ori=1744; forward_match=GGGCAATCCTGAGCCAA; reverse_tm=56.99; genus=13404; reverse_error=0; species=75586; strand=D;      Cassiope lycopodioides chloroplast trnL(UAA), trnF(GAA) genes for tRNA-Leu, tRNA-Phe, partial and complete sequence, trnT-trnL spacer region, trnL-trnF spacer region, specimen_voucher: MAK:K. Senni S318.
atcttttttttttttcgctttcaaaatctttgtttgtttgcgaaaaaaaag
>AB219608 count=2; merged_taxid={75586: 2}; species_name=Cassiope lycopodioides; family=4345; family_name=Ericaceae; scientific_name=Cassiope lycopodioides; reverse_match=CCATTGAGTCTCTGCACCTATC; taxid=75586; rank=species; forward_error=0; forward_tm=56.66; genus_name=Cassiope; seq_length_ori=1743; forward_match=GGGCAATCCTGAGCCAA; reverse_tm=56.99; genus=13404; reverse_error=0; species=75586; strand=D;      Cassiope lycopodioides chloroplast trnL(UAA), trnF(GAA) genes for tRNA-Leu, tRNA-Phe, partial and complete sequence, trnT-trnL spacer region, trnL-trnF spacer region, specimen_voucher: MAK:K. Senni S3567.
atctttttttttttcgctttcaaaatctttgtttgtttgcgaaaaaaaag
>AB219610 count=261; merged_taxid={109590: 2, 109591: 4, 109592: 1, 558105: 1, 109594: 2, 109595: 2, 109596: 2, 558109: 1, 109598: 2, 109599: 1, 109600: 1, 558113: 1, 109602: 1, 109605: 2, 558121: 1, 558122: 1, 558123: 2, 558131: 1, 558135: 2, 558136: 1, 558137: 5, 558141: 1, 558142: 1, 558143: 1, 558144: 1, 558146: 1, 558147: 1, 558148: 1, 558149: 1, 335955: 10, 2054745: 1, 2054746: 1, 2054752: 1, 2054754: 1, 329315: 1, 2054756: 1, 2054758: 1, 352360: 1, 352361: 3, 352362: 5, 2054763: 1, 2054765: 1, 2054766: 1, 352367: 5, 2054769: 2, 352370: 6, 2054755: 1, 2054772: 1, 2054773: 1, 572534: 1, 2054761: 1, 416611: 3, 447617: 1, 352363: 1, 352365: 7, 352366: 6, 109593: 4, 416612: 2, 558106: 4, 84639: 1, 558108: 2, 2054770: 1, 109597: 2, 352371: 1, 558110: 2, 558111: 2, 2054774: 1, 572535: 8, 558114: 2, 93390: 19, 106779: 1, 171804: 2, 171805: 3, 50462: 1, 171807: 4, 50464: 5, 357217: 1, 357218: 4, 357219: 8, 357220: 31, 357221: 4, 357222: 6, 357224: 6, 357225: 4, 357226: 9, 82288: 2, 82289: 1, 65946: 2, 82357: 1, 82358: 3, 82359: 2, 50463: 1}; species_name=###; family=3700; family_name=Brassicaceae; scientific_name=Cardamineae; taxid=980193; genus_name=###; rank=tribe; genus=-1; species=-1; strand=D;      Cardamine nipponica chloroplast trnL(UAA), trnF(GAA) genes for tRNA-Leu, tRNA-Phe, partial sequence, trnL-trnF spacer region, specimen_voucher: MAK:K. Senni S1352.
atccttgtttacgcgaacaaaccggagtttagaaagcgagaaaaaagg
>AB219614 count=3; merged_taxid={335955: 3}; species_name=Cardamine nipponica; family=3700; family_name=Brassicaceae; scientific_name=Cardamine nipponica; reverse_match=CCATTGAGTCTCTGCACCTATC; taxid=335955; rank=species; forward_error=0; forward_tm=56.66; genus_name=Cardamine; forward_match=GGGCAATCCTGAGCCAA; reverse_tm=56.99; genus=50460; reverse_error=0; species=335955; strand=D;      Cardamine nipponica chloroplast trnL(UAA), trnF(GAA) genes for tRNA-Leu, tRNA-Phe, partial sequence, trnL-trnF spacer region, specimen_voucher: MAK:K. Senni S1020.
atccttgtttacgcgaacaaaccggagtttaaaaagcgagaaaaaagg
>AB219621 count=1; merged_taxid={335957: 1}; species_name=Carex stenantha; family=4609; family_name=Cyperaceae; scientific_name=Carex stenantha; reverse_match=CCATCGAGTCTCTGCACCTATC; taxid=335957; genus_name=Carex; forward_error=0; forward_tm=56.66; rank=species; seq_length_ori=1015; forward_match=GGGCAATCCTGAGCCAA; reverse_tm=49.86; genus=13398; reverse_error=1; species=335957; strand=D;      Carex stenantha chloroplast trnL(UAA), trnF(GAA) genes for tRNA-Leu, tRNA-Phe, partial sequence, trnL-trnF spacer region, specimen_voucher: MAK:K. Senni S2508.
atcttctttttgagaaaagaaatatataaaatatttcttatttcagataagaaataatat
tttttcttatctaatattaaa
>AB219622 count=18; merged_taxid={1892708: 1, 1892665: 1, 2709848: 1, 49945: 2, 50748: 10, 1892701: 1, 1499135: 2}; species_name=###; family=21472; family_name=Gentianaceae; scientific_name=Gentiana; reverse_match=CCGTTGAGTCTCTGCACCTATC; taxid=21496; rank=genus; genus_name=Gentiana; reverse_tm=53.99; genus=21496; reverse_error=1; species=-1; strand=D;      Gentiana algida chloroplast trnL(UAA), trnF(GAA) genes for tRNA-Leu, tRNA-Phe, partial and complete sequence, trnT-trnL spacer region, trnL-trnF spacer region, specimen_voucher: MAK:K. Senni S1512.
atcctatattttcaaaaaagcaaaaaggaaaggcttagtaaagaaataaag
>AB219628 count=32; merged_taxid={148884: 1, 148888: 1, 148892: 1, 148893: 1, 148895: 2, 148896: 1, 148897: 6, 148898: 1, 61283: 7, 32229: 1, 148902: 3, 148910: 3, 57919: 4}; species_name=###; family=3745; family_name=Rosaceae; scientific_name=Colurieae; taxid=721790; rank=tribe; forward_error=0; genus_name=###; forward_match=GGGCAATCCTGAGCCAA; genus=-1; species=-1;      Geum calthifolium chloroplast trnL(UAA) gene for tRNA-Leu, complete sequence, trnT-trnL spacer region, trnL-trnF spacer region, specimen_voucher: MAK:N. Fujii F01702.
atcccgttttatgaaaagaaacaagggtttcagaacgcgagaataaataaag
>AB219634 count=92; merged_taxid={54665: 1, 326028: 2, 54669: 1, 54670: 1, 54671: 1, 1798032: 1, 1798033: 2, 345234: 4, 1798035: 2, 1798036: 1, 345237: 3, 345239: 4, 345241: 1, 1849387: 1, 669742: 2, 379956: 2, 1233973: 2, 1368250: 1, 661179: 2, 1158081: 1, 54668: 1, 1368270: 49, 326029: 1, 105809: 1, 202327: 1, 335965: 2, 487788: 1, 1798037: 1}; species_name=###; family=4027; family_name=Geraniaceae; scientific_name=Geranium; reverse_match=CCATTGAGTCTCTGCACCTGTC; taxid=4028; rank=genus; genus_name=Geranium; genus=4028; reverse_error=1; species=-1;      Geranium yedoense chloroplast trnL(UAA), trnF(GAA) genes for tRNA-Leu, tRNA-Phe, partial sequence, trnL-trnF spacer region, specimen_voucher: MAK:N. Fujii F01707.
atccttttttacgaaaataaagagggtctcagaaagcgagaatagaaaaaaaag
>AB219636 count=1; merged_taxid={282544: 1}; species_name=Hypericum kamtschaticum; family=629714; family_name=Hypericaceae; scientific_name=Hypericum kamtschaticum; reverse_match=CCATTGAGTCTCTGCACCTATC; taxid=282544; genus_name=Hypericum; forward_error=1; forward_tm=48.78; rank=species; seq_length_ori=621; forward_match=GGGTAATCCTGAGCCAA; reverse_tm=56.99; genus=55962; reverse_error=0; species=282544; strand=D;      Hypericum kamtschaticum chloroplast trnL(UAA), trnF(GAA) genes for tRNA-Leu, tRNA-Phe, partial sequence, trnL-trnF spacer region, specimen_voucher: MAK:K. Senni S1187.
atccggctttacgaaaacaaagaaagattcataaacagaaaaaaaag
>AB219637 count=3; merged_taxid={282544: 2, 1131696: 1}; species_name=###; family=629714; family_name=Hypericaceae; scientific_name=Hypericum; reverse_match=CCATTGAGTCTCTGCACCTATC; taxid=55962; rank=genus; forward_error=1; forward_tm=48.78; genus_name=Hypericum; forward_match=GGGTAATCCTGAGCCAA; reverse_tm=56.99; genus=55962; reverse_error=0; species=-1; strand=D;      Hypericum kamtschaticum chloroplast trnL(UAA), trnF(GAA) genes for tRNA-Leu, tRNA-Phe, partial sequence, trnL-trnF spacer region, specimen_voucher: MAK:N. Fujii F01715.
atccggctttccgaaaacaaagaaagattcataaacagaaaaaaaaggaaag
>AB219639 count=15; merged_taxid={282563: 2, 673928: 1, 670090: 1, 282539: 2, 673934: 1, 1137040: 1, 269014: 1, 282533: 1, 1321323: 1, 282544: 1, 1131697: 1, 626745: 1, 451067: 1}; species_name=###; family=629714; family_name=Hypericaceae; scientific_name=Hypericeae; reverse_match=CCATTGAGTCTCTGCACCTATC; taxid=999641; genus_name=###; rank=tribe; reverse_tm=56.99; genus=-1; reverse_error=0; species=-1; strand=D;      Hypericum kamtschaticum chloroplast trnL(UAA), trnF(GAA) genes for tRNA-Leu, tRNA-Phe, partial sequence, trnL-trnF spacer region, specimen_voucher: MAK:K. Senni S2558.
atccggctttccgaaaacaaagaaagattcataaacagaaaaaaaag
>AB219640 count=10; merged_taxid={630096: 2, 223707: 3, 630109: 2, 223686: 3}; species_name=###; family=14101; family_name=Juncaceae; scientific_name=Luzula; reverse_match=CCGTTGAGTCTCTGCACCTATC; taxid=46322; rank=genus; forward_error=0; forward_tm=56.66; genus_name=Luzula; forward_match=GGGCAATCCTGAGCCAA; reverse_tm=53.99; genus=46322; reverse_error=1; species=-1; strand=D;      Luzula arcuata chloroplast trnL(UAA), trnF(GAA) genes for tRNA-Leu, tRNA-Phe, partial sequence, trnL-trnF spacer region, specimen_voucher: MAK:K. Senni S1573.
atcttaatctggagaaaatgtgtttctctataaaaactagaatcaaaaag
>AB219642 count=8; merged_taxid={45912: 8}; species_name=Kalmia procumbens; family=4345; family_name=Ericaceae; scientific_name=Kalmia procumbens; reverse_match=CCATTGAGTCTCTGCACCTATC; taxid=45912; rank=species; genus_name=Kalmia; reverse_tm=56.99; genus=45894; reverse_error=0; species=45912; strand=D;      Kalmia procumbens chloroplast trnL(UAA), trnF(GAA) genes for tRNA-Leu, tRNA-Phe, partial sequence, trnL-trnF spacer region, specimen_voucher: MAK:N. Fujii F01507.
atcctgttttttgcaaacaaacaaagattccgaaagcaaaaaaaaaaaaag
>AB219645 count=16; merged_taxid={45912: 16}; species_name=Kalmia procumbens; family=4345; family_name=Ericaceae; scientific_name=Kalmia procumbens; reverse_match=CCATTGAGTCTCTGCACCTATC; taxid=45912; rank=species; forward_error=0; forward_tm=56.66; genus_name=Kalmia; forward_match=GGGCAATCCTGAGCCAA; reverse_tm=56.99; genus=45894; reverse_error=0; species=45912; strand=D;      Kalmia procumbens chloroplast trnL(UAA), trnF(GAA) genes for tRNA-Leu, tRNA-Phe, partial sequence, trnL-trnF spacer region, specimen_voucher: MAK:K. Senni S2706.
atcctgttttttgcaaacaaacaaagattccgaaagcaaaaaaaaaaaag
>AB219648 count=116; merged_taxid={667264: 1, 667266: 1, 667268: 1, 667269: 1, 667270: 1, 667271: 1, 1082504: 1, 667287: 2, 667280: 1, 667288: 1, 667284: 1, 654613: 1, 654615: 2, 2594712: 1, 654617: 2, 654618: 1, 654619: 1, 683804: 1, 667293: 2, 654632: 1, 667296: 1, 395304: 2, 654626: 1, 654627: 1, 1961204: 1, 654630: 1, 395303: 2, 648872: 1, 395305: 3, 210858: 4, 654635: 1, 654636: 1, 654637: 1, 654638: 1, 1433391: 1, 654641: 1, 1433394: 1, 654643: 1, 457908: 1, 1433397: 1, 654620: 2, 654647: 1, 457912: 3, 457913: 1, 457914: 2, 457915: 1, 654616: 1, 1778367: 1, 1732545: 1, 667292: 1, 1732547: 2, 1778372: 1, 1732550: 2, 637897: 1, 57931: 4, 57939: 4, 654621: 1, 335958: 4, 57942: 4, 669783: 1, 538582: 1, 669786: 2, 667234: 1, 667238: 1, 654642: 1, 667241: 3, 654631: 2, 1042670: 1, 1042672: 1, 1042673: 1, 667250: 1, 1042676: 1, 667254: 1, 654633: 3, 667281: 1, 2594711: 1, 395306: 1, 669784: 2, 667263: 2}; species_name=###; family=3745; family_name=Rosaceae; scientific_name=Potentilla; reverse_match=CCATTGAGTCTCTGCACCTATC; taxid=23204; rank=genus; genus_name=Potentilla; genus=23204; reverse_error=0; species=-1;      Potentilla matsumurae chloroplast trnL(UAA), trnF(GAA) genes for tRNA-Leu, tRNA-Phe, partial sequence, trnL-trnF spacer region, specimen_voucher: MAK:K. Senni S1452.
atcccgttttatgaaaacaaacaagggtttcataaagcgagaataaataaag
>AB219652 count=1; merged_taxid={65046: 1}; species_name=Pedicularis yezoensis; family=91896; family_name=Orobanchaceae; scientific_name=Pedicularis yezoensis; reverse_match=CCATTGAGTCTCTGCACCTATC; taxid=65046; genus_name=Pedicularis; forward_error=0; forward_tm=56.66; rank=species; seq_length_ori=1616; forward_match=GGGCAATCCTGAGCCAA; reverse_tm=56.99; genus=43174; reverse_error=0; species=65046; strand=D;      Pedicularis yezoensis chloroplast trnL(UAA), trnF(GAA) genes for tRNA-Leu, tRNA-Phe, partial and complete sequence, trnT-trnL spacer region, trnL-trnF spacer region.
atcttctttttttttttcaaaacaaagggttagaaaacgaaaaaaaaag
>AB219653 count=2; merged_taxid={65046: 2}; species_name=Pedicularis yezoensis; family=91896; family_name=Orobanchaceae; scientific_name=Pedicularis yezoensis; reverse_match=CCATTGAGTCTCTGCACCTATC; taxid=65046; rank=species; forward_error=0; forward_tm=56.66; genus_name=Pedicularis; seq_length_ori=1622; forward_match=GGGCAATCCTGAGCCAA; reverse_tm=56.99; genus=43174; reverse_error=0; species=65046; strand=D;      Pedicularis yezoensis chloroplast trnL(UAA), trnF(GAA) genes for tRNA-Leu, tRNA-Phe, partial and complete sequence, trnT-trnL spacer region, trnL-trnF spacer region, specimen_voucher: MAK:N. Fujii F01788.
atcttcttttttttttcaaaacaaagggttagaaaacgaaaaaaaaag
>AB219655 count=4; merged_taxid={65046: 4}; species_name=Pedicularis yezoensis; family=91896; family_name=Orobanchaceae; scientific_name=Pedicularis yezoensis; reverse_match=CCATTGAGTCTCTGCACCTATC; taxid=65046; rank=species; forward_error=0; forward_tm=56.66; genus_name=Pedicularis; forward_match=GGGCAATCCTGAGCCAA; reverse_tm=56.99; genus=43174; reverse_error=0; species=65046; strand=D;      Pedicularis yezoensis chloroplast trnL(UAA), trnF(GAA) genes for tRNA-Leu, tRNA-Phe, partial and complete sequence, trnT-trnL spacer region, trnL-trnF spacer region, specimen_voucher: MAK:K. Senni S2897.
atcttctttttttttcaaaacaaagggttagaaaacgaaaaaaaaaaag
>AB219656 count=1; merged_taxid={65046: 1}; species_name=Pedicularis yezoensis; family=91896; family_name=Orobanchaceae; scientific_name=Pedicularis yezoensis; reverse_match=CCATTGAGTCTCTGCACCTATC; taxid=65046; genus_name=Pedicularis; forward_error=0; forward_tm=56.66; rank=species; seq_length_ori=1617; forward_match=GGGCAATCCTGAGCCAA; reverse_tm=56.99; genus=43174; reverse_error=0; species=65046; strand=D;      Pedicularis yezoensis chloroplast trnL(UAA), trnF(GAA) genes for tRNA-Leu, tRNA-Phe, partial and complete sequence, trnT-trnL spacer region, trnL-trnF spacer region, specimen_voucher: MAK:N. Fujii F01661.
atcttcttttttttttcaaaacaaagggttagaaaacgaaaaaaaaaag
>AB219660 count=59; merged_taxid={61450: 4, 137228: 1, 137229: 2, 242064: 1, 1351827: 1, 291096: 1, 41241: 9, 291098: 1, 291099: 1, 291101: 3, 3619: 2, 1215406: 2, 395311: 3, 174649: 5, 174651: 3, 174652: 3, 565439: 1, 273501: 1, 335959: 4, 273500: 1, 1825757: 1, 273502: 1, 273503: 1, 1006352: 1, 242530: 1, 242531: 1, 242534: 2, 669801: 1, 452462: 1}; species_name=###; family=3615; family_name=Polygonaceae; scientific_name=Rumiceae; reverse_match=CCATTGAGTCTCTGCACCTATC; taxid=1110386; rank=tribe; genus_name=###; genus=-1; reverse_error=0; species=-1;      Rumex montanus chloroplast trnL(UAA), trnF(GAA) genes for tRNA-Leu, tRNA-Phe, partial sequence, trnL-trnF spacer region, specimen_voucher: MAK:K. Senni S1413.
ctcctcctttccaaaaggaagaataaaaaag
>AB219664 count=4; merged_taxid={148907: 3, 148908: 1}; species_name=###; family=3745; family_name=Rosaceae; scientific_name=Sieversia; reverse_match=CCGTTGAGTCTCTGCACCTATC; taxid=148906; rank=genus; forward_error=0; forward_tm=56.66; genus_name=Sieversia; forward_match=GGGCAATCCTGAGCCAA; reverse_tm=53.99; genus=148906; reverse_error=1; species=-1; strand=D;      Sieversia pentapetala chloroplast trnL(UAA), trnF(GAA) genes for tRNA-Leu, tRNA-Phe, partial sequence, trnL-trnF spacer region, specimen_voucher: MAK:K. Senni S1492.
atcccgttttatgaaaacaaacaagggtttcaaaaagcgagaataaataacg
>AB219666 count=1; merged_taxid={49575: 1}; species_name=Tilingia ajanensis; family=4037; family_name=Apiaceae; scientific_name=Tilingia ajanensis; reverse_match=CCATTGAGTCTCTGCACCTATC; taxid=49575; genus_name=Tilingia; forward_error=0; forward_tm=56.66; rank=species; seq_length_ori=911; forward_match=GGGCAATCCTGAGCCAA; reverse_tm=56.99; genus=49574; reverse_error=0; species=49575; strand=D;      Tilingia ajanensis chloroplast trnL(UAA), trnF(GAA) genes for tRNA-Leu, tRNA-Phe, partial sequence, trnL-trnF spacer region, specimen_voucher: MAK:K. Senni S1372.
atcctatgtttccaaaaacaaataaaggcccagaaggtgaaaaaag
>AB219667 count=46; merged_taxid={46983: 3, 46346: 2, 78479: 4, 212752: 1, 212753: 1, 212754: 5, 212755: 1, 212756: 2, 212757: 1, 212758: 9, 944281: 2, 64025: 1, 944282: 1, 944283: 1, 944284: 1, 944285: 1, 944286: 2, 944287: 1, 93213: 2, 216499: 1, 216500: 2, 39385: 2}; species_name=###; family=3440; family_name=Ranunculaceae; scientific_name=Ranunculoideae; reverse_match=CCATTGAGTCTCTGCACCTATC; taxid=1463138; rank=subfamily; forward_error=0; forward_tm=56.66; genus_name=###; forward_match=GGGCAATCCTGAGCCAA; reverse_tm=56.99; genus=-1; reverse_error=0; species=-1; strand=D;      Trollius riederianus chloroplast trnL(UAA), trnF(GAA) genes for tRNA-Leu, tRNA-Phe, partial sequence, trnL-trnF spacer region, specimen_voucher: MAK:N. Fujii F01170.
atcctgttttcagaaaacaaaaagggttcagaaagcaagaatcaaaaag
>AB223091 count=147; merged_taxid={338574: 21, 338575: 30, 338576: 9, 1432465: 1, 338578: 2, 338579: 2, 90396: 10, 90397: 28, 798115: 1, 458533: 1, 458534: 1, 458535: 1, 121770: 6, 1398187: 1, 45619: 1, 192189: 6, 1670851: 10, 38729: 1, 796746: 3, 1292002: 1, 1755046: 1, 338577: 4, 158098: 5, 1398186: 1}; species_name=###; family=4479; family_name=Poaceae; scientific_name=PACMAD clade; reverse_match=CCATTGAGTCTCTGCACCTATC; taxid=147370; genus_name=###; forward_error=0; rank=clade; forward_match=GGGCAATCCTGAGCCAA; genus=-1; reverse_error=0; species=-1;      chinochloa oryzicola chloroplast NA, trnL intron, strain: c/96-J-71.
atcccttttttgaaaaaacaagtggttctcaaactagaacccaaaagaaaag
>AB223118 count=29; merged_taxid={547428: 1, 158149: 4, 547430: 2, 158087: 1, 547433: 1, 547434: 2, 547436: 2, 649773: 1, 547438: 1, 547440: 1, 240434: 1, 547443: 1, 158132: 3, 1432478: 1, 338578: 1, 798116: 1, 547450: 2, 547421: 1, 313886: 1, 158143: 1}; species_name=###; family=4479; family_name=Poaceae; scientific_name=PACMAD clade; reverse_match=CCATTGAGTCTCTGCACCTATC; taxid=147370; genus_name=###; forward_error=0; rank=clade; forward_match=GGGCAATCCTGAGCCAA; genus=-1; reverse_error=0; species=-1;      chinochloa stagnina chloroplast NA, trnL intron, strain: c/95-M-01.
atcccttttttgaaaaacaagtggttctcaaactagaacccaaaagaaaag
>AB223119 count=6; merged_taxid={1629737: 4, 338579: 1, 391790: 1}; species_name=###; family=4479; family_name=Poaceae; scientific_name=PACMAD clade; reverse_match=CCATTGAGTCTCTGCACCTATC; taxid=147370; rank=clade; forward_error=0; forward_tm=56.66; genus_name=###; forward_match=GGGCAATCCTGAGCCAA; reverse_tm=56.99; genus=-1; reverse_error=0; species=-1; strand=D;      chinochloa crus-pavonis chloroplast NA, trnL intron, strain: c/81-Ni-01.
atccctttttttaaaaaacaagtggttctcaaactagaacccaaaagaaaag
>AB234981 count=30; merged_taxid={345090: 5, 345091: 2, 345085: 4, 1148074: 1, 129199: 1, 345129: 2, 345130: 1, 345132: 2, 329341: 4, 991868: 2, 1755453: 1, 345086: 1, 345087: 4}; species_name=###; family=3602; family_name=Vitaceae; scientific_name=Viteae; reverse_match=CCATTGAGTCTCTGCACCTATC; taxid=2304100; rank=tribe; forward_error=0; forward_tm=56.66; genus_name=###; forward_match=GGGCAATCCTGAGCCAA; reverse_tm=56.99; genus=-1; reverse_error=0; species=-1; strand=D;      Ampelocissus elegans chloroplast NA, trnL-trnF IGS, isolate: 7507, partial sequence.
atcctgttttccgaaaacaaccaagggttcagaaaacgataataaaaaaaggaaag
>AB234984 count=664; merged_taxid={345088: 2, 246827: 1, 345092: 2, 345093: 2, 345094: 4, 345095: 5, 345096: 3, 345097: 2, 345098: 3, 345099: 7, 345100: 1, 2448770: 1, 1148077: 1, 228411: 4, 3605: 14, 3607: 19, 1051313: 1, 345116: 6, 1148080: 4, 345125: 1, 345126: 7, 345127: 6, 756011: 5, 754098: 4, 2018007: 1, 345137: 1, 694578: 4, 1148083: 1, 754100: 1, 1006089: 2, 345145: 7, 1755450: 1, 345147: 10, 345148: 1, 345149: 7, 1755454: 1, 754101: 5, 29760: 74, 1755457: 1, 1755458: 2, 192757: 5, 926021: 2, 926022: 1, 926023: 2, 1755464: 1, 1755465: 1, 926024: 1, 754103: 1, 125008: 2, 754104: 2, 125010: 2, 416086: 1, 103353: 6, 231512: 3, 416090: 4, 416091: 3, 545888: 3, 1239137: 1, 1755451: 1, 103352: 41, 416104: 1, 1755452: 3, 149373: 1, 1147752: 1, 416114: 4, 416115: 9, 1197940: 1, 506485: 3, 149368: 1, 149369: 2, 178810: 3, 651387: 1, 651388: 2, 329341: 1, 329342: 2, 329343: 1, 2448768: 1, 2448769: 1, 153474: 8, 153476: 5, 432663: 1, 1523595: 1, 1749388: 1, 103355: 11, 1749390: 1, 178805: 4, 239761: 1, 882115: 1, 1046254: 2, 755350: 4, 884148: 1, 1051288: 1, 1051289: 4, 1051290: 2, 1051291: 2, 926025: 1, 416116: 6, 1755462: 1, 1077159: 1, 1755463: 1, 1148076: 1, 149362: 3, 1051312: 5, 241073: 3, 884146: 3, 754099: 3, 1148084: 1, 884149: 1, 754102: 3, 884151: 1, 884152: 1, 884153: 1, 103354: 8, 1197939: 2, 416117: 4, 754105: 5, 2448765: 2, 884150: 2, 1046262: 1, 983244: 2, 714442: 1, 1390540: 3, 1046264: 1, 103351: 7, 1755456: 2, 178808: 2, 152274: 23, 2448767: 1, 178809: 3, 103349: 3, 226012: 6, 2448762: 2, 2448766: 1, 2048995: 1, 96939: 64, 2599121: 3, 2448764: 3, 755351: 17, 884147: 2, 239086: 1, 1046255: 1, 1046257: 1, 1236433: 1, 1046259: 4, 1046261: 3, 754097: 3, 103350: 38, 754096: 4, 1046265: 2, 1523583: 1, 390140: 3}; species_name=###; family=3602; family_name=Vitaceae; scientific_name=Vitaceae; taxid=3602; genus_name=###; rank=family; genus=-1; species=-1;      Ampelocissus javalensis chloroplast NA, trnL-trnF IGS, isolate: 6920, partial sequence.
atcctgttttccgaaaacaaccaagggttcagaaaacgataataaaaaaag
>AB235002 count=142; merged_taxid={1523586: 1, 998660: 1, 1523589: 1, 345104: 1, 1523591: 1, 1523592: 1, 1523593: 1, 2291906: 1, 1300240: 1, 345105: 1, 756371: 2, 1006100: 1, 1006101: 1, 1006104: 1, 1006105: 1, 1006106: 1, 1006109: 1, 345118: 1, 345119: 2, 1006112: 1, 1006114: 2, 1006115: 1, 1006117: 1, 1077158: 2, 1006121: 2, 1077162: 1, 345135: 2, 345138: 1, 1006133: 1, 1006134: 3, 345143: 3, 345144: 2, 1006137: 3, 1006111: 1, 1006140: 1, 2002879: 1, 2291904: 1, 2002881: 1, 2002882: 1, 2002884: 1, 2002885: 1, 1006135: 1, 2291913: 1, 2002891: 1, 2002892: 1, 2744216: 1, 2291900: 1, 1300186: 2, 1300188: 1, 1932026: 7, 1300193: 2, 1300196: 1, 1006118: 1, 1300198: 2, 1006097: 1, 1300201: 1, 1300202: 2, 149356: 1, 178800: 1, 178802: 1, 1932019: 1, 1932021: 9, 1006145: 1, 149353: 25, 1932024: 2, 255354: 3, 2291903: 1, 1932028: 9, 1006122: 1, 1962589: 5, 149372: 2}; species_name=###; family=3602; family_name=Vitaceae; scientific_name=Vitaceae; taxid=3602; genus_name=###; forward_error=0; rank=family; forward_match=GGGCAATCCTGAGCCAA; genus=-1; species=-1;      Cayratia japonica chloroplast NA, trnL-trnF IGS, isolate: 8107, partial sequence.
atcctgttttccgaaaaccagaaaacgctaataaaaaaag
>AB235003 count=22; merged_taxid={1840710: 1, 345101: 5, 345102: 3, 1300189: 2, 1300191: 1, 1300192: 1, 149350: 2, 1077160: 2, 149353: 1, 1148079: 3, 1278902: 1}; species_name=###; family=3602; family_name=Vitaceae; scientific_name=Cayratieae; reverse_match=CCATTGAGTCTCTGCACCTATC; taxid=2304098; rank=tribe; forward_error=0; forward_tm=56.66; genus_name=###; forward_match=GGGCAATCCTGAGCCAA; reverse_tm=56.99; genus=-1; reverse_error=0; species=-1; strand=D;      Cayratia mollissima chloroplast NA, trnL-trnF IGS, isolate: 8403, partial sequence.
atcctgttttccgaaaaccggaaaacgctaataaaaaaag
>AB235007 count=16; merged_taxid={1530338: 1, 149356: 8, 1051311: 1, 165297: 1, 2741970: 4, 1236435: 1}; species_name=###; family=3602; family_name=Vitaceae; scientific_name=Vitaceae; reverse_match=CCATTGAGTCTCTGCACCTATC; taxid=3602; rank=family; forward_error=0; forward_tm=56.66; genus_name=###; forward_match=GGGCAATCCTGAGCCAA; reverse_tm=56.99; genus=-1; reverse_error=0; species=-1; strand=D;      Cayratia trifolia chloroplast NA, trnL-trnF IGS, isolate: 7488, partial sequence.
atcctgttttccgaaaaccagaaaacgctaataaaaagg
>AB235010 count=25; merged_taxid={289665: 4, 416098: 2, 1236440: 1, 1148083: 1, 345114: 1, 1236426: 2, 416108: 1, 332429: 1, 1236435: 1, 1332209: 1, 165298: 1, 345107: 2, 345112: 1, 1236442: 1, 345115: 1, 345106: 1, 1051293: 1, 1051294: 1, 1051295: 1}; species_name=###; family=3602; family_name=Vitaceae; scientific_name=Cissus; taxid=149357; rank=genus; forward_error=0; forward_tm=56.66; genus_name=Cissus; forward_match=GGGCAATCCTGAGCCAA; genus=149357; species=-1; strand=D;      Cissus anisophylla chloroplast NA, trnL-trnF IGS, isolate: 6999, partial sequence.
atcccgttttccgaaaacaaccaagggttcagaaaactataataaaaaag
>AB235011 count=30; merged_taxid={2003717: 1, 345113: 1, 1051293: 1, 165299: 5, 1236417: 1, 1236420: 2, 1236424: 2, 1236439: 1, 1236441: 1, 1332190: 1, 2048996: 1, 2048997: 1, 2048999: 1, 1332201: 1, 1332199: 1, 1332204: 1, 149358: 1, 1332208: 1, 149361: 1, 192758: 3, 149368: 1, 329341: 1}; species_name=###; family=3602; family_name=Vitaceae; scientific_name=Vitaceae; taxid=3602; rank=family; forward_error=0; forward_tm=56.66; genus_name=###; forward_match=GGGCAATCCTGAGCCAA; genus=-1; species=-1; strand=D;      Cissus discolor chloroplast NA, trnL-trnF IGS, isolate: 7468, partial sequence.
atcccgttttccgaaaacgaccaagggttcagaaaactataataaaaaag
>AB235015 count=13; merged_taxid={416101: 1, 416107: 1, 1236432: 1, 1148082: 1, 345108: 5, 149366: 1, 149368: 3}; species_name=###; family=3602; family_name=Vitaceae; scientific_name=Cissus; taxid=149357; rank=genus; forward_error=0; forward_tm=56.66; genus_name=Cissus; forward_match=GGGCAATCCTGAGCCAA; genus=149357; species=-1; strand=D;      Cissus repanda chloroplast NA, trnL-trnF IGS, isolate: 7396, partial sequence.
atcccgttttccgaaaacgaccaagggttcagaaaacgataataaaaaag
>AB235016 count=8; merged_taxid={149358: 2, 1236431: 2, 1954963: 1, 1954964: 1, 345109: 1, 1236446: 1}; species_name=###; family=3602; family_name=Vitaceae; scientific_name=Cissus; reverse_match=CCGTTGAGTCTCTGCACCTATC; taxid=149357; rank=genus; forward_error=0; forward_tm=56.66; genus_name=Cissus; forward_match=GGGCAATCCTGAGCCAA; reverse_tm=53.99; genus=149357; reverse_error=1; species=-1; strand=D;      Cissus rostrata chloroplast NA, trnL-trnF IGS, isolate: 7501, partial sequence.
atcccgttttccgaaaacaaccaggggttcagaaaactatatataataaaaaag
>AB235019 count=1; merged_taxid={345110: 1}; species_name=Cissus sp. 6639; family=3602; family_name=Vitaceae; scientific_name=Cissus sp. 6639; reverse_match=CCGTTGAGTCTCTGCACCTATC; taxid=345110; genus_name=Cissus; forward_error=0; forward_tm=56.66; rank=species; seq_length_ori=989; forward_match=GGGCAATCCTGAGCCAA; reverse_tm=53.99; genus=149357; reverse_error=1; species=345110; strand=D;      Cissus sp. 6639 chloroplast NA, trnL-trnF IGS, isolate: 6639, partial sequence.
atcccgttttccgaaaacaaccaagggttcagaaaactatatataataaaaaaataaaaa
aaaataaaaaag
>AB235020 count=1; merged_taxid={345111: 1}; species_name=Cissus sp. 6873; family=3602; family_name=Vitaceae; scientific_name=Cissus sp. 6873; reverse_match=CCATTGAGTCTCTGCACCTATC; taxid=345111; genus_name=Cissus; forward_error=0; forward_tm=56.66; rank=species; seq_length_ori=1003; forward_match=GGGCAATCCTGAGCCAA; reverse_tm=56.99; genus=149357; reverse_error=0; species=345111; strand=D;      Cissus sp. 6873 chloroplast NA, trnL-trnF IGS, isolate: 6873, partial sequence.
atcccgttttccgaaaacaaccaagggttcagaaaactataatataataaaaaag
>AB235025 count=61; merged_taxid={2291905: 1, 1523587: 1, 998660: 2, 2291909: 1, 2003718: 1, 2003719: 1, 2291912: 1, 2003721: 1, 2291914: 1, 2291898: 1, 2291908: 1, 345117: 2, 1051296: 5, 1051297: 1, 1300194: 1, 1051300: 2, 1300197: 1, 1300199: 1, 1300200: 1, 149353: 1, 1051306: 1, 1300204: 1, 1300206: 1, 416111: 2, 416112: 1, 416113: 1, 178804: 4, 2291901: 1, 2291895: 1, 2291896: 1, 485369: 1, 255354: 1, 1932027: 13, 149373: 3, 149374: 2}; species_name=###; family=3602; family_name=Vitaceae; scientific_name=Cayratieae; taxid=2304098; rank=tribe; forward_error=0; forward_tm=56.66; genus_name=###; forward_match=GGGCAATCCTGAGCCAA; genus=-1; species=-1; strand=D;      Cyphostemma bainesii chloroplast NA, trnL-trnF IGS, partial sequence.
atcccgttttccgaaaaccagaaaacgctaataaaaaaag
>AB235026 count=1; merged_taxid={345118: 1}; species_name=Cyphostemma mappia; family=3602; family_name=Vitaceae; scientific_name=Cyphostemma mappia; reverse_match=CCATCGAGTCTCTGCACCTATC; taxid=345118; genus_name=Cyphostemma; forward_error=0; forward_tm=56.66; rank=species; seq_length_ori=817; forward_match=GGGCAATCCTGAGCCAA; reverse_tm=49.86; genus=178803; reverse_error=1; species=345118; strand=D;      Cyphostemma mappia chloroplast NA, trnL-trnF IGS, isolate: H16, partial sequence.
atcctgttttccgaaaaccgaaaacgctaataaaaaaag
>AB235028 count=29; merged_taxid={345120: 1, 1051296: 1, 1051298: 2, 1051299: 3, 1051301: 1, 1051302: 1, 1051303: 1, 1051304: 1, 1051305: 1, 1300208: 2, 1300205: 1, 416109: 6, 416112: 1, 2003720: 1, 1300195: 1, 1236438: 1, 2048998: 1, 2291899: 1, 1300209: 1, 2291902: 1}; species_name=###; family=3602; family_name=Vitaceae; scientific_name=Cyphostemma; reverse_match=CCATCGAGTCTCTGCACCTATC; taxid=178803; rank=genus; forward_error=0; forward_tm=56.66; genus_name=Cyphostemma; forward_match=GGGCAATCCTGAGCCAA; reverse_tm=49.86; genus=178803; reverse_error=1; species=-1; strand=D;      Cyphostemma simulans chloroplast NA, trnL-trnF IGS, partial sequence.
atcccgttttccgaaaaccagaaaacgctaataacaaaag
>AB235044 count=2; merged_taxid={345129: 1, 1755455: 1}; species_name=###; family=3602; family_name=Vitaceae; scientific_name=Pterisanthes; reverse_match=CCATTGAGTCTCTGCACCTATC; taxid=345128; rank=genus; forward_error=0; forward_tm=56.66; genus_name=Pterisanthes; forward_match=GGGCAATCCTGAGCCAA; reverse_tm=56.99; genus=345128; reverse_error=0; species=-1; strand=D;      Pterisanthes eriopoda chloroplast NA, trnL-trnF IGS, isolate: 8336, partial sequence.
atcctgttttcagaaaacgataataaaaaaaggaaag
>AB235045 count=3; merged_taxid={345131: 3}; species_name=Pterisanthes heterantha; family=3602; family_name=Vitaceae; scientific_name=Pterisanthes heterantha; reverse_match=CCATTGAGTCTCTGCACCTATC; taxid=345131; rank=species; forward_error=0; forward_tm=56.66; genus_name=Pterisanthes; forward_match=GGGCAATCCTGAGCCAA; reverse_tm=56.99; genus=345128; reverse_error=0; species=345131; strand=D;      Pterisanthes heterantha chloroplast NA, trnL-trnF IGS, isolate: 8415, partial sequence.
atcctgttttccgaaaacaaccaagggttcagaaaacgataataaaaaaaaaaaaagtaa
ag
>AB235048 count=10; merged_taxid={103349: 7, 1239141: 1, 178807: 2}; species_name=###; family=3602; family_name=Vitaceae; scientific_name=Vitaceae; reverse_match=CCATTGAGTCTCTGCACCTATC; taxid=3602; genus_name=###; forward_error=0; forward_tm=56.66; rank=family; forward_match=GGGCAATCCTGAGCCAA; reverse_tm=56.99; genus=-1; reverse_error=0; species=-1; strand=D;      Rhoicissus rhomboidea chloroplast NA, trnL-trnF IGS, isolate: 6673, partial sequence.
atcctgttttccgaaaacaaccaagggttcagaaaacgataataaaaaaaag
>AB235050 count=36; merged_taxid={1523586: 1, 1051309: 1, 1006099: 1, 345133: 1, 1051310: 1, 1006127: 1, 345136: 4, 345137: 1, 345138: 1, 345139: 1, 345140: 1, 345141: 1, 345142: 1, 345144: 2, 1006138: 1, 2002883: 1, 2002886: 1, 2002887: 1, 2002893: 1, 1236437: 2, 1006130: 1, 431207: 1, 1932023: 7, 149375: 2}; species_name=###; family=3602; family_name=Vitaceae; scientific_name=Cayratieae; taxid=2304098; genus_name=###; forward_error=0; forward_tm=56.66; rank=tribe; forward_match=GGGCAATCCTGAGCCAA; genus=-1; species=-1; strand=D;      Tetrastigma cf. delavayi 7443 chloroplast NA, trnL-trnF IGS, isolate: 7443, partial sequence.
atcctgttttccgaaaaccagaaaacgctaataaaaaag
>AB235055 count=1; merged_taxid={345136: 1}; species_name=Tetrastigma obtectum; family=3602; family_name=Vitaceae; scientific_name=Tetrastigma obtectum; reverse_match=CCATTGAGTCTCTGCACCTATC; taxid=345136; genus_name=Tetrastigma; forward_error=0; forward_tm=56.66; rank=species; seq_length_ori=944; forward_match=GGGCAATCCTGAGCCAA; reverse_tm=56.99; genus=149371; reverse_error=0; species=345136; strand=D;      Tetrastigma obtectum chloroplast NA, trnL-trnF IGS, isolate: 6104, partial sequence.
atcctgttttccgaaaaccaaaaaacgctaataaaaaag
>AB235058 count=5; merged_taxid={345136: 3, 1523585: 1, 149353: 1}; species_name=###; family=3602; family_name=Vitaceae; scientific_name=Cayratieae; reverse_match=CCATTGAGTCTCTGCACCTATC; taxid=2304098; rank=tribe; forward_error=0; forward_tm=56.66; genus_name=###; forward_match=GGGCAATCCTGAGCCAA; reverse_tm=56.99; genus=-1; reverse_error=0; species=-1; strand=D;      Tetrastigma obtectum chloroplast NA, trnL-trnF IGS, isolate: 8121, partial sequence.
atcctgttttccgaaaaccggaaaacgctaataaaaaag
>AB235060 count=98; merged_taxid={1006097: 1, 1006099: 2, 1006100: 3, 1006101: 1, 1006102: 1, 1006103: 1, 1006104: 2, 1006105: 1, 1006106: 1, 1006107: 6, 1006108: 1, 1006109: 3, 1006110: 1, 1006111: 3, 1006112: 1, 345136: 1, 1006114: 3, 1006115: 1, 1006116: 2, 1006117: 3, 1006118: 2, 1006119: 1, 1006120: 2, 1006121: 2, 1006123: 1, 1006125: 1, 1006126: 1, 1006127: 2, 1006128: 1, 345137: 3, 345138: 1, 1006131: 1, 1006132: 2, 1006133: 2, 1006134: 1, 1006135: 3, 345144: 1, 1006137: 1, 1006138: 2, 1006139: 1, 1006140: 1, 1006141: 1, 1006145: 1, 1006146: 3, 345143: 1, 431207: 1, 149353: 1, 149356: 1, 178800: 1, 178801: 2, 178802: 3, 1006572: 1, 345135: 4, 1006130: 2, 1006567: 1, 1006568: 1, 1006569: 1, 1006570: 1, 1017324: 1, 1006573: 1}; species_name=###; family=3602; family_name=Vitaceae; scientific_name=Cayratieae; taxid=2304098; genus_name=###; forward_error=0; forward_tm=56.66; rank=tribe; forward_match=GGGCAATCCTGAGCCAA; genus=-1; species=-1; strand=D;      Tetrastigma serrulatum chloroplast NA, trnL-trnF IGS, isolate: 106, partial sequence.
atcctgttttccgaaaaccagaaaacgctaataaaaag
>AB235062 count=1; merged_taxid={345142: 1}; species_name=Tetrastigma triphyllum; family=3602; family_name=Vitaceae; scientific_name=Tetrastigma triphyllum; reverse_match=CCATTGAGTCTCTGCACCTATC; taxid=345142; genus_name=Tetrastigma; forward_error=0; forward_tm=56.66; rank=species; seq_length_ori=945; forward_match=GGGCAATCCTGAGCCAA; reverse_tm=56.99; genus=149371; reverse_error=0; species=345142; strand=D;      Tetrastigma triphyllum chloroplast NA, trnL-trnF IGS, isolate: 105, partial sequence.
atcctgttttccgaaaaccagaaaacgcaaaaaaaaaaag
>AB235063 count=2; merged_taxid={345142: 2}; species_name=Tetrastigma triphyllum; family=3602; family_name=Vitaceae; scientific_name=Tetrastigma triphyllum; reverse_match=CCATTGAGTCTCTGCACCTATC; taxid=345142; rank=species; forward_error=0; forward_tm=56.66; genus_name=Tetrastigma; forward_match=GGGCAATCCTGAGCCAA; reverse_tm=56.99; genus=149371; reverse_error=0; species=345142; strand=D;      Tetrastigma triphyllum chloroplast NA, trnL-trnF IGS, isolate: 108, partial sequence.
atcctgttttccgaaaaccagaaaacgctaaaaaaaaaag
>AB235067 count=2; merged_taxid={345144: 1, 345137: 1}; species_name=###; family=3602; family_name=Vitaceae; scientific_name=Tetrastigma; reverse_match=CCATTGAGTCTCTGCACCTATC; taxid=149371; rank=genus; forward_error=0; forward_tm=56.66; genus_name=Tetrastigma; forward_match=GGGCAATCCTGAGCCAA; reverse_tm=56.99; genus=149371; reverse_error=0; species=-1; strand=D;      Tetrastigma yunnanense chloroplast NA, trnL-trnF IGS, isolate: 5993, partial sequence.
atcctgttttcctaaaaccagaaaacgctaataaaaag
>AB235085 count=4; merged_taxid={345152: 3, 210346: 1}; species_name=###; family=3602; family_name=Vitaceae; scientific_name=Yua; reverse_match=CCATTGAGTCTCTGCACCTATC; taxid=210345; rank=genus; forward_error=0; forward_tm=56.66; genus_name=Yua; forward_match=GGGCAATCCTGAGCCAA; reverse_tm=56.99; genus=210345; reverse_error=0; species=-1; strand=D;      Yua austro-orientalis chloroplast NA, trnL-trnF IGS, isolate: 1313, partial sequence.
atcctgttttccgaaaccaagcaagggttcagaaaacgatcataaaaaaag
>AB235087 count=6; merged_taxid={345121: 2, 345122: 1, 345124: 1, 1110429: 1, 1110430: 1}; species_name=###; family=2304161; family_name=Leeaceae; scientific_name=Leea; reverse_match=CCATTGAGTCTCTGCACCTATC; taxid=39207; rank=genus; forward_error=0; forward_tm=56.66; genus_name=Leea; forward_match=GGGCAATCCTGAGCCAA; reverse_tm=56.99; genus=39207; reverse_error=0; species=-1; strand=D;      Leea aculeata chloroplast NA, trnL-trnF IGS, isolate: 7058, partial sequence.
atcctgttttccgaaaacaaagaagggttcagaaaacgataataaaaaaaag
>AB235098 count=3; merged_taxid={4378: 1, 169244: 1, 345150: 1}; species_name=###; family=24942; family_name=Dilleniaceae; scientific_name=Dillenia; reverse_match=CCGTTGAGTCTCTGCACCTATC; taxid=4377; rank=genus; forward_error=0; forward_tm=56.66; genus_name=Dillenia; forward_match=GGGCAATCCTGAGCCAA; reverse_tm=53.99; genus=4377; reverse_error=1; species=-1; strand=D;      illenia sp. 8417 chloroplast NA, trnL-trnF IGS, isolate: 8417, partial sequence.
atcctgttttccaaaaacaaagattcagaaagggagaataaaaaaaaag
>AB236356 count=8; merged_taxid={130966: 8}; species_name=Isolepis crassiuscula; family=4609; family_name=Cyperaceae; scientific_name=Isolepis crassiuscula; reverse_match=CCATCGAGTCTCTGCACCTATC; taxid=130966; rank=species; forward_error=0; forward_tm=56.66; genus_name=Isolepis; forward_match=GGGCAATCCTGAGCCAA; reverse_tm=49.86; genus=76454; reverse_error=1; species=130966; strand=D;      Isolepis crassiuscula chloroplast trnL gene for tRNA-Leu, partial sequence.
atcatttttttgaaaaaatataaaaaaaaatataaatatatatctatcgaatattattat
tcgatattctatatttttttaattttatataaattaaaattaag
>AB237096 count=17; merged_taxid={350024: 1, 350027: 1, 50993: 5, 50994: 1, 50995: 4, 180954: 3, 180955: 2}; species_name=###; family=42216; family_name=Hamamelidaceae; scientific_name=Corylopsis; reverse_match=CCATTGAGTCTCTGCACCTATC; taxid=50992; genus_name=Corylopsis; forward_error=0; rank=genus; forward_match=GGGCAATCCTGAGCCAA; genus=50992; reverse_error=0; species=-1;      Corylopsis glabrescens f. gotoana chloroplast trnL gene, intron, partial sequence, clone:124.
atcctgttttccgaaaacaaagacaagggttcagaaagcgagaataaaaataaaaaaaaa
ag
>AB237100 count=1; merged_taxid={50993: 1}; species_name=Corylopsis pauciflora; family=42216; family_name=Hamamelidaceae; scientific_name=Corylopsis pauciflora; reverse_match=CCATTGAGTCTCTGCACCTATC; taxid=50993; genus_name=Corylopsis; forward_error=0; forward_tm=nan; rank=species; seq_length_ori=515; forward_match=GGGCAATCCTGAGCCAA; reverse_tm=52.09; genus=50992; reverse_error=0; species=50993; strand=R;      Corylopsis pauciflora chloroplast trnL gene, intron, partial sequence, clone:128.
atcctgttttccgaaaacaaagacaagggttcagaaagcgagaataaaaataaaaaaaag
>AB237101 count=3; merged_taxid={50993: 1, 180954: 1, 180955: 1}; species_name=###; family=42216; family_name=Hamamelidaceae; scientific_name=Corylopsis; reverse_match=CCATTGAGTCTCTGCACCTATC; taxid=50992; genus_name=Corylopsis; forward_error=0; rank=genus; forward_match=GGGCAATCCTGAGCCAA; genus=50992; reverse_error=0; species=-1;      Corylopsis pauciflora chloroplast trnL gene, intron, partial sequence, clone:129.
atcctgttttccgaaaacaaagacaagggttcagaaagcgagaataaaaataaaaaaaaa
aag
>AB237105 count=2; merged_taxid={180954: 1, 451702: 1}; species_name=###; family=42216; family_name=Hamamelidaceae; scientific_name=Corylopsis; reverse_match=CCATTGAGTCTCTGCACCTATC; taxid=50992; rank=genus; forward_error=0; genus_name=Corylopsis; forward_match=GGGCAATCCTGAGCCAA; genus=50992; reverse_error=0; species=-1;      Corylopsis glabrescens chloroplast trnL gene, intron, partial sequence, clone:133.
atcctgttttccgaaaacaaagacaagggttcagaaagcgagaataaaaataaaaaaaaa
g
>AB237106 count=1; merged_taxid={350025: 1}; species_name=Corylopsis yunnanensis; family=42216; family_name=Hamamelidaceae; scientific_name=Corylopsis yunnanensis; reverse_match=CCATTGAGTCTCTGCACCTATC; taxid=350025; genus_name=Corylopsis; forward_error=0; forward_tm=nan; rank=species; seq_length_ori=519; forward_match=GGGCAATCCTGAGCCAA; reverse_tm=52.09; genus=50992; reverse_error=0; species=350025; strand=R;      Corylopsis yunnanensis chloroplast trnL gene, intron, partial sequence, clone:134.
atcctgttttccgaaaacaaagacaagggttcagaaagcgagaataaaaataaaaaaaaa
aaag
>AB237107 count=2; merged_taxid={350026: 1, 350023: 1}; species_name=###; family=42216; family_name=Hamamelidaceae; scientific_name=Corylopsis; reverse_match=CCATTGAGTCTCTGCACCTATC; taxid=50992; rank=genus; forward_error=0; forward_tm=nan; genus_name=Corylopsis; seq_length_ori=517; forward_match=GGGCAATCCTGAGCCAA; reverse_tm=52.09; genus=50992; reverse_error=0; species=-1; strand=R;      Corylopsis stenopetala chloroplast trnL gene, intron, partial sequence, clone:135.
atcctgttttccgaaaacaaagacaagggttcagaaagcgagaataaaaaaaaaaaaaaa
ag
>AB237112 count=43; merged_taxid={64120: 1, 66699: 7, 64118: 35}; species_name=###; family=42216; family_name=Hamamelidaceae; scientific_name=Hamamelidaceae; reverse_match=CCATTGAGTCTCTGCACCTATC; taxid=42216; rank=family; forward_error=0; genus_name=###; forward_match=GGGCAATCCTGAGCCAA; genus=-1; reverse_error=0; species=-1;      Loropetalum chinense chloroplast trnL gene, intron, partial sequence, clone:140.
atcctgttttccgaaaacaaagacaagggttcagaaagcgagaatcaaaataaaaaaag
>AB246555 count=1; merged_taxid={365560: 1}; species_name=Stemonoporus canaliculatus; family=40588; family_name=Dipterocarpaceae; scientific_name=Stemonoporus canaliculatus; reverse_match=CCATTGAGTCTCTGCACCTATC; taxid=365560; genus_name=Stemonoporus; forward_error=0; forward_tm=56.66; rank=species; seq_length_ori=407; forward_match=GGGCAATCCTGAGCCAA; reverse_tm=56.99; genus=365557; reverse_error=0; species=365560; strand=D;      Stemonoporus canaliculatus chloroplast trnL NA, intron region, partial sequence.
atcctgtttaaaaaagcgttcaaaaagaaatcg
>AB246566 count=1; merged_taxid={292024: 1}; species_name=Shorea quadrinervis; family=40588; family_name=Dipterocarpaceae; scientific_name=Shorea quadrinervis; reverse_match=CCATTGAGTCTCTGCACCTATC; taxid=292024; genus_name=Shorea; forward_error=1; forward_tm=49.34; rank=species; seq_length_ori=479; forward_match=GGGCATTCCTGAGCCAA; reverse_tm=56.99; genus=64588; reverse_error=0; species=292024; strand=D;      Shorea quadrinervis chloroplast trnL NA, intron region, partial sequence.
ttcctgtttaaaaaagcgtccaaaaagaattag
>AB246574 count=10; merged_taxid={365554: 1, 365556: 2, 365577: 1, 365545: 2, 365547: 1, 142861: 1, 365550: 1, 365551: 1}; species_name=###; family=40588; family_name=Dipterocarpaceae; scientific_name=Shorea; reverse_match=CCATTGAGTCTCTGCACCTATC; taxid=64588; rank=genus; forward_error=0; forward_tm=56.66; genus_name=Shorea; forward_match=GGGCAATCCTGAGCCAA; reverse_tm=56.99; genus=64588; reverse_error=0; species=-1; strand=D;      Shorea elliptica chloroplast trnL NA, intron region, partial sequence.
atcctgtttaaaaaagcgttcaaaaggaaatag
>AB246607 count=3; merged_taxid={365536: 1, 40590: 2}; species_name=###; family=40588; family_name=Dipterocarpaceae; scientific_name=Dipterocarpoideae; reverse_match=CCATTGAGTCTCTGCACCTATC; taxid=65009; rank=subfamily; forward_error=0; forward_tm=56.66; genus_name=###; forward_match=GGGCAATCCTGAGCCAA; reverse_tm=56.99; genus=-1; reverse_error=0; species=-1; strand=D;      ipterocarpus glandulosus chloroplast trnL NA, intron region, partial sequence.
atcctgtttcaaaaagcgttcaaaaagaaatag
>AB246608 count=1; merged_taxid={365543: 1}; species_name=Monotes madagascariensis; family=40588; family_name=Dipterocarpaceae; scientific_name=Monotes madagascariensis; reverse_match=CCATTGAGTCTCTGCACCTATC; taxid=365543; genus_name=Monotes; forward_error=0; forward_tm=56.66; rank=species; seq_length_ori=488; forward_match=GGGCAATCCTGAGCCAA; reverse_tm=56.99; genus=65012; reverse_error=0; species=365543; strand=D;      Monotes madagascariensis chloroplast trnL NA, intron region, partial sequence.
atcctgttttacgaaatgctcaaaaagcaatag
>AB247963 count=1; merged_taxid={45912: 1}; species_name=Kalmia procumbens; family=4345; family_name=Ericaceae; scientific_name=Kalmia procumbens; reverse_match=CCATTGAGTCTCTGCACCTATC; taxid=45912; genus_name=Kalmia; forward_error=3; forward_tm=32.37; rank=species; seq_length_ori=1643; forward_match=GGGCAATCCTGAAGCCA; reverse_tm=56.99; genus=45894; reverse_error=0; species=45912; strand=D;      Kalmia procumbens chloroplast trnL, trnF genes for tRNA-Leu, tRNA-Phe, and trnT-trnL spacer region, trnL-trnF spacer region, specimen_voucher: S2223 (Makino Herbarium, Tokyo Metropolitan Univ.).
aatcctgttttttgcaaacaaacaaagattccgaaagcaaaaaaaaaaaag
>AB247964 count=1; merged_taxid={45901: 1}; species_name=Kalmia angustifolia; family=4345; family_name=Ericaceae; scientific_name=Kalmia angustifolia; reverse_match=CCATTGAGTCTCTGCACCTATC; taxid=45901; genus_name=Kalmia; forward_error=0; forward_tm=56.66; rank=species; seq_length_ori=1732; forward_match=GGGCAATCCTGAGCCAA; reverse_tm=56.99; genus=45894; reverse_error=0; species=45901; strand=D;      Kalmia angustifolia chloroplast trnL, trnF genes for tRNA-Leu, tRNA-Phe, and trnT-trnL spacer region, trnL-trnF spacer region, specimen_voucher: S4922 (Makino Herbarium, Tokyo Metropolitan Univ.).
atcctttttttcgcaaacaaacaaagattacgaaagcaaaaaaaag
>AB247965 count=2; merged_taxid={45902: 2}; species_name=Kalmia latifolia; family=4345; family_name=Ericaceae; scientific_name=Kalmia latifolia; reverse_match=CCATTGAGTCTCTGCACCTATC; taxid=45902; rank=species; forward_error=0; forward_tm=56.66; genus_name=Kalmia; forward_match=GGGCAATCCTGAGCCAA; reverse_tm=56.99; genus=45894; reverse_error=0; species=45902; strand=D;      Kalmia latifolia chloroplast trnL, trnF genes for tRNA-Leu, tRNA-Phe, and trnT-trnL spacer region, trnL-trnF spacer region, specimen_voucher: S4921 (Makino Herbarium, Tokyo Metropolitan Univ.).
atcctgtttttcgcaaacaaacaaagattccgaaagctaaaaaaaag
>AB247985 count=53; merged_taxid={1403696: 1, 357223: 1, 50462: 1, 50463: 50}; species_name=###; family=3700; family_name=Brassicaceae; scientific_name=Cardamine; reverse_match=CCATTGAGTCTCTGCACCTATC; taxid=50460; rank=genus; forward_error=0; genus_name=Cardamine; forward_match=GGGCAATCCTGAGCCAA; genus=50460; reverse_error=0; species=-1;      Cardamine flexuosa chloroplast trnL, trnF genes for tRNA-Leu, tRNA-Phe, partial sequences, specimen_voucher: S3696 (Makino Herbarium, Tokyo Metropolitan Univ.).
atccttgtttacgcgaataaccggagtttataaagcgagaaaaaagg
>AB248013 count=1; merged_taxid={168002: 1}; species_name=Anemone narcissiflora; family=3440; family_name=Ranunculaceae; scientific_name=Anemone narcissiflora; reverse_match=CCATTTAGTCTCTGCACCTATC; taxid=168002; genus_name=Anemone; forward_error=0; forward_tm=56.66; rank=species; seq_length_ori=900; forward_match=GGGCAATCCTGAGCCAA; reverse_tm=49.27; genus=22868; reverse_error=1; species=168002; strand=D;      Anemone narcissiflora chloroplast trnL, trnF genes for tRNA-Leu, tRNA-Phe, partial sequences, specimen_voucher: S4228 (Makino Herbarium, Tokyo Metropolitan Univ.).
atccttttttttttttgttttcagaaaaaacaaacaaaacaaaagggcttcagaaagcaa
aaataaacataaag
>AB248018 count=36; merged_taxid={168000: 2, 37489: 2, 416982: 10, 666727: 1, 416984: 2, 168007: 1, 1484106: 1, 387928: 10, 167997: 1, 416983: 6}; species_name=###; family=3440; family_name=Ranunculaceae; scientific_name=Anemone; reverse_match=CCATTGAGTCTCTGCACCTATC; taxid=22868; rank=genus; forward_error=0; forward_tm=56.66; genus_name=Anemone; forward_match=GGGCAATCCTGAGCCAA; reverse_tm=56.99; genus=22868; reverse_error=0; species=-1; strand=D;      Anemone canadensis chloroplast trnL, trnF genes for tRNA-Leu, tRNA-Phe, partial sequences, specimen_voucher: 040194 (Makino Herbarium, Tokyo Metropolitan Univ.).
atccttatttcagaaaacaaaagggggttcagaaagcaagaataaaaaaag
>AB248549 count=13; merged_taxid={138601: 9, 130722: 1, 370427: 1, 138605: 1, 251266: 1}; species_name=###; family=24955; family_name=Gunneraceae; scientific_name=Gunnera; reverse_match=CCATTGAGTCTCTGCACCTATC; taxid=24956; rank=genus; forward_error=0; forward_tm=56.66; genus_name=Gunnera; forward_match=GGGCAATCCTGAGCCAA; reverse_tm=56.99; genus=24956; reverse_error=0; species=-1; strand=D;      Gunnera magellanica chloroplast trnL, trnF genes for tRNA-Leu, tRNA-Phe and trnL-trnF intergenic spacer region, specimen_voucher: MAK:MAK364526.
atcctgttttctgaaaacaaacaagggttcataaaacgagaataaaaaagg
>AB248558 count=2; merged_taxid={138601: 2}; species_name=Gunnera magellanica; family=24955; family_name=Gunneraceae; scientific_name=Gunnera magellanica; reverse_match=CCATTGAGTCTCTGCACCTATC; taxid=138601; rank=species; forward_error=0; forward_tm=56.66; genus_name=Gunnera; forward_match=GGGCAATCCTGAGCCAA; reverse_tm=56.99; genus=24956; reverse_error=0; species=138601; strand=D;      Gunnera magellanica chloroplast trnL, trnF genes for tRNA-Leu, tRNA-Phe and trnL-trnF intergenic spacer region, specimen_voucher: KANA:KANA(Ueda84).
atcctgttttctgaaaacaaacaagggttcataaaacgagaagaaaaaagg
>AB248592 count=3; merged_taxid={138602: 2, 138598: 1}; species_name=###; family=24955; family_name=Gunneraceae; scientific_name=Gunnera; reverse_match=CCATCGAGTCTCTGCACCTATC; taxid=24956; rank=genus; forward_error=0; forward_tm=56.66; genus_name=Gunnera; forward_match=GGGCAATCCTGAGCCAA; reverse_tm=49.86; genus=24956; reverse_error=1; species=-1; strand=D;      Gunnera dentata chloroplast trnL, trnF genes for tRNA-Leu, tRNA-Phe and trnL-trnF intergenic spacer region, specimen_voucher: MAK:MAK358966.
atcctgttttatgaaaacaaacaagggttcataaaacgagaataaaaaagg
>AB266227 count=86; merged_taxid={226208: 18, 2263211: 1, 458134: 3, 395345: 3, 516553: 2, 395340: 6, 395341: 4, 1665422: 1, 1208401: 2, 1665426: 1, 1611029: 1, 2263190: 1, 2263191: 1, 587672: 2, 587673: 1, 2263195: 3, 587676: 1, 2263199: 1, 2263200: 1, 476449: 1, 424419: 2, 588964: 2, 424422: 1, 424423: 1, 395342: 1, 707369: 1, 2263210: 1, 707371: 1, 587675: 2, 424420: 1, 342062: 4, 342064: 1, 2263217: 2, 1208406: 1, 428276: 1, 416565: 1, 428274: 1, 476459: 2, 2263216: 1, 640636: 1, 2758142: 1, 1208405: 3}; species_name=###; family=4136; family_name=Lamiaceae; scientific_name=Salvia; taxid=21880; rank=genus; genus_name=Salvia; genus=21880; species=-1;      Salvia japonica var. japonica chloroplast NA, trnL-trnF intergenic spacer, specimen_voucher: Jap03/34 BO (Herbarium Bogoriense).
atcctgttttttcaaaaaaaag
>AB266231 count=6; merged_taxid={588964: 1, 395342: 1, 395344: 1, 342065: 1, 1665426: 1, 424420: 1}; species_name=###; family=4136; family_name=Lamiaceae; scientific_name=Salvia incertae sedis; reverse_match=CCATTGAGTCTCTGCACCTATC; taxid=2291027; rank=no rank; forward_error=0; genus_name=Salvia; forward_match=GGGCAATCCTGAGCCAA; genus=21880; reverse_error=0; species=-1;      Salvia isensis chloroplast NA, trnL-trnF intergenic spacer, specimen_voucher: Jap03/72 BO (Herbarium Bogoriense).
atcctgttttttcaaaaaaaaag
>AB266232 count=3; merged_taxid={395344: 2, 1665426: 1}; species_name=Salvia lutescens; family=4136; family_name=Lamiaceae; scientific_name=Salvia lutescens; reverse_match=CCATTGAGTCTCTGCACCTATC; taxid=395343; rank=species; forward_error=1; genus_name=Salvia; forward_match=GGGCAATCGTGAGCCAA; genus=21880; reverse_error=0; species=395343;      Salvia lutescens var. lutescens chloroplast NA, trnL-trnF intergenic spacer, specimen_voucher: Jap04/73 BO (Herbarium Bogoriense).
atgctgttttttcaaaaaaaaag
>AB266233 count=1; merged_taxid={395345: 1}; species_name=Salvia lutescens; family=4136; family_name=Lamiaceae; scientific_name=Salvia lutescens var. crenata; reverse_match=CCATTGAGTCTCTGCACCTATC; taxid=395345; genus_name=Salvia; forward_error=1; forward_tm=nan; rank=varietas; seq_length_ori=768; forward_match=GGGCAATCGTGAGCCAA; reverse_tm=52.09; genus=21880; reverse_error=0; species=395343; strand=R;      Salvia lutescens var. crenata chloroplast NA, trnL-trnF intergenic spacer, specimen_voucher: Jap04/73 BO (Herbarium Bogoriense).
atgctgttttttcaaaaaaaag
>AB266234 count=226; merged_taxid={53163: 4, 1006600: 2, 483851: 1, 483852: 1, 483853: 3, 483864: 2, 2039834: 1, 1541659: 2, 2039838: 1, 2039839: 1, 2039840: 1, 2039841: 1, 2039843: 2, 2039844: 1, 4138: 2, 2039851: 1, 2039853: 1, 2039856: 2, 2039857: 1, 2039860: 2, 694340: 2, 694341: 1, 694343: 2, 694349: 1, 694362: 3, 694364: 2, 155229: 3, 155230: 2, 694370: 2, 694371: 2, 694377: 4, 2039835: 1, 1081538: 1, 1081548: 1, 2291697: 1, 1081551: 1, 1081552: 1, 572117: 1, 572118: 1, 1081559: 1, 1081560: 1, 1081561: 1, 1081562: 2, 1081563: 1, 1081567: 1, 1081568: 2, 1080033: 2, 1080034: 1, 1080035: 1, 1080037: 3, 1080038: 3, 1080039: 1, 1080040: 3, 1080041: 3, 1081579: 2, 1080045: 3, 1080048: 2, 1080049: 1, 1080051: 1, 1080052: 3, 1080053: 2, 1080054: 4, 1080055: 3, 1080059: 4, 1080060: 2, 1081557: 1, 572119: 3, 41230: 4, 379205: 2, 2561862: 1, 2561863: 1, 2291682: 2, 1080043: 1, 2291687: 1, 1030014: 1, 2041219: 1, 1449359: 1, 1030043: 1, 1030044: 4, 457125: 2, 457127: 2, 457128: 1, 457130: 1, 457131: 1, 53164: 10, 53166: 4, 457138: 1, 457139: 10, 457144: 1, 457145: 2, 457163: 2, 483793: 2, 1907156: 1, 445399: 2, 445401: 1, 2291679: 1, 2291680: 1, 2291681: 1, 1000418: 10, 2291683: 1, 2291684: 1, 2291685: 1, 2291686: 1, 1662439: 1, 2291688: 1, 2291691: 1, 2291692: 1, 2291693: 2, 2291694: 1, 2291695: 1, 2291696: 1, 53160: 3, 2291698: 1, 2291700: 1, 2291701: 1, 2291702: 4, 2291703: 1, 2291704: 1, 2291705: 1, 2291706: 1, 2291707: 1, 2291711: 1}; species_name=###; family=4136; family_name=Lamiaceae; scientific_name=Lamioideae; reverse_match=CCATTGAGTCTCTGCACCTATC; taxid=216703; genus_name=###; rank=subfamily; genus=-1; reverse_error=0; species=-1;      Lamium purpureum chloroplast NA, trnL-trnF intergenic spacer, specimen_voucher: Jap06/79 BO (Herbarium Bogoriense).
atcctgttttttcaaaacaaaggttcaaaaaacgaaataaag
>AB280429 count=11; merged_taxid={1392144: 1, 326826: 5, 669764: 1, 65045: 2, 326837: 2}; species_name=###; family=91896; family_name=Orobanchaceae; scientific_name=Pedicularis; taxid=43174; rank=genus; genus_name=Pedicularis; genus=43174; species=-1; strand=D;      Pedicularis iwatensis chloroplast NA, trnT-trnL spacer region, tRNA-Leu, trnL-trnF spacer region, tRNA-Phe, partial and complete sequence, country: Japan: Akita, Mts. Akitakomagadake.
atcctctttttttttcaaaacaaaggttcagaaaacgaaaaaag
>AB280431 count=2; merged_taxid={326837: 2}; species_name=Pedicularis nipponica; family=91896; family_name=Orobanchaceae; scientific_name=Pedicularis nipponica; reverse_match=CCATCGAGTCTCTGCACCTATC; taxid=326837; rank=species; forward_error=1; forward_tm=44.53; genus_name=Pedicularis; seq_length_ori=1683; forward_match=GAGCAATCCTGAGCCAA; reverse_tm=49.86; genus=43174; reverse_error=1; species=326837; strand=D;      Pedicularis nipponica chloroplast NA, trnT-trnL spacer region, tRNA-Leu, trnL-trnF spacer region, tRNA-Phe, partial and complete sequence, country: Japan: Gunma, Mts. Tanigawa-dake, Yomogi-Pass.
atcctctttttttttcaaaacattttttcaaaacaaaggttcagaaaacgaaaaaag
>AB280432 count=8; merged_taxid={410704: 1, 321412: 5, 326837: 2}; species_name=###; family=91896; family_name=Orobanchaceae; scientific_name=Pedicularis; reverse_match=CCATCGAGTCTCTGCACCTATC; taxid=43174; rank=genus; genus_name=Pedicularis; reverse_tm=49.86; genus=43174; reverse_error=1; species=-1; strand=D;      Pedicularis nipponica chloroplast NA, trnT-trnL spacer region, tRNA-Leu, trnL-trnF spacer region, tRNA-Phe, partial and complete sequence, country: Japan: Nagano, Mts. Shirouma-dake, Tsugaike Highland.
atcctcttttttttttcaaaacaaaggttcagaaaacgaaaaaag
>AB280436 count=1; merged_taxid={326837: 1}; species_name=Pedicularis nipponica; family=91896; family_name=Orobanchaceae; scientific_name=Pedicularis nipponica; reverse_match=CCATCGAGTCTCTGCACCTATC; taxid=326837; genus_name=Pedicularis; forward_error=1; forward_tm=44.53; rank=species; seq_length_ori=1684; forward_match=GAGCAATCCTGAGCCAA; reverse_tm=49.86; genus=43174; reverse_error=1; species=326837; strand=D;      Pedicularis nipponica chloroplast NA, trnT-trnL spacer region, tRNA-Leu, trnL-trnF spacer region, tRNA-Phe, partial and complete sequence, country: Japan: Niigata, Mt. Sumon-dake.
atcctcttttttttttcaaaacattttttcaaaacaaaggttcagaaaacgaaaaaag
>AB280445 count=2; merged_taxid={410703: 2}; species_name=Pedicularis grandiflora; family=91896; family_name=Orobanchaceae; scientific_name=Pedicularis grandiflora; reverse_match=CCATCGAGTCTCTGCACCTATC; taxid=410703; rank=species; forward_error=0; forward_tm=56.66; genus_name=Pedicularis; forward_match=GGGCAATCCTGAGCCAA; reverse_tm=49.86; genus=43174; reverse_error=1; species=410703; strand=D;      Pedicularis grandiflora chloroplast NA, trnT-trnL spacer region, tRNA-Leu, trnL-trnF spacer region, tRNA-Phe, partial and complete sequence, country: Russia: Maritime Province of Siberia.
atcctctttattttttcaaaacaaaggttcagaaaacgaaaaaag
>AB280533 count=2; merged_taxid={326837: 2}; species_name=Pedicularis nipponica; family=91896; family_name=Orobanchaceae; scientific_name=Pedicularis nipponica; reverse_match=CCATCGAGTCTCTGCACCTATC; taxid=326837; rank=species; forward_error=1; forward_tm=44.53; genus_name=Pedicularis; forward_match=GAGCAATCCTGAGCCAA; reverse_tm=49.86; genus=43174; reverse_error=1; species=326837; strand=D;      Pedicularis nipponica chloroplast NA, trnT-trnL spacer region, trnL 5'exon, trnL intron, partial sequence, country: Japan: Yamagata, Mts.
atcctctttttttttttcaaaacaaaggttcagaaaacgaaaaaag
>AB287411 count=236; merged_taxid={669632: 2, 90176: 226, 47076: 2, 47141: 1, 90162: 1, 90167: 1, 20414: 3}; species_name=###; family=3803; family_name=Fabaceae; scientific_name=Astragalus; reverse_match=CCATTGAGTCTCTGCACCTATC; taxid=20400; rank=genus; forward_error=0; genus_name=Astragalus; forward_match=GGGCAATCCTGAGCCAA; genus=20400; reverse_error=0; species=-1;      Astragalus echinatus chloroplast gene for tRNA-Leu and trnL-trnF intergenic spacer, partial sequence.
atcctgctttccgaaaacaaaaaaataaaagttcagaaagttcaaattaaacaaaaaag
>AB287412 count=1; merged_taxid={144173: 1}; species_name=Caragana grandiflora; family=3803; family_name=Fabaceae; scientific_name=Caragana grandiflora; reverse_match=CCATTGAGTCTCTGCACCTATC; taxid=144173; genus_name=Caragana; forward_error=0; forward_tm=56.66; rank=species; seq_length_ori=955; forward_match=GGGCAATCCTGAGCCAA; reverse_tm=56.99; genus=20483; reverse_error=0; species=144173; strand=D;      Caragana grandiflora chloroplast gene for tRNA-Leu and trnL-trnF intergenic spacer, partial sequence.
atcctgctttccgaaaacaaacaaagaaaagttcagaaagtgaaaatcaaaaaag
>AB287413 count=1; merged_taxid={144174: 1}; species_name=Chesneya astragalina; family=3803; family_name=Fabaceae; scientific_name=Chesneya astragalina; reverse_match=CCATTGAGTCTCTGCACCTATC; taxid=144174; genus_name=Chesneya; forward_error=0; forward_tm=56.66; rank=species; seq_length_ori=827; forward_match=GGGCAATCCTGAGCCAA; reverse_tm=56.99; genus=46586; reverse_error=0; species=144174; strand=D;      Chesneya astragalina chloroplast gene for tRNA-Leu and trnL-trnF intergenic spacer, partial sequence.
atcctgctttccgaaaacaaacaaataaaagttcagaaagtcaaaatcaaaaaag
>AB287414 count=10; merged_taxid={144175: 1, 99010: 1, 47651: 2, 416564: 1, 47095: 1, 47075: 1, 47647: 1, 1641266: 1, 20511: 1}; species_name=###; family=3803; family_name=Fabaceae; scientific_name=Galegeae; reverse_match=CCATTGAGTCTCTGCACCTATC; taxid=163728; genus_name=###; forward_error=0; rank=tribe; forward_match=GGGCAATCCTGAGCCAA; genus=-1; reverse_error=0; species=-1;      Colutea persica chloroplast gene for tRNA-Leu and trnL-trnF intergenic spacer, partial sequence.
atcctgctttccgaaaacaaaaaaataaaagttcagaaagtgaaaattaaacaaaagag
>AB287416 count=103; merged_taxid={1938176: 2, 1938179: 1, 1938180: 1, 1938181: 1, 1938182: 1, 1938183: 1, 1938184: 1, 1938220: 1, 1938186: 1, 1938189: 1, 1938191: 1, 90236: 1, 1938222: 1, 1938200: 3, 83865: 6, 1938223: 1, 671263: 1, 1938208: 1, 483873: 1, 483874: 9, 1938212: 1, 1565093: 2, 1565094: 2, 1565095: 2, 1565096: 2, 1565097: 2, 1565098: 3, 1938219: 1, 1565100: 3, 1565101: 2, 1565102: 3, 1565103: 2, 144176: 3, 1938225: 1, 1938185: 1, 1533242: 1, 1533246: 1, 1533247: 2, 1907904: 1, 20804: 4, 1938209: 1, 1938210: 1, 754903: 1, 1219514: 1, 1938221: 1, 1000422: 2, 1938153: 1, 1938154: 1, 1938215: 1, 1938156: 1, 1938157: 1, 1938158: 1, 1938159: 1, 1938160: 1, 1938161: 1, 1938162: 1, 1091134: 1, 1938166: 1, 1938167: 1, 1938169: 1, 1938170: 2, 1938171: 1, 1938172: 1, 1938218: 1, 1938174: 1, 1938175: 1}; species_name=###; family=3803; family_name=Fabaceae; scientific_name=Oxytropis; taxid=20802; rank=genus; forward_error=0; forward_tm=56.66; genus_name=Oxytropis; forward_match=GGGCAATCCTGAGCCAA; genus=20802; species=-1; strand=D;      Oxytropis aucherii chloroplast gene for tRNA-Leu and trnL-trnF intergenic spacer, partial sequence.
atcctgctttccgaaaacaaaaaaataaaagttcagaaagttaaaattaaacaaataaag
>AB287417 count=1; merged_taxid={47106: 1}; species_name=Astragalus vogelii; family=3803; family_name=Fabaceae; scientific_name=Astragalus vogelii; reverse_match=CCGTTGAGTCTCTGCACCTATC; taxid=47106; genus_name=Astragalus; forward_error=0; forward_tm=56.66; rank=species; seq_length_ori=692; forward_match=GGGCAATCCTGAGCCAA; reverse_tm=53.99; genus=20400; reverse_error=1; species=47106; strand=D;      Astragalus vogelii chloroplast gene for tRNA-Leu and trnL-trnF intergenic spacer, partial sequence.
atcctgctttccgaaaacaaaaaaataaaagttcagaaagtgaaaatgaaacaaaagag
>AB289484 count=1; merged_taxid={419403: 1}; species_name=Liparis auriculata; family=4747; family_name=Orchidaceae; scientific_name=Liparis auriculata; reverse_match=CCATCGAGTCTCTGCACCTATC; taxid=419403; genus_name=Liparis; forward_error=0; forward_tm=56.66; rank=species; seq_length_ori=1080; forward_match=GGGCAATCCTGAGCCAA; reverse_tm=49.86; genus=78793; reverse_error=1; species=419403; strand=D;      Liparis auriculata chloroplast genes for tRNA-Leu, trnL-F intergenic spacer region, partial sequence, specimen_voucher: TBG144267 (TNS).
atctttgttttgtttgttttctcaaaacaaaaacgatggaaaatcagaataaaaagg
>AB289485 count=3; merged_taxid={419404: 1, 419405: 1, 419406: 1}; species_name=###; family=4747; family_name=Orchidaceae; scientific_name=Liparis; reverse_match=CCATTGAGTCTCTGCACCTATC; taxid=78793; rank=genus; forward_error=0; forward_tm=56.66; genus_name=Liparis; forward_match=GGGCAATCCTGAGCCAA; reverse_tm=56.99; genus=78793; reverse_error=0; species=-1; strand=D;      Liparis cordifolia chloroplast genes for tRNA-Leu, trnL-F intergenic spacer region, partial sequence, specimen_voucher: TBG134846 (TNS).
atctttgttttgtttgttttgagaaaaaaacgatggaaaatcagaataaaaagg
>AB289487 count=25; merged_taxid={327328: 2, 327329: 11, 419410: 1, 419413: 1, 419414: 1, 482297: 1, 525838: 1, 2484748: 5, 2484749: 1, 419406: 1}; species_name=###; family=4747; family_name=Orchidaceae; scientific_name=Liparis; reverse_match=CCATTGAGTCTCTGCACCTATC; taxid=78793; rank=genus; genus_name=Liparis; reverse_tm=56.99; genus=78793; reverse_error=0; species=-1; strand=D;      Liparis fujisanensis chloroplast genes for tRNA-Leu, trnL-F intergenic spacer region, partial sequence, specimen_voucher: Tsutsumi L18 (TNS).
atctttgttttgtttgttttgagaaaaaaaacgatggaaaatcagaataaaaagg
>AB289488 count=20; merged_taxid={327328: 2, 327329: 2, 419410: 1, 482297: 1, 2484747: 1, 2484749: 3, 419406: 1, 419407: 9}; species_name=###; family=4747; family_name=Orchidaceae; scientific_name=Liparis; reverse_match=CCATTGAGTCTCTGCACCTATC; taxid=78793; rank=genus; forward_error=0; forward_tm=56.66; genus_name=Liparis; forward_match=GGGCAATCCTGAGCCAA; reverse_tm=56.99; genus=78793; reverse_error=0; species=-1; strand=D;      Liparis japonica chloroplast genes for tRNA-Leu, trnL-F intergenic spacer region, partial sequence, specimen_voucher: Tsutsumi L2 (TNS).
atctttgttttgtttgttttgagaaaaaaaaacgatggaaaatcagaataaaaagg
>AB289494 count=3; merged_taxid={419408: 2, 1737060: 1}; species_name=###; family=4747; family_name=Orchidaceae; scientific_name=Liparis; taxid=78793; rank=genus; forward_error=0; forward_tm=56.66; genus_name=Liparis; forward_match=GGGCAATCCTGAGCCAA; genus=78793; species=-1; strand=D;      Liparis krameri chloroplast genes for tRNA-Leu, trnL-F intergenic spacer region, partial sequence, specimen_voucher: Yukawa 99-107 (TNS).
atctttgttttttttttgttttgagagaaaaacgatggaaaatcagaataaaaagg
>AB289501 count=3; merged_taxid={78794: 3}; species_name=Liparis liliifolia; family=4747; family_name=Orchidaceae; scientific_name=Liparis liliifolia; reverse_match=CCATTGAGTCTCTGCACCTATC; taxid=78794; rank=species; forward_error=0; forward_tm=56.66; genus_name=Liparis; forward_match=GGGCAATCCTGAGCCAA; reverse_tm=56.99; genus=78793; reverse_error=0; species=78794; strand=D;      Liparis liliifolia chloroplast genes for tRNA-Leu, trnL-F intergenic spacer region, partial sequence, specimen_voucher: Tsutsumi L25 (TNS).
atctttgttttggtttttttgagaaaaaaatgatggaaaatcagaataaaaagg
>AB289502 count=1; merged_taxid={419409: 1}; species_name=Liparis maingayi; family=4747; family_name=Orchidaceae; scientific_name=Liparis maingayi; reverse_match=CCATTGAGTCTCTGCACCTATC; taxid=419409; genus_name=Liparis; forward_error=0; forward_tm=56.66; rank=species; seq_length_ori=872; forward_match=GGGCAATCCTGAGCCAA; reverse_tm=56.99; genus=78793; reverse_error=0; species=419409; strand=D;      Liparis maingayi chloroplast genes for tRNA-Leu, trnL-F intergenic spacer region, partial sequence, specimen_voucher: TBG153205 (TNS).
atctttgttttgtttgtttttctctcaaaacaatggaaaatcagaataaaaagg
>AB289503 count=2; merged_taxid={419411: 1, 1157956: 1}; species_name=###; family=4747; family_name=Orchidaceae; scientific_name=Liparis; reverse_match=CCATTGAGTCTCTGCACCTATC; taxid=78793; rank=genus; forward_error=0; forward_tm=56.66; genus_name=Liparis; forward_match=GGGCAATCCTGAGCCAA; reverse_tm=56.99; genus=78793; reverse_error=0; species=-1; strand=D;      Liparis montana chloroplast genes for tRNA-Leu, trnL-F intergenic spacer region, partial sequence, specimen_voucher: TBG140462 (TNS).
atctttgtttttttttgttttgagagaaaaacgatggaaaatcagaataaaaagg
>AB289504 count=1; merged_taxid={419412: 1}; species_name=Liparis purpureoviridis; family=4747; family_name=Orchidaceae; scientific_name=Liparis purpureoviridis; reverse_match=CCATTGAGTCTCTGCACCTATC; taxid=419412; genus_name=Liparis; forward_error=0; forward_tm=56.66; rank=species; seq_length_ori=904; forward_match=GGGCAATCCTGAGCCAA; reverse_tm=56.99; genus=78793; reverse_error=0; species=419412; strand=D;      Liparis purpureoviridis chloroplast genes for tRNA-Leu, trnL-F intergenic spacer region, partial sequence, specimen_voucher: TBG129921 (TNS).
atctttgttttgtttgttttttctctcaaaacaatggaaaatcagaataaaaagg
>AB289505 count=1; merged_taxid={419415: 1}; species_name=Liparis truncata; family=4747; family_name=Orchidaceae; scientific_name=Liparis truncata; reverse_match=CCATTGAGTCTCTGCACCTATC; taxid=419415; genus_name=Liparis; forward_error=0; forward_tm=56.66; rank=species; seq_length_ori=995; forward_match=GGGCAATCCTGAGCCAA; reverse_tm=56.99; genus=78793; reverse_error=0; species=419415; strand=D;      Liparis truncata chloroplast genes for tRNA-Leu, trnL-F intergenic spacer region, partial sequence, specimen_voucher: Tsutsumi L13 (TNS).
atctttgtttttttttttgttttgagagaaaaacgatggaaaatcagaataaaaagg
>AB289508 count=4; merged_taxid={421264: 1, 327332: 1, 421263: 2}; species_name=###; family=4747; family_name=Orchidaceae; scientific_name=Malaxidinae; reverse_match=CCATTGAGTCTCTGCACCTATC; taxid=1759432; rank=subtribe; forward_error=0; forward_tm=56.66; genus_name=###; forward_match=GGGCAATCCTGAGCCAA; reverse_tm=56.99; genus=-1; reverse_error=0; species=-1; strand=D;      Liparis nervosa chloroplast genes for tRNA-Leu, trnL-F intergenic spacer region, partial sequence, specimen_voucher: Kurashige & Yukawa 484 (TNS).
atctttgttttgtttgttttgagaaaaaacgatggaaaatcagaataaaaagg
>AB289509 count=1; merged_taxid={419416: 1}; species_name=Malaxis sp. TBG132709; family=4747; family_name=Orchidaceae; scientific_name=Malaxis sp. TBG132709; reverse_match=CCATTGAGTCTCTGCACCTATC; taxid=419416; genus_name=Malaxis; forward_error=0; forward_tm=56.66; rank=species; seq_length_ori=1131; forward_match=GGGCAATCCTGAGCCAA; reverse_tm=56.99; genus=78802; reverse_error=0; species=419416; strand=D;      Malaxis sp. TBG132709 chloroplast genes for tRNA-Leu, trnL-F intergenic spacer region, partial sequence, specimen_voucher: TBG132709 (TNS).
atctttgttttgttttttttgagaaaaaaacgatggaaaatcagaataaaaagg
>AB295083 count=1; merged_taxid={428278: 1}; species_name=Salvia pygmaea; family=4136; family_name=Lamiaceae; scientific_name=Salvia pygmaea; reverse_match=CCATTGAGTCTCTGCACCTATC; taxid=428278; genus_name=Salvia; forward_error=0; forward_tm=nan; rank=species; seq_length_ori=788; forward_match=GGGCAATCCTGAGCCAA; reverse_tm=52.09; genus=21880; reverse_error=0; species=428278; strand=R;      Salvia pygmaea chloroplast NA, trnL-trnF intergenic spacer, specimen_voucher: Okada H. et al 5671 (Botanical Gardens Osaka City University).
atcctgttttttcaaaaacaaag
>AB295086 count=97; merged_taxid={1720538: 1, 476449: 2, 476450: 1, 476451: 1, 476452: 1, 707366: 1, 707367: 1, 476456: 1, 476458: 2, 342060: 19, 342063: 3, 708148: 2, 708149: 1, 49211: 1, 1321276: 1, 1321277: 1, 1321279: 1, 1208402: 1, 1208403: 1, 1208404: 2, 1208407: 1, 1321275: 2, 268902: 4, 268910: 1, 268919: 2, 268931: 1, 587670: 2, 2263192: 1, 2263194: 1, 1520028: 1, 587677: 2, 2263198: 1, 226208: 1, 2263201: 1, 2263204: 1, 2263205: 1, 2263206: 1, 2263207: 1, 2263208: 1, 2263214: 1, 2263215: 1, 2263197: 1, 2263218: 1, 2263221: 4, 2265293: 1, 587674: 1, 392657: 4, 38868: 1, 707364: 1, 1986522: 1, 1720539: 1, 424417: 2, 424421: 1, 424423: 1, 428275: 2, 428277: 3}; species_name=###; family=4136; family_name=Lamiaceae; scientific_name=Salvia incertae sedis; taxid=2291027; rank=no rank; forward_error=0; genus_name=Salvia; forward_match=GGGCAATCCTGAGCCAA; genus=21880; species=-1;      Salvia nipponica chloroplast NA, trnL-trnF intergenic spacer, specimen_voucher: Sudarmono et al Jap03/66 BO (Herbarium Bogoriense).
atcctgttttctcaaaaaaaag
>AB295090 count=68; merged_taxid={1504640: 1, 662913: 1, 662915: 4, 662916: 1, 1237717: 2, 662919: 2, 1504649: 1, 662922: 2, 662923: 1, 2494284: 1, 2494287: 2, 1504641: 1, 1504647: 2, 1504659: 1, 662932: 3, 587669: 2, 2494294: 1, 2494295: 1, 1813208: 1, 662942: 1, 662928: 1, 204131: 3, 204132: 3, 204133: 8, 204134: 1, 2494312: 1, 2494279: 1, 2494290: 1, 986863: 3, 428275: 1, 669300: 1, 680382: 1, 669302: 1, 669303: 2, 662904: 2, 662905: 1, 662911: 1, 2494292: 1, 662909: 2, 986861: 1, 1504639: 1}; species_name=###; family=4136; family_name=Lamiaceae; scientific_name=Nepetoideae; taxid=216706; genus_name=###; forward_error=0; rank=subfamily; forward_match=GGGCAATCCTGAGCCAA; genus=-1; species=-1;      Salvia glabrescens chloroplast NA, trnL-trnF intergenic spacer, specimen_voucher: Sudarmono et al Jap05/69 BO (Herbarium Bogoriense).
atcctgttttctcaaaaaaag
>AB295092 count=7; merged_taxid={424424: 7}; species_name=Salvia plebeia; family=4136; family_name=Lamiaceae; scientific_name=Salvia plebeia; reverse_match=CCATTGAGTCTCTGCACCTATC; taxid=424424; rank=species; forward_error=0; genus_name=Salvia; forward_match=GGGCAATCCTGAGCCAA; genus=21880; reverse_error=0; species=424424;      Salvia plebeia chloroplast NA, trnL-trnF intergenic spacer, specimen_voucher: Sudarmono et al Jap04/75 BO (Herbarium Bogoriense).
atccttttttctcaaaaaaaag
>AB299142 count=7; merged_taxid={37425: 7}; species_name=Takakia lepidozioides; family=70833; family_name=Takakiaceae; scientific_name=Takakia lepidozioides; reverse_match=CCATCGAGTCTCTGCACCTACC; taxid=37425; rank=species; forward_error=1; forward_tm=50.77; genus_name=Takakia; forward_match=AGGCAATCCTGAGCCAA; reverse_tm=42.3; genus=37424; reverse_error=2; species=37425; strand=D;      Takakia lepidozioides chloroplast NA, partial sequence.
atcctattcccacgaatgg
>AB299290 count=1; merged_taxid={50993: 1}; species_name=Corylopsis pauciflora; family=42216; family_name=Hamamelidaceae; scientific_name=Corylopsis pauciflora; reverse_match=CCATTGAGTCTCTGCACCTATC; taxid=50993; genus_name=Corylopsis; forward_error=0; forward_tm=56.66; rank=species; seq_length_ori=451; forward_match=GGGCAATCCTGAGCCAA; reverse_tm=56.99; genus=50992; reverse_error=0; species=50993; strand=D;      Corylopsis pauciflora chloroplast trnL gene, intron, partial sequence, haplotype: H.
atcctgttttccgaaaacaaagacaagggttcagaaagcgagaatcaaaataaaaaaaaa
ag
>AB299859 count=18; merged_taxid={366672: 3, 76081: 1, 28498: 1, 76083: 2, 76087: 1, 366664: 5, 366665: 1, 13258: 1, 366668: 3}; species_name=###; family=16727; family_name=Aristolochiaceae; scientific_name=Aristolochiaceae; reverse_match=CCATTGAGTCTCTGCACCTATC; taxid=16727; genus_name=###; forward_error=0; forward_tm=56.66; rank=family; forward_match=GGGCAATCCTGAGCCAA; reverse_tm=56.99; genus=-1; reverse_error=0; species=-1; strand=D;      Asarum heterotropoides var. heterotropoides chloroplast trnL (UAA) gene, intron, partial sequence, specimen_voucher: H. Yamaji 7126 (TUS).
atcctgttttcagaaaacaaacaaaagttcataaagcgagaataaaaaaaaaag
>AB299865 count=51; merged_taxid={1616793: 1, 49456: 1, 367784: 2, 367785: 2, 76079: 1, 76080: 1, 76081: 1, 1506998: 3, 76098: 5, 366663: 1, 366665: 1, 366666: 5, 366667: 2, 366669: 1, 366670: 2, 435277: 1, 366673: 3, 28498: 2, 435278: 1, 76132: 4, 1612139: 3, 1612143: 2, 1612144: 1, 1612145: 1, 1612147: 1, 1612148: 3}; species_name=###; family=16727; family_name=Aristolochiaceae; scientific_name=Asarum; reverse_match=CCATTGAGTCTCTGCACCTATC; taxid=16728; rank=genus; forward_error=0; forward_tm=56.66; genus_name=Asarum; forward_match=GGGCAATCCTGAGCCAA; reverse_tm=56.99; genus=16728; reverse_error=0; species=-1; strand=D;      Asarum heterotropoides var. mandshuricum chloroplast trnL (UAA) gene, intron, partial sequence, specimen_voucher: H. Yamaji 8180 (TUS).
atcctgttttcagaaaacaaacaaaagttcataaagcgagaataaaaaaaaag
>AB299893 count=16; merged_taxid={1550272: 2, 1550273: 1, 76099: 2, 76100: 1, 76101: 1, 81863: 1, 647436: 1, 336662: 2, 76092: 1, 336664: 1, 1612137: 1, 1612141: 1, 1550268: 1}; species_name=###; family=16727; family_name=Aristolochiaceae; scientific_name=Asarum; reverse_match=CCATTGAGTCTCTGCACCTATC; taxid=16728; rank=genus; forward_error=0; forward_tm=56.66; genus_name=Asarum; forward_match=GGGCAATCCTGAGCCAA; reverse_tm=56.99; genus=16728; reverse_error=0; species=-1; strand=D;      Asarum muramatsui chloroplast trnL (UAA) gene, intron, partial sequence, specimen_voucher: THS 70571 (THS).
atcctgttttcagaaaacaaacaaaagttcataaagcgagaatcaaaaaaag
>AB299895 count=3; merged_taxid={76089: 3}; species_name=Asarum epigynum; family=16727; family_name=Aristolochiaceae; scientific_name=Asarum epigynum; reverse_match=CCATTGAGTCTCTGCACCTATC; taxid=76089; rank=species; forward_error=0; forward_tm=56.66; genus_name=Asarum; forward_match=GGGCAATCCTGAGCCAA; reverse_tm=56.99; genus=16728; reverse_error=0; species=76089; strand=D;      Asarum epigynum chloroplast trnL (UAA) gene, intron, partial sequence, specimen_voucher: THS 79143 (THS).
atcctgttttcagaaaacaaacaaaacaaaagttcataaagcgagaataaaaaaaaaag
>AB304026 count=16; merged_taxid={157680: 5, 157747: 3, 3914: 3, 157739: 5}; species_name=###; family=3803; family_name=Fabaceae; scientific_name=Vigna; reverse_match=CCATAGAGTCTCTGCACCTATC; taxid=3913; rank=genus; forward_error=0; genus_name=Vigna; forward_match=GGGCAATCCTGAGCCAA; genus=3913; reverse_error=1; species=-1;      Vigna angularis var. angularis chloroplast NA, tRNA-Leu and trnL-F intergenic spacer, partial sequence, specimen_voucher: Aza/88-J-26 (conomic Botany and Biodiversity Laboratory, Osaka Prefecture University).
atccttttttctgaaaacaaagaaaaattcagaaagttataataaaaaagg
>AB304039 count=24; merged_taxid={3914: 1, 3918: 2, 35936: 1, 157744: 2, 87077: 3, 87086: 1, 157743: 1, 87088: 6, 157746: 2, 157748: 4, 157753: 1}; species_name=###; family=3803; family_name=Fabaceae; scientific_name=Phaseoleae; reverse_match=CCATAGAGTCTCTGCACCTATC; taxid=163735; genus_name=###; forward_error=0; forward_tm=56.66; rank=tribe; forward_match=GGGCAATCCTGAGCCAA; reverse_tm=51.57; genus=-1; reverse_error=1; species=-1; strand=D;      Vigna minima chloroplast NA, tRNA-Leu and trnL-F intergenic spacer, partial sequence, specimen_voucher: Azr/01-My-01 (conomic Botany and Biodiversity Laboratory, Osaka Prefecture University).
atcctgttttctgaaaacaaagaaaaattcagaaagttataataaaaaagg
>AB304042 count=2; merged_taxid={157812: 1, 157749: 1}; species_name=###; family=3803; family_name=Fabaceae; scientific_name=Vigna; reverse_match=CCATAGAGTCTCTGCACCTATC; taxid=3913; rank=genus; forward_error=0; forward_tm=56.66; genus_name=Vigna; forward_match=GGGCAATCCTGAGCCAA; reverse_tm=51.57; genus=3913; reverse_error=1; species=-1; strand=D;      Vigna riukiuensis chloroplast NA, tRNA-Leu and trnL-F intergenic spacer, partial sequence, specimen_voucher: Azr/91-O-01 (conomic Botany and Biodiversity Laboratory, Osaka Prefecture University).
atcctgttttctgaaaacaaagaaaaattaagaaagttctaataaaaaagg
>AB304043 count=5; merged_taxid={157812: 2, 157749: 3}; species_name=###; family=3803; family_name=Fabaceae; scientific_name=Vigna; reverse_match=CCATAGAGTCTCTGCACCTATC; taxid=3913; rank=genus; forward_error=0; forward_tm=56.66; genus_name=Vigna; forward_match=GGGCAATCCTGAGCCAA; reverse_tm=51.57; genus=3913; reverse_error=1; species=-1; strand=D;      Vigna riukiuensis chloroplast NA, tRNA-Leu and trnL-F intergenic spacer, partial sequence, specimen_voucher: YF-05-V10-2 (conomic Botany and Biodiversity Laboratory, Osaka Prefecture University).
atcctgttttctgaaaacaaagaaaaattcagaaagttctaataaaaaagg
>AB304049 count=20; merged_taxid={1967304: 1, 3916: 3, 87084: 3, 157741: 2, 3917: 1, 157791: 10}; species_name=###; family=3803; family_name=Fabaceae; scientific_name=Vigna; reverse_match=CCATAGAGTCTCTGCACCTATC; taxid=3913; rank=genus; forward_error=0; genus_name=Vigna; forward_match=GGGCAATCCTGAGCCAA; genus=3913; reverse_error=1; species=-1;      Vigna exilis chloroplast NA, tRNA-Leu and trnL-F intergenic spacer, partial sequence, specimen_voucher: Aze/01-My-01 (conomic Botany and Biodiversity Laboratory, Osaka Prefecture University).
atcctgttttctgaaaacaaagaaaaattaagaaagttataataaaaaagg
>AB304070 count=3; merged_taxid={87086: 1, 157751: 2}; species_name=###; family=3803; family_name=Fabaceae; scientific_name=Vigna; reverse_match=CCATAGAGTCTCTGCACCTATC; taxid=3913; rank=genus; forward_error=0; forward_tm=56.66; genus_name=Vigna; forward_match=GGGCAATCCTGAGCCAA; reverse_tm=51.57; genus=3913; reverse_error=1; species=-1; strand=D;      Vigna stipulacea chloroplast NA, tRNA-Leu and trnL-F intergenic spacer, partial sequence, specimen_voucher: Azt/01-My-02 (conomic Botany and Biodiversity Laboratory, Osaka Prefecture University).
atcctgttttctgaaaacaaagaaaaattcagaaagttagaataaaaaagg
>AB304073 count=2; merged_taxid={59626: 1, 460234: 1}; species_name=###; family=3803; family_name=Fabaceae; scientific_name=Vigna; reverse_match=CCATAGAGTCTCTGCACCTATC; taxid=3913; rank=genus; forward_error=0; forward_tm=56.66; genus_name=Vigna; forward_match=GGGCAATCCTGAGCCAA; reverse_tm=51.57; genus=3913; reverse_error=1; species=-1; strand=D;      Vigna vexillata chloroplast NA, tRNA-Leu and trnL-F intergenic spacer, partial sequence, specimen_voucher: Vex/91-J-02 (conomic Botany and Biodiversity Laboratory, Osaka Prefecture University).
atcctgttttctgaaaacaaagaaaaattcagaaagtgataataaaaaagg
>AB304074 count=13; merged_taxid={138955: 1, 260886: 1, 87083: 1, 77324: 1, 3917: 7, 3920: 1, 90550: 1}; species_name=###; family=3803; family_name=Fabaceae; scientific_name=Phaseoleae; taxid=163735; genus_name=###; forward_error=0; rank=tribe; forward_match=GGGCAATCCTGAGCCAA; genus=-1; reverse_error=1; species=-1;      Vigna unguiculata chloroplast NA, tRNA-Leu and trnL-F intergenic spacer, partial sequence, specimen_voucher: Vuc/My-4208 (conomic Botany and Biodiversity Laboratory, Osaka Prefecture University).
atcctgttttctgaaaacaaataaaaattcagaaagtgataataaaaaagg
>AB304075 count=4; merged_taxid={87080: 3, 378243: 1}; species_name=###; family=3803; family_name=Fabaceae; scientific_name=Vigna; reverse_match=CCATAGAGTCTCTGCACCTATC; taxid=3913; rank=genus; forward_error=0; forward_tm=56.66; genus_name=Vigna; forward_match=GGGCAATCCTGAGCCAA; reverse_tm=51.57; genus=3913; reverse_error=1; species=-1; strand=D;      Vigna marina chloroplast NA, tRNA-Leu and trnL-F intergenic spacer, partial sequence, specimen_voucher: Vgm/90-O-01 (conomic Botany and Biodiversity Laboratory, Osaka Prefecture University).
atcctgttttctgaaaacaaagaaaaattaagaaagtgataaaaaaaaggg
>AB305076 count=34; merged_taxid={98588: 1, 61149: 33}; species_name=###; family=40029; family_name=Rhizophoraceae; scientific_name=Rhizophora; reverse_match=CCATTGAGTCTCTGCACCTATC; taxid=40030; rank=genus; forward_error=1; forward_tm=48.78; genus_name=Rhizophora; forward_match=GGGTAATCCTGAGCCAA; reverse_tm=56.99; genus=40030; reverse_error=0; species=-1; strand=D;      Rhizophora stylosa chloroplast NA, microsatellite locus Rhstcp03.
atcctgttttacgaaaacaaacaaaagtttataaagacagaataaaagaaaaaaaaagg
>AB353431 count=5; merged_taxid={458536: 1, 66032: 1, 435762: 1, 158120: 1, 1312825: 1}; species_name=###; family=4479; family_name=Poaceae; scientific_name=Oplismenus; reverse_match=CCATTGAGTCTCTGCACCTATC; taxid=66031; genus_name=Oplismenus; forward_error=0; forward_tm=56.66; rank=genus; forward_match=GGGCAATCCTGAGCCAA; reverse_tm=56.99; genus=66031; reverse_error=0; species=-1; strand=D;      Oplismenus undulatifolius var. japonicus chloroplast NA, trnL intron, partial sequence, strain: Op/02-J-01.
atcccttttttgaaaaaacaagtggttctcaaactagaacccaaaggagaag
>AB353432 count=4; merged_taxid={158156: 4}; species_name=Sacciolepis indica; family=4479; family_name=Poaceae; scientific_name=Sacciolepis indica; taxid=158156; rank=species; forward_error=0; forward_tm=56.66; genus_name=Sacciolepis; forward_match=GGGCAATCCTGAGCCAA; genus=158155; species=158156; strand=D;      Sacciolepis indica chloroplast NA, trnL intron, partial sequence, strain: Sa/03-J-01.
atcccttttttgaaaaaacaagtggttctcaaataagaacccaaaggaaaag
>AB355569 count=133; merged_taxid={463616: 1, 463617: 4, 41606: 1, 324588: 1, 207882: 1, 2003723: 1, 2003724: 1, 2003726: 1, 207889: 1, 207890: 2, 207891: 1, 207892: 1, 207893: 1, 207895: 1, 2003737: 1, 2003739: 1, 207900: 1, 207901: 2, 207904: 1, 207905: 1, 207906: 1, 207907: 1, 207908: 1, 1227334: 1, 1496615: 1, 2003740: 1, 1227307: 2, 1496621: 1, 1227310: 1, 313522: 1, 313523: 2, 1227316: 2, 1496632: 1, 254905: 1, 1227338: 1, 2003732: 1, 1496642: 1, 1227331: 1, 1227332: 1, 254700: 1, 313542: 1, 1227337: 1, 1234634: 1, 1227339: 1, 1227340: 1, 1227341: 1, 1227342: 1, 1227343: 1, 1227344: 1, 1227315: 1, 145492: 1, 1329493: 34, 463609: 4, 41637: 1, 243811: 3, 143204: 1, 258789: 1, 2003729: 1, 254698: 1, 540780: 1, 540781: 1, 317053: 1, 540784: 1, 324594: 1, 2003731: 1, 1227254: 1, 1329492: 4, 41594: 6, 463612: 10, 463613: 1}; species_name=###; family=4210; family_name=Asteraceae; scientific_name=Asteraceae; taxid=4210; genus_name=###; forward_error=0; forward_tm=56.66; rank=family; forward_match=GGGCAATCCTGAGCCAA; genus=-1; species=-1; strand=D;      Paranephelius ovatus chloroplast NA, IGS between trnL and trnF, partial sequence, specimen_voucher: Funk 12088 (US).
atcacgttttctgaaaacaaacaaaggttcagaaagcgaaaatcaaaaag
>AB355575 count=3; merged_taxid={463612: 1, 463613: 2}; species_name=###; family=4210; family_name=Asteraceae; scientific_name=Paranephelius; reverse_match=CCATCGAGTCTCTGCACCTATC; taxid=463611; rank=genus; forward_error=0; forward_tm=56.66; genus_name=Paranephelius; forward_match=GGGCAATCCTGAGCCAA; reverse_tm=49.86; genus=463611; reverse_error=1; species=-1; strand=D;      Paranephelius ovatus chloroplast NA, IGS between trnL and trnF, partial sequence, specimen_voucher: Sanchez 10493 (F).
atcacgttttctgaaaacaaacaacggttcagaaagcgaaaatcaaaaag
>AB355594 count=32; merged_taxid={53719: 2, 207896: 1, 1973289: 2, 2448053: 1, 1548611: 1, 1548612: 1, 1548615: 1, 55624: 2, 1542351: 1, 1542352: 1, 1542353: 1, 1542354: 2, 130259: 2, 1542356: 2, 1542357: 1, 1542358: 1, 1542359: 1, 1542360: 1, 1542361: 2, 1542362: 1, 382033: 1, 313960: 1, 1117039: 1, 1542355: 1, 463610: 1}; species_name=###; family=4210; family_name=Asteraceae; scientific_name=Asteraceae; reverse_match=CCATCGAGTCTCTGCACCTATC; taxid=4210; rank=family; genus_name=###; genus=-1; reverse_error=1; species=-1;      Munnozia annua chloroplast NA, IGS between trnL and trnF, partial sequence, specimen_voucher: Sagastegui 17550 (F).
atcacgttttctgaaaacaaacaaaggttcagaaagcgaaaataaaaaag
>AB355595 count=5; merged_taxid={1227335: 1, 463614: 2, 207903: 2}; species_name=###; family=4210; family_name=Asteraceae; scientific_name=Philoglossa; reverse_match=CCATCGAGTCTCTGCACCTATC; taxid=207902; rank=genus; forward_error=0; forward_tm=56.66; genus_name=Philoglossa; forward_match=GGGCAATCCTGAGCCAA; reverse_tm=49.86; genus=207902; reverse_error=1; species=-1; strand=D;      Philoglossa purpureodisca chloroplast NA, IGS between trnL and trnF, partial sequence, specimen_voucher: illon 4512 (F).
atcacgttttctgaaaacaaacaaaggttcagaaagcgaaaatccaaaag
>AB365007 count=90; merged_taxid={690241: 2, 690242: 1, 690243: 6, 690244: 1, 690246: 2, 690247: 2, 690248: 2, 690249: 4, 690250: 4, 690251: 1, 43853: 3, 289774: 3, 690253: 2, 4013: 10, 690254: 2, 269718: 1, 269720: 2, 269721: 36, 2593988: 1, 300207: 1, 269722: 4}; species_name=###; family=4011; family_name=Anacardiaceae; scientific_name=Anacardiaceae; taxid=4011; genus_name=###; forward_error=0; forward_tm=56.66; rank=family; forward_match=GGGCAATCCTGAGCCAA; genus=-1; species=-1; strand=D;      Toxicodendron orientale chloroplast NA, trnL (tRNA-Leu) intron and trnL (tRNA-Leu) exon, partial sequence.
atcctattttattagaacaaaaacaaacaaggggtcagaacgggagaaaaag
>AB365015 count=166; merged_taxid={32258: 4, 371726: 3, 371727: 6, 55513: 54, 1540403: 2, 1540404: 1, 1540405: 1, 1540406: 2, 1540408: 1, 434233: 2, 434234: 4, 434235: 1, 434236: 1, 1540413: 1, 434238: 2, 434239: 3, 246378: 1, 246379: 9, 1540414: 2, 292731: 1, 269719: 5, 1136280: 1, 298660: 3, 298661: 2, 1592049: 1, 298664: 1, 298665: 1, 298667: 1, 298668: 1, 298669: 1, 298670: 3, 298671: 1, 298672: 1, 298673: 1, 289741: 8, 289751: 5, 289752: 1, 289753: 7, 289755: 2, 289758: 5, 289762: 5, 1201133: 1, 1201135: 1, 1201136: 1, 1201137: 1, 1201138: 1, 1201139: 1, 1201140: 1, 1201141: 1, 1201142: 1}; species_name=###; family=4011; family_name=Anacardiaceae; scientific_name=Anacardiaceae; taxid=4011; genus_name=###; rank=family; genus=-1; species=-1; strand=D;      Rhus chinensis var. roxburghii chloroplast NA, trnL (tRNA-Leu) intron and trnL (tRNA-Leu) exon, partial sequence.
atcctattttatgagaacaaaaacaaacaaggggtcagaacgggagaaagag
>AB375099 count=11; merged_taxid={107238: 1, 323057: 1, 497682: 1, 497684: 1, 497685: 1, 323095: 5, 431156: 1}; species_name=###; family=3977; family_name=Euphorbiaceae; scientific_name=Croton; reverse_match=CCATTGAGTCTCTGCACCTATC; taxid=100370; rank=genus; forward_error=0; forward_tm=56.66; genus_name=Croton; forward_match=GGGCAATCCTGAGCCAA; reverse_tm=56.99; genus=100370; reverse_error=0; species=-1; strand=D;      Croton columnaris chloroplast NA, tRNA-Leu (trnL) and trnL-trnF intergenic spacer, complete sequence, isolate: 05001.
atcctgttttccaaaaacaaatacaaataaaggttcaaaaagacagaataataaaaaaag
>AB375107 count=3; merged_taxid={497687: 3}; species_name=Croton tiglium; family=3977; family_name=Euphorbiaceae; scientific_name=Croton tiglium; reverse_match=CCATTGAGTCTCTGCACCTATC; taxid=497687; rank=species; forward_error=0; forward_tm=56.66; genus_name=Croton; forward_match=GGGCAATCCTGAGCCAA; reverse_tm=56.99; genus=100370; reverse_error=0; species=497687; strand=D;      Croton tiglium chloroplast NA, tRNA-Leu (trnL) and trnL-trnF intergenic spacer, complete sequence, isolate: 2134.
atcctgttttccaaaaacaaataaaggttcaaaaagacagaataataaaaaagg
>AB375109 count=55; merged_taxid={504256: 2, 1639638: 5, 504198: 1, 1421025: 2, 768524: 1, 504205: 2, 768526: 1, 1639634: 1, 1639635: 1, 1639636: 1, 323030: 1, 1639639: 3, 1639640: 9, 1639641: 1, 1639642: 1, 427353: 1, 323039: 1, 323040: 4, 427361: 1, 1738661: 1, 1738662: 1, 1738663: 1, 1738664: 1, 323049: 1, 504236: 1, 504242: 1, 504240: 1, 316785: 1, 323058: 1, 504184: 1, 504249: 1, 504186: 1, 1487804: 2, 1487805: 1}; species_name=###; family=3977; family_name=Euphorbiaceae; scientific_name=Croton; reverse_match=CCATTGAGTCTCTGCACCTATC; taxid=100370; rank=genus; genus_name=Croton; reverse_tm=56.99; genus=100370; reverse_error=0; species=-1; strand=D;      Croton bonplandianus chloroplast NA, tRNA-Leu (trnL) and trnL-trnF intergenic spacer, complete sequence, isolate: 90-105.
atcctgttttccaaaaaccaaaaacaaataaaggttcaaaaagacagaataataaaaaaa
g
>AB433188 count=8; merged_taxid={669627: 1, 517428: 7}; species_name=###; family=3568; family_name=Caryophyllaceae; scientific_name=Arenaria; reverse_match=CCTTTGAGTCTCTGCACCTATC; taxid=3577; rank=genus; forward_error=0; forward_tm=56.66; genus_name=Arenaria; forward_match=GGGCAATCCTGAGCCAA; reverse_tm=51.87; genus=3577; reverse_error=1; species=-1; strand=D;      Arenaria katoana chloroplast NA, trnL intron, partial sequence, isolate: A.
ctccttttgtctccttttttaaaagaaaaaag
>AB440681 count=1; merged_taxid={45912: 1}; species_name=Kalmia procumbens; family=4345; family_name=Ericaceae; scientific_name=Kalmia procumbens; reverse_match=CCATTGAGTCTCTGCACCTATC; taxid=45912; genus_name=Kalmia; forward_error=0; forward_tm=56.66; rank=species; seq_length_ori=419; forward_match=GGGCAATCCTGAGCCAA; reverse_tm=56.99; genus=45894; reverse_error=0; species=45912; strand=D;      Kalmia procumbens chloroplast trnL gene for tRNA-Leu, intron, partial sequence, haplotype: A'.
atcctgttttttgcaaacaaacaaagattccgaaagcaaaaaaaaaaag
>AB443868 count=56; merged_taxid={130512: 15, 1322085: 1, 2109895: 2, 1987496: 3, 122218: 4, 1498187: 1, 119954: 7, 1854013: 1, 658896: 1, 658897: 3, 528018: 2, 528019: 1, 1987495: 2, 528022: 3, 2563321: 3, 40007: 1, 128733: 3, 2136653: 3}; species_name=###; family=39998; family_name=Melastomataceae; scientific_name=Melastomateae; reverse_match=CCATTGAGTCTCTGCACCTATC; taxid=2653920; genus_name=###; forward_error=1; forward_tm=48.78; rank=tribe; forward_match=GGGTAATCCTGAGCCAA; reverse_tm=56.99; genus=-1; reverse_error=0; species=-1; strand=D;      Melastoma tetramerum chloroplast trnL gene, trnL-trnF intergenic spacer, trnF gene, partial and complete sequence, isolate: BG92-318.
atcctgttttacgaaaaccaacagcagttcgtaacgcaagaatacaaaaagaatag
>AB445374 count=31; merged_taxid={4400: 27, 63360: 4}; species_name=###; family=91829; family_name=Altingiaceae; scientific_name=Liquidambar; reverse_match=CCATTGAGTCTCTGCACCTATC; taxid=4398; rank=genus; forward_error=0; genus_name=Liquidambar; forward_match=GGGCAATCCTGAGCCAA; genus=4398; reverse_error=0; species=-1;      Liquidambar styraciflua chloroplast NA, trnT (UGU)-5'trnL (UAA)-3'trnL (UAA)-trnF (GAA) intergenic spacer/intron.
atcctgttttacgaaaacaaacacaaggattcagaaagcgagaaaagag
>AB445386 count=1; merged_taxid={546386: 1}; species_name=Daphniphyllum macropodum; family=4386; family_name=Daphniphyllaceae; scientific_name=Daphniphyllum macropodum var. humile; reverse_match=CCATTGAGTCTCTGCACCTATC; taxid=546386; genus_name=Daphniphyllum; forward_error=0; forward_tm=56.66; rank=varietas; seq_length_ori=1968; forward_match=GGGCAATCCTGAGCCAA; reverse_tm=56.99; genus=4387; reverse_error=0; species=276776; strand=D;      aphniphyllum macropodum var. humile chloroplast NA, trnT (UGU)-5'trnL (UAA)-3'trnL (UAA)-trnF (GAA) intergenic spacer/intron.
atcctgttttccgaaaacaaacacaagggttcagaaagcgagaaaaaaaaaag
>AB445554 count=177; merged_taxid={463873: 1, 463875: 1, 463876: 1, 309270: 1, 463878: 1, 665991: 1, 1871667: 1, 410775: 2, 463886: 1, 241886: 2, 309265: 1, 681459: 1, 1432468: 1, 462830: 2, 1304982: 1, 309271: 6, 210328: 1, 1867292: 1, 1867293: 1, 709068: 1, 3494: 50, 276778: 2, 1312811: 1, 309426: 1, 309341: 2, 648879: 2, 479816: 1, 546738: 1, 546739: 1, 546740: 2, 546741: 4, 546742: 3, 479800: 2, 100569: 2, 1191356: 1, 100541: 1, 309429: 1, 241857: 1, 309329: 2, 1127367: 2, 1127368: 1, 1127369: 4, 863434: 1, 1127371: 1, 1127372: 1, 709069: 1, 66382: 1, 66383: 5, 66385: 5, 66386: 2, 66387: 3, 1127374: 2, 182105: 4, 1543385: 1, 1127375: 1, 100573: 2, 100574: 1, 182112: 3, 463841: 1, 100577: 1, 182114: 1, 106724: 2, 100581: 1, 100579: 1, 241896: 2, 182122: 1, 241889: 3, 546668: 1, 241902: 2, 479822: 1, 182129: 2, 2518130: 1, 410707: 1, 463860: 1, 463863: 1, 2516217: 1, 2516218: 1, 665979: 1, 665980: 1, 2004885: 1}; species_name=###; family=3487; family_name=Moraceae; scientific_name=Moraceae; reverse_match=CCATTGAGTCTCTGCACCTATC; taxid=3487; genus_name=###; rank=family; genus=-1; reverse_error=0; species=-1;      Ficus superba var. japonica chloroplast gene for trnL intron (C5), isolate: No. 119.
atccggttttctgaaaacaaacaagggttcagaaggcgataataaaaaag
>AB445569 count=1; merged_taxid={100555: 1}; species_name=Ficus insipida; family=3487; family_name=Moraceae; scientific_name=Ficus insipida; reverse_match=CCATTGAGTCTCTGCACCTATC; taxid=100555; genus_name=Ficus; forward_error=0; forward_tm=56.66; rank=species; seq_length_ori=541; forward_match=GGGCAATCCTGAGCCAA; reverse_tm=56.99; genus=3493; reverse_error=0; species=100555; strand=D;      Ficus insipida chloroplast gene for trnL intron (C5), isolate: No. 133.
atccggttttctgaaaacaaacaaggattcagaaggcaataataaaaaag
>AB445571 count=2; merged_taxid={172644: 2}; species_name=Broussonetia papyrifera; family=3487; family_name=Moraceae; scientific_name=Broussonetia papyrifera; reverse_match=CCATTGAGTCTCTGCACCTATC; taxid=172644; rank=species; forward_error=0; forward_tm=56.66; genus_name=Broussonetia; forward_match=GGGCAATCCTGAGCCAA; reverse_tm=56.99; genus=66379; reverse_error=0; species=172644; strand=D;      Broussonetia papyrifera chloroplast gene for trnL intron (C5), isolate: No.
atccagttttctgaaaacaaacaagggttcagaaggcgataaaaaaaaaaaaag
>AB445572 count=2; merged_taxid={194257: 2}; species_name=Castilla elastica; family=3487; family_name=Moraceae; scientific_name=Castilla elastica; reverse_match=CCATTGAGTCTCTGCACCTATC; taxid=194257; rank=species; forward_error=0; forward_tm=56.66; genus_name=Castilla; forward_match=GGGCAATCCTGAGCCAA; reverse_tm=56.99; genus=194256; reverse_error=0; species=194257; strand=D;      Castilla elastica chloroplast gene for trnL intron (C5), isolate: No. 123b.
atccggttttctgaaaacaaacaagggttcagaaggcgctaataaaaaag
>AB447186 count=34; merged_taxid={1333497: 1, 106626: 28, 98588: 1, 61149: 4}; species_name=###; family=40029; family_name=Rhizophoraceae; scientific_name=Rhizophora; reverse_match=CCATTGAGTCTCTGCACCTATC; taxid=40030; rank=genus; forward_error=1; forward_tm=48.78; genus_name=Rhizophora; forward_match=GGGTAATCCTGAGCCAA; reverse_tm=56.99; genus=40030; reverse_error=0; species=-1; strand=D;      Rhizophora apiculata chloroplast NA for trnL-trnF_spacer, partial sequence, allele: RaBan01.
atcctgttttacgaaaacaaacaaaagtttataaagacagaataaaagaaaaaaaaaagg
>AB451579 count=5; merged_taxid={85290: 4, 114206: 1}; species_name=###; family=85243; family_name=Tofieldiaceae; scientific_name=Tofieldia; reverse_match=CCATTGAGTCTCTGCACCTATC; taxid=85289; rank=genus; forward_error=0; forward_tm=56.66; genus_name=Tofieldia; forward_match=GGGCAATCCTGAGCCAA; reverse_tm=56.99; genus=85289; reverse_error=0; species=-1; strand=D;      Tofieldia calyculata chloroplast trnL, trnF genes for tRNA-Leu, tRNA-Phe, partial sequence, specimen_voucher: MO:Vleminckx 643.
atccttgtttttataaaaccttgttttataaaactagaataaaaaagg
>AB451581 count=22; merged_taxid={708144: 2, 1230174: 1, 120005: 6, 1230171: 1, 1230172: 2, 1230173: 1, 284478: 8, 708143: 1}; species_name=###; family=85243; family_name=Tofieldiaceae; scientific_name=Tofieldia; reverse_match=CCATTGAGTCTCTGCACCTATC; taxid=85289; rank=genus; forward_error=0; forward_tm=56.66; genus_name=Tofieldia; forward_match=GGGCAATCCTGAGCCAA; reverse_tm=56.99; genus=85289; reverse_error=0; species=-1; strand=D;      Tofieldia coccinea chloroplast trnL, trnF genes for tRNA-Leu, tRNA-Phe, partial sequence, specimen_voucher: MO:Parker & Murray 2145A.
atccttgtttttataaaacaagattttataaaactagaatcaaaaagg
>AB451587 count=5; merged_taxid={120003: 4, 552843: 1}; species_name=###; family=85243; family_name=Tofieldiaceae; scientific_name=Tofieldia; reverse_match=CCATTGAGTCTCTGCACCTATC; taxid=85289; rank=genus; forward_error=0; forward_tm=56.66; genus_name=Tofieldia; forward_match=GGGCAATCCTGAGCCAA; reverse_tm=56.99; genus=85289; reverse_error=0; species=-1; strand=D;      Tofieldia divergens chloroplast trnL, trnF genes for tRNA-Leu, tRNA-Phe, partial sequence, specimen_voucher: MO:Boufford et al. 28403.
atcctttttttataaaactaggttttataaaactagaattaaaaagg
>AB451590 count=3; merged_taxid={552842: 1, 708146: 1, 114206: 1}; species_name=###; family=85243; family_name=Tofieldiaceae; scientific_name=Tofieldia; taxid=85289; genus_name=Tofieldia; forward_error=0; forward_tm=56.66; rank=genus; forward_match=GGGCAATCCTGAGCCAA; genus=85289; species=-1; strand=D;      Tofieldia glabra chloroplast trnL, trnF genes for tRNA-Leu, tRNA-Phe, partial sequence, specimen_voucher: MO:Moldenke 113.
atccttgttttgataaaacaaggttttataaaactagaatcaaaaggg
>AB451592 count=6; merged_taxid={284479: 6}; species_name=Tofieldia okuboi; family=85243; family_name=Tofieldiaceae; scientific_name=Tofieldia okuboi; reverse_match=CCGTTGAGTCTCTGCACCTATC; taxid=284479; rank=species; forward_error=0; forward_tm=56.66; genus_name=Tofieldia; forward_match=GGGCAATCCTGAGCCAA; reverse_tm=53.99; genus=85289; reverse_error=1; species=284479; strand=D;      Tofieldia okuboi chloroplast trnL, trnF genes for tRNA-Leu, tRNA-Phe, partial sequence, specimen_voucher: KYO:Aida 241.
atccttgttttgataaaacaaggttttatcaaactagaatcaaaaggg
>AB451593 count=5; merged_taxid={114206: 5}; species_name=Tofieldia pusilla; family=85243; family_name=Tofieldiaceae; scientific_name=Tofieldia pusilla; reverse_match=CCATTGAGTCTCTGCACCTATC; taxid=114206; rank=species; forward_error=0; forward_tm=56.66; genus_name=Tofieldia; forward_match=GGGCAATCCTGAGCCAA; reverse_tm=56.99; genus=85289; reverse_error=0; species=114206; strand=D;      Tofieldia pusilla chloroplast trnL, trnF genes for tRNA-Leu, tRNA-Phe, partial sequence, specimen_voucher: MO:Fredskild & Bay 3148.
atccttgttttgataaaacaaggttttctaaaactagaatcaaaaggg
>AB451596 count=1; merged_taxid={552843: 1}; species_name=Tofieldia thibetica; family=85243; family_name=Tofieldiaceae; scientific_name=Tofieldia thibetica; reverse_match=CCATTGAGTCTCTGCACCTATC; taxid=552843; genus_name=Tofieldia; forward_error=0; forward_tm=56.66; rank=species; seq_length_ori=857; forward_match=GGGCAATCCTGAGCCAA; reverse_tm=56.99; genus=85289; reverse_error=0; species=552843; strand=D;      Tofieldia thibetica chloroplast trnL, trnF genes for tRNA-Leu, tRNA-Phe, partial sequence, specimen_voucher: MO:Li 394.
atcctttttttttttaattctagttttataaaactagaattaaaaagg
>AB451597 count=2; merged_taxid={207928: 2}; species_name=Triantha glutinosa; family=85243; family_name=Tofieldiaceae; scientific_name=Triantha glutinosa; reverse_match=CCATTGAGTCTCTGCACCTATC; taxid=207928; rank=species; forward_error=0; forward_tm=56.66; genus_name=Triantha; forward_match=GGGCAATCCTGAGCCAA; reverse_tm=56.99; genus=284690; reverse_error=0; species=207928; strand=D;      Triantha glutinosa chloroplast trnL, trnF genes for tRNA-Leu, tRNA-Phe, partial sequence, specimen_voucher: MO:Breterler 13914.
atccttgttttgagaaaacaaggttttataaaaatagaatcaaaaagg
>AB451598 count=13; merged_taxid={207928: 2, 552848: 1, 120004: 5, 552845: 1, 120006: 4}; species_name=###; family=85243; family_name=Tofieldiaceae; scientific_name=Triantha; reverse_match=CCATTGAGTCTCTGCACCTATC; taxid=284690; rank=genus; forward_error=0; forward_tm=56.66; genus_name=Triantha; forward_match=GGGCAATCCTGAGCCAA; reverse_tm=56.99; genus=284690; reverse_error=0; species=-1; strand=D;      Triantha glutinosa chloroplast trnL, trnF genes for tRNA-Leu, tRNA-Phe, partial sequence, specimen_voucher: MO:Summers et al. 9354.
atccttgttttgagaaaacaaggttttataaaactagaatcaaaaagg
>AB451605 count=1; merged_taxid={552846: 1}; species_name=Isidrogalvia falcata; family=85243; family_name=Tofieldiaceae; scientific_name=Isidrogalvia falcata; reverse_match=CCATTGAGTCTCTGCACCTATC; taxid=552846; genus_name=Isidrogalvia; forward_error=0; forward_tm=56.66; rank=species; seq_length_ori=867; forward_match=GGGCAATCCTGAGCCAA; reverse_tm=56.99; genus=284482; reverse_error=0; species=552846; strand=D;      Isidrogalvia falcata chloroplast trnL, trnF genes for tRNA-Leu, tRNA-Phe, partial sequence, specimen_voucher: MO:Foster 9067.
atccttgttttgaaaaactagaatcaaaaagg
>AB451606 count=1; merged_taxid={284481: 1}; species_name=Harperocallis flava; family=85243; family_name=Tofieldiaceae; scientific_name=Harperocallis flava; reverse_match=CCATTGAGTCTCTGCACCTATC; taxid=284481; genus_name=Harperocallis; forward_error=0; forward_tm=56.66; rank=species; seq_length_ori=851; forward_match=GGGCAATCCTGAGCCAA; reverse_tm=56.99; genus=284480; reverse_error=0; species=284481; strand=D;      Harperocallis flava chloroplast trnL, trnF genes for tRNA-Leu, tRNA-Phe, partial sequence, specimen_voucher: MO:Jones 25193.
atccttgttttgataaactagaatcaaaaagg
>AB451607 count=3; merged_taxid={85245: 3}; species_name=Pleea tenuifolia; family=85243; family_name=Tofieldiaceae; scientific_name=Pleea tenuifolia; reverse_match=CCATTGAGTCTCTGCACCTATC; taxid=85245; rank=species; forward_error=0; forward_tm=56.66; genus_name=Pleea; forward_match=GGGCAATCCTGAGCCAA; reverse_tm=56.99; genus=85244; reverse_error=0; species=85245; strand=D;      Pleea tenuifolia chloroplast trnL, trnF genes for tRNA-Leu, tRNA-Phe, partial sequence, specimen_voucher: KYO:Utech 77-515.
atccttgttttgagaaaacaaggttttctaaaactagaatcaaaacaaaaagg
>AB451993 count=4; merged_taxid={64600: 4}; species_name=Anisoptera laevis; family=40588; family_name=Dipterocarpaceae; scientific_name=Anisoptera laevis; reverse_match=CCATTGAGTCTCTGCACCTATC; taxid=64600; rank=species; forward_error=0; forward_tm=56.66; genus_name=Anisoptera; forward_match=GGGCAATCCTGAGCCAA; reverse_tm=56.99; genus=64577; reverse_error=0; species=64600; strand=D;      Anisoptera laevis chloroplast NA, trnL intron, partial sequence, isolate: A0007.
atcctgtttaaaaaagggttcaaaaagaaatag
>AB452041 count=8; merged_taxid={152424: 2, 152433: 1, 552692: 2, 152414: 3}; species_name=###; family=40588; family_name=Dipterocarpaceae; scientific_name=Shorea; reverse_match=CCATTGAGTCTCTGCACCTATC; taxid=64588; rank=genus; forward_error=0; forward_tm=56.66; genus_name=Shorea; forward_match=GGGCAATCCTGAGCCAA; reverse_tm=56.99; genus=64588; reverse_error=0; species=-1; strand=D;      Shorea guiso chloroplast NA, trnL intron, partial sequence, isolate: 3402.
atcctgtttaaaaaagcattcaaaaagaaatag
>AB453054 count=23; merged_taxid={49952: 2, 38852: 3, 38855: 4, 1892685: 1, 49937: 3, 49939: 3, 553061: 1, 442720: 1, 442721: 1, 49957: 2, 49958: 1, 1085736: 1}; species_name=###; family=21472; family_name=Gentianaceae; scientific_name=Gentiana; taxid=21496; genus_name=Gentiana; forward_error=0; forward_tm=56.66; rank=genus; forward_match=GGGCAATCCTGAGCCAA; genus=21496; species=-1; strand=D;      Gentiana verna subsp. verna chloroplast trnL gene for tRNA-Leu (UAA) intron, partial sequence, specimen_voucher: IARC:U_047.
atcctagttttcgaaaaagcaaaaagaaaggcttagaaagaaatgaaagaaataaag
>AB453055 count=1; merged_taxid={553060: 1}; species_name=Gentiana verna; family=21472; family_name=Gentianaceae; scientific_name=Gentiana verna subsp. oschtenica; reverse_match=CCGTTGAGTCTCTGCACCTATC; taxid=553060; genus_name=Gentiana; forward_error=0; forward_tm=56.66; rank=subspecies; seq_length_ori=387; forward_match=GGGCAATCCTGAGCCAA; reverse_tm=53.99; genus=21496; reverse_error=1; species=38855; strand=D;      Gentiana verna subsp. oschtenica chloroplast trnL gene for tRNA-Leu (UAA) intron, partial sequence, specimen_voucher: IARC:U_049.
atcctagttttcgaaaaagcaaaaagaaaggcttagaaagaaatgacagaaataaag
>AB453056 count=2; merged_taxid={553064: 2}; species_name=Gentiana zollingeri; family=21472; family_name=Gentianaceae; scientific_name=Gentiana zollingeri; reverse_match=CCATTGAGTCTCTGCACCTATC; taxid=553064; rank=species; forward_error=0; forward_tm=56.66; genus_name=Gentiana; forward_match=GGGCAATCCTGAGCCAA; reverse_tm=56.99; genus=21496; reverse_error=0; species=553064; strand=D;      Gentiana zollingeri chloroplast trnL gene for tRNA-Leu (UAA) intron, partial sequence, specimen_voucher: IARC:A_027.
atcctatttttgaaaaactaaaaaacaaaaggcttagaaatagaaagaaataaag
>AB453057 count=2; merged_taxid={553049: 1, 49955: 1}; species_name=###; family=21472; family_name=Gentianaceae; scientific_name=Gentiana; reverse_match=CCATTGAGTCTCTGCACCTATC; taxid=21496; rank=genus; forward_error=0; forward_tm=56.66; genus_name=Gentiana; forward_match=GGGCAATCCTGAGCCAA; reverse_tm=56.99; genus=21496; reverse_error=0; species=-1; strand=D;      Gentiana jamesii chloroplast trnL gene for tRNA-Leu (UAA) intron, partial sequence, specimen_voucher: IARC:U 017.
atcctattttttgaaaaagcaaaaaaaaaaaaagaaaggcttagaaagaaattaaag
>AB453058 count=1; merged_taxid={553058: 1}; species_name=Gentiana rubicunda; family=21472; family_name=Gentianaceae; scientific_name=Gentiana rubicunda var. rubicunda; reverse_match=CCATTGAGTCTCTGCACCTATC; taxid=553058; genus_name=Gentiana; forward_error=0; forward_tm=56.66; rank=varietas; seq_length_ori=330; forward_match=GGGCAATCCTGAGCCAA; reverse_tm=56.99; genus=21496; reverse_error=0; species=553057; strand=D;      Gentiana rubicunda var. rubicunda chloroplast trnL gene for tRNA-Leu (UAA) intron, partial sequence, specimen_voucher: IARC:B 017.
atcctatttttgaaaaaaaaaagaaaggcttagaaagaaattaaag
>AB453059 count=226; merged_taxid={49933: 5, 49942: 1, 49943: 5, 49944: 3, 1892634: 1, 49947: 1, 553050: 1, 1892638: 1, 1892641: 1, 1892643: 1, 49956: 1, 292393: 6, 1892671: 1, 1892672: 1, 487748: 1, 1892680: 1, 374089: 1, 374090: 2, 1892683: 1, 374092: 9, 374093: 16, 50766: 1, 374096: 20, 374097: 12, 553042: 2, 374099: 7, 553044: 1, 553045: 1, 553046: 1, 553047: 1, 1892698: 1, 553051: 1, 553053: 1, 553055: 1, 553062: 1, 553063: 1, 2164087: 1, 2164088: 1, 2164089: 1, 55190: 2, 984480: 1, 374101: 2, 225203: 9, 49950: 1, 38849: 1, 544963: 1, 38853: 2, 1892684: 1, 50765: 10, 308434: 44, 412118: 6, 1892644: 1, 50768: 13, 553040: 3, 683755: 2, 292588: 1, 553043: 1, 1892649: 1, 374100: 8, 1892692: 1}; species_name=###; family=21472; family_name=Gentianaceae; scientific_name=Gentiana; taxid=21496; rank=genus; forward_error=0; forward_tm=56.66; genus_name=Gentiana; forward_match=GGGCAATCCTGAGCCAA; genus=21496; species=-1; strand=D;      Gentiana acaulis chloroplast trnL gene for tRNA-Leu (UAA) intron, partial sequence, specimen_voucher: IARC:B 001.
atcctatttttcgaaaaagcaaaaagaaaggcttagaaagaaataaag
>AB453063 count=1; merged_taxid={49942: 1}; species_name=Gentiana clusii; family=21472; family_name=Gentianaceae; scientific_name=Gentiana clusii; reverse_match=CCGTTGAGTCTCTGCACCTATC; taxid=49942; genus_name=Gentiana; forward_error=0; forward_tm=56.66; rank=species; seq_length_ori=378; forward_match=GGGCAATCCTGAGCCAA; reverse_tm=53.99; genus=21496; reverse_error=1; species=49942; strand=D;      Gentiana clusii chloroplast trnL gene for tRNA-Leu (UAA) intron, partial sequence, specimen_voucher: IARC:A 011.
atcatatttttcgaaaaagcaaaaagaaaggcttagaaagaaataaag
>AB453075 count=23; merged_taxid={49953: 3, 49954: 4, 38851: 4, 38854: 3, 1892696: 1, 49946: 1, 553052: 1, 38850: 2, 49935: 4}; species_name=###; family=21472; family_name=Gentianaceae; scientific_name=Gentiana; taxid=21496; genus_name=Gentiana; forward_error=0; forward_tm=56.66; rank=genus; forward_match=GGGCAATCCTGAGCCAA; genus=21496; species=-1; strand=D;      Gentiana lutea subsp. lutea chloroplast trnL gene for tRNA-Leu (UAA) intron, partial sequence, specimen_voucher: IARC:U 020.
atcctatttttcgaaaaagcaaaaagaaaggcttagaaagaaatgaaagaaataaag
>AB453079 count=25; merged_taxid={2202561: 1, 553059: 1, 1892656: 1, 1499141: 1, 156520: 2, 156521: 1, 1828746: 2, 374095: 3, 553008: 1, 553041: 1, 308435: 1, 1499134: 2, 308438: 1, 553048: 2, 1892633: 1, 553039: 1, 553054: 3}; species_name=###; family=21472; family_name=Gentianaceae; scientific_name=Gentiana; reverse_match=CCGTTGAGTCTCTGCACCTATC; taxid=21496; rank=genus; forward_error=0; forward_tm=56.66; genus_name=Gentiana; forward_match=GGGCAATCCTGAGCCAA; reverse_tm=53.99; genus=21496; reverse_error=1; species=-1; strand=D;      Gentiana hexaphylla x Gentiana lawrencei chloroplast trnL gene for tRNA-Leu (UAA) intron, partial sequence, specimen_voucher: IARC:A 016.
atcctatttttcgaaaaagtaaaggcttagaaagaaataaag
>AB453084 count=7; merged_taxid={553056: 3, 1499136: 2, 669699: 1, 1892657: 1}; species_name=###; family=21472; family_name=Gentianaceae; scientific_name=Gentiana; reverse_match=CCGTTGAGTCTCTGCACCTATC; taxid=21496; rank=genus; forward_error=0; forward_tm=56.66; genus_name=Gentiana; forward_match=GGGCAATCCTGAGCCAA; reverse_tm=53.99; genus=21496; reverse_error=1; species=-1; strand=D;      Gentiana rigescens chloroplast trnL gene for tRNA-Leu (UAA) intron, partial sequence, specimen_voucher: IARC:B 016.
atcctatttttcgaaaaagcaaaaagtaaaggcttagaaagaaaaaaag
>AB453104 count=1; merged_taxid={137120: 1}; species_name=Gentianella saxosa; family=21472; family_name=Gentianaceae; scientific_name=Gentianella saxosa; reverse_match=CCGTTGAGTCTCTGCACCTATC; taxid=137120; genus_name=Gentianella; forward_error=0; forward_tm=56.66; rank=species; seq_length_ori=389; forward_match=GGGCAATCCTGAGCCAA; reverse_tm=53.99; genus=49959; reverse_error=1; species=137120; strand=D;      Gentianella saxosa chloroplast trnL gene for tRNA-Leu (UAA) intron, partial sequence, specimen_voucher: IARC:U 051.
atcctattaaatattaaaatcaaaaaaagaaaaaagaaaggctcagaaagaaaaaaaag
>AB457815 count=159; merged_taxid={267264: 2, 1826179: 1, 1826180: 1, 1826181: 1, 641286: 1, 74632: 2, 1826185: 1, 1826186: 1, 74635: 9, 74636: 2, 117261: 7, 117262: 1, 577515: 5, 117265: 1, 74642: 1, 648853: 1, 74646: 1, 74647: 9, 74648: 4, 74649: 2, 74650: 9, 74651: 4, 74652: 3, 74653: 4, 74654: 3, 1155355: 1, 1608484: 1, 1608485: 1, 136998: 4, 1533351: 1, 137000: 1, 1608489: 1, 1608496: 1, 1608497: 1, 1608499: 1, 649269: 2, 649271: 2, 1036030: 1, 267237: 5, 396733: 1, 396747: 1, 3765: 1, 1642049: 1, 1642051: 1, 119236: 2, 1642053: 1, 396742: 1, 1826188: 1, 283339: 2, 283340: 1, 411214: 1, 74637: 2, 136999: 1, 267226: 1, 648850: 4, 559339: 1, 1608487: 1, 283482: 1, 283343: 2, 267229: 2, 128735: 1, 267233: 1, 1826184: 1, 267235: 2, 1533350: 1, 577512: 3, 577513: 3, 559338: 1, 267243: 1, 396740: 1, 197613: 4, 267246: 1, 323240: 1, 107237: 1, 267253: 1, 948726: 1, 267241: 1, 267256: 1, 267257: 1, 1971707: 1, 947068: 1, 267261: 1, 714494: 1}; species_name=###; family=3745; family_name=Rosaceae; scientific_name=Rosoideae incertae sedis; reverse_match=CCATTGAGTCTCTGCACCTATC; taxid=1176516; genus_name=###; forward_error=0; rank=no rank; forward_match=GGGCAATCCTGAGCCAA; genus=-1; reverse_error=0; species=-1;      Rosa bracteata chloroplast trnL gene, trnL-trnF intergenic spacer, trnF gene, partial and complete sequence.
atcccgttttatgaaaacaaacaaggtttcagaaagcgagaataaataaag
>AB465535 count=1; merged_taxid={82927: 1}; species_name=Avicennia marina; family=4185; family_name=Acanthaceae; scientific_name=Avicennia marina; reverse_match=CCATCGAGTCTCTGCACCTATC; taxid=82927; genus_name=Avicennia; forward_error=0; forward_tm=nan; rank=species; seq_length_ori=324; forward_match=GGGCAATCCTGAGCCAA; reverse_tm=41.63; genus=41377; reverse_error=1; species=82927; strand=R;      Avicennia marina chloroplast NA, microsatellite marker Avmacp09, microsatellite marker Avmacp10.
atcctgttctctcaaaacaaaggttcagaaaacgaaaaaaaaaaaag
>AB477113 count=372; merged_taxid={105480: 2, 48666: 1, 35875: 3, 91198: 13, 4679: 4, 4681: 10, 743498: 2, 743499: 1, 138316: 1, 138318: 2, 743505: 3, 743511: 3, 138328: 2, 743513: 3, 138331: 2, 2565904: 1, 546491: 2, 2565905: 1, 165650: 1, 70766: 3, 2565907: 1, 858900: 6, 1053326: 3, 74900: 5, 61299: 2, 669877: 1, 669878: 1, 546488: 1, 669881: 1, 546490: 3, 669883: 1, 546492: 1, 546493: 1, 546494: 1, 546496: 1, 546497: 1, 546498: 1, 546499: 1, 2565903: 1, 165603: 3, 165604: 9, 165605: 5, 48873: 1, 165617: 5, 165619: 1, 165624: 1, 165625: 7, 165632: 2, 165634: 1, 165637: 2, 88840: 133, 88843: 1, 2565902: 2, 88847: 2, 165648: 2, 2490641: 2, 2565906: 2, 165651: 7, 2565908: 2, 2565909: 5, 2565911: 1, 165660: 4, 165661: 2, 165667: 2, 165669: 2, 165674: 3, 487736: 1, 931137: 1, 1136465: 1, 1136466: 1, 105301: 3, 669880: 1, 105309: 3, 1491823: 1, 502131: 1, 502132: 2, 502133: 1, 130426: 2, 515452: 1, 515453: 2, 515454: 1, 515455: 3, 166797: 1, 166823: 3, 1174968: 1, 1174969: 1, 1174970: 1, 1174972: 2, 2666432: 1, 4683: 23, 743502: 12}; species_name=###; family=4668; family_name=Amaryllidaceae; scientific_name=Allium; taxid=4678; rank=genus; genus_name=Allium; genus=4678; species=-1;      Allium schoenoprasum chloroplast trnL gene, intron, isolate: abdfg.
atctttattttttgaaaaacaagggtttaaaaaagagaataaaaaag
>AB477114 count=1; merged_taxid={74900: 1}; species_name=Allium schoenoprasum; family=4668; family_name=Amaryllidaceae; scientific_name=Allium schoenoprasum; reverse_match=CCATTGAGTCTCTGCACCTATC; taxid=74900; genus_name=Allium; forward_error=0; forward_tm=56.66; rank=species; seq_length_ori=272; forward_match=GGGCAATCCTGAGCCAA; reverse_tm=56.99; genus=4678; reverse_error=0; species=74900; strand=D;      Allium schoenoprasum chloroplast trnL gene, intron, isolate: ce.
atctttattttttgaaaaacaagggtttaaaaaggagaataaaaaag
>AB480043 count=6; merged_taxid={400568: 1, 2027280: 1, 3322: 2, 93692: 1, 123597: 1}; species_name=###; family=3318; family_name=Pinaceae; scientific_name=Cedrus; reverse_match=CCATTGAGTCTCTGCACCTATC; taxid=3321; rank=genus; forward_error=1; genus_name=Cedrus; forward_match=GGGTAATCCTGAGCCAA; genus=3321; reverse_error=0; species=-1;      Cedrus deodara chloroplast NA, complete sequence.
atccggttcgtggagacaatggtttcttctcctagcataggaaggg
>AB480614 count=64; merged_taxid={596352: 1, 596355: 1, 596356: 2, 596360: 2, 596362: 1, 596363: 4, 596364: 2, 332638: 5, 595262: 2, 202976: 1, 1211475: 1, 202967: 1, 91096: 1, 202969: 2, 202970: 1, 202974: 1, 332639: 5, 332640: 11, 202977: 1, 91113: 1, 202986: 8, 202987: 1, 116725: 2, 202985: 4, 596346: 1, 596349: 1, 596350: 1}; species_name=###; family=3781; family_name=Crassulaceae; scientific_name=Crassulaceae; taxid=3781; genus_name=###; forward_error=0; forward_tm=56.66; rank=family; forward_match=GGGCAATCCTGAGCCAA; genus=-1; species=-1; strand=D;      Orostachys boehmeri chloroplast NA, trnT-trnL intergenic spacer, tRNA-Leu(trnL), trnL-trnF intergenic spacer, partial and complete sequence, specimen_voucher: TI:K.Midorikawa 1998.
atcttcttttctgaaatcaaacccaaatacaggggttcaaaaagcgagaataaaaaag
>AB480624 count=1; merged_taxid={596361: 1}; species_name=Orostachys chanetii; family=3781; family_name=Crassulaceae; scientific_name=Orostachys chanetii; reverse_match=CCATTGAGTCTCTGCACCTATC; taxid=596361; genus_name=Orostachys; forward_error=0; forward_tm=56.66; rank=species; seq_length_ori=1270; forward_match=GGGCAATCCTGAGCCAA; reverse_tm=56.99; genus=91112; reverse_error=0; species=596361; strand=D;      Orostachys chanetii chloroplast NA, trnT-trnL intergenic spacer, tRNA-Leu(trnL), trnL-trnF intergenic spacer, partial and complete sequence, specimen_voucher: TI:S.Mayuzumi CH0052B.
atcttcttttctgaaatcaaacccaaatgcaggggttcaaaaagcgagaataaaaaag
>AB480632 count=3; merged_taxid={596365: 1, 596358: 1, 596359: 1}; species_name=###; family=3781; family_name=Crassulaceae; scientific_name=Orostachys; reverse_match=CCGTTGAGTCTCTGCACCTATC; taxid=91112; rank=genus; forward_error=0; forward_tm=56.66; genus_name=Orostachys; forward_match=GGGCAATCCTGAGCCAA; reverse_tm=53.99; genus=91112; reverse_error=1; species=-1; strand=D;      Orostachys aliciae var. aliciae chloroplast NA, trnT-trnL intergenic spacer, tRNA-Leu(trnL), trnL-trnF intergenic spacer, partial and complete sequence, specimen_voucher: TI:S.Mayuzumi CH00061.
atcttcttttctgaaatcaaccccaaataccgggtttcaaaaagctataataaaaaag
>AB480637 count=1; merged_taxid={202968: 1}; species_name=Hylotelephium cauticola; family=3781; family_name=Crassulaceae; scientific_name=Hylotelephium cauticola; reverse_match=CCGTTGAGTCTCTGCACCTATC; taxid=202968; genus_name=Hylotelephium; forward_error=0; forward_tm=56.66; rank=species; seq_length_ori=1268; forward_match=GGGCAATCCTGAGCCAA; reverse_tm=53.99; genus=91095; reverse_error=1; species=202968; strand=D;      Hylotelephium cauticola chloroplast NA, trnT-trnL intergenic spacer, tRNA-Leu(trnL), trnL-trnF intergenic spacer, partial and complete sequence, specimen_voucher: TI:Mayuzunu et al. C00014.
atcttcttttctgaaatcaaaccgaaatataggggttcaaaaagcgagaataaaaaag
>AB480638 count=14; merged_taxid={596354: 1, 596356: 1, 91096: 1, 332633: 1, 332632: 1, 91097: 1, 202972: 1, 202973: 1, 202975: 1, 202979: 1, 202980: 1, 1983732: 1, 91125: 1, 596348: 1}; species_name=###; family=3781; family_name=Crassulaceae; scientific_name=Crassulaceae; reverse_match=CCGTTGAGTCTCTGCACCTATC; taxid=3781; genus_name=###; forward_error=0; rank=family; forward_match=GGGCAATCCTGAGCCAA; genus=-1; reverse_error=1; species=-1;      Hylotelephium cyaneum chloroplast NA, trnT-trnL intergenic spacer, tRNA-Leu(trnL), trnL-trnF intergenic spacer, partial and complete sequence, specimen_voucher: TI:T.Fukuda No.2266.
atcttcttttctgaaatcaaacccaaatataggggttcaaaaagcgagaataaaaaag
>AB480642 count=1; merged_taxid={596347: 1}; species_name=Hylotelephium mingjinianum; family=3781; family_name=Crassulaceae; scientific_name=Hylotelephium mingjinianum; reverse_match=CCGTTGAGTCTCTGCACCTATC; taxid=596347; genus_name=Hylotelephium; forward_error=0; forward_tm=56.66; rank=species; seq_length_ori=1274; forward_match=GGGCAATCCTGAGCCAA; reverse_tm=53.99; genus=91095; reverse_error=1; species=596347; strand=D;      Hylotelephium mingjinianum chloroplast NA, trnT-trnL intergenic spacer, tRNA-Leu(trnL), trnL-trnF intergenic spacer, partial and complete sequence, specimen_voucher: TI:S.Mayuzumi CH0010.
atcttcttttctgaaatcaaacccaaatacaggggttcaaaaagcgcgaataaaaaag
>AB480645 count=2; merged_taxid={202971: 1, 202975: 1}; species_name=###; family=3781; family_name=Crassulaceae; scientific_name=Hylotelephium; reverse_match=CCGTTGAGTCTCTGCACCTATC; taxid=91095; rank=genus; forward_error=0; forward_tm=56.66; genus_name=Hylotelephium; seq_length_ori=1268; forward_match=GGGCAATCCTGAGCCAA; reverse_tm=53.99; genus=91095; reverse_error=1; species=-1; strand=D;      Hylotelephium populifolium chloroplast NA, trnT-trnL intergenic spacer, tRNA-Leu(trnL), trnL-trnF intergenic spacer, partial and complete sequence, specimen_voucher: TI:M.Wakabayashi et al. 1993.
atcttcttttctgaaataaaacccaaatataggggttcaaaaagcgagaataaaaaag
>AB480655 count=1; merged_taxid={596351: 1}; species_name=Hylotelephium telephium; family=3781; family_name=Crassulaceae; scientific_name=Hylotelephium telephium subsp. ruprechtii; reverse_match=CCGTTGAGTCTCTGCACCTATC; taxid=596351; genus_name=Hylotelephium; forward_error=0; forward_tm=56.66; rank=subspecies; seq_length_ori=1268; forward_match=GGGCAATCCTGAGCCAA; reverse_tm=53.99; genus=91095; reverse_error=1; species=91097; strand=D;      Hylotelephium telephium subsp. ruprechtii chloroplast NA, trnT-trnL intergenic spacer, tRNA-Leu(trnL), trnL-trnF intergenic spacer, partial and complete sequence, specimen_voucher: TI:R.Stephenson 1.07.002.
atcttcttttctgaaattaaacccaaatacaggggttcaaaaagcgagaataaaaaag
>AB480664 count=6; merged_taxid={91158: 1, 596367: 1, 91157: 1, 596366: 2, 595263: 1}; species_name=###; family=3781; family_name=Crassulaceae; scientific_name=Sinocrassula; reverse_match=CCGTTGAGTCTCTGCACCTATC; taxid=91156; genus_name=Sinocrassula; forward_error=0; forward_tm=56.66; rank=genus; forward_match=GGGCAATCCTGAGCCAA; reverse_tm=53.99; genus=91156; reverse_error=1; species=-1; strand=D;      Sinocrassula densirosulata chloroplast NA, trnT-trnL intergenic spacer, tRNA-Leu(trnL), trnL-trnF intergenic spacer, partial and complete sequence, specimen_voucher: TI:H.Hara et al. 1967.
atcttcttttctgaaatcaaccccaaatacaggggttcaaaaagcgataataaaaaag
>AB480668 count=1; merged_taxid={596367: 1}; species_name=Sinocrassula indica; family=3781; family_name=Crassulaceae; scientific_name=Sinocrassula indica var. luteorubra; reverse_match=CCGTTGAGTCTCTGCACCTATC; taxid=596367; genus_name=Sinocrassula; forward_error=0; forward_tm=56.66; rank=varietas; seq_length_ori=1268; forward_match=GGGCAATCCTGAGCCAA; reverse_tm=53.99; genus=91156; reverse_error=1; species=91157; strand=D;      Sinocrassula indica var. luteorubra chloroplast NA, trnT-trnL intergenic spacer, tRNA-Leu(trnL), trnL-trnF intergenic spacer, partial and complete sequence, specimen_voucher: TI:Akiyama et al.105516.
atcctcttttctgaattcaaccccaaatacaggggttcaaaaagcgataataaaaaag
>AB480670 count=1; merged_taxid={202982: 1}; species_name=Meterostachys sikokianus; family=3781; family_name=Crassulaceae; scientific_name=Meterostachys sikokianus; reverse_match=CCATTGAGTCTCTGCACCTATC; taxid=202982; genus_name=Meterostachys; forward_error=0; forward_tm=56.66; rank=species; seq_length_ori=1278; forward_match=GGGCAATCCTGAGCCAA; reverse_tm=56.99; genus=202981; reverse_error=0; species=202982; strand=D;      Meterostachys sikokiana chloroplast NA, trnT-trnL intergenic spacer, tRNA-Leu(trnL), trnL-trnF intergenic spacer, partial and complete sequence, specimen_voucher: TI:S.Mayuzumi et al. C00028.
atcttcttttctgaaatcaaacccaaatacaggggttcaaaaagtgagaataaaaaag
>AB480671 count=351; merged_taxid={203008: 21, 627969: 3, 203011: 2, 1795972: 3, 203013: 3, 203015: 77, 203016: 3, 265354: 1, 203019: 6, 1442764: 5, 1442765: 5, 1442766: 5, 1442767: 6, 1442768: 61, 1442769: 3, 1442770: 2, 1795971: 3, 487764: 5, 1442773: 1, 1442774: 5, 242839: 9, 1529624: 1, 498458: 1, 1442780: 1, 1442782: 1, 1529567: 3, 1442784: 5, 1442785: 2, 203009: 3, 203001: 1, 1439918: 2, 1442771: 1, 1442776: 1, 202997: 20, 202998: 7, 1168312: 7, 1442772: 3, 203002: 6, 203003: 47, 203004: 5, 203005: 5}; species_name=###; family=3781; family_name=Crassulaceae; scientific_name=Rhodiola; taxid=202994; rank=genus; genus_name=Rhodiola; genus=202994; species=-1; strand=D;      Rhodiola cretinii chloroplast NA, trnT-trnL intergenic spacer, tRNA-Leu(trnL), trnL-trnF intergenic spacer, partial and complete sequence, specimen_voucher: TI:F.Miyamoto et al. TI9596251.
atcttcttttccgaaaccaaacccaaatacaggggttcaaaaagcgcgaataaaaaag
>AB480672 count=80; merged_taxid={203008: 1, 203011: 1, 203017: 6, 203018: 4, 1529625: 1, 1442763: 3, 1442773: 3, 1442774: 1, 1442775: 4, 1442776: 1, 1442777: 4, 1442778: 6, 1442779: 2, 1442781: 7, 1442783: 3, 1442786: 1, 1442787: 1, 202997: 1, 202998: 15, 203000: 8, 203002: 1, 203006: 6}; species_name=###; family=3781; family_name=Crassulaceae; scientific_name=Rhodiola; reverse_match=CCGTTGAGTCTCTGCACCTATC; taxid=202994; rank=genus; forward_error=0; forward_tm=56.66; genus_name=Rhodiola; forward_match=GGGCAATCCTGAGCCAA; reverse_tm=53.99; genus=202994; reverse_error=1; species=-1; strand=D;      Rhodiola dumulosa chloroplast NA, trnT-trnL intergenic spacer, tRNA-Leu(trnL), trnL-trnF intergenic spacer, partial and complete sequence, specimen_voucher: TI:Akiyama 104213.
atcttcttttccgaaaccaaacccaaatacaggggttcaaaaagcgcgag
>AB485923 count=1; merged_taxid={47142: 1}; species_name=Astragalus epiglottis; family=3803; family_name=Fabaceae; scientific_name=Astragalus epiglottis; reverse_match=CCATTGAGTCTCTGCACCTATC; taxid=47142; genus_name=Astragalus; forward_error=0; forward_tm=56.66; rank=species; seq_length_ori=688; forward_match=GGGCAATCCTGAGCCAA; reverse_tm=56.99; genus=20400; reverse_error=0; species=47142; strand=D;      Astragalus epiglottis chloroplast gene for tRNA-Leu and trnL-trnF intergenic spacer, specimen_voucher: TARI:45851, partial sequence.
atcctgctttccgaaaacaaacaaatagaagttcagaaagttcaaatgaaacaaaaaag
>AB485924 count=3; merged_taxid={144063: 3}; species_name=Astragalus annularis; family=3803; family_name=Fabaceae; scientific_name=Astragalus annularis; reverse_match=CCATTGAGTCTCTGCACCTATC; taxid=144063; rank=species; forward_error=0; forward_tm=56.66; genus_name=Astragalus; forward_match=GGGCAATCCTGAGCCAA; reverse_tm=56.99; genus=20400; reverse_error=0; species=144063; strand=D;      Astragalus annularis chloroplast gene for tRNA-Leu and trnL-trnF intergenic spacer, specimen_voucher: TARI:51921, partial sequence.
atcctgctttccgaaaacaaacaatatagaagtccggaaagttcaaatgaaacaaaaaag
>AB485925 count=1; merged_taxid={144077: 1}; species_name=Astragalus capito; family=3803; family_name=Fabaceae; scientific_name=Astragalus capito; reverse_match=CCATTGAGTCTCTGCACCTATC; taxid=144077; genus_name=Astragalus; forward_error=0; forward_tm=56.66; rank=species; seq_length_ori=714; forward_match=GGGCAATCCTGAGCCAA; reverse_tm=56.99; genus=20400; reverse_error=0; species=144077; strand=D;      Astragalus capito chloroplast gene for tRNA-Leu and trnL-trnF intergenic spacer, specimen_voucher: TARI:2913, partial sequence.
atcctgctttccgaaaacaaaaaaataaaagttcagaaagttaaatttaaacaaaaagg
>AB485926 count=3; merged_taxid={144105: 1, 144084: 1, 144157: 1}; species_name=###; family=3803; family_name=Fabaceae; scientific_name=Astragalus; reverse_match=CCATTGAGTCTCTGCACCTATC; taxid=20400; rank=genus; forward_error=0; forward_tm=56.66; genus_name=Astragalus; forward_match=GGGCAATCCTGAGCCAA; reverse_tm=56.99; genus=20400; reverse_error=0; species=-1; strand=D;      Astragalus grammocalyx chloroplast gene for tRNA-Leu and trnL-trnF intergenic spacer, specimen_voucher: TARI:55123, partial sequence.
atcctgctttccgaaaacaaaaaaataaaagttcagaaagttaaatttaaacaaaaaag
>AB485928 count=10; merged_taxid={669633: 2, 90178: 1, 94291: 1, 144069: 2, 144151: 1, 47051: 1, 144092: 1, 669634: 1}; species_name=###; family=3803; family_name=Fabaceae; scientific_name=Astragalus; reverse_match=CCATTGAGTCTCTGCACCTATC; taxid=20400; rank=genus; forward_error=0; forward_tm=56.66; genus_name=Astragalus; forward_match=GGGCAATCCTGAGCCAA; reverse_tm=56.99; genus=20400; reverse_error=0; species=-1; strand=D;      Astragalus deickianus chloroplast gene for tRNA-Leu and trnL-trnF intergenic spacer, specimen_voucher: TARI:59381, partial sequence.
atcctgctttccgaaaacaaaaaaataaaagttcagaaagttaaaatgaaacaaaaaag
>AB485929 count=25; merged_taxid={20403: 3, 545222: 1, 1423377: 2, 20425: 3, 1980587: 2, 1980588: 2, 144078: 1, 144144: 1, 90225: 3, 2014547: 1, 20405: 1, 83862: 1, 144089: 1, 20410: 1, 487740: 1, 144125: 1}; species_name=###; family=3803; family_name=Fabaceae; scientific_name=Astragalus; reverse_match=CCATTGAGTCTCTGCACCTATC; taxid=20400; rank=genus; forward_error=0; forward_tm=56.66; genus_name=Astragalus; forward_match=GGGCAATCCTGAGCCAA; reverse_tm=56.99; genus=20400; reverse_error=0; species=-1; strand=D;      Astragalus tribuloides chloroplast gene for tRNA-Leu and trnL-trnF intergenic spacer, specimen_voucher: TARI:52003, partial sequence.
atcctgctttccgaaaacaaaaaaataaaagttcagaaagttaaaattaaacaaaaaag
>AB485931 count=7; merged_taxid={1522191: 1, 512688: 1, 20401: 2, 144149: 1, 144155: 1, 2020317: 1}; species_name=###; family=3803; family_name=Fabaceae; scientific_name=Astragalus; reverse_match=CCATTGAGTCTCTGCACCTATC; taxid=20400; rank=genus; forward_error=0; forward_tm=56.66; genus_name=Astragalus; forward_match=GGGCAATCCTGAGCCAA; reverse_tm=56.99; genus=20400; reverse_error=0; species=-1; strand=D;      Astragalus squarrosus chloroplast gene for tRNA-Leu and trnL-trnF intergenic spacer, specimen_voucher: TARI:52026, partial sequence.
atcctgctttccgaaaacaaaaaaataaaagtaaaagttcagaaagttaaaattaaacaa
aaaag
>AB485933 count=1; merged_taxid={144110: 1}; species_name=Astragalus horridus; family=3803; family_name=Fabaceae; scientific_name=Astragalus horridus; reverse_match=CCATTGAGTCTCTGCACCTATC; taxid=144110; genus_name=Astragalus; forward_error=0; forward_tm=56.66; rank=species; seq_length_ori=699; forward_match=GGGCAATCCTGAGCCAA; reverse_tm=56.99; genus=20400; reverse_error=0; species=144110; strand=D;      Astragalus horridus chloroplast gene for tRNA-Leu and trnL-trnF intergenic spacer, specimen_voucher: TARI:54874, partial sequence.
atcctgctttccgaaaacaaaaaaataaaagttcagaaagttaaaattaaaaaaaaaaag
>AB485934 count=1; merged_taxid={144138: 1}; species_name=Astragalus paradoxus; family=3803; family_name=Fabaceae; scientific_name=Astragalus paradoxus; reverse_match=CCATTGAGTCTCTGCACCTATC; taxid=144138; genus_name=Astragalus; forward_error=0; forward_tm=56.66; rank=species; seq_length_ori=685; forward_match=GGGCAATCCTGAGCCAA; reverse_tm=56.99; genus=20400; reverse_error=0; species=144138; strand=D;      Astragalus paradoxus chloroplast gene for tRNA-Leu and trnL-trnF intergenic spacer, specimen_voucher: TARI:19281, partial sequence.
atcctgctttccgagaacaaaaaaataaaagttcagaaagttaaaattaaacaaaaaag
>AB485935 count=1; merged_taxid={144159: 1}; species_name=Astragalus submitis; family=3803; family_name=Fabaceae; scientific_name=Astragalus submitis; reverse_match=CCATTGAGTCTCTGCACCTATC; taxid=144159; genus_name=Astragalus; forward_error=0; forward_tm=56.66; rank=species; seq_length_ori=703; forward_match=GGGCAATCCTGAGCCAA; reverse_tm=56.99; genus=20400; reverse_error=0; species=144159; strand=D;      Astragalus submitis chloroplast gene for tRNA-Leu and trnL-trnF intergenic spacer, specimen_voucher: TARI:47960, partial sequence.
atcctgctttccgaaaacaaaaaaataaaagttcagaaagttaaaataaaaaaaaaaag
>AB485936 count=1; merged_taxid={144160: 1}; species_name=Astragalus subsecundus; family=3803; family_name=Fabaceae; scientific_name=Astragalus subsecundus; reverse_match=CCATTGAGTCTCTGCACCTATC; taxid=144160; genus_name=Astragalus; forward_error=0; forward_tm=56.66; rank=species; seq_length_ori=696; forward_match=GGGCAATCCTGAGCCAA; reverse_tm=56.99; genus=20400; reverse_error=0; species=144160; strand=D;      Astragalus subsecundus chloroplast gene for tRNA-Leu and trnL-trnF intergenic spacer, specimen_voucher: TARI:55105, partial sequence.
atcctgctttcaaaaataaaagttcagaaagttcaaattaaacaaataaag
>AB485937 count=2; merged_taxid={144168: 1, 47053: 1}; species_name=###; family=3803; family_name=Fabaceae; scientific_name=Astragalus; reverse_match=CCATTGAGTCTCTGCACCTATC; taxid=20400; rank=genus; forward_error=0; forward_tm=56.66; genus_name=Astragalus; forward_match=GGGCAATCCTGAGCCAA; reverse_tm=56.99; genus=20400; reverse_error=0; species=-1; strand=D;      Astragalus verus chloroplast gene for tRNA-Leu and trnL-trnF intergenic spacer, specimen_voucher: TARI:47797, partial sequence.
atcctgctttccgaaaacaaaaaaataaaagttcagaaagttaaaataaaaaaaaag
>AB485939 count=1; merged_taxid={144113: 1}; species_name=Astragalus jessenii; family=3803; family_name=Fabaceae; scientific_name=Astragalus jessenii; reverse_match=CCATTGAGTCTCTGCACCTATC; taxid=144113; genus_name=Astragalus; forward_error=0; forward_tm=56.66; rank=species; seq_length_ori=679; forward_match=GGGCAATCCTGAGCCAA; reverse_tm=56.99; genus=20400; reverse_error=0; species=144113; strand=D;      Astragalus jessenii chloroplast gene for tRNA-Leu and trnL-trnF intergenic spacer, specimen_voucher: TARI:48062, partial sequence.
atcctgctttccgaaaacaaaagttcagaaagttaaaattaaacaaaaaag
>AB485940 count=1; merged_taxid={144107: 1}; species_name=Astragalus hemsleyi; family=3803; family_name=Fabaceae; scientific_name=Astragalus hemsleyi; reverse_match=CCATTGAGTCTCTGCACCTATC; taxid=144107; genus_name=Astragalus; forward_error=0; forward_tm=56.66; rank=species; seq_length_ori=685; forward_match=GGGCAATCCTGAGCCAA; reverse_tm=56.99; genus=20400; reverse_error=0; species=144107; strand=D;      Astragalus hemsleyi chloroplast gene for tRNA-Leu and trnL-trnF intergenic spacer, specimen_voucher: TARI:69578, partial sequence.
atcctgctttccaaaaacaaacaaataaaagttcagaaagtgaaaaggg
>AB485941 count=1; merged_taxid={144135: 1}; species_name=Astragalus ophiocarpus; family=3803; family_name=Fabaceae; scientific_name=Astragalus ophiocarpus; reverse_match=CCATTGAGTCTCTGCACCTATC; taxid=144135; genus_name=Astragalus; forward_error=0; forward_tm=56.66; rank=species; seq_length_ori=688; forward_match=GGGCAATCCTGAGCCAA; reverse_tm=56.99; genus=20400; reverse_error=0; species=144135; strand=D;      Astragalus ophiocarpus chloroplast gene for tRNA-Leu and trnL-trnF intergenic spacer, specimen_voucher: TARI:55143, partial sequence.
atcctgctttccaaaaacaaacaaatcaaagttcagaaagtgaaaaggg
>AB485943 count=1; merged_taxid={608813: 1}; species_name=Astragalus memoriosus; family=3803; family_name=Fabaceae; scientific_name=Astragalus memoriosus; reverse_match=CCATTGAGTCTCTGCACCTATC; taxid=608813; genus_name=Astragalus; forward_error=0; forward_tm=56.66; rank=species; seq_length_ori=699; forward_match=GGGCAATCCTGAGCCAA; reverse_tm=56.99; genus=20400; reverse_error=0; species=608813; strand=D;      Astragalus memoriosus chloroplast gene for tRNA-Leu and trnL-trnF intergenic spacer, specimen_voucher: TARI:72315, partial sequence.
atcctgctttccgaaaacaaaaaaataaaagttcagaaagttaaatttaaacaaataaag
>AB488457 count=1; merged_taxid={55444: 1}; species_name=Stuckenia pectinata; family=16362; family_name=Potamogetonaceae; scientific_name=Stuckenia pectinata; reverse_match=CCATTGAGTCTCTGCACCTATC; taxid=55444; genus_name=Stuckenia; forward_error=0; forward_tm=56.66; rank=species; seq_length_ori=574; forward_match=GGGCAATCCTGAGCCAA; reverse_tm=56.99; genus=246706; reverse_error=0; species=55444; strand=D;      Stuckenia pectinata chloroplast trnL gene for tRNA-Leu, intron, partial sequence, haplotype: B.
atccctgttttgagaaaaaagggtttattttctatatttcgaattttctattatatagaa
attccaaaataagaatttaaaaaagg
>AB490125 count=18; merged_taxid={167572: 18}; species_name=Stemona tuberosa; family=49662; family_name=Stemonaceae; scientific_name=Stemona tuberosa; reverse_match=CCATCGAGTCTCTGCACCTATC; taxid=167572; rank=species; forward_error=0; genus_name=Stemona; forward_match=GGGCAATCCTGAGCCAA; genus=85281; reverse_error=1; species=167572;      Stemona tuberosa chloroplast trnL gene for tRNA-Leu, partial sequence, type I sequence.
atcttgattttgcgaaaacaaactagactcaaaaaaaag
>AB490126 count=41; merged_taxid={85282: 8, 339780: 5, 339784: 9, 244042: 2, 448267: 4, 167572: 10, 564062: 3}; species_name=###; family=49662; family_name=Stemonaceae; scientific_name=Stemona; reverse_match=CCATCGAGTCTCTGCACCTATC; taxid=85281; rank=genus; forward_error=0; genus_name=Stemona; forward_match=GGGCAATCCTGAGCCAA; genus=85281; reverse_error=1; species=-1;      Stemona tuberosa chloroplast trnL gene for tRNA-Leu, partial sequence, type II sequence.
atcttgattttgcgaaaacaaactagactcaaaaaaag
>AB506771 count=4; merged_taxid={55321: 1, 246703: 3}; species_name=###; family=16362; family_name=Potamogetonaceae; scientific_name=Potamogeton; reverse_match=CCATTGAGTCTCTGCACCTATC; taxid=13228; rank=genus; forward_error=0; forward_tm=56.66; genus_name=Potamogeton; forward_match=GGGCAATCCTGAGCCAA; reverse_tm=56.99; genus=13228; reverse_error=0; species=-1; strand=D;      Potamogeton maackianus chloroplast gene for tRNA-Leu, partial sequence.
atccctgttttgagaaaaaagggtttattttctctatttcgaattttctattatatagaa
attcgaaaataacaatttcaaaaagg
>AB508807 count=8; merged_taxid={1120561: 1, 100514: 1, 77334: 5, 272846: 1}; species_name=###; family=40552; family_name=Asparagaceae; scientific_name=Asparagus; reverse_match=CCATTGAGTCTCTGCACCTATC; taxid=4685; rank=genus; forward_error=0; forward_tm=56.66; genus_name=Asparagus; forward_match=GGGCAATCCTGAGCCAA; reverse_tm=56.99; genus=4685; reverse_error=0; species=-1; strand=D;      Asparagus cochinchinensis chloroplast gene for tRNA-Leu, partial sequence, trnL-trnF intergenic spacer.
atctttatgtttagaaaaacaagggttttaattgaaaaactagaagaaaaagg
>AB513176 count=44; merged_taxid={1132801: 1, 129218: 1, 228803: 1, 228804: 1, 227254: 1, 228808: 1, 1132780: 1, 1132811: 1, 228813: 2, 1132814: 1, 363710: 1, 189456: 2, 228820: 1, 227502: 1, 1132824: 1, 1168161: 1, 1132770: 1, 78371: 1, 227494: 1, 199217: 2, 4456: 1, 228842: 1, 227243: 4, 174188: 2, 227501: 1, 1132782: 1, 1132797: 1, 228848: 1, 1132776: 1, 227250: 1, 1136371: 1, 1132852: 1, 1132990: 1, 1132790: 1, 980221: 1, 1132798: 1, 228843: 1}; species_name=###; family=4454; family_name=Araceae; scientific_name=Aroideae; taxid=284555; genus_name=###; forward_error=0; forward_tm=56.66; rank=subfamily; forward_match=GGGCAATCCTGAGCCAA; genus=-1; species=-1; strand=D;      Arisaema sikokianum chloroplast trnL gene, intron, partial sequence.
atccttgtttttttttgagaaaaaag
>AB514874 count=25; merged_taxid={50242: 1, 50243: 2, 1049916: 2, 203095: 3, 386441: 1, 72650: 2, 386443: 11, 119996: 3}; species_name=###; family=50362; family_name=Melanthiaceae; scientific_name=Veratrum; reverse_match=CCATTGAGTCTCTGCACCTATC; taxid=50241; rank=genus; forward_error=0; forward_tm=56.66; genus_name=Veratrum; forward_match=GGGCAATCCTGAGCCAA; reverse_tm=56.99; genus=50241; reverse_error=0; species=-1; strand=D;      Veratrum oxysepalum chloroplast trnL gene, intron, partial sequence, haplotype: A, , G, K, M, F, L.
atcttgattttgagaaatcaagggtttaggtttagtttctaaaatcaaactagaataaaa
aaa
>AB514876 count=2; merged_taxid={386443: 2}; species_name=Veratrum oxysepalum; family=50362; family_name=Melanthiaceae; scientific_name=Veratrum oxysepalum; reverse_match=CCATTGAGTCTCTGCACCTATC; taxid=386443; rank=species; forward_error=0; forward_tm=56.66; genus_name=Veratrum; forward_match=GGGCAATCCTGAGCCAA; reverse_tm=56.99; genus=50241; reverse_error=0; species=386443; strand=D;      Veratrum oxysepalum chloroplast trnL gene, intron, partial sequence, haplotype: B, C, .
atcttgattttgagaaatcaagggtttagtttctaaaatcaaactagaataaaaaaa
>AB514877 count=3; merged_taxid={386443: 2, 164830: 1}; species_name=###; family=50362; family_name=Melanthiaceae; scientific_name=Veratrum; reverse_match=CCATTGAGTCTCTGCACCTATC; taxid=50241; rank=genus; forward_error=0; forward_tm=56.66; genus_name=Veratrum; forward_match=GGGCAATCCTGAGCCAA; reverse_tm=56.99; genus=50241; reverse_error=0; species=-1; strand=D;      Veratrum oxysepalum chloroplast trnL gene, intron, partial sequence, haplotype: I, J.
atcttgattttgagaaatcaagggtttaggtttagtttctaaaataaaactagaataaaa
aaa
>AB515397 count=40; merged_taxid={315350: 1, 4081: 22, 62890: 1, 142759: 4, 664686: 1, 664687: 1, 664688: 1, 664689: 1, 664690: 1, 4084: 5, 362360: 1, 195583: 1}; species_name=###; family=4070; family_name=Solanaceae; scientific_name=Solanoideae; reverse_match=CCATTGAGTCTCTGCACCTATC; taxid=424551; genus_name=###; forward_error=0; rank=subfamily; forward_match=GGGCAATCCTGAGCCAA; genus=-1; reverse_error=0; species=-1;      Solanum cheesmaniae chloroplast gene for trnL-trnF intergenic region and tRNA-Phe, partial sequence, isolate: LA422.
atcctgttttctgaaaacaaaccaaggttcagaaaaaaag
>AB522049 count=68; merged_taxid={674199: 1, 115481: 1, 115473: 1, 2544921: 1, 2544922: 1, 2544923: 1, 2544924: 1, 2544925: 1, 145694: 1, 115489: 1, 115491: 1, 115492: 4, 145704: 1, 145714: 2, 115514: 1, 115516: 1, 115525: 1, 292681: 2, 292683: 3, 292685: 2, 292688: 1, 2021205: 1, 2021206: 1, 674193: 4, 4722: 1, 1231243: 1, 674200: 1, 674197: 1, 674198: 1, 1089943: 1, 1089944: 1, 674201: 1, 674202: 1, 674203: 1, 674204: 1, 674205: 1, 674206: 1, 674207: 1, 674208: 1, 674209: 1, 674210: 1, 674211: 1, 674212: 1, 674213: 1, 674214: 1, 674215: 1, 674216: 1, 674217: 1, 674218: 1, 54446: 2, 1089946: 1, 1089987: 1, 14027: 4}; species_name=###; family=4710; family_name=Arecaceae; scientific_name=Coryphoideae; reverse_match=CCATTGAGTCTCTGCACCTATC; taxid=169700; rank=subfamily; forward_error=0; genus_name=###; forward_match=GGGCAATCCTGAGCCAA; genus=-1; reverse_error=0; species=-1;      Colpothrinax wrightii chloroplast trnL gene for tRNA-Leu, intron, paerial sequence.
atctttattttgataaaacaagggtttctatttataaaactagaataaaaaaag
>AB522075 count=5; merged_taxid={1090025: 1, 115513: 1, 349347: 1, 674221: 1, 292689: 1}; species_name=###; family=4710; family_name=Arecaceae; scientific_name=Livistoneae; reverse_match=CCATTGAGTCTCTGCACCTATC; taxid=417012; rank=tribe; forward_error=0; forward_tm=56.66; genus_name=###; forward_match=GGGCAATCCTGAGCCAA; reverse_tm=56.99; genus=-1; reverse_error=0; species=-1; strand=D;      Pritchardia beccariana chloroplast trnL gene for tRNA-Leu, intron, paerial sequence.
atctgtattttgataaaacaagggtttctatttataaaactagaataaaaaaag
>AB522076 count=2; merged_taxid={4722: 2}; species_name=Serenoa repens; family=4710; family_name=Arecaceae; scientific_name=Serenoa repens; reverse_match=CCATTGAGTCTCTGCACCTATC; taxid=4722; rank=species; forward_error=0; genus_name=Serenoa; forward_match=GGGCAATCCTGAGCCAA; genus=4721; reverse_error=0; species=4722;      Serenoa repens chloroplast trnL gene for tRNA-Leu, intron, paerial sequence.
atctttattttgataaaacaagggtttctatttataaaactagaataaatttataaaact
agaataaaaaaag
>AB523486 count=112; merged_taxid={705303: 2, 662921: 1, 550456: 5, 550457: 5, 550458: 4, 980662: 2, 2494281: 1, 2494283: 1, 2494285: 1, 2494286: 2, 2494288: 1, 2494289: 1, 2494293: 1, 1504656: 1, 2593378: 1, 204135: 2, 204136: 6, 669301: 1, 662902: 2, 662904: 1, 662905: 1, 662906: 2, 662907: 1, 662908: 1, 662909: 1, 662910: 1, 662911: 1, 662912: 1, 662916: 1, 662918: 1, 662919: 1, 662920: 1, 1504649: 1, 662925: 2, 662926: 2, 662927: 2, 662928: 2, 662929: 1, 662930: 3, 662931: 2, 587669: 5, 425908: 8, 425909: 5, 425910: 1, 425911: 3, 680379: 4, 680380: 3, 680381: 2, 680382: 1, 680383: 2, 680384: 1, 2494658: 1, 199544: 1, 986859: 1, 986860: 4, 986866: 1}; species_name=###; family=4136; family_name=Lamiaceae; scientific_name=Isodon; taxid=204130; rank=genus; forward_error=0; genus_name=Isodon; forward_match=GGGCAATCCTGAGCCAA; genus=204130; species=-1;      Isodon inflexus chloroplast NA, trnT(UGU)-trnL(UAA) intergenic spacer, complete sequence, country: Japan:Nagano Pref., Chino.
atcctgttttctcaaaaaaaggttcaaaaaacgaaaaaaaag
>AB523493 count=17; merged_taxid={1504640: 1, 662913: 1, 204131: 2, 662917: 1, 204134: 1, 986860: 1, 662923: 1, 662924: 1, 662929: 1, 2494291: 1, 425908: 1, 587669: 1, 980662: 1, 662907: 1, 662908: 1, 680379: 1}; species_name=###; family=4136; family_name=Lamiaceae; scientific_name=Isodon; reverse_match=CCATTGAGTCTCTGCACCTATC; taxid=204130; rank=genus; forward_error=0; forward_tm=56.66; genus_name=Isodon; forward_match=GGGCAATCCTGAGCCAA; reverse_tm=56.99; genus=204130; reverse_error=0; species=-1; strand=D;      Isodon effusus chloroplast NA, trnT(UGU)-trnL(UAA) intergenic spacer, complete sequence, country: Japan:Shizuoka Pref., Mt. Ogasa.
atcctgttttctcaaaaaaaggttcaaaaaacgaaaaaaaaag
>AB523494 count=1; merged_taxid={550456: 1}; species_name=Isodon longitubus; family=4136; family_name=Lamiaceae; scientific_name=Isodon longitubus; reverse_match=CCATTGAGTCTCTGCACCTATC; taxid=550456; genus_name=Isodon; forward_error=0; forward_tm=56.66; rank=species; seq_length_ori=1136; forward_match=GGGCAATCCTGAGCCAA; reverse_tm=56.99; genus=204130; reverse_error=0; species=550456; strand=D;      Isodon longitubus chloroplast NA, trnT(UGU)-trnL(UAA) intergenic spacer, complete sequence, country: Japan:Kyoto Pref., Hanaore.
atcctggttttctcaaaaaaaggttcaaaaaacgaaaaaaaag
>AB523509 count=3; merged_taxid={204208: 1, 306376: 1, 204210: 1}; species_name=###; family=4136; family_name=Lamiaceae; scientific_name=Plectranthus; reverse_match=CCATTGAGTCTCTGCACCTATC; taxid=41227; rank=genus; forward_error=0; forward_tm=56.66; genus_name=Plectranthus; forward_match=GGGCAATCCTGAGCCAA; reverse_tm=56.99; genus=41227; reverse_error=0; species=-1; strand=D;      Plectranthus oertendahlii chloroplast NA, trnT(UGU)-trnL(UAA) intergenic spacer, complete sequence.
atcctgttttctcaaaactaaaggttcaaaaaacgaaaaaaaag
>AB524758 count=2; merged_taxid={682240: 1, 682238: 1}; species_name=###; family=4609; family_name=Cyperaceae; scientific_name=Carex; reverse_match=CCATCGAGTCTCTGCACCTATC; taxid=13398; genus_name=Carex; forward_error=0; forward_tm=56.66; rank=genus; seq_length_ori=621; forward_match=GGGCAATCCTGAGCCAA; reverse_tm=49.86; genus=13398; reverse_error=1; species=-1; strand=D;      Carex conica chloroplast trnL gene, intron, complete sequence, haplotype: A, B, C, , , F.
atcttctttttgagaaaaagaaatatataaaatatttcttatttcagataagaaaaaata
ttatttcttatctaatattaaa
>AB524764 count=1; merged_taxid={682238: 1}; species_name=Carex conica; family=4609; family_name=Cyperaceae; scientific_name=Carex conica; reverse_match=CCATCGAGTCTCTGCACCTATC; taxid=682238; genus_name=Carex; forward_error=0; forward_tm=56.66; rank=species; seq_length_ori=625; forward_match=GGGCAATCCTGAGCCAA; reverse_tm=49.86; genus=13398; reverse_error=1; species=682238; strand=D;      Carex conica chloroplast trnL gene, intron, complete sequence, haplotype: O.
atcttctttttgagaaaaagaaatatataaaatatttcttatttcagatatttcagataa
gaaataatattttttcttatctaatattaaa
>AB524777 count=1; merged_taxid={682242: 1}; species_name=Carex formosensis; family=4609; family_name=Cyperaceae; scientific_name=Carex formosensis; reverse_match=CCATCGAGTCTCTGCACCTATC; taxid=682242; genus_name=Carex; forward_error=0; forward_tm=56.66; rank=species; seq_length_ori=617; forward_match=GGGCAATCCTGAGCCAA; reverse_tm=49.86; genus=13398; reverse_error=1; species=682242; strand=D;      Carex formosensis chloroplast trnL gene, intron, complete sequence, haplotype:.
atcttctttattgagaaaaagaaatatatgaaatatttcttatttcagataagaaataat
atttttttttatctaatattaaa
>AB537540 count=56; merged_taxid={329750: 6, 329751: 3, 239181: 4, 329743: 1, 206448: 14, 329745: 1, 46105: 1, 329748: 1, 329749: 4, 239766: 5, 239767: 4, 239768: 1, 329753: 4, 179119: 1, 267548: 5, 381277: 1}; species_name=###; family=1804623; family_name=Chenopodiaceae; scientific_name=Salicornioideae; reverse_match=CCTTTGAGTCTCTGCACCTATC; taxid=1316646; genus_name=###; forward_error=0; forward_tm=56.66; rank=subfamily; forward_match=GGGCAATCCTGAGCCAA; reverse_tm=51.87; genus=-1; reverse_error=1; species=-1; strand=D;      Salicornia europaea chloroplast NA, trnL gene, trnL-trnF intergenic spacer, partial sequence, specimen_voucher: OKAY:Abashiri 19615.
ctccttttttcaaaataaaaaaag
>AB538884 count=7; merged_taxid={1424754: 2, 701531: 1, 1603716: 2, 406422: 1, 714511: 1}; species_name=###; family=3803; family_name=Fabaceae; scientific_name=Desmodieae; reverse_match=CCATTGAGTCTCTGCACCTATC; taxid=163726; rank=tribe; forward_error=0; genus_name=###; forward_match=GGGCAATCCTGAGCCAA; genus=-1; reverse_error=0; species=-1;      endrolobium dispermum chloroplast trnL(UAA) gene, intron, partial sequence, specimen_voucher: TUS:Y. Iokawa 5393.
atcctgttttacgtaaacgaagaaaagttcagaaagttataatcaaaaag
>AB538885 count=4; merged_taxid={247892: 4}; species_name=Campylotropis macrocarpa; family=3803; family_name=Fabaceae; scientific_name=Campylotropis macrocarpa; reverse_match=CCATTGAGTCTCTGCACCTATC; taxid=247892; rank=species; forward_error=0; genus_name=Campylotropis; forward_match=GGGCAATCCTGAGCCAA; genus=53849; reverse_error=0; species=247892;      Campylotropis macrocarpa chloroplast trnL(UAA) gene, intron, partial sequence, specimen_voucher: TUS:Y. Iokawa 5388.
atcctgttttccgtaaacaaagaaagaaaaagaaagttataatcaaaaag
>AB538886 count=3; merged_taxid={53891: 2, 466223: 1}; species_name=###; family=3803; family_name=Fabaceae; scientific_name=Kummerowia; reverse_match=CCATTGAGTCTCTGCACCTATC; taxid=53890; rank=genus; forward_error=0; forward_tm=56.66; genus_name=Kummerowia; forward_match=GGGCAATCCTGAGCCAA; reverse_tm=56.99; genus=53890; reverse_error=0; species=-1; strand=D;      Kummerowia stipulacea chloroplast trnL(UAA) gene, intron, partial sequence, specimen_voucher: TUS:Y. Iokawa 5240.
atcctgttttccgtaaacaaagaaaaacagaaagttataattaaaaag
>AB538887 count=4; merged_taxid={53891: 1, 466223: 3}; species_name=###; family=3803; family_name=Fabaceae; scientific_name=Kummerowia; reverse_match=CCATTGAGTCTCTGCACCTATC; taxid=53890; rank=genus; forward_error=0; genus_name=Kummerowia; forward_match=GGGCAATCCTGAGCCAA; genus=53890; reverse_error=0; species=-1;      Kummerowia striata chloroplast trnL(UAA) gene, intron, partial sequence, specimen_voucher: TUS:Y. Iokawa 5239.
atcctgttttccgtaaacaaagaaaaaaacagaaagttataattaaaaag
>AB538888 count=53; merged_taxid={701536: 1, 701537: 2, 556514: 5, 701539: 1, 556516: 2, 109221: 12, 926279: 1, 701541: 2, 701538: 3, 466224: 3, 701553: 1, 571920: 2, 701540: 2, 701532: 4, 701533: 5, 701534: 4, 556517: 3}; species_name=###; family=3803; family_name=Fabaceae; scientific_name=Lespedeza; reverse_match=CCATTGAGTCTCTGCACCTATC; taxid=53892; rank=genus; forward_error=0; genus_name=Lespedeza; forward_match=GGGCAATCCTGAGCCAA; genus=53892; reverse_error=0; species=-1;      Lespedeza bicolor chloroplast trnL(UAA) gene, intron, partial sequence, specimen_voucher: TUS:T. Nemoto 8621.
atcctgttttccgtaaacaaagaaagaaacagaaagttagaatcaaaaag
>AB538902 count=128; merged_taxid={2518017: 1, 53893: 8, 688280: 3, 688281: 3, 688282: 3, 688283: 5, 688285: 4, 1045381: 2, 1109430: 2, 2044319: 1, 926278: 3, 1108176: 1, 1108177: 1, 1108178: 1, 1108179: 2, 1108180: 2, 1108181: 3, 1108182: 1, 587870: 5, 701542: 6, 701543: 1, 701544: 2, 701545: 1, 701546: 61, 701551: 3, 2518012: 1, 2518014: 1, 2518015: 1}; species_name=###; family=3803; family_name=Fabaceae; scientific_name=Desmodieae; taxid=163726; genus_name=###; rank=tribe; genus=-1; species=-1;      Lespedeza caraganae chloroplast trnL(UAA) gene, intron, partial sequence, specimen_voucher: TUS:T. Nemoto 2916.
atcctgttttccgtaaacaaagaaagaaacagaaagttataatcaaaaag
>AB538912 count=15; merged_taxid={556515: 4, 701547: 2, 701548: 2, 701549: 2, 701550: 1, 701552: 3, 701553: 1}; species_name=###; family=3803; family_name=Fabaceae; scientific_name=Lespedeza; reverse_match=CCATTGAGTCTCTGCACCTATC; taxid=53892; rank=genus; forward_error=0; forward_tm=56.66; genus_name=Lespedeza; forward_match=GGGCAATCCTGAGCCAA; reverse_tm=56.99; genus=53892; reverse_error=0; species=-1; strand=D;      Lespedeza frutescens chloroplast trnL(UAA) gene, intron, partial sequence, specimen_voucher: TUS:T. Nemoto 5900.
atcccgttttccgtaaacaaagaaagaaacagaaagttataatcaaaaag
>AB538914 count=1; merged_taxid={571921: 1}; species_name=Lespedeza leptostachya; family=3803; family_name=Fabaceae; scientific_name=Lespedeza leptostachya; reverse_match=CCATTGAGTCTCTGCACCTATC; taxid=571921; genus_name=Lespedeza; forward_error=0; forward_tm=56.66; rank=species; seq_length_ori=535; forward_match=GGGCAATCCTGAGCCAA; reverse_tm=56.99; genus=53892; reverse_error=0; species=571921; strand=D;      Lespedeza leptostachya chloroplast trnL(UAA) gene, intron, partial sequence, specimen_voucher: ISC:P. Frana & M. J. Leoschke 37.
atcctgttttccgtaaacaaagaaagaaacagaaagttagaatcaaaaaggatcaaaaag
>AB541141 count=24; merged_taxid={392684: 4, 1208404: 1, 1520023: 1, 707365: 1, 226208: 2, 476453: 1, 476454: 3, 707368: 2, 424426: 3, 2263212: 1, 342060: 2, 2263220: 1, 708149: 1, 708148: 1}; species_name=###; family=4136; family_name=Lamiaceae; scientific_name=Salvia incertae sedis; taxid=2291027; genus_name=Salvia; forward_error=0; rank=no rank; forward_match=GGGCAATCCTGAGCCAA; genus=21880; species=-1;      Salvia nipponica var. nipponica chloroplast genes for tRNA-Leu and trnL-trnF IGS, specimen_voucher: HYO: N. Fujii s. n.
atcctgttttctcaaaaaaaaag
>AB541153 count=2; merged_taxid={707370: 1, 1665426: 1}; species_name=Salvia lutescens; family=4136; family_name=Lamiaceae; scientific_name=Salvia lutescens; reverse_match=CCATTGAGTCTCTGCACCTATC; taxid=395343; rank=species; forward_error=0; genus_name=Salvia; forward_match=GGGCAATCCTGAGCCAA; genus=21880; reverse_error=0; species=395343;      Salvia lutescens var. stolonifera chloroplast genes for tRNA-Leu and trnL-trnF IGS, specimen_voucher: HYO: A. Takano 090702-1.
atcccgttttttcaaaaaaaaag
>AB542783 count=78; merged_taxid={1072385: 2, 655491: 4, 1612553: 2, 1612554: 1, 1612555: 1, 1612556: 4, 1524238: 2, 1215405: 8, 1526672: 2, 1526673: 4, 1526674: 3, 1526675: 2, 1526676: 3, 1202980: 2, 1202981: 2, 1202982: 2, 1202983: 4, 1202984: 3, 574893: 4, 1215407: 2, 1441981: 2, 661950: 1, 137669: 4, 1840711: 2, 1840712: 3, 710097: 1, 1612558: 1, 1526671: 2, 1612560: 2, 1524240: 1, 467323: 2}; species_name=###; family=3615; family_name=Polygonaceae; scientific_name=Polygoneae; reverse_match=CCATTGAGTCTCTGCACCTATC; taxid=1110385; rank=tribe; forward_error=0; forward_tm=56.66; genus_name=###; forward_match=GGGCAATCCTGAGCCAA; reverse_tm=56.99; genus=-1; reverse_error=0; species=-1; strand=D;      Atraphaxis spinosa chloroplast NA, tRNA-Leu (trnL) and trnL-trnF intergenic spacer, specimen_voucher: Tarbiat Modares University Plant Collection 2006-1.
ctccttctttccaaaaggaagaaaaaaag
>AB542785 count=140; merged_taxid={467328: 2, 1072386: 1, 2617491: 1, 710100: 1, 1312014: 1, 1312015: 8, 1312016: 1, 1312017: 2, 1312018: 6, 655507: 1, 1312020: 2, 710101: 15, 710102: 1, 710103: 1, 1428772: 5, 661978: 38, 1217312: 1, 1217313: 3, 1308515: 11, 1308516: 7, 1312019: 2, 1202985: 2, 1202986: 6, 1202987: 3, 1202988: 1, 710098: 1, 574894: 2, 1313104: 2, 710099: 1, 1633204: 2, 655508: 1, 467326: 5, 467327: 4}; species_name=###; family=3615; family_name=Polygonaceae; scientific_name=Calligoneae; reverse_match=CCATTGAGTCTCTGCACCTATC; taxid=1110382; rank=tribe; forward_error=0; forward_tm=56.66; genus_name=###; forward_match=GGGCAATCCTGAGCCAA; reverse_tm=56.99; genus=-1; reverse_error=0; species=-1; strand=D;      Calligonum junceum chloroplast NA, tRNA-Leu (trnL) and trnL-trnF intergenic spacer, specimen_voucher: TARI:83955.
ctccttctttccaaaaggaagaataaaaaagg
>AB546799 count=11; merged_taxid={313120: 7, 313096: 2, 313092: 1, 313077: 1}; species_name=###; family=3803; family_name=Fabaceae; scientific_name=Lathyrus; reverse_match=CCATTGAGTCTCTGCACCTATC; taxid=3853; rank=genus; forward_error=0; forward_tm=56.66; genus_name=Lathyrus; forward_match=GGGCAATCCTGAGCCAA; reverse_tm=56.99; genus=3853; reverse_error=0; species=-1; strand=D;      Lathyrus vernus chloroplast NA, tRNA-Leu (trnL) and trnL-trnF intergenic spacer, partial sequence, specimen_voucher: TARI: 28061.
atccttctttccgaaaacaaacaaagaaaagttcagaaagtgaaaatccaaaaag
>AB546800 count=17; merged_taxid={254779: 17}; species_name=Lathyrus pratensis; family=3803; family_name=Fabaceae; scientific_name=Lathyrus pratensis; reverse_match=CCATTGAGTCTCTGCACCTATC; taxid=254779; rank=species; forward_error=0; forward_tm=56.66; genus_name=Lathyrus; forward_match=GGGCAATCCTGAGCCAA; reverse_tm=56.99; genus=3853; reverse_error=0; species=254779; strand=D;      Lathyrus pratensis chloroplast NA, tRNA-Leu (trnL) and trnL-trnF intergenic spacer, partial sequence, specimen_voucher: West Azerbaijan Agricultural and Natural Resource Research Center 1803.
atccttctttccgaaaacaaacaaataaaagttcagaaactgaaaatcaaaaaag
>AB546801 count=113; merged_taxid={313089: 1, 313090: 1, 313091: 1, 313094: 1, 313095: 3, 313098: 1, 313099: 1, 313100: 1, 3854: 6, 3855: 4, 313104: 4, 313105: 1, 313106: 1, 313107: 2, 313108: 4, 313109: 1, 313111: 1, 313114: 1, 313115: 1, 313116: 1, 313118: 1, 313119: 1, 313381: 4, 1234501: 2, 313102: 1, 1276765: 1, 1276766: 1, 1276769: 1, 471141: 3, 1276776: 2, 1276778: 1, 3858: 4, 1151088: 16, 1276789: 1, 1276791: 1, 154493: 5, 3861: 1, 1276802: 3, 1276803: 1, 754869: 1, 483871: 15, 1915067: 2, 1915068: 5, 200950: 1, 1276799: 1, 313085: 1}; species_name=###; family=3803; family_name=Fabaceae; scientific_name=IRL clade; reverse_match=CCATTGAGTCTCTGCACCTATC; taxid=2233839; genus_name=###; forward_error=0; rank=clade; forward_match=GGGCAATCCTGAGCCAA; genus=-1; reverse_error=0; species=-1;      Lathyrus laxiflorus chloroplast NA, tRNA-Leu (trnL) and trnL-trnF intergenic spacer, partial sequence, specimen_voucher: FUMH: 25516.
atccttctttccgaaaacaaacaaataaaagttcagaaagtgaaaatcaaaaaag
>AB546802 count=33; merged_taxid={3888: 12, 208194: 1, 198035: 1, 51020: 4, 47742: 15}; species_name=###; family=3803; family_name=Fabaceae; scientific_name=Pisum; reverse_match=CCATTGAGTCTCTGCACCTATC; taxid=3887; rank=genus; forward_error=0; genus_name=Pisum; forward_match=GGGCAATCCTGAGCCAA; genus=3887; reverse_error=0; species=-1;      Pisum sativum chloroplast NA, tRNA-Leu (trnL) and trnL-trnF intergenic spacer, partial sequence, specimen_voucher: West Azerbaijan Agricultural and Natural Resource Research Center 1225.
atccttctttctgaaaacaaataaaagttcagaaagtgaaaatcaaaaaag
>AB546804 count=9; merged_taxid={3864: 6, 129392: 1, 732233: 2}; species_name=###; family=3803; family_name=Fabaceae; scientific_name=Lens; reverse_match=CCATTGAGTCTCTGCACCTATC; taxid=3863; rank=genus; forward_error=0; genus_name=Lens; forward_match=GGGCAATCCTGAGCCAA; genus=3863; reverse_error=0; species=-1;      Lens culinaris chloroplast NA, tRNA-Leu (trnL) and trnL-trnF intergenic spacer, partial sequence, specimen_voucher: FUMH:29680.
atccttctttccgaaaacaaatcaaagttcagaaagtgaaaatcaaaaaag
>AB546807 count=2; merged_taxid={41257: 2}; species_name=Lens ervoides; family=3803; family_name=Fabaceae; scientific_name=Lens ervoides; reverse_match=CCATTGAGTCTCTGCACCTATC; taxid=41257; rank=species; forward_error=0; forward_tm=56.66; genus_name=Lens; seq_length_ori=568; forward_match=GGGCAATCCTGAGCCAA; reverse_tm=56.99; genus=3863; reverse_error=0; species=41257; strand=D;      Lens ervoides chloroplast NA, tRNA-Leu (trnL) and trnL-trnF intergenic spacer, partial sequence, specimen_voucher: GAZI:2297.
atccttctttccgaaaacaaatcaaagttcagaaagttaaaatcaaaaaag
>AB546808 count=3; merged_taxid={154498: 3}; species_name=Vicia ervilia; family=3803; family_name=Fabaceae; scientific_name=Vicia ervilia; reverse_match=CCATTGAGTCTCTGCACCTATC; taxid=154498; rank=species; forward_error=0; forward_tm=56.66; genus_name=Vicia; forward_match=GGGCAATCCTGAGCCAA; reverse_tm=56.99; genus=3904; reverse_error=0; species=154498; strand=D;      Vicia ervilia chloroplast NA, tRNA-Leu (trnL) and trnL-trnF intergenic spacer, partial sequence, specimen_voucher: FUMH:36169.
atccttctttccgaaaagaaacaaataaaagttcagaaagtgaaaatacaaaaag
>AB546809 count=4; merged_taxid={298728: 2, 173235: 2}; species_name=###; family=3803; family_name=Fabaceae; scientific_name=Vicia; reverse_match=CCATTGAGTCTCTGCACCTATC; taxid=3904; rank=genus; forward_error=0; forward_tm=56.66; genus_name=Vicia; forward_match=GGGCAATCCTGAGCCAA; reverse_tm=56.99; genus=3904; reverse_error=0; species=-1; strand=D;      Vicia hyrcanica chloroplast NA, tRNA-Leu (trnL) and trnL-trnF intergenic spacer, partial sequence, specimen_voucher: FUMH:38986.
atccttctttccgaaaacaaaaagaataaaagttcagaaagttaaaatcaaaaaag
>AB546810 count=57; merged_taxid={512756: 57}; species_name=Vavilovia formosa; family=3803; family_name=Fabaceae; scientific_name=Vavilovia formosa; reverse_match=CCATTGAGTCTCTGCACCTATC; taxid=512756; rank=species; forward_error=0; genus_name=Vavilovia; forward_match=GGGCAATCCTGAGCCAA; genus=512755; reverse_error=0; species=512756;      Vavilovia formosa chloroplast NA, tRNA-Leu (trnL) and trnL-trnF intergenic spacer, partial sequence, specimen_voucher: Tarbiat Modares University Plant Collection 2008-1.
atccttctttccgaaaagaaatcaaagttcagaaagtgaaaatcaaaaaag
>AB546812 count=189; merged_taxid={1632800: 9, 200961: 5, 1632802: 27, 200963: 2, 1632804: 6, 78533: 3, 861158: 3, 861159: 4, 47082: 5, 47083: 47, 74781: 2, 1155344: 26, 1632803: 6, 1078768: 24, 390135: 1, 1632799: 6, 1632797: 3, 200951: 10}; species_name=###; family=3803; family_name=Fabaceae; scientific_name=Trifolieae; reverse_match=CCATTGAGTCTCTGCACCTATC; taxid=163742; genus_name=###; forward_error=0; rank=tribe; forward_match=GGGCAATCCTGAGCCAA; genus=-1; reverse_error=0; species=-1;      Melilotus officinalis chloroplast NA, tRNA-Leu (trnL) and trnL-trnF intergenic spacer, partial sequence, specimen_voucher: TUH:7346.
atccttctttccgaaaacaaaaaaataaaagttcagaaagttaaaatcaaaaaag
>AB546814 count=13; merged_taxid={3899: 1, 47085: 11, 47083: 1}; species_name=###; family=3803; family_name=Fabaceae; scientific_name=Trifolieae; reverse_match=CCATCGAGTCTCTGCACCTATC; taxid=163742; rank=tribe; forward_error=0; genus_name=###; forward_match=GGGCAATCCTGAGCCAA; genus=-1; reverse_error=1; species=-1;      Trifolium repens chloroplast NA, tRNA-Leu (trnL) and trnL-trnF intergenic spacer, partial sequence, specimen_voucher: Tarbiat Modares University Plant Collection 2008-2.
atccttctttccgaaaacaaataaaaaaaagttcagaaagtgaaaataaaaaaag
>AB547400 count=4; merged_taxid={64686: 4}; species_name=Cathaya argyrophylla; family=3318; family_name=Pinaceae; scientific_name=Cathaya argyrophylla; reverse_match=CCATTGAGTCTCTGCACCTATC; taxid=64686; rank=species; forward_error=1; forward_tm=48.78; genus_name=Cathaya; forward_match=GGGTAATCCTGAGCCAA; reverse_tm=56.99; genus=64685; reverse_error=0; species=64686; strand=D;      Cathaya argyrophylla chloroplast NA, complete genome.
atccggttcatggagacaatgggttcttctcctaagataggaaggg
>AB553845 count=14; merged_taxid={85860: 1, 111572: 1, 3412: 7, 3406: 4, 85871: 1}; species_name=###; family=3401; family_name=Magnoliaceae; scientific_name=Magnolia; reverse_match=CCATTGAGTCTCTGCACCTATC; taxid=3402; rank=genus; forward_error=0; forward_tm=56.66; genus_name=Magnolia; forward_match=GGGCAATCCTGAGCCAA; reverse_tm=56.99; genus=3402; reverse_error=0; species=-1; strand=D;      Magnolia virginiana chloroplast trnL gene, partial sequence, haplotype: A.
atcctgtgttcagaaaacaagggttcagaaagcgggaatcaaaaaag
>AB556786 count=1; merged_taxid={425911: 1}; species_name=Isodon shikokianus; family=4136; family_name=Lamiaceae; scientific_name=Isodon shikokianus var. occidentalis; reverse_match=CCATTGAGTCTCTGCACCTATC; taxid=425911; genus_name=Isodon; forward_error=0; forward_tm=56.66; rank=varietas; seq_length_ori=1135; forward_match=GGGCAATCCTGAGCCAA; reverse_tm=56.99; genus=204130; reverse_error=0; species=425910; strand=D;      Isodon shikokianus var. occidentalis chloroplast NA, trnT(UGU)-trnL(UAA) intergenic spacer, partial sequence, isolate: Iso-2010-001.
atccagttttctcaaaaaaaggttcaaaaaacgaaaaaaaag
>AB557688 count=29; merged_taxid={336258: 1, 394307: 1, 357959: 2, 357960: 2, 59030: 1, 64475: 2, 64477: 1, 374971: 3, 502766: 1, 49457: 2, 330167: 3, 64699: 2, 64700: 6, 374974: 1, 394303: 1}; species_name=###; family=4671; family_name=Dioscoreaceae; scientific_name=Dioscorea; reverse_match=CCATTGAGTCTCTGCACCTATC; taxid=4672; rank=genus; forward_error=0; forward_tm=56.66; genus_name=Dioscorea; forward_match=GGGCAATCCTGAGCCAA; reverse_tm=56.99; genus=4672; reverse_error=0; species=-1; strand=D;      ioscorea tokoro chloroplast trnL gene, intron, partial sequence.
atctttatttgatatgtttttttataaacccttgcttgcttggtttataaaaaaacaaac
tcgaatttcaaataaaaaag
>AB558159 count=82; merged_taxid={2171738: 1, 2171739: 1, 681511: 1, 2099548: 1, 2099532: 1, 2099533: 1, 2099534: 2, 2099535: 2, 2099537: 1, 2099539: 1, 2099540: 1, 2099541: 1, 2099542: 1, 2099544: 1, 2099545: 1, 2099546: 1, 1237851: 1, 159068: 5, 2171743: 1, 2171744: 1, 67938: 4, 1762921: 1, 1762922: 2, 1291627: 5, 43887: 1, 1130873: 1, 459166: 1, 1322152: 2, 1671342: 7, 1196222: 1, 1908418: 1, 328401: 3, 328402: 3, 697043: 1, 1056469: 1, 1056470: 1, 1056474: 2, 2321372: 1, 1056477: 3, 354526: 1, 354528: 2, 354529: 4, 354530: 2, 1056465: 1, 1237852: 2, 1620214: 2, 2099547: 1}; species_name=###; family=23513; family_name=Rutaceae; scientific_name=Amyridoideae; taxid=1728962; rank=subfamily; genus_name=###; genus=-1; species=-1; strand=D;      Zanthoxylum piperitum chloroplast genes for tRNA-Leu intron and 3' exon, trnL-trnF intergenic spacer and tRNA-Phe.
atcttcttttccaagaacaaacaagggttcagaaagtgaaaaaggga
>AB558510 count=5; merged_taxid={759841: 1, 218100: 1, 47037: 3}; species_name=###; family=3803; family_name=Fabaceae; scientific_name=Alhagi; reverse_match=CCATTGAGTCTCTGCACCTATC; taxid=47036; rank=genus; forward_error=0; forward_tm=56.66; genus_name=Alhagi; forward_match=GGGCAATCCTGAGCCAA; reverse_tm=56.99; genus=47036; reverse_error=0; species=-1; strand=D;      Alhagi persarum chloroplast NA, tRNA-Leu (trnL) and trnL-trnF intergenic spacer.
atcctgctttccgaaaacaaacaaataaaagttcagttcagaaagtgaaaatcaaaaaag
>AB558511 count=2; merged_taxid={451716: 2}; species_name=Ebenus stellata; family=3803; family_name=Fabaceae; scientific_name=Ebenus stellata; reverse_match=CCATTGAGTCTCTGCACCTATC; taxid=451716; rank=species; forward_error=0; forward_tm=56.66; genus_name=Ebenus; forward_match=GGGCAATCCTGAGCCAA; reverse_tm=56.99; genus=451715; reverse_error=0; species=451716; strand=D;      benus stellata chloroplast NA, tRNA-Leu (trnL) and trnL-trnF intergenic spacer.
atcccactttccgaaaacaaacaaaaaaaagttcagaaagtgaaagaaaataaaaaag
>AB558512 count=14; merged_taxid={299721: 2, 299722: 1, 299725: 5, 299726: 4, 299719: 2}; species_name=###; family=3803; family_name=Fabaceae; scientific_name=Hedysareae; reverse_match=CCATTGAGTCTCTGCACCTATC; taxid=163730; rank=tribe; forward_error=0; genus_name=###; forward_match=GGGCAATCCTGAGCCAA; genus=-1; reverse_error=0; species=-1;      Hedysarum aculeolatum chloroplast NA, tRNA-Leu (trnL) and trnL-trnF intergenic spacer.
atcctgttttccgaaaacaaacaaataaaagttcagaaagggaaaatcaaaaaag
>AB558517 count=7; merged_taxid={57576: 1, 1641274: 1, 2419555: 1, 669703: 4}; species_name=###; family=3803; family_name=Fabaceae; scientific_name=Hedysarum; reverse_match=CCGTTGAGTCTCTGCACCTATC; taxid=47034; rank=genus; forward_error=0; forward_tm=56.66; genus_name=Hedysarum; forward_match=GGGCAATCCTGAGCCAA; reverse_tm=53.99; genus=47034; reverse_error=1; species=-1; strand=D;      Hedysarum hedysaroides chloroplast NA, tRNA-Leu (trnL) and trnL-trnF intergenic spacer.
atcctgctttccgaaaacaaacaaataaaagttcagcaaagtaaaaataaaaaaaag
>AB558519 count=17; merged_taxid={299723: 1, 451724: 1, 1233039: 1, 759844: 3, 872929: 1, 1221348: 1, 1221350: 2, 1221355: 1, 1221356: 1, 872943: 1, 1960945: 1, 1260340: 3}; species_name=###; family=3803; family_name=Fabaceae; scientific_name=Hedysareae; taxid=163730; genus_name=###; forward_error=0; forward_tm=56.66; rank=tribe; forward_match=GGGCAATCCTGAGCCAA; genus=-1; species=-1; strand=D;      Onobrychis pulchella chloroplast NA, tRNA-Leu (trnL) and trnL-trnF intergenic spacer.
atcctgctttccaaaaacaaacaaataaaagttcagaaagtgaaaataaaaaaag
>AB561176 count=1; merged_taxid={765831: 1}; species_name=Tofieldia furusei; family=85243; family_name=Tofieldiaceae; scientific_name=Tofieldia furusei; reverse_match=CCATTGAGTCTCTGCACCTATC; taxid=765831; genus_name=Tofieldia; forward_error=0; forward_tm=56.66; rank=species; seq_length_ori=824; forward_match=GGGCAATCCTGAGCCAA; reverse_tm=56.99; genus=85289; reverse_error=0; species=765831; strand=D;      Tofieldia furusei chloroplast NA, tRNA-Leu, trnL-trnF intergenic spacer, tRNA-Phe, partial and complete sequence, isolate: Tof-2010-01.
atccttgnttttataaaacctagttttataaaactaggattaaaaagg
>AB561177 count=2; merged_taxid={765831: 2}; species_name=Tofieldia furusei; family=85243; family_name=Tofieldiaceae; scientific_name=Tofieldia furusei; reverse_match=CCATTGAGTCTCTGCACCTATC; taxid=765831; rank=species; forward_error=0; forward_tm=56.66; genus_name=Tofieldia; forward_match=GGGCAATCCTGAGCCAA; reverse_tm=56.99; genus=85289; reverse_error=0; species=765831; strand=D;      Tofieldia furusei chloroplast NA, tRNA-Leu, trnL-trnF intergenic spacer, partial and complete sequence, isolate: Tof-2010-02.
atccttgtttttataaaacctagttttataaaactagaattaaaaagg
>AB561182 count=1; merged_taxid={765832: 1}; species_name=Tofieldia yoshiiana; family=85243; family_name=Tofieldiaceae; scientific_name=Tofieldia yoshiiana var. hyugaensis; reverse_match=CCATTGAGTCTCTGCACCTATC; taxid=765832; genus_name=Tofieldia; forward_error=0; forward_tm=56.66; rank=varietas; seq_length_ori=804; forward_match=GGGCAATCCTGAGCCAA; reverse_tm=56.99; genus=85289; reverse_error=0; species=765830; strand=D;      Tofieldia yoshiiana var. hyugaensis chloroplast NA, tRNA-Leu, trnL-trnF intergenic spacer, partial and complete sequence, isolate: Tof-2010-07.
atccttgtttttataaatttataaaaccttgttttataaaactagaattaaaaagg
>AB561183 count=2; merged_taxid={765833: 2}; species_name=Tofieldia yoshiiana; family=85243; family_name=Tofieldiaceae; scientific_name=Tofieldia yoshiiana var. yoshiiana; reverse_match=CCATTGAGTCTCTGCACCTATC; taxid=765833; rank=varietas; forward_error=0; forward_tm=56.66; genus_name=Tofieldia; forward_match=GGGCAATCCTGAGCCAA; reverse_tm=56.99; genus=85289; reverse_error=0; species=765830; strand=D;      Tofieldia yoshiiana var. yoshiiana chloroplast NA, tRNA-Leu, trnL-trnF intergenic spacer, partial and complete sequence, isolate: Tof-2010-08.
atccttgtttttataaaacaaggttttataaaactagaattaaaaagg
>AB561185 count=1; merged_taxid={765834: 1}; species_name=Tofieldia yoshiiana; family=85243; family_name=Tofieldiaceae; scientific_name=Tofieldia yoshiiana var. kanwonensis; reverse_match=CCATTGAGTCTCTGCACCTATC; taxid=765834; genus_name=Tofieldia; forward_error=0; forward_tm=56.66; rank=varietas; seq_length_ori=795; forward_match=GGGCAATCCTGAGCCAA; reverse_tm=56.99; genus=85289; reverse_error=0; species=765830; strand=D;      Tofieldia yoshiiana var. kanwonensis chloroplast NA, tRNA-Leu, trnL-trnF intergenic spacer, partial and complete sequence, isolate: Tof-2010-10.
atccttttttttataaaaccttgttttagttttataaaagtagaattaaaaagg
>AB564705 count=139; merged_taxid={909312: 1, 909314: 1, 1288195: 1, 909316: 1, 1288200: 2, 909321: 1, 909323: 1, 909325: 1, 909326: 1, 909327: 1, 1288182: 1, 764967: 1, 1288239: 1, 1288240: 1, 1288242: 3, 1288247: 1, 1288258: 1, 1288259: 1, 1288260: 1, 1288262: 3, 1288266: 3, 1288269: 1, 1037326: 4, 2005078: 1, 2005079: 1, 2005080: 1, 2005081: 1, 2005082: 1, 2005083: 1, 255584: 1, 255585: 1, 2005091: 1, 1212517: 1, 2005094: 1, 1245800: 2, 1245803: 1, 1245806: 1, 1245808: 1, 1245809: 1, 1245812: 1, 2267662: 1, 1330299: 1, 1330301: 1, 1330310: 1, 1330312: 1, 2005129: 1, 1330315: 1, 1330322: 1, 1330323: 1, 255598: 1, 1955007: 6, 1955008: 5, 1384642: 1, 1642180: 1, 909311: 1, 1563373: 1, 1563375: 1, 1563381: 1, 1563382: 1, 1563385: 2, 181187: 2, 363801: 1, 764718: 1, 764725: 1, 794939: 1, 794940: 1, 794941: 2, 794942: 1, 794943: 1, 794944: 1, 794945: 2, 794946: 1, 794947: 1, 764745: 1, 1452877: 1, 543569: 1, 1452884: 1, 1452887: 1, 543580: 1, 652639: 1, 1213286: 1, 1213287: 2, 1213300: 1, 1213308: 1, 1213312: 1, 1213320: 2, 1213336: 1, 1213337: 4, 1213338: 1, 1213340: 2, 1213341: 3, 1305013: 2, 1421758: 1, 1421761: 1, 1421763: 2, 181189: 4, 203756: 2, 203766: 1, 497659: 1, 909309: 1, 1288191: 1}; species_name=###; family=21571; family_name=Boraginaceae; scientific_name=Boraginaceae; taxid=21571; genus_name=###; forward_error=0; rank=family; forward_match=GGGCAATCCTGAGCCAA; genus=-1; species=-1;      Rochelia bungei chloroplast NA, tRNA-Leu and trnL-trnF intergenic spacer, partial and complete sequence.
atccggttttccgaaaacaaaagttgaaaaagaaaaaag
>AB564714 count=2; merged_taxid={794948: 1, 1245799: 1}; species_name=###; family=21571; family_name=Boraginaceae; scientific_name=Lappula; reverse_match=CCATTGAGTCTCTGCACCTATC; taxid=203739; rank=genus; forward_error=0; forward_tm=56.66; genus_name=Lappula; forward_match=GGGCAATCCTGAGCCAA; reverse_tm=56.99; genus=203739; reverse_error=0; species=-1; strand=D;      Lappula sessiliflora chloroplast NA, tRNA-Leu and trnL-trnF intergenic spacer, partial and complete sequence.
atccggttttccgaaaacaaaaaaaagaaaaaag
>AB569094 count=3; merged_taxid={199224: 1, 199225: 2}; species_name=###; family=4454; family_name=Araceae; scientific_name=Pinellia; reverse_match=CCATTGAGTCTCTGCACCTATC; taxid=199219; rank=genus; forward_error=0; forward_tm=56.66; genus_name=Pinellia; forward_match=GGGCAATCCTGAGCCAA; reverse_tm=56.99; genus=199219; reverse_error=0; species=-1; strand=D;      Pinellia ternata chloroplast genes for tRNA-Leu intron and 3' exon, trnL-trnF intergenic spacer, tRNA-Phe, complete and partial sequence.
atccttgtttttttgagaaaaaaag
>AB572422 count=233; merged_taxid={45187: 90, 1043716: 1, 2020497: 1, 2699524: 1, 1428769: 1, 1428770: 1, 520105: 1, 1357739: 2, 29740: 5, 186427: 1, 1214907: 48, 262084: 4, 1297873: 6, 63058: 1, 160986: 11, 160987: 2, 160988: 12, 172643: 26, 172265: 7, 233204: 1, 198265: 1, 198266: 7, 1184764: 1, 1961213: 1, 1510014: 1}; species_name=###; family=3474; family_name=Ulmaceae; scientific_name=Ulmaceae; taxid=3474; genus_name=###; forward_error=0; forward_tm=56.66; rank=family; forward_match=GGGCAATCCTGAGCCAA; genus=-1; species=-1; strand=D;      Zelkova serrata chloroplast gene for tRNA-Leu(UAA), complete sequence, haplotype: A.
atcctgttttatgaaaataagggttcataaagcgataataaaaaag
>AB610190 count=3; merged_taxid={947961: 2, 276781: 1}; species_name=###; family=4056; family_name=Apocynaceae; scientific_name=Trachelospermum; reverse_match=CCGTCGAGTCTCTGCGCCTATC; taxid=69388; rank=genus; forward_error=0; forward_tm=56.66; genus_name=Trachelospermum; forward_match=GGGCAATCCTGAGCCAA; reverse_tm=41.85; genus=69388; reverse_error=3; species=-1; strand=D;      Trachelospermum gracilipes var. liukiuense chloroplast NA, trnL gene and trnL-trnF intergenic spacer, partial sequence, isolate: AU-W01-1.
atcctattttccacaaacaaaggttcagaaaaagaaaacaag
>AB643650 count=5; merged_taxid={1052006: 5}; species_name=Erioscirpus comosus; family=4609; family_name=Cyperaceae; scientific_name=Erioscirpus comosus; reverse_match=CCATCGAGTCTCTGCACCTATC; taxid=1052006; rank=species; forward_error=0; forward_tm=56.66; genus_name=Erioscirpus; forward_match=GGGCAATCCTGAGCCAA; reverse_tm=49.86; genus=1052005; reverse_error=1; species=1052006; strand=D;      rioscirpus comosus chloroplast genes for tRNA-Leu and trnL-trnF IGS, specimen_voucher: TI:Ikeda et al. 20814007.
atcatttttttgaaaaaataaaaatatatatctatagaatattattaatatatatattaa
tattctatattctatattttagaattttatataaaaaaag
>AB643653 count=1; merged_taxid={1052006: 1}; species_name=Erioscirpus comosus; family=4609; family_name=Cyperaceae; scientific_name=Erioscirpus comosus; reverse_match=CCATCGAGTCTCTGCACCTATC; taxid=1052006; genus_name=Erioscirpus; forward_error=0; forward_tm=56.66; rank=species; seq_length_ori=971; forward_match=GGGCAATCCTGAGCCAA; reverse_tm=49.86; genus=1052005; reverse_error=1; species=1052006; strand=D;      rioscirpus comosus chloroplast genes for tRNA-Leu and trnL-trnF IGS, specimen_voucher: TI:Khin Myo Htwe 024172.
atcatttttttgaaaaaataaaaatatatatctatagaatattattaatatatatatatt
aatattctatattctatattttagaattttatataaaaaaag
>AB643654 count=1; merged_taxid={1052007: 1}; species_name=Erioscirpus microstachyus; family=4609; family_name=Cyperaceae; scientific_name=Erioscirpus microstachyus; reverse_match=CCATCGAGTCTCTGCACCTATC; taxid=1052007; genus_name=Erioscirpus; forward_error=0; forward_tm=56.66; rank=species; seq_length_ori=991; forward_match=GGGCAATCCTGAGCCAA; reverse_tm=49.86; genus=1052005; reverse_error=1; species=1052007; strand=D;      rioscirpus microstachyus chloroplast genes for tRNA-Leu and trnL-trnF IGS, specimen_voucher: :Noltie 2001562.
atcatttttttgaaaaaataaaaatagatatctaaaaatatatatctatagaatattatt
attatatatattatatatattattattctatattctatattttagaattttatataaaaa
aag
>AB643655 count=2; merged_taxid={234477: 2}; species_name=Carex esenbeckii; family=4609; family_name=Cyperaceae; scientific_name=Carex esenbeckii; reverse_match=CCATCGAGTCTCTGCACCTATC; taxid=234477; rank=species; forward_error=0; forward_tm=56.66; genus_name=Carex; forward_match=GGGCAATCCTGAGCCAA; reverse_tm=49.86; genus=13398; reverse_error=1; species=234477; strand=D;      Kobresia esenbeckii chloroplast genes for tRNA-Leu and trnL-trnF IGS, specimen_voucher: TI:Ikeda et al. 20814080.
atcttctttttgagaaaaagaaatatataaaatatttcttatttcatataagaaatattt
gatttcttatctaatattaaa
>AB643656 count=1; merged_taxid={291104: 1}; species_name=Trichophorum pumilum; family=4609; family_name=Cyperaceae; scientific_name=Trichophorum pumilum; reverse_match=CCATCGAGTCTCTGCACCTATC; taxid=291104; genus_name=Trichophorum; forward_error=0; forward_tm=56.66; rank=species; seq_length_ori=984; forward_match=GGGCAATCCTGAGCCAA; reverse_tm=49.86; genus=76514; reverse_error=1; species=291104; strand=D;      Trichophorum pumilum chloroplast genes for tRNA-Leu and trnL-trnF IGS, specimen_voucher: TI:Ikeda et al. 20814101.
atcttcatttttgagaaaatgaaatatatattctatttcttattttctataagaaataga
atatttcttatctaatattaaa
>AB643657 count=4; merged_taxid={76460: 3, 130943: 1}; species_name=###; family=4609; family_name=Cyperaceae; scientific_name=Isolepis; reverse_match=CCATCGAGTCTCTGCACCTATC; taxid=76454; rank=genus; forward_error=0; forward_tm=56.66; genus_name=Isolepis; forward_match=GGGCAATCCTGAGCCAA; reverse_tm=49.86; genus=76454; reverse_error=1; species=-1; strand=D;      Isolepis setacea chloroplast trnL gene, intron, partial sequence, specimen_voucher: TI:Ikeda et al. 20814046.
atcatttttttgaaaaaaatataaatatatatccatagaatattagaattcgatattcta
tattttttaattttatataaattaag
>AB679398 count=5; merged_taxid={479628: 1, 1112724: 4}; species_name=###; family=114201; family_name=Nartheciaceae; scientific_name=Aletris; reverse_match=CCATTGAGTCTCTGCACCTATC; taxid=119987; rank=genus; forward_error=0; forward_tm=56.66; genus_name=Aletris; forward_match=GGGCAATCCTGAGCCAA; reverse_tm=56.99; genus=119987; reverse_error=0; species=-1; strand=D;      Aletris fauriei chloroplast trnL gene, intron, partial sequence, isolate: N11-01.
atctttattggagaaaacaagagtttataaaactagaataaaaaaaaa
>AB679402 count=8; merged_taxid={479628: 1, 1188271: 1, 167569: 1, 1188276: 1, 1112727: 1, 119988: 3}; species_name=###; family=114201; family_name=Nartheciaceae; scientific_name=Nartheciaceae; reverse_match=CCATTGAGTCTCTGCACCTATC; taxid=114201; rank=family; forward_error=0; forward_tm=56.66; genus_name=###; forward_match=GGGCAATCCTGAGCCAA; reverse_tm=56.99; genus=-1; reverse_error=0; species=-1; strand=D;      Aletris foliata chloroplast trnL gene, intron, partial sequence, isolate: N11-05.
atctttattggagaaaacaagagtttataaaactagaataaaaaaaaaa
>AB679403 count=1; merged_taxid={1112725: 1}; species_name=Aletris formosana; family=114201; family_name=Nartheciaceae; scientific_name=Aletris formosana; reverse_match=CCATTGAGTCTCTGCACCTATC; taxid=1112725; genus_name=Aletris; forward_error=0; forward_tm=56.66; rank=species; seq_length_ori=495; forward_match=GGGCAATCCTGAGCCAA; reverse_tm=56.99; genus=119987; reverse_error=0; species=1112725; strand=D;      Aletris formosana chloroplast trnL gene, intron, partial sequence, isolate: N11-06.
atctttattggagaaaacaagagtttctaaaactagaataaaaaaaaa
>AB679404 count=2; merged_taxid={119988: 2}; species_name=Aletris glabra; family=114201; family_name=Nartheciaceae; scientific_name=Aletris glabra; reverse_match=CCATTGAGTCTCTGCACCTATC; taxid=119988; rank=species; forward_error=0; forward_tm=56.66; genus_name=Aletris; forward_match=GGGCAATCCTGAGCCAA; reverse_tm=56.99; genus=119987; reverse_error=0; species=119988; strand=D;      Aletris glabra chloroplast trnL gene, intron, partial sequence, isolate: N11-07.
atctttattggagaaaacaagagtttataaaactagaataaaaaaaaaaaa
>AB679405 count=1; merged_taxid={119988: 1}; species_name=Aletris glabra; family=114201; family_name=Nartheciaceae; scientific_name=Aletris glabra; reverse_match=CCATTGAGTCTCTGCACCTATC; taxid=119988; genus_name=Aletris; forward_error=0; forward_tm=56.66; rank=species; seq_length_ori=499; forward_match=GGGCAATCCTGAGCCAA; reverse_tm=56.99; genus=119987; reverse_error=0; species=119988; strand=D;      Aletris glabra chloroplast trnL gene, intron, partial sequence, isolate: N11-08.
atctttattggagaaaacaagagtttataaaactagaataaaaaaaaaaaaa
>AB679406 count=27; merged_taxid={479628: 1, 1188267: 4, 1188268: 1, 1188269: 2, 1188270: 1, 453231: 1, 1188272: 1, 1188273: 1, 1188274: 2, 1188275: 1, 119989: 7, 119990: 4, 1188277: 1}; species_name=###; family=114201; family_name=Nartheciaceae; scientific_name=Aletris; reverse_match=CCATTGAGTCTCTGCACCTATC; taxid=119987; rank=genus; forward_error=0; forward_tm=56.66; genus_name=Aletris; forward_match=GGGCAATCCTGAGCCAA; reverse_tm=56.99; genus=119987; reverse_error=0; species=-1; strand=D;      Aletris pauciflora var. khasiana chloroplast trnL gene, intron, partial sequence, isolate: N11-09.
atctttattggagaaaacaagagtttataaaactagaataaaaaaa
>AB679409 count=2; merged_taxid={119991: 2}; species_name=Aletris lutea; family=114201; family_name=Nartheciaceae; scientific_name=Aletris lutea; taxid=119991; rank=species; forward_error=0; forward_tm=56.66; genus_name=Aletris; forward_match=GGGCAATCCTGAGCCAA; genus=119987; species=119991; strand=D;      Aletris lutea chloroplast trnL gene, intron, partial sequence, isolate: N11-12.
atctttattggggaaaacaagagtttataaaactagaataaaaaaaaaaaaa
>AB679411 count=11; merged_taxid={119992: 5, 119993: 5, 119988: 1}; species_name=###; family=114201; family_name=Nartheciaceae; scientific_name=Aletris; reverse_match=CCATTGAGTCTCTGCACCTATC; taxid=119987; rank=genus; forward_error=0; forward_tm=56.66; genus_name=Aletris; forward_match=GGGCAATCCTGAGCCAA; reverse_tm=56.99; genus=119987; reverse_error=0; species=-1; strand=D;      Aletris spicata chloroplast trnL gene, intron, partial sequence, isolate: N11-15.
atctttattggagaaaacaagagtttataaaactagaataaaaaa
>AB679414 count=3; merged_taxid={119995: 2, 167603: 1}; species_name=###; family=114201; family_name=Nartheciaceae; scientific_name=Lophiola; reverse_match=CCATTGAGTCTCTGCACCTATC; taxid=119994; rank=genus; forward_error=0; forward_tm=56.66; genus_name=Lophiola; forward_match=GGGCAATCCTGAGCCAA; reverse_tm=56.99; genus=119994; reverse_error=0; species=-1; strand=D;      Lophiola aurea chloroplast trnL gene, intron, partial sequence, isolate: N11-18.
atctttattgtagaaaacaagagtttataaaactagaataaaaaaaaaagaaa
>AB679415 count=1; merged_taxid={1112727: 1}; species_name=Metanarthecium luteoviride; family=114201; family_name=Nartheciaceae; scientific_name=Metanarthecium luteoviride; reverse_match=CCATTGAGTCTCTGCACCTATC; taxid=1112727; genus_name=Metanarthecium; forward_error=0; forward_tm=56.66; rank=species; seq_length_ori=507; forward_match=GGGCAATCCTGAGCCAA; reverse_tm=56.99; genus=119985; reverse_error=0; species=1112727; strand=D;      Metanarthecium luteoviride chloroplast trnL gene, intron, partial sequence, isolate: N11-19.
atctttattggagaaaacaaggctttataaaactagaataaaaaaaaa
>AB679416 count=2; merged_taxid={1112727: 2}; species_name=Metanarthecium luteoviride; family=114201; family_name=Nartheciaceae; scientific_name=Metanarthecium luteoviride; reverse_match=CCATTGAGTCTCTGCACCTATC; taxid=1112727; rank=species; forward_error=0; forward_tm=56.66; genus_name=Metanarthecium; forward_match=GGGCAATCCTGAGCCAA; reverse_tm=56.99; genus=119985; reverse_error=0; species=1112727; strand=D;      Metanarthecium luteoviride chloroplast trnL gene, intron, partial sequence, isolate: N11-20.
atctttattggagaaaacaaggctttataaaactagaataaaaaaaaaaa
>AB679417 count=1; merged_taxid={1112728: 1}; species_name=Metanarthecium luteoviride; family=114201; family_name=Nartheciaceae; scientific_name=Metanarthecium luteoviride var. nutans; reverse_match=CCATTGAGTCTCTGCACCTATC; taxid=1112728; genus_name=Metanarthecium; forward_error=0; forward_tm=56.66; rank=varietas; seq_length_ori=508; forward_match=GGGCAATCCTGAGCCAA; reverse_tm=56.99; genus=119985; reverse_error=0; species=1112727; strand=D;      Metanarthecium luteoviride var. nutans chloroplast trnL gene, intron, partial sequence, isolate: N11-21.
atctttattggagaaaacaaggctttataaaactagaataaaaaaaaaa
>AB679418 count=1; merged_taxid={119984: 1}; species_name=Narthecium asiaticum; family=114201; family_name=Nartheciaceae; scientific_name=Narthecium asiaticum; reverse_match=CCATTGAGTCTCTGCACCTATC; taxid=119984; genus_name=Narthecium; forward_error=0; forward_tm=56.66; rank=species; seq_length_ori=496; forward_match=GGGCAATCCTGAGCCAA; reverse_tm=56.99; genus=114203; reverse_error=0; species=119984; strand=D;      Narthecium asiaticum chloroplast trnL gene, intron, partial sequence, isolate: N11-22.
atctttattgtagaaaacaagagtttataaaactagaataaaaaaaaa
>AB679419 count=1; merged_taxid={114204: 1}; species_name=Narthecium ossifragum; family=114201; family_name=Nartheciaceae; scientific_name=Narthecium ossifragum; reverse_match=CCATTGAGTCTCTGCACCTATC; taxid=114204; genus_name=Narthecium; forward_error=0; forward_tm=56.66; rank=species; seq_length_ori=499; forward_match=GGGCAATCCTGAGCCAA; reverse_tm=56.99; genus=114203; reverse_error=0; species=114204; strand=D;      Narthecium ossifragum chloroplast trnL gene, intron, partial sequence, isolate: N11-23.
atctttattgtagaaaacaagagtttataaaactagaataaaaaaaaaaaa
>AB679420 count=35; merged_taxid={394304: 1, 4673: 2, 374980: 2, 55575: 6, 55634: 2, 55571: 13, 55572: 1, 1271829: 1, 55574: 1, 1271831: 1, 1678939: 1, 1678944: 1, 167585: 1, 374970: 1, 1271613: 1}; species_name=###; family=4671; family_name=Dioscoreaceae; scientific_name=Dioscorea; reverse_match=CCATTGAGTCTCTGCACCTATC; taxid=4672; rank=genus; forward_error=0; forward_tm=56.66; genus_name=Dioscorea; forward_match=GGGCAATCCTGAGCCAA; reverse_tm=56.99; genus=4672; reverse_error=0; species=-1; strand=D;      ioscorea alata chloroplast trnL gene, intron, partial sequence, isolate: N11-24.
atctttatttgttttgttttttataaaccctttggtttataaaaaaacaaaacaaactag
aatcaaaaatcaaaaag
>AB679421 count=2; merged_taxid={203641: 1, 85283: 1}; species_name=###; family=1898022; family_name=Taccaceae; scientific_name=Tacca; reverse_match=CCATCGAGTCTCTGCACCTATC; taxid=44981; rank=genus; forward_error=0; forward_tm=56.66; genus_name=Tacca; forward_match=GGGCAATCCTGAGCCAA; reverse_tm=49.86; genus=44981; reverse_error=1; species=-1; strand=D;      Tacca sp. 14312 chloroplast trnL gene, intron, partial sequence, isolate: N11-25.
atcttttttttatttgagatttgatttgagaaagcaagtgtttgattaaaaaaactagaa
taaaaaaaaaaaaaa
>AB679422 count=26; merged_taxid={240644: 1, 1840389: 1, 1259931: 1, 1165088: 1, 1259940: 1, 241070: 1, 241071: 1, 241072: 1, 1537073: 1, 244028: 1, 1259873: 1, 240458: 1, 240460: 1, 240461: 1, 240462: 1, 240463: 2, 240464: 1, 240465: 1, 1259865: 1, 1027803: 2, 120016: 1, 413026: 1, 1259881: 1, 2006509: 1}; species_name=###; family=4724; family_name=Pandanaceae; scientific_name=Pandanaceae; taxid=4724; rank=family; forward_error=0; forward_tm=56.66; genus_name=###; forward_match=GGGCAATCCTGAGCCAA; genus=-1; species=-1; strand=D;      Freycinetia formosana chloroplast trnL gene, intron, partial sequence, isolate: N11-26.
atctttattttgagaaaacaaaacaagggtttataaaaccagaatcaaaaaaag
>AB679910 count=1; merged_taxid={76410: 1}; species_name=Actinoscirpus grossus; family=4609; family_name=Cyperaceae; scientific_name=Actinoscirpus grossus; reverse_match=CCATCGAGTCTCTGCACCTATC; taxid=76410; genus_name=Actinoscirpus; forward_error=0; forward_tm=56.66; rank=species; seq_length_ori=1038; forward_match=GGGCAATCCTGAGCCAA; reverse_tm=49.86; genus=76409; reverse_error=1; species=76410; strand=D;      Actinoscirpus grossus chloroplast genes for tRNA-Leu and trnL-trnF IGS, specimen_voucher: OKAY:Katsuyama et al. 19915.
atcattattttgaaaaatatattaatatttaatattctaatatattagaatattaaataa
aattctataataaatatagaattttataaaaaaaag
>AB679911 count=1; merged_taxid={280077: 1}; species_name=Schoenoplectiella hotarui; family=4609; family_name=Cyperaceae; scientific_name=Schoenoplectiella hotarui; reverse_match=CCATCGAGTCTCTGCACCTATC; taxid=280077; genus_name=Schoenoplectiella; forward_error=0; forward_tm=56.66; rank=species; seq_length_ori=670; forward_match=GGGCAATCCTGAGCCAA; reverse_tm=49.86; genus=380900; reverse_error=1; species=280077; strand=D;      Schoenoplectiella hotarui chloroplast trnL gene, intron, partial sequence, specimen_voucher: OKAY:Katayama 17521.
atcatttttttgaagaaataaaaaagaatatatacatatagaatcataattgtatgtata
gaatacatattctaattttattttatatattagaataaatatatattttctataataaaa
ag
>AB679912 count=1; merged_taxid={388570: 1}; species_name=Eriophorum gracile; family=4609; family_name=Cyperaceae; scientific_name=Eriophorum gracile; reverse_match=CCATCGAGTCTCTGCACCTATC; taxid=388570; genus_name=Eriophorum; forward_error=0; forward_tm=56.66; rank=species; seq_length_ori=1024; forward_match=GGGCAATCCTGAGCCAA; reverse_tm=49.86; genus=46326; reverse_error=1; species=388570; strand=D;      riophorum gracile chloroplast genes for tRNA-Leu and trnL-trnF IGS, specimen_voucher: OKAY:Hoshino et al. 17382.
atctttcattttgagaaaatgagagatataaaatatctcttatttattataagaaatcaa
atatttcttatctaatattaaa
>AB679913 count=5; merged_taxid={291103: 5}; species_name=Trichophorum alpinum; family=4609; family_name=Cyperaceae; scientific_name=Trichophorum alpinum; reverse_match=CCATCGAGTCTCTGCACCTATC; taxid=291103; rank=species; forward_error=0; forward_tm=56.66; genus_name=Trichophorum; forward_match=GGGCAATCCTGAGCCAA; reverse_tm=49.86; genus=76514; reverse_error=1; species=291103; strand=D;      Trichophorum alpinum chloroplast trnL gene, intron, partial sequence, specimen_voucher: OKAY:Sato 13260.
atcttcatttttgagaaaatgaaatatagaaaatatttcttattttctataagaaataga
atatttcttacctaatatgaaa
>AB679914 count=1; merged_taxid={291106: 1}; species_name=Trichophorum subcapitatum; family=4609; family_name=Cyperaceae; scientific_name=Trichophorum subcapitatum; reverse_match=CCATCGAGTCTCTGCACCTATC; taxid=291106; genus_name=Trichophorum; forward_error=0; forward_tm=56.66; rank=species; seq_length_ori=1072; forward_match=GGGCAATCCTGAGCCAA; reverse_tm=49.86; genus=76514; reverse_error=1; species=291106; strand=D;      Trichophorum subcapitatum chloroplast genes for tRNA-Leu and trnL-trnF IGS, specimen_voucher: TI:Ikeda et al. 10042360.
atcttcatttttgagaaaatgaaatatagaaaatatttcttattttctataagaaataga
atatttcttacctaatattaaa
>AB684440 count=80; merged_taxid={3311: 80}; species_name=Ginkgo biloba; family=3309; family_name=Ginkgoaceae; scientific_name=Ginkgo biloba; reverse_match=CCATCGAGTCTCTGCACCTATC; taxid=3311; rank=species; forward_error=0; forward_tm=56.66; genus_name=Ginkgo; forward_match=GGGCAATCCTGAGCCAA; reverse_tm=49.86; genus=3310; reverse_error=1; species=3311; strand=D;      Ginkgo biloba chloroplast NA, complete genome.
atccggtttacggagacattattctcccaggaagagaagg
>AB685313 count=158; merged_taxid={470272: 3, 426347: 1, 1536645: 4, 470278: 1, 77063: 2, 312456: 1, 77065: 2, 77069: 1, 218388: 1, 669806: 1, 2107773: 1, 179740: 1, 179741: 2, 2511006: 2, 426352: 1, 395313: 2, 426348: 2, 118781: 3, 470572: 1, 439901: 1, 651184: 1, 1233969: 2, 395314: 3, 395315: 2, 395316: 3, 669821: 2, 75704: 1, 1118009: 1, 75706: 6, 75707: 2, 75708: 1, 75699: 6, 75710: 2, 75712: 1, 2107774: 1, 75715: 1, 1244996: 1, 75717: 3, 891976: 1, 300649: 1, 75722: 1, 1118010: 1, 339964: 2, 210384: 1, 543724: 1, 1423317: 1, 688348: 1, 1278906: 1, 77064: 1, 73824: 40, 2107772: 1, 172267: 3, 669804: 2, 669805: 2, 40686: 3, 669807: 1, 669808: 1, 669809: 2, 669810: 1, 669811: 1, 669812: 2, 669813: 2, 669814: 2, 669815: 1, 669816: 1, 669817: 1, 669818: 1, 669819: 1, 669820: 2, 470269: 2, 470270: 1, 2019967: 1}; species_name=###; family=3688; family_name=Salicaceae; scientific_name=Saliceae; reverse_match=CCATTGAGTCTCTGCACCTATC; taxid=238069; genus_name=###; forward_error=0; rank=tribe; forward_match=GGGCAATCCTGAGCCAA; genus=-1; reverse_error=0; species=-1;      Salix acmophylla chloroplast gene for tRNA-Leu (trnL) and trnL-trnF intergenic spacer, partial sequence, specimen_voucher: TARI:90115.
atcctatttttcgaaaacaaacaaaggttcataaagacagaataagaatacaaaag
>AB685323 count=14; merged_taxid={39553: 3, 59045: 5, 51438: 1, 39541: 2, 39542: 1, 1603450: 1, 232733: 1}; species_name=###; family=40552; family_name=Asparagaceae; scientific_name=Agavoideae; taxid=703530; rank=subfamily; forward_error=0; forward_tm=56.66; genus_name=###; forward_match=GGGCAATCCTGAGCCAA; genus=-1; species=-1; strand=D;      Anemarrhena asphodeloides chloroplast NA, contains tRNA-Leu(trnL) gene (intron and 3' exon), trnL-trnF intergenic spacer and tRNA-Phe(trnF) gene.
atctttatttttagaaaaacaagggttttaaaaactagactagaataaaaagg
>AB685325 count=6; merged_taxid={174648: 1, 3893: 5}; species_name=Pueraria montana; family=3803; family_name=Fabaceae; scientific_name=Pueraria montana; reverse_match=CCATTGAGTCTCTGCACCTATC; taxid=132459; rank=species; forward_error=0; genus_name=Pueraria; forward_match=GGGCAATCCTGAGCCAA; genus=3892; reverse_error=0; species=132459;      Pueraria montana var. lobata chloroplast NA, contains tRNA-Leu(trnL) gene (intron and 3' exon), trnL-trnF intergenic spacer and tRNA-Phe(trnF) gene.
atcccgttttccgaaaacaaagaaaagttcggaaagtgataataaaaaagg
>AB685327 count=34; merged_taxid={608512: 1, 48386: 6, 121094: 1, 2006535: 1, 2006536: 2, 2006537: 1, 2006538: 1, 2006540: 1, 2006541: 1, 2006542: 1, 2006543: 1, 381202: 1, 151328: 1, 279737: 2, 1874237: 4, 1874238: 2, 1874239: 1, 1812033: 1, 516065: 1, 1898873: 1, 179837: 2, 608511: 1}; species_name=###; family=4136; family_name=Lamiaceae; scientific_name=Elsholtzieae; reverse_match=CCATTGAGTCTCTGCACCTATC; taxid=216720; genus_name=###; forward_error=0; rank=tribe; forward_match=GGGCAATCCTGAGCCAA; genus=-1; reverse_error=0; species=-1;      Perilla frutescens var. acuta chloroplast NA, contains tRNA-Leu(trnL) gene (intron and 3' exon), trnL-trnF intergenic spacer and tRNA-Phe(trnF) gene.
atcctgtttttgttttctcaaaacaaaggttcaaaaaacgaaaaaaag
>AB685328 count=281; merged_taxid={1434888: 1, 241933: 1, 241934: 1, 170012: 2, 3498: 48, 213035: 1, 1453101: 1, 2582704: 2, 2582705: 2, 2582707: 26, 229046: 5, 229047: 1, 229048: 7, 229049: 11, 249543: 1, 32202: 96, 226895: 17, 191188: 4, 66392: 16, 66393: 7, 981085: 6, 981086: 1, 1458532: 2, 241893: 3, 873450: 2, 873451: 1, 85232: 16}; species_name=###; family=3487; family_name=Moraceae; scientific_name=Moraceae; reverse_match=CCATTGAGTCTCTGCACCTATC; taxid=3487; genus_name=###; forward_error=0; forward_tm=56.66; rank=family; forward_match=GGGCAATCCTGAGCCAA; reverse_tm=56.99; genus=-1; reverse_error=0; species=-1; strand=D;      Morus alba chloroplast NA, contains tRNA-Leu(trnL) gene (intron and 3' exon), trnL-trnF intergenic spacer and tRNA-Phe(trnF) gene.
atccggttttctgaaaacaaacaagggttcagaaagcgataatacaaaag
>AB690806 count=80; merged_taxid={1291462: 22, 473999: 1, 1293624: 10, 359507: 15, 359512: 3, 46367: 3, 359522: 1, 52451: 3, 48104: 4, 266284: 1, 496568: 15, 1392095: 2}; species_name=###; family=4037; family_name=Apiaceae; scientific_name=Bupleurum; reverse_match=CCATTGAGTCTCTGCACCTATC; taxid=46366; genus_name=Bupleurum; rank=genus; genus=46366; reverse_error=0; species=-1;      Bupleurum chinense chloroplast genes for tRNA-Leu and tRNA-Phe, trnL-trnF intergenic spacer region.
atcctttttttaatttacaaaaacaaacaaaggcccagaaggtgaaaaag
>AB690807 count=8; merged_taxid={85864: 1, 86739: 1, 54732: 2, 86725: 3, 1185390: 1}; species_name=###; family=3401; family_name=Magnoliaceae; scientific_name=Magnolia; reverse_match=CCATTGAGTCTCTGCACCTATC; taxid=3402; rank=genus; forward_error=0; forward_tm=56.66; genus_name=Magnolia; forward_match=GGGCAATCCTGAGCCAA; reverse_tm=56.99; genus=3402; reverse_error=0; species=-1; strand=D;      Magnolia biondii chloroplast genes for tRNA-Leu and tRNA-Phe, trnL-trnF intergenic spacer region.
atcctgtgttcagaaaacaagggttcagaaagcgagaatcaaaaaaaaaag
>AB693017 count=33; merged_taxid={326026: 1, 1053411: 1, 28964: 1, 122183: 30}; species_name=###; family=4027; family_name=Geraniaceae; scientific_name=Geranium; taxid=4028; rank=genus; forward_error=0; genus_name=Geranium; forward_match=GGGCAATCCTGAGCCAA; genus=4028; species=-1;      Geranium robertianum chloroplast trnL, trnF genes for tRNA-Leu, tRNA-Phe, partial sequence, isolate: ngland-1.
atccttttttacgaaaataaagaggggctcacaaagcgagaatagaaaaaaag
>AB695128 count=61; merged_taxid={62344: 20, 397070: 2, 189327: 6, 399504: 2, 399505: 2, 29651: 2, 384654: 7, 55319: 4, 55320: 8, 99363: 2, 246694: 2, 246704: 1, 1899315: 1, 319221: 1, 713662: 1}; species_name=###; family=16362; family_name=Potamogetonaceae; scientific_name=Potamogeton; taxid=13228; rank=genus; genus_name=Potamogeton; genus=13228; species=-1; strand=D;      Potamogeton x inbaensis chloroplast trnL gene for tRNA-Leu, partial sequence, specimen_voucher: personal:Yu Ito:YI01119.
atccctgttttgagaaaaaagggtttattttctctatttcgaattttctattatatagaa
attcgaaaataacaatttaaaaaagg
>AB699583 count=9; merged_taxid={354522: 2, 354523: 5, 354524: 1, 1487150: 1}; species_name=###; family=23513; family_name=Rutaceae; scientific_name=Tetradium; taxid=354519; rank=genus; genus_name=Tetradium; genus=354519; species=-1; strand=D;      Tetradium ruticarpum chloroplast NA, intron and 3' exon of tRNA-Leu(trnL) gene, trnL-trnF intergenic spacer and tRNA-Phe(trnF) gene, partial and complete sequence.
atcctcttttccaagaacatacaagggttcagaaggcgaaaaagggggatagg
>AB699585 count=8; merged_taxid={1049787: 1, 94286: 6, 103999: 1}; species_name=###; family=4381; family_name=Campanulaceae; scientific_name=Campanulaceae; reverse_match=CCATTGAGTCTCTGCACCTATC; taxid=4381; genus_name=###; forward_error=0; forward_tm=56.66; rank=family; forward_match=GGGCAATCCTGAGCCAA; reverse_tm=56.99; genus=-1; reverse_error=0; species=-1; strand=D;      Platycodon grandiflorus chloroplast NA, intron and 3' exon of tRNA-Leu(trnL) gene, trnL-trnF intergenic spacer and tRNA-Phe(trnF) gene, partial and complete sequence.
atcccgttttctgaaaacaaagaaagtttcagaaagcgaaaatcaaaaag
>AB715302 count=4; merged_taxid={659056: 1, 659034: 1, 659044: 2}; species_name=###; family=24966; family_name=Rubiaceae; scientific_name=Morindeae; reverse_match=CCATTGAGTCTCTGCACCTATC; taxid=169655; rank=tribe; forward_error=0; forward_tm=56.66; genus_name=###; forward_match=GGGCAATCCTGAGCCAA; reverse_tm=56.99; genus=-1; reverse_error=0; species=-1; strand=D;      Morinda jasminoides chloroplast NA, trnT-trnL intergenic spacer, tRNA-Leu (trnL) gene, trnL-trnF intergenic spacer, partial and complete sequence, specimen_voucher: MAK:402199.
atcctgttttctgaaaacaaaggttcagaaaatgaaaataagg
>AB715303 count=99; merged_taxid={509961: 1, 2184970: 1, 392988: 6, 2184969: 1, 120132: 1, 659020: 1, 659026: 1, 659028: 1, 659029: 1, 659030: 1, 659032: 1, 659033: 1, 659037: 1, 659039: 1, 659040: 1, 659041: 1, 659042: 1, 659043: 1, 659047: 1, 659049: 1, 659050: 1, 266091: 8, 659052: 1, 659053: 1, 659054: 1, 659055: 1, 659057: 1, 659058: 1, 659059: 1, 659060: 1, 659061: 1, 659062: 1, 659063: 1, 659064: 1, 659066: 1, 659051: 1, 1176999: 6, 1177000: 8, 1177001: 3, 1177002: 2, 1177003: 4, 1177004: 4, 1525692: 1, 339305: 1, 1525697: 1, 268745: 5, 83575: 2, 266089: 5, 2184912: 1, 83576: 1, 2184914: 1, 2184911: 1, 60382: 1, 2184913: 1, 59635: 1, 2510840: 2}; species_name=###; family=24966; family_name=Rubiaceae; scientific_name=Morindeae; taxid=169655; genus_name=###; forward_error=0; forward_tm=56.66; rank=tribe; forward_match=GGGCAATCCTGAGCCAA; genus=-1; species=-1; strand=D;      Morinda umbellata subsp. boninensis NA, trnT-trnL intergenic spacer, tRNA-Leu (trnL) gene, trnL-trnF intergenic spacer, partial and complete sequence, specimen_voucher: MAK:4014501.
atcctgttttctgaaaacaaaggttcagaaaatgaaaaaagg
>AB723687 count=3; merged_taxid={214224: 2, 13383: 1}; species_name=###; family=3367; family_name=Cupressaceae; scientific_name=Callitris; reverse_match=CCGTTGAGTCTCTGCACCTATC; taxid=13382; rank=genus; forward_error=1; genus_name=Callitris; forward_match=GGGTAATCCTGAGCCAA; genus=13382; reverse_error=1; species=-1;      Callitris intratropica chloroplast gene for tRNA-Leu and trnL-trnF intergenic spacer region, partial sequence, haplotype: H1.
atccgatttctcaagacaataattttctttatggaaaagg
>AB723688 count=51; merged_taxid={214224: 8, 214225: 5, 329097: 8, 329098: 9, 214235: 2, 214220: 4, 214223: 13, 2250719: 2}; species_name=###; family=3367; family_name=Cupressaceae; scientific_name=Callitris; reverse_match=CCGTTGAGTCTCTGCACCTATC; taxid=13382; rank=genus; forward_error=1; forward_tm=48.78; genus_name=Callitris; forward_match=GGGTAATCCTGAGCCAA; reverse_tm=53.99; genus=13382; reverse_error=1; species=-1; strand=D;      Callitris columellaris chloroplast gene for tRNA-Leu and trnL-trnF intergenic spacer region, partial sequence, haplotype: H2.
atccgatttctcaagacaataattttctttatgggaaagg
>AB723699 count=14; merged_taxid={214234: 4, 214227: 3, 214236: 7}; species_name=###; family=3367; family_name=Cupressaceae; scientific_name=Callitris; reverse_match=CCGTTGAGTCTCTGCACCTATC; taxid=13382; rank=genus; forward_error=1; forward_tm=48.78; genus_name=Callitris; forward_match=GGGTAATCCTGAGCCAA; reverse_tm=53.99; genus=13382; reverse_error=1; species=-1; strand=D;      Callitris endlicheri chloroplast gene for tRNA-Leu and trnL-trnF intergenic spacer region, partial sequence, haplotype: 10159.
atccgatttctaaagacaataattttctttatgggaaagg
>AB725732 count=19; merged_taxid={418176: 2, 418180: 9, 1197096: 3, 1197104: 2, 1197107: 1, 1197109: 2}; species_name=###; family=4609; family_name=Cyperaceae; scientific_name=Carex; reverse_match=CCATCGAGTCTCTGCACCTATC; taxid=13398; rank=genus; forward_error=0; genus_name=Carex; forward_match=GGGCAATCCTGAGCCAA; genus=13398; reverse_error=1; species=-1;      Carex ciliatomarginata chloroplast NA, tRNA-Leu (trnL) gene and trnL-trnF intergenic spacerregion, partial and complete sequence, specimen_voucher: HTC:X.F. Jin s.n.
atcttctttttgagaaaaagaaatatataaaatatttcttattttagataagaaataaaa
tatttcttatctaatattaaa
>AB725734 count=1; merged_taxid={1197098: 1}; species_name=Carex glossostigma; family=4609; family_name=Cyperaceae; scientific_name=Carex glossostigma; reverse_match=CCATCGAGTCTCTGCACCTATC; taxid=1197098; genus_name=Carex; forward_error=0; forward_tm=56.66; rank=species; seq_length_ori=990; forward_match=GGGCAATCCTGAGCCAA; reverse_tm=49.86; genus=13398; reverse_error=1; species=1197098; strand=D;      Carex glossostigma chloroplast NA, tRNA-Leu (trnL) gene and trnL-trnF intergenic spacerregion, partial and complete sequence, specimen_voucher: TI:X.F. Jin et al. 10042356 & 59.
atcttctttttgagaataaagaaatatataaaatatttcttattttagataagaaataaa
atattcttttttctaatattaaa
>AB725735 count=9; merged_taxid={1197097: 1, 1197099: 2, 1197100: 1, 1197101: 1, 1197102: 1, 1197106: 2, 1197110: 1}; species_name=###; family=4609; family_name=Cyperaceae; scientific_name=Carex; reverse_match=CCATCGAGTCTCTGCACCTATC; taxid=13398; rank=genus; forward_error=0; forward_tm=56.66; genus_name=Carex; forward_match=GGGCAATCCTGAGCCAA; reverse_tm=49.86; genus=13398; reverse_error=1; species=-1; strand=D;      Carex grandiligulata chloroplast NA, tRNA-Leu (trnL) gene and trnL-trnF intergenic spacerregion, partial and complete sequence, specimen_voucher: TI:X.F. Jin et al. 11050352.
atcttctttattgagaaaaagaaatatataaaatatttcttattttagataagaaataaa
atatttcttatctaatattaaa
>AB725745 count=1; merged_taxid={1197108: 1}; species_name=Carex subcapitata; family=4609; family_name=Cyperaceae; scientific_name=Carex subcapitata; reverse_match=CCATCGAGTCTCTGCACCTATC; taxid=1197108; genus_name=Carex; forward_error=0; forward_tm=56.66; rank=species; seq_length_ori=968; forward_match=GGGCAATCCTGAGCCAA; reverse_tm=49.86; genus=13398; reverse_error=1; species=1197108; strand=D;      Carex subcapitata chloroplast NA, tRNA-Leu (trnL) gene and trnL-trnF intergenic spacerregion, partial and complete sequence, specimen_voucher: TI:X.F. Jin et al. 10042355.
atcttctttattgagaaaaataaatatataaaatatttcttattttagataataaataaa
atatttcttatctaatattaaa
>AB725746 count=1; merged_taxid={1197108: 1}; species_name=Carex subcapitata; family=4609; family_name=Cyperaceae; scientific_name=Carex subcapitata; reverse_match=CCATCGAGTCTCTGCACCTATC; taxid=1197108; genus_name=Carex; forward_error=0; forward_tm=56.66; rank=species; seq_length_ori=973; forward_match=GGGCAATCCTGAGCCAA; reverse_tm=49.86; genus=13398; reverse_error=1; species=1197108; strand=D;      Carex subcapitata chloroplast NA, tRNA-Leu (trnL) gene and trnL-trnF intergenic spacerregion, partial and complete sequence, specimen_voucher: HTC:X.F. Jin et al. JL09105.
atcttctttattgagaaaaagaaatatataaaatatttcttattttagataataaataaa
atatttcttatcttatctaatattaaa
>AB725753 count=1; merged_taxid={69853: 1}; species_name=Carex cruciata; family=4609; family_name=Cyperaceae; scientific_name=Carex cruciata; reverse_match=CCATCGAGTCTCTGCACCTATC; taxid=69853; genus_name=Carex; forward_error=0; forward_tm=56.66; rank=species; seq_length_ori=953; forward_match=GGGCAATCCTGAGCCAA; reverse_tm=49.86; genus=13398; reverse_error=1; species=69853; strand=D;      Carex cruciata chloroplast NA, tRNA-Leu (trnL) gene and trnL-trnF intergenic spacerregion, partial and complete sequence, specimen_voucher: OKAY:T. Hoshino et al. 19427.
atcttctttttgaaaaaaagaaatatataaaatatttcttatttcggataagaaataata
ttttttcttatctaatattaaa
>AB725754 count=9; merged_taxid={140832: 2, 312740: 1, 432999: 2, 1197105: 1, 418163: 1, 418299: 1, 472444: 1}; species_name=###; family=4609; family_name=Cyperaceae; scientific_name=Carex; reverse_match=CCATCGAGTCTCTGCACCTATC; taxid=13398; rank=genus; forward_error=0; genus_name=Carex; forward_match=GGGCAATCCTGAGCCAA; genus=13398; reverse_error=1; species=-1;      Carex satsumensis chloroplast NA, tRNA-Leu (trnL) gene and trnL-trnF intergenic spacerregion, partial and complete sequence, specimen_voucher: OKAY:T. Hoshino et al. 17917.
atcttctttttgagaaaaagaaatatataaaatatttcttatttcagataagaaagaata
ttatttcttatctaatattaaa
>AB727661 count=1; merged_taxid={1181668: 1}; species_name=Hemerocallis middendorffii; family=51383; family_name=Asphodelaceae; scientific_name=Hemerocallis middendorffii var. esculenta; reverse_match=CCATTGAGTCTCTGCACCTATC; taxid=1181668; genus_name=Hemerocallis; forward_error=3; forward_tm=20.96; rank=varietas; seq_length_ori=592; forward_match=GGGCCATCCTTAGCCCA; reverse_tm=56.99; genus=16107; reverse_error=0; species=213589; strand=D;      Hemerocallis dumortieri var. esculenta chloroplast NA, trnL(UAA) intron, haplotype: B.
attttttttttttcaaaaaaggttttttttttgaaactcgaataaaaaaaa
>AB732921 count=21; merged_taxid={254147: 1, 254131: 2, 254153: 1, 254155: 1, 254149: 1, 29666: 2, 254119: 1, 254121: 2, 254123: 1, 254129: 1, 475763: 1, 52150: 5, 254138: 1, 254139: 1}; species_name=###; family=4479; family_name=Poaceae; scientific_name=Bromus; reverse_match=CCATTGAGTCTCTGCACCTATC; taxid=4501; rank=genus; forward_error=0; genus_name=Bromus; forward_match=GGGCAATCCTGAGCCAA; genus=4501; reverse_error=0; species=-1;      Bromus carinatus plastid NA, tRNA-Leu (trnL), trnL-trnF intergenic spacer, partial sequence.
atccgtgttttgagaaaaaaaaagggggttctcgaactagaatacaaaggaaaag
>AB732923 count=2; merged_taxid={55773: 1, 4502: 1}; species_name=###; family=4479; family_name=Poaceae; scientific_name=Bromus; reverse_match=CCATTGAGTCTCTGCACCTATC; taxid=4501; rank=genus; forward_error=0; forward_tm=56.66; genus_name=Bromus; seq_length_ori=1036; forward_match=GGGCAATCCTGAGCCAA; reverse_tm=56.99; genus=4501; reverse_error=0; species=-1; strand=D;      Bromus commutatus plastid NA, tRNA-Leu (trnL), trnL-trnF intergenic spacer, partial sequence.
atccatgttttgagaaaaaaaggggggggttctcgaactagaatacaaaggaaaag
>AB732924 count=13; merged_taxid={55760: 1, 254145: 1, 55761: 1, 29667: 1, 55764: 1, 55777: 1, 52137: 2, 37722: 3, 468977: 2}; species_name=###; family=4479; family_name=Poaceae; scientific_name=Bromus; reverse_match=CCATTGAGTCTCTGCACCTATC; taxid=4501; rank=genus; forward_error=0; forward_tm=56.66; genus_name=Bromus; forward_match=GGGCAATCCTGAGCCAA; reverse_tm=56.99; genus=4501; reverse_error=0; species=-1; strand=D;      Bromus diandrus plastid NA, tRNA-Leu (trnL), trnL-trnF intergenic spacer, partial sequence.
atccatgttttgagaaaaaaaaaagggggggttctcgaactagaatacaaaggaaaag
>AB732925 count=1; merged_taxid={52147: 1}; species_name=Bromus hordeaceus; family=4479; family_name=Poaceae; scientific_name=Bromus hordeaceus; reverse_match=CCATTGAGTCTCTGCACCTATC; taxid=52147; genus_name=Bromus; forward_error=0; forward_tm=56.66; rank=species; seq_length_ori=1035; forward_match=GGGCAATCCTGAGCCAA; reverse_tm=56.99; genus=4501; reverse_error=0; species=52147; strand=D;      Bromus hordeaceus plastid NA, tRNA-Leu (trnL), trnL-trnF intergenic spacer, partial sequence.
atccatgttttgagaaaaaaaaaggggggggttctcgaactagaatacaaaggaaaag
>AB732926 count=4; merged_taxid={55760: 1, 649483: 1, 1617934: 1, 254150: 1}; species_name=###; family=4479; family_name=Poaceae; scientific_name=Bromus; reverse_match=CCATTGAGTCTCTGCACCTATC; taxid=4501; rank=genus; forward_error=0; forward_tm=56.66; genus_name=Bromus; forward_match=GGGCAATCCTGAGCCAA; reverse_tm=56.99; genus=4501; reverse_error=0; species=-1; strand=D;      Bromus remotiflorus plastid NA, tRNA-Leu (trnL), trnL-trnF intergenic spacer, partial sequence.
atccgtgttttgagaaaaaaaaaagggggttctcgaactagaatacaaaggaaaag
>AB732928 count=5; merged_taxid={468976: 1, 55777: 1, 29667: 2, 55769: 1}; species_name=###; family=4479; family_name=Poaceae; scientific_name=Bromus; reverse_match=CCATTGAGTCTCTGCACCTATC; taxid=4501; rank=genus; forward_error=0; forward_tm=56.66; genus_name=Bromus; forward_match=GGGCAATCCTGAGCCAA; reverse_tm=56.99; genus=4501; reverse_error=0; species=-1; strand=D;      Bromus tectorum plastid NA, tRNA-Leu (trnL), trnL-trnF intergenic spacer, partial sequence.
atccatgttttgagaaaaaaaaagggggggttctcgaactagaatacaaaggaaaag
>AB732934 count=248; merged_taxid={98114: 3, 112516: 1, 112517: 20, 112518: 2, 112519: 1, 112520: 1, 112521: 24, 38858: 10, 15565: 4, 58925: 2, 129744: 1, 77009: 16, 118676: 1, 184727: 1, 184728: 1, 184729: 1, 184730: 1, 184731: 1, 184732: 4, 184733: 2, 184734: 9, 4513: 16, 4515: 4, 4516: 9, 4517: 6, 97361: 8, 37672: 4, 293724: 1, 4519: 1, 400237: 1, 58926: 1, 58927: 2, 58928: 4, 58929: 28, 58930: 1, 38856: 5, 52712: 21, 38857: 5, 52155: 9, 112509: 15, 214847: 1}; species_name=###; family=4479; family_name=Poaceae; scientific_name=Hordeinae; reverse_match=CCATTGAGTCTCTGCACCTATC; taxid=1648017; genus_name=###; rank=subtribe; genus=-1; reverse_error=0; species=-1;      Hordeum bulbosum plastid NA, tRNA-Leu (trnL), trnL-trnF intergenic spacer, partial sequence.
atccgtgttttgagaagggattctcgaactagaatacaaaggaaaag
>AB733385 count=2; merged_taxid={995818: 1, 928059: 1}; species_name=###; family=26339; family_name=Iridaceae; scientific_name=Iris; reverse_match=CCATTGAGTCTCTGCACCTATC; taxid=26378; genus_name=Iris; forward_error=0; forward_tm=56.66; rank=genus; forward_match=GGGCAATCCTGAGCCAA; reverse_tm=56.99; genus=26378; reverse_error=0; species=-1; strand=D;      Iris rossii chloroplast NA, tRNA-Leu, trnL-trnF intergenic spacer, partial sequence.
atctttattttgataaaacgaacaaaggctgaaaaactagaataaaaaag
>AB742402 count=2; merged_taxid={252360: 1, 414965: 1}; species_name=###; family=80887; family_name=Leucobryaceae; scientific_name=Leucobryum; reverse_match=CCATTGAGTCTCTGCACCTAGT; taxid=80888; rank=genus; forward_error=2; forward_tm=45.59; genus_name=Leucobryum; seq_length_ori=430; forward_match=AAGCAATCCTGAGCCAA; reverse_tm=53.38; genus=80888; reverse_error=2; species=-1; strand=D;      Leucobryum pachyphyllum chloroplast NA, tRNA_Leu gene, trnL-trnF intergenic spacer, partial sequence, specimen_voucher: HIRO:119467.
attttctttttgaaataa
>AB742403 count=7; merged_taxid={175288: 1, 2079028: 3, 122749: 3}; species_name=###; family=80887; family_name=Leucobryaceae; scientific_name=Leucobryaceae; reverse_match=CCATTGAGTCTCTGCACCTAGT; taxid=80887; rank=family; forward_error=2; genus_name=###; reverse_tm=53.38; genus=-1; reverse_error=2; species=-1; strand=D;      Leucobryum sanctum chloroplast NA, tRNA_Leu gene, trnL-trnF intergenic spacer, partial sequence, specimen_voucher: HIRO:140948.
attttatttttgaaatga
>AB744009 count=2; merged_taxid={246705: 2}; species_name=Potamogeton octandrus; family=16362; family_name=Potamogetonaceae; scientific_name=Potamogeton octandrus; reverse_match=CCATTGAGTCTCTGCACCTATC; taxid=246705; rank=species; forward_error=0; forward_tm=56.66; genus_name=Potamogeton; seq_length_ori=591; forward_match=GGGCAATCCTGAGCCAA; reverse_tm=56.99; genus=13228; reverse_error=0; species=246705; strand=D;      Potamogeton octandrus chloroplast trnL gene for tRNA-Leu, partial sequence, specimen_voucher: personal:Yu Ito:YI00544.
atccctgttttgagaaaaaagggtttattttctctatttcgaattttctattatatagaa
attctaaaataagaattttaaaaagg
>AB744010 count=21; merged_taxid={292609: 3, 397066: 2, 397067: 2, 306638: 3, 189328: 3, 189329: 1, 397078: 1, 397079: 1, 397086: 1, 246699: 1, 246702: 2, 416632: 1}; species_name=###; family=16362; family_name=Potamogetonaceae; scientific_name=Potamogeton; taxid=13228; rank=genus; forward_error=0; forward_tm=56.66; genus_name=Potamogeton; forward_match=GGGCAATCCTGAGCCAA; genus=13228; species=-1; strand=D;      Potamogeton obtusifolius chloroplast trnL gene for tRNA-Leu, partial sequence, specimen_voucher: personal:Yu Ito:YI00946.
atccctgttttgagaaaaaagggtttattttctctatttcgaattttctattatatagaa
attctaaaataagaatttaaaaaagg
>AB746442 count=1; merged_taxid={284478: 1}; species_name=Tofieldia coccinea; family=85243; family_name=Tofieldiaceae; scientific_name=Tofieldia coccinea; reverse_match=CCATTGAGTCTCTGCACCTATC; taxid=284478; genus_name=Tofieldia; forward_error=0; forward_tm=56.66; rank=species; seq_length_ori=812; forward_match=GGGCAATCCTGAGCCAA; reverse_tm=56.99; genus=85289; reverse_error=0; species=284478; strand=D;      Tofieldia coccinea chloroplast trnL, trnF genes for tRNA-Leu, tRNA-Phe, partial sequence, isolate: Tof-2012-03.
atccttgtttttataaaacaagattttataaaactagaataaaaaagg
>AB758320 count=5; merged_taxid={581244: 5}; species_name=Asperugo procumbens; family=21571; family_name=Boraginaceae; scientific_name=Asperugo procumbens; reverse_match=CCATTGAGTCTCTGCACCTATC; taxid=581244; rank=species; forward_error=0; forward_tm=56.66; genus_name=Asperugo; forward_match=GGGCAATCCTGAGCCAA; reverse_tm=56.99; genus=581243; reverse_error=0; species=581244; strand=D;      Asperugo procumbens chloroplast gene for tRNA-Leu (trnL) and trnL-trnF intergenic spacer, partial and complete sequence, specimen_voucher: Tarbiat Modares University Herbarium 2007-3.
atccggttcaacaaaagttgaaaaataaaaaag
>AB758322 count=8; merged_taxid={227953: 1, 227956: 6, 227958: 1}; species_name=###; family=21571; family_name=Boraginaceae; scientific_name=Echiochilon; reverse_match=CCATTGAGTCTCTGCACCTATC; taxid=203735; rank=genus; forward_error=0; forward_tm=56.66; genus_name=Echiochilon; forward_match=GGGCAATCCTGAGCCAA; reverse_tm=56.99; genus=203735; reverse_error=0; species=-1; strand=D;      chiochilon persicum chloroplast gene for tRNA-Leu (trnL) and trnL-trnF intergenic spacer, partial and complete sequence, specimen_voucher: TARI:49917.
atccggttttccgaaaacaaacaaaagttgaaaaagaaaaagg
>AB758323 count=6; merged_taxid={1288201: 1, 1330298: 1, 1288197: 1, 764726: 2, 417949: 1}; species_name=###; family=21571; family_name=Boraginaceae; scientific_name=Cynoglossoideae; reverse_match=CCATTGAGTCTCTGCACCTATC; taxid=1874400; rank=subfamily; forward_error=0; forward_tm=56.66; genus_name=###; forward_match=GGGCAATCCTGAGCCAA; reverse_tm=56.99; genus=-1; reverse_error=0; species=-1; strand=D;      ritrichium canum chloroplast gene for tRNA-Leu (trnL) and trnL-trnF intergenic spacer, partial and complete sequence.
atccggttttccgacaaaagttgaaaaagaaaaaag
>AB758324 count=122; merged_taxid={244096: 1, 244098: 2, 244099: 1, 244101: 2, 222086: 2, 222087: 3, 244104: 3, 244106: 1, 244108: 2, 168335: 3, 244112: 1, 168337: 2, 244114: 1, 244115: 2, 168340: 2, 244117: 2, 244118: 1, 168344: 1, 244089: 1, 1423388: 4, 168349: 3, 168350: 2, 168352: 2, 168353: 1, 244120: 1, 244102: 2, 168358: 1, 244103: 2, 168364: 1, 168365: 4, 168367: 2, 168368: 2, 113202: 1, 1050590: 1, 1050593: 1, 454098: 2, 181195: 1, 181196: 1, 454094: 2, 454095: 1, 454096: 2, 454097: 3, 1898194: 1, 454099: 3, 454100: 2, 254421: 1, 454102: 2, 454103: 1, 454104: 2, 454106: 1, 454107: 2, 28508: 3, 168370: 1, 543582: 1, 454111: 1, 1050592: 1, 454113: 1, 1050594: 1, 1891217: 1, 168357: 1, 248298: 1, 248299: 3, 248301: 2, 248303: 3, 1670896: 5, 1443958: 1, 244116: 1, 244090: 1, 244091: 1, 244092: 1, 454101: 2}; species_name=###; family=1561072; family_name=Heliotropiaceae; scientific_name=Heliotropiaceae; taxid=1561072; genus_name=###; rank=family; genus=-1; species=-1; strand=D;      Heliotropium bacciferum chloroplast gene for tRNA-Leu (trnL) and trnL-trnF intergenic spacer, partial and complete sequence, specimen_voucher: Tarbiat Modares University Herbarium 01.
atcctgttttccgaaaacaaagaaaggttcagaaagcaaaaaaag
>AB758325 count=396; merged_taxid={1288194: 1, 1288196: 1, 1288198: 1, 543575: 1, 1929228: 1, 1037327: 2, 1037328: 1, 1037329: 1, 1037331: 1, 1037332: 1, 1037333: 1, 1037334: 1, 1037336: 1, 1288232: 2, 1288233: 2, 1288236: 1, 1288244: 1, 657461: 3, 650300: 1, 650304: 2, 650305: 3, 650306: 3, 650307: 1, 650308: 2, 650309: 1, 650312: 2, 650313: 2, 650315: 2, 650316: 2, 650318: 1, 650322: 1, 650325: 1, 650326: 1, 650328: 2, 224357: 3, 1212522: 2, 1905771: 1, 1212526: 2, 1905776: 1, 1212530: 1, 1905782: 1, 1330297: 3, 1330300: 1, 224401: 1, 2059432: 3, 362696: 1, 1616936: 4, 2650390: 1, 2650391: 1, 2650392: 1, 2650394: 1, 2650395: 1, 363804: 2, 2650397: 1, 2650398: 1, 2650399: 1, 2650400: 1, 2650402: 1, 2650403: 1, 2650404: 1, 2650406: 1, 2650407: 1, 2650420: 1, 2650421: 1, 2650423: 1, 131385: 3, 2650426: 1, 2650427: 1, 2650429: 1, 1288245: 1, 794946: 1, 354628: 5, 652628: 2, 2650453: 1, 2650454: 1, 652632: 3, 652636: 1, 1898849: 3, 2650470: 1, 363802: 2, 373122: 1, 1470856: 1, 2571671: 2, 1421720: 3, 1421726: 1, 1421730: 1, 1421751: 3, 1463746: 1, 1421765: 1, 34250: 3, 34251: 2, 34252: 3, 34253: 31, 34255: 4, 1463762: 2, 419289: 1, 419290: 2, 627163: 2, 627164: 1, 627165: 1, 1463778: 1, 256486: 1, 871921: 1, 554522: 1, 554523: 1, 554524: 1, 554525: 1, 554528: 1, 554535: 1, 554546: 3, 219718: 2, 113423: 3, 1245793: 2, 1245798: 1, 1245804: 2, 113426: 2, 202685: 1, 113434: 1, 2060061: 1, 588577: 1, 1463756: 1, 475882: 2, 475883: 1, 1452876: 1, 475886: 4, 475887: 3, 475890: 2, 475891: 2, 475892: 2, 475893: 2, 475894: 2, 475895: 4, 475897: 1, 475898: 5, 475899: 5, 475903: 3, 475904: 2, 475905: 3, 475906: 1, 113452: 1, 475919: 2, 113424: 3, 113425: 2, 475922: 1, 113427: 2, 113428: 1, 113429: 2, 113430: 3, 113431: 2, 113432: 3, 113433: 2, 588570: 1, 113435: 2, 113436: 1, 113437: 3, 113438: 4, 113439: 3, 113440: 2, 113441: 2, 113442: 1, 113443: 1, 113444: 2, 113445: 1, 113446: 1, 113447: 1, 113448: 1, 113449: 4, 113450: 1, 1899308: 2, 113453: 3, 113454: 3, 113455: 2, 113456: 3, 113458: 1, 682806: 1, 682807: 1, 764728: 2, 543563: 3, 192332: 3, 2572110: 2, 543570: 2, 1452883: 1, 543573: 4, 2650425: 1, 1213334: 1, 161689: 1, 161692: 1, 161694: 2, 161695: 2, 181181: 4, 543564: 2, 203730: 4, 1107926: 4, 1107927: 8, 1288186: 1, 587743: 1, 587744: 1, 1288173: 1, 2557936: 1, 1288179: 2, 1288180: 1, 1288183: 3, 1288184: 1, 2650452: 1, 203770: 3, 1288187: 2}; species_name=###; family=21571; family_name=Boraginaceae; scientific_name=Boraginaceae; taxid=21571; genus_name=###; rank=family; genus=-1; species=-1; strand=D;      Heterocaryum laevigatum chloroplast gene for tRNA-Leu (trnL) and trnL-trnF intergenic spacer, partial and complete sequence, specimen_voucher: FUMH:25349.
atccggttttccgaaaacaaacaaaagttgaaaaagaaaaaag
>AB758326 count=10; merged_taxid={1245794: 1, 1245795: 1, 1245796: 2, 1245797: 2, 219718: 2, 34253: 1, 113458: 1}; species_name=###; family=21571; family_name=Boraginaceae; scientific_name=Boraginaceae; reverse_match=CCATTGAGTCTCTGCACCTATC; taxid=21571; rank=family; forward_error=0; forward_tm=56.66; genus_name=###; forward_match=GGGCAATCCTGAGCCAA; reverse_tm=56.99; genus=-1; reverse_error=0; species=-1; strand=D;      Heterocaryum subsessile chloroplast gene for tRNA-Leu (trnL) and trnL-trnF intergenic spacer, partial and complete sequence, specimen_voucher: Tarbiat Modares University Herbarium 28193.
atccggttttccgaaaacaaacaaaaattgaaaaagaaaaaag
>AB758333 count=18; merged_taxid={1330304: 1, 1330308: 1, 1330311: 1, 1330314: 1, 1288203: 1, 1330316: 1, 1330317: 1, 684367: 1, 203740: 3, 1245801: 2, 1212523: 2, 1288202: 1, 1330302: 1, 1330303: 1}; species_name=###; family=21571; family_name=Boraginaceae; scientific_name=Lappula; reverse_match=CCATTGAGTCTCTGCACCTATC; taxid=203739; rank=genus; forward_error=0; forward_tm=56.66; genus_name=Lappula; forward_match=GGGCAATCCTGAGCCAA; reverse_tm=56.99; genus=203739; reverse_error=0; species=-1; strand=D;      Lappula patula chloroplast gene for tRNA-Leu (trnL), partial sequence, specimen_voucher: TARI:73860.
atccggttttccaaaaacaaacaaaagttgaaaaagaaaaaag
>AB758334 count=7; merged_taxid={1330305: 1, 1421732: 1, 1330309: 1, 1330313: 1, 1245802: 2, 1288203: 1}; species_name=###; family=21571; family_name=Boraginaceae; scientific_name=Eritrichiinae; reverse_match=CCATTGAGTCTCTGCACCTATC; taxid=1874414; genus_name=###; forward_error=0; forward_tm=56.66; rank=subtribe; forward_match=GGGCAATCCTGAGCCAA; reverse_tm=56.99; genus=-1; reverse_error=0; species=-1; strand=D;      Lappula semiglabra chloroplast gene for tRNA-Leu (trnL) and trnL-trnF intergenic spacer, partial and complete sequence, specimen_voucher: TARI:42998.
atccggttttccgaaagaaaacaaaagttgaaaaagaaaaaag
>AB758338 count=2; merged_taxid={1288217: 1, 1245807: 1}; species_name=###; family=21571; family_name=Boraginaceae; scientific_name=Cynoglossoideae; reverse_match=CCATTGAGTCTCTGCACCTATC; taxid=1874400; rank=subfamily; forward_error=0; forward_tm=56.66; genus_name=###; forward_match=GGGCAATCCTGAGCCAA; reverse_tm=56.99; genus=-1; reverse_error=0; species=-1; strand=D;      Lepechiniella inconspicua chloroplast gene for tRNA-Leu (trnL) and trnL-trnF intergenic spacer, partial and complete sequence, specimen_voucher: FUMH:10711.
atccggttttccgaaaacaaacaaaagttgaaaaaaaaaaag
>AB758341 count=1; merged_taxid={1245810: 1}; species_name=Myosotis asiatica; family=21571; family_name=Boraginaceae; scientific_name=Myosotis asiatica; reverse_match=CCGTTGAGTCTCTGCACCTATC; taxid=1245810; genus_name=Myosotis; forward_error=0; forward_tm=56.66; rank=species; seq_length_ori=811; forward_match=GGGCAATCCTGAGCCAA; reverse_tm=53.99; genus=192333; reverse_error=1; species=1245810; strand=D;      Myosotis asiatica chloroplast gene for tRNA-Leu (trnL) and trnL-trnF intergenic spacer, partial and complete sequence, specimen_voucher: TARI:167.
atccggttttccgaaaacaaacaaaagttgaaaaagaaaaaggaag
>AB758342 count=7; merged_taxid={192353: 2, 1245811: 1, 192337: 4}; species_name=###; family=21571; family_name=Boraginaceae; scientific_name=Myosotis; reverse_match=CCATTGAGTCTCTGCACCTATC; taxid=192333; rank=genus; forward_error=0; forward_tm=56.66; genus_name=Myosotis; forward_match=GGGCAATCCTGAGCCAA; reverse_tm=56.99; genus=192333; reverse_error=0; species=-1; strand=D;      Myosotis lithospermifolia chloroplast gene for tRNA-Leu (trnL) and trnL-trnF intergenic spacer, partial and complete sequence, specimen_voucher: TARI:18179.
atccggttttccgaaaacaaaagttgaaaaagaaaaaaggaaggag
>AB758344 count=14; merged_taxid={317954: 2, 317955: 2, 317956: 1, 317957: 4, 317958: 4, 317959: 1}; species_name=###; family=21571; family_name=Boraginaceae; scientific_name=Iberodes; reverse_match=CCATTGAGTCTCTGCACCTATC; taxid=1874512; rank=genus; genus_name=Iberodes; reverse_tm=56.99; genus=1874512; reverse_error=0; species=-1; strand=D;      Omphalodes linifolia chloroplast gene for tRNA-Leu (trnL) and trnL-trnF intergenic spacer, partial and complete sequence.
atcccgttttccgaaaacaaacaaaagttgaaaaagaaaaaag
>AB758347 count=104; merged_taxid={1463680: 1, 1463681: 2, 1463682: 1, 1463814: 1, 1463815: 1, 1288209: 3, 1288211: 3, 475924: 2, 2571670: 1, 417949: 6, 1421769: 1, 379304: 1, 620842: 2, 1463752: 1, 1463774: 1, 1463735: 1, 1463736: 1, 1463737: 1, 1463739: 3, 1463740: 2, 1463741: 1, 1463742: 1, 1463743: 1, 1463744: 1, 1463745: 2, 1463747: 1, 1463750: 1, 1463751: 1, 764744: 1, 1463753: 1, 1288267: 2, 1288268: 1, 1463758: 3, 1463759: 1, 1452880: 4, 1463763: 1, 1463764: 1, 1463765: 1, 1463766: 1, 1463768: 1, 1463769: 2, 1463770: 1, 1463771: 4, 1463772: 1, 1463773: 4, 203742: 1, 1463775: 2, 1463760: 2, 1463779: 1, 1463780: 1, 1463782: 2, 1463783: 1, 1463785: 1, 1463786: 3, 1212524: 1, 1212525: 1, 1212526: 1, 1212528: 2, 1288232: 2, 1212530: 1, 203764: 1, 1245813: 2, 1463777: 1, 2571668: 1, 1463755: 2, 1463679: 1}; species_name=###; family=21571; family_name=Boraginaceae; scientific_name=Boraginaceae; taxid=21571; genus_name=###; rank=family; genus=-1; species=-1; strand=D;      Trichodesma aucheri chloroplast gene for tRNA-Leu (trnL) and trnL-trnF intergenic spacer, partial and complete sequence, specimen_voucher: TARI:57195.
atctggttttccgaaaacaaacaaaagttgaaaaagaaaaaag
>AB764850 count=3; merged_taxid={343998: 3}; species_name=Phyllodoce aleutica; family=4345; family_name=Ericaceae; scientific_name=Phyllodoce aleutica; reverse_match=CCATTGAGTCTCTGCACCTATC; taxid=343998; rank=species; forward_error=0; forward_tm=56.66; genus_name=Phyllodoce; forward_match=GGGCAATCCTGAGCCAA; reverse_tm=56.99; genus=45908; reverse_error=0; species=343998; strand=D;      Phyllodoce aleutica chloroplast NA, tRNA-Leu including intron, isolate: Pa-Nor.
atcctttttttcgcaaacaaacaaagattccgaaagctaaaaaaaaag
>AB764851 count=4; merged_taxid={49155: 4}; species_name=Phyllodoce caerulea; family=4345; family_name=Ericaceae; scientific_name=Phyllodoce caerulea; reverse_match=CCATTGAGTCTCTGCACCTATC; taxid=49155; rank=species; forward_error=0; forward_tm=56.66; genus_name=Phyllodoce; forward_match=GGGCAATCCTGAGCCAA; reverse_tm=56.99; genus=45908; reverse_error=0; species=49155; strand=D;      Phyllodoce caerulea chloroplast NA, tRNA-Leu including intron, isolate: Pc-Yot.
atcctttttttcgcaaacaaacaaagattccgaaagcaaaaaaaaaaag
>AB766261 count=205; merged_taxid={1764354: 1, 1764355: 1, 1764356: 1, 1764357: 1, 1764358: 1, 1764359: 1, 1764361: 1, 1764362: 1, 2654268: 4, 1653314: 1, 1653316: 2, 1054378: 1, 76972: 1, 354484: 1, 354503: 7, 354504: 2, 354513: 1, 77015: 1, 1487141: 1, 273125: 1, 273126: 1, 273127: 2, 273128: 3, 273129: 1, 273130: 1, 1487086: 1, 1487087: 2, 1487088: 1, 1487092: 1, 1487093: 3, 1487096: 1, 1487097: 1, 1487146: 1, 1487106: 3, 1487111: 1, 1487114: 2, 1487115: 1, 1487118: 1, 1487124: 2, 1487127: 2, 1487130: 2, 1487133: 1, 1487138: 1, 1336612: 3, 1336613: 2, 1336614: 1, 1336615: 1, 1336616: 1, 1336617: 3, 1336618: 1, 1336620: 2, 1336621: 2, 1336622: 1, 1336623: 2, 1336625: 1, 1336626: 3, 1336627: 1, 1336628: 1, 1336629: 3, 1336630: 3, 1336631: 3, 1336632: 2, 1336633: 2, 1336634: 2, 1336635: 3, 1336636: 2, 1336637: 1, 1336638: 2, 1336639: 6, 1336640: 1, 1226049: 2, 1336642: 1, 1336643: 1, 1336644: 3, 1336645: 3, 1336646: 1, 1336648: 1, 1226057: 1, 525642: 6, 525643: 4, 525644: 3, 525645: 1, 1226062: 2, 525647: 8, 525649: 1, 525650: 2, 525651: 4, 525652: 2, 525653: 5, 525654: 1, 525655: 1, 1653308: 1, 1619819: 1, 1226092: 1, 1226107: 1, 430973: 1, 483713: 2, 1336641: 1, 1226050: 1, 1226051: 1, 1226053: 1, 2057137: 1, 2057138: 1, 2057142: 1, 68548: 1, 384966: 2, 1764320: 1, 1764322: 1, 1764325: 1, 1764329: 1, 1764331: 1, 1764332: 1, 1764333: 1, 1764334: 1, 1764337: 1, 1764339: 1, 1764342: 1, 1764344: 1, 1764345: 1, 1764350: 1}; species_name=###; family=23513; family_name=Rutaceae; scientific_name=Rutaceae; taxid=23513; rank=family; genus_name=###; genus=-1; species=-1; strand=D;      Melicope triphylla chloroplast NA, tRNA-Leu (trnL), trnL-trnF intergenic spacer, tRNA-Phe (trnF), partial and complete sequence, specimen_voucher: MAK:396061.
atcctcttttccaagaacaaacaagggttcagaaagcaaaaaggggg
>AB766281 count=2; merged_taxid={697038: 2}; species_name=Melicope semecarpifolia; family=23513; family_name=Rutaceae; scientific_name=Melicope semecarpifolia; reverse_match=CCATTGAGTCTCTGCACCTATC; taxid=697038; rank=species; forward_error=0; forward_tm=56.66; genus_name=Melicope; forward_match=GGGCAATCCTGAGCCAA; reverse_tm=56.99; genus=77014; reverse_error=0; species=697038; strand=D;      Melicope semecarpifolia chloroplast NA, tRNA-Leu (trnL), trnL-trnF intergenic spacer, tRNA-Phe (trnF), partial and complete sequence, specimen_voucher: MAK:Sugawara et al. 2012080812.
atcctcttttccaagaactaacaagggttcataaagcaaaaaggggg
>AB766285 count=103; merged_taxid={1487103: 1, 1487105: 10, 1487110: 1, 1487107: 1, 1487108: 1, 354501: 5, 354502: 4, 1487112: 1, 1487113: 2, 1487119: 1, 1487120: 1, 1487121: 3, 1487125: 1, 1487126: 4, 1487129: 1, 1487128: 1, 1266009: 3, 1266010: 7, 1266011: 11, 1266012: 3, 1266013: 1, 1266014: 4, 1487135: 1, 1487136: 1, 1487139: 2, 408134: 2, 1487142: 1, 1487143: 1, 682665: 1, 354500: 14, 1336624: 4, 549425: 1, 2057140: 1, 1487134: 1, 1487094: 1, 1487095: 1, 1266015: 1, 1487101: 1, 1322149: 1, 2057141: 1}; species_name=###; family=23513; family_name=Rutaceae; scientific_name=Rutaceae; taxid=23513; genus_name=###; forward_error=0; forward_tm=56.66; rank=family; forward_match=GGGCAATCCTGAGCCAA; genus=-1; species=-1; strand=D;      Melicope macrocarpa chloroplast NA, tRNA-Leu (trnL), trnL-trnF intergenic spacer, tRNA-Phe (trnF), partial and complete sequence, specimen_voucher: MAK:Kato 20120215150A.
atcctcttttccaagaactaacaagggttcagaaagcaaaaaggggg
>AB775062 count=4; merged_taxid={149353: 4}; species_name=Causonis japonica; family=3602; family_name=Vitaceae; scientific_name=Causonis japonica; reverse_match=CCATTGAGTCTCTGCACCTATC; taxid=149353; rank=species; forward_error=0; forward_tm=56.66; genus_name=Causonis; forward_match=GGGCAATCCTGAGCCAA; reverse_tm=56.99; genus=2304148; reverse_error=0; species=149353; strand=D;      Cayratia japonica chloroplast gene for tRNA-Leu and trnL-trnF intergenic spacer, isolate: Myanmar-105.
atcctgttttccgaaaatcagaaaacgcgaataaaaaaag
>AB775068 count=2; merged_taxid={149353: 2}; species_name=Causonis japonica; family=3602; family_name=Vitaceae; scientific_name=Causonis japonica; reverse_match=CCATTGAGTCTCTGCACCTATC; taxid=149353; rank=species; forward_error=0; forward_tm=56.66; genus_name=Causonis; seq_length_ori=892; forward_match=GGGCAATCCTGAGCCAA; reverse_tm=56.99; genus=2304148; reverse_error=0; species=149353; strand=D;      Cayratia japonica chloroplast gene for tRNA-Leu and trnL-trnF intergenic spacer, isolate: Yunnan-82.
atcctgttttccgaaaaccagaaaacgctaataaaaaagg
>AB775070 count=3; merged_taxid={149353: 3}; species_name=Causonis japonica; family=3602; family_name=Vitaceae; scientific_name=Causonis japonica; reverse_match=CCATTGAGTCTCTGCACCTATC; taxid=149353; rank=species; forward_error=0; forward_tm=56.66; genus_name=Causonis; forward_match=GGGCAATCCTGAGCCAA; reverse_tm=56.99; genus=2304148; reverse_error=0; species=149353; strand=D;      Cayratia japonica chloroplast gene for tRNA-Leu and trnL-trnF intergenic spacer, isolate: Australia-118.
atccagttttcggaaaaccagaaaacgttactaaaataaaaaag
>AB775073 count=3; merged_taxid={149356: 3}; species_name=Causonis trifolia; family=3602; family_name=Vitaceae; scientific_name=Causonis trifolia; reverse_match=CCATTGAGTCTCTGCACCTATC; taxid=149356; rank=species; forward_error=0; forward_tm=56.66; genus_name=Causonis; forward_match=GGGCAATCCTGAGCCAA; reverse_tm=56.99; genus=2304148; reverse_error=0; species=149356; strand=D;      Cayratia trifolia chloroplast gene for tRNA-Leu and trnL-trnF intergenic spacer, isolate: H. Tsukaya_Cayratia trifolia-1.
atcctgttttccaaaaaccagaaaacgctaataaaaagg
>AB775074 count=1; merged_taxid={1278903: 1}; species_name=Pseudocayratia yoshimurae; family=3602; family_name=Vitaceae; scientific_name=Pseudocayratia yoshimurae; reverse_match=CCATTGAGTCTCTGCACCTATC; taxid=1278903; genus_name=Pseudocayratia; forward_error=0; forward_tm=56.66; rank=species; seq_length_ori=889; forward_match=GGGCAATCCTGAGCCAA; reverse_tm=56.99; genus=2304146; reverse_error=0; species=1278903; strand=D;      Cayratia yoshimurae chloroplast gene for tRNA-Leu and trnL-trnF intergenic spacer, isolate: H. Tsukaya_Cayratia yoshimurae.
atcctgttttccgaaaaccggaaaacgctaaaaaaaaaaag
>AB775080 count=3; merged_taxid={165298: 3}; species_name=Cissus quadrangularis; family=3602; family_name=Vitaceae; scientific_name=Cissus quadrangularis; reverse_match=CCGTTGAGTCTCTGCACCTATC; taxid=165298; rank=species; forward_error=0; forward_tm=56.66; genus_name=Cissus; forward_match=GGGCAATCCTGAGCCAA; reverse_tm=53.99; genus=149357; reverse_error=1; species=165298; strand=D;      Cissus quadrangularis chloroplast gene for tRNA-Leu and trnL-trnF intergenic spacer, isolate: The RBG Kew NA Bank I: 852.
atcccgttttccgaaaacaaccaagggttcagaaaactatatataataaaaaaaataaaa
taaaaaagg
>AB775087 count=1; merged_taxid={1278904: 1}; species_name=Leea sp. Soejima 448; family=2304161; family_name=Leeaceae; scientific_name=Leea sp. Soejima 448; reverse_match=CCATTGAGTCTCTGCACCTATC; taxid=1278904; genus_name=Leea; forward_error=0; forward_tm=56.66; rank=species; seq_length_ori=888; forward_match=GGGCAATCCTGAGCCAA; reverse_tm=56.99; genus=39207; reverse_error=0; species=1278904; strand=D;      Leea sp. Soejima 448 chloroplast gene for tRNA-Leu and trnL-trnF intergenic spacer, isolate: A. Soejima-448.
atcctgttttccgaaaacaaagaagggttcagaaaaggataatgaaaaaaag
>AB787178 count=17; merged_taxid={40722: 2, 40707: 1, 35924: 3, 40710: 1, 459176: 1, 459177: 2, 1442571: 1, 45171: 5, 40702: 1}; species_name=###; family=24943; family_name=Paeoniaceae; scientific_name=Paeonia; reverse_match=CCGTCGAGTCTCTGCACCTATC; taxid=13625; rank=genus; forward_error=0; forward_tm=56.66; genus_name=Paeonia; forward_match=GGGCAATCCTGAGCCAA; reverse_tm=45.99; genus=13625; reverse_error=2; species=-1; strand=D;      Paeonia suffruticosa chloroplast genes for tRNA-Leu, tRNA-Phe, partial sequence, trnL-trnF intergenic spacer.
atcctgttttccgaaaacaaacacaaagattcagaaagcaagaataaaaaag
>AB793518 count=8; merged_taxid={1068521: 8}; species_name=Lobelia zeylanica; family=4381; family_name=Campanulaceae; scientific_name=Lobelia zeylanica; reverse_match=CCGTTGAGTCTCTGCACCTATC; taxid=1068521; rank=species; forward_error=0; forward_tm=56.66; genus_name=Lobelia; seq_length_ori=970; forward_match=GGGCAATCCTGAGCCAA; reverse_tm=53.99; genus=4382; reverse_error=1; species=1068521; strand=D;      Lobelia zeylanica chloroplast NA, trnL-trnF intergenic spacer, partial sequence, specimen_voucher: TNS:G.Kokubugata14126.
atcccgttttctgaaaccaaccaaagattcagaaagcgaaaatcaaaaag
>AB793523 count=1; merged_taxid={1068521: 1}; species_name=Lobelia zeylanica; family=4381; family_name=Campanulaceae; scientific_name=Lobelia zeylanica; reverse_match=CCGTTGGGTCTCTGCACCTATC; taxid=1068521; genus_name=Lobelia; forward_error=0; forward_tm=56.66; rank=species; seq_length_ori=970; forward_match=GGGCAATCCTGAGCCAA; reverse_tm=50.44; genus=4382; reverse_error=2; species=1068521; strand=D;      Lobelia zeylanica chloroplast NA, trnL-trnF intergenic spacer, partial sequence, specimen_voucher: TNS:G.Kokubugata11617.
atccccttttctgaaaccaaccaaagattcagaaagcgaaaatcaaaaag
>AB795614 count=2; merged_taxid={41854: 2}; species_name=Leptobryum pyriforme; family=67406; family_name=Meesiaceae; scientific_name=Leptobryum pyriforme; reverse_match=CCATTGAGTCTCTGCACCTATC; taxid=41854; rank=species; forward_error=2; forward_tm=45.59; genus_name=Leptobryum; forward_match=AAGCAATCCTGAGCCAA; reverse_tm=56.99; genus=41853; reverse_error=0; species=41854; strand=D;      Leptobryum pyriforme chloroplast NA, trnL, trnF genes and intergenic spacer region, isolate: AK1.
atcttattcttatttaaaaataa
>AB795615 count=42; merged_taxid={41854: 42}; species_name=Leptobryum pyriforme; family=67406; family_name=Meesiaceae; scientific_name=Leptobryum pyriforme; reverse_match=CCATTGAGTCTCTGCACCTATC; taxid=41854; rank=species; forward_error=2; forward_tm=45.59; genus_name=Leptobryum; forward_match=AAGCAATCCTGAGCCAA; reverse_tm=56.99; genus=41853; reverse_error=0; species=41854; strand=D;      Leptobryum pyriforme chloroplast NA, trnL, trnF genes and intergenic spacer region, isolate: AK2.
atcttatttttatttaaaaataa
>AB795616 count=3; merged_taxid={41854: 3}; species_name=Leptobryum pyriforme; family=67406; family_name=Meesiaceae; scientific_name=Leptobryum pyriforme; reverse_match=CCATTGAGTCTCTGCACCTATC; taxid=41854; rank=species; forward_error=2; forward_tm=45.59; genus_name=Leptobryum; forward_match=AAGCAATCCTGAGCCAA; reverse_tm=56.99; genus=41853; reverse_error=0; species=41854; strand=D;      Leptobryum pyriforme chloroplast NA, trnL, trnF genes and intergenic spacer region, isolate: AK3.
atcttatttttaaagaaaaataa
>AB795618 count=4; merged_taxid={41854: 4}; species_name=Leptobryum pyriforme; family=67406; family_name=Meesiaceae; scientific_name=Leptobryum pyriforme; reverse_match=CCATTGAGTCTCTGCACCTATC; taxid=41854; rank=species; forward_error=2; forward_tm=45.59; genus_name=Leptobryum; forward_match=AAGCAATCCTGAGCCAA; reverse_tm=56.99; genus=41853; reverse_error=0; species=41854; strand=D;      Leptobryum pyriforme chloroplast NA, trnL, trnF genes and intergenic spacer region, isolate: CAN.
atcttatttttctttaaaaataa
>AB795624 count=21; merged_taxid={146576: 20, 146575: 1}; species_name=###; family=67406; family_name=Meesiaceae; scientific_name=Leptobryum; reverse_match=CCATTGAGTCTCTGCACCTATC; taxid=41853; rank=genus; forward_error=2; forward_tm=45.59; genus_name=Leptobryum; forward_match=AAGCAATCCTGAGCCAA; reverse_tm=56.99; genus=41853; reverse_error=0; species=-1; strand=D;      Leptobryum wilsonii chloroplast NA, trnL, trnF genes and intergenic spacer region, isolate: A7.
atcttattttcatttaaaaataa
>AB817343 count=4; merged_taxid={519528: 1, 196661: 1, 148685: 1, 196645: 1}; species_name=###; family=3803; family_name=Fabaceae; scientific_name=Desmanthus; reverse_match=CCGTTGAGTCTCTGCACCTATC; taxid=148684; rank=genus; forward_error=0; forward_tm=56.66; genus_name=Desmanthus; forward_match=GGGCAATCCTGAGCCAA; reverse_tm=53.99; genus=148684; reverse_error=1; species=-1; strand=D;      esmanthus virgatus chloroplast trnL gene, intron, partial sequence, isolate: OGA0012.
atcctgttttccgaaaaccaagaagagttcagaaagggagaatcaaaataaaaaaag
>AB817344 count=5; merged_taxid={120290: 4, 1842092: 1}; species_name=###; family=3931; family_name=Myrtaceae; scientific_name=Myrteae; reverse_match=CCATTGAGTCTCTGCACCTATC; taxid=1699523; rank=tribe; forward_error=0; forward_tm=56.66; genus_name=###; forward_match=GGGCAATCCTGAGCCAA; reverse_tm=56.99; genus=-1; reverse_error=0; species=-1; strand=D;      Psidium guajava chloroplast trnL gene, intron, partial sequence, isolate: OGA0017.
atcctgttttacgaaaaccaacaaaacaataagggttcataaagcgcgaataaaaaaagg
atag
>AB817345 count=139; merged_taxid={461343: 1, 461344: 1, 461345: 1, 221251: 1, 191075: 5, 13425: 2, 280705: 1, 280707: 1, 280708: 1, 280710: 1, 278663: 1, 278666: 1, 280729: 1, 1322139: 1, 3741: 3, 3743: 2, 233666: 1, 233670: 1, 233671: 2, 233672: 1, 233673: 1, 233677: 1, 233678: 1, 233681: 1, 233682: 1, 233686: 4, 357081: 2, 357082: 1, 357084: 1, 357085: 1, 357088: 6, 357089: 1, 357090: 1, 357092: 1, 357093: 1, 357095: 1, 233704: 1, 362732: 1, 233710: 3, 233711: 3, 233712: 4, 233726: 1, 233727: 1, 1304323: 1, 1304324: 1, 233735: 1, 233736: 1, 233737: 3, 233739: 1, 1304334: 1, 233690: 1, 233758: 1, 597279: 1, 597280: 2, 597281: 4, 102691: 1, 233693: 1, 1186096: 1, 597317: 3, 397169: 2, 1186162: 1, 85884: 1, 85885: 1, 597397: 3, 597377: 1, 597378: 1, 597379: 2, 597380: 2, 1186184: 2, 796041: 1, 796042: 1, 597390: 1, 597392: 3, 597393: 3, 1186194: 2, 597395: 7, 597396: 1, 269717: 2, 597398: 1, 1611691: 1, 688050: 1, 688054: 1, 688056: 1, 346553: 1, 346561: 1, 346568: 1, 167893: 1, 346593: 1}; species_name=###; family=3737; family_name=Sapotaceae; scientific_name=Sapotaceae; reverse_match=CCATTGAGTCTCTGCACCTATC; taxid=3737; genus_name=###; rank=family; genus=-1; reverse_error=0; species=-1;      Planchonella obovata chloroplast trnL gene, intron, partial sequence, isolate: OGA0018.
atcctgttttcgaaaataaacaaagattcagaaagcgaaaataaaaaaag
>AB817346 count=2; merged_taxid={210340: 2}; species_name=Bischofia javanica; family=233880; family_name=Phyllanthaceae; scientific_name=Bischofia javanica; reverse_match=CCATTGAGTCTCTGCACCTATC; taxid=210340; rank=species; forward_error=0; forward_tm=56.66; genus_name=Bischofia; forward_match=GGGCAATCCTGAGCCAA; reverse_tm=56.99; genus=210339; reverse_error=0; species=210340; strand=D;      Bischofia javanica chloroplast trnL gene, intron, partial sequence, isolate: OGA0020.
atcctattttccgaaaacacaaacaagggttcataaagaccgaataaaaaag
>AB817350 count=6; merged_taxid={434696: 1, 434713: 1, 434666: 1, 434668: 1, 211151: 2}; species_name=###; family=4210; family_name=Asteraceae; scientific_name=Vernonieae; reverse_match=CCATCGAGTCTCTGCACCTATC; taxid=102819; rank=tribe; forward_error=0; forward_tm=56.66; genus_name=###; forward_match=GGGCAATCCTGAGCCAA; reverse_tm=49.86; genus=-1; reverse_error=1; species=-1; strand=D;      Cyanthillium cinereum chloroplast trnL gene, intron, partial sequence, isolate: OGA0030.
atcacgttttccgaaaacaaaggttcagaaagcgaaaagaaaaaag
>AB817352 count=62; merged_taxid={489088: 2, 336899: 1, 662443: 1, 86859: 1, 925324: 1, 105890: 1, 542673: 1, 542674: 1, 320355: 1, 925333: 2, 320346: 1, 320347: 1, 320348: 1, 320349: 1, 768350: 1, 320351: 1, 320352: 1, 320353: 1, 320354: 1, 126435: 9, 320356: 1, 320357: 1, 925351: 1, 925352: 1, 925353: 1, 925354: 1, 925355: 1, 925356: 1, 925357: 15, 925358: 1, 222877: 1, 925360: 1, 925361: 1, 443379: 1, 925364: 1, 320350: 1, 925359: 1, 925365: 1}; species_name=###; family=21910; family_name=Verbenaceae; scientific_name=Lantaneae; reverse_match=CCATTGAGTCTCTGCACCTATC; taxid=908227; rank=tribe; forward_error=0; genus_name=###; forward_match=GGGCAATCCTGAGCCAA; genus=-1; reverse_error=0; species=-1;      Lantana camara chloroplast trnL gene, intron, partial sequence, isolate: OGA0033.
atcctgttttctcaaaacaaaggttcagaaaacgccaaaggcg
>AB817353 count=2; merged_taxid={497280: 1, 35917: 1}; species_name=###; family=24966; family_name=Rubiaceae; scientific_name=Spermacoce; reverse_match=CCGTTGAGTCTCTGCACCTATC; taxid=35916; rank=genus; forward_error=0; forward_tm=56.66; genus_name=Spermacoce; forward_match=GGGCAATCCTGAGCCAA; reverse_tm=53.99; genus=35916; reverse_error=1; species=-1; strand=D;      Spermacoce assurgens chloroplast trnL gene, intron, partial sequence, isolate: OGA0035.
atcctattttccgcaaacaaaaaaggggttcagaaagtgaaaaaggg
>AB817354 count=5; merged_taxid={375128: 5}; species_name=Polygala paniculata; family=4274; family_name=Polygalaceae; scientific_name=Polygala paniculata; reverse_match=CCATTGAGTCTCTGCACCTATC; taxid=375128; rank=species; forward_error=0; forward_tm=56.66; genus_name=Polygala; forward_match=GGGCAATCCTGAGCCAA; reverse_tm=56.99; genus=4275; reverse_error=0; species=375128; strand=D;      Polygala paniculata chloroplast trnL gene, intron, partial sequence, isolate: OGA0036.
atcccgttttcctaaaataaaaagacaaatttagggttcggcaagaaaaaaag
>AB817355 count=9; merged_taxid={43233: 1, 573509: 1, 2184934: 4, 1382055: 1, 72177: 1, 1322076: 1}; species_name=###; family=25996; family_name=Elaeagnaceae; scientific_name=Elaeagnus; reverse_match=CCATTGAGTCTCTGCACCTATC; taxid=36776; rank=genus; forward_error=0; forward_tm=56.66; genus_name=Elaeagnus; forward_match=GGGCAATCCTGAGCCAA; reverse_tm=56.99; genus=36776; reverse_error=0; species=-1; strand=D;      laeagnus rotundata chloroplast trnL gene, intron, partial sequence, isolate: OGA0037.
atccagttttctgactctgaaaacaaacaagggttcagaaagcaataaaag
>AB817359 count=2; merged_taxid={263979: 2}; species_name=Mecardonia procumbens; family=156152; family_name=Plantaginaceae; scientific_name=Mecardonia procumbens; reverse_match=CCATTGAGTCTCTGCACCTATC; taxid=263979; rank=species; forward_error=0; forward_tm=56.66; genus_name=Mecardonia; forward_match=GGGCAATCCTGAGCCAA; reverse_tm=56.99; genus=255819; reverse_error=0; species=263979; strand=D;      Mecardonia procumbens chloroplast trnL gene, intron, partial sequence, isolate: OGA0042.
atcctgttttctcaaaacaaaggttccaaaagtgaaaaaaaag
>AB817360 count=161; merged_taxid={1398198: 1, 2082845: 1, 2082849: 1, 2082850: 2, 1398197: 1, 2033733: 1, 146503: 1, 146504: 1, 146505: 5, 185784: 1, 2033746: 1, 2033747: 1, 979541: 1, 644192: 1, 574562: 1, 574563: 1, 574564: 1, 1006183: 1, 4300: 3, 185547: 1, 185485: 1, 1603727: 1, 185488: 1, 185490: 1, 185491: 1, 185492: 1, 185493: 1, 185494: 1, 109210: 1, 185500: 2, 185501: 1, 185502: 1, 185503: 1, 185504: 1, 185505: 1, 185507: 1, 185508: 1, 185509: 2, 185513: 1, 185514: 2, 185515: 1, 185517: 1, 185518: 1, 185519: 1, 185544: 2, 185522: 1, 185523: 1, 185525: 1, 185526: 1, 185527: 1, 185528: 1, 185530: 2, 185532: 1, 185533: 1, 185534: 1, 185537: 1, 185539: 1, 185540: 1, 185541: 1, 185542: 1, 185543: 1, 4296: 1, 4297: 1, 4298: 3, 4299: 1, 185548: 1, 4302: 1, 185551: 1, 185552: 1, 185554: 1, 185555: 2, 185556: 1, 185557: 3, 185558: 1, 185560: 3, 185561: 2, 185562: 2, 185563: 1, 504559: 3, 1008917: 1, 1186265: 1, 1043421: 1, 1872702: 1, 1872703: 1, 185670: 1, 185487: 1, 101729: 1, 1403283: 1, 1403284: 1, 1403285: 1, 1873304: 1, 185498: 1, 525220: 2, 1398195: 1, 58292: 1, 58293: 1, 58294: 3, 1398199: 1, 58296: 1, 58297: 1, 58298: 1, 58299: 1, 58300: 3, 58301: 4, 58303: 1, 58305: 1, 53196: 1, 53198: 1, 53199: 1, 53200: 1, 53201: 1, 53202: 1, 53203: 1, 53204: 6, 53205: 3, 53206: 1, 53207: 1, 53208: 1, 53209: 1, 53212: 1, 53213: 2, 185550: 1}; species_name=###; family=4294; family_name=Aquifoliaceae; scientific_name=Aquifoliaceae; taxid=4294; genus_name=###; rank=family; genus=-1; species=-1; strand=D;      Ilex mertensii chloroplast trnL gene, intron, partial sequence, isolate: OGA0044.
atcctattttccgaaaacaaagcgaaaatcaaaag
>AB817362 count=64; merged_taxid={496644: 2, 988334: 1, 159663: 1, 409886: 1, 1567018: 1, 1567019: 1, 159666: 1, 1973301: 2, 51260: 1, 159670: 1, 73288: 1, 2511947: 2, 459854: 1, 459855: 1, 41554: 2, 278101: 1, 278102: 1, 278103: 1, 278104: 1, 2511861: 1, 42337: 1, 159675: 1, 468846: 1, 2591864: 1, 2591870: 1, 2591871: 1, 2591872: 1, 1075347: 1, 260264: 1, 159658: 1, 260267: 1, 159660: 1, 172206: 1, 172207: 1, 159664: 1, 172210: 1, 159667: 1, 260278: 1, 260279: 1, 159674: 1, 260283: 1, 159677: 1, 1462975: 2, 159680: 1, 159681: 1, 159682: 1, 159690: 1, 159691: 1, 1462989: 2, 1462990: 1, 1670887: 2, 541161: 2, 459757: 1, 459758: 1, 217840: 1, 904693: 1}; species_name=###; family=4210; family_name=Asteraceae; scientific_name=Asteraceae; taxid=4210; genus_name=###; rank=family; genus=-1; species=-1;      Bidens alba chloroplast trnL gene, intron, partial sequence, isolate: OGA0047.
atcacgttttccgaaaacaaacaaaggttcagaaagcgaaaataaaaaaag
>AB817365 count=87; merged_taxid={1265922: 1, 1265924: 2, 1265925: 4, 1265926: 3, 1341709: 1, 1082639: 1, 1082640: 1, 1082641: 1, 1082642: 1, 2184477: 1, 2184478: 1, 13345: 9, 1871140: 1, 276775: 7, 276780: 3, 213296: 1, 59970: 3, 59982: 3, 587406: 1, 2305110: 1, 2305111: 1, 2305112: 1, 2305116: 1, 2305119: 1, 2305120: 1, 2305122: 1, 1322088: 2, 1322089: 1, 1009002: 1, 587399: 1, 587400: 1, 587403: 3, 1200268: 1, 1200269: 1, 2080654: 1, 1200272: 1, 1200274: 1, 1200277: 1, 1200279: 1, 648860: 2, 213405: 2, 2650782: 1, 2305184: 1, 2305185: 1, 2305186: 1, 2305188: 1, 2305189: 1, 1679303: 1, 1679305: 1, 2305230: 1, 2508515: 1, 1073916: 1, 1073918: 1, 1073919: 3}; species_name=###; family=4335; family_name=Primulaceae; scientific_name=Primulaceae; reverse_match=CCATTGAGTCTCTGCACCTATC; taxid=4335; genus_name=###; rank=family; reverse_tm=56.99; genus=-1; reverse_error=0; species=-1; strand=D;      Ardisia sieboldii chloroplast trnL gene, intron, partial sequence, isolate: OGA0053.
atcctctttttcgaaaacaaagattaaaggaaaataaaaaagagg
>AB817367 count=2; merged_taxid={947958: 2}; species_name=Ligustrum micranthum; family=4144; family_name=Oleaceae; scientific_name=Ligustrum micranthum; reverse_match=CCATTGAGTCTCTGCACCTATC; taxid=947958; rank=species; forward_error=0; forward_tm=56.66; genus_name=Ligustrum; forward_match=GGGCAATCCTGAGCCAA; reverse_tm=56.99; genus=13596; reverse_error=0; species=947958; strand=D;      Ligustrum micranthum chloroplast trnL gene, intron, partial sequence, isolate: OGA0058.
atcctgttttccaaaaataaaggttcagaaagaaaaaag
>AB817368 count=196; merged_taxid={1611267: 1, 2491222: 1, 977929: 2, 1611279: 2, 2491224: 1, 314389: 1, 1867301: 1, 1620017: 1, 798263: 1, 2003516: 1, 2003519: 3, 1969216: 1, 2491232: 1, 798276: 2, 798287: 1, 798291: 1, 42072: 1, 42079: 1, 2491215: 1, 106635: 1, 152209: 1, 1671354: 1, 433861: 1, 433917: 1, 649484: 2, 416027: 1, 649502: 1, 330547: 1, 330548: 2, 330549: 1, 330550: 1, 330551: 1, 330553: 2, 330554: 1, 330555: 1, 330556: 2, 330558: 3, 330559: 7, 330562: 1, 2491203: 1, 2491204: 1, 2491205: 2, 2491206: 1, 2491208: 1, 2491209: 2, 2491210: 1, 2491211: 1, 2491212: 1, 2491213: 1, 330574: 1, 330575: 3, 2491216: 1, 2491217: 1, 2491218: 2, 2491219: 1, 330580: 1, 2491221: 1, 330582: 1, 330584: 1, 2491225: 1, 2491226: 1, 2491227: 1, 2491228: 1, 2491229: 1, 2491230: 2, 2491231: 1, 179040: 1, 2491233: 4, 2491234: 1, 2491235: 1, 2491236: 1, 2491237: 1, 2491238: 1, 2491239: 1, 2491240: 1, 2491242: 1, 2491243: 1, 2491244: 1, 1393007: 1, 200562: 4, 2491214: 1, 1035921: 3, 106883: 5, 1564036: 1, 106888: 4, 106889: 4, 106890: 3, 2491202: 1, 1564046: 2, 1755026: 2, 4505: 1, 2057634: 2, 167342: 3, 1755056: 1, 330568: 1, 1755063: 1, 330570: 2, 883134: 1, 330572: 1, 330573: 8, 79824: 4, 79827: 3, 79829: 1, 79834: 6, 79835: 3, 29660: 2, 1718237: 1, 66014: 5, 79840: 1, 1092577: 2, 79844: 1, 79855: 6, 330579: 1, 2491220: 1, 1663482: 1, 1979389: 1, 330581: 1}; species_name=###; family=4479; family_name=Poaceae; scientific_name=PACMAD clade; taxid=147370; genus_name=###; forward_error=0; forward_tm=56.66; rank=clade; forward_match=GGGCAATCCTGAGCCAA; genus=-1; species=-1; strand=D;      Bothriochloa bladhii chloroplast trnL gene, intron, partial sequence, isolate: OGA0062.
atcccttttttgaaaaaacaagcggttctcaaactagaacccaaaggaaaag
>AB817369 count=51; merged_taxid={1986523: 1, 2023975: 1, 2023978: 1, 1750592: 1, 2017618: 1, 2017619: 1, 2017620: 1, 1052904: 1, 2200813: 1, 1322142: 1, 233893: 1, 1368231: 1, 53167: 1, 53169: 2, 53170: 1, 2016201: 1, 2016203: 1, 2016204: 1, 457166: 1, 457167: 1, 2200784: 1, 2200786: 1, 2023971: 1, 2200788: 1, 2200782: 1, 2200791: 1, 2200792: 1, 2200793: 1, 2200794: 1, 2200795: 1, 2200796: 1, 2200797: 1, 2200798: 1, 2200799: 1, 2200800: 1, 2200801: 1, 2200802: 1, 2200804: 1, 2200805: 1, 2200806: 1, 2200807: 1, 2200808: 1, 2200809: 1, 2200810: 1, 2200811: 1, 2200812: 1, 2016210: 1, 2200783: 1, 2200787: 1, 2200789: 1}; species_name=###; family=4136; family_name=Lamiaceae; scientific_name=Scutellaria; taxid=4139; rank=genus; genus_name=Scutellaria; genus=4139; species=-1; strand=D;      Scutellaria longituba chloroplast trnL gene, intron, partial sequence, isolate: OGA0065.
atcctgttttctgaaaacaaaggctcaaaaaacgaaaaatgg
>AB817371 count=3; merged_taxid={678541: 3}; species_name=Schima mertensiana; family=27065; family_name=Theaceae; scientific_name=Schima mertensiana; reverse_match=CCATTGAGTCTCTGCACCTATC; taxid=678541; rank=species; forward_error=0; forward_tm=56.66; genus_name=Schima; forward_match=GGGCAATCCTGAGCCAA; reverse_tm=56.99; genus=59676; reverse_error=0; species=678541; strand=D;      Schima mertensiana chloroplast trnL gene, intron, partial sequence, isolate: OGA0069.
atcctgtttttcgaaaacaaacaaagattcagaaagcgaaaatcaaaaaaaagcgaaaat
caaaaaag
>AB817372 count=13; merged_taxid={1322150: 4, 1603823: 1, 36624: 3, 2675829: 1, 398295: 2, 2675834: 1, 2675836: 1}; species_name=###; family=3745; family_name=Rosaceae; scientific_name=Maleae; reverse_match=CCATTGAGTCTCTGCACCTATC; taxid=721813; rank=tribe; forward_error=0; genus_name=###; forward_match=GGGCAATCCTGAGCCAA; genus=-1; reverse_error=0; species=-1;      Photinia wrightiana chloroplast trnL gene, intron, partial sequence, isolate: OGA0072.
atcctgttttatgaaaataaacaagggttttataaaccgaaaataaaaaag
>AB817373 count=5; merged_taxid={335120: 1, 140881: 1, 140882: 1, 1406370: 1, 372389: 1}; species_name=###; family=4609; family_name=Cyperaceae; scientific_name=Gahnia; reverse_match=CCATCGAGTCTCTGCACCTATC; taxid=46328; genus_name=Gahnia; forward_error=0; forward_tm=56.66; rank=genus; forward_match=GGGCAATCCTGAGCCAA; reverse_tm=49.86; genus=46328; reverse_error=1; species=-1; strand=D;      Gahnia aspera chloroplast trnL gene, intron, partial sequence, isolate: OGA0073.
atctttattttgataaaactaattctagttttatataactagaataaaaag
>AB817377 count=2; merged_taxid={504040: 1, 76287: 1}; species_name=###; family=4185; family_name=Acanthaceae; scientific_name=Thunbergia; reverse_match=CCATTGAGTCTCTGCACCTATC; taxid=13728; rank=genus; forward_error=0; genus_name=Thunbergia; forward_match=GGGCAATCCTGAGCCAA; genus=13728; reverse_error=0; species=-1;      Thunbergia affinis chloroplast trnL gene, intron, partial sequence, isolate: OGA0089.
atcctgttttatcaaaaaaaaggttcagaaaacg
>AB817380 count=18; merged_taxid={271246: 1, 1547794: 1, 114467: 2, 353876: 2, 1322145: 3, 1547746: 1, 1547747: 1, 58476: 1, 1547758: 1, 1547759: 1, 1547760: 1, 1547761: 1, 1547762: 1, 1389758: 1}; species_name=###; family=24966; family_name=Rubiaceae; scientific_name=Pavetteae; reverse_match=CCGTTGAGTCTCTGCACCTATC; taxid=169646; rank=tribe; forward_error=0; forward_tm=56.66; genus_name=###; forward_match=GGGCAATCCTGAGCCAA; reverse_tm=53.99; genus=-1; reverse_error=1; species=-1; strand=D;      Tarenna subsessilis chloroplast trnL gene, intron, partial sequence, isolate: OGA0094.
atcccgttttccgaaaacaaaggttcagaaagtgaaaaggg
>AB817382 count=4; merged_taxid={3533: 4}; species_name=Rivina humilis; family=441552; family_name=Petiveriaceae; scientific_name=Rivina humilis; reverse_match=CCTTTGAGTCTCTGCACCTATC; taxid=3533; rank=species; forward_error=0; forward_tm=56.66; genus_name=Rivina; forward_match=GGGCAATCCTGAGCCAA; reverse_tm=51.87; genus=3532; reverse_error=1; species=3533; strand=D;      Rivina humilis chloroplast trnL gene, intron, partial sequence, isolate: OGA0097.
ctcctttttcaaatcaaaagaaaaaaaaaataaagattcataaagcaagaaaaaag
>AB817383 count=249; merged_taxid={123395: 1, 489988: 1, 489989: 1, 489990: 1, 489991: 1, 123401: 1, 123402: 1, 489995: 2, 123405: 3, 1008910: 1, 1008911: 1, 123438: 1, 123415: 1, 123416: 1, 123417: 2, 490010: 1, 1009576: 1, 123421: 1, 123422: 1, 123397: 1, 123424: 1, 123425: 1, 1034018: 1, 1081524: 1, 490020: 1, 123429: 1, 1312040: 2, 1089577: 1, 1312042: 3, 123399: 1, 1906732: 1, 1906733: 1, 1312046: 1, 1312047: 1, 123440: 1, 123441: 1, 1034036: 1, 1034037: 2, 1034038: 1, 489993: 1, 1312056: 2, 123449: 1, 123450: 2, 489994: 1, 123454: 1, 1312053: 1, 1312064: 2, 1312065: 1, 1312066: 1, 255352: 2, 123460: 1, 1034020: 1, 1471560: 1, 123466: 1, 1034039: 1, 123469: 1, 213839: 1, 123472: 1, 123474: 1, 123475: 1, 123477: 2, 123479: 1, 1009579: 1, 123485: 13, 1322078: 2, 256095: 2, 353122: 1, 353123: 1, 353124: 1, 353125: 1, 123494: 1, 1034028: 1, 353128: 1, 353129: 1, 353130: 1, 353132: 1, 353133: 1, 353135: 1, 353136: 1, 1172593: 1, 1172594: 1, 353140: 1, 1312062: 2, 1089398: 1, 1089399: 1, 861560: 1, 1312063: 1, 1089404: 1, 1089407: 1, 1089408: 1, 1089409: 1, 408194: 3, 1089412: 2, 1304966: 1, 1312068: 3, 670363: 1, 670365: 2, 670366: 1, 1312045: 2, 670369: 1, 1009570: 1, 670371: 1, 1081508: 1, 123560: 1, 1009577: 1, 1009578: 1, 1312061: 1, 1009580: 1, 1089394: 1, 670382: 2, 670383: 1, 670384: 1, 1009587: 1, 1009588: 1, 1009566: 1, 1009590: 1, 39614: 1, 490239: 1, 670368: 1, 353126: 1, 1312043: 2, 1906730: 2, 458696: 52, 1081504: 1, 1081506: 1, 39373: 1, 1089400: 1, 473042: 1, 228003: 1, 670370: 2, 564952: 1, 670372: 1, 1081507: 1, 85211: 2, 2039006: 1, 490021: 1, 749925: 1, 212708: 3, 1009568: 2, 1034041: 2, 1034024: 1, 112808: 2, 4307: 1, 147189: 1, 147190: 1, 1312041: 1, 85242: 1, 489983: 2, 123388: 1, 123434: 1, 123390: 1, 1034016: 1}; species_name=###; family=4305; family_name=Celastraceae; scientific_name=Celastraceae; taxid=4305; genus_name=###; forward_error=0; forward_tm=56.66; rank=family; forward_match=GGGCAATCCTGAGCCAA; genus=-1; species=-1; strand=D;      uonymus boninensis chloroplast trnL gene, intron, partial sequence, isolate: OGA0098.
atcctattgtccgaaaacaaagaaagattcagaaagcaagaataacacaag
>AB817387 count=39; merged_taxid={1322133: 3, 1432449: 1, 141607: 1, 52840: 1, 141579: 1, 141613: 1, 403085: 1, 403112: 1, 184275: 1, 141620: 1, 141589: 1, 52822: 9, 141591: 1, 396312: 1, 84857: 1, 403087: 9, 4060: 3, 141621: 2}; species_name=###; family=4056; family_name=Apocynaceae; scientific_name=Rauvolfioideae; taxid=167487; rank=subfamily; genus_name=###; genus=-1; species=-1; strand=D;      Ochrosia nakaiana chloroplast trnL gene, intron, partial sequence, isolate: OGA0113.
atcctgttttccacaaacaaaggttcagaaaacgaaaaaag
>AB817391 count=32; merged_taxid={1963362: 4, 1963363: 3, 102692: 1, 1817789: 4, 2042378: 1, 228587: 1, 1304972: 1, 63053: 3, 1184751: 1, 1184752: 1, 241809: 1, 1322069: 3, 1399766: 1, 198263: 1, 198264: 2, 1304955: 1, 236732: 1, 236733: 1, 266494: 1}; species_name=###; family=3481; family_name=Cannabaceae; scientific_name=Celtis; reverse_match=CCATTGAGTCTCTGCACCTATC; taxid=13408; rank=genus; forward_error=0; forward_tm=56.66; genus_name=Celtis; forward_match=GGGCAATCCTGAGCCAA; reverse_tm=56.99; genus=13408; reverse_error=0; species=-1; strand=D;      Celtis boninensis chloroplast trnL gene, intron, partial sequence, isolate: OGA0119.
atccggttttctgaaaacaaacaaggattcagaaagcgataataaaaaagaatcg
>AB817392 count=11; merged_taxid={190760: 1, 3866: 9, 148733: 1}; species_name=###; family=3803; family_name=Fabaceae; scientific_name=Leucaena; taxid=3865; rank=genus; forward_error=0; forward_tm=56.66; genus_name=Leucaena; forward_match=GGGCAATCCTGAGCCAA; genus=3865; species=-1; strand=D;      Leucaena leucocephala chloroplast trnL gene, intron, partial sequence, isolate: OGA0120.
atcctgttttccgaaaagcaagaagagttcagaaagggagaatcaaaataaaaaaag
>AB817399 count=3; merged_taxid={3809: 3}; species_name=Acacia confusa; family=3803; family_name=Fabaceae; scientific_name=Acacia confusa; reverse_match=CCGTTGAGTCTCTGCACCTATC; taxid=3809; rank=species; forward_error=0; forward_tm=56.66; genus_name=Acacia; forward_match=GGGCAATCCTGAGCCAA; reverse_tm=53.99; genus=3808; reverse_error=1; species=3809; strand=D;      Acacia confusa chloroplast trnL gene, intron, partial sequence, isolate: OGA0127.
atcctgttttccgaaaacaaagaagagttcagaaagggagaataaaataaaaaaaag
>AB817403 count=516; merged_taxid={150529: 1, 859566: 1, 216067: 4, 150534: 1, 150539: 1, 150542: 1, 1434642: 1, 907283: 2, 1434644: 1, 1434645: 1, 1434646: 1, 1434647: 1, 1434648: 1, 1434650: 1, 216091: 1, 51230: 2, 51231: 1, 265764: 1, 1199110: 1, 327208: 2, 327209: 1, 327210: 1, 44588: 7, 327213: 5, 327215: 1, 327216: 1, 29746: 2, 327221: 1, 327222: 1, 327223: 1, 327224: 3, 327226: 1, 43067: 1, 327228: 1, 327229: 1, 327230: 1, 327231: 1, 327232: 1, 226059: 1, 327236: 1, 327237: 2, 859591: 1, 327239: 1, 327240: 2, 327241: 1, 327242: 1, 327243: 1, 327244: 1, 327245: 1, 327246: 1, 327247: 1, 327249: 1, 327251: 1, 327252: 1, 327253: 1, 665689: 1, 859579: 1, 904037: 1, 1077345: 1, 1077346: 3, 1077347: 1, 85350: 2, 256619: 2, 330667: 1, 256623: 2, 256624: 1, 256625: 2, 242290: 5, 256627: 2, 256628: 1, 256630: 1, 242295: 3, 256633: 1, 256635: 2, 665726: 1, 907712: 1, 242306: 1, 50308: 1, 50309: 2, 50311: 3, 50312: 2, 44681: 1, 44683: 3, 44685: 1, 44686: 8, 50319: 1, 50323: 2, 50324: 3, 45206: 1, 45208: 1, 45209: 1, 45210: 1, 45211: 9, 1434651: 1, 859574: 1, 1433815: 1, 82096: 18, 82097: 1, 214201: 1, 230586: 4, 230587: 1, 230588: 2, 214208: 1, 214209: 1, 230594: 2, 230596: 1, 230597: 5, 214214: 3, 230601: 3, 256631: 1, 1433811: 2, 137940: 1, 1433814: 2, 217209: 1, 1433816: 1, 1433817: 1, 1433818: 1, 1433820: 1, 1433821: 1, 1433822: 1, 126687: 1, 126688: 1, 1433825: 1, 1433826: 1, 1433827: 1, 126692: 2, 1433829: 1, 1433830: 1, 126695: 2, 126696: 1, 126697: 2, 126698: 2, 1433836: 1, 1433837: 1, 196334: 2, 1433839: 1, 1433840: 2, 196337: 2, 46415: 2, 196339: 1, 98373: 2, 1297876: 1, 242299: 2, 292615: 1, 292616: 1, 327212: 1, 292618: 3, 292619: 4, 292620: 1, 226062: 2, 44589: 1, 52500: 2, 52501: 4, 1297881: 1, 182919: 2, 133933: 1, 133937: 1, 228659: 2, 1434334: 1, 417078: 1, 133943: 5, 133946: 3, 1433823: 2, 46397: 16, 1434335: 1, 46389: 2, 133953: 1, 50315: 2, 46407: 1, 46409: 2, 1005386: 1, 46391: 1, 904012: 1, 904013: 1, 904014: 1, 904015: 2, 904016: 4, 904017: 2, 904018: 1, 126691: 1, 904020: 1, 904021: 1, 904023: 1, 904024: 2, 904025: 20, 904026: 1, 904027: 2, 904028: 2, 904029: 1, 904030: 2, 904031: 1, 1434643: 1, 904033: 1, 327227: 1, 904036: 1, 85349: 3, 904038: 1, 85351: 1, 85352: 1, 85353: 1, 85354: 1, 85355: 1, 85357: 2, 85358: 1, 85359: 3, 85360: 3, 1433832: 1, 859562: 1, 1433833: 1, 44602: 1, 1433834: 1, 1932158: 1, 257408: 1, 257409: 2, 257413: 1, 257414: 1, 257415: 1, 760164: 1, 760173: 1, 96665: 1, 859546: 1, 859547: 1, 1954716: 1, 859549: 1, 1434336: 2, 597407: 2, 330656: 1, 330657: 1, 50317: 1, 859555: 1, 859557: 1, 859558: 1, 859559: 1, 859545: 2, 330666: 1, 859563: 1, 859564: 1, 150514: 1, 330670: 2, 859586: 1, 859569: 1, 330675: 4, 859572: 1, 127414: 2, 859575: 1, 127416: 1, 859578: 1, 859551: 2, 859580: 1, 859582: 1, 859583: 1, 859584: 1, 859585: 1, 127426: 5, 859588: 1, 1433828: 1, 859552: 1, 859593: 1, 1305003: 1, 859554: 1, 760161: 1, 1297875: 1, 4052: 18, 4054: 26, 1297880: 1, 46395: 4, 1297882: 2, 1297883: 2, 654817: 1, 1433812: 1, 327218: 1, 287721: 2, 330663: 1, 150511: 1, 330664: 1, 257010: 1, 904019: 1, 904035: 1, 150525: 1, 46421: 2}; species_name=###; family=4050; family_name=Araliaceae; scientific_name=Araliaceae; taxid=4050; genus_name=###; rank=family; genus=-1; species=-1;      Fatsia oligocarpella chloroplast trnL gene, intron, partial sequence, isolate: OGA0131.
atcctgttttccgaaaacaaacaaaggttcagaaggcgaaaaaagg
>AB817406 count=16; merged_taxid={72647: 1, 1312845: 1, 299599: 3, 299600: 1, 299602: 3, 299603: 1, 299604: 1, 299607: 1, 164826: 1, 59116: 1, 49657: 2}; species_name=###; family=4703; family_name=Smilacaceae; scientific_name=Smilacaceae; reverse_match=CCATTGAGTCTCTGCACCTATC; taxid=4703; genus_name=###; forward_error=0; forward_tm=56.66; rank=family; forward_match=GGGCAATCCTGAGCCAA; reverse_tm=56.99; genus=-1; reverse_error=0; species=-1; strand=D;      Smilax china chloroplast trnL gene, intron, partial sequence, isolate: OGA0134.
atctttattttgataaaataggggtttaatttataaaactagaatcaaaaagg
>AB817407 count=97; merged_taxid={258496: 2, 258498: 5, 258499: 4, 1037064: 1, 2306167: 1, 194264: 1, 63057: 29, 1184761: 1, 63060: 3, 258495: 1, 1184758: 1, 1184759: 1, 3480: 3, 1184756: 3, 1184762: 9, 1184763: 3, 85756: 1, 258493: 1, 258494: 2, 28954: 25}; species_name=###; family=3481; family_name=Cannabaceae; scientific_name=Cannabaceae; reverse_match=CCATTGAGTCTCTGCACCTATC; taxid=3481; rank=family; genus_name=###; reverse_tm=56.99; genus=-1; reverse_error=0; species=-1; strand=D;      Trema orientale chloroplast trnL gene, intron, partial sequence, isolate: OGA0135.
atccggttttctgaaaacaaacaaggattcagaaagcgataataaaaaagaatag
>AB817409 count=63; merged_taxid={1133443: 1, 540759: 1, 161427: 2, 1133477: 2, 1133480: 2, 505195: 1, 254025: 2, 254026: 2, 254027: 13, 1050062: 1, 29783: 2, 462683: 2, 462684: 5, 462689: 5, 462690: 4, 505191: 1, 505192: 1, 505194: 1, 1045351: 1, 505196: 1, 1297390: 4, 1297391: 1, 1045352: 2, 1297394: 1, 1297396: 2, 1133434: 1, 1297404: 2}; species_name=###; family=24966; family_name=Rubiaceae; scientific_name=Spermacoceae; reverse_match=CCGTTGAGTCTCTGCACCTATC; taxid=169663; genus_name=###; rank=tribe; reverse_tm=53.99; genus=-1; reverse_error=1; species=-1; strand=D;      Leptopetalum grayi chloroplast trnL gene, intron, partial sequence, isolate: OGA0138.
atcctattttcagaaaacaaaaaacaaaggttcagaaagtgaaaaaggg
>AB817410 count=33; merged_taxid={1873030: 2, 2233554: 1, 714517: 4, 1322147: 7, 1009509: 3, 1489959: 1, 142738: 2, 1872695: 3, 1872696: 7, 1872697: 1, 1872698: 1, 885950: 1}; species_name=###; family=39987; family_name=Thymelaeaceae; scientific_name=Thymelaeaceae; taxid=39987; rank=family; forward_error=0; forward_tm=56.66; genus_name=###; forward_match=GGGCAATCCTGAGCCAA; genus=-1; species=-1; strand=D;      Wikstroemia pseudoretusa chloroplast trnL gene, intron, partial sequence, isolate: OGA0139.
atcctgttttacgaaaataaagaaaggttcggaaagaaagaatttaaataaaaaagg
>AB817411 count=1054; merged_taxid={1268566: 4, 344070: 1, 183639: 4, 109582: 3, 2067288: 1, 434691: 2, 29717: 3, 1268569: 1, 1268570: 1, 1221663: 2, 395296: 2, 1268576: 1, 1548322: 1, 1268571: 3, 496646: 1, 2492454: 1, 35879: 3, 35880: 2, 1268572: 1, 672811: 1, 1268573: 1, 313940: 2, 1233971: 1, 1548340: 2, 1548341: 1, 2185271: 1, 1337400: 1, 1337401: 1, 1337402: 3, 343903: 3, 1548350: 1, 1548352: 1, 343904: 2, 317281: 1, 248814: 1, 343906: 1, 2067353: 1, 396369: 1, 1268579: 2, 2067543: 1, 2511960: 2, 1268580: 3, 1548378: 1, 1224796: 1, 1224797: 1, 1224799: 1, 434704: 1, 1224803: 1, 1224804: 1, 1224806: 1, 1224807: 1, 1224809: 1, 1268581: 3, 41490: 1, 1129149: 1, 2067571: 1, 308342: 1, 375932: 19, 308349: 2, 4224: 3, 4225: 6, 4226: 5, 4227: 10, 4228: 4, 1508306: 2, 121537: 1, 1268588: 2, 1268882: 1, 214894: 1, 1129156: 1, 1075354: 1, 1075355: 2, 1075356: 2, 1075357: 1, 2067297: 1, 1075359: 3, 1075360: 1, 214896: 1, 214897: 1, 1671336: 4, 121543: 2, 1268594: 1, 1005745: 1, 1005746: 1, 1075379: 1, 260276: 3, 1129161: 1, 1129162: 1, 1392830: 2, 2067317: 1, 462523: 14, 1747141: 1, 1129164: 1, 248370: 1, 211149: 3, 211150: 1, 211151: 1, 211152: 2, 2067320: 1, 2067311: 1, 1886425: 1, 1886427: 1, 1886428: 1, 1886429: 1, 1886430: 1, 35877: 6, 1886432: 1, 1886435: 2, 1886436: 2, 35878: 4, 1886438: 2, 1886439: 1, 1886440: 1, 1886444: 1, 1886445: 2, 1886446: 1, 124144: 1, 904434: 1, 1886451: 2, 1886456: 2, 904442: 1, 190715: 2, 904444: 1, 190717: 2, 1886462: 1, 98688: 3, 121558: 1, 1129157: 1, 904462: 1, 163088: 2, 163089: 4, 904579: 1, 545668: 1, 183626: 1, 2067333: 1, 2067380: 1, 248369: 1, 1571114: 2, 1227314: 1, 93496: 2, 281181: 1, 183618: 1, 183620: 1, 352207: 2, 183623: 2, 2067785: 1, 2067786: 1, 2067787: 1, 1574220: 1, 1268586: 1, 2067792: 1, 183633: 1, 183635: 1, 33111: 4, 183640: 1, 1886437: 1, 904422: 1, 2528755: 1, 2174524: 1, 1130859: 2, 2067822: 1, 1268578: 5, 904560: 1, 904561: 1, 904562: 1, 904563: 1, 904564: 1, 904565: 1, 904566: 1, 904567: 1, 904569: 1, 904570: 1, 904571: 1, 904572: 1, 1548670: 1, 904575: 2, 13696: 4, 904577: 1, 2067295: 1, 98691: 1, 904580: 1, 2067350: 2, 176521: 1, 176522: 1, 174475: 1, 174476: 1, 2174530: 1, 904591: 1, 176528: 1, 904593: 1, 904599: 1, 1308056: 2, 176539: 1, 379293: 2, 904432: 1, 98722: 3, 98725: 1, 422312: 1, 176555: 1, 434659: 1, 1268590: 1, 422321: 1, 422323: 1, 422324: 1, 34229: 1, 422326: 1, 176567: 1, 2067359: 1, 422332: 1, 434621: 2, 34238: 2, 34239: 1, 176577: 1, 485826: 1, 18795: 1, 422340: 1, 434629: 1, 422342: 1, 434631: 1, 434633: 1, 176586: 1, 434635: 1, 422348: 1, 422349: 2, 422351: 1, 422352: 1, 422354: 1, 434645: 1, 422359: 1, 422360: 1, 434650: 2, 434651: 1, 434652: 1, 434653: 1, 434655: 2, 434657: 2, 1886459: 2, 434661: 1, 434667: 1, 1954293: 1, 2528754: 1, 1548671: 1, 1227252: 1, 209397: 1, 1227256: 1, 434681: 2, 434683: 1, 1269244: 1, 434685: 1, 434687: 2, 434689: 1, 422315: 1, 434692: 2, 434693: 3, 434694: 1, 434695: 1, 434697: 2, 434698: 2, 186967: 1, 434700: 1, 434702: 3, 434703: 2, 1611280: 2, 434705: 1, 434706: 2, 434708: 1, 434711: 1, 434712: 1, 1129152: 1, 1892272: 1, 34225: 1, 343905: 1, 462381: 1, 462382: 1, 1211485: 1, 462385: 1, 2174514: 1, 2507187: 1, 2174517: 1, 2174520: 2, 2174521: 2, 2174522: 1, 2174523: 1, 755260: 1, 2174525: 1, 2174526: 1, 2067381: 1, 2174528: 1, 2174529: 1, 462402: 1, 2174531: 3, 2174532: 1, 2174533: 1, 2174534: 3, 2174535: 1, 2174536: 1, 2174537: 1, 2174538: 1, 34231: 1, 462412: 1, 2174541: 1, 2174542: 1, 1303119: 2, 2174544: 1, 2174545: 1, 2174547: 1, 2174548: 1, 2174549: 1, 2174551: 1, 186968: 1, 2174553: 2, 2174554: 1, 281179: 1, 2174556: 1, 2174557: 1, 281182: 1, 169567: 1, 2174560: 1, 462433: 1, 308326: 1, 82364: 2, 41578: 4, 1268592: 1, 594549: 191, 594550: 4, 318057: 4, 252537: 4, 252538: 1, 462460: 1, 1798782: 1, 1798783: 1, 2507392: 1, 2507393: 1, 462466: 1, 2067393: 1, 465548: 1, 465549: 1, 82574: 1, 243343: 2, 434627: 1, 41633: 6, 462498: 1, 462499: 1, 462501: 1, 462502: 1, 462504: 1, 2067399: 2, 1892281: 1, 462514: 1, 462516: 1, 462517: 1, 2067401: 1, 462521: 1, 2174543: 1, 904891: 1, 1129148: 1, 422346: 1, 1129150: 1, 1129151: 1, 462528: 1, 1129153: 1, 462530: 1, 1129155: 1, 121540: 3, 462533: 1, 121542: 1, 1129159: 4, 1129160: 1, 462537: 1, 121546: 1, 1129163: 1, 121548: 1, 462541: 1, 121550: 1, 462543: 1, 462544: 1, 121553: 1, 462546: 1, 462547: 1, 121557: 1, 462550: 1, 462551: 1, 904892: 1, 183001: 1, 462554: 4, 462555: 1, 462556: 1, 183005: 1, 462558: 1, 1670880: 5, 1670881: 4, 121549: 1, 462563: 1, 462564: 1, 462566: 2, 462568: 1, 462571: 1, 462572: 1, 434640: 3, 217839: 1, 462462: 1, 183030: 2, 2174539: 2, 1670905: 4, 462586: 1, 125692: 1, 99072: 1, 343902: 2, 82753: 2, 462532: 1, 2067383: 2, 405122: 1, 1268567: 1, 462529: 1, 183068: 1, 176602: 3, 121551: 1, 189219: 1, 2067390: 1, 189225: 1, 189226: 1, 189227: 1, 189228: 1, 189229: 1, 189230: 1, 189231: 1, 189233: 1, 189249: 1, 189235: 2, 189237: 3, 189238: 1, 189239: 1, 189240: 1, 189241: 1, 189242: 3, 189244: 1, 189245: 1, 189246: 1, 2067263: 1, 82752: 2, 2067265: 1, 189250: 1, 2067267: 2, 2067268: 1, 2067269: 1, 2067270: 1, 2067271: 1, 2067272: 2, 2067273: 1, 2067275: 1, 2528756: 1, 1670855: 2, 2067279: 1, 2067280: 1, 2067281: 1, 2067282: 1, 422371: 1, 2067284: 1, 2067285: 1, 2067286: 1, 2067287: 1, 1268568: 3, 2067289: 1, 2067290: 1, 2067291: 1, 2067292: 1, 2067293: 1, 2067294: 1, 1268575: 3, 2067296: 1, 1268577: 1, 2067298: 1, 2067299: 1, 2067300: 1, 2067301: 1, 1268582: 1, 1268583: 1, 1268585: 1, 2067306: 1, 2067307: 1, 2067308: 1, 214893: 1, 2067310: 1, 214895: 1, 2067312: 1, 1852273: 1, 214898: 1, 214899: 1, 214900: 1, 214901: 1, 214902: 1, 121554: 2, 2067321: 1, 2067322: 1, 82751: 1, 2067324: 2, 2067325: 3, 2067326: 1, 2067327: 1, 2067328: 2, 2067329: 2, 2067330: 2, 2067331: 1, 2067332: 2, 1268591: 2, 2067334: 1, 2067335: 2, 2067336: 1, 2067337: 3, 281482: 1, 2067339: 1, 2067340: 1, 2067341: 1, 2067342: 2, 2067344: 1, 2067345: 1, 2067346: 1, 2067347: 1, 2067348: 1, 2067349: 1, 1670863: 6, 2067351: 1, 2067352: 2, 189252: 1, 2067354: 1, 2067355: 1, 2067356: 2, 2067357: 1, 2067358: 1, 2067313: 1, 2067360: 1, 2067361: 1, 2067362: 1, 58524: 5, 2507243: 1, 1892269: 1, 58525: 3, 434642: 1, 1892273: 1, 2067378: 1, 434675: 1, 1892276: 1, 1892277: 1, 1892278: 1, 2067382: 1, 1892280: 1, 2067385: 1, 2067386: 1, 1892283: 1, 1892285: 1, 1892286: 1, 1892287: 1, 2067392: 1, 1892289: 1, 2067394: 1, 2067396: 1, 2067397: 1, 58529: 2, 2067788: 1, 2067402: 1, 2067403: 2, 2067404: 1, 343901: 4, 2067277: 1, 85882: 1, 2067278: 1, 2067323: 1, 2067315: 2, 317279: 1, 2070499: 1, 1268574: 1, 2070501: 1, 2067793: 1, 490663: 2, 462536: 2, 76276: 6, 1268587: 1, 248815: 1, 490664: 3, 2067283: 1, 83959: 2, 83960: 4, 83961: 1, 83962: 1, 1383420: 1, 109565: 1}; species_name=###; family=4210; family_name=Asteraceae; scientific_name=Asteraceae; taxid=4210; genus_name=###; rank=family; genus=-1; species=-1;      endrocacalia crepidifolia chloroplast trnL gene, intron, partial sequence, isolate: OGA0140.
atcacgttttccgaaaacaaacaaaggttcagaaagcgaaaagaaaaaag
>AB817412 count=63; merged_taxid={392706: 2, 204207: 1, 218143: 1, 204211: 1, 49207: 1, 49215: 1, 49216: 1, 539205: 1, 204103: 1, 1150287: 1, 1322065: 2, 1322066: 2, 268885: 1, 268888: 1, 268896: 1, 204137: 1, 204139: 1, 204140: 1, 1933714: 1, 2485363: 1, 446838: 4, 204156: 1, 2485373: 1, 2485378: 1, 1340046: 1, 204178: 1, 231063: 1, 2263203: 1, 204199: 1, 204202: 1, 204205: 2, 980655: 1, 662899: 1, 39354: 1, 392637: 1, 392645: 2, 105891: 2, 1685716: 1, 1685717: 1, 1150289: 2, 392689: 2, 1670901: 4, 392698: 2, 260603: 2, 260604: 1, 392701: 1, 38869: 1}; species_name=###; family=4136; family_name=Lamiaceae; scientific_name=Lamiaceae; taxid=4136; genus_name=###; forward_error=0; rank=family; forward_match=GGGCAATCCTGAGCCAA; genus=-1; species=-1;      Callicarpa subpubescens chloroplast trnL gene, intron, partial sequence, isolate: OGA0141.
atcctgttttctcaaaacaaaggttcaaaaaacgaaaaaaaag
>AB817422 count=15; merged_taxid={1336656: 2, 1056464: 2, 354530: 2, 1056468: 1, 1500039: 1, 1323764: 2, 2171740: 1, 2171741: 1, 159071: 3}; species_name=###; family=23513; family_name=Rutaceae; scientific_name=Zanthoxylum; reverse_match=CCATTGAGTCTCTGCACCTATC; taxid=67937; rank=genus; genus_name=Zanthoxylum; reverse_tm=56.99; genus=67937; reverse_error=0; species=-1; strand=D;      Zanthoxylum ailanthoides var. ailanthoides chloroplast trnL gene, intron, partial sequence, isolate: OGA0151.
atcttcttttccaagaacaaacaagggttcagaaagtgaaaagggga
>AB817424 count=9; merged_taxid={39993: 4, 597418: 4, 658433: 1}; species_name=###; family=3954; family_name=Combretaceae; scientific_name=Terminalia; reverse_match=CCATTGAGTCTCTGCACCTATC; taxid=39992; rank=genus; forward_error=1; forward_tm=48.78; genus_name=Terminalia; forward_match=GGGTAATCCTGAGCCAA; reverse_tm=56.99; genus=39992; reverse_error=0; species=-1; strand=D;      Terminalia catappa chloroplast trnL gene, intron, partial sequence, isolate: OGA0201.
atcctattttatgaaaaccaacaaaacaacaaagattcagaataaaaaaag
>AB817425 count=3; merged_taxid={56063: 3}; species_name=Derris elliptica; family=3803; family_name=Fabaceae; scientific_name=Derris elliptica; reverse_match=CCATTGAGTCTCTGCACCTATC; taxid=56063; rank=species; forward_error=0; forward_tm=56.66; genus_name=Derris; forward_match=GGGCAATCCTGAGCCAA; reverse_tm=56.99; genus=53864; reverse_error=0; species=56063; strand=D;      erris elliptica chloroplast trnL gene, intron, partial sequence, isolate: OGA0202.
atcctattttcaaaaaaaaagttcagaaagctcgaataaaaaaag
>AB817426 count=4; merged_taxid={280748: 1, 158927: 3}; species_name=###; family=703253; family_name=Calophyllaceae; scientific_name=Calophyllum; reverse_match=CCATTGAGTCTCTGCACCTATC; taxid=73121; rank=genus; forward_error=0; forward_tm=56.66; genus_name=Calophyllum; forward_match=GGGCAATCCTGAGCCAA; reverse_tm=56.99; genus=73121; reverse_error=0; species=-1; strand=D;      Calophyllum inophyllum chloroplast trnL gene, intron, partial sequence, isolate: OGA0203.
atcctgttttccgaaaccaaacaaagattcataaagaaagacagaacaaaaaaaag
>AB817428 count=93; merged_taxid={1280256: 1, 1280261: 1, 1280263: 1, 2490840: 1, 593754: 13, 2490843: 1, 2490838: 1, 1237547: 1, 928070: 2, 39503: 3, 1322074: 1, 1280214: 1, 475751: 1, 475752: 4, 475754: 1, 475755: 1, 475756: 5, 475758: 2, 475759: 1, 475762: 1, 231032: 1, 693383: 1, 1316777: 1, 191659: 1, 191660: 2, 100532: 5, 1280189: 1, 1280193: 1, 1280198: 1, 1280200: 1, 2490829: 1, 2490830: 1, 2490831: 1, 2490832: 1, 2490833: 1, 2490834: 1, 2490835: 1, 2490836: 1, 2490837: 1, 1378006: 1, 1280216: 1, 2490841: 1, 2490842: 1, 1280219: 2, 2490844: 1, 2490845: 1, 1670878: 3, 1280230: 1, 1280234: 1, 1280235: 1, 1280237: 1, 1280238: 1, 1280243: 1, 580341: 4, 1280246: 1, 1280250: 1, 1280252: 2, 1280255: 1}; species_name=###; family=40552; family_name=Asparagaceae; scientific_name=Nolinoideae; reverse_match=CCATTGAGTCTCTGCACCTATC; taxid=703537; genus_name=###; rank=subfamily; reverse_tm=56.99; genus=-1; reverse_error=0; species=-1; strand=D;      Sansevieria nilotica chloroplast trnL gene, intron, partial sequence, isolate: OGA0205.
atctttatttttagaaaaacaagggttttccttttattttaaaactagaagaaaaagg
>AB817431 count=34; merged_taxid={765955: 4, 1288842: 1, 378007: 1, 1451034: 1, 1451035: 1, 105372: 1, 1451037: 1, 136219: 1, 1885348: 1, 230707: 1, 97723: 2, 446144: 1, 252870: 1, 1051080: 1, 199625: 1, 188493: 1, 125261: 1, 199634: 1, 489689: 1, 1756252: 1, 1256162: 1, 188518: 2, 97769: 3, 199666: 1, 251764: 2, 251768: 1}; species_name=###; family=4642; family_name=Zingiberaceae; scientific_name=Zingiberaceae; reverse_match=CCATTGAGTCTCTGCACCTATC; taxid=4642; genus_name=###; forward_error=0; rank=family; forward_match=GGGCAATCCTGAGCCAA; genus=-1; reverse_error=0; species=-1;      tlingera elatior chloroplast trnL gene, intron, partial sequence, isolate: OGA0208.
atccttagtttgataaaccttagttttatcaaactagaataaaaaaaaag
>AB817433 count=3; merged_taxid={3522: 1, 3523: 2}; species_name=###; family=3520; family_name=Casuarinaceae; scientific_name=Casuarina; reverse_match=CCATTGAGTCTCTGCACCTATC; taxid=3521; rank=genus; forward_error=0; forward_tm=56.66; genus_name=Casuarina; forward_match=GGGCAATCCTGAGCCAA; reverse_tm=56.99; genus=3521; reverse_error=0; species=-1; strand=D;      Casuarina equisetifolia chloroplast trnL gene, intron, partial sequence, isolate: OGA0210.
atcctgttttccgaaaacaaattaagggttcataaagccaaaataaaaaag
>AB817434 count=12; merged_taxid={151065: 12}; species_name=Dodonaea viscosa; family=23672; family_name=Sapindaceae; scientific_name=Dodonaea viscosa; reverse_match=CCGTTGAGTCTCTGCACCTATC; taxid=151065; rank=species; forward_error=0; forward_tm=56.66; genus_name=Dodonaea; forward_match=GGGCAATCCTGAGCCAA; reverse_tm=53.99; genus=43718; reverse_error=1; species=151065; strand=D;      odonaea viscosa chloroplast trnL gene, intron, partial sequence, isolate: OGA0211.
atcctgttttacgagaacaaaacaaacaaaagttcagaaagcgagaaaagg
>AB817437 count=4; merged_taxid={280640: 2, 280641: 1, 183267: 1}; species_name=###; family=3629; family_name=Malvaceae; scientific_name=Talipariti; reverse_match=CCATTGAGTCTCTGCACCTATC; taxid=940967; rank=genus; forward_error=0; forward_tm=56.66; genus_name=Talipariti; forward_match=GGGCAATCCTGAGCCAA; reverse_tm=56.99; genus=940967; reverse_error=0; species=-1; strand=D;      Talipariti glabrum chloroplast trnL gene, intron, partial sequence, isolate: OGA0214.
atcctattctattattttacgaaaataaacagaaacaaaagttcagcaagcgagaataat
aaaaaaaggaaag
>AB817442 count=13; merged_taxid={16481: 5, 197988: 1, 197958: 1, 197990: 1, 197975: 1, 197961: 1, 185787: 1, 197949: 1, 197977: 1}; species_name=###; family=16472; family_name=Goodeniaceae; scientific_name=Scaevola; reverse_match=CCATCGAGTCTCTGCACCTATC; taxid=16480; rank=genus; forward_error=0; genus_name=Scaevola; forward_match=GGGCAATCCTGAGCCAA; genus=16480; reverse_error=1; species=-1;      Scaevola taccada chloroplast trnL gene, intron, partial sequence, isolate: OGA0219.
atctcgttttcataaaacaactaaagtcagaaagcgcaaataaaaag
>AB817446 count=16; merged_taxid={39376: 5, 925332: 1, 634377: 4, 925336: 1, 925369: 1, 1886410: 1, 925370: 1, 2057870: 1, 488973: 1}; species_name=###; family=21910; family_name=Verbenaceae; scientific_name=Verbenaceae; taxid=21910; rank=family; forward_error=0; genus_name=###; forward_match=GGGCAATCCTGAGCCAA; genus=-1; species=-1;      Stachytarpheta jamaicensis chloroplast trnL gene, intron, partial sequence, isolate: OGA0223.
atcccgttttctcaaaacaaaggttcagaaaacgacaaaaagg
>AB817448 count=1; merged_taxid={871995: 1}; species_name=Bryophyllum pinnatum; family=3781; family_name=Crassulaceae; scientific_name=Bryophyllum pinnatum; reverse_match=CCGTTGAGTCTCTGCACCTATC; taxid=871995; genus_name=Bryophyllum; forward_error=0; forward_tm=56.66; rank=species; seq_length_ori=447; forward_match=GGGCAATCCTGAGCCAA; reverse_tm=53.99; genus=92858; reverse_error=1; species=871995; strand=D;      Bryophyllum pinnatum chloroplast trnL gene, intron, partial sequence, isolate: OGA0225.
atcttgttttccgaaaccaaacccaaatccatgggttcaaaaagcgagaatcaaaaaa
>AB817450 count=20; merged_taxid={644048: 1, 1002523: 1, 644073: 1, 1399660: 2, 1303698: 2, 1399662: 1, 1399663: 2, 647280: 1, 1399665: 1, 644050: 1, 540246: 1, 644055: 1, 644057: 1, 644058: 1, 1322063: 2, 1049918: 1}; species_name=###; family=3499; family_name=Urticaceae; scientific_name=Urticaceae; reverse_match=CCATTGAGTCTCTGCACCTATC; taxid=3499; genus_name=###; forward_error=0; rank=family; forward_match=GGGCAATCCTGAGCCAA; genus=-1; reverse_error=0; species=-1;      Boehmeria boninensis chloroplast trnL gene, intron, partial sequence, isolate: OGA0227.
atccgtgtttatgaaaacaaagaagggttcggaaagtggtaaaaaaaaataaag
>AB817451 count=78; merged_taxid={1082500: 1, 1605846: 1, 378456: 2, 764938: 1, 1605847: 1, 138895: 2, 1482897: 1, 1482898: 1, 1605850: 1, 1406369: 2, 1008934: 1, 553000: 1, 232873: 2, 112811: 1, 1605874: 1, 1118768: 1, 1605875: 1, 1605855: 1, 1605878: 1, 210375: 1, 1605881: 1, 1605858: 1, 378447: 1, 378448: 1, 378450: 1, 1605843: 1, 1605844: 1, 378453: 1, 378454: 1, 378455: 1, 1605848: 1, 378458: 2, 378459: 2, 378460: 3, 378461: 1, 378462: 1, 378463: 1, 378464: 2, 1605857: 1, 184418: 3, 1605859: 1, 1605860: 1, 1605861: 1, 1605862: 1, 1605863: 1, 1605864: 1, 1605865: 1, 1605867: 1, 1605869: 1, 1605870: 1, 1605871: 1, 1605872: 1, 1605873: 1, 764914: 1, 378451: 1, 1605876: 1, 1605877: 1, 29814: 1, 29815: 1, 232790: 2, 378452: 1, 1605882: 1, 511740: 3, 1605845: 1}; species_name=###; family=26000; family_name=Elaeocarpaceae; scientific_name=Elaeocarpaceae; taxid=26000; genus_name=###; rank=family; genus=-1; species=-1; strand=D;      laeocarpus photiniifolius chloroplast trnL gene, intron, partial sequence, isolate: OGA0228.
atcctgttttctgaaaacaaacaaaggttcagaaacagaaagcgagaatcaaaaaag
>AB817453 count=3; merged_taxid={77896: 1, 1322140: 2}; species_name=###; family=24966; family_name=Rubiaceae; scientific_name=Psychotria; reverse_match=CCATTGAGTCTCTGCACCTATC; taxid=25443; rank=genus; forward_error=0; forward_tm=56.66; genus_name=Psychotria; forward_match=GGGCAATCCTGAGCCAA; reverse_tm=56.99; genus=25443; reverse_error=0; species=-1; strand=D;      Psychotria boninensis trnL gene, intron, partial sequence, isolate: OGA0230.
atcctgttttctgaaagcaaaggttcagaaagtgaaaaaggg
>AB817456 count=3; merged_taxid={119841: 1, 101989: 1, 101959: 1}; species_name=###; family=3931; family_name=Myrtaceae; scientific_name=Metrosideros; reverse_match=CCATTGAGTCTCTGCACCTATC; taxid=62695; rank=genus; forward_error=0; forward_tm=56.66; genus_name=Metrosideros; forward_match=GGGCAATCCTGAGCCAA; reverse_tm=56.99; genus=62695; reverse_error=0; species=-1; strand=D;      Metrosideros boninensis chloroplast trnL gene, intron, partial sequence, isolate: OGA0234.
atcctgttttacgaaaactaacaaaacaataagggttcataaagcaagaataaaaaaagg
atag
>AB817457 count=2; merged_taxid={1004256: 2}; species_name=Vaccinium boninense; family=4345; family_name=Ericaceae; scientific_name=Vaccinium boninense; reverse_match=CCATTGAGTCTCTGCACCTATC; taxid=1004256; rank=species; forward_error=0; forward_tm=56.66; genus_name=Vaccinium; forward_match=GGGCAATCCTGAGCCAA; reverse_tm=56.99; genus=13749; reverse_error=0; species=1004256; strand=D;      Vaccinium boninense trnL gene, intron, partial sequence, isolate: OGA0235.
atccttttttttttttggcaaacaaataaagattccgaaagaaaaagg
>AB817458 count=5; merged_taxid={71610: 3, 1451038: 1, 1451039: 1}; species_name=###; family=4642; family_name=Zingiberaceae; scientific_name=Zingiberaceae; reverse_match=CCATTGAGTCTCTGCACCTATC; taxid=4642; rank=family; forward_error=0; forward_tm=56.66; genus_name=###; forward_match=GGGCAATCCTGAGCCAA; reverse_tm=56.99; genus=-1; reverse_error=0; species=-1; strand=D;      Hedychium coronarium chloroplast trnL gene, intron, partial sequence, isolate: OGA0236.
atccttagtttgataaaccttagttttatcaaactagaaaaaaaag
>AB817459 count=6; merged_taxid={1008928: 1, 1322137: 1, 1322138: 1, 1150691: 1, 1149951: 2}; species_name=###; family=23121; family_name=Pittosporaceae; scientific_name=Pittosporum; reverse_match=CCGTTGAGTCTCTGCACCTATC; taxid=23129; rank=genus; forward_error=0; forward_tm=56.66; genus_name=Pittosporum; forward_match=GGGCAATCCTGAGCCAA; reverse_tm=53.99; genus=23129; reverse_error=1; species=-1; strand=D;      Pittosporum boninense chloroplast trnL gene, intron, partial sequence, isolate: OGA0237.
atcctcttttccgaaaacaaacaaaggttcagaaagcgaaattaaggg
>AB817462 count=1; merged_taxid={453242: 1}; species_name=Scirpus ternatanus; family=4609; family_name=Cyperaceae; scientific_name=Scirpus ternatanus; reverse_match=CCATCGAGTCTCTGCACCTATC; taxid=453242; genus_name=Scirpus; forward_error=0; forward_tm=56.66; rank=species; seq_length_ori=567; forward_match=GGGCAATCCTGAGCCAA; reverse_tm=49.86; genus=46334; reverse_error=1; species=453242; strand=D;      Scirpus ternatanus trnL gene, intron, partial sequence, isolate: OGA0240.
atctttcatttttagaaaatgagagatataaaatatctcttatttttatataagaaataa
aaaataaaatatttcttatctagaatattaaa
>AB817465 count=145; merged_taxid={98319: 1, 298529: 1, 298530: 1, 298531: 1, 298532: 1, 298533: 1, 298534: 1, 298535: 1, 298536: 1, 298537: 1, 298538: 1, 298539: 1, 298540: 1, 298541: 1, 298542: 1, 298543: 1, 298544: 1, 298545: 1, 298546: 1, 298547: 1, 298548: 1, 335930: 1, 335931: 1, 335932: 2, 335933: 1, 335934: 1, 335935: 1, 335937: 2, 335940: 1, 239690: 2, 286795: 1, 239694: 1, 1312847: 1, 1312849: 1, 239698: 1, 239699: 1, 239700: 1, 239701: 2, 239704: 1, 239710: 1, 239711: 1, 239716: 1, 239717: 1, 1340862: 1, 251584: 1, 253597: 1, 251557: 1, 251558: 1, 251559: 1, 251560: 2, 251561: 1, 251562: 1, 251563: 1, 251564: 1, 251565: 1, 251566: 1, 251567: 1, 251568: 1, 251570: 1, 251571: 1, 251572: 1, 251573: 4, 251574: 1, 251575: 1, 251576: 2, 251579: 1, 251581: 1, 251582: 2, 308416: 1, 251585: 2, 251586: 1, 251587: 3, 251588: 1, 251589: 1, 251590: 1, 251592: 1, 251593: 2, 251594: 1, 251596: 2, 251598: 1, 251600: 1, 251601: 3, 251602: 3, 251603: 1, 251605: 1, 251606: 1, 251607: 1, 251608: 1, 251609: 1, 251616: 1, 251617: 2, 251618: 2, 251619: 1, 251620: 1, 2662168: 1, 173438: 3, 185772: 2, 210366: 2, 1340863: 1, 1340868: 1, 1340869: 2, 1340870: 1, 1340872: 1, 1340873: 1, 1340875: 1, 1340876: 1, 1340877: 1, 1340878: 1, 1340879: 1, 1340881: 1, 1340882: 1, 1340883: 1, 1340884: 1, 1340885: 1, 167894: 1, 1340887: 1, 1340889: 1, 1340891: 1, 1340892: 1}; species_name=###; family=20019; family_name=Symplocaceae; scientific_name=Symplocos; reverse_match=CCATTGAGTCTCTGCACCTATC; taxid=55372; rank=genus; forward_error=0; forward_tm=56.66; genus_name=Symplocos; forward_match=GGGCAATCCTGAGCCAA; reverse_tm=56.99; genus=55372; reverse_error=0; species=-1; strand=D;      Symplocos pergracilis chloroplast trnL gene, intron, partial sequence, isolate: OGA0243.
atcctgtttttagaaaacaaaaaaagattcagaaagcgaaaataaaaaaag
>AB817466 count=4; merged_taxid={674195: 1, 13894: 1, 180983: 2}; species_name=###; family=4710; family_name=Arecaceae; scientific_name=Arecoideae; reverse_match=CCATTGAGTCTCTGCACCTATC; taxid=169697; rank=subfamily; forward_error=0; forward_tm=56.66; genus_name=###; forward_match=GGGCAATCCTGAGCCAA; reverse_tm=56.99; genus=-1; reverse_error=0; species=-1; strand=D;      Clinostigma savoryanum chloroplast trnL gene, intron, partial sequence, isolate: OGA0244.
atctttattttgagaaaacaagggtttataaaactagaataaaaagg
>AB817469 count=1; merged_taxid={169259: 1}; species_name=Pisonia umbellifera; family=3536; family_name=Nyctaginaceae; scientific_name=Pisonia umbellifera; reverse_match=CCTTTGAGTCTCTGCACCTATC; taxid=169259; genus_name=Pisonia; forward_error=0; forward_tm=56.66; rank=species; seq_length_ori=515; forward_match=GGGCAATCCTGAGCCAA; reverse_tm=51.87; genus=66230; reverse_error=1; species=169259; strand=D;      Pisonia umbellifera chloroplast trnL gene, intron, partial sequence, isolate: OGA0247.
ctccttttttcttttcaaaatcaaaagaaaaaaaaataagggttcagaaagcaagaaaaa
aag
>AB817470 count=2; merged_taxid={4611: 1, 76430: 1}; species_name=###; family=4609; family_name=Cyperaceae; scientific_name=C4 Cyperus incertae sedis; reverse_match=CCATCGAGTCTCTGCACCTATC; taxid=2034351; rank=no rank; forward_error=0; forward_tm=56.66; genus_name=Cyperus; forward_match=GGGCAATCCTGAGCCAA; reverse_tm=49.86; genus=4610; reverse_error=1; species=-1; strand=D;      Cyperus alternifolius chloroplast trnL gene, intron, partial sequence, isolate: OGA0248.
atcattattttgaaaaaatataaaaaaatatataatatatatatatatagaatattatta
ttctaaattttatattatattataaaatatatattttatataaaaaaaag
>AB817471 count=2; merged_taxid={388574: 1, 335119: 1}; species_name=###; family=4609; family_name=Cyperaceae; scientific_name=Machaerina; reverse_match=CCATCGAGTCTCTGCACCTATC; taxid=335118; rank=genus; forward_error=0; forward_tm=56.66; genus_name=Machaerina; forward_match=GGGCAATCCTGAGCCAA; reverse_tm=49.86; genus=335118; reverse_error=1; species=-1; strand=D;      Machaerina glomerata chloroplast trnL gene, intron, partial sequence, isolate: OGA0249.
atctttatttttagaaaagtaattctagttattaactctagttctatagaactaaaataa
aaag
>AB817472 count=8; merged_taxid={1322081: 2, 1054370: 1, 1054371: 1, 1054369: 1, 1054601: 1, 62096: 2}; species_name=###; family=26468; family_name=Loganiaceae; scientific_name=Geniostoma; reverse_match=CCGTTGAGTCTCTGCACCTATC; taxid=62095; rank=genus; forward_error=0; forward_tm=56.66; genus_name=Geniostoma; forward_match=GGGCAATCCTGAGCCAA; reverse_tm=53.99; genus=62095; reverse_error=1; species=-1; strand=D;      Geniostoma glabrum chloroplast trnL gene, intron, partial sequence, isolate: OGA0250.
atcctattttccgaaaacaaaggttcagaaaacgaaaaagg
>AB817478 count=2; merged_taxid={167921: 2}; species_name=Clerodendrum japonicum; family=4136; family_name=Lamiaceae; scientific_name=Clerodendrum japonicum; reverse_match=CCATTGAGTCTCTGGACCTATC; taxid=167921; rank=species; forward_error=0; forward_tm=56.66; genus_name=Clerodendrum; forward_match=GGGCAATCCTGAGCCAA; reverse_tm=52.03; genus=13432; reverse_error=1; species=167921; strand=D;      Clerodendrum japonicum chloroplast trnL gene, intron, partial sequence, isolate: OGA0256.
atcctgttttctcaaaacaaagcgaaaaaaaaaag
>AB817479 count=2; merged_taxid={121082: 1, 482941: 1}; species_name=###; family=22009; family_name=Hernandiaceae; scientific_name=Hernandia; reverse_match=CCATTGAGTCTCTGCACCTATC; taxid=13560; rank=genus; forward_error=0; forward_tm=56.66; genus_name=Hernandia; forward_match=GGGCAATCCTGAGCCAA; reverse_tm=56.99; genus=13560; reverse_error=0; species=-1; strand=D;      Hernandia sonora chloroplast trnL gene, intron, partial sequence, isolate: OGA0257.
atcctgttttcaaaaaaaaaaaggatag
[truncated: 12,002,479 more chars]
