# Supplementary material for: Ecology of community reassembly: Movements and diets of megafauna during a decade of restoration in Mozambique
Source: Ecology. 2026 Apr 12;107(4):e70386. doi: 10.1002/ecy.70386 (PMC13071350; doi:10.1002/ecy.70386)
Supplement: Supplementary file 1 — Data S1. [file ECY-107-e70386-s001.zip › Data_S1/Dataset_20/DietDataFilteringScripts/DNA_metabarcoding_data_processing/bioinformatics_step1/step1_png19_nov.sh]

#!/bin/bash   
#SBATCH -N 1   # node count 
#SBATCH --ntasks-per-node=1  # core count
#SBATCH -t 6-00:00:00 # time needed
#SBATCH --mem=20G # memory required

# set directory to location of data and scripts
cd /tigress/mcch/PNG_data_paper/

# filter out sequences with ambiguous bases, those that were not aligned, or are longer/shorter than expected
obigrep -s '^[acgt]{7,}$' -l 8 -L 180 -a mode:alignment --fasta-output step0_filtered_sequences/2019/png19_nov_assembled_assigned.fastq >  intermediary_files/2019/png19_nov_assembled_assigned_filtered.fasta
gzip step0_filtered_sequences/2019/png19_nov_assembled_assigned.fastq

# name sequences from "seq_1" to "seq_n"
obiannotate --set-identifier='"seq_%03d" % counter' intermediary_files/2019/png19_nov_assembled_assigned_filtered.fasta > intermediary_files/2019/png19_nov_assembled_assigned_filtered_setID.fasta
gzip intermediary_files/2019/png19_nov_assembled_assigned_filtered.fasta

# dereplicate unique sequences
obiuniq -m sample intermediary_files/2019/png19_nov_assembled_assigned_filtered_setID.fasta > intermediary_files/2019/png19_nov_assembled_assigned_filtered_setID_dereplicated.fasta
gzip intermediary_files/2019/png19_nov_assembled_assigned_filtered_setID.fasta

# filter out any sequence with less than 10 reads. Analogous to more typical removal of singleton sequences. In this case, we remore sequences with fewer than 10 reads to increase computational efficiency and because any sequence with fewer than 10 reads will be removed at a later stage anyway
obigrep -p 'count>9' intermediary_files/2019/png19_nov_assembled_assigned_filtered_setID_dereplicated.fasta | obiannotate -k merged_sample -k count > intermediary_files/2019/png19_nov_assembled_assigned_filtered_setID_dereplicated_c9.fasta
gzip intermediary_files/2019/png19_nov_assembled_assigned_filtered_setID_dereplicated.fasta

# assign taxonomy to sequences using the global reference database (i.e., European Molecular Biology Lab release 143 dataset)
ecotag -d additional_files_scripts/DB/embl_r143 -R additional_files_scripts/trnL_p6_ghPrimers_reference_database.fasta intermediary_files/2019/png19_nov_assembled_assigned_filtered_setID_dereplicated_c9.fasta > intermediary_files/2019/png19_nov_assembled_assigned_filtered_setID_dereplicated_c9_assignGlobal.fasta
gzip intermediary_files/2019/png19_nov_assembled_assigned_filtered_setID_dereplicated_c9.fasta

# filter out sequences that do not belong to Embryophyta (i.e., land plants, NBCI taxid: 3193)
obigrep -d additional_files_scripts/DB/embl_r143 -r 3193 intermediary_files/2019/png19_nov_assembled_assigned_filtered_setID_dereplicated_c9_assignGlobal.fasta > intermediary_files/2019/png19_nov_assembled_assigned_filtered_setID_dereplicated_c9_assignGlobal_ok.fasta
gzip intermediary_files/2019/png19_nov_assembled_assigned_filtered_setID_dereplicated_c9_assignGlobal.fasta

# additionally, assign taxonomy to sequences using the local reference database of vouchered plant specimens from Gorongosa National Park
ecotag -d additional_files_scripts/DB/embl_r143 -R additional_files_scripts/gorongosa_trnL_reference_database.fasta intermediary_files/2019/png19_nov_assembled_assigned_filtered_setID_dereplicated_c9_assignGlobal_ok.fasta > intermediary_files/2019/png19_nov_assembled_assigned_filtered_setID_dereplicated_c9_assignGlobal_ok_assignLocal.fasta
gzip intermediary_files/2019/png19_nov_assembled_assigned_filtered_setID_dereplicated_c9_assignGlobal_ok.fasta

# identify putative sequencing errors using the obiclean algorithm
obiclean -d 1 -s merged_sample -r 0.25 intermediary_files/2019/png19_nov_assembled_assigned_filtered_setID_dereplicated_c9_assignGlobal_ok_assignLocal.fasta > intermediary_files/2019/png19_nov_assembled_assigned_filtered_setID_dereplicated_c9_assignGlobal_ok_assignLocal_cleaned.fasta
gzip intermediary_files/2019/png19_nov_assembled_assigned_filtered_setID_dereplicated_c9_assignGlobal_ok_assignLocal.fasta

# convert the sequence data into a table format
obisort -r -k count intermediary_files/2019/png19_nov_assembled_assigned_filtered_setID_dereplicated_c9_assignGlobal_ok_assignLocal_cleaned.fasta | obitab -o > intermediary_files/2019/png19_nov_assembled_assigned_filtered_setID_dereplicated_c9_assignGlobal_ok_assignLocal_cleaned_sort_withObicleanStatus.tab
gzip intermediary_files/2019/png19_nov_assembled_assigned_filtered_setID_dereplicated_c9_assignGlobal_ok_assignLocal_cleaned.fasta

# finally, preprocess the output data to retain only sequences with either (1) a perfect match to sequences in the local reference database, or (2) a greater frequency of the singleton/head classifications in obiclean than internal classifications
Rscript additional_files_scripts/clean_obicleanstatuses.r intermediary_files/ step1_filtered_sequences/ 2019/png19_nov_assembled_assigned_filtered_setID_dereplicated_c9_assignGlobal_ok_assignLocal_cleaned_sort_withObicleanStatus.tab PCRC EC EMPTY
gzip intermediary_files/2019/png19_nov_assembled_assigned_filtered_setID_dereplicated_c9_assignGlobal_ok_assignLocal_cleaned_sort_withObicleanStatus.tab
