# Supplementary material for: Ecology of community reassembly: Movements and diets of megafauna during a decade of restoration in Mozambique
Source: Ecology. 2026 Apr 12;107(4):e70386. doi: 10.1002/ecy.70386 (PMC13071350; doi:10.1002/ecy.70386)
Supplement: Supplementary file 1 — Data S1. [file ECY-107-e70386-s001.zip › Data_S1/Dataset_20/DietDataFilteringScripts/DNA_metabarcoding_data_processing/bioinformatics_step1/step1_sample_id_tests_lib2.sh]

#!/bin/bash  
#SBATCH -N 1   # node count 
#SBATCH --ntasks-per-node=1  # core count
#SBATCH -t 2-00:00:00

# set directory to location of data and scripts
cd /tigress/mcch/PNG_data_paper/

# filter out sequences with ambiguous bases, those that were not aligned, or are longer/shorter than expected
obigrep -s '^[acgt]{7,}$' -l 40 -L 140 -a mode:alignment --fasta-output step0_filtered_sequences/sample_id_tests/sample_id_test_lib2_assembled_assigned.fastq >  intermediary_files/sample_id_tests/sample_id_test_lib2_assembled_assigned_filtered.fasta
gzip step0_filtered_sequences/sample_id_tests/sample_id_test_lib2_assembled_assigned.fastq

# name sequences from "seq_1" to "seq_n"
obiannotate --set-identifier='"seq_%03d" % counter' intermediary_files/sample_id_tests/sample_id_test_lib2_assembled_assigned_filtered.fasta > intermediary_files/sample_id_tests/sample_id_test_lib2_assembled_assigned_filtered_setID.fasta
gzip intermediary_files/sample_id_tests/sample_id_test_lib2_assembled_assigned_filtered.fasta

# dereplicate unique sequences
obiuniq -m sample intermediary_files/sample_id_tests/sample_id_test_lib2_assembled_assigned_filtered_setID.fasta > intermediary_files/sample_id_tests/sample_id_test_lib2_assembled_assigned_filtered_setID_dereplicated.fasta
gzip intermediary_files/sample_id_tests/sample_id_test_lib2_assembled_assigned_filtered_setID.fasta

# filter out any singleton sequences 
obigrep -p 'count>1' intermediary_files/sample_id_tests/sample_id_test_lib2_assembled_assigned_filtered_setID_dereplicated.fasta | obiannotate -k merged_sample -k count > intermediary_files/sample_id_tests/sample_id_test_lib2_assembled_assigned_filtered_setID_dereplicated_c1.fasta
gzip intermediary_files/sample_id_tests/sample_id_test_lib2_assembled_assigned_filtered_setID_dereplicated.fasta

# assign taxonomy to sequences using the global reference database (i.e., European Molecular Biology Lab release 143 dataset)
ecotag -d additional_files_scripts/DB/embl_r143 -R additional_files_scripts/MamP007_16S_rRNA_reference_database.fasta intermediary_files/sample_id_tests/sample_id_test_lib2_assembled_assigned_filtered_setID_dereplicated_c1.fasta > intermediary_files/sample_id_tests/sample_id_test_lib2_assembled_assigned_filtered_setID_dereplicated_c1_assignGlobal.fasta
gzip intermediary_files/sample_id_tests/sample_id_test_lib2_assembled_assigned_filtered_setID_dereplicated_c1.fasta

# filter out sequences that do not belong to Mammalia (NBCI taxid: 40674)
obigrep -d additional_files_scripts/DB/embl_r143 -r 40674 intermediary_files/sample_id_tests/sample_id_test_lib2_assembled_assigned_filtered_setID_dereplicated_c1_assignGlobal.fasta > intermediary_files/sample_id_tests/sample_id_test_lib2_assembled_assigned_filtered_setID_dereplicated_c1_assignGlobal_ok.fasta
gzip intermediary_files/sample_id_tests/sample_id_test_lib2_assembled_assigned_filtered_setID_dereplicated_c1_assignGlobal.fasta

# identify putative sequencing errors using the obiclean algorithm
obiclean -d 1 -s merged_sample -r 0.25 intermediary_files/sample_id_tests/sample_id_test_lib2_assembled_assigned_filtered_setID_dereplicated_c1_assignGlobal_ok.fasta > intermediary_files/sample_id_tests/sample_id_test_lib2_assembled_assigned_filtered_setID_dereplicated_c1_assignGlobal_ok_cleaned.fasta
gzip intermediary_files/sample_id_tests/sample_id_test_lib2_assembled_assigned_filtered_setID_dereplicated_c1_assignGlobal_ok.fasta

# convert the sequence data into a table format
obisort -r -k count intermediary_files/sample_id_tests/sample_id_test_lib2_assembled_assigned_filtered_setID_dereplicated_c1_assignGlobal_ok_cleaned.fasta | obitab -o > intermediary_files/sample_id_tests/sample_id_test_lib2_assembled_assigned_filtered_setID_dereplicated_c1_assignGlobal_ok_cleaned_sort_withObicleanStatus.tab
gzip intermediary_files/sample_id_tests/sample_id_test_lib2_assembled_assigned_filtered_setID_dereplicated_c1_assignGlobal_ok_cleaned.fasta

# finally, preprocess the output data to retain ofilteredy sequences with a greater frequency of the singleton/head classifications in obiclean than internal classifications
Rscript additional_files_scripts/clean_obicleanstatuses.r intermediary_files/ step1_filtered_sequences/ sample_id_tests/sample_id_test_lib2_assembled_assigned_filtered_setID_dereplicated_c1_assignGlobal_ok_cleaned_sort_withObicleanStatus.tab PC EMPTY
gzip intermediary_files/sample_id_tests/sample_id_test_lib2_assembled_assigned_filtered_setID_dereplicated_c1_assignGlobal_ok_cleaned_sort_withObicleanStatus.tab
