# Supplementary material for: Ecology of community reassembly: Movements and diets of megafauna during a decade of restoration in Mozambique
Source: Ecology. 2026 Apr 12;107(4):e70386. doi: 10.1002/ecy.70386 (PMC13071350; doi:10.1002/ecy.70386)
Supplement: Supplementary file 1 — Data S1. [file ECY-107-e70386-s001.zip › Data_S1/Dataset_20/DietDataFilteringScripts/DNA_metabarcoding_data_processing/bioinformatics_step2/step2_png14_jul.r]

#!/bin/Rscript
#SBATCH -N 1   # node count 
#SBATCH --ntasks-per-node=1  # core count
#SBATCH -t 1:00:00 # time needed
#SBATCH --mem=10G # memory required

library(vegan)
library(ROBITools)
library(ROBITaxonomy)
library(stringr)

setwd('../DNA_metabarcoding_data_processing')
source('additional_files_scripts/helpful_functions.r')

# import dataset that has been through first filtering step
OBI=import.metabarcoding.data('step1_filtered_sequences/2014/png14_jul_assigned_filtered_setID_dereplicated_c9_assignGlobal_ok_assignLocal_cleaned_sort_withObicleanStatus_cleanOBIcleantotal.tab', attribute='sample..')

##### PART 1: BASED ON MATCHES BETWEEN SEQUENCE AND LOCAL DB, DECIDE WHETHER TO USE GLOBAL DB ASSIGNMENT #####
  # tell R where it can find the taxonomic resources used for the global database (i.e., the EMBL release 143)
PATH="additional_files_scripts/TAXO/"
DB_N="taxo.ecopcr" 
replication=TRUE 
setwd(PATH)
DB=read.taxonomy(DB_N)

OBI=decide_taxo(OBI,DB,"localDB",0.98) # using 0.98 because of Johan JoE paper 2019. Threshold reflects the level of similarity above which the Global DB will be used instead of the local DB. if threshold = 0.98, only sequences that matches with the local DB with a score higher than 0.98 will be assigned to the local DB, the others will be assigned to the global DB  
OBI@motus$bid_ok=round(OBI@motus$bid_ok, 3) 

##### PART 2: READ IN THE PLATE PLAN AND METADATA FOR VISUALIZING PLATES #####
setwd('../../')
  ### plates not read in because there are no technical replicates for this dataset
# ngsfilt=rbind(read.table('ngsfilter_files/2015/png15_jul_lib1.ngsfilter', sep='\t'), 
#   read.table('ngsfilter_files/2015/png15_jul_lib2.ngsfilter', sep='\t'), 
#   read.table('ngsfilter_files/2015/png15_jul_lib3.ngsfilter', sep='\t'),
#   read.table('ngsfilter_files/2015/png15_jul_lib4lib5.ngsfilter', sep='\t'))

# ngsfilt_rep1<-as.data.frame(as.matrix(ngsfilt)[grep('_a', as.matrix(ngsfilt)[,2]),]) #Keep only plates with replicate 'a'
# locations <- sapply(strsplit(sapply(strsplit(as.character(ngsfilt_rep1[,6]), '='), '[', 2), ';'), '[', 1)
# plates <- unique(sapply(strsplit(locations, '_'), '[', 1))
# length(plates)
# coords <- data.frame(sample=ngsfilt_rep1[,2], loc=locations, x=NA, y=NA)
# y <- seq(length(plates)*10, (length(plates)*10)-7, by=-1)
# y_plate <- lapply(0:(length(plates)-1), function(x) y-(10*x))
# for(i in 1:length(locations)){
#   pieces <- strsplit(locations[i], '_')
#   p <- pieces[[1]][1]
#   coords$x[i] <- as.numeric(substr(pieces[[1]][2],1,2))
#   yp <- y_plate[which(plates == p)]
#   coords$y[i] <- yp[[1]][which(LETTERS ==substr(pieces[[1]][2],3,3))]
# }
# c1 <- coords

# ngsfilt_rep2<-as.data.frame(as.matrix(ngsfilt)[grep('_b', as.matrix(ngsfilt)[,2]),]) #Keep only plates with replicate 'a'
# locations <- sapply(strsplit(sapply(strsplit(as.character(ngsfilt_rep2[,6]), '='), '[', 2), ';'), '[', 1)
# plates <- unique(sapply(strsplit(locations, '_'), '[', 1))
# length(plates)
# coords <- data.frame(sample=ngsfilt_rep2[,2], loc=locations, x=NA, y=NA)
# y <- seq(length(plates)*10, (length(plates)*10)-7, by=-1)
# y_plate <- lapply(0:(length(plates)-1), function(x) y-(10*x))
# for(i in 1:length(locations)){
#   pieces <- strsplit(locations[i], '_')
#   p <- pieces[[1]][1]
#   coords$x[i] <- as.numeric(substr(pieces[[1]][2],1,2))+14
#   yp <- y_plate[which(plates == p)]
#   coords$y[i] <- yp[[1]][which(LETTERS ==substr(pieces[[1]][2],3,3))]
# }
# c2 <- coords

# ngsfilt_rep3<-as.data.frame(as.matrix(ngsfilt)[grep('_c', as.matrix(ngsfilt)[,2]),]) #Keep only plates with replicate 'a'
# locations <- sapply(strsplit(sapply(strsplit(as.character(ngsfilt_rep3[,6]), '='), '[', 2), ';'), '[', 1)
# plates <- unique(sapply(strsplit(locations, '_'), '[', 1))
# length(plates)
# coords <- data.frame(sample=ngsfilt_rep3[,2], loc=locations, x=NA, y=NA)
# y <- seq(length(plates)*10, (length(plates)*10)-7, by=-1)
# y_plate <- lapply(0:(length(plates)-1), function(x) y-(10*x))
# for(i in 1:length(locations)){
#   pieces <- strsplit(locations[i], '_')
#   p <- pieces[[1]][1]
#   coords$x[i] <- as.numeric(substr(pieces[[1]][2],1,2))+28
#   yp <- y_plate[which(plates == p)]
#   coords$y[i] <- yp[[1]][which(LETTERS ==substr(pieces[[1]][2],3,3))]
# }
# c3 <- coords
# coords <- rbind(c1,c2,c3)

# OBI@samples$xPlate <- coords$x[match(OBI@samples[,1], coords$sample)]
# OBI@samples$yPlate <- coords$y[match(OBI@samples[,1], coords$sample)]

  #### Controls and experimental replicates identification ####
EMPTY=grep("Blank1", rownames(OBI@reads))
#PCR_CTL=grep("PC", rownames(OBI@reads))
EXT_CTL=grep("NTC", rownames(OBI@reads))
POS_CTL=grep("herbposdietmix", rownames(OBI@reads))
CONTROLS=c(EXT_CTL, EMPTY, POS_CTL)

  #Identify the replicates (none in this dataset)
# REPLICATES=as.factor(gsub("_a", "", rownames(OBI@samples)))
# REPLICATES=gsub("_b", "", REPLICATES)
# REPLICATES=gsub("_c", "", REPLICATES)


##### PART 3: START TO FILTER SEQUENCES. FIRST IDENTIFY SAMPLES THAT MAY HAVE HAD LOW READ DEPTH AND REMOVE #####
# we use two thresholds, a fixed threshold at 1000 reads and a threshold defined as the 5% quantile sample read depth
# we use the higher of the two thresholds as the minimum required read depth
thresh.seqdepth1=3 # minimum cutoff is 1000 reads (i.e., log10(1000))
thresh.seqdepth2=quantile(log10(rowSums(OBI@reads[-CONTROLS,])),0.05)
thresh.seqdepth=max(c(thresh.seqdepth1, thresh.seqdepth2))
SMALL=rownames(OBI)[-CONTROLS][which(log10(rowSums(OBI@reads)[-CONTROLS])<thresh.seqdepth)]


##### PART 4: IDENTIFY CONTAMINANT SEQUENCES AND THOSE WITH UNACCEPTABLE TAXONOMIC RESOLUTION #####

  # True contaminant identification: OTU detected with max frequency in negative controls
CONTA=contaslayer(OBI, rownames(OBI)[CONTROLS], clust=NULL)
length(CONTA)
dim(OBI@reads[-CONTROLS,][,which(colnames(OBI@reads[-CONTROLS,]) %in% CONTA)])
colSums(OBI@reads[-CONTROLS,][,which(colnames(OBI@reads[-CONTROLS,]) %in% CONTA)])
max(colSums(OBI@reads[-CONTROLS,][,which(colnames(OBI@reads[-CONTROLS,]) %in% CONTA)]))
summary(colSums(OBI@reads))#for comparison of putative contaminants vs. entire sequence set

  # Frequency of contaminant sequences in fecal samples
OBI.freq=decostand(OBI@reads,"total")
thresh.contasamp=quantile(log10(rowSums(OBI.freq[-CONTROLS,CONTA])+1e-5), 0.95) # choose threshold of contamination above which samples will be discarded
CONTASAMP=rownames(OBI)[-CONTROLS][which(log10(apply(OBI.freq[-CONTROLS,CONTA], MAR=1, FUN=max)+1e-5)>=thresh.contasamp)]

  # Identify OTUs with unacceptable taxonomic IDs that should be discarded
thresh.oddotu=0.8 # choose threshold below which OTUs will be discarded are bad assigments therefore likely errors/chimeras
ODDOTU=rownames(OBI@motus)[which(OBI@motus[, "bid_ok"]<thresh.oddotu)]
dim(OBI@reads[-CONTROLS,][,which(colnames(OBI@reads[-CONTROLS,]) %in% ODDOTU)])
colSums(OBI@reads[-CONTROLS,][,which(colnames(OBI@reads[-CONTROLS,]) %in% ODDOTU)])
max(colSums(OBI@reads[-CONTROLS,][,which(colnames(OBI@reads[-CONTROLS,]) %in% ODDOTU)]))

thresh.oddotusamp=quantile(log10(rowSums(OBI.freq[-CONTROLS,ODDOTU])+1e-5),0.95)  # threshold for presence of odd OTUs above which samples will be discarded
ODDOTUSAMP=rownames(OBI[-CONTROLS])[which(log10(apply(OBI.freq[-CONTROLS,ODDOTU], MAR=1, FUN=max)+1e-5)>=thresh.oddotusamp)]

  # Remove contaminant and erroneous/chimeric OTUs and samples containing unacceptable levels of those sequences
OBI2 <- OBI
if(length(unique(c(ODDOTUSAMP, CONTASAMP))) > 0) OBI2@reads= OBI@reads[-which(rownames(OBI@reads) %in% unique(c(ODDOTUSAMP, CONTASAMP))),]
OBI2@reads=OBI2@reads[,-which(colnames(OBI2@reads) %in% unique(c(CONTA, ODDOTU)))]
if(any(colSums(OBI2@reads) == 0)) OBI2@reads <- OBI2@reads[,-which(colSums(OBI2@reads) == 0)]
OBI2@motus=OBI2@motus[which(rownames(OBI2@motus) %in% colnames(OBI2@reads)),]
OBI2@samples=as.data.frame(OBI2@samples[which(rownames(OBI2@samples) %in% rownames(OBI2@reads)),])
OBI2@motus$count=colSums(OBI2@reads)
EMPTY=grep("Blank1", rownames(OBI2@reads))
#PCR_CTL=grep("PC", rownames(OBI2@reads))
EXT_CTL=grep("NTC", rownames(OBI2@reads))
POS_CTL=grep("herbposdietmix", rownames(OBI2@reads))
CONTROLS=c(EXT_CTL, EMPTY, POS_CTL)
# REPLICATES=as.factor(gsub("_a", "", rownames(OBI2@samples)))
# REPLICATES=gsub("_b", "", REPLICATES)
# REPLICATES=gsub("_c", "", REPLICATES)


##### PART 5: ASSESS SAMPLE SIMILARITY AND CHOOSE WHICH TO DISCARD AS NOT SIMILAR ENOUGH i.e. spurious PCRs ##### Not run because no replicates
# OBI.dist=vegdist(decostand(OBI2@reads, 'total'),'bray')
# OBI.distlist=simlist(OBI.dist)
# OBI.compdist=comp.type(OBI.distlist, OBI2, CONTROLS, paste(REPLICATES, '_', sep=''), search='Blank|NTC|POS')

# # replicate comparison 1: compare replicate-replicate and sample-sample distance distributions
# intersection_OUTSAMP <- bad_replicates(dat=OBI.compdist[which(OBI.compdist$type %in% c('rep.in', 'samp.samp')),], dist=OBI.dist)

# # replicate comparison 2: use the 95% quantile of replicate-replicate distribution as minimum threshold
# quantile_OUTSAMP <- bad_replicates_quantile(dat=OBI.compdist[which(OBI.compdist$type == 'rep.in'),], q=0.95, dist=OBI.dist)

# OUTSAMP <- sort(unique(c(intersection_OUTSAMP, quantile_OUTSAMP)))


##### PART 7: REMOVE DISSIMILAR REPLICATES, CONTROLS, SAMPLES WITH LOW SEQUENCING DEPTH #####
CONTROLS <- c(rownames(OBI2@reads)[grep('Blank1', rownames(OBI2@reads))],
  rownames(OBI2@reads)[grep('NTC', rownames(OBI2@reads))],
  rownames(OBI2@reads)[grep('herbposdietmix', rownames(OBI2@reads))])
OBI3 = OBI2
OBI3@reads=OBI3@reads[-which(rownames(OBI3@reads) %in% unique(c(CONTROLS, SMALL))),]
# samples_left <- table(str_replace_all(rownames(OBI3@reads), '_[abc]', ''))
# one_replicate_left_only <- names(samples_left)[which(samples_left == 1)]
# ONELEFT <- rownames(OBI3@reads)[grep(paste(one_replicate_left_only, collapse='|'), rownames(OBI3@reads))]
# OBI3@reads=OBI3@reads[-which(rownames(OBI3@reads) %in% ONELEFT),]
OBI3@motus=OBI3@motus[which(rownames(OBI3@motus) %in% colnames(OBI3@reads)),]
OBI3@samples=as.data.frame(OBI3@samples[which(rownames(OBI3@samples) %in% rownames(OBI3@reads)),])
OBI3@motus$count=colSums(OBI2@reads)

#Check the number of samples remaining after filtering
length(rownames(OBI3@reads))
length(rownames(OBI@reads)[-grep("NTC|Blank1|herbposdietmix", rownames(OBI@reads))])
table(substr(rownames(OBI3@reads), 1, 2))
min(rowSums(OBI3@reads))

##Remove Empty rows and columns in reads and motus tables
if(any(rowSums(OBI3@reads)==0)) {
    OBI3@reads<-OBI3@reads[-which(rowSums(OBI3@reads)==0),]
}
if(any(colSums(OBI3@reads)==0)) {
    OBI3@reads<-OBI3@reads[,-which(colSums(OBI3@reads)==0)]
}
OBI3@motus<-OBI3@motus[which(rownames(OBI3@motus) %in% colnames(OBI3@reads)),]
OBI3@motus$count<-colSums(OBI3@reads)
Occurence<-specnumber(t(OBI3@reads))
OBI3@motus<-data.frame(OBI3@motus, Occurence)

#### Aggregate replicates from the same sample: mean of sample reads (to analyzed data from rarefied data)
# MyData<-OBI3@reads
# MyData2<-aggregate(MyData, by=list(str_replace_all(rownames(OBI3@reads), "_[abc]", "")), FUN=mean)
# rownames(MyData2)<-MyData2[,1]
# MyData2<-MyData2[,-1]
# OBI3@reads=as.matrix(MyData2)

  #**Generate the final table**
OBI3@reads[decostand(OBI3@reads, 'total') < 0.01] <- 0 #Remove sequences that represents less than 1% of a sample
if (any(colSums(OBI3@reads)==0)) {
  OBI3@reads<-OBI3@reads[,-which(colSums(OBI3@reads)==0)]
}
if (any(rowSums(OBI3@reads)==0)) {
  OBI3@reads<-OBI3@reads[-which(rowSums(OBI3@reads)==0),]
}
dim(OBI3@reads)
OBI3@motus<-OBI3@motus[which(rownames(OBI3@motus) %in% colnames(OBI3@reads)),]

TMP<-t(OBI3@reads)
colnames(TMP)=paste("sample:", colnames(TMP), sep="")
if (any(colnames(OBI3@motus)=='species_list')==T) {
  OBI3@motus<-OBI3@motus[,-which(colnames(OBI3@motus) %in% c('species_list', 'count'))]
}
write.table(data.frame(OBI3@motus,TMP), "step2_filtered_sequences/2014/png14_jul_postOBITools_filtered.tab", row.names=FALSE, col.names=TRUE, sep="\t")
